# Supplementary material for: Effect of freeze‒thaw cycles on root–Soil composite mechanical properties and slope stability
Source: PLoS One. 2024 Apr 25;19(4):e0302409. doi: 10.1371/journal.pone.0302409 (PMC11045164; doi:10.1371/journal.pone.0302409)
Supplement: S1 File — (ZIP) [file pone.0302409.s001.zip]

Archive with 143 entries (132 files):
- Original data/
- Original data/original data/
- Original data/original data/Wave velocity test results.xlsx
- Original data/original data/c and φ/
- Original data/original data/c and φ/D0.xls
- Original data/original data/c and φ/D0G0强度包线.opju
- Original data/original data/c and φ/D0G5强度包线.opju
- Original data/original data/c and φ/D0G9强度包线.opju
- Original data/original data/c and φ/D2.xls
- Original data/original data/c and φ/D4.xls
- Original data/original data/c and φ/D4G0强度包线.opju
- Original data/original data/c and φ/D4G5强度包线.opju
- Original data/original data/c and φ/D4G9强度包线.opju
- Original data/original data/c and φ/D6.xls
- Original data/original data/c and φ/D8.xls
- Original data/original data/c and φ/D8G0强度包线.opju
- Original data/original data/c and φ/D8G5强度包线.opju
- Original data/original data/c and φ/D8G9强度包线.opju
- Original data/original data/c and φ/冻融循环次数对内摩擦角的影响.opju
- Original data/original data/c and φ/冻融循环次数对粘聚力的影响.opju
- Original data/original data/c and φ/强度包线-雷潇.opju
- Original data/original data/c and φ/植被覆盖率对内摩擦角的影响.opju
- Original data/original data/c and φ/植被覆盖率对粘聚力的影响.opju
- Original data/original data/三轴/
- Original data/original data/三轴/100kpa/
- Original data/original data/三轴/100kpa/100kpa EXCEL/
- Original data/original data/三轴/100kpa/100kpa EXCEL/(D0G0,100kpa)20211031BS03_uu_1.xlsx
- Original data/original data/三轴/100kpa/100kpa EXCEL/(D0G3,100kpa)20211026BS04_uu_1.xlsx
- Original data/original data/三轴/100kpa/100kpa EXCEL/(D0G5,100kpa)20211018BS04_uu_1.xlsx
- Original data/original data/三轴/100kpa/100kpa EXCEL/(D0G7,100kpa)20211102BS02_uu_1.xlsx
- Original data/original data/三轴/100kpa/100kpa EXCEL/(D0G9,100kpa)20211019BS03_uu_1.xlsx
- Original data/original data/三轴/100kpa/100kpa EXCEL/(D2G0,100kpa)20211018BS05_uu_1.xlsx
- Original data/original data/三轴/100kpa/100kpa EXCEL/(D2G3,100kpa)20211017BS03_uu_1.xlsx
- Original data/original data/三轴/100kpa/100kpa EXCEL/(D2G5,100kpa)20211103BS02_uu_1.xlsx
- Original data/original data/三轴/100kpa/100kpa EXCEL/(D2G7,100kpa)20211024BS2_uu_1.xlsx
- Original data/original data/三轴/100kpa/100kpa EXCEL/(D2G9,100kpa)20211031BS02_uu_1.xlsx
- Original data/original data/三轴/100kpa/100kpa EXCEL/(D4G0,100kpa)20211102BS03_uu_1.xlsx
- Original data/original data/三轴/100kpa/100kpa EXCEL/(D4G3,100kpa)20211017BS02_uu_1.xlsx
- Original data/original data/三轴/100kpa/100kpa EXCEL/(D4G5,100kpa)20211030BS04_uu_1.xlsx
- Original data/original data/三轴/100kpa/100kpa EXCEL/(D4G7,100kpa)20211026BS05_uu_1.xlsx
- Original data/original data/三轴/100kpa/100kpa EXCEL/(D4G9,100kpa)20211102BS07_uu_1.xlsx
- Original data/original data/三轴/100kpa/100kpa EXCEL/(D6G0,100kpa)20211102BS04_uu_1.xlsx
- Original data/original data/三轴/100kpa/100kpa EXCEL/(D6G3,100kpa)20211103BS03_uu_1.xlsx
- Original data/original data/三轴/100kpa/100kpa EXCEL/(D6G5,100kpa)20211102BS06_uu_1.xlsx
- Original data/original data/三轴/100kpa/100kpa EXCEL/(D6G7,100kpa)20211102BS08_uu_1.xlsx
- Original data/original data/三轴/100kpa/100kpa EXCEL/(D6G9,100kpa)20211016BS07_uu_1.xlsx
- Original data/original data/三轴/100kpa/100kpa EXCEL/(D8G0,100kpa)20211102BS01_uu_1.xlsx
- Original data/original data/三轴/100kpa/100kpa EXCEL/(D8G3,100kpa)20211030BS07_uu_1.xlsx
- Original data/original data/三轴/100kpa/100kpa EXCEL/(D8G5,100kpa)20211006BS04_uu_1.xlsx
- Original data/original data/三轴/100kpa/100kpa EXCEL/(D8G7,100kpa)20211030BS06_uu_1.xlsx
- Original data/original data/三轴/100kpa/100kpa EXCEL/(D8G9,100kpa)20211109BS01_uu_1补充样.xlsx
- Original data/original data/三轴/100kpa/D0-100.opju
- Original data/original data/三轴/100kpa/D0数据处理结果100.xlsx
- Original data/original data/三轴/100kpa/D2-100.opju
- Original data/original data/三轴/100kpa/D2数据处理结果100.xlsx
- Original data/original data/三轴/100kpa/D4-100.opju
- Original data/original data/三轴/100kpa/D4数据处理结果100.xlsx
- Original data/original data/三轴/100kpa/D6-100.opju
- Original data/original data/三轴/100kpa/D6数据处理结果100.xlsx
- Original data/original data/三轴/100kpa/D8-100.opju
- Original data/original data/三轴/100kpa/D8数据处理结果100.xlsx
- Original data/original data/三轴/200kpa/
- Original data/original data/三轴/200kpa/200kpa改/
- Original data/original data/三轴/200kpa/200kpa改/(D0G0,200kpa)20211021BS04_uu_1.xlsx
- Original data/original data/三轴/200kpa/200kpa改/(D0G5,200kpa)20211027BS04_uu_1.xlsx
- Original data/original data/三轴/200kpa/200kpa改/(D0G7,200kpa)20211021BS03_uu_1.xlsx
- Original data/original data/三轴/200kpa/200kpa改/(D0G9,200kpa)20211018BS01_uu_1.xlsx
- Original data/original data/三轴/200kpa/200kpa改/(D2G0,200kpa)20211021BS05_uu_1.xlsx
- Original data/original data/三轴/200kpa/200kpa改/(D2G3,200kpa)20211017BS04_uu_1.xlsx
- Original data/original data/三轴/200kpa/200kpa改/(D2G5,200kpa)20211019BS04_uu_1 的备份.xlk
- Original data/original data/三轴/200kpa/200kpa改/(D2G5,200kpa)20211019BS04_uu_1.xlsx
- Original data/original data/三轴/200kpa/200kpa改/(D2G7,200kpa)20211030BS01_uu_1.xlsx
- Original data/original data/三轴/200kpa/200kpa改/(D2G9,200kpa)20211020BS04_uu_1.xlsx
- Original data/original data/三轴/200kpa/200kpa改/(D4G0,200kpa)20211020BS02_uu_1.xlsx
- Original data/original data/三轴/200kpa/200kpa改/(D4G3,200kpa)20211026BS3_uu_1.xlsx
- Original data/original data/三轴/200kpa/200kpa改/(D4G5,200kpa)20211025BS05_uu_1.xlsx
- Original data/original data/三轴/200kpa/200kpa改/(D4G7,200kpa)20211021BS02_uu_1.xlsx
- Original data/original data/三轴/200kpa/200kpa改/(D4G9,200kpa)20211026BS06_uu_1.xlsx
- Original data/original data/三轴/200kpa/200kpa改/(D6G0,200kpa)20211031BS05_uu_1.xlsx
- Original data/original data/三轴/200kpa/200kpa改/(D6G3,200kpa)20211030BS03_uu_1.xlsx
- Original data/original data/三轴/200kpa/200kpa改/(D6G5,200kpa)20211011BS04_uu_1.xlsx
- Original data/original data/三轴/200kpa/200kpa改/(D6G7,200kpa)20211025BS06_uu_1.xlsx
- Original data/original data/三轴/200kpa/200kpa改/(D6G9,200kpa)20211023BS06_uu_1.xlsx
- Original data/original data/三轴/200kpa/200kpa改/(D8G0,200kpa)20211006BS05_uu_1.xlsx
- Original data/original data/三轴/200kpa/200kpa改/(D8G3,200kpa)20211023BS07_uu_1.xlsx
- Original data/original data/三轴/200kpa/200kpa改/(D8G5,200kpa)20211031BS01_uu_1.xlsx
- Original data/original data/三轴/200kpa/200kpa改/(D8G7,200kpa)20211103BS01_uu_1.xlsx
- Original data/original data/三轴/200kpa/200kpa改/(D8G9,200kpa)20211031BS04_uu_1.xlsx
- Original data/original data/三轴/200kpa/200kpa改/(D0G3,200kpa)20211112BS01_uu_1-1382.xlsx
- Original data/original data/三轴/200kpa/D0-200.opju
- Original data/original data/三轴/200kpa/D0数据处理结果200.xlsx
- Original data/original data/三轴/200kpa/D2-200.opju
- Original data/original data/三轴/200kpa/D2数据处理结果200.xlsx
- Original data/original data/三轴/200kpa/D4-200.opju
- Original data/original data/三轴/200kpa/D4数据处理结果200.xlsx
- Original data/original data/三轴/200kpa/D6-200.opju
- Original data/original data/三轴/200kpa/D6数据处理结果200.xlsx
- Original data/original data/三轴/200kpa/D8-200.opju
- Original data/original data/三轴/200kpa/D8数据处理结果200.xlsx
- Original data/original data/三轴/200kpa/新建文件夹/
- Original data/original data/三轴/200kpa/新建文件夹/(D0G3,200kpa)20211102BS05_uu_1-901.xlsx
- Original data/original data/三轴/200kpa/新建文件夹/(D6G9,200kpa)20211021BS06_uu_1峰值偏低.xlsx
- Original data/original data/三轴/200kpa/新建文件夹/(D2G5,200kpa)20211111BS01_uu_1补充样.xlsx
- Original data/original data/三轴/50kpa/
- Original data/original data/三轴/50kpa/50kpa  excel表格/
- Original data/original data/三轴/50kpa/50kpa  excel表格/(D0G0,50kpa)20211022BS03_uu_1.xlsx
- Original data/original data/三轴/50kpa/50kpa  excel表格/(D0G3,50kpa)20211016BS5_uu_1.xlsx
- Original data/original data/三轴/50kpa/50kpa  excel表格/(D0G5,50kpa)20211022BS05_uu_1.xlsx
- Original data/original data/三轴/50kpa/50kpa  excel表格/(D0G7,50kpa)20211019BS01_uu_1.xlsx
- Original data/original data/三轴/50kpa/50kpa  excel表格/(D0G9,50kpa)20211023BS03_uu_1.xlsx
- Original data/original data/三轴/50kpa/50kpa  excel表格/(D2G0,50kpa)20211018BS03_uu_1.xlsx
- Original data/original data/三轴/50kpa/50kpa  excel表格/(D2G3,50kpa)20211025BS04_uu_1.xlsx
- Original data/original data/三轴/50kpa/50kpa  excel表格/(D2G5,50kpa)20211019BS02_uu_1.xlsx
- Original data/original data/三轴/50kpa/50kpa  excel表格/(D2G7,50kpa)20211025BS03_uu_1.xlsx
- Original data/original data/三轴/50kpa/50kpa  excel表格/(D2G9,50kpa)20211027BS03_uu_1.xlsx
- Original data/original data/三轴/50kpa/50kpa  excel表格/(D4G0,50kpa)20211030BS05_uu_1.xlsx
- Original data/original data/三轴/50kpa/50kpa  excel表格/(D4G3,50kpa)20211023BS04_uu_1.xlsx
- Original data/original data/三轴/50kpa/50kpa  excel表格/(D4G5,50kpa)20211020BS01_uu_1.xlsx
- Original data/original data/三轴/50kpa/50kpa  excel表格/(D4G7,50kpa20211016BS06_uu_1).xlsx
- Original data/original data/三轴/50kpa/50kpa  excel表格/(D4G9,50kpa)20211029BS02_uu_1.xlsx
- Original data/original data/三轴/50kpa/50kpa  excel表格/(D6G0,50kpa)20211017BS01_uu_1.xlsx
- Original data/original data/三轴/50kpa/50kpa  excel表格/(D6G3,50kpa)20211022BS04_uu_1.xlsx
- Original data/original data/三轴/50kpa/50kpa  excel表格/(D6G5,50kpa)20211022BS02_uu_1.xlsx
- Original data/original data/三轴/50kpa/50kpa  excel表格/(D6G7,50kpa)20211030BS02_uu_1.xlsx
- Original data/original data/三轴/50kpa/50kpa  excel表格/(D6G9,50kpa)20211029BS01_uu_1.xlsx
- Original data/original data/三轴/50kpa/50kpa  excel表格/(D8G0,50kpa)20211006BS03_uu_1.xlsx
- Original data/original data/三轴/50kpa/50kpa  excel表格/(D8G3,50kpa)20211020BS03_uu_1.xlsx
- Original data/original data/三轴/50kpa/50kpa  excel表格/(D8G5,50kpa)20211023BS02_uu_1.xlsx
- Original data/original data/三轴/50kpa/50kpa  excel表格/(D8G7,50kpa)20211011BS03_uu_1.xlsx
- Original data/original data/三轴/50kpa/50kpa  excel表格/(D8G9,50kpa)20211026BS02_uu_1.xlsx
- Original data/original data/三轴/50kpa/50kpa无根素土不同冻融次数.opju
- Original data/original data/三轴/50kpa/D0数据处理结果50.opju
- Original data/original data/三轴/50kpa/D0数据处理结果50.xlsx
- Original data/original data/三轴/50kpa/D2数据处理结果50.opju
- Original data/original data/三轴/50kpa/D2数据处理结果50.xlsx
- Original data/original data/三轴/50kpa/D4数据处理结果50.opju
- Original data/original data/三轴/50kpa/D4数据处理结果50.xlsx
- Original data/original data/三轴/50kpa/D6数据处理结果50.opju
- Original data/original data/三轴/50kpa/D6数据处理结果50.xlsx
- Original data/original data/三轴/50kpa/D8数据处理结果50.opju
- Original data/original data/三轴/50kpa/D8数据处理结果50.xlsx
- Original data/original data/三轴/50kpa/G7不同冻融次数50.opju
- Original data/original data/三轴/50kpa/G7数据处理结果50.xlsx
