# Supplementary material for: Effect of freeze‒thaw cycles on root–Soil composite mechanical properties and slope stability
Source: PLoS One. 2024 Apr 25;19(4):e0302409. doi: 10.1371/journal.pone.0302409 (PMC11045164; doi:10.1371/journal.pone.0302409)
Supplement: S1 File — (ZIP) [file pone.0302409.s001.zip › Original data/original data/Wave velocity test results.xlsx]

## Sheet: Sheet1
	9				7				5				3				0
	1	2	3	平均	1	2	3	平均	1	2	3	平均	1	2	3	平均	1	2	3	平均
0	277	276.3	275.9	276.4	274.4	274.3	272.7	273.8	272.5	271.1	270.9	271.5	271.2	217.1	270.1	270.8	269.8	268.2	266.9	268.3
2	265	264.7	264.4	264.7	263.9	261.8	261.8	262.5	261.5	260.7	260.2	260.8	260.5	258.1	256.3	258.3	257.8	256.7	256.2	256.9
4	264.1	261.5	260.1	261.9	260.3	258.1	257.7	258.7	255.5	252	252.4	253.3	252.6	252.1	251	251.9	250.3	249.3	249.2	249.6
6	260	258.7	257.1	258.6	257.8	256.3	255.4	256.5	251.1	249.6	249.6	250.1	248.8	247.2	246.5	247.5	245.5	245.3	244.8	245.2
8	258.4	256.2	256.1	256.9	256.3	255.7	253.9	255.3	252.1	250.3	247	249.8	247.9	246.5	244.2	246.2	245.6	245.4	244	245
