# Supplementary material for: Effect of freeze‒thaw cycles on root–Soil composite mechanical properties and slope stability
Source: PLoS One. 2024 Apr 25;19(4):e0302409. doi: 10.1371/journal.pone.0302409 (PMC11045164; doi:10.1371/journal.pone.0302409)
Supplement: S1 File — (ZIP) [file pone.0302409.s001.zip › Original data/original data/c and φ/D0.xls]

## Sheet: D0G0
	试件1	试件2	试件3
σ3	50	100	200
σ1	263	348	537
(σ1+σ3)/2	156.5	224	368.5
(σ1-σ3)/2	106.5	124	168.5	D
a	59.3723
b	0.2949
r	0.9992
ϕ	17.15
c	62.1
		0	10	20	30	40	50	60	70	80	90	100	110	120	130	140	150	160	170	180
摩尔圆1	x1	263	261.382	256.577	248.732	238.084	224.957	209.75	192.925	174.994	156.5	138.006	120.075	103.25	88.0431	74.9163	64.2683	56.4227	51.618	50
	y1	0	18.4935	36.4251	53.25	68.4569	81.5837	92.2317	100.077	104.882	106.5	104.882	100.077	92.2317	81.5837	68.4569	53.25	36.4251	18.4935	1.30478e-14
摩尔圆2	x2	348	346.116	340.522	331.387	318.99	303.706	286	266.41	245.532	224	202.468	181.59	162	144.294	129.01	116.613	107.478	101.884	100
	y2	0	21.5324	42.4105	62	79.7057	94.9895	107.387	116.522	122.116	124	122.116	116.522	107.387	94.9895	79.7057	62	42.4105	21.5324	1.51918e-14
摩尔圆3	x3	537	534.44	526.838	514.425	497.578	476.81	452.75	426.13	397.76	368.5	339.24	310.87	284.25	260.19	239.422	222.575	210.162	202.56	200
	y3	0	29.2597	57.6304	84.25	108.31	129.078	145.925	158.338	165.94	168.5	165.94	158.338	145.925	129.078	108.31	84.25	57.6304	29.2597	2.06438e-14
强度包线	x	0	800
	y	62.1	308.977
		0	29.2597	57.6304	84.25	108.31	129.078	145.925	158.338	165.94	168.5	165.94	158.338	145.925	129.078	108.31	84.25	57.6304	29.2597	2.06438e-14
		263	0		348	0		537	0		0	800	62.1	308.977
		261.382	18.4935		346.116	21.5324		534.44	29.2597
		256.577	36.4251		340.522	42.4105		526.838	57.6304
		248.732	53.25		331.387	62		514.425	84.25
		238.084	68.4569		318.99	79.7057		497.578	108.31
		224.957	81.5837		303.706	94.9895		476.81	129.078
		209.75	92.2317		286	107.387		452.75	145.925
		192.925	100.077		266.41	116.522		426.13	158.338
		174.994	104.882		245.532	122.116		397.76	165.94
		156.5	106.5		224	124		368.5	168.5
		138.006	104.882		202.468	122.116		339.24	165.94
		120.075	100.077		181.59	116.522		310.87	158.338
		103.25	92.2317		162	107.387		284.25	145.925
		88.0431	81.5837		144.294	94.9895		260.19	129.078
		74.9163	68.4569		129.01	79.7057		239.422	108.31
		64.2683	53.25		116.613	62		222.575	84.25
		56.4227	36.4251		107.478	42.4105		210.162	57.6304
		51.618	18.4935		101.884	21.5324		202.56	29.2597
		50	1.30478e-14		100	1.51918e-14		200	2.06438e-14

## Sheet: D0G3
	试件1	试件2	试件3
σ3	50	100	200
σ1	270	364	553
(σ1+σ3)/2	160	232	376.5
(σ1-σ3)/2	110	132	176.5
a	60.7866
b	0.3073
r	1
ϕ	17.9
c	63.9
		0	10	20	30	40	50	60	70	80	90	100	110	120	130	140	150	160	170	180
摩尔圆1	x1	270	268.329	263.366	255.263	244.265	230.707	215	197.622	179.101	160	140.899	122.378	105	89.2934	75.7351	64.7372	56.6338	51.6711	50
	y1	0	19.1013	37.6222	55	70.7066	84.2649	95.2628	103.366	108.329	110	108.329	103.366	95.2628	84.2649	70.7066	55	37.6222	19.1013	1.34766e-14
摩尔圆2	x2	364	361.995	356.039	346.315	333.118	316.848	298	277.147	254.922	232	209.078	186.853	166	147.152	130.882	117.685	107.961	102.005	100
	y2	0	22.9216	45.1467	66	84.848	101.118	114.315	124.039	129.995	132	129.995	124.039	114.315	101.118	84.848	66	45.1467	22.9216	1.6172e-14
摩尔圆3	x3	553	550.319	542.356	529.353	511.707	489.952	464.75	436.867	407.149	376.5	345.851	316.133	288.25	263.048	241.293	223.647	210.644	202.681	200
	y3	0	30.6489	60.3666	88.25	113.452	135.207	152.853	165.856	173.819	176.5	173.819	165.856	152.853	135.207	113.452	88.25	60.3666	30.6489	2.16239e-14
强度包线	x	0	800
	y	63.9	322.293

## Sheet: D0G5
	试件1	试件2	试件3
σ3	50	100	200
σ1	281	368	562
(σ1+σ3)/2	165.5	234	381
(σ1-σ3)/2	115.5	134	181
a	63.7724
b	0.3064
r	0.9992
ϕ	17.84
c	67
		0	10	20	30	40	50	60	70	80	90	100	110	120	130	140	150	160	170	180
摩尔圆1	x1	281	279.245	274.034	265.526	253.978	239.742	223.25	205.003	185.556	165.5	145.444	125.997	107.75	91.258	77.0219	65.4741	56.9655	51.7547	50
	y1	0	20.0564	39.5033	57.75	74.242	88.4781	100.026	108.534	113.745	115.5	113.745	108.534	100.026	88.4781	74.242	57.75	39.5033	20.0564	1.41505e-14
摩尔圆2	x2	368	365.964	359.919	350.047	336.65	320.134	301	279.831	257.269	234	210.731	188.169	167	147.866	131.35	117.953	108.081	102.036	100
	y2	0	23.2689	45.8307	67	86.1335	102.65	116.047	125.919	131.964	134	131.964	125.919	116.047	102.65	86.1335	67	45.8307	23.2689	1.6417e-14
摩尔圆3	x3	562	559.25	551.084	537.751	519.654	497.345	471.5	442.906	412.43	381	349.57	319.094	290.5	264.655	242.346	224.249	210.916	202.75	200
	y3	0	31.4303	61.9056	90.5	116.345	138.654	156.751	170.084	178.25	181	178.25	170.084	156.751	138.654	116.345	90.5	61.9056	31.4303	2.21752e-14
强度包线	x	0	800
	y	67	324.468
		0	31.4303	61.9056	90.5	116.345	138.654	156.751	170.084	178.25	181	178.25	170.084	156.751	138.654	116.345	90.5	61.9056	31.4303	2.21752e-14
		281	0		368	0		562	0
		279.245	20.0564		365.964	23.2689		559.25	31.4303		0	67
		274.034	39.5033		359.919	45.8307		551.084	61.9056		800	324.468
		265.526	57.75		350.047	67		537.751	90.5
		253.978	74.242		336.65	86.1335		519.654	116.345
		239.742	88.4781		320.134	102.65		497.345	138.654
		223.25	100.026		301	116.047		471.5	156.751
		205.003	108.534		279.831	125.919		442.906	170.084
		185.556	113.745		257.269	131.964		412.43	178.25
		165.5	115.5		234	134		381	181
		145.444	113.745		210.731	131.964		349.57	178.25
		125.997	108.534		188.169	125.919		319.094	170.084
		107.75	100.026		167	116.047		290.5	156.751
		91.258	88.4781		147.866	102.65		264.655	138.654
		77.0219	74.242		131.35	86.1335		242.346	116.345
		65.4741	57.75		117.953	67		224.249	90.5
		56.9655	39.5033		108.081	45.8307		210.916	61.9056
		51.7547	20.0564		102.036	23.2689		202.75	31.4303
		50	1.41505e-14		100	1.6417e-14		200	2.21752e-14

## Sheet: D0G7
	试件1	试件2	试件3
σ3	50	100	200
σ1	289	379	578
(σ1+σ3)/2	169.5	239.5	389
(σ1-σ3)/2	119.5	139.5	189
a	64.5034
b	0.3189
r	0.9994
ϕ	18.6
c	68.1
		0	10	20	30	40	50	60	70	80	90	100	110	120	130	140	150	160	170	180
摩尔圆1	x1	289	287.185	281.793	272.99	261.042	246.313	229.25	210.371	190.251	169.5	148.749	128.629	109.75	92.6869	77.9577	66.01	57.2067	51.8155	50
	y1	0	20.751	40.8714	59.75	76.8131	91.5423	103.49	112.293	117.685	119.5	117.685	112.293	103.49	91.5423	76.8131	59.75	40.8714	20.751	1.46405e-14
摩尔圆2	x2	379	376.881	370.587	360.311	346.363	329.169	309.25	287.212	263.724	239.5	215.276	191.788	169.75	149.831	132.637	118.689	108.413	102.119	100
	y2	0	24.2239	47.7118	69.75	89.6689	106.863	120.811	131.087	137.381	139.5	137.381	131.087	120.811	106.863	89.6689	69.75	47.7118	24.2239	1.70908e-14
摩尔圆3	x3	578	575.129	566.602	552.679	533.782	510.487	483.5	453.642	421.82	389	356.18	324.358	294.5	267.513	244.218	225.321	211.398	202.871	200
	y3	0	32.8195	64.6418	94.5	121.487	144.782	163.679	177.602	186.129	189	186.129	177.602	163.679	144.782	121.487	94.5	64.6418	32.8195	2.31553e-14
强度包线	x	0	800
	y	68.1	337.33

## Sheet: D0G9
	试件1	试件2	试件3
σ3	50	100	200
σ1	298	399	598
(σ1+σ3)/2	174	249.5	399
(σ1-σ3)/2	124	149.5	199
a	66.1971
b	0.333
r	1
ϕ	19.45
c	70.2
		0	10	20	30	40	50	60	70	80	90	100	110	120	130	140	150	160	170	180
摩尔圆1	x1	298	296.116	290.522	281.387	268.99	253.706	236	216.41	195.532	174	152.468	131.59	112	94.2943	79.0105	66.6128	57.4781	51.8838	50
	y1	0	21.5324	42.4105	62	79.7057	94.9895	107.387	116.522	122.116	124	122.116	116.522	107.387	94.9895	79.7057	62	42.4105	21.5324	1.51918e-14
摩尔圆2	x2	399	396.729	389.984	378.971	364.024	345.597	324.25	300.632	275.46	249.5	223.54	198.368	174.75	153.403	134.976	120.029	109.016	102.271	100
	y2	0	25.9604	51.132	74.75	96.0967	114.524	129.471	140.484	147.229	149.5	147.229	140.484	129.471	114.524	96.0967	74.75	51.132	25.9604	1.8316e-14
摩尔圆3	x3	598	594.977	585.999	571.339	551.443	526.915	498.5	467.062	433.556	399	364.444	330.938	299.5	271.085	246.557	226.661	212.001	203.023	200
	y3	0	34.556	68.062	99.5	127.915	152.443	172.339	186.999	195.977	199	195.977	186.999	172.339	152.443	127.915	99.5	68.062	34.556	2.43805e-14
强度包线	x	0	800
	y	70.2	352.709
		298	0	399	0	598	0	0	70.2
		296.116	21.5324	396.729	25.9604	594.977	34.556	800	352.709
		290.522	42.4105	389.984	51.132	585.999	68.062
		281.387	62	378.971	74.75	571.339	99.5
		268.99	79.7057	364.024	96.0967	551.443	127.915
		253.706	94.9895	345.597	114.524	526.915	152.443
		236	107.387	324.25	129.471	498.5	172.339
		216.41	116.522	300.632	140.484	467.062	186.999
		195.532	122.116	275.46	147.229	433.556	195.977
		174	124	249.5	149.5	399	199
		152.468	122.116	223.54	147.229	364.444	195.977
		131.59	116.522	198.368	140.484	330.938	186.999
		112	107.387	174.75	129.471	299.5	172.339
		94.2943	94.9895	153.403	114.524	271.085	152.443
		79.0105	79.7057	134.976	96.0967	246.557	127.915
		66.6128	62	120.029	74.75	226.661	99.5
		57.4781	42.4105	109.016	51.132	212.001	68.062
		51.8838	21.5324	102.271	25.9604	203.023	34.556
		50	1.51918e-14	100	1.8316e-14	200	2.43805e-14
