# Supplementary material for: Effect of freeze‒thaw cycles on root–Soil composite mechanical properties and slope stability
Source: PLoS One. 2024 Apr 25;19(4):e0302409. doi: 10.1371/journal.pone.0302409 (PMC11045164; doi:10.1371/journal.pone.0302409)
Supplement: S1 File — (ZIP) [file pone.0302409.s001.zip › Original data/original data/c and φ/D2.xls]

## Sheet: D2G0
	试件1	试件2	试件3
σ3	50	100	200
σ1	239	327	508
(σ1+σ3)/2	144.5	213.5	354
(σ1-σ3)/2	94.5	113.5	154
a	53.1137
b	0.2846
r	0.9999
ϕ	16.53
c	55.4
		0	10	20	30	40	50	60	70	80	90	100	110	120	130	140	150	160	170	180
摩尔圆1	x1	239	237.564	233.301	226.339	216.891	205.243	191.75	176.821	160.91	144.5	128.09	112.179	97.25	83.7566	72.1088	62.6606	55.699	51.4357	50
	y1	0	16.4098	32.3209	47.25	60.7434	72.3912	81.8394	88.801	93.0643	94.5	93.0643	88.801	81.8394	72.3912	60.7434	47.25	32.3209	16.4098	1.15777e-14
摩尔圆2	x2	327	325.276	320.155	311.794	300.446	286.456	270.25	252.319	233.209	213.5	193.791	174.681	156.75	140.544	126.554	115.206	106.845	101.724	100
	y2	0	19.7091	38.8193	56.75	72.9564	86.946	98.2939	106.655	111.776	113.5	111.776	106.655	98.2939	86.946	72.9564	56.75	38.8193	19.7091	1.39054e-14
摩尔圆3	x3	508	505.66	498.713	487.368	471.971	452.989	431	406.671	380.742	354	327.258	301.329	277	255.011	236.029	220.632	209.287	202.34	200
	y3	0	26.7418	52.6711	77	98.9893	117.971	133.368	144.713	151.66	154	151.66	144.713	133.368	117.971	98.9893	77	52.6711	26.7418	1.88673e-14
强度包线	x	0	800
	y	55.4	292.826

## Sheet: D2G3
	试件1	试件2	试件3
σ3	50	100	200
σ1	254	343	525
(σ1+σ3)/2	152	221.5	362.5
(σ1-σ3)/2	102	121.5	162.5
a	58.0345
b	0.2879
r	1
ϕ	16.73
c	60.6
		0	10	20	30	40	50	60	70	80	90	100	110	120	130	140	150	160	170	180
摩尔圆1	x1	254	252.45	247.849	240.335	230.137	217.564	203	186.886	169.712	152	134.288	117.114	101	86.4357	73.8635	63.6654	56.1514	51.5496	50
	y1	0	17.7121	34.8861	51	65.5643	78.1365	88.3346	95.8486	100.45	102	100.45	95.8486	88.3346	78.1365	65.5643	51	34.8861	17.7121	1.24965e-14
摩尔圆2	x2	343	341.154	335.673	326.722	314.574	299.599	282.25	263.055	242.598	221.5	200.402	179.945	160.75	143.401	128.426	116.278	107.327	101.846	100
	y2	0	21.0983	41.5554	60.75	78.0987	93.0744	105.222	114.173	119.654	121.5	119.654	114.173	105.222	93.0744	78.0987	60.75	41.5554	21.0983	1.48856e-14
摩尔圆3	x3	525	522.531	515.2	503.229	486.982	466.953	443.75	418.078	390.718	362.5	334.282	306.922	281.25	258.047	238.018	221.771	209.8	202.469	200
	y3	0	28.2178	55.5783	81.25	104.453	124.482	140.729	152.7	160.031	162.5	160.031	152.7	140.729	124.482	104.453	81.25	55.5783	28.2178	1.99087e-14
强度包线	x	0	800
	y	60.6	301.068

## Sheet: D2G5
	试件1	试件2	试件3
σ3	50	100	200
σ1	261	350	540
(σ1+σ3)/2	155.5	225	370
(σ1-σ3)/2	105.5	125	170
a	57.9075
b	0.3022
r	0.9997
ϕ	17.59
c	60.7
		0	10	20	30	40	50	60	70	80	90	100	110	120	130	140	150	160	170	180
摩尔圆1	x1	261	259.397	254.638	246.866	236.318	223.314	208.25	191.583	173.82	155.5	137.18	119.417	102.75	87.6859	74.6823	64.1343	56.3624	51.6028	50
	y1	0	18.3199	36.0831	52.75	67.8141	80.8177	91.3657	99.1376	103.897	105.5	103.897	99.1376	91.3657	80.8177	67.8141	52.75	36.0831	18.3199	1.29253e-14
摩尔圆2	x2	350	348.101	342.462	333.253	320.756	305.348	287.5	267.753	246.706	225	203.294	182.247	162.5	144.652	129.244	116.747	107.538	101.899	100
	y2	0	21.706	42.7525	62.5	80.3485	95.7556	108.253	117.462	123.101	125	123.101	117.462	108.253	95.7556	80.3485	62.5	42.7525	21.706	1.53144e-14
摩尔圆3	x3	540	537.417	529.748	517.224	500.228	479.274	455	428.143	399.52	370	340.48	311.857	285	260.726	239.772	222.776	210.252	202.583	200
	y3	0	29.5202	58.1434	85	109.274	130.228	147.224	159.748	167.417	170	167.417	159.748	147.224	130.228	109.274	85	58.1434	29.5202	2.08275e-14
强度包线	x	0	800
	y	60.7	314.321

## Sheet: D2G7
	试件1	试件2	试件3
σ3	50	100	200
σ1	274	362	554
(σ1+σ3)/2	162	231	377
(σ1-σ3)/2	112	131	177
a	61.8946
b	0.3043
r	0.9995
ϕ	17.72
c	65
		0	10	20	30	40	50	60	70	80	90	100	110	120	130	140	150	160	170	180
摩尔圆1	x1	274	272.298	267.246	258.995	247.797	233.992	218	200.306	181.449	162	142.551	123.694	106	90.0078	76.203	65.0052	56.7544	51.7015	50
	y1	0	19.4486	38.3063	56	71.9922	85.797	96.9948	105.246	110.298	112	110.298	105.246	96.9948	85.797	71.9922	56	38.3063	19.4486	1.37217e-14
摩尔圆2	x2	362	360.01	354.1	344.449	331.352	315.205	296.5	275.805	253.748	231	208.252	186.195	165.5	146.795	130.648	117.551	107.9	101.99	100
	y2	0	22.7479	44.8046	65.5	84.2052	100.352	113.449	123.1	129.01	131	129.01	123.1	113.449	100.352	84.2052	65.5	44.8046	22.7479	1.60494e-14
摩尔圆3	x3	554	551.311	543.326	530.286	512.59	490.773	465.5	437.538	407.736	377	346.264	316.462	288.5	263.227	241.41	223.714	210.674	202.689	200
	y3	0	30.7357	60.5376	88.5	113.773	135.59	153.286	166.326	174.311	177	174.311	166.326	153.286	135.59	113.773	88.5	60.5376	30.7357	2.16851e-14
强度包线	x	0	800
	y	65	320.62

## Sheet: D2G9
	试件1	试件2	试件3
σ3	50	100	200
σ1	281	372	562
(σ1+σ3)/2	165.5	236	381
(σ1-σ3)/2	115.5	136	181
a	64.6389
b	0.3049
r	0.9999
ϕ	17.75
c	67.9
		0	10	20	30	40	50	60	70	80	90	100	110	120	130	140	150	160	170	180
摩尔圆1	x1	281	279.245	274.034	265.526	253.978	239.742	223.25	205.003	185.556	165.5	145.444	125.997	107.75	91.258	77.0219	65.4741	56.9655	51.7547	50
	y1	0	20.0564	39.5033	57.75	74.242	88.4781	100.026	108.534	113.745	115.5	113.745	108.534	100.026	88.4781	74.242	57.75	39.5033	20.0564	1.41505e-14
摩尔圆2	x2	372	369.934	363.798	353.779	340.182	323.419	304	282.515	259.616	236	212.384	189.485	168	148.581	131.818	118.221	108.202	102.066	100
	y2	0	23.6162	46.5147	68	87.4191	104.182	117.779	127.798	133.934	136	133.934	127.798	117.779	104.182	87.4191	68	46.5147	23.6162	1.6662e-14
摩尔圆3	x3	562	559.25	551.084	537.751	519.654	497.345	471.5	442.906	412.43	381	349.57	319.094	290.5	264.655	242.346	224.249	210.916	202.75	200
	y3	0	31.4303	61.9056	90.5	116.345	138.654	156.751	170.084	178.25	181	178.25	170.084	156.751	138.654	116.345	90.5	61.9056	31.4303	2.21752e-14
强度包线	x	0	800
	y	67.9	323.982
