# Supplementary material for: Effect of freeze‒thaw cycles on root–Soil composite mechanical properties and slope stability
Source: PLoS One. 2024 Apr 25;19(4):e0302409. doi: 10.1371/journal.pone.0302409 (PMC11045164; doi:10.1371/journal.pone.0302409)
Supplement: S1 File — (ZIP) [file pone.0302409.s001.zip › Original data/original data/c and φ/D4.xls]

## Sheet: D4G0
	试件1	试件2	试件3
σ3	50	100	200
σ1	221	309	483
(σ1+σ3)/2	135.5	204.5	341.5
(σ1-σ3)/2	85.5	104.5	141.5
a	48.8028
b	0.2716
r	1
ϕ	15.76
c	50.7
		0	10	20	30	40	50	60	70	80	90	100	110	120	130	140	150	160	170	180
摩尔圆1	x1	221	219.701	215.844	209.545	200.997	190.458	178.25	164.743	150.347	135.5	120.653	106.257	92.75	80.5417	70.0032	61.4548	55.1563	51.2989	50
	y1	0	14.8469	29.2427	42.75	54.9583	65.4968	74.0452	80.3437	84.2011	85.5	84.2011	80.3437	74.0452	65.4968	54.9583	42.75	29.2427	14.8469	1.0475e-14
摩尔圆2	x2	309	307.412	302.698	295	284.552	271.671	256.75	240.241	222.646	204.5	186.354	168.759	152.25	137.329	124.448	114	106.302	101.588	100
	y2	0	18.1462	35.7411	52.25	67.1713	80.0516	90.4997	98.1979	102.912	104.5	102.912	98.1979	90.4997	80.0516	67.1713	52.25	35.7411	18.1462	1.28028e-14
摩尔圆3	x3	483	480.85	474.467	464.043	449.895	432.454	412.25	389.896	366.071	341.5	316.929	293.104	270.75	250.546	233.105	218.957	208.533	202.15	200
	y3	0	24.5712	48.3959	70.75	90.9544	108.395	122.543	132.967	139.35	141.5	139.35	132.967	122.543	108.395	90.9544	70.75	48.3959	24.5712	1.73359e-14
强度包线	x	0	800
	y	50.7	276.474
		221	0		309	0		483	0		0	50.7
		219.701	14.8469		307.412	18.1462		480.85	24.5712		800	276.474
		215.844	29.2427		302.698	35.7411		474.467	48.3959
		209.545	42.75		295	52.25		464.043	70.75
		200.997	54.9583		284.552	67.1713		449.895	90.9544
		190.458	65.4968		271.671	80.0516		432.454	108.395
		178.25	74.0452		256.75	90.4997		412.25	122.543
		164.743	80.3437		240.241	98.1979		389.896	132.967
		150.347	84.2011		222.646	102.912		366.071	139.35
		135.5	85.5		204.5	104.5		341.5	141.5
		120.653	84.2011		186.354	102.912		316.929	139.35
		106.257	80.3437		168.759	98.1979		293.104	132.967
		92.75	74.0452		152.25	90.4997		270.75	122.543
		80.5417	65.4968		137.329	80.0516		250.546	108.395
		70.0032	54.9583		124.448	67.1713		233.105	90.9544
		61.4548	42.75		114	52.25		218.957	70.75
		55.1563	29.2427		106.302	35.7411		208.533	48.3959
		51.2989	14.8469		101.588	18.1462		202.15	24.5712
		50	1.0475e-14		100	1.28028e-14		200	1.73359e-14

## Sheet: D4G3
	试件1	试件2	试件3
σ3	50	100	200
σ1	239	315	491
(σ1+σ3)/2	144.5	207.5	345.5
(σ1-σ3)/2	94.5	107.5	145.5
a	56.02
b	0.2573
r	0.998
ϕ	14.91
c	58
		0	10	20	30	40	50	60	70	80	90	100	110	120	130	140	150	160	170	180
摩尔圆1	x1	239	237.564	233.301	226.339	216.891	205.243	191.75	176.821	160.91	144.5	128.09	112.179	97.25	83.7566	72.1088	62.6606	55.699	51.4357	50
	y1	0	16.4098	32.3209	47.25	60.7434	72.3912	81.8394	88.801	93.0643	94.5	93.0643	88.801	81.8394	72.3912	60.7434	47.25	32.3209	16.4098	1.15777e-14
摩尔圆2	x2	315	313.367	308.517	300.598	289.85	276.6	261.25	244.267	226.167	207.5	188.833	170.733	153.75	138.4	125.15	114.402	106.483	101.633	100
	y2	0	18.6672	36.7672	53.75	69.0997	82.3498	93.0977	101.017	105.867	107.5	105.867	101.017	93.0977	82.3498	69.0997	53.75	36.7672	18.6672	1.31703e-14
摩尔圆3	x3	491	488.79	482.225	471.507	456.959	439.026	418.25	395.264	370.766	345.5	320.234	295.736	272.75	251.974	234.041	219.493	208.775	202.21	200
	y3	0	25.2658	49.7639	72.75	93.5256	111.459	126.007	136.725	143.29	145.5	143.29	136.725	126.007	111.459	93.5256	72.75	49.7639	25.2658	1.78259e-14
强度包线	x	0	800
	y	58	271.013

## Sheet: D4G5
	试件1	试件2	试件3
σ3	50	100	200
σ1	244	329	506
(σ1+σ3)/2	147	214.5	353
(σ1-σ3)/2	97	114.5	153
a	56.5386
b	0.2728
r	0.9999
ϕ	15.83
c	58.8
		0	10	20	30	40	50	60	70	80	90	100	110	120	130	140	150	160	170	180
摩尔圆1	x1	244	242.526	238.15	231.004	221.306	209.35	195.5	180.176	163.844	147	130.156	113.824	98.5	84.6496	72.6937	62.9955	55.8498	51.4736	50
	y1	0	16.8439	33.176	48.5	62.3504	74.3063	84.0045	91.1502	95.5264	97	95.5264	91.1502	84.0045	74.3063	62.3504	48.5	33.176	16.8439	1.18839e-14
摩尔圆2	x2	329	327.26	322.095	313.66	302.212	288.099	271.75	253.661	234.383	214.5	194.617	175.339	157.25	140.901	126.788	115.34	106.905	101.74	100
	y2	0	19.8827	39.1613	57.25	73.5992	87.7121	99.1599	107.595	112.76	114.5	112.76	107.595	99.1599	87.7121	73.5992	57.25	39.1613	19.8827	1.40279e-14
摩尔圆3	x3	506	503.676	496.773	485.502	470.205	451.347	429.5	405.329	379.568	353	326.432	300.671	276.5	254.653	235.795	220.498	209.227	202.324	200
	y3	0	26.5682	52.3291	76.5	98.3465	117.205	132.502	143.773	150.676	153	150.676	143.773	132.502	117.205	98.3465	76.5	52.3291	26.5682	1.87448e-14
强度包线	x	0	800
	y	58.8	285.63
		244	0	329	0	506	0	0	58.8
		242.526	16.8439	327.26	19.8827	503.676	26.5682	800	285.63
		238.15	33.176	322.095	39.1613	496.773	52.3291
		231.004	48.5	313.66	57.25	485.502	76.5
		221.306	62.3504	302.212	73.5992	470.205	98.3465
		209.35	74.3063	288.099	87.7121	451.347	117.205
		195.5	84.0045	271.75	99.1599	429.5	132.502
		180.176	91.1502	253.661	107.595	405.329	143.773
		163.844	95.5264	234.383	112.76	379.568	150.676
		147	97	214.5	114.5	353	153
		130.156	95.5264	194.617	112.76	326.432	150.676
		113.824	91.1502	175.339	107.595	300.671	143.773
		98.5	84.0045	157.25	99.1599	276.5	132.502
		84.6496	74.3063	140.901	87.7121	254.653	117.205
		72.6937	62.3504	126.788	73.5992	235.795	98.3465
		62.9955	48.5	115.34	57.25	220.498	76.5
		55.8498	33.176	106.905	39.1613	209.227	52.3291
		51.4736	16.8439	101.74	19.8827	202.324	26.5682
		50	1.18839e-14	100	1.40279e-14	200	1.87448e-14

## Sheet: D4G7
	试件1	试件2	试件3
σ3	50	100	200
σ1	252	335	519
(σ1+σ3)/2	151	217.5	359.5
(σ1-σ3)/2	101	117.5	159.5
a	57.3327
b	0.283
r	0.9992
ϕ	16.44
c	59.8
		0	10	20	30	40	50	60	70	80	90	100	110	120	130	140	150	160	170	180
摩尔圆1	x1	252	250.466	245.909	238.469	228.37	215.922	201.5	185.544	168.538	151	133.462	116.456	100.5	86.0785	73.6295	63.5314	56.091	51.5344	50
	y1	0	17.5385	34.544	50.5	64.9215	77.3705	87.4686	94.909	99.4656	101	99.4656	94.909	87.4686	77.3705	64.9215	50.5	34.544	17.5385	1.2374e-14
摩尔圆2	x2	335	333.215	327.914	319.258	307.51	293.028	276.25	257.687	237.904	217.5	197.096	177.313	158.75	141.972	127.49	115.742	107.086	101.785	100
	y2	0	20.4037	40.1874	58.75	75.5275	90.0102	101.758	110.414	115.715	117.5	115.715	110.414	101.758	90.0102	75.5275	58.75	40.1874	20.4037	1.43955e-14
摩尔圆3	x3	519	516.577	509.381	497.631	481.684	462.025	439.25	414.052	387.197	359.5	331.803	304.948	279.75	256.975	237.316	221.369	209.619	202.423	200
	y3	0	27.6969	54.5522	79.75	102.525	122.184	138.131	149.881	157.077	159.5	157.077	149.881	138.131	122.184	102.525	79.75	54.5522	27.6969	1.95411e-14
强度包线	x	0	800
	y	59.8	295.86

## Sheet: D4G9
	试件1	试件2	试件3
σ3	50	100	200
σ1	261	347	528
(σ1+σ3)/2	155.5	223.5	364
(σ1-σ3)/2	105.5	123.5	164
a	61.2252
b	0.2817
r	0.9998
ϕ	16.36
c	63.8
		0	10	20	30	40	50	60	70	80	90	100	110	120	130	140	150	160	170	180
摩尔圆1	x1	261	259.397	254.638	246.866	236.318	223.314	208.25	191.583	173.82	155.5	137.18	119.417	102.75	87.6859	74.6823	64.1343	56.3624	51.6028	50
	y1	0	18.3199	36.0831	52.75	67.8141	80.8177	91.3657	99.1376	103.897	105.5	103.897	99.1376	91.3657	80.8177	67.8141	52.75	36.0831	18.3199	1.29253e-14
摩尔圆2	x2	347	345.124	339.552	330.454	318.106	302.884	285.25	265.739	244.946	223.5	202.054	181.261	161.75	144.116	128.894	116.546	107.448	101.876	100
	y2	0	21.4455	42.2395	61.75	79.3843	94.6065	106.954	116.052	121.624	123.5	121.624	116.052	106.954	94.6065	79.3843	61.75	42.2395	21.4455	1.51306e-14
摩尔圆3	x3	528	525.508	518.11	506.028	489.631	469.417	446	420.091	392.478	364	335.522	307.909	282	258.583	238.369	221.972	209.89	202.492	200
	y3	0	28.4783	56.0913	82	105.417	125.631	142.028	154.11	161.508	164	161.508	154.11	142.028	125.631	105.417	82	56.0913	28.4783	2.00924e-14
强度包线	x	0	800
	y	63.8	298.646
		261	0	347	0	528	0	0	63.8
		259.397	18.3199	345.124	21.4455	525.508	28.4783	800	298.646
		254.638	36.0831	339.552	42.2395	518.11	56.0913
		246.866	52.75	330.454	61.75	506.028	82
		236.318	67.8141	318.106	79.3843	489.631	105.417
		223.314	80.8177	302.884	94.6065	469.417	125.631
		208.25	91.3657	285.25	106.954	446	142.028
		191.583	99.1376	265.739	116.052	420.091	154.11
		173.82	103.897	244.946	121.624	392.478	161.508
		155.5	105.5	223.5	123.5	364	164
		137.18	103.897	202.054	121.624	335.522	161.508
		119.417	99.1376	181.261	116.052	307.909	154.11
		102.75	91.3657	161.75	106.954	282	142.028
		87.6859	80.8177	144.116	94.6065	258.583	125.631
		74.6823	67.8141	128.894	79.3843	238.369	105.417
		64.1343	52.75	116.546	61.75	221.972	82
		56.3624	36.0831	107.448	42.2395	209.89	56.0913
		51.6028	18.3199	101.876	21.4455	202.492	28.4783
		50	1.29253e-14	100	1.51306e-14	200	2.00924e-14
