# Supplementary material for: Effect of freeze‒thaw cycles on root–Soil composite mechanical properties and slope stability
Source: PLoS One. 2024 Apr 25;19(4):e0302409. doi: 10.1371/journal.pone.0302409 (PMC11045164; doi:10.1371/journal.pone.0302409)
Supplement: S1 File — (ZIP) [file pone.0302409.s001.zip › Original data/original data/c and φ/D6.xls]

## Sheet: D6G0
	试件1	试件2	试件3
σ3	50	100	200
σ1	190	272	460
(σ1+σ3)/2	120	186	330
(σ1-σ3)/2	70	86	130
a	34.0791
b	0.2889
r	0.9987
ϕ	16.79
c	35.6
		0	10	20	30	40	50	60	70	80	90	100	110	120	130	140	150	160	170	180
摩尔圆1	x1	190	188.937	185.778	180.622	173.623	164.995	155	143.941	132.155	120	107.845	96.0586	85	75.0049	66.3769	59.3782	54.2215	51.0635	50
	y1	0	12.1554	23.9414	35	44.9951	53.6231	60.6218	65.7785	68.9365	70	68.9365	65.7785	60.6218	53.6231	44.9951	35	23.9414	12.1554	8.57604e-15
摩尔圆2	x2	272	270.693	266.814	260.478	251.88	241.28	229	215.414	200.934	186	171.066	156.586	143	130.72	120.12	111.522	105.186	101.307	100
	y2	0	14.9337	29.4137	43	55.2797	65.8798	74.4782	80.8136	84.6935	86	84.6935	80.8136	74.4782	65.8798	55.2797	43	29.4137	14.9337	1.05363e-14
摩尔圆3	x3	460	458.025	452.16	442.583	429.586	413.562	395	374.463	352.574	330	307.426	285.537	265	246.438	230.414	217.417	207.84	201.975	200
	y3	0	22.5743	44.4626	65	83.5624	99.5858	112.583	122.16	128.025	130	128.025	122.16	112.583	99.5858	83.5624	65	44.4626	22.5743	1.59269e-14
强度包线	x	0	800
	y	35.6	276.982

## Sheet: D6G3
	试件1	试件2	试件3
σ3	50	100	200
σ1	201	280	471
(σ1+σ3)/2	125.5	190	335.5
(σ1-σ3)/2	75.5	90	135.5
a	37.3388
b	0.2903
r	0.9975
ϕ	16.88
c	39
		0	10	20	30	40	50	60	70	80	90	100	110	120	130	140	150	160	170	180
摩尔圆1	x1	201	199.853	196.447	190.885	183.336	174.03	163.25	151.323	138.61	125.5	112.39	99.6775	87.75	76.9695	67.6636	60.1151	54.5532	51.147	50
	y1	0	13.1104	25.8225	37.75	48.5305	57.8364	65.3849	70.9468	74.353	75.5	74.353	70.9468	65.3849	57.8364	48.5305	37.75	25.8225	13.1104	9.24987e-15
摩尔圆2	x2	280	278.633	274.572	267.942	258.944	247.851	235	220.782	205.628	190	174.372	159.218	145	132.149	121.056	112.058	105.428	101.367	100
	y2	0	15.6283	30.7818	45	57.8509	68.944	77.9423	84.5723	88.6327	90	88.6327	84.5723	77.9423	68.944	57.8509	45	30.7818	15.6283	1.10263e-14
摩尔圆3	x3	471	468.941	462.828	452.846	439.299	422.598	403.25	381.844	359.029	335.5	311.971	289.156	267.75	248.402	231.701	218.154	208.172	202.059	200
	y3	0	23.5293	46.3437	67.75	87.0977	103.799	117.346	127.328	133.441	135.5	133.441	127.328	117.346	103.799	87.0977	67.75	46.3437	23.5293	1.66008e-14
强度包线	x	0	800
	y	39	281.754

## Sheet: D6G5
	试件1	试件2	试件3
σ3	50	100	200
σ1	208	292	477
(σ1+σ3)/2	129	196	338.5
(σ1-σ3)/2	79	96	138.5
a	41.1934
b	0.2862
r	0.9993
ϕ	16.63
c	43
		0	10	20	30	40	50	60	70	80	90	100	110	120	130	140	150	160	170	180
摩尔圆1	x1	208	206.8	203.236	197.416	189.518	179.78	168.5	156.02	142.718	129	115.282	101.98	89.5	78.2198	68.4825	60.584	54.7643	51.2002	50
	y1	0	13.7182	27.0196	39.5	50.7802	60.5175	68.416	74.2357	77.7998	79	77.7998	74.2357	68.416	60.5175	50.7802	39.5	27.0196	13.7182	9.67867e-15
摩尔圆2	x2	292	290.542	286.21	279.138	269.54	257.708	244	228.834	212.67	196	179.33	163.166	148	134.292	122.46	112.862	105.79	101.458	100
	y2	0	16.6702	32.8339	48	61.7076	73.5403	83.1384	90.2105	94.5415	96	94.5415	90.2105	83.1384	73.5403	61.7076	48	32.8339	16.6702	1.17614e-14
摩尔圆3	x3	477	474.896	468.647	458.445	444.597	427.526	407.75	385.87	362.55	338.5	314.45	291.13	269.25	249.474	232.403	218.555	208.353	202.104	200
	y3	0	24.0503	47.3698	69.25	89.0261	106.097	119.945	130.147	136.396	138.5	136.396	130.147	119.945	106.097	89.0261	69.25	47.3698	24.0503	1.69683e-14
强度包线	x	0	800
	y	43	281.947

## Sheet: D6G7
	试件1	试件2	试件3
σ3	50	100	200
σ1	222	300	488
(σ1+σ3)/2	136	200	344
(σ1-σ3)/2	86	100	144
a	45.7707
b	0.2834
r	0.9974
ϕ	16.46
c	47.7
		0	10	20	30	40	50	60	70	80	90	100	110	120	130	140	150	160	170	180
摩尔圆1	x1	222	220.693	216.814	210.478	201.88	191.28	179	165.414	150.934	136	121.066	106.586	93	80.7203	70.1202	61.5218	55.1864	51.3065	50
	y1	0	14.9337	29.4137	43	55.2797	65.8798	74.4782	80.8136	84.6935	86	84.6935	80.8136	74.4782	65.8798	55.2797	43	29.4137	14.9337	1.05363e-14
摩尔圆2	x2	300	298.481	293.969	286.603	276.604	264.279	250	234.202	217.365	200	182.635	165.798	150	135.721	123.396	113.397	106.031	101.519	100
	y2	0	17.3648	34.202	50	64.2788	76.6044	86.6025	93.9693	98.4808	100	98.4808	93.9693	86.6025	76.6044	64.2788	50	34.202	17.3648	1.22515e-14
摩尔圆3	x3	488	485.812	479.316	468.708	454.31	436.561	416	393.251	369.005	344	318.995	294.749	272	251.439	233.69	219.292	208.684	202.188	200
	y3	0	25.0053	49.2509	72	92.5614	110.31	124.708	135.316	141.812	144	141.812	135.316	124.708	110.31	92.5614	72	49.2509	25.0053	1.76421e-14
强度包线	x	0	800
	y	47.7	284.063

## Sheet: D6G9
	试件1	试件2	试件3
σ3	50	100	200
σ1	231	311	498
(σ1+σ3)/2	140.5	205.5	349
(σ1-σ3)/2	90.5	105.5	149
a	49.1379
b	0.2843
r	0.9982
ϕ	16.52
c	51.3
		0	10	20	30	40	50	60	70	80	90	100	110	120	130	140	150	160	170	180
摩尔圆1	x1	231	229.625	225.542	218.875	209.827	198.672	185.75	171.453	156.215	140.5	124.785	109.547	95.25	82.3277	71.173	62.1247	55.4578	51.3749	50
	y1	0	15.7152	30.9528	45.25	58.1723	69.327	78.3753	85.0422	89.1251	90.5	89.1251	85.0422	78.3753	69.327	58.1723	45.25	30.9528	15.7152	1.10876e-14
摩尔圆2	x2	311	309.397	304.638	296.866	286.318	273.314	258.25	241.583	223.82	205.5	187.18	169.417	152.75	137.686	124.682	114.134	106.362	101.603	100
	y2	0	18.3199	36.0831	52.75	67.8141	80.8177	91.3657	99.1376	103.897	105.5	103.897	99.1376	91.3657	80.8177	67.8141	52.75	36.0831	18.3199	1.29253e-14
摩尔圆3	x3	498	495.736	489.014	478.038	463.141	444.775	423.5	399.961	374.874	349	323.126	298.039	274.5	253.225	234.859	219.962	208.986	202.264	200
	y3	0	25.8736	50.961	74.5	95.7754	114.141	129.038	140.014	146.736	149	146.736	140.014	129.038	114.141	95.7754	74.5	50.961	25.8736	1.82547e-14
强度包线	x	0	800
	y	51.3	288.575
