# Supplementary material for: Effect of freeze‒thaw cycles on root–Soil composite mechanical properties and slope stability
Source: PLoS One. 2024 Apr 25;19(4):e0302409. doi: 10.1371/journal.pone.0302409 (PMC11045164; doi:10.1371/journal.pone.0302409)
Supplement: S1 File — (ZIP) [file pone.0302409.s001.zip › Original data/original data/c and φ/D8.xls]

## Sheet: D8G0
	试件1	试件2	试件3
σ3	50	100	200
σ1	162	250	441
(σ1+σ3)/2	106	175	320.5
(σ1-σ3)/2	56	75	120.5
a	23.1704
b	0.3026
r	0.9996
ϕ	17.61
c	24.3
		0	10	20	30	40	50	60	70	80	90	100	110	120	130	140	150	160	170	180
摩尔圆1	x1	162	161.149	158.623	154.497	148.898	141.996	134	125.153	115.724	106	96.2757	86.8469	78	70.0039	63.1015	57.5026	53.3772	50.8508	50
	y1	0	9.7243	19.1531	28	35.9961	42.8985	48.4974	52.6228	55.1492	56	55.1492	52.6228	48.4974	42.8985	35.9961	28	19.1531	9.7243	6.86083e-15
摩尔圆2	x2	250	248.861	245.477	239.952	232.453	223.209	212.5	200.652	188.024	175	161.976	149.348	137.5	126.791	117.547	110.048	104.523	101.139	100
	y2	0	13.0236	25.6515	37.5	48.2091	57.4533	64.9519	70.4769	73.8606	75	73.8606	70.4769	64.9519	57.4533	48.2091	37.5	25.6515	13.0236	9.18861e-15
摩尔圆3	x3	441	439.169	433.733	424.856	412.808	397.956	380.75	361.713	341.425	320.5	299.575	279.287	260.25	243.044	228.192	216.144	207.267	201.831	200
	y3	0	20.9246	41.2134	60.25	77.4559	92.3084	104.356	113.233	118.669	120.5	118.669	113.233	104.356	92.3084	77.4559	60.25	41.2134	20.9246	1.4763e-14
强度包线	x	0	800
	y	24.3	278.229
		162	0	250	0	441	0	0	24.3
		161.149	9.7243	248.861	13.0236	439.169	20.9246	800	278.229
		158.623	19.1531	245.477	25.6515	433.733	41.2134
		154.497	28	239.952	37.5	424.856	60.25
		148.898	35.9961	232.453	48.2091	412.808	77.4559
		141.996	42.8985	223.209	57.4533	397.956	92.3084
		134	48.4974	212.5	64.9519	380.75	104.356
		125.153	52.6228	200.652	70.4769	361.713	113.233
		115.724	55.1492	188.024	73.8606	341.425	118.669
		106	56	175	75	320.5	120.5
		96.2757	55.1492	161.976	73.8606	299.575	118.669
		86.8469	52.6228	149.348	70.4769	279.287	113.233
		78	48.4974	137.5	64.9519	260.25	104.356
		70.0039	42.8985	126.791	57.4533	243.044	92.3084
		63.1015	35.9961	117.547	48.2091	228.192	77.4559
		57.5026	28	110.048	37.5	216.144	60.25
		53.3772	19.1531	104.523	25.6515	207.267	41.2134
		50.8508	9.7243	101.139	13.0236	201.831	20.9246
		50	6.86083e-15	100	9.18861e-15	200	1.4763e-14

## Sheet: D8G3
	试件1	试件2	试件3
σ3	50	100	200
σ1	174	263	447
(σ1+σ3)/2	112	181.5	323.5
(σ1-σ3)/2	62	81.5	123.5
a	29.0446
b	0.2915
r	0.9999
ϕ	16.95
c	30.4
		0	10	20	30	40	50	60	70	80	90	100	110	120	130	140	150	160	170	180
摩尔圆1	x1	174	173.058	170.261	165.694	159.495	151.853	143	133.205	122.766	112	101.234	90.7948	81	72.1472	64.5052	58.3064	53.7391	50.9419	50
	y1	0	10.7662	21.2052	31	39.8528	47.4948	53.6936	58.2609	61.0581	62	61.0581	58.2609	53.6936	47.4948	39.8528	31	21.2052	10.7662	7.59592e-15
摩尔圆2	x2	263	261.762	258.085	252.081	243.933	233.887	222.25	209.375	195.652	181.5	167.348	153.625	140.75	129.113	119.067	110.919	104.915	101.238	100
	y2	0	14.1523	27.8746	40.75	52.3872	62.4326	70.5811	76.5849	80.2618	81.5	80.2618	76.5849	70.5811	62.4326	52.3872	40.75	27.8746	14.1523	9.98496e-15
摩尔圆3	x3	447	445.124	439.552	430.454	418.106	402.884	385.25	365.739	344.946	323.5	302.054	281.261	261.75	244.116	228.894	216.546	207.448	201.876	200
	y3	0	21.4455	42.2395	61.75	79.3843	94.6065	106.954	116.052	121.624	123.5	121.624	116.052	106.954	94.6065	79.3843	61.75	42.2395	21.4455	1.51306e-14
强度包线	x	0	800
	y	30.4	274.221

## Sheet: D8G5
	试件1	试件2	试件3
σ3	50	100	200
σ1	188	271	450
(σ1+σ3)/2	119	185.5	325
(σ1-σ3)/2	69	85.5	125
a	35.7602
b	0.2736
r	0.9995
ϕ	15.88
c	37.2
		0	10	20	30	40	50	60	70	80	90	100	110	120	130	140	150	160	170	180
摩尔圆1	x1	188	186.952	183.839	178.756	171.857	163.352	153.5	142.599	130.982	119	107.018	95.4006	84.5	74.6477	66.1429	59.2442	54.1612	51.0483	50
	y1	0	11.9817	23.5994	34.5	44.3523	52.8571	59.7558	64.8388	67.9517	69	67.9517	64.8388	59.7558	52.8571	44.3523	34.5	23.5994	11.9817	8.45352e-15
摩尔圆2	x2	271	269.701	265.844	259.545	250.997	240.458	228.25	214.743	200.347	185.5	170.653	156.257	142.75	130.542	120.003	111.455	105.156	101.299	100
	y2	0	14.8469	29.2427	42.75	54.9583	65.4968	74.0452	80.3437	84.2011	85.5	84.2011	80.3437	74.0452	65.4968	54.9583	42.75	29.2427	14.8469	1.0475e-14
摩尔圆3	x3	450	448.101	442.462	433.253	420.756	405.348	387.5	367.753	346.706	325	303.294	282.247	262.5	244.652	229.244	216.747	207.538	201.899	200
	y3	0	21.706	42.7525	62.5	80.3485	95.7556	108.253	117.462	123.101	125	123.101	117.462	108.253	95.7556	80.3485	62.5	42.7525	21.706	1.53144e-14
强度包线	x	0	800
	y	37.2	264.784
		188	0	271	0	450	0	0	37.2
		186.952	11.9817	269.701	14.8469	448.101	21.706	800	264.784
		183.839	23.5994	265.844	29.2427	442.462	42.7525
		178.756	34.5	259.545	42.75	433.253	62.5
		171.857	44.3523	250.997	54.9583	420.756	80.3485
		163.352	52.8571	240.458	65.4968	405.348	95.7556
		153.5	59.7558	228.25	74.0452	387.5	108.253
		142.599	64.8388	214.743	80.3437	367.753	117.462
		130.982	67.9517	200.347	84.2011	346.706	123.101
		119	69	185.5	85.5	325	125
		107.018	67.9517	170.653	84.2011	303.294	123.101
		95.4006	64.8388	156.257	80.3437	282.247	117.462
		84.5	59.7558	142.75	74.0452	262.5	108.253
		74.6477	52.8571	130.542	65.4968	244.652	95.7556
		66.1429	44.3523	120.003	54.9583	229.244	80.3485
		59.2442	34.5	111.455	42.75	216.747	62.5
		54.1612	23.5994	105.156	29.2427	207.538	42.7525
		51.0483	11.9817	101.299	14.8469	201.899	21.706
		50	8.45352e-15	100	1.0475e-14	200	1.53144e-14

## Sheet: D8G7
	试件1	试件2	试件3
σ3	50	100	200
σ1	196	287	457
(σ1+σ3)/2	123	193.5	328.5
(σ1-σ3)/2	73	93.5	128.5
a	40.5771
b	0.2686
r	0.9996
ϕ	15.58
c	42.1
		0	10	20	30	40	50	60	70	80	90	100	110	120	130	140	150	160	170	180
摩尔圆1	x1	196	194.891	191.598	186.22	178.921	169.923	159.5	147.967	135.676	123	110.324	98.0325	86.5	76.0765	67.0788	59.7801	54.4024	51.109	50
	y1	0	12.6763	24.9675	36.5	46.9235	55.9212	63.2199	68.5976	71.891	73	71.891	68.5976	63.2199	55.9212	46.9235	36.5	24.9675	12.6763	8.94358e-15
摩尔圆2	x2	287	285.58	281.361	274.473	265.125	253.601	240.25	225.479	209.736	193.5	177.264	161.521	146.75	133.399	121.875	112.527	105.639	101.42	100
	y2	0	16.2361	31.9789	46.75	60.1006	71.6252	80.9734	87.8613	92.0795	93.5	92.0795	87.8613	80.9734	71.6252	60.1006	46.75	31.9789	16.2361	1.14551e-14
摩尔圆3	x3	457	455.048	449.251	439.784	426.937	411.098	392.75	372.45	350.814	328.5	306.186	284.55	264.25	245.902	230.063	217.216	207.749	201.952	200
	y3	0	22.3138	43.9496	64.25	82.5982	98.4367	111.284	120.751	126.548	128.5	126.548	120.751	111.284	98.4367	82.5982	64.25	43.9496	22.3138	1.57432e-14
强度包线	x	0	800
	y	42.1	265.163

## Sheet: D8G9
	试件1	试件2	试件3
σ3	50	100	200
σ1	201	291	474
(σ1+σ3)/2	125.5	195.5	337
(σ1-σ3)/2	75.5	95.5	137
a	38.8091
b	0.2911
r	1
ϕ	16.92
c	40.6
		0	10	20	30	40	50	60	70	80	90	100	110	120	130	140	150	160	170	180
摩尔圆1	x1	201	199.853	196.447	190.885	183.336	174.03	163.25	151.323	138.61	125.5	112.39	99.6775	87.75	76.9695	67.6636	60.1151	54.5532	51.147	50
	y1	0	13.1104	25.8225	37.75	48.5305	57.8364	65.3849	70.9468	74.353	75.5	74.353	70.9468	65.3849	57.8364	48.5305	37.75	25.8225	13.1104	9.24987e-15
摩尔圆2	x2	291	289.549	285.241	278.205	268.657	256.886	243.25	228.163	212.083	195.5	178.917	162.837	147.75	134.114	122.343	112.795	105.759	101.451	100
	y2	0	16.5834	32.6629	47.75	61.3862	73.1572	82.7054	89.7406	94.0491	95.5	94.0491	89.7406	82.7054	73.1572	61.3862	47.75	32.6629	16.5834	1.17002e-14
摩尔圆3	x3	474	471.919	465.738	455.645	441.948	425.062	405.5	383.857	360.79	337	313.21	290.143	268.5	248.938	232.052	218.355	208.262	202.081	200
	y3	0	23.7898	46.8568	68.5	88.0619	104.948	118.645	128.738	134.919	137	134.919	128.738	118.645	104.948	88.0619	68.5	46.8568	23.7898	1.67845e-14
强度包线	x	0	800
	y	40.6	283.964
		201	0	291	0	474	0	0	40.6
		199.853	13.1104	289.549	16.5834	471.919	23.7898	800	283.964
		196.447	25.8225	285.241	32.6629	465.738	46.8568
		190.885	37.75	278.205	47.75	455.645	68.5
		183.336	48.5305	268.657	61.3862	441.948	88.0619
		174.03	57.8364	256.886	73.1572	425.062	104.948
		163.25	65.3849	243.25	82.7054	405.5	118.645
		151.323	70.9468	228.163	89.7406	383.857	128.738
		138.61	74.353	212.083	94.0491	360.79	134.919
		125.5	75.5	195.5	95.5	337	137
		112.39	74.353	178.917	94.0491	313.21	134.919
		99.6775	70.9468	162.837	89.7406	290.143	128.738
		87.75	65.3849	147.75	82.7054	268.5	118.645
		76.9695	57.8364	134.114	73.1572	248.938	104.948
		67.6636	48.5305	122.343	61.3862	232.052	88.0619
		60.1151	37.75	112.795	47.75	218.355	68.5
		54.5532	25.8225	105.759	32.6629	208.262	46.8568
		51.147	13.1104	101.451	16.5834	202.081	23.7898
		50	9.24987e-15	100	1.17002e-14	200	1.67845e-14
