# Supplementary material for: Effect of freeze‒thaw cycles on root–Soil composite mechanical properties and slope stability
Source: PLoS One. 2024 Apr 25;19(4):e0302409. doi: 10.1371/journal.pone.0302409 (PMC11045164; doi:10.1371/journal.pone.0302409)
Supplement: S1 File — (ZIP) [file pone.0302409.s001.zip › Original data/original data/三轴/100kpa/100kpa EXCEL/(D0G0,100kpa)20211031BS03_uu_1.xlsx]

## Sheet: _20211031BS03_uu_1
ID	GCID	SpecimenID	TstMode	TimeMin	Squareroot	WeiYa	wytb	FanYa1	KongYa	CR	fytb	TiBian	ZhouXWeiYi	Q1dQ3	TargetWY	TargetFY1	TargetZYLC	TargetStrainSpd	TargetSYWD	TargetZTWD	E1	TuArea	Q11	Q31	Q11cQ31	HalfQ1pQ3	HalfQ1dQ3	Saturation	HalfQ11pQ31	Q1	K0	Ev	Er	sywd	ttwd	ztwd
1	20211031BS03	1	UU试验	0	0	197	0	17	0	0	0	12.8	0	17.2	187	0	0	1	1	1	0	12	0	0	0	0	0	0	0	0	0	0	0	20.7	19.7	20.8
2	20211031BS03	1	UU试验	0.08	0.29	197	0	-3	12	40.2	0	12.8	0.03	33.5	187	0	0	1	1	1	0.04	12	218.5	185	1.18	312.25	16.75	0	208.2	196.2	0.85	0	-0.02	20.7	19.7	20.8
3	20211031BS03	1	UU试验	0.13	0.37	197	0	-3	12	51.3	0	12.8	0.06	42.7	187	0	0	1	1	1	0.08	12	227.7	185	1.23	316.85	21.35	0	211.2	199.2	0.82	0	-0.04	20.7	19.7	20.8
4	20211031BS03	1	UU试验	0.23	0.48	197	0	-3	12	59	0	12.8	0.18	49.2	187	0	0	1	1	1	0.23	12	234.2	185	1.27	320.1	24.6	0	213.4	201.4	0.8	0	-0.12	20.7	19.7	20.8
5	20211031BS03	1	UU试验	0.28	0.53	197	0	-3	13	64.2	0	12.8	0.25	53.5	187	0	0	1	1	1	0.31	12.06	237.5	184	1.29	322.25	26.75	0	214.8	201.8	0.79	0	-0.16	20.7	19.7	20.8
6	20211031BS03	1	UU试验	0.37	0.61	196	0	-3	12	67.6	0	12.8	0.33	56.1	187	0	0	1	1	1	0.41	12.06	240.1	184	1.3	322.05	28.05	0	214.7	202.7	0.78	0	-0.21	20.7	19.7	20.8
7	20211031BS03	1	UU试验	0.4	0.63	197	0	-3	13	70.1	0	12.8	0.37	58.1	187	0	0	1	1	1	0.46	12.06	242.1	184	1.32	324.55	29.05	0	216.4	203.4	0.77	0	-0.23	20.7	19.7	20.8
8	20211031BS03	1	UU试验	0.48	0.7	197	0	-3	13	73.6	0	12.8	0.44	61	187	0	0	1	1	1	0.55	12.06	245	184	1.33	326	30.5	0	217.3	204.3	0.76	0	-0.28	20.7	19.7	20.8
9	20211031BS03	1	UU试验	0.57	0.75	197	0	-3	13	77.8	0	12.8	0.56	64.5	187	0	0	1	1	1	0.7	12.06	248.5	184	1.35	327.75	32.25	0	218.5	205.5	0.75	0	-0.35	20.7	19.7	20.8
10	20211031BS03	1	UU试验	0.65	0.81	197	0	-3	13	80.4	0	12.8	0.63	66.7	187	0	0	1	1	1	0.79	12.12	250.7	184	1.36	328.85	33.35	0	219.2	206.2	0.75	0	-0.4	20.7	19.7	20.8
11	20211031BS03	1	UU试验	0.73	0.86	197	0	-3	13	82.1	0	12.8	0.74	67.7	187	0	0	1	1	1	0.93	12.12	251.7	184	1.37	329.35	33.85	0	219.6	206.6	0.74	0	-0.47	20.7	19.7	20.8
12	20211031BS03	1	UU试验	0.82	0.9	198	0	-3	13	83	0	12.8	0.81	68.5	187	0	0	1	1	1	1.01	12.12	253.5	185	1.37	331.25	34.25	0	220.8	207.8	0.74	0	-0.51	20.6	19.7	20.8
13	20211031BS03	1	UU试验	0.9	0.95	197	0	-3	13	83.8	0	12.8	0.92	69.1	187	0	0	1	1	1	1.15	12.12	253.1	184	1.38	330.05	34.55	0	220	207	0.74	0	-0.57	20.7	19.7	20.8
14	20211031BS03	1	UU试验	0.98	0.99	197	0	-3	13	85.5	0	12.8	0.99	70.5	187	0	0	1	1	1	1.24	12.12	254.5	184	1.38	330.75	35.25	0	220.5	207.5	0.74	0	-0.62	20.6	19.7	20.8
15	20211031BS03	1	UU试验	1.07	1.03	196	0	-3	13	86.4	0	12.8	1.1	71.3	187	0	0	1	1	1	1.38	12.19	254.3	183	1.39	329.65	35.65	0	219.8	206.8	0.73	0	-0.69	20.7	19.7	20.8
16	20211031BS03	1	UU试验	1.15	1.07	197	0	-3	13	88.1	0	12.8	1.17	72.3	187	0	0	1	1	1	1.46	12.19	256.3	184	1.39	331.65	36.15	0	221.1	208.1	0.73	0	-0.73	20.7	19.7	20.8
17	20211031BS03	1	UU试验	1.23	1.11	197	0	-3	13	89.8	0	12.8	1.28	73.7	187	0	0	1	1	1	1.6	12.19	257.7	184	1.4	332.35	36.85	0	221.6	208.6	0.73	0	-0.8	20.6	19.7	20.8
18	20211031BS03	1	UU试验	1.32	1.15	197	0	-3	13	93.2	0	12.8	1.35	76.5	187	0	0	1	1	1	1.69	12.19	260.5	184	1.42	333.75	38.25	0	222.5	209.5	0.72	0	-0.85	20.7	19.8	20.8
19	20211031BS03	1	UU试验	1.4	1.18	197	0	-3	13	143.7	0	12.8	1.46	117.9	187	0	0	1	1	1	1.83	12.25	301.9	184	1.64	354.45	58.95	0	236.3	223.3	0.63	0	-0.92	20.6	19.7	20.8
20	20211031BS03	1	UU试验	1.48	1.22	197	0	-3	13	175.4	0	12.8	1.53	143.2	187	0	0	1	1	1	1.91	12.25	327.2	184	1.78	367.1	71.6	0	244.7	231.7	0.58	0	-0.96	20.6	19.7	20.8
21	20211031BS03	1	UU试验	1.57	1.25	197	0	-3	13	211.3	0	14.6	1.64	172.5	187	0	0	1	1	1	2.05	12.25	356.5	184	1.94	381.75	86.25	0	254.5	241.5	0.53	0	-1.02	20.7	19.8	20.8
22	20211031BS03	1	UU试验	1.65	1.28	197	0	-3	13	233.5	0	14.6	1.72	190.6	187	0	0	1	1	1	2.15	12.25	374.6	184	2.04	390.8	95.3	0	260.5	247.5	0.51	0	-1.08	20.7	19.8	20.8
23	20211031BS03	1	UU试验	1.73	1.32	197	0	-3	13	261.8	0	14.6	1.83	213.7	187	0	0	1	1	1	2.29	12.31	397.7	184	2.16	402.35	106.85	0	268.2	255.2	0.48	0	-1.15	20.7	19.8	20.8
24	20211031BS03	1	UU试验	1.82	1.35	198	0	-3	14	279.7	0	14.6	1.9	227.2	187	0	0	1	1	1	2.38	12.31	411.2	184	2.23	410.6	113.6	0	273.7	259.7	0.47	0	-1.19	20.7	19.8	20.8
25	20211031BS03	1	UU试验	1.9	1.38	197	0	-3	14	306.2	0	14.6	2.02	248.7	187	0	0	1	1	1	2.53	12.31	431.7	183	2.36	419.85	124.35	0	279.9	265.9	0.44	0	-1.26	20.7	19.8	20.8
26	20211031BS03	1	UU试验	1.98	1.41	197	0	-3	14	322.5	0	14.6	2.09	262	187	0	0	1	1	1	2.61	12.31	445	183	2.43	426.5	131	0	284.3	270.3	0.43	0	-1.31	20.7	19.8	20.8
27	20211031BS03	1	UU试验	2.07	1.44	198	0	-3	14	346.5	0	14.6	2.21	281.5	187	0	0	1	1	1	2.76	12.37	465.5	184	2.53	437.75	140.75	0	291.8	277.8	0.41	0	-1.38	20.7	19.8	20.8
28	20211031BS03	1	UU试验	2.15	1.47	198	0	-3	14	360.1	0	14.6	2.28	291.1	187	0	0	1	1	1	2.85	12.37	475.1	184	2.58	442.55	145.55	0	295	281	0.4	0	-1.43	20.7	19.8	20.8
29	20211031BS03	1	UU试验	2.23	1.49	197	0	-3	14	382.4	0	14.6	2.4	309.1	187	0	0	1	1	1	3	12.37	492.1	183	2.69	450.05	154.55	0	300	286	0.39	0	-1.5	20.7	19.8	20.8
30	20211031BS03	1	UU试验	2.32	1.52	197	0	-3	14	396.1	0	14.6	2.48	320.2	187	0	0	1	1	1	3.1	12.37	503.2	183	2.75	455.6	160.1	0	303.7	289.7	0.38	0	-1.55	20.6	19.8	20.8
31	20211031BS03	1	UU试验	2.4	1.55	197	0	-3	14	415.7	0	14.6	2.59	336.1	187	0	0	1	1	1	3.24	12.37	519.1	183	2.84	463.55	168.05	0	309	295	0.37	0	-1.62	20.6	19.8	20.8
32	20211031BS03	1	UU试验	2.48	1.58	197	0	-3	14	429.4	0	14.6	2.67	347.1	187	0	0	1	1	1	3.34	12.43	530.1	183	2.9	469.05	173.55	0	312.7	298.7	0.36	0	-1.67	20.7	19.8	20.8
33	20211031BS03	1	UU试验	2.57	1.6	197	0	-3	14	448.3	0	14.6	2.79	360.7	187	0	0	1	1	1	3.49	12.43	543.7	183	2.97	475.85	180.35	0	317.2	303.2	0.35	0	-1.75	20.6	19.8	20.8
34	20211031BS03	1	UU试验	2.65	1.63	197	0	-3	15	461.1	0	14.6	2.86	371	187	0	0	1	1	1	3.58	12.43	553	182	3.04	481	185.5	0	320.7	305.7	0.35	0	-1.79	20.6	19.8	20.8
35	20211031BS03	1	UU试验	2.73	1.65	197	0	-3	15	478.2	0	14.6	2.98	384.7	187	0	0	1	1	1	3.73	12.5	566.7	182	3.11	487.85	192.35	0	325.2	310.2	0.34	0	-1.87	20.6	19.8	20.8
36	20211031BS03	1	UU试验	2.82	1.68	197	0	-3	15	490.2	0	14.6	3.05	392.2	187	0	0	1	1	1	3.81	12.5	574.2	182	3.15	491.6	196.1	0	327.7	312.7	0.33	0	-1.91	20.6	19.8	20.8
37	20211031BS03	1	UU试验	2.9	1.7	198	0	-3	15	505.6	0	14.6	3.17	404.5	187	0	0	1	1	1	3.96	12.5	587.5	183	3.21	499.25	202.25	0	332.8	317.8	0.33	0	-1.98	20.6	19.8	20.8
38	20211031BS03	1	UU试验	2.98	1.73	197	0	-3	15	515.8	0	14.6	3.25	412.6	187	0	0	1	1	1	4.06	12.5	594.6	182	3.27	501.8	206.3	0	334.5	319.5	0.32	0	-2.03	20.6	19.8	20.8
39	20211031BS03	1	UU试验	3.07	1.75	197	0	-3	15	529.5	0	14.6	3.36	423.6	187	0	0	1	1	1	4.2	12.5	605.6	182	3.33	507.3	211.8	0	338.2	323.2	0.32	0	-2.1	20.6	19.8	20.8
40	20211031BS03	1	UU试验	3.15	1.77	198	0	-3	15	540.6	0	14.6	3.44	432.5	187	0	0	1	1	1	4.3	12.56	615.5	183	3.36	513.25	216.25	0	342.2	327.2	0.31	0	-2.15	20.6	19.8	20.8
41	20211031BS03	1	UU试验	3.23	1.8	197	0	-3	15	553.5	0	14.6	3.56	440.7	187	0	0	1	1	1	4.45	12.56	622.7	182	3.42	515.85	220.35	0	343.9	328.9	0.31	0	-2.23	20.6	19.8	20.8
42	20211031BS03	1	UU试验	3.32	1.82	197	0	-3	15	562.9	0	14.6	3.63	448.2	187	0	0	1	1	1	4.54	12.56	630.2	182	3.46	519.6	224.1	0	346.4	331.4	0.31	0	-2.27	20.6	19.8	20.8
43	20211031BS03	1	UU试验	3.4	1.84	198	0	-3	15	574	0	14.6	3.74	457	187	0	0	1	1	1	4.68	12.56	640	183	3.5	525.5	228.5	0	350.3	335.3	0.3	0	-2.34	20.6	19.8	20.8
44	20211031BS03	1	UU试验	3.48	1.87	197	0	-3	15	582.6	0	14.6	3.82	463.9	187	0	0	1	1	1	4.78	12.62	645.9	182	3.55	527.45	231.95	0	351.6	336.6	0.3	0	-2.39	20.6	19.8	20.8
45	20211031BS03	1	UU试验	3.57	1.89	198	0	-3	15	592.8	0	16.4	3.93	469.7	187	0	0	1	1	1	4.91	12.62	652.7	183	3.57	531.85	234.85	0	354.6	339.6	0.3	0	-2.46	20.7	19.8	20.8
46	20211031BS03	1	UU试验	3.65	1.91	197	0	-3	15	600.5	0	16.4	4	475.8	187	0	0	1	1	1	5	12.62	657.8	182	3.61	533.4	237.9	0	355.6	340.6	0.29	0	-2.5	20.6	19.8	20.8
47	20211031BS03	1	UU试验	3.73	1.93	197	0	-3	15	610.8	0	16.4	4.11	484	187	0	0	1	1	1	5.14	12.62	666	182	3.66	537.5	242	0	358.3	343.3	0.29	0	-2.57	20.6	19.8	20.8
48	20211031BS03	1	UU试验	3.82	1.95	197	0	-3	16	616.8	0	16.4	4.19	488.7	187	0	0	1	1	1	5.24	12.69	669.7	181	3.7	539.85	244.35	0	359.9	343.9	0.29	0	-2.62	20.7	19.8	20.8
49	20211031BS03	1	UU试验	3.9	1.97	197	0	-3	15	625.3	0	16.4	4.3	492.8	187	0	0	1	1	1	5.38	12.69	674.8	182	3.71	541.9	246.4	0	361.3	346.3	0.29	0	-2.69	20.6	19.8	20.8
50	20211031BS03	1	UU试验	3.98	2	198	0	-3	16	630.5	0	16.4	4.37	496.8	187	0	0	1	1	1	5.46	12.69	678.8	182	3.73	545.4	248.4	0	363.6	347.6	0.28	0	-2.73	20.7	19.8	20.8
51	20211031BS03	1	UU试验	4.07	2.02	197	0	-3	16	637.3	0	16.4	4.48	502.2	187	0	0	1	1	1	5.6	12.69	683.2	181	3.77	546.6	251.1	0	364.4	348.4	0.28	0	-2.8	20.6	19.8	20.8
52	20211031BS03	1	UU试验	4.15	2.04	197	0	-3	16	644.1	0	16.4	4.55	507.6	187	0	0	1	1	1	5.69	12.75	688.6	181	3.8	549.3	253.8	0	366.2	350.2	0.28	0	-2.85	20.6	19.8	20.8
53	20211031BS03	1	UU试验	4.23	2.06	198	0	-3	16	651	0	16.4	4.65	510.6	187	0	0	1	1	1	5.81	12.75	692.6	182	3.81	552.3	255.3	0	368.2	352.2	0.28	0	-2.91	20.7	19.8	20.8
54	20211031BS03	1	UU试验	4.32	2.08	197	0	-3	16	655.3	0	16.4	4.72	514	187	0	0	1	1	1	5.9	12.75	695	181	3.84	552.5	257	0	368.3	352.3	0.28	0	-2.95	20.6	19.8	20.8
55	20211031BS03	1	UU试验	4.4	2.1	198	0	-3	16	660.4	0	16.4	4.83	518	187	0	0	1	1	1	6.04	12.75	700	182	3.85	556	259	0	370.7	354.7	0.28	0	-3.02	20.6	19.8	20.8
56	20211031BS03	1	UU试验	4.48	2.12	197	0	-3	16	664.7	0	16.4	4.89	521.3	187	0	0	1	1	1	6.11	12.81	702.3	181	3.88	556.15	260.65	0	370.8	354.8	0.27	0	-3.06	20.6	19.8	20.8
57	20211031BS03	1	UU试验	4.57	2.14	198	0	-3	16	671.5	0	16.4	5	524.2	187	0	0	1	1	1	6.25	12.81	706.2	182	3.88	559.1	262.1	0	372.7	356.7	0.27	0	-3.13	20.6	19.8	20.8
58	20211031BS03	1	UU试验	4.65	2.16	197	0	-3	16	674.9	0	16.4	5.07	526.9	187	0	0	1	1	1	6.34	12.81	707.9	181	3.91	558.95	263.45	0	372.6	356.6	0.27	0	-3.17	20.6	19.8	20.8
59	20211031BS03	1	UU试验	4.73	2.18	198	0	-3	16	681.8	0	16.4	5.18	532.2	187	0	0	1	1	1	6.48	12.81	714.2	182	3.92	563.1	266.1	0	375.4	359.4	0.27	0	-3.24	20.6	19.8	20.8
60	20211031BS03	1	UU试验	4.82	2.19	198	0	-3	16	685.2	0	16.4	5.25	534.9	187	0	0	1	1	1	6.56	12.81	716.9	182	3.94	564.45	267.45	0	376.3	360.3	0.27	0	-3.28	20.6	19.8	20.8
61	20211031BS03	1	UU试验	4.9	2.21	198	0	-3	16	690.3	0	16.4	5.36	538.9	187	0	0	1	1	1	6.7	12.88	720.9	182	3.96	566.45	269.45	0	377.6	361.6	0.27	0	-3.35	20.6	19.8	20.8
62	20211031BS03	1	UU试验	4.98	2.23	197	0	-3	16	694.6	0	16.4	5.43	539.3	187	0	0	1	1	1	6.79	12.88	720.3	181	3.98	565.15	269.65	0	376.8	360.8	0.27	0	-3.4	20.6	19.8	20.8
63	20211031BS03	1	UU试验	5.07	2.25	198	0	-3	16	698.9	0	16.4	5.54	542.6	187	0	0	1	1	1	6.93	12.88	724.6	182	3.98	568.3	271.3	0	378.9	362.9	0.27	0	-3.47	20.6	19.8	20.8
64	20211031BS03	1	UU试验	5.15	2.27	198	0	-3	16	701.5	0	16.4	5.61	544.6	187	0	0	1	1	1	7.01	12.88	726.6	182	3.99	569.3	272.3	0	379.5	363.5	0.27	0	-3.51	20.6	19.8	20.8
65	20211031BS03	1	UU试验	5.23	2.29	197	0	-3	16	706.6	0	16.4	5.72	548.6	187	0	0	1	1	1	7.15	12.94	729.6	181	4.03	569.8	274.3	0	379.9	363.9	0.26	0	-3.58	20.6	19.8	20.8
66	20211031BS03	1	UU试验	5.32	2.31	198	0	-3	16	710	0	16.4	5.79	548.7	187	0	0	1	1	1	7.24	12.94	730.7	182	4.01	571.35	274.35	0	380.9	364.9	0.27	0	-3.62	20.6	19.8	20.8
67	20211031BS03	1	UU试验	5.4	2.32	198	0	-3	16	714.3	0	16.4	5.89	552	187	0	0	1	1	1	7.36	12.94	734	182	4.03	573	276	0	382	366	0.26	0	-3.68	20.6	19.8	20.8
68	20211031BS03	1	UU试验	5.48	2.34	197	0	-3	16	716.9	0	16.4	5.96	554	187	0	0	1	1	1	7.45	12.94	735	181	4.06	572.5	277	0	381.7	365.7	0.26	0	-3.73	20.6	19.8	20.8
69	20211031BS03	1	UU试验	5.57	2.36	198	0	-3	16	721.1	0	16.4	6.06	557.3	187	0	0	1	1	1	7.58	13	739.3	182	4.06	575.65	278.65	0	383.8	367.8	0.26	0	-3.79	20.6	19.9	20.8
70	20211031BS03	1	UU试验	5.65	2.38	198	0	-3	16	723.7	0	16.4	6.13	556.7	187	0	0	1	1	1	7.66	13	738.7	182	4.06	575.35	278.35	0	383.6	367.6	0.26	0	-3.83	20.6	19.9	20.8
71	20211031BS03	1	UU试验	5.73	2.39	197	0	-3	16	728	0	16.4	6.23	560	187	0	0	1	1	1	7.79	13	741	181	4.09	575.5	280	0	383.7	367.7	0.26	0	-3.9	20.6	19.9	20.8
72	20211031BS03	1	UU试验	5.82	2.41	198	0	-3	16	731.4	0	16.4	6.3	562.6	187	0	0	1	1	1	7.88	13	744.6	182	4.09	578.3	281.3	0	385.5	369.5	0.26	0	-3.94	20.6	19.9	20.8
73	20211031BS03	1	UU试验	5.9	2.43	198	0	-3	17	735.7	0	16.4	6.41	565.9	187	0	0	1	1	1	8.01	13.07	746.9	181	4.13	579.95	282.95	0	386.6	369.6	0.26	0	-4.01	20.6	19.9	20.8
74	20211031BS03	1	UU试验	5.98	2.45	198	0	-3	17	737.4	0	16.4	6.48	564.2	187	0	0	1	1	1	8.1	13.07	745.2	181	4.12	579.1	282.1	0	386.1	369.1	0.26	0	-4.05	20.6	19.9	20.8
75	20211031BS03	1	UU试验	6.07	2.46	198	0	-3	17	741.7	0	16.4	6.58	567.5	187	0	0	1	1	1	8.23	13.07	748.5	181	4.14	580.75	283.75	0	387.2	370.2	0.26	0	-4.12	20.6	19.9	20.8
76	20211031BS03	1	UU试验	6.15	2.48	198	0	-3	17	745.1	0	16.4	6.65	570.1	187	0	0	1	1	1	8.31	13.07	751.1	181	4.15	582.05	285.05	0	388	371	0.26	0	-4.16	20.6	19.9	20.8
77	20211031BS03	1	UU试验	6.23	2.5	198	0	-3	17	748.5	0	16.4	6.75	572.7	187	0	0	1	1	1	8.44	13.13	753.7	181	4.16	583.35	286.35	0	388.9	371.9	0.26	0	-4.22	20.6	19.9	20.8
78	20211031BS03	1	UU试验	6.32	2.51	197	0	-3	17	751.1	0	16.4	6.82	572	187	0	0	1	1	1	8.53	13.13	752	180	4.18	581.5	286	0	387.7	370.7	0.26	0	-4.27	20.6	19.9	20.8
79	20211031BS03	1	UU试验	6.4	2.53	198	0	-3	17	755.4	0	16.4	6.92	575.3	187	0	0	1	1	1	8.65	13.13	756.3	181	4.18	584.65	287.65	0	389.8	372.8	0.26	0	-4.33	20.6	19.9	20.8
80	20211031BS03	1	UU试验	6.48	2.55	198	0	-3	17	757.1	0	16.4	7	576.6	187	0	0	1	1	1	8.75	13.13	757.6	181	4.19	585.3	288.3	0	390.2	373.2	0.26	0	-4.38	20.6	19.9	20.8
81	20211031BS03	1	UU试验	6.57	2.56	197	0	-3	17	762.2	0	16.4	7.11	580.5	187	0	0	1	1	1	8.89	13.2	760.5	180	4.22	585.75	290.25	0	390.5	373.5	0.25	0	-4.45	20.6	19.9	20.8
82	20211031BS03	1	UU试验	6.65	2.58	198	0	-3	17	764.8	0	16.4	7.18	579.4	187	0	0	1	1	1	8.98	13.2	760.4	181	4.2	586.7	289.7	0	391.1	374.1	0.25	0	-4.49	20.6	19.9	20.8
83	20211031BS03	1	UU试验	6.73	2.59	198	0	-3	17	767.3	0	16.4	7.29	581.3	187	0	0	1	1	1	9.11	13.2	762.3	181	4.21	587.65	290.65	0	391.8	374.8	0.25	0	-4.56	20.6	19.9	20.8
84	20211031BS03	1	UU试验	6.82	2.61	198	0	-3	17	769.9	0	16.4	7.36	583.3	187	0	0	1	1	1	9.2	13.2	764.3	181	4.22	588.65	291.65	0	392.4	375.4	0.25	0	-4.6	20.6	19.9	20.8
85	20211031BS03	1	UU试验	6.9	2.63	198	0	-3	17	773.3	0	16.4	7.47	585.8	187	0	0	1	1	1	9.34	13.26	766.8	181	4.24	589.9	292.9	0	393.3	376.3	0.25	0	-4.67	20.6	19.9	20.8
86	20211031BS03	1	UU试验	6.98	2.64	198	0	-3	17	775.9	0	16.4	7.54	585.1	187	0	0	1	1	1	9.43	13.26	766.1	181	4.23	589.55	292.55	0	393	376	0.25	0	-4.72	20.6	19.9	20.8
87	20211031BS03	1	UU试验	7.07	2.66	198	0	-3	17	779.3	0	16.4	7.66	587.7	187	0	0	1	1	1	9.57	13.26	768.7	181	4.25	590.85	293.85	0	393.9	376.9	0.25	0	-4.79	20.6	19.9	20.8
88	20211031BS03	1	UU试验	7.15	2.67	197	0	-3	17	781	0	16.4	7.73	589	187	0	0	1	1	1	9.66	13.26	769	180	4.27	590	294.5	0	393.3	376.3	0.25	0	-4.83	20.6	19.9	20.8
89	20211031BS03	1	UU试验	7.23	2.69	198	0	-3	17	783.6	0	16.4	7.84	591	187	0	0	1	1	1	9.8	13.32	772	181	4.27	592.5	295.5	0	395	378	0.25	0	-4.9	20.6	19.9	20.8
90	20211031BS03	1	UU试验	7.32	2.7	199	0	-3	17	784.4	0	16.4	7.91	588.9	187	0	0	1	1	1	9.89	13.32	770.9	182	4.24	592.95	294.45	0	395.3	378.3	0.25	0	-4.95	20.6	19.9	20.8
91	20211031BS03	1	UU试验	7.4	2.72	198	0	-3	17	787.9	0	18.2	8.02	591.5	187	0	0	1	1	1	10.03	13.32	772.5	181	4.27	592.75	295.75	0	395.2	378.2	0.25	0	-5.02	20.6	19.9	20.8
92	20211031BS03	1	UU试验	7.48	2.74	198	0	-3	17	789.6	0	16.4	8.09	592.8	187	0	0	1	1	1	10.11	13.32	773.8	181	4.28	593.4	296.4	0	395.6	378.6	0.25	0	-5.06	20.6	19.9	20.8
93	20211031BS03	1	UU试验	7.57	2.75	198	0	-3	17	792.1	0	18.2	8.2	594.7	187	0	0	1	1	1	10.25	13.39	775.7	181	4.29	594.35	297.35	0	396.2	379.2	0.25	0	-5.13	20.6	19.9	20.7
94	20211031BS03	1	UU试验	7.65	2.77	198	0	-3	17	793.8	0	18.2	8.28	592.8	187	0	0	1	1	1	10.35	13.39	773.8	181	4.28	593.4	296.4	0	395.6	378.6	0.25	0	-5.18	20.6	19.9	20.8
95	20211031BS03	1	UU试验	7.73	2.78	198	0	-3	17	797.3	0	16.4	8.38	595.4	187	0	0	1	1	1	10.48	13.39	776.4	181	4.29	594.7	297.7	0	396.5	379.5	0.25	0	-5.24	20.6	19.9	20.7
96	20211031BS03	1	UU试验	7.82	2.8	198	0	-3	18	799	0	18.2	8.46	596.7	187	0	0	1	1	1	10.57	13.39	776.7	180	4.32	595.35	298.35	0	396.9	378.9	0.25	0	-5.29	20.6	19.9	20.8
97	20211031BS03	1	UU试验	7.9	2.81	198	0	-3	17	800.7	0	18.2	8.57	598	187	0	0	1	1	1	10.71	13.45	779	181	4.3	596	299	0	397.3	380.3	0.25	0	-5.36	20.6	19.9	20.7
98	20211031BS03	1	UU试验	7.98	2.83	198	0	-3	18	801.5	0	18.2	8.64	595.9	187	0	0	1	1	1	10.8	13.45	775.9	180	4.31	594.95	297.95	0	396.6	378.6	0.25	0	-5.4	20.6	19.9	20.7
99	20211031BS03	1	UU试验	8.07	2.84	198	0	-3	18	805.8	0	18.2	8.75	599.1	187	0	0	1	1	1	10.94	13.45	779.1	180	4.33	596.55	299.55	0	397.7	379.7	0.25	0	-5.47	20.6	19.9	20.7
100	20211031BS03	1	UU试验	8.15	2.85	198	0	-3	18	807.5	0	18.2	8.82	600.4	187	0	0	1	1	1	11.03	13.52	780.4	180	4.34	597.2	300.2	0	398.1	380.1	0.25	0	-5.52	20.6	19.9	20.7
101	20211031BS03	1	UU试验	8.23	2.87	198	0	-3	18	810.1	0	18.2	8.94	599.2	187	0	0	1	1	1	11.18	13.52	779.2	180	4.33	596.6	299.6	0	397.7	379.7	0.25	0	-5.59	20.6	19.9	20.7
102	20211031BS03	1	UU试验	8.32	2.88	198	0	-3	18	811	0	18.2	9	599.9	187	0	0	1	1	1	11.25	13.52	779.9	180	4.33	596.95	299.95	0	398	380	0.25	0	-5.63	20.6	19.9	20.7
103	20211031BS03	1	UU试验	8.4	2.9	198	0	-3	18	813.5	0	18.2	9.11	601.7	187	0	0	1	1	1	11.39	13.52	781.7	180	4.34	597.85	300.85	0	398.6	380.6	0.25	0	-5.7	20.6	19.9	20.7
104	20211031BS03	1	UU试验	8.48	2.91	198	0	-3	18	814.4	0	18.2	9.18	602.4	187	0	0	1	1	1	11.48	13.58	782.4	180	4.35	598.2	301.2	0	398.8	380.8	0.25	0	-5.74	20.6	19.9	20.7
105	20211031BS03	1	UU试验	8.57	2.93	198	0	-3	18	816.1	0	18.2	9.29	601	187	0	0	1	1	1	11.61	13.58	781	180	4.34	597.5	300.5	0	398.3	380.3	0.25	0	-5.81	20.6	19.9	20.7
106	20211031BS03	1	UU试验	8.65	2.94	198	0	-3	19	816.9	0	18.2	9.36	601.5	187	0	0	1	1	1	11.7	13.58	780.5	179	4.36	597.75	300.75	0	398.5	379.5	0.25	0	-5.85	20.6	19.9	20.7
107	20211031BS03	1	UU试验	8.73	2.96	198	0	-3	19	818.7	0	18.2	9.47	602.9	187	0	0	1	1	1	11.84	13.58	781.9	179	4.37	598.45	301.45	0	399	380	0.25	0	-5.92	20.6	19.9	20.7
108	20211031BS03	1	UU试验	8.82	2.97	198	0	-3	19	818.7	0	18.2	9.54	602.9	187	0	0	1	1	1	11.93	13.65	781.9	179	4.37	598.45	301.45	0	399	380	0.25	0	-5.97	20.6	19.9	20.7
109	20211031BS03	1	UU试验	8.9	2.98	198	0	-3	19	821.2	0	20.1	9.64	601.6	187	0	0	1	1	1	12.05	13.65	780.6	179	4.36	597.8	300.8	0	398.5	379.5	0.25	0	-6.03	20.6	19.9	20.7
110	20211031BS03	1	UU试验	8.98	3	198	0	-3	19	821.2	0	20.1	9.71	601.6	187	0	0	1	1	1	12.14	13.65	780.6	179	4.36	597.8	300.8	0	398.5	379.5	0.25	0	-6.07	20.6	19.9	20.7
111	20211031BS03	1	UU试验	9.07	3.01	198	0	-3	19	823.8	0	20.1	9.81	603.5	187	0	0	1	1	1	12.26	13.65	782.5	179	4.37	598.75	301.75	0	399.2	380.2	0.25	0	-6.13	20.6	19.9	20.7
112	20211031BS03	1	UU试验	9.15	3.02	199	0	-3	20	823.8	0	20.1	9.88	603.5	187	0	0	1	1	1	12.35	13.72	782.5	179	4.37	600.25	301.75	0	400.2	380.2	0.25	0	-6.18	20.6	19.9	20.7
113	20211031BS03	1	UU试验	9.23	3.04	198	0	-3	20	825.5	0	20.1	9.99	601.7	187	0	0	1	1	1	12.49	13.72	779.7	178	4.38	597.85	300.85	0	398.6	378.6	0.25	0	-6.25	20.6	19.9	20.7
114	20211031BS03	1	UU试验	9.32	3.05	199	0	-2	20	826.4	0	20.1	10.05	602.3	187	0	0	1	1	1	12.56	13.72	781.3	179	4.36	599.65	301.15	0	399.8	379.8	0.25	0	-6.28	20.6	19.9	20.7
115	20211031BS03	1	UU试验	9.4	3.07	199	0	-3	20	828.1	0	20.1	10.16	603.6	187	0	0	1	1	1	12.7	13.72	782.6	179	4.37	600.3	301.8	0	400.2	380.2	0.25	0	-6.35	20.6	19.9	20.7
116	20211031BS03	1	UU试验	9.48	3.08	198	0	-3	20	828.9	0	20.1	10.23	604.2	187	0	0	1	1	1	12.79	13.78	782.2	178	4.39	599.1	302.1	0	399.4	379.4	0.25	0	-6.4	20.6	19.9	20.7
117	20211031BS03	1	UU试验	9.57	3.09	199	0	-3	20	830.6	0	20.1	10.33	602.8	187	0	0	1	1	1	12.91	13.78	781.8	179	4.37	599.9	301.4	0	399.9	379.9	0.25	0	-6.46	20.6	19.9	20.7
118	20211031BS03	1	UU试验	9.65	3.11	199	0	-2	21	832.3	0	21.9	10.4	604	187	0	0	1	1	1	13	13.78	782	178	4.39	600.5	302	0	400.3	379.3	0.25	0	-6.5	20.6	19.9	20.7
119	20211031BS03	1	UU试验	9.73	3.12	198	0	-3	21	833.2	0	21.9	10.51	604.6	187	0	0	1	1	1	13.14	13.85	781.6	177	4.42	599.3	302.3	0	399.5	378.5	0.25	0	-6.57	20.6	19.9	20.7
120	20211031BS03	1	UU试验	9.82	3.13	198	0	-3	21	834.1	0	21.9	10.58	602.2	187	0	0	1	1	1	13.23	13.85	779.2	177	4.4	598.1	301.1	0	398.7	377.7	0.25	0	-6.62	20.6	19.9	20.7
121	20211031BS03	1	UU试验	9.9	3.15	198	0	-3	21	834.9	0	21.9	10.68	602.8	187	0	0	1	1	1	13.35	13.85	779.8	177	4.41	598.4	301.4	0	398.9	377.9	0.25	0	-6.68	20.6	19.9	20.7
122	20211031BS03	1	UU试验	9.98	3.16	198	0	-3	22	836.6	0	21.9	10.75	604	187	0	0	1	1	1	13.44	13.85	780	176	4.43	599	302	0	399.3	377.3	0.25	0	-6.72	20.6	19.9	20.7
123	20211031BS03	1	UU试验	10.07	3.17	198	0	-3	22	837.5	0	21.9	10.85	604.7	187	0	0	1	1	1	13.56	13.91	780.7	176	4.44	599.35	302.35	0	399.6	377.6	0.25	0	-6.78	20.6	19.9	20.7
124	20211031BS03	1	UU试验	10.15	3.19	198	0	-3	22	838.3	0	21.9	10.92	602.7	187	0	0	1	1	1	13.65	13.91	778.7	176	4.42	598.35	301.35	0	398.9	376.9	0.25	0	-6.83	20.6	19.9	20.7
125	20211031BS03	1	UU试验	10.23	3.2	198	0	-3	22	840.9	0	21.9	11.03	604.5	187	0	0	1	1	1	13.79	13.91	780.5	176	4.43	599.25	302.25	0	399.5	377.5	0.25	0	-6.9	20.6	19.9	20.7
126	20211031BS03	1	UU试验	10.32	3.21	198	0	-3	22	841.8	0	21.9	11.1	605.2	187	0	0	1	1	1	13.88	13.91	781.2	176	4.44	599.6	302.6	0	399.7	377.7	0.25	0	-6.94	20.6	19.9	20.7
127	20211031BS03	1	UU试验	10.4	3.22	198	0	-3	22	842.6	0	21.9	11.2	605.8	187	0	0	1	1	1	14	13.98	781.8	176	4.44	599.9	302.9	0	399.9	377.9	0.25	0	-7	20.6	19.9	20.7
128	20211031BS03	1	UU试验	10.48	3.24	198	0	-3	23	844.3	0	23.7	11.27	603.9	187	0	0	1	1	1	14.09	13.98	778.9	175	4.45	598.95	301.95	0	399.3	376.3	0.25	0	-7.05	20.6	19.9	20.7
129	20211031BS03	1	UU试验	10.57	3.25	198	0	-3	23	845.2	0	23.7	11.37	604.6	187	0	0	1	1	1	14.21	13.98	779.6	175	4.45	599.3	302.3	0	399.5	376.5	0.25	0	-7.11	20.6	19.9	20.7
130	20211031BS03	1	UU试验	10.65	3.26	198	0	-3	23	845.2	0	23.7	11.43	604.6	187	0	0	1	1	1	14.29	13.98	779.6	175	4.45	599.3	302.3	0	399.5	376.5	0.25	0	-7.15	20.6	19.9	20.7
131	20211031BS03	1	UU试验	10.73	3.28	198	0	-3	23	846.9	0	23.7	11.53	605.8	187	0	0	1	1	1	14.41	14.05	780.8	175	4.46	599.9	302.9	0	399.9	376.9	0.25	0	-7.21	20.6	19.9	20.7
132	20211031BS03	1	UU试验	10.82	3.29	198	0	-3	23	847.7	0	23.7	11.6	603.3	187	0	0	1	1	1	14.5	14.05	778.3	175	4.45	598.65	301.65	0	399.1	376.1	0.25	0	-7.25	20.6	19.9	20.7
133	20211031BS03	1	UU试验	10.9	3.3	198	0	-3	24	849.5	0	23.7	11.7	604.6	187	0	0	1	1	1	14.63	14.05	778.6	174	4.47	599.3	302.3	0	399.5	375.5	0.25	0	-7.32	20.6	19.9	20.7
134	20211031BS03	1	UU试验	10.98	3.31	198	0	-3	24	851.2	0	23.7	11.77	605.8	187	0	0	1	1	1	14.71	14.05	779.8	174	4.48	599.9	302.9	0	399.9	375.9	0.25	0	-7.36	20.6	19.9	20.7
135	20211031BS03	1	UU试验	11.07	3.33	198	0	-3	24	852	0	23.7	11.88	606.4	187	0	0	1	1	1	14.85	14.11	780.4	174	4.49	600.2	303.2	0	400.1	376.1	0.25	0	-7.43	20.6	19.9	20.7
136	20211031BS03	1	UU试验	11.15	3.34	198	0	-3	25	852.9	0	25.5	11.95	604.5	187	0	0	1	1	1	14.94	14.11	777.5	173	4.49	599.25	302.25	0	399.5	374.5	0.25	0	-7.47	20.6	19.9	20.7
137	20211031BS03	1	UU试验	11.23	3.35	198	0	-3	24	854.6	0	25.5	12.06	605.7	187	0	0	1	1	1	15.08	14.11	779.7	174	4.48	599.85	302.85	0	399.9	375.9	0.25	0	-7.54	20.6	19.9	20.7
138	20211031BS03	1	UU试验	11.32	3.36	198	0	-3	25	854.6	0	25.5	12.13	605.7	187	0	0	1	1	1	15.16	14.11	778.7	173	4.5	599.85	302.85	0	399.9	374.9	0.25	0	-7.58	20.6	19.9	20.7
139	20211031BS03	1	UU试验	11.4	3.38	198	0	-3	25	856.3	0	25.5	12.23	606.9	187	0	0	1	1	1	15.29	14.18	779.9	173	4.51	600.45	303.45	0	400.3	375.3	0.25	0	-7.65	20.6	19.9	20.7
140	20211031BS03	1	UU试验	11.48	3.39	198	0	-3	25	857.2	0	25.5	12.3	604.5	187	0	0	1	1	1	15.38	14.18	777.5	173	4.49	599.25	302.25	0	399.5	374.5	0.25	0	-7.69	20.6	19.9	20.8
141	20211031BS03	1	UU试验	11.57	3.4	198	0	-3	26	858	0	25.5	12.41	605.1	187	0	0	1	1	1	15.51	14.18	777.1	172	4.52	599.55	302.55	0	399.7	373.7	0.25	0	-7.76	20.6	19.9	20.8
142	20211031BS03	1	UU试验	11.65	3.41	198	0	-3	26	858.9	0	25.5	12.48	605.7	187	0	0	1	1	1	15.6	14.25	777.7	172	4.52	599.85	302.85	0	399.9	373.9	0.25	0	-7.8	20.6	19.9	20.8
143	20211031BS03	1	UU试验	11.73	3.43	198	0	-3	26	858.9	0	27.4	12.59	602.7	187	0	0	1	1	1	15.74	14.25	774.7	172	4.5	598.35	301.35	0	398.9	372.9	0.25	0	-7.87	20.6	19.9	20.8
144	20211031BS03	1	UU试验	11.82	3.44	198	0	-3	26	859.7	0	27.4	12.66	603.3	187	0	0	1	1	1	15.83	14.25	775.3	172	4.51	598.65	301.65	0	399.1	373.1	0.25	0	-7.92	20.6	19.9	20.8
145	20211031BS03	1	UU试验	11.9	3.45	198	0	-3	26	860.6	0	27.4	12.77	603.9	187	0	0	1	1	1	15.96	14.31	775.9	172	4.51	598.95	301.95	0	399.3	373.3	0.25	0	-7.98	20.6	19.9	20.8
146	20211031BS03	1	UU试验	11.98	3.46	198	0	-3	27	862.3	0	27.4	12.83	602.6	187	0	0	1	1	1	16.04	14.31	773.6	171	4.52	598.3	301.3	0	398.9	371.9	0.25	0	-8.02	20.6	19.9	20.8
147	20211031BS03	1	UU试验	12.07	3.47	198	0	-3	27	862.3	0	27.4	12.95	602.6	187	0	0	1	1	1	16.19	14.31	773.6	171	4.52	598.3	301.3	0	398.9	371.9	0.25	0	-8.1	20.6	19.9	20.8
148	20211031BS03	1	UU试验	12.15	3.49	198	0	-3	27	863.1	0	27.4	13.02	603.1	187	0	0	1	1	1	16.28	14.31	774.1	171	4.53	598.55	301.55	0	399	372	0.25	0	-8.14	20.6	19.9	20.7
149	20211031BS03	1	UU试验	12.23	3.5	198	0	-3	27	864.8	0	27.4	13.12	604.3	187	0	0	1	1	1	16.4	14.38	775.3	171	4.53	599.15	302.15	0	399.4	372.4	0.25	0	-8.2	20.6	19.9	20.8
150	20211031BS03	1	UU试验	12.32	3.51	198	0	-3	27	865.7	0	27.4	13.2	602	187	0	0	1	1	1	16.5	14.38	773	171	4.52	598	301	0	398.7	371.7	0.25	0	-8.25	20.6	19.9	20.8
151	20211031BS03	1	UU试验	12.4	3.52	198	0	-3	27	866.6	0	27.4	13.3	602.6	187	0	0	1	1	1	16.63	14.38	773.6	171	4.52	598.3	301.3	0	398.9	371.9	0.25	0	-8.32	20.6	19.9	20.7
152	20211031BS03	1	UU试验	12.48	3.53	199	0	-2	28	867.4	0	29.2	13.38	603.2	187	0	0	1	1	1	16.73	14.38	774.2	171	4.53	600.1	301.6	0	400.1	372.1	0.25	0	-8.37	20.6	19.9	20.8
153	20211031BS03	1	UU试验	12.57	3.54	199	0	-2	28	869.1	0	29.2	13.49	604.4	187	0	0	1	1	1	16.86	14.45	775.4	171	4.53	600.7	302.2	0	400.5	372.5	0.25	0	-8.43	20.6	19.9	20.8
154	20211031BS03	1	UU试验	12.65	3.56	199	0	-2	28	870	0	29.2	13.56	602.1	187	0	0	1	1	1	16.95	14.45	773.1	171	4.52	599.55	301.05	0	399.7	371.7	0.25	0	-8.48	20.6	19.9	20.8
155	20211031BS03	1	UU试验	12.73	3.57	199	0	-3	28	869.1	0	29.2	13.67	601.5	187	0	0	1	1	1	17.09	14.45	772.5	171	4.52	599.25	300.75	0	399.5	371.5	0.25	0	-8.55	20.6	19.9	20.8
156	20211031BS03	1	UU试验	12.82	3.58	198	0	-3	28	870	0	29.2	13.74	602.1	187	0	0	1	1	1	17.18	14.51	772.1	170	4.54	598.05	301.05	0	398.7	370.7	0.25	0	-8.59	20.6	19.9	20.7
157	20211031BS03	1	UU试验	12.9	3.59	199	0	-2	29	869.1	0	29.2	13.84	599	187	0	0	1	1	1	17.3	14.51	769	170	4.52	598	299.5	0	398.7	369.7	0.25	0	-8.65	20.6	20	20.8
158	20211031BS03	1	UU试验	12.98	3.6	199	0	-2	29	870	0	29.2	13.91	599.6	187	0	0	1	1	1	17.39	14.51	769.6	170	4.53	598.3	299.8	0	398.9	369.9	0.25	0	-8.7	20.6	19.9	20.8
159	20211031BS03	1	UU试验	13.07	3.61	199	0	-3	29	870	0	29.2	14.02	599.6	187	0	0	1	1	1	17.53	14.58	769.6	170	4.53	598.3	299.8	0	398.9	369.9	0.25	0	-8.77	20.6	19.9	20.7
160	20211031BS03	1	UU试验	13.15	3.63	199	0	-2	29	870.8	0	31	14.09	597.3	187	0	0	1	1	1	17.61	14.58	767.3	170	4.51	597.15	298.65	0	398.1	369.1	0.25	0	-8.81	20.6	19.9	20.8
161	20211031BS03	1	UU试验	13.23	3.64	199	0	-2	30	870.8	0	31	14.2	597.3	187	0	0	1	1	1	17.75	14.58	766.3	169	4.53	597.15	298.65	0	398.1	368.1	0.25	0	-8.88	20.6	19.9	20.8
162	20211031BS03	1	UU试验	13.32	3.65	199	0	-2	30	870.8	0	31	14.27	597.3	187	0	0	1	1	1	17.84	14.58	766.3	169	4.53	597.15	298.65	0	398.1	368.1	0.25	0	-8.92	20.6	20	20.8
163	20211031BS03	1	UU试验	13.4	3.66	199	0	-2	30	870.8	0	31	14.37	597.3	187	0	0	1	1	1	17.96	14.65	766.3	169	4.53	597.15	298.65	0	398.1	368.1	0.25	0	-8.98	20.6	20	20.8
164	20211031BS03	1	UU试验	13.48	3.67	198	0	-3	30	870.8	0	31	14.44	594.4	187	0	0	1	1	1	18.05	14.65	762.4	168	4.54	594.2	297.2	0	396.1	366.1	0.25	0	-9.03	20.6	19.9	20.7
165	20211031BS03	1	UU试验	13.57	3.68	199	0	-2	31	870.8	0	31	14.55	594.4	187	0	0	1	1	1	18.19	14.65	762.4	168	4.54	595.7	297.2	0	397.1	366.1	0.25	0	-9.1	20.6	20	20.8
166	20211031BS03	1	UU试验	13.65	3.69	199	0	-2	31	870.8	0	31	14.62	594.4	187	0	0	1	1	1	18.28	14.72	762.4	168	4.54	595.7	297.2	0	397.1	366.1	0.25	0	-9.14	20.6	20	20.8
167	20211031BS03	1	UU试验	13.73	3.71	198	0	-3	31	870	0	31	14.73	591	187	0	0	1	1	1	18.41	14.72	758	167	4.54	592.5	295.5	0	395	364	0.25	0	-9.21	20.6	19.9	20.7
168	20211031BS03	1	UU试验	13.82	3.72	199	0	-2	31	869.1	0	31	14.79	590.4	187	0	0	1	1	1	18.49	14.72	758.4	168	4.51	593.7	295.2	0	395.8	364.8	0.25	0	-9.24	20.6	19.9	20.7
169	20211031BS03	1	UU试验	13.9	3.73	199	0	-2	31	866.6	0	31	14.89	588.7	187	0	0	1	1	1	18.61	14.72	756.7	168	4.5	592.85	294.35	0	395.2	364.2	0.25	0	-9.31	20.6	19.9	20.8
170	20211031BS03	1	UU试验	13.98	3.74	199	0	-2	32	865.7	0	32.8	14.96	588.1	187	0	0	1	1	1	18.7	14.79	755.1	167	4.52	592.55	294.05	0	395	363	0.25	0	-9.35	20.6	20	20.8
171	20211031BS03	1	UU试验	14.07	3.75	199	0	-2	32	865.7	0	32.8	15.07	585.3	187	0	0	1	1	1	18.84	14.79	752.3	167	4.5	591.15	292.65	0	394.1	362.1	0.25	0	-9.42	20.6	20	20.8
172	20211031BS03	1	UU试验	14.15	3.76	199	0	-3	32	864	0	32.8	15.13	584.2	187	0	0	1	1	1	18.91	14.79	751.2	167	4.5	590.6	292.1	0	393.7	361.7	0.25	0	-9.46	20.6	19.9	20.7
173	20211031BS03	1	UU试验	14.23	3.77	199	0	-3	32	862.3	0	32.8	15.24	583	187	0	0	1	1	1	19.05	14.85	750	167	4.49	590	291.5	0	393.3	361.3	0.25	0	-9.53	20.6	19.9	20.7
174	20211031BS03	1	UU试验	14.32	3.78	199	0	-2	32	861.4	0	32.8	15.31	580.1	187	0	0	1	1	1	19.14	14.85	747.1	167	4.47	588.55	290.05	0	392.4	360.4	0.26	0	-9.57	20.6	19.9	20.8
175	20211031BS03	1	UU试验	14.4	3.79	198	0	-3	32	858.9	0	32.8	15.42	578.4	187	0	0	1	1	1	19.27	14.85	744.4	166	4.48	586.2	289.2	0	390.8	358.8	0.26	0	-9.64	20.6	19.9	20.7
176	20211031BS03	1	UU试验	14.48	3.81	199	0	-2	33	858.9	0	32.8	15.48	578.4	187	0	0	1	1	1	19.35	14.85	744.4	166	4.48	587.7	289.2	0	391.8	358.8	0.26	0	-9.68	20.6	19.9	20.8
177	20211031BS03	1	UU试验	14.57	3.82	199	0	-2	33	857.2	0	32.8	15.59	577.2	187	0	0	1	1	1	19.49	14.92	743.2	166	4.48	587.1	288.6	0	391.4	358.4	0.26	0	-9.74	20.6	19.9	20.8
178	20211031BS03	1	UU试验	14.65	3.83	198	0	-3	33	855.4	0	32.8	15.66	573.3	187	0	0	1	1	1	19.58	14.92	738.3	165	4.47	583.65	286.65	0	389.1	356.1	0.26	0	-9.79	20.6	19.9	20.7
179	20211031BS03	1	UU试验	14.73	3.84	198	0	-2	33	852.9	0	34.7	15.76	571.6	187	0	0	1	1	1	19.7	14.92	736.6	165	4.46	582.8	285.8	0	388.5	355.5	0.26	0	-9.85	20.6	20	20.8
180	20211031BS03	1	UU试验	14.82	3.85	198	0	-3	34	851.2	0	32.8	15.84	570.5	187	0	0	1	1	1	19.8	14.99	734.5	164	4.48	582.25	285.25	0	388.2	354.2	0.26	0	-9.9	20.6	19.9	20.7
181	20211031BS03	1	UU试验	14.9	3.86	198	0	-2	34	848.6	0	34.7	15.94	566.1	187	0	0	1	1	1	19.93	14.99	730.1	164	4.45	580.05	283.05	0	386.7	352.7	0.26	0	-9.97	20.6	20	20.8
182	20211031BS03	1	UU试验	14.98	3.87	198	0	-2	34	846	0	34.7	16	564.4	187	0	0	1	1	1	20	14.99	728.4	164	4.44	579.2	282.2	0	386.1	352.1	0.26	0	-10	20.6	20	20.8
183	20211031BS03	1	UU试验	15.07	3.88	198	0	-3	34	843.5	0	34.7	16.1	562.7	187	0	0	1	1	1	20.13	15.06	726.7	164	4.43	578.35	281.35	0	385.6	351.6	0.26	0	-10.07	20.6	19.9	20.7
184	20211031BS03	1	UU试验	15.15	3.89	199	0	-2	35	840.9	0	34.7	16.17	558.4	187	0	0	1	1	1	20.21	15.06	722.4	164	4.4	577.7	279.2	0	385.1	350.1	0.26	0	-10.11	20.6	20	20.8
185	20211031BS03	1	UU试验	15.23	3.9	199	0	-2	35	837.5	0	34.7	16.27	556.1	187	0	0	1	1	1	20.34	15.06	720.1	164	4.39	576.55	278.05	0	384.4	349.4	0.26	0	-10.17	20.6	20	20.8
186	20211031BS03	1	UU试验	15.32	3.91	198	0	-3	35	834.1	0	34.7	16.34	553.9	187	0	0	1	1	1	20.43	15.06	716.9	163	4.4	573.95	276.95	0	382.6	347.6	0.26	0	-10.22	20.6	19.9	20.7
187	20211031BS03	1	UU试验	15.4	3.92	198	0	-3	35	831.5	0	34.7	16.44	552.1	187	0	0	1	1	1	20.55	15.13	715.1	163	4.39	573.05	276.05	0	382	347	0.26	0	-10.28	20.6	20	20.8
188	20211031BS03	1	UU试验	15.48	3.93	198	0	-3	35	829.8	0	34.7	16.51	548.4	187	0	0	1	1	1	20.64	15.13	711.4	163	4.36	571.2	274.2	0	380.8	345.8	0.27	0	-10.32	20.6	20	20.8
189	20211031BS03	1	UU试验	15.57	3.95	199	0	-2	35	825.5	0	36.5	16.61	545.6	187	0	0	1	1	1	20.76	15.13	709.6	164	4.33	571.3	272.8	0	380.9	345.9	0.27	0	-10.38	20.6	20	20.8
190	20211031BS03	1	UU试验	15.65	3.96	199	0	-2	36	824.6	0	36.5	16.68	545	187	0	0	1	1	1	20.85	15.13	708	163	4.34	571	272.5	0	380.7	344.7	0.27	0	-10.43	20.6	20	20.8
191	20211031BS03	1	UU试验	15.73	3.97	198	0	-3	36	822.1	0	36.5	16.75	543.4	187	0	0	1	1	1	20.94	15.2	705.4	162	4.35	568.7	271.7	0	379.1	343.1	0.27	0	-10.47	20.6	19.9	20.7
192	20211031BS03	1	UU试验	15.82	3.98	199	0	-2	36	817.8	0	36.5	16.85	538	187	0	0	1	1	1	21.06	15.2	701	163	4.3	567.5	269	0	378.3	342.3	0.27	0	-10.53	20.6	20	20.8
193	20211031BS03	1	UU试验	15.9	3.99	198	0	-2	36	814.4	0	36.5	16.92	535.8	187	0	0	1	1	1	21.15	15.2	697.8	162	4.31	564.9	267.9	0	376.6	340.6	0.27	0	-10.57	20.6	20	20.8
194	20211031BS03	1	UU试验	15.98	4	198	0	-3	36	811.8	0	36.5	17.03	534.1	187	0	0	1	1	1	21.29	15.27	696.1	162	4.3	564.05	267.05	0	376	340	0.27	0	-10.65	20.6	20	20.8
195	20211031BS03	1	UU试验	16.07	4.01	199	0	-2	37	808.4	0	36.5	17.1	529.4	187	0	0	1	1	1	21.38	15.27	691.4	162	4.27	563.2	264.7	0	375.5	338.5	0.27	0	-10.69	20.6	20	20.8
196	20211031BS03	1	UU试验	16.15	4.02	198	0	-2	37	805.8	0	36.5	17.2	527.7	187	0	0	1	1	1	21.5	15.27	688.7	161	4.28	560.85	263.85	0	373.9	336.9	0.27	0	-10.75	20.6	20	20.8
197	20211031BS03	1	UU试验	16.23	4.03	198	0	-2	37	802.4	0	38.3	17.28	525.5	187	0	0	1	1	1	21.6	15.34	686.5	161	4.26	559.75	262.75	0	373.2	336.2	0.27	0	-10.8	20.6	20	20.8
198	20211031BS03	1	UU试验	16.32	4.04	199	0	-2	37	799	0	38.3	17.38	520.9	187	0	0	1	1	1	21.73	15.34	682.9	162	4.22	558.95	260.45	0	372.6	335.6	0.28	0	-10.87	20.6	20	20.8
199	20211031BS03	1	UU试验	16.4	4.05	198	0	-3	37	796.4	0	38.3	17.46	519.2	187	0	0	1	1	1	21.83	15.34	680.2	161	4.22	556.6	259.6	0	371.1	334.1	0.28	0	-10.91	20.6	20	20.8
200	20211031BS03	1	UU试验	16.48	4.06	198	0	-2	37	793	0	38.3	17.56	516.9	187	0	0	1	1	1	21.95	15.41	677.9	161	4.21	555.45	258.45	0	370.3	333.3	0.28	0	-10.98	20.6	20	20.8
201	20211031BS03	1	UU试验	16.57	4.07	199	0	-2	38	789.6	0	38.3	17.64	512.4	187	0	0	1	1	1	22.05	15.41	673.4	161	4.18	554.7	256.2	0	369.8	331.8	0.28	0	-11.03	20.6	20	20.8
202	20211031BS03	1	UU试验	16.65	4.08	198	0	-3	37	786.1	0	38.3	17.74	510.1	187	0	0	1	1	1	22.18	15.41	671.1	161	4.17	552.05	255.05	0	368	331	0.28	0	-11.09	20.6	20	20.8
203	20211031BS03	1	UU试验	16.73	4.09	198	0	-2	38	782.7	0	38.3	17.81	507.9	187	0	0	1	1	1	22.26	15.41	667.9	160	4.17	550.95	253.95	0	367.3	329.3	0.28	0	-11.13	20.6	20	20.8
204	20211031BS03	1	UU试验	16.82	4.1	198	0	-3	38	776.7	0	38.3	17.92	504	187	0	0	1	1	1	22.4	15.48	664	160	4.15	549	252	0	366	328	0.28	0	-11.2	20.6	20	20.8
205	20211031BS03	1	UU试验	16.9	4.11	199	0	-2	38	773.3	0	38.3	17.99	499.5	187	0	0	1	1	1	22.49	15.48	660.5	161	4.1	548.25	249.75	0	365.5	327.5	0.28	0	-11.24	20.6	20	20.7
206	20211031BS03	1	UU试验	16.98	4.12	199	0	-2	38	769	0	40.1	18.1	496.8	187	0	0	1	1	1	22.63	15.54	657.8	161	4.09	546.9	248.4	0	364.6	326.6	0.29	0	-11.32	20.6	20	20.7
207	20211031BS03	1	UU试验	17.07	4.13	198	0	-3	39	766.5	0	38.3	18.17	493.2	187	0	0	1	1	1	22.71	15.54	652.2	159	4.1	543.6	246.6	0	362.4	323.4	0.29	0	-11.36	20.6	20	20.7
208	20211031BS03	1	UU试验	17.15	4.14	199	0	-2	39	761.3	0	40.1	18.28	489.9	187	0	0	1	1	1	22.85	15.54	649.9	160	4.06	543.45	244.95	0	362.3	323.3	0.29	0	-11.43	20.6	20	20.7
209	20211031BS03	1	UU试验	17.23	4.15	198	0	-2	39	758.8	0	40.1	18.36	488.3	187	0	0	1	1	1	22.95	15.54	647.3	159	4.07	541.15	244.15	0	360.8	321.8	0.29	0	-11.48	20.6	20	20.8
210	20211031BS03	1	UU试验	17.32	4.16	198	0	-3	39	754.5	0	40.1	18.47	485.5	187	0	0	1	1	1	23.09	15.61	644.5	159	4.05	539.75	242.75	0	359.8	320.8	0.29	0	-11.55	20.6	20	20.7
211	20211031BS03	1	UU试验	17.4	4.17	198	0	-3	39	751.9	0	40.1	18.54	481.7	187	0	0	1	1	1	23.18	15.61	640.7	159	4.03	537.85	240.85	0	358.6	319.6	0.29	0	-11.59	20.6	20	20.8
212	20211031BS03	1	UU试验	17.48	4.18	199	0	-2	40	751.1	0	40.1	18.65	481.2	187	0	0	1	1	1	23.31	15.61	640.2	159	4.03	539.1	240.6	0	359.4	319.4	0.29	0	-11.66	20.6	20	20.8
213	20211031BS03	1	UU试验	17.57	4.19	199	0	-2	40	751.9	0	40.1	18.72	481.7	187	0	0	1	1	1	23.4	15.69	640.7	159	4.03	539.35	240.85	0	359.6	319.6	0.29	0	-11.7	20.6	20	20.7
214	20211031BS03	1	UU试验	17.65	4.2	199	0	-2	40	751.9	0	40.1	18.83	479.2	187	0	0	1	1	1	23.54	15.69	638.2	159	4.01	538.1	239.6	0	358.7	318.7	0.29	0	-11.77	20.6	20	20.8
215	20211031BS03	1	UU试验	17.73	4.21	199	0	-2	40	751.1	0	40.1	18.9	478.7	187	0	0	1	1	1	23.62	15.69	637.7	159	4.01	537.85	239.35	0	358.6	318.6	0.29	0	-11.81	20.6	20	20.7
216	20211031BS03	1	UU试验	17.82	4.22	199	0	-2	41	752.8	0	42	19.01	479.8	187	0	0	1	1	1	23.76	15.76	637.8	158	4.04	538.4	239.9	0	358.9	317.9	0.29	0	-11.88	20.6	20	20.8
217	20211031BS03	1	UU试验	17.9	4.23	199	0	-2	41	753.6	0	42	19.08	478.2	187	0	0	1	1	1	23.85	15.76	636.2	158	4.03	537.6	239.1	0	358.4	317.4	0.29	0	-11.93	20.6	20	20.8
218	20211031BS03	1	UU试验	17.98	4.24	199	0	-2	40	755.4	0	42	19.18	479.3	187	0	0	1	1	1	23.98	15.76	638.3	159	4.01	538.15	239.65	0	358.8	318.8	0.29	0	-11.99	20.6	20	20.7
219	20211031BS03	1	UU试验	18.07	4.25	199	0	-2	41	755.4	0	42	19.25	479.3	187	0	0	1	1	1	24.06	15.83	637.3	158	4.03	538.15	239.65	0	358.8	317.8	0.29	0	-12.03	20.6	20	20.7
220	20211031BS03	1	UU试验	18.15	4.26	199	0	-2	41	756.2	0	42	19.36	477.7	187	0	0	1	1	1	24.2	15.83	635.7	158	4.02	537.35	238.85	0	358.2	317.2	0.29	0	-12.1	20.6	20	20.7
221	20211031BS03	1	UU试验	18.23	4.27	199	0	-3	41	757.1	0	42	19.44	478.3	187	0	0	1	1	1	24.3	15.83	636.3	158	4.03	537.65	239.15	0	358.4	317.4	0.29	0	-12.15	20.6	20	20.7
222	20211031BS03	1	UU试验	18.32	4.28	199	0	-2	41	757.1	0	42	19.54	478.3	187	0	0	1	1	1	24.43	15.9	636.3	158	4.03	537.65	239.15	0	358.4	317.4	0.29	0	-12.22	20.6	20	20.7
223	20211031BS03	1	UU试验	18.4	4.29	199	0	-2	41	757.9	0	42	19.61	476.7	187	0	0	1	1	1	24.51	15.9	634.7	158	4.02	536.85	238.35	0	357.9	316.9	0.29	0	-12.26	20.6	20	20.7
224	20211031BS03	1	UU试验	18.48	4.3	199	0	-2	42	759.6	0	42	19.71	477.7	187	0	0	1	1	1	24.64	15.9	634.7	157	4.04	537.35	238.85	0	358.2	316.2	0.29	0	-12.32	20.6	20	20.7
225	20211031BS03	1	UU试验	18.57	4.31	199	0	-2	42	760.5	0	43.8	19.78	478.3	187	0	0	1	1	1	24.73	15.97	635.3	157	4.05	537.65	239.15	0	358.4	316.4	0.29	0	-12.37	20.6	20	20.7
226	20211031BS03	1	UU试验	18.65	4.32	199	0	-2	42	761.3	0	43.8	19.88	476.7	187	0	0	1	1	1	24.85	15.97	633.7	157	4.04	536.85	238.35	0	357.9	315.9	0.29	0	-12.43	20.6	20	20.7
227	20211031BS03	1	UU试验	18.73	4.33	199	0	-2	42	761.3	0	43.8	19.95	476.7	187	0	0	1	1	1	24.94	15.97	633.7	157	4.04	536.85	238.35	0	357.9	315.9	0.29	0	-12.47	20.6	20	20.7
228	20211031BS03	1	UU试验	18.82	4.34	199	0	-2	42	762.2	0	43.8	20.05	477.3	187	0	0	1	1	1	25.06	16.04	634.3	157	4.04	537.15	238.65	0	358.1	316.1	0.29	0	-12.53	20.6	20	20.7
229	20211031BS03	1	UU试验	18.9	4.35	199	0	-2	42	763.9	0	43.8	20.12	476.2	187	0	0	1	1	1	25.15	16.04	633.2	157	4.03	536.6	238.1	0	357.7	315.7	0.29	0	-12.58	20.6	20	20.7
230	20211031BS03	1	UU试验	18.98	4.36	199	0	-2	42	763.9	0	43.8	20.22	476.2	187	0	0	1	1	1	25.28	16.04	633.2	157	4.03	536.6	238.1	0	357.7	315.7	0.29	0	-12.64	20.6	20	20.7
231	20211031BS03	1	UU试验	19.07	4.37	199	0	-2	43	764.8	0	43.8	20.29	476.8	187	0	0	1	1	1	25.36	16.11	632.8	156	4.06	536.9	238.4	0	357.9	314.9	0.29	0	-12.68	20.6	20	20.7
232	20211031BS03	1	UU试验	19.15	4.38	199	0	-2	43	766.5	0	43.8	20.4	475.8	187	0	0	1	1	1	25.5	16.11	631.8	156	4.05	536.4	237.9	0	357.6	314.6	0.29	0	-12.75	20.6	20	20.7
233	20211031BS03	1	UU试验	19.23	4.39	199	0	-2	43	768.2	0	43.8	20.47	476.8	187	0	0	1	1	1	25.59	16.11	632.8	156	4.06	536.9	238.4	0	357.9	314.9	0.29	0	-12.8	20.6	20	20.7
234	20211031BS03	1	UU试验	19.32	4.4	198	0	-3	43	769	0	43.8	20.58	477.3	187	0	0	1	1	1	25.73	16.18	632.3	155	4.08	535.65	238.65	0	357.1	314.1	0.29	0	-12.87	20.6	20	20.7
235	20211031BS03	1	UU试验	19.4	4.4	199	0	-2	43	769.9	0	43.8	20.65	475.8	187	0	0	1	1	1	25.81	16.18	631.8	156	4.05	536.4	237.9	0	357.6	314.6	0.29	0	-12.91	20.6	20	20.7
236	20211031BS03	1	UU试验	19.48	4.41	199	0	-2	43	771.6	0	43.8	20.75	476.9	187	0	0	1	1	1	25.94	16.18	632.9	156	4.06	536.95	238.45	0	358	315	0.29	0	-12.97	20.6	20	20.7
237	20211031BS03	1	UU试验	19.57	4.42	199	0	-3	44	772.5	0	43.8	20.82	477.4	187	0	0	1	1	1	26.03	16.25	632.4	155	4.08	537.2	238.7	0	358.1	314.1	0.29	0	-13.02	20.6	20	20.7
238	20211031BS03	1	UU试验	19.65	4.43	199	0	-2	44	774.2	0	45.6	20.92	476.4	187	0	0	1	1	1	26.15	16.25	631.4	155	4.07	536.7	238.2	0	357.8	313.8	0.29	0	-13.08	20.6	20	20.7
239	20211031BS03	1	UU试验	19.73	4.44	199	0	-2	44	774.2	0	45.6	20.98	476.4	187	0	0	1	1	1	26.23	16.25	631.4	155	4.07	536.7	238.2	0	357.8	313.8	0.29	0	-13.12	20.6	20	20.7
240	20211031BS03	1	UU试验	19.82	4.45	199	0	-2	44	775	0	45.6	21.09	476.9	187	0	0	1	1	1	26.36	16.32	631.9	155	4.08	536.95	238.45	0	358	314	0.29	0	-13.18	20.6	20	20.7
241	20211031BS03	1	UU试验	19.9	4.46	199	0	-2	45	775.9	0	45.6	21.17	475.4	187	0	0	1	1	1	26.46	16.32	629.4	154	4.09	536.2	237.7	0	357.5	312.5	0.3	0	-13.23	20.6	20	20.7
242	20211031BS03	1	UU试验	19.98	4.47	199	0	-2	44	777.6	0	45.6	21.26	476.5	187	0	0	1	1	1	26.57	16.32	631.5	155	4.07	536.75	238.25	0	357.8	313.8	0.29	0	-13.29	20.6	20	20.7
243	20211031BS03	1	UU试验	20.07	4.48	199	0	-2	45	778.5	0	45.6	21.33	477	187	0	0	1	1	1	26.66	16.39	631	154	4.1	537	238.5	0	358	313	0.29	0	-13.33	20.6	20	20.7
244	20211031BS03	1	UU试验	20.15	4.49	199	0	-2	45	780.2	0	45.6	21.43	476	187	0	0	1	1	1	26.79	16.39	630	154	4.09	536.5	238	0	357.7	312.7	0.29	0	-13.4	20.6	20	20.7
245	20211031BS03	1	UU试验	20.23	4.5	199	0	-2	45	781	0	45.6	21.5	476.5	187	0	0	1	1	1	26.88	16.39	630.5	154	4.09	536.75	238.25	0	357.8	312.8	0.29	0	-13.44	20.6	20	20.7
246	20211031BS03	1	UU试验	20.32	4.51	199	0	-2	45	781	0	45.6	21.6	476.5	187	0	0	1	1	1	27	16.47	630.5	154	4.09	536.75	238.25	0	357.8	312.8	0.29	0	-13.5	20.6	20	20.7
247	20211031BS03	1	UU试验	20.4	4.52	199	0	-2	45	782.7	0	45.6	21.67	475.2	187	0	0	1	1	1	27.09	16.47	629.2	154	4.09	536.1	237.6	0	357.4	312.4	0.3	0	-13.55	20.6	20	20.7
248	20211031BS03	1	UU试验	20.48	4.53	198	0	-3	45	784.4	0	45.6	21.77	476.3	187	0	0	1	1	1	27.21	16.47	629.3	153	4.11	535.15	238.15	0	356.8	311.8	0.29	0	-13.61	20.6	20	20.7
249	20211031BS03	1	UU试验	20.57	4.54	199	0	-2	46	784.4	0	45.6	21.84	476.3	187	0	0	1	1	1	27.3	16.54	629.3	153	4.11	536.65	238.15	0	357.8	311.8	0.29	0	-13.65	20.6	20	20.7
250	20211031BS03	1	UU试验	20.65	4.54	198	0	-3	45	785.3	0	45.6	21.94	474.8	187	0	0	1	1	1	27.43	16.54	627.8	153	4.1	534.4	237.4	0	356.3	311.3	0.29	0	-13.72	20.6	20	20.7
251	20211031BS03	1	UU试验	20.73	4.55	199	0	-2	46	786.1	0	47.4	22.01	475.3	187	0	0	1	1	1	27.51	16.54	628.3	153	4.11	536.15	237.65	0	357.4	311.4	0.3	0	-13.76	20.6	20	20.7
252	20211031BS03	1	UU试验	20.82	4.56	199	0	-2	46	787	0	47.4	22.12	475.8	187	0	0	1	1	1	27.65	16.61	628.8	153	4.11	536.4	237.9	0	357.6	311.6	0.29	0	-13.83	20.6	20	20.7
253	20211031BS03	1	UU试验	20.9	4.57	199	0	-2	46	787.9	0	47.4	22.19	474.4	187	0	0	1	1	1	27.74	16.61	627.4	153	4.1	535.7	237.2	0	357.1	311.1	0.3	0	-13.87	20.6	20	20.7
254	20211031BS03	1	UU试验	20.98	4.58	199	0	-2	46	789.6	0	47.4	22.29	475.4	187	0	0	1	1	1	27.86	16.61	628.4	153	4.11	536.2	237.7	0	357.5	311.5	0.3	0	-13.93	20.6	20	20.7
255	20211031BS03	1	UU试验	21.07	4.59	199	0	-2	46	791.3	0	47.4	22.37	476.4	187	0	0	1	1	1	27.96	16.68	629.4	153	4.11	536.7	238.2	0	357.8	311.8	0.29	0	-13.98	20.6	20	20.7
256	20211031BS03	1	UU试验	21.15	4.6	199	0	-2	46	791.3	0	47.4	22.47	474.4	187	0	0	1	1	1	28.09	16.68	627.4	153	4.1	535.7	237.2	0	357.1	311.1	0.3	0	-14.05	20.6	20	20.7
257	20211031BS03	1	UU试验	21.23	4.61	199	0	-2	47	793	0	47.4	22.55	475.4	187	0	0	1	1	1	28.19	16.68	627.4	152	4.13	536.2	237.7	0	357.5	310.5	0.3	0	-14.1	20.6	20	20.7
258	20211031BS03	1	UU试验	21.32	4.62	198	0	-3	46	794.7	0	47.4	22.65	476.4	187	0	0	1	1	1	28.31	16.76	628.4	152	4.13	535.2	238.2	0	356.8	310.8	0.29	0	-14.16	20.6	20	20.7
259	20211031BS03	1	UU试验	21.4	4.63	199	0	-2	47	796.4	0	47.4	22.72	475.2	187	0	0	1	1	1	28.4	16.76	627.2	152	4.13	536.1	237.6	0	357.4	310.4	0.3	0	-14.2	20.6	20	20.7
260	20211031BS03	1	UU试验	21.48	4.64	199	0	-2	47	798.1	0	47.4	22.83	476.2	187	0	0	1	1	1	28.54	16.83	628.2	152	4.13	536.6	238.1	0	357.7	310.7	0.29	0	-14.27	20.6	20	20.7
261	20211031BS03	1	UU试验	21.57	4.64	198	0	-2	47	799	0	47.4	22.9	474.7	187	0	0	1	1	1	28.62	16.83	625.7	151	4.14	534.35	237.35	0	356.2	309.2	0.29	0	-14.31	20.6	20	20.7
262	20211031BS03	1	UU试验	21.65	4.65	199	0	-2	47	801.5	0	47.4	23.01	476.2	187	0	0	1	1	1	28.76	16.83	628.2	152	4.13	536.6	238.1	0	357.7	310.7	0.29	0	-14.38	20.6	20	20.7
263	20211031BS03	1	UU试验	21.73	4.66	198	0	-3	47	803.3	0	47.4	23.08	477.3	187	0	0	1	1	1	28.85	16.9	628.3	151	4.16	535.65	238.65	0	357.1	310.1	0.29	0	-14.43	20.6	20	20.7
264	20211031BS03	1	UU试验	21.82	4.67	198	0	-3	47	804.1	0	47.4	23.19	475.8	187	0	0	1	1	1	28.99	16.9	626.8	151	4.15	534.9	237.9	0	356.6	309.6	0.29	0	-14.5	20.6	20	20.7
265	20211031BS03	1	UU试验	21.9	4.68	199	0	-2	47	805	0	49.3	23.26	476.3	187	0	0	1	1	1	29.08	16.9	628.3	152	4.13	536.65	238.15	0	357.8	310.8	0.29	0	-14.54	20.6	20	20.7
266	20211031BS03	1	UU试验	21.98	4.69	198	0	-2	47	807.5	0	47.4	23.37	477.8	187	0	0	1	1	1	29.21	16.97	628.8	151	4.16	535.9	238.9	0	357.3	310.3	0.29	0	-14.61	20.6	20	20.7
267	20211031BS03	1	UU试验	22.07	4.7	199	0	-2	48	809.2	0	49.3	23.44	476.8	187	0	0	1	1	1	29.3	16.97	627.8	151	4.16	536.9	238.4	0	357.9	309.9	0.29	0	-14.65	20.6	20	20.7
268	20211031BS03	1	UU试验	22.15	4.71	199	0	-2	48	810.1	0	49.3	23.55	477.4	187	0	0	1	1	1	29.44	16.97	628.4	151	4.16	537.2	238.7	0	358.1	310.1	0.29	0	-14.72	20.6	20	20.7
269	20211031BS03	1	UU试验	22.23	4.72	199	0	-2	48	811	0	49.3	23.62	477.9	187	0	0	1	1	1	29.53	17.05	628.9	151	4.16	537.45	238.95	0	358.3	310.3	0.29	0	-14.77	20.6	20	20.7
270	20211031BS03	1	UU试验	22.32	4.72	199	0	-2	48	812.7	0	49.3	23.73	476.7	187	0	0	1	1	1	29.66	17.05	627.7	151	4.16	536.85	238.35	0	357.9	309.9	0.29	0	-14.83	20.6	20	20.7
271	20211031BS03	1	UU试验	22.4	4.73	199	0	-2	48	813.5	0	49.3	23.8	477.1	187	0	0	1	1	1	29.75	17.12	628.1	151	4.16	537.05	238.55	0	358	310	0.29	0	-14.88	20.6	20	20.7
272	20211031BS03	1	UU试验	22.48	4.74	199	0	-2	48	815.2	0	49.3	23.91	476.2	187	0	0	1	1	1	29.89	17.12	627.2	151	4.15	536.6	238.1	0	357.7	309.7	0.29	0	-14.95	20.6	20	20.7
273	20211031BS03	1	UU试验	22.57	4.75	199	0	-2	48	816.1	0	49.3	23.98	476.7	187	0	0	1	1	1	29.98	17.12	627.7	151	4.16	536.85	238.35	0	357.9	309.9	0.29	0	-14.99	20.6	20	20.7
274	20211031BS03	1	UU试验	22.65	4.76	198	0	-3	48	817.8	0	49.3	24.09	477.7	187	0	0	1	1	1	30.11	17.19	627.7	150	4.18	535.85	238.85	0	357.2	309.2	0.29	0	-15.06	20.6	20	20.7
275	20211031BS03	1	UU试验	22.73	4.77	199	0	-2	49	819.5	0	49.3	24.16	476.7	187	0	0	1	1	1	30.2	17.19	626.7	150	4.18	536.85	238.35	0	357.9	308.9	0.29	0	-15.1	20.6	20	20.7
276	20211031BS03	1	UU试验	22.82	4.78	199	0	-2	49	820.4	0	49.3	24.26	477.3	187	0	0	1	1	1	30.33	17.19	627.3	150	4.18	537.15	238.65	0	358.1	309.1	0.29	0	-15.17	20.6	20	20.7
277	20211031BS03	1	UU试验	22.9	4.79	198	0	-2	48	822.1	0	49.3	24.33	478.2	187	0	0	1	1	1	30.41	17.27	628.2	150	4.19	536.1	239.1	0	357.4	309.4	0.29	0	-15.21	20.6	20	20.7
278	20211031BS03	1	UU试验	22.98	4.79	199	0	-2	49	823.8	0	49.3	24.43	477	187	0	0	1	1	1	30.54	17.27	627	150	4.18	537	238.5	0	358	309	0.29	0	-15.27	20.6	20	20.7
279	20211031BS03	1	UU试验	23.07	4.8	198	0	-3	49	824.6	0	49.3	24.5	477.5	187	0	0	1	1	1	30.63	17.27	626.5	149	4.2	535.75	238.75	0	357.2	308.2	0.29	0	-15.32	20.6	20	20.7
280	20211031BS03	1	UU试验	23.15	4.81	198	0	-2	49	826.4	0	49.3	24.61	478.5	187	0	0	1	1	1	30.76	17.34	627.5	149	4.21	536.25	239.25	0	357.5	308.5	0.29	0	-15.38	20.6	20	20.7
281	20211031BS03	1	UU试验	23.23	4.82	199	0	-2	49	826.4	0	49.3	24.67	476.6	187	0	0	1	1	1	30.84	17.34	626.6	150	4.18	536.8	238.3	0	357.9	308.9	0.29	0	-15.42	20.6	20	20.7
282	20211031BS03	1	UU试验	23.32	4.83	199	0	-2	49	827.2	0	49.3	24.78	477	187	0	0	1	1	1	30.98	17.41	627	150	4.18	537	238.5	0	358	309	0.29	0	-15.49	20.6	20	20.7
283	20211031BS03	1	UU试验	23.4	4.84	199	0	-2	50	827.2	0	51.1	24.85	475.1	187	0	0	1	1	1	31.06	17.41	624.1	149	4.19	536.05	237.55	0	357.4	307.4	0.3	0	-15.53	20.6	20	20.7
284	20211031BS03	1	UU试验	23.48	4.85	199	0	-2	50	828.9	0	51.1	24.95	476.1	187	0	0	1	1	1	31.19	17.41	625.1	149	4.2	536.55	238.05	0	357.7	307.7	0.29	0	-15.6	20.6	20	20.7
285	20211031BS03	1	UU试验	23.57	4.85	199	0	-2	50	829.8	0	51.1	25.02	476.6	187	0	0	1	1	1	31.28	17.49	625.6	149	4.2	536.8	238.3	0	357.9	307.9	0.29	0	-15.64	20.6	20	20.7
286	20211031BS03	1	UU试验	23.65	4.86	199	0	-2	50	830.6	0	51.1	25.13	474.9	187	0	0	1	1	1	31.41	17.49	623.9	149	4.19	535.95	237.45	0	357.3	307.3	0.3	0	-15.71	20.6	20	20.7
287	20211031BS03	1	UU试验	23.73	4.87	199	0	-2	50	830.6	0	51.1	25.19	474.9	187	0	0	1	1	1	31.49	17.49	623.9	149	4.19	535.95	237.45	0	357.3	307.3	0.3	0	-15.75	20.6	20	20.7
288	20211031BS03	1	UU试验	23.82	4.88	198	0	-2	50	829.8	0	51.1	25.3	474.4	187	0	0	1	1	1	31.63	17.56	622.4	148	4.21	534.2	237.2	0	356.1	306.1	0.29	0	-15.82	20.6	20	20.7
289	20211031BS03	1	UU试验	23.9	4.89	199	0	-2	50	829.8	0	51.1	25.37	472.6	187	0	0	1	1	1	31.71	17.56	621.6	149	4.17	534.8	236.3	0	356.5	306.5	0.3	0	-15.86	20.6	20	20.7
290	20211031BS03	1	UU试验	23.98	4.9	199	0	-2	50	830.6	0	51.1	25.47	473	187	0	0	1	1	1	31.84	17.64	622	149	4.17	535	236.5	0	356.7	306.7	0.3	0	-15.92	20.6	20	20.7
291	20211031BS03	1	UU试验	24.07	4.91	199	0	-2	50	830.6	0	51.1	25.55	470.9	187	0	0	1	1	1	31.94	17.64	619.9	149	4.16	533.95	235.45	0	356	306	0.3	0	-15.97	20.6	20	20.7
292	20211031BS03	1	UU试验	24.15	4.91	198	0	-2	50	831.5	0	51.1	25.65	471.4	187	0	0	1	1	1	32.06	17.64	619.4	148	4.19	532.7	235.7	0	355.1	305.1	0.3	0	-16.03	20.6	20	20.7
293	20211031BS03	1	UU试验	24.23	4.92	199	0	-2	51	831.5	0	51.1	25.72	471.4	187	0	0	1	1	1	32.15	17.71	619.4	148	4.19	534.2	235.7	0	356.1	305.1	0.3	0	-16.08	20.6	20	20.7
294	20211031BS03	1	UU试验	24.32	4.93	199	0	-2	51	832.3	0	51.1	25.82	470	187	0	0	1	1	1	32.28	17.71	618	148	4.18	533.5	235	0	355.7	304.7	0.3	0	-16.14	20.6	20	20.7
295	20211031BS03	1	UU试验	24.4	4.94	199	0	-2	51	832.3	0	51.1	25.89	470	187	0	0	1	1	1	32.36	17.71	618	148	4.18	533.5	235	0	355.7	304.7	0.3	0	-16.18	20.6	20	20.7
296	20211031BS03	1	UU试验	24.48	4.95	198	0	-2	51	831.5	0	51.1	25.99	469.5	187	0	0	1	1	1	32.49	17.79	616.5	147	4.19	531.75	234.75	0	354.5	303.5	0.3	0	-16.25	20.6	20	20.7
297	20211031BS03	1	UU试验	24.57	4.96	198	0	-2	51	832.3	0	52.9	26.06	467.8	187	0	0	1	1	1	32.58	17.79	614.8	147	4.18	530.9	233.9	0	353.9	302.9	0.3	0	-16.29	20.6	20	20.7
298	20211031BS03	1	UU试验	24.65	4.96	198	0	-2	51	834.1	0	52.9	26.16	468.9	187	0	0	1	1	1	32.7	17.86	615.9	147	4.19	531.45	234.45	0	354.3	303.3	0.3	0	-16.35	20.6	20	20.7
299	20211031BS03	1	UU试验	24.73	4.97	199	0	-2	52	834.9	0	52.9	26.23	467.5	187	0	0	1	1	1	32.79	17.86	614.5	147	4.18	532.25	233.75	0	354.8	302.8	0.3	0	-16.4	20.6	20	20.7
300	20211031BS03	1	UU试验	24.82	4.98	199	0	-2	52	834.9	0	52.9	26.33	467.5	187	0	0	1	1	1	32.91	17.86	614.5	147	4.18	532.25	233.75	0	354.8	302.8	0.3	0	-16.45	20.6	20	20.7
301	20211031BS03	1	UU试验	24.9	4.99	198	0	-2	52	834.1	0	52.9	26.4	467	187	0	0	1	1	1	33	17.94	613	146	4.2	530.5	233.5	0	353.7	301.7	0.3	0	-16.5	20.6	20	20.7
302	20211031BS03	1	UU试验	24.98	5	198	0	-2	52	835.8	0	52.9	26.5	465.9	187	0	0	1	1	1	33.13	17.94	611.9	146	4.19	529.95	232.95	0	353.3	301.3	0.3	0	-16.57	20.6	20	20.7
303	20211031BS03	1	UU试验	25.07	5.01	199	0	-2	52	834.9	0	52.9	26.57	465.4	187	0	0	1	1	1	33.21	17.94	612.4	147	4.17	531.2	232.7	0	354.1	302.1	0.3	0	-16.61	20.6	20	20.7
