# Supplementary material for: Effect of freeze‒thaw cycles on root–Soil composite mechanical properties and slope stability
Source: PLoS One. 2024 Apr 25;19(4):e0302409. doi: 10.1371/journal.pone.0302409 (PMC11045164; doi:10.1371/journal.pone.0302409)
Supplement: S1 File — (ZIP) [file pone.0302409.s001.zip › Original data/original data/三轴/100kpa/100kpa EXCEL/(D0G3,100kpa)20211026BS04_uu_1.xlsx]

## Sheet: _20211026BS04_uu_1
ID	GCID	SpecimenID	TstMode	TimeMin	Squareroot	WeiYa	wytb	FanYa1	KongYa	CR	fytb	TiBian	ZhouXWeiYi	Q1dQ3	TargetWY	TargetFY1	TargetZYLC	TargetStrainSpd	TargetSYWD	TargetZTWD	E1	TuArea	Q11	Q31	Q11cQ31	HalfQ1pQ3	HalfQ1dQ3	Saturation	HalfQ11pQ31	Q1	K0	Ev	Er	sywd	ttwd	ztwd
1	20211026BS04	1	UU试验	0	0	98	0	4	0	0	0	12.8	0	3.8	87	0	0	1	1	1	0	12	0	0	0	0	0	0	0	0	0	0	0	21.3	20.1	21.2
2	20211026BS04	1	UU试验	0.1	0.32	98	0	-3	11	15.4	0	12.8	0.04	12.8	87	0	0	1	1	1	0.05	12	99.8	87	1.15	153.4	6.4	0	102.3	91.3	0.88	0	-0.03	21.3	20.2	21.3
3	20211026BS04	1	UU试验	0.15	0.39	98	0	-3	11	20.5	0	12.8	0.07	17.1	87	0	0	1	1	1	0.09	12	104.1	87	1.2	155.55	8.55	0	103.7	92.7	0.85	0	-0.05	21.3	20.2	21.3
4	20211026BS04	1	UU试验	0.25	0.5	98	0	-3	11	28.2	0	12.8	0.19	23.5	87	0	0	1	1	1	0.24	12	110.5	87	1.27	158.75	11.75	0	105.8	94.8	0.81	0	-0.12	21.3	20.2	21.3
5	20211026BS04	1	UU试验	0.3	0.55	98	0	-3	11	32.5	0	12.8	0.26	27.1	87	0	0	1	1	1	0.33	12.06	114.1	87	1.31	160.55	13.55	0	107	96	0.78	0	-0.17	21.3	20.2	21.3
6	20211026BS04	1	UU试验	0.38	0.62	98	0	-3	11	34.2	0	12.8	0.33	28.4	87	0	0	1	1	1	0.41	12.06	115.4	87	1.33	161.2	14.2	0	107.5	96.5	0.78	0	-0.21	21.3	20.2	21.3
7	20211026BS04	1	UU试验	0.47	0.68	97	0	-3	11	39.4	0	12.8	0.43	32.7	87	0	0	1	1	1	0.54	12.06	118.7	86	1.38	161.85	16.35	0	107.9	96.9	0.75	0	-0.27	21.3	20.2	21.3
8	20211026BS04	1	UU试验	0.55	0.74	97	0	-3	11	41.9	0	12.8	0.51	34.7	87	0	0	1	1	1	0.64	12.06	120.7	86	1.4	162.85	17.35	0	108.6	97.6	0.74	0	-0.32	21.3	20.2	21.3
9	20211026BS04	1	UU试验	0.63	0.8	97	0	-3	11	44.5	0	12.8	0.58	36.9	87	0	0	1	1	1	0.73	12.06	122.9	86	1.43	163.95	18.45	0	109.3	98.3	0.72	0	-0.37	21.3	20.2	21.3
10	20211026BS04	1	UU试验	0.72	0.85	98	0	-3	12	47.9	0	12.8	0.68	39.7	87	0	0	1	1	1	0.85	12.12	125.7	86	1.46	166.85	19.85	0	111.2	99.2	0.71	0	-0.43	21.3	20.2	21.3
11	20211026BS04	1	UU试验	0.8	0.89	98	0	-3	12	50.5	0	12.8	0.76	41.7	87	0	0	1	1	1	0.95	12.12	127.7	86	1.48	167.85	20.85	0	111.9	99.9	0.7	0	-0.48	21.3	20.2	21.3
12	20211026BS04	1	UU试验	0.88	0.94	98	0	-3	12	53.9	0	12.8	0.87	44.5	87	0	0	1	1	1	1.09	12.12	130.5	86	1.52	169.25	22.25	0	112.8	100.8	0.69	0	-0.55	21.3	20.2	21.3
13	20211026BS04	1	UU试验	0.97	0.98	98	0	-3	12	59	0	12.8	0.94	48.7	87	0	0	1	1	1	1.18	12.12	134.7	86	1.57	171.35	24.35	0	114.2	102.2	0.67	0	-0.59	21.3	20.2	21.3
14	20211026BS04	1	UU试验	1.05	1.02	98	0	-3	12	61.6	0	12.8	1.06	50.8	87	0	0	1	1	1	1.33	12.19	136.8	86	1.59	172.4	25.4	0	114.9	102.9	0.66	0	-0.67	21.3	20.2	21.3
15	20211026BS04	1	UU试验	1.13	1.06	98	0	-3	12	62.4	0	12.8	1.14	51.2	87	0	0	1	1	1	1.43	12.19	137.2	86	1.6	172.6	25.6	0	115.1	103.1	0.66	0	-0.72	21.3	20.2	21.3
16	20211026BS04	1	UU试验	1.22	1.1	98	0	-3	12	63.3	0	12.8	1.25	51.9	87	0	0	1	1	1	1.56	12.19	137.9	86	1.6	172.95	25.95	0	115.3	103.3	0.65	0	-0.78	21.3	20.2	21.3
17	20211026BS04	1	UU试验	1.3	1.14	98	0	-3	12	75.3	0	12.8	1.33	61.8	87	0	0	1	1	1	1.66	12.19	147.8	86	1.72	177.9	30.9	0	118.6	106.6	0.61	0	-0.83	21.3	20.2	21.3
18	20211026BS04	1	UU试验	1.38	1.18	98	0	-3	12	105.2	0	12.8	1.44	86.3	87	0	0	1	1	1	1.8	12.25	172.3	86	2	190.15	43.15	0	126.8	114.8	0.53	0	-0.9	21.3	20.2	21.3
19	20211026BS04	1	UU试验	1.47	1.21	98	0	-3	12	118.9	0	12.8	1.52	97.1	87	0	0	1	1	1	1.9	12.25	183.1	86	2.13	195.55	48.55	0	130.4	118.4	0.5	0	-0.95	21.3	20.2	21.3
20	20211026BS04	1	UU试验	1.55	1.24	98	0	-3	12	136.9	0	12.8	1.63	111.8	87	0	0	1	1	1	2.04	12.25	197.8	86	2.3	202.9	55.9	0	135.3	123.3	0.47	0	-1.02	21.3	20.2	21.3
21	20211026BS04	1	UU试验	1.63	1.28	98	0	-3	12	146.3	0	12.8	1.7	119.4	87	0	0	1	1	1	2.13	12.25	205.4	86	2.39	206.7	59.7	0	137.8	125.8	0.45	0	-1.07	21.3	20.2	21.3
22	20211026BS04	1	UU试验	1.72	1.31	98	0	-3	12	160.8	0	12.8	1.82	131.3	87	0	0	1	1	1	2.28	12.31	217.3	86	2.53	212.65	65.65	0	141.8	129.8	0.43	0	-1.14	21.3	20.2	21.3
23	20211026BS04	1	UU试验	1.8	1.34	98	0	-3	13	170.2	0	12.8	1.89	138.3	87	0	0	1	1	1	2.36	12.31	223.3	85	2.63	216.15	69.15	0	144.1	131.1	0.41	0	-1.18	21.3	20.2	21.3
24	20211026BS04	1	UU试验	1.88	1.37	98	0	-3	13	183.1	0	14.6	2	148.7	87	0	0	1	1	1	2.5	12.31	233.7	85	2.75	221.35	74.35	0	147.6	134.6	0.4	0	-1.25	21.3	20.2	21.3
25	20211026BS04	1	UU试验	1.97	1.4	98	0	-3	13	192.5	0	14.6	2.08	156.4	87	0	0	1	1	1	2.6	12.31	241.4	85	2.84	225.2	78.2	0	150.1	137.1	0.39	0	-1.3	21.3	20.2	21.3
26	20211026BS04	1	UU试验	2.05	1.43	98	0	-3	13	204.5	0	14.6	2.19	166.1	87	0	0	1	1	1	2.74	12.31	251.1	85	2.95	230.05	83.05	0	153.4	140.4	0.37	0	-1.37	21.3	20.2	21.3
27	20211026BS04	1	UU试验	2.13	1.46	98	0	-3	13	212.1	0	14.6	2.27	172.3	87	0	0	1	1	1	2.84	12.37	257.3	85	3.03	233.15	86.15	0	155.4	142.4	0.36	0	-1.42	21.3	20.2	21.3
28	20211026BS04	1	UU试验	2.22	1.49	98	0	-3	13	225	0	14.6	2.38	181.9	87	0	0	1	1	1	2.98	12.37	266.9	85	3.14	237.95	90.95	0	158.6	145.6	0.35	0	-1.49	21.3	20.2	21.3
29	20211026BS04	1	UU试验	2.3	1.52	99	0	-3	13	233.5	0	14.6	2.47	188.8	87	0	0	1	1	1	3.09	12.37	274.8	86	3.2	242.9	94.4	0	161.9	148.9	0.34	0	-1.55	21.3	20.2	21.3
30	20211026BS04	1	UU试验	2.38	1.54	98	0	-3	13	245.5	0	14.6	2.58	198.5	87	0	0	1	1	1	3.23	12.37	283.5	85	3.34	246.25	99.25	0	164.2	151.2	0.33	0	-1.62	21.3	20.2	21.3
31	20211026BS04	1	UU试验	2.47	1.57	98	0	-3	13	254.1	0	14.6	2.66	205.4	87	0	0	1	1	1	3.33	12.43	290.4	85	3.42	249.7	102.7	0	166.5	153.5	0.32	0	-1.67	21.3	20.2	21.3
32	20211026BS04	1	UU试验	2.55	1.6	99	0	-3	14	265.2	0	14.6	2.78	213.4	87	0	0	1	1	1	3.48	12.43	298.4	85	3.51	255.2	106.7	0	170.1	156.1	0.32	0	-1.74	21.3	20.2	21.3
33	20211026BS04	1	UU试验	2.63	1.62	98	0	-3	14	272.9	0	14.6	2.86	219.5	87	0	0	1	1	1	3.58	12.43	303.5	84	3.61	256.75	109.75	0	171.2	157.2	0.31	0	-1.79	21.3	20.2	21.3
34	20211026BS04	1	UU试验	2.72	1.65	98	0	-3	14	284	0	14.6	2.97	228.5	87	0	0	1	1	1	3.71	12.43	312.5	84	3.72	261.25	114.25	0	174.2	160.2	0.3	0	-1.86	21.3	20.2	21.3
35	20211026BS04	1	UU试验	2.8	1.67	98	0	-3	14	292.6	0	14.6	3.05	235.4	87	0	0	1	1	1	3.81	12.5	319.4	84	3.8	264.7	117.7	0	176.5	162.5	0.29	0	-1.91	21.3	20.2	21.3
36	20211026BS04	1	UU试验	2.88	1.7	98	0	-3	14	303.7	0	14.6	3.16	243	87	0	0	1	1	1	3.95	12.5	327	84	3.89	268.5	121.5	0	179	165	0.29	0	-1.98	21.3	20.2	21.3
37	20211026BS04	1	UU试验	2.97	1.72	98	0	-3	14	310.5	0	14.6	3.24	248.4	87	0	0	1	1	1	4.05	12.5	332.4	84	3.96	271.2	124.2	0	180.8	166.8	0.28	0	-2.03	21.3	20.2	21.3
38	20211026BS04	1	UU试验	3.05	1.75	98	0	-3	14	320.8	0	14.6	3.35	256.6	87	0	0	1	1	1	4.19	12.5	340.6	84	4.05	275.3	128.3	0	183.5	169.5	0.28	0	-2.1	21.3	20.2	21.3
39	20211026BS04	1	UU试验	3.13	1.77	98	0	-3	14	326.8	0	14.6	3.43	261.4	87	0	0	1	1	1	4.29	12.56	345.4	84	4.11	277.7	130.7	0	185.1	171.1	0.27	0	-2.15	21.3	20.3	21.3
40	20211026BS04	1	UU试验	3.22	1.79	98	0	-3	14	337	0	14.6	3.54	268.3	87	0	0	1	1	1	4.43	12.56	352.3	84	4.19	281.15	134.15	0	187.4	173.4	0.27	0	-2.22	21.3	20.3	21.3
41	20211026BS04	1	UU试验	3.3	1.82	98	0	-3	14	343.9	0	14.6	3.61	273.8	87	0	0	1	1	1	4.51	12.56	357.8	84	4.26	283.9	136.9	0	189.3	175.3	0.26	0	-2.26	21.3	20.3	21.3
42	20211026BS04	1	UU试验	3.38	1.84	98	0	-3	14	349.9	0	14.6	3.72	278.6	87	0	0	1	1	1	4.65	12.56	362.6	84	4.32	286.3	139.3	0	190.9	176.9	0.26	0	-2.33	21.3	20.3	21.3
43	20211026BS04	1	UU试验	3.47	1.86	98	0	-3	14	355.9	0	14.6	3.79	283.4	87	0	0	1	1	1	4.74	12.62	367.4	84	4.37	288.7	141.7	0	192.5	178.5	0.26	0	-2.37	21.3	20.3	21.3
44	20211026BS04	1	UU试验	3.55	1.88	98	0	-3	14	364.4	0	14.6	3.9	288.7	87	0	0	1	1	1	4.88	12.62	372.7	84	4.44	291.35	144.35	0	194.2	180.2	0.25	0	-2.44	21.3	20.3	21.3
45	20211026BS04	1	UU试验	3.63	1.91	98	0	-3	15	369.6	0	16.4	3.97	292.9	87	0	0	1	1	1	4.96	12.62	375.9	83	4.53	293.45	146.45	0	195.6	180.6	0.25	0	-2.48	21.3	20.3	21.3
46	20211026BS04	1	UU试验	3.72	1.93	98	0	-3	14	378.1	0	14.6	4.08	299.6	87	0	0	1	1	1	5.1	12.62	383.6	84	4.57	296.8	149.8	0	197.9	183.9	0.25	0	-2.55	21.3	20.3	21.3
47	20211026BS04	1	UU试验	3.8	1.95	99	0	-3	15	384.1	0	16.4	4.15	304.4	87	0	0	1	1	1	5.19	12.69	388.4	84	4.62	300.7	152.2	0	200.5	185.5	0.25	0	-2.6	21.3	20.3	21.3
48	20211026BS04	1	UU试验	3.88	1.97	99	0	-3	15	391.8	0	16.4	4.25	308.7	87	0	0	1	1	1	5.31	12.69	392.7	84	4.68	302.85	154.35	0	201.9	186.9	0.24	0	-2.65	21.3	20.3	21.3
49	20211026BS04	1	UU试验	3.97	1.99	99	0	-3	15	396.9	0	16.4	4.32	312.8	87	0	0	1	1	1	5.4	12.69	396.8	84	4.72	304.9	156.4	0	203.3	188.3	0.24	0	-2.7	21.3	20.3	21.3
50	20211026BS04	1	UU试验	4.05	2.01	99	0	-3	15	402.9	0	16.4	4.43	317.5	87	0	0	1	1	1	5.54	12.69	401.5	84	4.78	307.25	158.75	0	204.8	189.8	0.24	0	-2.77	21.3	20.3	21.3
51	20211026BS04	1	UU试验	4.13	2.03	99	0	-3	15	408	0	16.4	4.49	321.5	87	0	0	1	1	1	5.61	12.69	405.5	84	4.83	309.25	160.75	0	206.2	191.2	0.24	0	-2.81	21.3	20.3	21.3
52	20211026BS04	1	UU试验	4.22	2.05	99	0	-3	15	414	0	16.4	4.59	326.2	87	0	0	1	1	1	5.74	12.75	410.2	84	4.88	311.6	163.1	0	207.7	192.7	0.23	0	-2.87	21.3	20.3	21.3
53	20211026BS04	1	UU试验	4.3	2.07	99	0	-3	15	418.3	0	16.4	4.66	328.1	87	0	0	1	1	1	5.83	12.75	412.1	84	4.91	312.55	164.05	0	208.4	193.4	0.23	0	-2.92	21.3	20.3	21.3
54	20211026BS04	1	UU试验	4.38	2.09	98	0	-3	15	424.3	0	16.4	4.76	332.8	87	0	0	1	1	1	5.95	12.75	415.8	83	5.01	313.4	166.4	0	208.9	193.9	0.23	0	-2.98	21.3	20.3	21.3
55	20211026BS04	1	UU试验	4.47	2.11	99	0	-3	15	428.6	0	16.4	4.83	336.2	87	0	0	1	1	1	6.04	12.75	420.2	84	5	316.6	168.1	0	211.1	196.1	0.23	0	-3.02	21.3	20.3	21.3
56	20211026BS04	1	UU试验	4.55	2.13	99	0	-3	15	434.6	0	16.4	4.93	340.9	87	0	0	1	1	1	6.16	12.81	424.9	84	5.06	318.95	170.45	0	212.6	197.6	0.23	0	-3.08	21.3	20.3	21.3
57	20211026BS04	1	UU试验	4.63	2.15	99	0	-3	15	438	0	16.4	5	341.9	87	0	0	1	1	1	6.25	12.81	425.9	84	5.07	319.45	170.95	0	213	198	0.22	0	-3.13	21.3	20.3	21.3
58	20211026BS04	1	UU试验	4.72	2.17	99	0	-3	15	443.1	0	16.4	5.1	345.9	87	0	0	1	1	1	6.38	12.81	429.9	84	5.12	321.45	172.95	0	214.3	199.3	0.22	0	-3.19	21.3	20.3	21.3
59	20211026BS04	1	UU试验	4.8	2.19	98	0	-3	15	446.5	0	16.4	5.16	348.6	87	0	0	1	1	1	6.45	12.81	431.6	83	5.2	321.3	174.3	0	214.2	199.2	0.22	0	-3.23	21.3	20.3	21.3
60	20211026BS04	1	UU试验	4.88	2.21	99	0	-3	15	451.7	0	16.4	5.26	352.6	87	0	0	1	1	1	6.58	12.88	436.6	84	5.2	324.8	176.3	0	216.5	201.5	0.22	0	-3.29	21.3	20.3	21.3
61	20211026BS04	1	UU试验	4.97	2.23	98	0	-3	15	454.2	0	16.4	5.33	352.6	87	0	0	1	1	1	6.66	12.88	435.6	83	5.25	323.3	176.3	0	215.5	200.5	0.22	0	-3.33	21.3	20.3	21.3
62	20211026BS04	1	UU试验	5.05	2.25	98	0	-3	15	459.4	0	16.4	5.43	356.7	87	0	0	1	1	1	6.79	12.88	439.7	83	5.3	325.35	178.35	0	216.9	201.9	0.22	0	-3.4	21.3	20.3	21.3
63	20211026BS04	1	UU试验	5.13	2.27	99	0	-3	16	462.8	0	16.4	5.49	359.3	87	0	0	1	1	1	6.86	12.88	442.3	83	5.33	328.15	179.65	0	218.8	202.8	0.22	0	-3.43	21.3	20.3	21.3
64	20211026BS04	1	UU试验	5.22	2.28	98	0	-3	15	467.9	0	16.4	5.6	363.3	87	0	0	1	1	1	7	12.88	446.3	83	5.38	328.65	181.65	0	219.1	204.1	0.21	0	-3.5	21.3	20.3	21.3
65	20211026BS04	1	UU试验	5.3	2.3	98	0	-3	16	471.3	0	16.4	5.66	365.9	87	0	0	1	1	1	7.08	12.94	447.9	82	5.46	329.95	182.95	0	220	204	0.21	0	-3.54	21.3	20.3	21.3
66	20211026BS04	1	UU试验	5.38	2.32	98	0	-3	16	475.6	0	16.4	5.77	367.5	87	0	0	1	1	1	7.21	12.94	449.5	82	5.48	330.75	183.75	0	220.5	204.5	0.21	0	-3.61	21.3	20.3	21.3
67	20211026BS04	1	UU试验	5.47	2.34	98	0	-3	16	478.2	0	16.4	5.83	369.6	87	0	0	1	1	1	7.29	12.94	451.6	82	5.51	331.8	184.8	0	221.2	205.2	0.21	0	-3.65	21.2	20.3	21.3
68	20211026BS04	1	UU试验	5.55	2.36	98	0	-3	16	482.5	0	16.4	5.94	372.9	87	0	0	1	1	1	7.43	12.94	454.9	82	5.55	333.45	186.45	0	222.3	206.3	0.21	0	-3.72	21.3	20.3	21.3
69	20211026BS04	1	UU试验	5.63	2.37	99	0	-3	16	485.9	0	16.4	6.01	375.5	87	0	0	1	1	1	7.51	13	458.5	83	5.52	336.25	187.75	0	224.2	208.2	0.21	0	-3.76	21.2	20.3	21.3
70	20211026BS04	1	UU试验	5.72	2.39	98	0	-3	16	490.2	0	16.4	6.12	377.1	87	0	0	1	1	1	7.65	13	459.1	82	5.6	335.55	188.55	0	223.7	207.7	0.21	0	-3.83	21.2	20.3	21.3
71	20211026BS04	1	UU试验	5.8	2.41	99	0	-3	16	493.6	0	16.4	6.18	379.7	87	0	0	1	1	1	7.73	13	462.7	83	5.57	338.35	189.85	0	225.6	209.6	0.21	0	-3.87	21.2	20.3	21.3
72	20211026BS04	1	UU试验	5.88	2.43	99	0	-3	16	497.9	0	16.4	6.29	383	87	0	0	1	1	1	7.86	13	466	83	5.61	340	191.5	0	226.7	210.7	0.21	0	-3.93	21.2	20.3	21.3
73	20211026BS04	1	UU试验	5.97	2.44	99	0	-3	16	500.4	0	16.4	6.36	384.9	87	0	0	1	1	1	7.95	13.07	467.9	83	5.64	340.95	192.45	0	227.3	211.3	0.2	0	-3.98	21.2	20.3	21.3
74	20211026BS04	1	UU试验	6.05	2.46	99	0	-3	16	504.7	0	16.4	6.47	386.2	87	0	0	1	1	1	8.09	13.07	469.2	83	5.65	341.6	193.1	0	227.7	211.7	0.2	0	-4.05	21.2	20.3	21.3
75	20211026BS04	1	UU试验	6.13	2.48	99	0	-3	16	507.3	0	16.4	6.54	388.1	87	0	0	1	1	1	8.18	13.07	471.1	83	5.68	342.55	194.05	0	228.4	212.4	0.2	0	-4.09	21.2	20.3	21.3
76	20211026BS04	1	UU试验	6.22	2.49	99	0	-3	16	512.4	0	16.4	6.65	392	87	0	0	1	1	1	8.31	13.07	475	83	5.72	344.5	196	0	229.7	213.7	0.2	0	-4.16	21.3	20.3	21.3
77	20211026BS04	1	UU试验	6.3	2.51	99	0	-3	16	515	0	16.4	6.72	394	87	0	0	1	1	1	8.4	13.13	477	83	5.75	345.5	197	0	230.3	214.3	0.2	0	-4.2	21.2	20.3	21.3
78	20211026BS04	1	UU试验	6.38	2.53	99	0	-3	16	518.4	0	16.4	6.83	394.8	87	0	0	1	1	1	8.54	13.13	477.8	83	5.76	345.9	197.4	0	230.6	214.6	0.2	0	-4.27	21.2	20.3	21.3
79	20211026BS04	1	UU试验	6.47	2.54	99	0	-3	16	521	0	16.4	6.9	396.8	87	0	0	1	1	1	8.63	13.13	479.8	83	5.78	346.9	198.4	0	231.3	215.3	0.2	0	-4.32	21.2	20.3	21.3
80	20211026BS04	1	UU试验	6.55	2.56	99	0	-3	16	524.4	0	16.4	7.01	399.4	87	0	0	1	1	1	8.76	13.13	482.4	83	5.81	348.2	199.7	0	232.1	216.1	0.2	0	-4.38	21.2	20.3	21.3
81	20211026BS04	1	UU试验	6.63	2.58	99	0	-3	16	527.8	0	16.4	7.08	402	87	0	0	1	1	1	8.85	13.2	485	83	5.84	349.5	201	0	233	217	0.2	0	-4.43	21.2	20.3	21.3
82	20211026BS04	1	UU试验	6.72	2.59	99	0	-3	16	531.2	0	16.4	7.19	402.4	87	0	0	1	1	1	8.99	13.2	485.4	83	5.85	349.7	201.2	0	233.1	217.1	0.2	0	-4.5	21.2	20.3	21.4
83	20211026BS04	1	UU试验	6.8	2.61	98	0	-3	16	533.8	0	16.4	7.26	404.4	87	0	0	1	1	1	9.07	13.2	486.4	82	5.93	349.2	202.2	0	232.8	216.8	0.2	0	-4.54	21.2	20.3	21.3
84	20211026BS04	1	UU试验	6.88	2.62	99	0	-3	16	538.1	0	16.4	7.37	407.7	87	0	0	1	1	1	9.21	13.2	490.7	83	5.91	352.35	203.85	0	234.9	218.9	0.2	0	-4.61	21.2	20.3	21.3
85	20211026BS04	1	UU试验	6.97	2.64	98	0	-3	16	539.8	0	16.4	7.45	408.9	87	0	0	1	1	1	9.31	13.26	490.9	82	5.99	351.45	204.45	0	234.3	218.3	0.19	0	-4.66	21.2	20.3	21.4
86	20211026BS04	1	UU试验	7.05	2.66	98	0	-3	16	544.1	0	16.4	7.56	410.3	87	0	0	1	1	1	9.45	13.26	492.3	82	6	352.15	205.15	0	234.8	218.8	0.19	0	-4.72	21.3	20.4	21.4
87	20211026BS04	1	UU试验	7.13	2.67	99	0	-3	16	546.6	0	16.4	7.63	412.2	87	0	0	1	1	1	9.54	13.26	495.2	83	5.97	354.6	206.1	0	236.4	220.4	0.19	0	-4.77	21.3	20.3	21.4
88	20211026BS04	1	UU试验	7.22	2.69	98	0	-3	16	551.8	0	16.4	7.74	416.1	87	0	0	1	1	1	9.68	13.26	498.1	82	6.07	355.05	208.05	0	236.7	220.7	0.19	0	-4.84	21.3	20.4	21.4
89	20211026BS04	1	UU试验	7.3	2.7	99	0	-3	16	554.3	0	18.2	7.82	418	87	0	0	1	1	1	9.78	13.32	501	83	6.04	357.5	209	0	238.3	222.3	0.19	0	-4.89	21.3	20.4	21.4
90	20211026BS04	1	UU试验	7.38	2.72	99	0	-3	16	558.6	0	18.2	7.93	419.4	87	0	0	1	1	1	9.91	13.32	502.4	83	6.05	358.2	209.7	0	238.8	222.8	0.19	0	-4.96	21.3	20.4	21.4
91	20211026BS04	1	UU试验	7.47	2.73	99	0	-3	16	561.2	0	18.2	8	421.3	87	0	0	1	1	1	10	13.32	504.3	83	6.08	359.15	210.65	0	239.4	223.4	0.19	0	-5	21.3	20.4	21.4
92	20211026BS04	1	UU试验	7.55	2.75	99	0	-3	16	564.6	0	16.4	8.11	423.9	87	0	0	1	1	1	10.14	13.32	506.9	83	6.11	360.45	211.95	0	240.3	224.3	0.19	0	-5.07	21.3	20.4	21.4
93	20211026BS04	1	UU试验	7.63	2.76	99	0	-3	16	567.2	0	16.4	8.19	425.8	87	0	0	1	1	1	10.24	13.39	508.8	83	6.13	361.4	212.9	0	240.9	224.9	0.19	0	-5.12	21.3	20.4	21.4
94	20211026BS04	1	UU试验	7.72	2.78	99	0	-3	16	572.3	0	16.4	8.3	427.4	87	0	0	1	1	1	10.38	13.39	510.4	83	6.15	362.2	213.7	0	241.5	225.5	0.19	0	-5.19	21.3	20.5	21.4
95	20211026BS04	1	UU试验	7.8	2.79	99	0	-3	16	574.9	0	18.2	8.38	429.4	87	0	0	1	1	1	10.48	13.39	512.4	83	6.17	363.2	214.7	0	242.1	226.1	0.19	0	-5.24	21.4	20.4	21.4
96	20211026BS04	1	UU试验	7.88	2.81	99	0	-3	16	579.1	0	18.2	8.49	432.5	87	0	0	1	1	1	10.61	13.45	515.5	83	6.21	364.75	216.25	0	243.2	227.2	0.19	0	-5.31	21.3	20.4	21.4
97	20211026BS04	1	UU试验	7.97	2.82	99	0	-3	16	581.7	0	18.2	8.56	432.5	87	0	0	1	1	1	10.7	13.45	515.5	83	6.21	364.75	216.25	0	243.2	227.2	0.19	0	-5.35	21.3	20.4	21.4
98	20211026BS04	1	UU试验	8.05	2.84	99	0	-3	17	585.1	0	16.4	8.66	435	87	0	0	1	1	1	10.82	13.45	517	82	6.3	366	217.5	0	244	227	0.19	0	-5.41	21.3	20.4	21.4
99	20211026BS04	1	UU试验	8.13	2.85	99	0	-3	17	586.8	0	18.2	8.74	436.3	87	0	0	1	1	1	10.93	13.45	518.3	82	6.32	366.65	218.15	0	244.4	227.4	0.18	0	-5.47	21.3	20.4	21.4
100	20211026BS04	1	UU试验	8.22	2.87	99	0	-3	17	590.3	0	18.2	8.84	438.9	87	0	0	1	1	1	11.05	13.52	520.9	82	6.35	367.95	219.45	0	245.3	228.3	0.18	0	-5.53	21.3	20.4	21.4
101	20211026BS04	1	UU试验	8.3	2.88	99	0	-3	17	592	0	18.2	8.91	437.9	87	0	0	1	1	1	11.14	13.52	519.9	82	6.34	367.45	218.95	0	245	228	0.18	0	-5.57	21.3	20.4	21.4
102	20211026BS04	1	UU试验	8.38	2.9	99	0	-3	17	594.5	0	16.4	9.01	439.7	87	0	0	1	1	1	11.26	13.52	521.7	82	6.36	368.35	219.85	0	245.6	228.6	0.18	0	-5.63	21.2	20.4	21.4
103	20211026BS04	1	UU试验	8.47	2.91	99	0	-3	17	597.1	0	18.2	9.08	441.6	87	0	0	1	1	1	11.35	13.52	523.6	82	6.39	369.3	220.8	0	246.2	229.2	0.18	0	-5.68	21.2	20.4	21.4
104	20211026BS04	1	UU试验	8.55	2.92	99	0	-3	17	600.5	0	18.2	9.19	444.2	87	0	0	1	1	1	11.49	13.58	526.2	82	6.42	370.6	222.1	0	247.1	230.1	0.18	0	-5.75	21.2	20.4	21.4
105	20211026BS04	1	UU试验	8.63	2.94	99	0	-3	17	602.2	0	18.2	9.25	443.4	87	0	0	1	1	1	11.56	13.58	525.4	82	6.41	370.2	221.7	0	246.8	229.8	0.18	0	-5.78	21.2	20.4	21.4
106	20211026BS04	1	UU试验	8.72	2.95	99	0	-3	17	605.7	0	18.2	9.36	446	87	0	0	1	1	1	11.7	13.58	528	82	6.44	371.5	223	0	247.7	230.7	0.18	0	-5.85	21.2	20.4	21.3
107	20211026BS04	1	UU试验	8.8	2.97	99	0	-3	17	607.4	0	18.2	9.42	447.3	87	0	0	1	1	1	11.78	13.58	529.3	82	6.45	372.15	223.65	0	248.1	231.1	0.18	0	-5.89	21.2	20.4	21.3
108	20211026BS04	1	UU试验	8.88	2.98	99	0	-3	17	611.6	0	16.4	9.53	450.4	87	0	0	1	1	1	11.91	13.65	532.4	82	6.49	373.7	225.2	0	249.1	232.1	0.18	0	-5.96	21.2	20.4	21.4
109	20211026BS04	1	UU试验	8.97	2.99	99	0	-3	17	613.4	0	16.4	9.59	449.4	87	0	0	1	1	1	11.99	13.65	531.4	82	6.48	373.2	224.7	0	248.8	231.8	0.18	0	-6	21.2	20.3	21.3
110	20211026BS04	1	UU试验	9.05	3.01	99	0	-3	17	616.8	0	16.4	9.69	451.9	87	0	0	1	1	1	12.11	13.65	533.9	82	6.51	374.45	225.95	0	249.6	232.6	0.18	0	-6.06	21.2	20.4	21.3
111	20211026BS04	1	UU试验	9.13	3.02	99	0	-3	17	617.6	0	16.4	9.76	452.5	87	0	0	1	1	1	12.2	13.65	534.5	82	6.52	374.75	226.25	0	249.8	232.8	0.18	0	-6.1	21.2	20.4	21.3
112	20211026BS04	1	UU试验	9.22	3.04	99	0	-3	17	619.3	0	18.2	9.86	453.7	87	0	0	1	1	1	12.33	13.72	535.7	82	6.53	375.35	226.85	0	250.2	233.2	0.18	0	-6.17	21.2	20.4	21.3
113	20211026BS04	1	UU试验	9.3	3.05	99	0	-3	17	621	0	18.2	9.92	452.6	87	0	0	1	1	1	12.4	13.72	534.6	82	6.52	374.8	226.3	0	249.9	232.9	0.18	0	-6.2	21.2	20.4	21.3
114	20211026BS04	1	UU试验	9.38	3.06	99	0	-3	17	623.6	0	18.2	10.02	454.5	87	0	0	1	1	1	12.53	13.72	536.5	82	6.54	375.75	227.25	0	250.5	233.5	0.18	0	-6.27	21.2	20.4	21.3
115	20211026BS04	1	UU试验	9.47	3.08	99	0	-3	17	625.3	0	18.2	10.08	455.8	87	0	0	1	1	1	12.6	13.72	537.8	82	6.56	376.4	227.9	0	250.9	233.9	0.18	0	-6.3	21.2	20.4	21.3
116	20211026BS04	1	UU试验	9.55	3.09	100	0	-3	17	628.7	0	18.2	10.18	458.2	87	0	0	1	1	1	12.73	13.78	541.2	83	6.52	379.1	229.1	0	252.7	235.7	0.18	0	-6.37	21.2	20.4	21.3
117	20211026BS04	1	UU试验	9.63	3.1	100	0	-3	17	630.5	0	18.2	10.25	457.5	87	0	0	1	1	1	12.81	13.78	540.5	83	6.51	378.75	228.75	0	252.5	235.5	0.18	0	-6.41	21.2	20.4	21.3
118	20211026BS04	1	UU试验	9.72	3.12	100	0	-3	17	631.3	0	18.2	10.35	458.1	87	0	0	1	1	1	12.94	13.78	541.1	83	6.52	379.05	229.05	0	252.7	235.7	0.18	0	-6.47	21.2	20.4	21.3
119	20211026BS04	1	UU试验	9.8	3.13	99	0	-3	17	632.2	0	18.2	10.41	458.8	87	0	0	1	1	1	13.01	13.78	540.8	82	6.6	377.9	229.4	0	251.9	234.9	0.18	0	-6.51	21.2	20.4	21.3
120	20211026BS04	1	UU试验	9.88	3.14	99	0	-3	17	634.7	0	18.2	10.51	460.6	87	0	0	1	1	1	13.14	13.85	542.6	82	6.62	378.8	230.3	0	252.5	235.5	0.18	0	-6.57	21.2	20.4	21.3
121	20211026BS04	1	UU试验	9.97	3.16	99	0	-3	17	636.4	0	18.2	10.58	459.5	87	0	0	1	1	1	13.23	13.85	541.5	82	6.6	378.25	229.75	0	252.2	235.2	0.18	0	-6.62	21.2	20.4	21.3
122	20211026BS04	1	UU试验	10.05	3.17	99	0	-3	17	638.2	0	18.2	10.68	460.8	87	0	0	1	1	1	13.35	13.85	542.8	82	6.62	378.9	230.4	0	252.6	235.6	0.18	0	-6.68	21.2	20.4	21.3
123	20211026BS04	1	UU试验	10.13	3.18	99	0	-3	17	639.9	0	18.2	10.75	462	87	0	0	1	1	1	13.44	13.85	544	82	6.63	379.5	231	0	253	236	0.18	0	-6.72	21.2	20.4	21.3
124	20211026BS04	1	UU试验	10.22	3.2	99	0	-3	17	641.6	0	18.2	10.85	463.2	87	0	0	1	1	1	13.56	13.91	545.2	82	6.65	380.1	231.6	0	253.4	236.4	0.18	0	-6.78	21.2	20.4	21.3
125	20211026BS04	1	UU试验	10.3	3.21	99	0	-3	17	642.4	0	18.2	10.92	461.8	87	0	0	1	1	1	13.65	13.91	543.8	82	6.63	379.4	230.9	0	252.9	235.9	0.18	0	-6.83	21.2	20.4	21.3
126	20211026BS04	1	UU试验	10.38	3.22	99	0	-3	17	645.9	0	18.2	11.02	464.3	87	0	0	1	1	1	13.78	13.91	546.3	82	6.66	380.65	232.15	0	253.8	236.8	0.18	0	-6.89	21.2	20.4	21.3
127	20211026BS04	1	UU试验	10.47	3.24	98	0	-3	17	647.6	0	18.2	11.09	465.6	87	0	0	1	1	1	13.86	13.91	546.6	81	6.75	379.8	232.8	0	253.2	236.2	0.17	0	-6.93	21.2	20.4	21.3
128	20211026BS04	1	UU试验	10.55	3.25	99	0	-3	17	650.1	0	18.2	11.19	467.4	87	0	0	1	1	1	13.99	13.98	549.4	82	6.7	382.2	233.7	0	254.8	237.8	0.17	0	-7	21.2	20.4	21.3
129	20211026BS04	1	UU试验	10.63	3.26	99	0	-3	17	651.8	0	18.2	11.26	466.2	87	0	0	1	1	1	14.08	13.98	548.2	82	6.69	381.6	233.1	0	254.4	237.4	0.18	0	-7.04	21.2	20.4	21.3
130	20211026BS04	1	UU试验	10.72	3.27	99	0	-3	17	653.6	0	18.2	11.37	467.5	87	0	0	1	1	1	14.21	13.98	549.5	82	6.7	382.25	233.75	0	254.8	237.8	0.17	0	-7.11	21.2	20.4	21.3
131	20211026BS04	1	UU试验	10.8	3.29	99	0	-3	17	654.4	0	18.2	11.44	468.1	87	0	0	1	1	1	14.3	13.98	550.1	82	6.71	382.55	234.05	0	255	238	0.17	0	-7.15	21.2	20.4	21.3
132	20211026BS04	1	UU试验	10.88	3.3	99	0	-3	17	657	0	18.2	11.55	470	87	0	0	1	1	1	14.44	14.05	552	82	6.73	383.5	235	0	255.7	238.7	0.17	0	-7.22	21.2	20.4	21.3
133	20211026BS04	1	UU试验	10.97	3.31	99	0	-3	17	658.7	0	18.2	11.62	468.8	87	0	0	1	1	1	14.53	14.05	550.8	82	6.72	382.9	234.4	0	255.3	238.3	0.17	0	-7.27	21.2	20.4	21.3
134	20211026BS04	1	UU试验	11.05	3.32	99	0	-3	17	662.1	0	18.2	11.73	471.2	87	0	0	1	1	1	14.66	14.05	553.2	82	6.75	384.1	235.6	0	256.1	239.1	0.17	0	-7.33	21.2	20.4	21.3
135	20211026BS04	1	UU试验	11.13	3.34	100	0	-2	17	663.8	0	18.2	11.79	472.5	87	0	0	1	1	1	14.74	14.05	555.5	83	6.69	386.25	236.25	0	257.5	240.5	0.17	0	-7.37	21.2	20.4	21.3
136	20211026BS04	1	UU试验	11.22	3.35	99	0	-3	17	666.4	0	18.2	11.91	474.3	87	0	0	1	1	1	14.89	14.11	556.3	82	6.78	385.65	237.15	0	257.1	240.1	0.17	0	-7.45	21.2	20.4	21.3
137	20211026BS04	1	UU试验	11.3	3.36	100	0	-3	17	668.1	0	18.2	11.97	473.5	87	0	0	1	1	1	14.96	14.11	556.5	83	6.7	386.75	236.75	0	257.8	240.8	0.17	0	-7.48	21.2	20.4	21.3
138	20211026BS04	1	UU试验	11.38	3.37	100	0	-3	17	669.8	0	18.2	12.08	474.7	87	0	0	1	1	1	15.1	14.11	557.7	83	6.72	387.35	237.35	0	258.2	241.2	0.17	0	-7.55	21.2	20.4	21.3
139	20211026BS04	1	UU试验	11.47	3.39	100	0	-3	17	672.4	0	18.2	12.15	476.5	87	0	0	1	1	1	15.19	14.18	559.5	83	6.74	388.25	238.25	0	258.8	241.8	0.17	0	-7.6	21.2	20.4	21.3
140	20211026BS04	1	UU试验	11.55	3.4	100	0	-2	17	674.1	0	18.2	12.26	475.4	87	0	0	1	1	1	15.33	14.18	558.4	83	6.73	387.7	237.7	0	258.5	241.5	0.17	0	-7.67	21.2	20.4	21.3
141	20211026BS04	1	UU试验	11.63	3.41	99	0	-3	17	675.8	0	18.2	12.33	476.6	87	0	0	1	1	1	15.41	14.18	558.6	82	6.81	386.8	238.3	0	257.9	240.9	0.17	0	-7.71	21.2	20.4	21.3
142	20211026BS04	1	UU试验	11.72	3.42	99	0	-3	17	678.4	0	18.2	12.44	478.4	87	0	0	1	1	1	15.55	14.18	560.4	82	6.83	387.7	239.2	0	258.5	241.5	0.17	0	-7.78	21.2	20.4	21.3
143	20211026BS04	1	UU试验	11.8	3.44	99	0	-3	17	680.1	0	18.2	12.52	479.6	87	0	0	1	1	1	15.65	14.25	561.6	82	6.85	388.3	239.8	0	258.9	241.9	0.17	0	-7.83	21.2	20.4	21.3
144	20211026BS04	1	UU试验	11.88	3.45	99	0	-3	17	682.6	0	18.2	12.62	479	87	0	0	1	1	1	15.78	14.25	561	82	6.84	388	239.5	0	258.7	241.7	0.17	0	-7.89	21.2	20.4	21.3
145	20211026BS04	1	UU试验	11.97	3.46	99	0	-3	18	684.4	0	18.2	12.7	480.3	87	0	0	1	1	1	15.88	14.25	561.3	81	6.93	388.65	240.15	0	259.1	241.1	0.17	0	-7.94	21.2	20.4	21.3
146	20211026BS04	1	UU试验	12.05	3.47	99	0	-3	18	686.9	0	18.2	12.81	482	87	0	0	1	1	1	16.01	14.31	563	81	6.95	389.5	241	0	259.7	241.7	0.17	0	-8.01	21.2	20.4	21.3
147	20211026BS04	1	UU试验	12.13	3.48	99	0	-3	17	688.6	0	18.2	12.88	481.2	87	0	0	1	1	1	16.1	14.31	563.2	82	6.87	389.1	240.6	0	259.4	242.4	0.17	0	-8.05	21.2	20.4	21.3
148	20211026BS04	1	UU试验	12.22	3.5	99	0	-3	17	691.2	0	18.2	12.99	483	87	0	0	1	1	1	16.24	14.31	565	82	6.89	390	241.5	0	260	243	0.17	0	-8.12	21.2	20.4	21.3
149	20211026BS04	1	UU试验	12.3	3.51	99	0	-3	17	692.9	0	18.2	13.06	484.2	87	0	0	1	1	1	16.33	14.31	566.2	82	6.9	390.6	242.1	0	260.4	243.4	0.17	0	-8.16	21.2	20.4	21.3
150	20211026BS04	1	UU试验	12.38	3.52	99	0	-3	17	695.5	0	18.2	13.18	486	87	0	0	1	1	1	16.48	14.38	568	82	6.93	391.5	243	0	261	244	0.17	0	-8.24	21.2	20.4	21.3
151	20211026BS04	1	UU试验	12.47	3.53	100	0	-3	18	697.2	0	18.2	13.25	484.8	87	0	0	1	1	1	16.56	14.38	566.8	82	6.91	392.4	242.4	0	261.6	243.6	0.17	0	-8.28	21.2	20.4	21.3
152	20211026BS04	1	UU试验	12.55	3.54	100	0	-3	17	699.7	0	18.2	13.36	486.6	87	0	0	1	1	1	16.7	14.38	569.6	83	6.86	393.3	243.3	0	262.2	245.2	0.17	0	-8.35	21.2	20.4	21.3
153	20211026BS04	1	UU试验	12.63	3.55	100	0	-3	17	701.5	0	18.2	13.43	487.8	87	0	0	1	1	1	16.79	14.45	570.8	83	6.88	393.9	243.9	0	262.6	245.6	0.17	0	-8.4	21.2	20.4	21.3
154	20211026BS04	1	UU试验	12.72	3.57	100	0	-3	17	704.9	0	18.2	13.54	487.8	87	0	0	1	1	1	16.93	14.45	570.8	83	6.88	393.9	243.9	0	262.6	245.6	0.17	0	-8.47	21.2	20.4	21.3
155	20211026BS04	1	UU试验	12.8	3.58	100	0	-3	17	706.6	0	18.2	13.61	489	87	0	0	1	1	1	17.01	14.45	572	83	6.89	394.5	244.5	0	263	246	0.17	0	-8.51	21.2	20.4	21.3
156	20211026BS04	1	UU试验	12.88	3.59	99	0	-2	18	708.3	0	18.2	13.72	490.2	87	0	0	1	1	1	17.15	14.51	571.2	81	7.05	393.6	245.1	0	262.4	244.4	0.17	0	-8.57	21.2	20.4	21.3
157	20211026BS04	1	UU试验	12.97	3.6	99	0	-3	17	710.9	0	18.2	13.78	489.9	87	0	0	1	1	1	17.23	14.51	571.9	82	6.97	393.45	244.95	0	262.3	245.3	0.17	0	-8.62	21.2	20.4	21.3
158	20211026BS04	1	UU试验	13.05	3.61	100	0	-3	17	714.3	0	18.2	13.89	492.3	87	0	0	1	1	1	17.36	14.51	575.3	83	6.93	396.15	246.15	0	264.1	247.1	0.17	0	-8.68	21.2	20.4	21.3
159	20211026BS04	1	UU试验	13.13	3.62	100	0	-3	17	716	0	18.2	13.96	493.5	87	0	0	1	1	1	17.45	14.51	576.5	83	6.95	396.75	246.75	0	264.5	247.5	0.17	0	-8.73	21.2	20.4	21.3
160	20211026BS04	1	UU试验	13.22	3.64	100	0	-3	18	716.9	0	18.2	14.06	494.1	87	0	0	1	1	1	17.58	14.58	576.1	82	7.03	397.05	247.05	0	264.7	246.7	0.17	0	-8.79	21.2	20.4	21.3
161	20211026BS04	1	UU试验	13.3	3.65	99	0	-3	18	718.6	0	18.2	14.13	492.9	87	0	0	1	1	1	17.66	14.58	573.9	81	7.09	394.95	246.45	0	263.3	245.3	0.17	0	-8.83	21.2	20.4	21.3
162	20211026BS04	1	UU试验	13.38	3.66	99	0	-3	18	720.3	0	18.2	14.24	494	87	0	0	1	1	1	17.8	14.58	575	81	7.1	395.5	247	0	263.7	245.7	0.17	0	-8.9	21.2	20.4	21.3
163	20211026BS04	1	UU试验	13.47	3.67	99	0	-3	18	722	0	18.2	14.3	495.2	87	0	0	1	1	1	17.88	14.58	576.2	81	7.11	396.1	247.6	0	264.1	246.1	0.17	0	-8.94	21.2	20.4	21.3
164	20211026BS04	1	UU试验	13.55	3.68	99	0	-3	18	723.7	0	18.2	14.4	496.4	87	0	0	1	1	1	18	14.65	577.4	81	7.13	396.7	248.2	0	264.5	246.5	0.17	0	-9	21.2	20.4	21.3
165	20211026BS04	1	UU试验	13.63	3.69	99	0	-3	17	725.4	0	18.2	14.47	495.2	87	0	0	1	1	1	18.09	14.65	577.2	82	7.04	396.1	247.6	0	264.1	247.1	0.17	0	-9.05	21.2	20.4	21.3
166	20211026BS04	1	UU试验	13.72	3.7	99	0	-3	18	727.1	0	18.2	14.57	496.3	87	0	0	1	1	1	18.21	14.65	577.3	81	7.13	396.65	248.15	0	264.4	246.4	0.17	0	-9.11	21.2	20.4	21.3
167	20211026BS04	1	UU试验	13.8	3.71	100	0	-3	18	728.8	0	18.2	14.64	497.5	87	0	0	1	1	1	18.3	14.72	579.5	82	7.07	398.75	248.75	0	265.8	247.8	0.17	0	-9.15	21.2	20.4	21.3
168	20211026BS04	1	UU试验	13.88	3.73	100	0	-3	18	730.5	0	18.2	14.74	496.3	87	0	0	1	1	1	18.43	14.72	578.3	82	7.05	398.15	248.15	0	265.4	247.4	0.17	0	-9.22	21.2	20.4	21.3
169	20211026BS04	1	UU试验	13.97	3.74	100	0	-3	18	731.4	0	18.2	14.8	496.9	87	0	0	1	1	1	18.5	14.72	578.9	82	7.06	398.45	248.45	0	265.6	247.6	0.17	0	-9.25	21.2	20.4	21.3
170	20211026BS04	1	UU试验	14.05	3.75	100	0	-3	18	734	0	18.2	14.9	498.6	87	0	0	1	1	1	18.63	14.72	580.6	82	7.08	399.3	249.3	0	266.2	248.2	0.17	0	-9.32	21.2	20.4	21.3
171	20211026BS04	1	UU试验	14.13	3.76	100	0	-3	18	734.8	0	18.2	14.97	499.2	87	0	0	1	1	1	18.71	14.79	581.2	82	7.09	399.6	249.6	0	266.4	248.4	0.17	0	-9.36	21.2	20.4	21.3
172	20211026BS04	1	UU试验	14.22	3.77	100	0	-3	18	736.5	0	18.2	15.06	498	87	0	0	1	1	1	18.83	14.79	580	82	7.07	399	249	0	266	248	0.17	0	-9.41	21.2	20.4	21.3
173	20211026BS04	1	UU试验	14.3	3.78	99	0	-3	17	737.4	0	18.2	15.13	498.6	87	0	0	1	1	1	18.91	14.79	580.6	82	7.08	397.8	249.3	0	265.2	248.2	0.17	0	-9.46	21.2	20.4	21.3
174	20211026BS04	1	UU试验	14.38	3.79	99	0	-3	18	738.2	0	18.2	15.23	499.1	87	0	0	1	1	1	19.04	14.85	580.1	81	7.16	398.05	249.55	0	265.4	247.4	0.17	0	-9.52	21.2	20.4	21.3
175	20211026BS04	1	UU试验	14.47	3.8	100	0	-3	18	739.1	0	18.2	15.3	497.7	87	0	0	1	1	1	19.13	14.85	579.7	82	7.07	398.85	248.85	0	265.9	247.9	0.17	0	-9.57	21.2	20.4	21.3
176	20211026BS04	1	UU试验	14.55	3.81	100	0	-3	18	740.8	0	18.2	15.4	498.9	87	0	0	1	1	1	19.25	14.85	580.9	82	7.08	399.45	249.45	0	266.3	248.3	0.17	0	-9.63	21.2	20.4	21.3
177	20211026BS04	1	UU试验	14.63	3.83	99	0	-3	18	741.7	0	18.2	15.46	499.5	87	0	0	1	1	1	19.33	14.85	580.5	81	7.17	398.25	249.75	0	265.5	247.5	0.17	0	-9.66	21.2	20.4	21.3
178	20211026BS04	1	UU试验	14.72	3.84	99	0	-3	18	744.2	0	18.2	15.57	501.1	87	0	0	1	1	1	19.46	14.92	582.1	81	7.19	399.05	250.55	0	266	248	0.16	0	-9.73	21.2	20.4	21.3
179	20211026BS04	1	UU试验	14.8	3.85	99	0	-3	18	745.1	0	18.2	15.63	499.4	87	0	0	1	1	1	19.54	14.92	580.4	81	7.17	398.2	249.7	0	265.5	247.5	0.17	0	-9.77	21.2	20.4	21.3
180	20211026BS04	1	UU试验	14.88	3.86	99	0	-3	18	745.9	0	18.2	15.73	499.9	87	0	0	1	1	1	19.66	14.92	580.9	81	7.17	398.45	249.95	0	265.6	247.6	0.17	0	-9.83	21.2	20.4	21.3
181	20211026BS04	1	UU试验	14.97	3.87	99	0	-3	18	746.8	0	18.2	15.8	500.5	87	0	0	1	1	1	19.75	14.92	581.5	81	7.18	398.75	250.25	0	265.8	247.8	0.17	0	-9.88	21.2	20.4	21.3
182	20211026BS04	1	UU试验	15.05	3.88	99	0	-3	18	749.4	0	18.2	15.91	502.3	87	0	0	1	1	1	19.89	14.99	583.3	81	7.2	399.65	251.15	0	266.4	248.4	0.16	0	-9.95	21.2	20.4	21.3
183	20211026BS04	1	UU试验	15.13	3.89	100	0	-3	18	750.2	0	18.2	15.97	500.5	87	0	0	1	1	1	19.96	14.99	582.5	82	7.1	400.25	250.25	0	266.8	248.8	0.17	0	-9.98	21.2	20.4	21.3
184	20211026BS04	1	UU试验	15.22	3.9	99	0	-3	18	751.9	0	18.2	16.07	501.6	87	0	0	1	1	1	20.09	14.99	582.6	81	7.19	399.3	250.8	0	266.2	248.2	0.16	0	-10.05	21.2	20.4	21.3
185	20211026BS04	1	UU试验	15.3	3.91	100	0	-3	18	753.6	0	18.2	16.14	502.7	87	0	0	1	1	1	20.18	15.06	584.7	82	7.13	401.35	251.35	0	267.6	249.6	0.17	0	-10.09	21.2	20.4	21.3
186	20211026BS04	1	UU试验	15.38	3.92	100	0	-3	18	755.4	0	18.2	16.25	501.6	87	0	0	1	1	1	20.31	15.06	583.6	82	7.12	400.8	250.8	0	267.2	249.2	0.17	0	-10.16	21.2	20.4	21.3
187	20211026BS04	1	UU试验	15.47	3.93	100	0	-3	18	756.2	0	18.2	16.32	502.1	87	0	0	1	1	1	20.4	15.06	584.1	82	7.12	401.05	251.05	0	267.4	249.4	0.17	0	-10.2	21.2	20.4	21.3
188	20211026BS04	1	UU试验	15.55	3.94	100	0	-3	18	758.8	0	18.2	16.4	503.9	87	0	0	1	1	1	20.5	15.13	585.9	82	7.15	401.95	251.95	0	268	250	0.17	0	-10.25	21.2	20.4	21.3
189	20211026BS04	1	UU试验	15.63	3.95	100	0	-3	18	762.2	0	18.2	16.5	503.8	87	0	0	1	1	1	20.63	15.13	585.8	82	7.14	401.9	251.9	0	267.9	249.9	0.17	0	-10.32	21.2	20.4	21.3
190	20211026BS04	1	UU试验	15.72	3.96	100	0	-3	18	763.9	0	18.2	16.58	504.9	87	0	0	1	1	1	20.73	15.13	586.9	82	7.16	402.45	252.45	0	268.3	250.3	0.17	0	-10.37	21.2	20.4	21.3
191	20211026BS04	1	UU试验	15.8	3.97	100	0	-3	18	764.8	0	18.2	16.68	505.5	87	0	0	1	1	1	20.85	15.13	587.5	82	7.16	402.75	252.75	0	268.5	250.5	0.17	0	-10.43	21.2	20.4	21.3
192	20211026BS04	1	UU试验	15.88	3.99	99	0	-3	18	766.5	0	18.2	16.76	506.6	87	0	0	1	1	1	20.95	15.2	587.6	81	7.25	401.8	253.3	0	267.9	249.9	0.16	0	-10.48	21.2	20.4	21.3
193	20211026BS04	1	UU试验	15.97	4	99	0	-3	18	765.6	0	18.2	16.86	503.7	87	0	0	1	1	1	21.08	15.2	584.7	81	7.22	400.35	251.85	0	266.9	248.9	0.16	0	-10.54	21.2	20.4	21.3
194	20211026BS04	1	UU试验	16.05	4.01	99	0	-3	18	767.3	0	18.2	16.93	504.8	87	0	0	1	1	1	21.16	15.2	585.8	81	7.23	400.9	252.4	0	267.3	249.3	0.16	0	-10.58	21.2	20.4	21.3
195	20211026BS04	1	UU试验	16.13	4.02	99	0	-3	18	771.6	0	18.2	17.04	507.6	87	0	0	1	1	1	21.3	15.27	588.6	81	7.27	402.3	253.8	0	268.2	250.2	0.16	0	-10.65	21.2	20.4	21.3
196	20211026BS04	1	UU试验	16.22	4.03	100	0	-2	18	771.6	0	18.2	17.11	505.3	87	0	0	1	1	1	21.39	15.27	587.3	82	7.16	402.65	252.65	0	268.4	250.4	0.17	0	-10.7	21.2	20.4	21.3
197	20211026BS04	1	UU试验	16.3	4.04	100	0	-3	18	773.3	0	18.2	17.22	506.4	87	0	0	1	1	1	21.53	15.27	588.4	82	7.18	403.2	253.2	0	268.8	250.8	0.16	0	-10.77	21.2	20.4	21.3
198	20211026BS04	1	UU试验	16.38	4.05	100	0	-3	18	774.2	0	18.2	17.3	507	87	0	0	1	1	1	21.63	15.34	589	82	7.18	403.5	253.5	0	269	251	0.16	0	-10.82	21.2	20.4	21.3
199	20211026BS04	1	UU试验	16.47	4.06	100	0	-3	18	775.9	0	18.2	17.4	505.8	87	0	0	1	1	1	21.75	15.34	587.8	82	7.17	402.9	252.9	0	268.6	250.6	0.17	0	-10.88	21.2	20.4	21.3
200	20211026BS04	1	UU试验	16.55	4.07	100	0	-3	18	777.6	0	18.2	17.47	506.9	87	0	0	1	1	1	21.84	15.34	588.9	82	7.18	403.45	253.45	0	269	251	0.16	0	-10.92	21.2	20.4	21.3
201	20211026BS04	1	UU试验	16.63	4.08	100	0	-3	18	780.2	0	18.2	17.59	508.6	87	0	0	1	1	1	21.99	15.41	590.6	82	7.2	404.3	254.3	0	269.5	251.5	0.16	0	-10.99	21.2	20.4	21.3
202	20211026BS04	1	UU试验	16.72	4.09	100	0	-3	18	781	0	18.2	17.66	506.8	87	0	0	1	1	1	22.08	15.41	588.8	82	7.18	403.4	253.4	0	268.9	250.9	0.16	0	-11.04	21.2	20.4	21.3
203	20211026BS04	1	UU试验	16.8	4.1	100	0	-3	18	782.7	0	18.2	17.77	507.9	87	0	0	1	1	1	22.21	15.41	589.9	82	7.19	403.95	253.95	0	269.3	251.3	0.16	0	-11.11	21.2	20.4	21.3
204	20211026BS04	1	UU试验	16.88	4.11	99	0	-3	18	783.6	0	18.2	17.85	508.5	87	0	0	1	1	1	22.31	15.48	589.5	81	7.28	402.75	254.25	0	268.5	250.5	0.16	0	-11.16	21.2	20.4	21.3
205	20211026BS04	1	UU试验	16.97	4.12	99	0	-3	18	784.4	0	18.2	17.96	506.7	87	0	0	1	1	1	22.45	15.48	587.7	81	7.26	401.85	253.35	0	267.9	249.9	0.16	0	-11.23	21.2	20.4	21.3
206	20211026BS04	1	UU试验	17.05	4.13	99	0	-3	18	786.1	0	18.2	18.03	507.8	87	0	0	1	1	1	22.54	15.48	588.8	81	7.27	402.4	253.9	0	268.3	250.3	0.16	0	-11.27	21.2	20.4	21.3
207	20211026BS04	1	UU试验	17.13	4.14	100	0	-3	18	787.9	0	18.2	18.14	509	87	0	0	1	1	1	22.68	15.54	591	82	7.21	404.5	254.5	0	269.7	251.7	0.16	0	-11.34	21.2	20.4	21.3
208	20211026BS04	1	UU试验	17.22	4.15	100	0	-3	18	788.7	0	18.2	18.21	507.5	87	0	0	1	1	1	22.76	15.54	589.5	82	7.19	403.75	253.75	0	269.2	251.2	0.16	0	-11.38	21.2	20.4	21.3
209	20211026BS04	1	UU试验	17.3	4.16	100	0	-3	18	790.4	0	18.2	18.32	508.6	87	0	0	1	1	1	22.9	15.54	590.6	82	7.2	404.3	254.3	0	269.5	251.5	0.16	0	-11.45	21.2	20.4	21.3
210	20211026BS04	1	UU试验	17.38	4.17	100	0	-3	18	792.1	0	18.2	18.39	509.7	87	0	0	1	1	1	22.99	15.61	591.7	82	7.22	404.85	254.85	0	269.9	251.9	0.16	0	-11.49	21.2	20.4	21.3
211	20211026BS04	1	UU试验	17.47	4.18	100	0	-3	18	793.8	0	18.2	18.5	508.5	87	0	0	1	1	1	23.13	15.61	590.5	82	7.2	404.25	254.25	0	269.5	251.5	0.16	0	-11.57	21.2	20.4	21.3
212	20211026BS04	1	UU试验	17.55	4.19	100	0	-3	18	795.6	0	18.2	18.57	509.7	87	0	0	1	1	1	23.21	15.61	591.7	82	7.22	404.85	254.85	0	269.9	251.9	0.16	0	-11.61	21.2	20.4	21.3
213	20211026BS04	1	UU试验	17.63	4.2	99	0	-3	18	797.3	0	18.2	18.67	510.8	87	0	0	1	1	1	23.34	15.69	591.8	81	7.31	403.9	255.4	0	269.3	251.3	0.16	0	-11.67	21.2	20.4	21.3
214	20211026BS04	1	UU试验	17.72	4.21	99	0	-3	18	799	0	18.2	18.75	509.2	87	0	0	1	1	1	23.44	15.69	590.2	81	7.29	403.1	254.6	0	268.7	250.7	0.16	0	-11.72	21.2	20.4	21.3
215	20211026BS04	1	UU试验	17.8	4.22	99	0	-3	18	800.7	0	18.2	18.86	510.3	87	0	0	1	1	1	23.58	15.69	591.3	81	7.3	403.65	255.15	0	269.1	251.1	0.16	0	-11.79	21.2	20.4	21.3
216	20211026BS04	1	UU试验	17.88	4.23	100	0	-3	18	801.5	0	18.2	18.93	510.8	87	0	0	1	1	1	23.66	15.76	592.8	82	7.23	405.4	255.4	0	270.3	252.3	0.16	0	-11.83	21.2	20.4	21.3
217	20211026BS04	1	UU试验	17.97	4.24	100	0	-3	18	803.3	0	18.2	19.03	509.7	87	0	0	1	1	1	23.79	15.76	591.7	82	7.22	404.85	254.85	0	269.9	251.9	0.16	0	-11.9	21.2	20.4	21.3
218	20211026BS04	1	UU试验	18.05	4.25	100	0	-2	18	804.1	0	18.2	19.1	510.2	87	0	0	1	1	1	23.88	15.76	592.2	82	7.22	405.1	255.1	0	270.1	252.1	0.16	0	-11.94	21.2	20.4	21.3
219	20211026BS04	1	UU试验	18.13	4.26	100	0	-3	18	805	0	18.2	19.2	510.8	87	0	0	1	1	1	24	15.83	592.8	82	7.23	405.4	255.4	0	270.3	252.3	0.16	0	-12	21.2	20.4	21.3
220	20211026BS04	1	UU试验	18.22	4.27	100	0	-3	18	806.7	0	18.2	19.27	509.6	87	0	0	1	1	1	24.09	15.83	591.6	82	7.21	404.8	254.8	0	269.9	251.9	0.16	0	-12.05	21.2	20.4	21.3
221	20211026BS04	1	UU试验	18.3	4.28	100	0	-3	18	808.4	0	18.2	19.37	510.7	87	0	0	1	1	1	24.21	15.83	592.7	82	7.23	405.35	255.35	0	270.2	252.2	0.16	0	-12.11	21.2	20.4	21.3
222	20211026BS04	1	UU试验	18.38	4.29	100	0	-3	18	810.1	0	18.2	19.44	511.7	87	0	0	1	1	1	24.3	15.83	593.7	82	7.24	405.85	255.85	0	270.6	252.6	0.16	0	-12.15	21.2	20.4	21.3
223	20211026BS04	1	UU试验	18.47	4.3	100	0	-3	18	811	0	18.2	19.54	512.3	87	0	0	1	1	1	24.43	15.9	594.3	82	7.25	406.15	256.15	0	270.8	252.8	0.16	0	-12.22	21.2	20.4	21.3
224	20211026BS04	1	UU试验	18.55	4.31	100	0	-3	18	812.7	0	18.2	19.61	511.1	87	0	0	1	1	1	24.51	15.9	593.1	82	7.23	405.55	255.55	0	270.4	252.4	0.16	0	-12.26	21.2	20.4	21.3
225	20211026BS04	1	UU试验	18.63	4.32	99	0	-3	18	812.7	0	18.2	19.71	511.1	87	0	0	1	1	1	24.64	15.9	592.1	81	7.31	404.05	255.55	0	269.4	251.4	0.16	0	-12.32	21.2	20.4	21.3
226	20211026BS04	1	UU试验	18.72	4.33	99	0	-3	18	814.4	0	18.2	19.77	512.2	87	0	0	1	1	1	24.71	15.97	593.2	81	7.32	404.6	256.1	0	269.7	251.7	0.16	0	-12.36	21.2	20.4	21.3
227	20211026BS04	1	UU试验	18.8	4.34	99	0	-3	18	816.1	0	18.2	19.87	511	87	0	0	1	1	1	24.84	15.97	592	81	7.31	404	255.5	0	269.3	251.3	0.16	0	-12.42	21.2	20.4	21.3
228	20211026BS04	1	UU试验	18.88	4.35	99	0	-3	18	816.9	0	18.2	19.94	511.5	87	0	0	1	1	1	24.93	15.97	592.5	81	7.31	404.25	255.75	0	269.5	251.5	0.16	0	-12.47	21.2	20.4	21.3
229	20211026BS04	1	UU试验	18.97	4.36	100	0	-2	18	816.9	0	18.2	20.04	511.5	87	0	0	1	1	1	25.05	16.04	593.5	82	7.24	405.75	255.75	0	270.5	252.5	0.16	0	-12.53	21.2	20.4	21.3
230	20211026BS04	1	UU试验	19.05	4.36	100	0	-3	18	816.9	0	18.2	20.11	509.3	87	0	0	1	1	1	25.14	16.04	591.3	82	7.21	404.65	254.65	0	269.8	251.8	0.16	0	-12.57	21.2	20.4	21.3
231	20211026BS04	1	UU试验	19.13	4.37	100	0	-3	18	817.8	0	18.2	20.21	509.9	87	0	0	1	1	1	25.26	16.04	591.9	82	7.22	404.95	254.95	0	270	252	0.16	0	-12.63	21.2	20.4	21.3
232	20211026BS04	1	UU试验	19.22	4.38	100	0	-3	18	819.5	0	18.2	20.27	510.9	87	0	0	1	1	1	25.34	16.11	592.9	82	7.23	405.45	255.45	0	270.3	252.3	0.16	0	-12.67	21.2	20.4	21.3
233	20211026BS04	1	UU试验	19.3	4.39	100	0	-3	18	820.4	0	18.2	20.37	509.2	87	0	0	1	1	1	25.46	16.11	591.2	82	7.21	404.6	254.6	0	269.7	251.7	0.16	0	-12.73	21.2	20.4	21.3
234	20211026BS04	1	UU试验	19.38	4.4	100	0	-2	18	822.1	0	18.2	20.44	510.3	87	0	0	1	1	1	25.55	16.11	592.3	82	7.22	405.15	255.15	0	270.1	252.1	0.16	0	-12.78	21.2	20.4	21.3
235	20211026BS04	1	UU试验	19.47	4.41	100	0	-3	18	822.9	0	18.2	20.54	510.8	87	0	0	1	1	1	25.68	16.18	592.8	82	7.23	405.4	255.4	0	270.3	252.3	0.16	0	-12.84	21.2	20.4	21.3
236	20211026BS04	1	UU试验	19.55	4.42	100	0	-3	18	823.8	0	18.2	20.6	509.1	87	0	0	1	1	1	25.75	16.18	591.1	82	7.21	404.55	254.55	0	269.7	251.7	0.16	0	-12.88	21.2	20.4	21.3
237	20211026BS04	1	UU试验	19.63	4.43	99	0	-3	18	824.6	0	18.2	20.71	509.6	87	0	0	1	1	1	25.89	16.18	590.6	81	7.29	403.3	254.8	0	268.9	250.9	0.16	0	-12.95	21.2	20.4	21.3
238	20211026BS04	1	UU试验	19.72	4.44	99	0	-3	18	826.4	0	18.2	20.77	510.8	87	0	0	1	1	1	25.96	16.18	591.8	81	7.31	403.9	255.4	0	269.3	251.3	0.16	0	-12.98	21.2	20.4	21.3
239	20211026BS04	1	UU试验	19.8	4.45	100	0	-2	18	827.2	0	20.1	20.87	511.2	87	0	0	1	1	1	26.09	16.25	593.2	82	7.23	405.6	255.6	0	270.4	252.4	0.16	0	-13.05	21.2	20.4	21.3
240	20211026BS04	1	UU试验	19.88	4.46	100	0	-3	18	827.2	0	18.2	20.94	509	87	0	0	1	1	1	26.18	16.25	591	82	7.21	404.5	254.5	0	269.7	251.7	0.16	0	-13.09	21.2	20.4	21.3
241	20211026BS04	1	UU试验	19.97	4.47	100	0	-3	18	829.8	0	18.2	21.05	510.6	87	0	0	1	1	1	26.31	16.25	592.6	82	7.23	405.3	255.3	0	270.2	252.2	0.16	0	-13.16	21.2	20.4	21.3
242	20211026BS04	1	UU试验	20.05	4.48	100	0	-3	18	830.6	0	18.2	21.12	511.1	87	0	0	1	1	1	26.4	16.32	593.1	82	7.23	405.55	255.55	0	270.4	252.4	0.16	0	-13.2	21.2	20.4	21.3
243	20211026BS04	1	UU试验	20.13	4.49	100	0	-3	18	831.5	0	18.2	21.22	509.5	87	0	0	1	1	1	26.53	16.32	591.5	82	7.21	404.75	254.75	0	269.8	251.8	0.16	0	-13.27	21.2	20.4	21.3
244	20211026BS04	1	UU试验	20.22	4.5	100	0	-3	18	833.2	0	18.2	21.29	510.5	87	0	0	1	1	1	26.61	16.32	592.5	82	7.23	405.25	255.25	0	270.2	252.2	0.16	0	-13.31	21.2	20.4	21.3
245	20211026BS04	1	UU试验	20.3	4.51	100	0	-2	18	834.1	0	18.2	21.4	511.1	87	0	0	1	1	1	26.75	16.39	593.1	82	7.23	405.55	255.55	0	270.4	252.4	0.16	0	-13.38	21.2	20.4	21.3
246	20211026BS04	1	UU试验	20.38	4.51	99	0	-3	18	834.1	0	18.2	21.47	508.9	87	0	0	1	1	1	26.84	16.39	589.9	81	7.28	402.95	254.45	0	268.6	250.6	0.16	0	-13.42	21.2	20.4	21.2
247	20211026BS04	1	UU试验	20.47	4.52	100	0	-2	18	835.8	0	20.1	21.58	509.9	87	0	0	1	1	1	26.98	16.47	591.9	82	7.22	404.95	254.95	0	270	252	0.16	0	-13.49	21.2	20.4	21.3
248	20211026BS04	1	UU试验	20.55	4.53	100	0	-2	18	836.6	0	18.2	21.65	508	87	0	0	1	1	1	27.06	16.47	590	82	7.2	404	254	0	269.3	251.3	0.16	0	-13.53	21.2	20.4	21.2
249	20211026BS04	1	UU试验	20.63	4.54	100	0	-3	18	838.3	0	18.2	21.75	509	87	0	0	1	1	1	27.19	16.47	591	82	7.21	404.5	254.5	0	269.7	251.7	0.16	0	-13.6	21.2	20.4	21.3
250	20211026BS04	1	UU试验	20.72	4.55	100	0	-2	18	840	0	18.2	21.82	510	87	0	0	1	1	1	27.28	16.54	592	82	7.22	405	255	0	270	252	0.16	0	-13.64	21.2	20.4	21.3
251	20211026BS04	1	UU试验	20.8	4.56	100	0	-3	18	841.8	0	18.2	21.93	508.9	87	0	0	1	1	1	27.41	16.54	590.9	82	7.21	404.45	254.45	0	269.6	251.6	0.16	0	-13.71	21.2	20.4	21.3
252	20211026BS04	1	UU试验	20.88	4.57	100	0	-3	18	842.6	0	18.2	22	509.4	87	0	0	1	1	1	27.5	16.54	591.4	82	7.21	404.7	254.7	0	269.8	251.8	0.16	0	-13.75	21.2	20.4	21.3
253	20211026BS04	1	UU试验	20.97	4.58	100	0	-3	18	844.3	0	18.2	22.11	510.5	87	0	0	1	1	1	27.64	16.61	592.5	82	7.23	405.25	255.25	0	270.2	252.2	0.16	0	-13.82	21.2	20.4	21.3
254	20211026BS04	1	UU试验	21.05	4.59	100	0	-3	18	846	0	18.2	22.19	509.3	87	0	0	1	1	1	27.74	16.61	591.3	82	7.21	404.65	254.65	0	269.8	251.8	0.16	0	-13.87	21.2	20.4	21.3
255	20211026BS04	1	UU试验	21.13	4.6	100	0	-3	18	848.6	0	18.2	22.3	510.9	87	0	0	1	1	1	27.88	16.61	592.9	82	7.23	405.45	255.45	0	270.3	252.3	0.16	0	-13.94	21.2	20.4	21.3
256	20211026BS04	1	UU试验	21.22	4.61	99	0	-3	18	848.6	0	18.2	22.37	510.9	87	0	0	1	1	1	27.96	16.68	591.9	81	7.31	403.95	255.45	0	269.3	251.3	0.16	0	-13.98	21.1	20.4	21.2
257	20211026BS04	1	UU试验	21.3	4.62	99	0	-3	18	849.5	0	18.2	22.48	509.3	87	0	0	1	1	1	28.1	16.68	590.3	81	7.29	403.15	254.65	0	268.8	250.8	0.16	0	-14.05	21.1	20.4	21.2
258	20211026BS04	1	UU试验	21.38	4.62	99	0	-3	18	849.5	0	18.2	22.56	509.3	87	0	0	1	1	1	28.2	16.68	590.3	81	7.29	403.15	254.65	0	268.8	250.8	0.16	0	-14.1	21.1	20.4	21.2
259	20211026BS04	1	UU试验	21.47	4.63	100	0	-2	18	852	0	18.2	22.67	510.8	87	0	0	1	1	1	28.34	16.76	592.8	82	7.23	405.4	255.4	0	270.3	252.3	0.16	0	-14.17	21.1	20.4	21.2
260	20211026BS04	1	UU试验	21.55	4.64	100	0	-2	18	852.9	0	20.1	22.74	508.9	87	0	0	1	1	1	28.43	16.76	590.9	82	7.21	404.45	254.45	0	269.6	251.6	0.16	0	-14.22	21.2	20.4	21.3
261	20211026BS04	1	UU试验	21.63	4.65	100	0	-2	18	853.7	0	18.2	22.85	509.4	87	0	0	1	1	1	28.56	16.83	591.4	82	7.21	404.7	254.7	0	269.8	251.8	0.16	0	-14.28	21.1	20.4	21.2
262	20211026BS04	1	UU试验	21.72	4.66	100	0	-3	18	856.3	0	18.2	22.92	508.8	87	0	0	1	1	1	28.65	16.83	590.8	82	7.2	404.4	254.4	0	269.6	251.6	0.16	0	-14.33	21.1	20.4	21.2
263	20211026BS04	1	UU试验	21.8	4.67	100	0	-2	18	857.2	0	18.2	23.03	509.3	87	0	0	1	1	1	28.79	16.83	591.3	82	7.21	404.65	254.65	0	269.8	251.8	0.16	0	-14.4	21.1	20.4	21.2
264	20211026BS04	1	UU试验	21.88	4.68	100	0	-3	18	858	0	18.2	23.1	509.8	87	0	0	1	1	1	28.88	16.9	591.8	82	7.22	404.9	254.9	0	269.9	251.9	0.16	0	-14.44	21.1	20.4	21.2
265	20211026BS04	1	UU试验	21.97	4.69	100	0	-3	18	859.7	0	18.2	23.21	508.7	87	0	0	1	1	1	29.01	16.9	590.7	82	7.2	404.35	254.35	0	269.6	251.6	0.16	0	-14.51	21.1	20.4	21.2
266	20211026BS04	1	UU试验	22.05	4.7	100	0	-3	18	860.6	0	18.2	23.28	509.2	87	0	0	1	1	1	29.1	16.9	591.2	82	7.21	404.6	254.6	0	269.7	251.7	0.16	0	-14.55	21.1	20.4	21.2
267	20211026BS04	1	UU试验	22.13	4.7	100	0	-3	18	863.1	0	18.2	23.39	510.7	87	0	0	1	1	1	29.24	16.97	592.7	82	7.23	405.35	255.35	0	270.2	252.2	0.16	0	-14.62	21.1	20.4	21.2
268	20211026BS04	1	UU试验	22.22	4.71	99	0	-2	18	862.3	0	20.1	23.46	508.1	87	0	0	1	1	1	29.33	16.97	589.1	81	7.27	402.55	254.05	0	268.4	250.4	0.16	0	-14.67	21.2	20.4	21.3
269	20211026BS04	1	UU试验	22.3	4.72	100	0	-2	18	864	0	18.2	23.57	509.1	87	0	0	1	1	1	29.46	17.05	591.1	82	7.21	404.55	254.55	0	269.7	251.7	0.16	0	-14.73	21.1	20.4	21.2
270	20211026BS04	1	UU试验	22.38	4.73	100	0	-2	18	864.8	0	20.1	23.64	507.2	87	0	0	1	1	1	29.55	17.05	589.2	82	7.19	403.6	253.6	0	269.1	251.1	0.16	0	-14.78	21.2	20.4	21.3
271	20211026BS04	1	UU试验	22.47	4.74	100	0	-2	18	865.7	0	20.1	23.75	507.7	87	0	0	1	1	1	29.69	17.05	589.7	82	7.19	403.85	253.85	0	269.2	251.2	0.16	0	-14.85	21.2	20.4	21.2
272	20211026BS04	1	UU试验	22.55	4.75	100	0	-3	18	868.3	0	18.2	23.81	509.3	87	0	0	1	1	1	29.76	17.12	591.3	82	7.21	404.65	254.65	0	269.8	251.8	0.16	0	-14.88	21.1	20.4	21.2
273	20211026BS04	1	UU试验	22.63	4.76	100	0	-2	18	869.1	0	18.2	23.92	507.7	87	0	0	1	1	1	29.9	17.12	589.7	82	7.19	403.85	253.85	0	269.2	251.2	0.16	0	-14.95	21.1	20.4	21.2
274	20211026BS04	1	UU试验	22.72	4.77	100	0	-2	18	870.8	0	20.1	23.99	508.6	87	0	0	1	1	1	29.99	17.12	590.6	82	7.2	404.3	254.3	0	269.5	251.5	0.16	0	-15	21.2	20.4	21.3
275	20211026BS04	1	UU试验	22.8	4.77	100	0	-3	18	872.5	0	18.2	24.09	509.6	87	0	0	1	1	1	30.11	17.19	591.6	82	7.21	404.8	254.8	0	269.9	251.9	0.16	0	-15.06	21.1	20.4	21.2
276	20211026BS04	1	UU试验	22.88	4.78	100	0	-3	18	874.3	0	18.2	24.16	508.6	87	0	0	1	1	1	30.2	17.19	590.6	82	7.2	404.3	254.3	0	269.5	251.5	0.16	0	-15.1	21.1	20.4	21.2
277	20211026BS04	1	UU试验	22.97	4.79	100	0	-3	18	875.1	0	18.2	24.26	509.1	87	0	0	1	1	1	30.33	17.19	591.1	82	7.21	404.55	254.55	0	269.7	251.7	0.16	0	-15.17	21.1	20.4	21.2
278	20211026BS04	1	UU试验	23.05	4.8	100	0	-3	18	876	0	18.2	24.33	509.6	87	0	0	1	1	1	30.41	17.27	591.6	82	7.21	404.8	254.8	0	269.9	251.9	0.16	0	-15.21	21.1	20.4	21.2
279	20211026BS04	1	UU试验	23.13	4.81	99	0	-2	18	876.8	0	18.2	24.43	507.7	87	0	0	1	1	1	30.54	17.27	588.7	81	7.27	402.35	253.85	0	268.2	250.2	0.16	0	-15.27	21.1	20.4	21.3
280	20211026BS04	1	UU试验	23.22	4.82	99	0	-3	18	877.7	0	18.2	24.49	508.2	87	0	0	1	1	1	30.61	17.27	589.2	81	7.27	402.6	254.1	0	268.4	250.4	0.16	0	-15.31	21.1	20.4	21.2
281	20211026BS04	1	UU试验	23.3	4.83	99	0	-3	18	878.5	0	18.2	24.6	508.7	87	0	0	1	1	1	30.75	17.34	589.7	81	7.28	402.85	254.35	0	268.6	250.6	0.16	0	-15.38	21.1	20.4	21.2
282	20211026BS04	1	UU试验	23.38	4.84	100	0	-2	18	879.4	0	18.2	24.66	507.2	87	0	0	1	1	1	30.83	17.34	589.2	82	7.19	403.6	253.6	0	269.1	251.1	0.16	0	-15.42	21.1	20.4	21.2
283	20211026BS04	1	UU试验	23.47	4.84	100	0	-2	18	880.2	0	18.2	24.76	507.6	87	0	0	1	1	1	30.95	17.41	589.6	82	7.19	403.8	253.8	0	269.2	251.2	0.16	0	-15.48	21.1	20.4	21.2
284	20211026BS04	1	UU试验	23.55	4.85	100	0	-2	18	881.1	0	20.1	24.82	506.1	87	0	0	1	1	1	31.03	17.41	588.1	82	7.17	403.05	253.05	0	268.7	250.7	0.16	0	-15.52	21.1	20.4	21.2
285	20211026BS04	1	UU试验	23.63	4.86	100	0	-2	18	881.1	0	20.1	24.92	506.1	87	0	0	1	1	1	31.15	17.41	588.1	82	7.17	403.05	253.05	0	268.7	250.7	0.16	0	-15.58	21.1	20.4	21.3
286	20211026BS04	1	UU试验	23.72	4.87	100	0	-3	18	882	0	18.2	24.99	506.6	87	0	0	1	1	1	31.24	17.49	588.6	82	7.18	403.3	253.3	0	268.9	250.9	0.16	0	-15.62	21.1	20.4	21.2
287	20211026BS04	1	UU试验	23.8	4.88	100	0	-3	18	883.7	0	18.2	25.09	505.3	87	0	0	1	1	1	31.36	17.49	587.3	82	7.16	402.65	252.65	0	268.4	250.4	0.17	0	-15.68	21.1	20.4	21.2
288	20211026BS04	1	UU试验	23.88	4.89	100	0	-3	18	883.7	0	18.2	25.15	505.3	87	0	0	1	1	1	31.44	17.49	587.3	82	7.16	402.65	252.65	0	268.4	250.4	0.17	0	-15.72	21.1	20.4	21.2
289	20211026BS04	1	UU试验	23.97	4.9	100	0	-3	18	884.5	0	18.2	25.25	505.7	87	0	0	1	1	1	31.56	17.56	587.7	82	7.17	402.85	252.85	0	268.6	250.6	0.17	0	-15.78	21.1	20.4	21.2
290	20211026BS04	1	UU试验	24.05	4.9	100	0	-2	18	885.4	0	18.2	25.32	504.2	87	0	0	1	1	1	31.65	17.56	586.2	82	7.15	402.1	252.1	0	268.1	250.1	0.17	0	-15.83	21.1	20.4	21.2
291	20211026BS04	1	UU试验	24.13	4.91	99	0	-3	18	885.4	0	18.2	25.42	504.2	87	0	0	1	1	1	31.78	17.56	585.2	81	7.22	400.6	252.1	0	267.1	249.1	0.16	0	-15.89	21.1	20.4	21.2
292	20211026BS04	1	UU试验	24.22	4.92	100	0	-2	18	885.4	0	18.2	25.49	504.2	87	0	0	1	1	1	31.86	17.64	586.2	82	7.15	402.1	252.1	0	268.1	250.1	0.17	0	-15.93	21.1	20.4	21.2
293	20211026BS04	1	UU试验	24.3	4.93	100	0	-2	18	886.2	0	20.1	25.59	502.4	87	0	0	1	1	1	31.99	17.64	584.4	82	7.13	401.2	251.2	0	267.5	249.5	0.17	0	-16	21.1	20.4	21.2
294	20211026BS04	1	UU试验	24.38	4.94	100	0	-3	18	886.2	0	18.2	25.66	502.4	87	0	0	1	1	1	32.08	17.64	584.4	82	7.13	401.2	251.2	0	267.5	249.5	0.17	0	-16.04	21.1	20.4	21.2
295	20211026BS04	1	UU试验	24.47	4.95	100	0	-3	18	887.9	0	18.2	25.76	503.3	87	0	0	1	1	1	32.2	17.71	585.3	82	7.14	401.65	251.65	0	267.8	249.8	0.17	0	-16.1	21.1	20.4	21.2
296	20211026BS04	1	UU试验	24.55	4.95	100	0	-2	18	888.8	0	20.1	25.83	501.9	87	0	0	1	1	1	32.29	17.71	583.9	82	7.12	400.95	250.95	0	267.3	249.3	0.17	0	-16.15	21.1	20.4	21.2
297	20211026BS04	1	UU试验	24.63	4.96	100	0	-3	18	889.7	0	18.2	25.93	502.4	87	0	0	1	1	1	32.41	17.79	584.4	82	7.13	401.2	251.2	0	267.5	249.5	0.17	0	-16.2	21.1	20.4	21.2
298	20211026BS04	1	UU试验	24.72	4.97	99	0	-2	18	888.8	0	20.1	26	499.6	87	0	0	1	1	1	32.5	17.79	580.6	81	7.17	398.3	249.8	0	265.5	247.5	0.17	0	-16.25	21.1	20.4	21.2
299	20211026BS04	1	UU试验	24.8	4.98	99	0	-3	18	891.4	0	18.2	26.1	501.1	87	0	0	1	1	1	32.63	17.79	582.1	81	7.19	399.05	250.55	0	266	248	0.16	0	-16.32	21.1	20.4	21.2
300	20211026BS04	1	UU试验	24.88	4.99	100	0	-2	18	891.4	0	18.2	26.17	501.1	87	0	0	1	1	1	32.71	17.86	583.1	82	7.11	400.55	250.55	0	267	249	0.17	0	-16.36	21.1	20.4	21.2
301	20211026BS04	1	UU试验	24.97	5	100	0	-2	18	893.1	0	18.2	26.28	500.1	87	0	0	1	1	1	32.85	17.86	582.1	82	7.1	400.05	250.05	0	266.7	248.7	0.17	0	-16.43	21.1	20.4	21.2
302	20211026BS04	1	UU试验	25.05	5	100	0	-3	18	893.1	0	18.2	26.34	500.1	87	0	0	1	1	1	32.92	17.86	582.1	82	7.1	400.05	250.05	0	266.7	248.7	0.17	0	-16.46	21.1	20.4	21.2
