# Supplementary material for: Effect of freeze‒thaw cycles on root–Soil composite mechanical properties and slope stability
Source: PLoS One. 2024 Apr 25;19(4):e0302409. doi: 10.1371/journal.pone.0302409 (PMC11045164; doi:10.1371/journal.pone.0302409)
Supplement: S1 File — (ZIP) [file pone.0302409.s001.zip › Original data/original data/三轴/100kpa/100kpa EXCEL/(D0G5,100kpa)20211018BS04_uu_1.xlsx]

## Sheet: _20211018BS04_uu_1
ID	GCID	SpecimenID	TstMode	TimeMin	Squareroot	WeiYa	wytb	FanYa1	KongYa	CR	fytb	TiBian	ZhouXWeiYi	Q1dQ3	TargetWY	TargetFY1	TargetZYLC	TargetStrainSpd	TargetSYWD	TargetZTWD	E1	TuArea	Q11	Q31	Q11cQ31	HalfQ1pQ3	HalfQ1dQ3	Saturation	HalfQ11pQ31	Q1	K0	Ev	Er	sywd	ttwd	ztwd
1	20211018BS04	1	UU试验	0	0	99	0	13	0	0	0	14.6	0	13.4	88	0	0	1	1	1	0	11.52	0	0	0	0	0	0	0	0	0	0	0	25.4	23.4	25.3
2	20211018BS04	1	UU试验	0.15	0.39	99	0	-3	13	25.7	0	14.6	0.05	22.3	88	0	0	1	1	1	0.06	11.52	108.3	86	1.26	159.65	11.15	0	106.4	93.4	0.82	0	-0.03	25.4	23.4	25.3
3	20211018BS04	1	UU试验	0.18	0.43	98	0	-3	13	31.7	0	14.6	0.13	27.5	88	0	0	1	1	1	0.16	11.52	112.5	85	1.32	160.75	13.75	0	107.2	94.2	0.78	0	-0.08	25.4	23.4	25.3
4	20211018BS04	1	UU试验	0.27	0.52	99	0	-3	13	35.9	0	14.6	0.2	31.2	88	0	0	1	1	1	0.24	11.58	117.2	86	1.36	164.1	15.6	0	109.4	96.4	0.76	0	-0.12	25.4	23.4	25.3
5	20211018BS04	1	UU试验	0.38	0.62	99	0	-3	13	42.8	0	14.6	0.35	37	88	0	0	1	1	1	0.42	11.58	123	86	1.43	167	18.5	0	111.3	98.3	0.73	0	-0.21	25.4	23.5	25.3
6	20211018BS04	1	UU试验	0.47	0.68	99	0	-3	13	45.3	0	14.6	0.42	39.1	88	0	0	1	1	1	0.5	11.58	125.1	86	1.45	168.05	19.55	0	112	99	0.72	0	-0.25	25.4	23.4	25.3
7	20211018BS04	1	UU试验	0.7	0.84	99	0	-3	13	53.9	0	14.6	0.68	46.5	88	0	0	1	1	1	0.81	11.64	132.5	86	1.54	171.75	23.25	0	114.5	101.5	0.68	0	-0.41	25.4	23.5	25.3
8	20211018BS04	1	UU试验	0.7	0.84	99	0	-3	14	53.9	0	14.6	0.68	46.5	88	0	0	1	1	1	0.81	11.64	131.5	85	1.55	171.75	23.25	0	114.5	100.5	0.68	0	-0.41	25.4	23.5	25.3
9	20211018BS04	1	UU试验	0.78	0.89	99	0	-3	14	55.6	0	14.6	0.76	47.8	88	0	0	1	1	1	0.91	11.64	132.8	85	1.56	172.4	23.9	0	114.9	100.9	0.67	0	-0.46	25.4	23.5	25.3
10	20211018BS04	1	UU试验	0.87	0.93	98	0	-3	14	58.2	0	14.6	0.88	50	88	0	0	1	1	1	1.05	11.64	134	84	1.6	172	25	0	114.7	100.7	0.66	0	-0.53	25.4	23.5	25.3
11	20211018BS04	1	UU试验	0.95	0.97	99	0	-3	14	59	0	14.6	0.95	50.7	88	0	0	1	1	1	1.14	11.64	135.7	85	1.6	173.85	25.35	0	115.9	101.9	0.66	0	-0.57	25.4	23.5	25.3
12	20211018BS04	1	UU试验	1.03	1.02	99	0	-3	14	59.9	0	14.6	1.06	51.5	88	0	0	1	1	1	1.27	11.7	136.5	85	1.61	174.25	25.75	0	116.2	102.2	0.66	0	-0.64	25.4	23.5	25.3
13	20211018BS04	1	UU试验	1.12	1.06	99	0	-3	14	60.7	0	14.6	1.14	51.9	88	0	0	1	1	1	1.36	11.7	136.9	85	1.61	174.45	25.95	0	116.3	102.3	0.66	0	-0.68	25.4	23.5	25.2
14	20211018BS04	1	UU试验	1.2	1.1	99	0	-3	14	61.6	0	14.6	1.25	52.6	88	0	0	1	1	1	1.5	11.7	137.6	85	1.62	174.8	26.3	0	116.5	102.5	0.65	0	-0.75	25.4	23.5	25.3
15	20211018BS04	1	UU试验	1.28	1.13	99	0	-3	14	63.3	0	14.6	1.32	54.1	88	0	0	1	1	1	1.58	11.7	139.1	85	1.64	175.55	27.05	0	117	103	0.65	0	-0.79	25.4	23.5	25.2
16	20211018BS04	1	UU试验	1.37	1.17	99	0	-3	14	57.3	0	14.6	1.42	49	88	0	0	1	1	1	1.7	11.7	134	85	1.58	173	24.5	0	115.3	101.3	0.67	0	-0.85	25.4	23.5	25.2
17	20211018BS04	1	UU试验	1.45	1.2	100	0	-3	14	57.3	0	14.6	1.49	49	88	0	0	1	1	1	1.78	11.76	135	86	1.57	174.5	24.5	0	116.3	102.3	0.67	0	-0.89	25.4	23.5	25.2
18	20211018BS04	1	UU试验	1.53	1.24	99	0	-3	14	65	0	14.6	1.6	55.3	88	0	0	1	1	1	1.92	11.76	140.3	85	1.65	176.15	27.65	0	117.4	103.4	0.64	0	-0.96	25.4	23.5	25.2
19	20211018BS04	1	UU试验	1.62	1.27	99	0	-3	14	67.6	0	14.6	1.67	57.5	88	0	0	1	1	1	2	11.76	142.5	85	1.68	177.25	28.75	0	118.2	104.2	0.63	0	-1	25.4	23.5	25.2
20	20211018BS04	1	UU试验	1.7	1.3	98	0	-3	14	94.1	0	14.6	1.79	80	88	0	0	1	1	1	2.14	11.76	164	84	1.95	187	40	0	124.7	110.7	0.55	0	-1.07	25.4	23.5	25.2
21	20211018BS04	1	UU试验	1.78	1.34	99	0	-3	14	116.3	0	14.6	1.87	98.9	88	0	0	1	1	1	2.24	11.76	183.9	85	2.16	197.95	49.45	0	132	118	0.5	0	-1.12	25.4	23.5	25.2
22	20211018BS04	1	UU试验	1.87	1.37	99	0	-3	14	143.7	0	14.6	1.99	122.2	88	0	0	1	1	1	2.38	11.82	207.2	85	2.44	209.6	61.1	0	139.7	125.7	0.45	0	-1.19	25.4	23.5	25.2
23	20211018BS04	1	UU试验	1.95	1.4	99	0	-3	14	157.4	0	14.6	2.07	133.2	88	0	0	1	1	1	2.48	11.82	218.2	85	2.57	215.1	66.6	0	143.4	129.4	0.43	0	-1.24	25.4	23.5	25.2
24	20211018BS04	1	UU试验	2.03	1.43	99	0	-3	15	177.9	0	14.6	2.19	150.5	88	0	0	1	1	1	2.62	11.82	234.5	84	2.79	223.75	75.25	0	149.2	134.2	0.4	0	-1.31	25.4	23.5	25.2
25	20211018BS04	1	UU试验	2.12	1.45	99	0	-3	15	189.9	0	16.4	2.27	160.7	88	0	0	1	1	1	2.72	11.82	244.7	84	2.91	228.85	80.35	0	152.6	137.6	0.38	0	-1.36	25.4	23.5	25.2
26	20211018BS04	1	UU试验	2.2	1.48	99	0	-3	15	208.7	0	16.4	2.39	176.6	88	0	0	1	1	1	2.86	11.88	260.6	84	3.1	236.8	88.3	0	157.9	142.9	0.36	0	-1.43	25.4	23.5	25.2
27	20211018BS04	1	UU试验	2.28	1.51	99	0	-3	15	221.6	0	16.4	2.47	186.5	88	0	0	1	1	1	2.96	11.88	270.5	84	3.22	241.75	93.25	0	161.2	146.2	0.35	0	-1.48	25.4	23.5	25.2
28	20211018BS04	1	UU试验	2.37	1.54	99	0	-3	15	237.8	0	16.4	2.58	200.2	88	0	0	1	1	1	3.09	11.88	284.2	84	3.38	248.6	100.1	0	165.7	150.7	0.33	0	-1.55	25.4	23.5	25.2
29	20211018BS04	1	UU试验	2.45	1.57	99	0	-3	15	249.8	0	16.4	2.66	210.3	88	0	0	1	1	1	3.18	11.88	294.3	84	3.5	253.65	105.15	0	169.1	154.1	0.32	0	-1.59	25.4	23.5	25.2
30	20211018BS04	1	UU试验	2.53	1.59	99	0	-3	15	266	0	16.4	2.78	223.9	88	0	0	1	1	1	3.33	11.94	307.9	84	3.67	260.45	111.95	0	173.6	158.6	0.31	0	-1.67	25.4	23.5	25.2
31	20211018BS04	1	UU试验	2.62	1.62	100	0	-3	16	276.3	0	16.4	2.85	231.4	88	0	0	1	1	1	3.41	11.94	315.4	84	3.75	265.7	115.7	0	177.1	161.1	0.3	0	-1.71	25.4	23.5	25.2
32	20211018BS04	1	UU试验	2.7	1.64	100	0	-3	16	291.7	0	16.4	2.97	244.3	88	0	0	1	1	1	3.55	11.94	328.3	84	3.91	272.15	122.15	0	181.4	165.4	0.29	0	-1.78	25.3	23.5	25.2
33	20211018BS04	1	UU试验	2.78	1.67	99	0	-3	16	302	0	16.4	3.05	252.9	88	0	0	1	1	1	3.65	11.94	335.9	83	4.05	274.95	126.45	0	183.3	167.3	0.28	0	-1.83	25.3	23.5	25.2
34	20211018BS04	1	UU试验	2.87	1.69	99	0	-3	16	316.5	0	16.4	3.16	265.1	88	0	0	1	1	1	3.78	12	348.1	83	4.19	281.05	132.55	0	187.4	171.4	0.27	0	-1.89	25.3	23.5	25.2
35	20211018BS04	1	UU试验	2.95	1.72	100	0	-3	16	326.8	0	16.4	3.24	272.3	88	0	0	1	1	1	3.88	12	356.3	84	4.24	286.15	136.15	0	190.8	174.8	0.27	0	-1.94	25.3	23.5	25.2
36	20211018BS04	1	UU试验	3.03	1.74	99	0	-3	16	343	0	16.4	3.35	285.8	88	0	0	1	1	1	4.01	12	368.8	83	4.44	291.4	142.9	0	194.3	178.3	0.26	0	-2.01	25.3	23.5	25.2
37	20211018BS04	1	UU试验	3.12	1.77	99	0	-3	16	352.4	0	16.4	3.43	293.7	88	0	0	1	1	1	4.11	12	376.7	83	4.54	295.35	146.85	0	196.9	180.9	0.25	0	-2.06	25.3	23.5	25.2
38	20211018BS04	1	UU试验	3.2	1.79	99	0	-3	17	366.1	0	16.4	3.55	305.1	88	0	0	1	1	1	4.25	12.06	387.1	82	4.72	301.05	152.55	0	200.7	183.7	0.24	0	-2.13	25.3	23.6	25.2
39	20211018BS04	1	UU试验	3.28	1.81	99	0	-3	16	375.5	0	16.4	3.62	311.4	88	0	0	1	1	1	4.33	12.06	394.4	83	4.75	304.2	155.7	0	202.8	186.8	0.24	0	-2.17	25.3	23.5	25.2
40	20211018BS04	1	UU试验	3.37	1.83	100	0	-3	17	389.2	0	16.4	3.74	322.7	88	0	0	1	1	1	4.48	12.06	405.7	83	4.89	311.35	161.35	0	207.6	190.6	0.24	0	-2.24	25.3	23.5	25.2
41	20211018BS04	1	UU试验	3.45	1.86	100	0	-3	17	397.8	0	18.2	3.81	329.9	88	0	0	1	1	1	4.56	12.06	412.9	83	4.97	314.95	164.95	0	210	193	0.23	0	-2.28	25.3	23.6	25.2
42	20211018BS04	1	UU试验	3.53	1.88	100	0	-3	17	409.8	0	18.2	3.92	339.8	88	0	0	1	1	1	4.69	12.06	422.8	83	5.09	319.9	169.9	0	213.3	196.3	0.23	0	-2.35	25.3	23.6	25.2
43	20211018BS04	1	UU试验	3.62	1.9	99	0	-3	17	417.5	0	18.2	4	346.2	88	0	0	1	1	1	4.79	12.12	428.2	82	5.22	321.6	173.1	0	214.4	197.4	0.22	0	-2.4	25.3	23.6	25.2
44	20211018BS04	1	UU试验	3.7	1.92	99	0	-3	17	429.4	0	18.2	4.11	354.3	88	0	0	1	1	1	4.92	12.12	436.3	82	5.32	325.65	177.15	0	217.1	200.1	0.22	0	-2.46	25.3	23.6	25.2
45	20211018BS04	1	UU试验	3.78	1.95	99	0	-3	17	436.3	0	18.2	4.18	360	88	0	0	1	1	1	5	12.12	442	82	5.39	328.5	180	0	219	202	0.22	0	-2.5	25.3	23.6	25.2
46	20211018BS04	1	UU试验	3.87	1.97	100	0	-3	17	447.4	0	18.2	4.29	369.1	88	0	0	1	1	1	5.13	12.12	452.1	83	5.45	334.55	184.55	0	223	206	0.21	0	-2.57	25.3	23.6	25.2
47	20211018BS04	1	UU试验	3.95	1.99	100	0	-3	17	454.2	0	18.2	4.36	374.8	88	0	0	1	1	1	5.22	12.19	457.8	83	5.52	337.4	187.4	0	224.9	207.9	0.21	0	-2.61	25.3	23.6	25.2
48	20211018BS04	1	UU试验	4.03	2.01	100	0	-3	18	464.5	0	18.2	4.48	381.1	88	0	0	1	1	1	5.36	12.19	463.1	82	5.65	340.55	190.55	0	227	209	0.21	0	-2.68	25.3	23.6	25.2
49	20211018BS04	1	UU试验	4.12	2.03	99	0	-3	18	472.2	0	18.2	4.54	387.4	88	0	0	1	1	1	5.43	12.19	468.4	81	5.78	342.2	193.7	0	228.1	210.1	0.2	0	-2.72	25.3	23.6	25.2
50	20211018BS04	1	UU试验	4.2	2.05	99	0	-3	17	482.5	0	18.2	4.65	395.8	88	0	0	1	1	1	5.57	12.19	477.8	82	5.83	346.4	197.9	0	230.9	213.9	0.2	0	-2.79	25.3	23.6	25.2
51	20211018BS04	1	UU试验	4.28	2.07	99	0	-3	18	487.6	0	18.2	4.73	400	88	0	0	1	1	1	5.66	12.19	481	81	5.94	348.5	200	0	232.3	214.3	0.2	0	-2.83	25.3	23.6	25.2
52	20211018BS04	1	UU试验	4.37	2.09	100	0	-3	18	497	0	18.2	4.84	407.7	88	0	0	1	1	1	5.79	12.25	489.7	82	5.97	353.85	203.85	0	235.9	217.9	0.2	0	-2.9	25.3	23.6	25.2
53	20211018BS04	1	UU试验	4.45	2.11	100	0	-3	18	503	0	18.2	4.91	410.6	88	0	0	1	1	1	5.88	12.25	492.6	82	6.01	355.3	205.3	0	236.9	218.9	0.2	0	-2.94	25.3	23.6	25.1
54	20211018BS04	1	UU试验	4.53	2.13	99	0	-3	18	511.6	0	18.2	5.03	417.6	88	0	0	1	1	1	6.02	12.25	498.6	81	6.16	357.3	208.8	0	238.2	220.2	0.19	0	-3.01	25.3	23.6	25.1
55	20211018BS04	1	UU试验	4.62	2.15	99	0	-3	18	517.5	0	18.2	5.11	422.4	88	0	0	1	1	1	6.12	12.25	503.4	81	6.21	359.7	211.2	0	239.8	221.8	0.19	0	-3.06	25.3	23.6	25.1
56	20211018BS04	1	UU试验	4.7	2.17	99	0	-3	18	526.1	0	18.2	5.22	429.5	88	0	0	1	1	1	6.25	12.31	510.5	81	6.3	363.25	214.75	0	242.2	224.2	0.19	0	-3.13	25.3	23.6	25.1
57	20211018BS04	1	UU试验	4.78	2.19	100	0	-3	18	532.1	0	18.2	5.3	432.3	88	0	0	1	1	1	6.34	12.31	514.3	82	6.27	366.15	216.15	0	244.1	226.1	0.19	0	-3.17	25.3	23.6	25.1
58	20211018BS04	1	UU试验	4.87	2.21	100	0	-3	18	540.6	0	18.2	5.42	439.2	88	0	0	1	1	1	6.49	12.31	521.2	82	6.36	369.6	219.6	0	246.4	228.4	0.19	0	-3.25	25.2	23.6	25.1
59	20211018BS04	1	UU试验	4.95	2.22	99	0	-3	18	545.8	0	18.2	5.49	443.4	88	0	0	1	1	1	6.57	12.31	524.4	81	6.47	370.2	221.7	0	246.8	228.8	0.18	0	-3.29	25.2	23.6	25.1
60	20211018BS04	1	UU试验	5.03	2.24	99	0	-3	18	552.6	0	18.2	5.61	448.9	88	0	0	1	1	1	6.71	12.37	529.9	81	6.54	372.95	224.45	0	248.6	230.6	0.18	0	-3.36	25.2	23.6	25.1
61	20211018BS04	1	UU试验	5.12	2.26	99	0	-3	18	556	0	18.2	5.68	449.5	88	0	0	1	1	1	6.8	12.37	530.5	81	6.55	373.25	224.75	0	248.8	230.8	0.18	0	-3.4	25.2	23.6	25.1
62	20211018BS04	1	UU试验	5.2	2.28	100	0	-3	19	563.7	0	18.2	5.8	455.7	88	0	0	1	1	1	6.94	12.37	536.7	81	6.63	377.85	227.85	0	251.9	232.9	0.18	0	-3.47	25.2	23.6	25.1
63	20211018BS04	1	UU试验	5.28	2.3	99	0	-3	18	568	0	18.2	5.88	459.2	88	0	0	1	1	1	7.04	12.37	540.2	81	6.67	378.1	229.6	0	252.1	234.1	0.18	0	-3.52	25.2	23.6	25.1
64	20211018BS04	1	UU试验	5.37	2.32	100	0	-3	19	574.9	0	20.1	5.99	464.8	88	0	0	1	1	1	7.17	12.43	545.8	81	6.74	382.4	232.4	0	254.9	235.9	0.18	0	-3.59	25.2	23.6	25.1
65	20211018BS04	1	UU试验	5.45	2.33	100	0	-3	19	578.3	0	20.1	6.07	465.2	88	0	0	1	1	1	7.27	12.43	546.2	81	6.74	382.6	232.6	0	255.1	236.1	0.18	0	-3.64	25.2	23.6	25.1
66	20211018BS04	1	UU试验	5.53	2.35	100	0	-3	18	585.1	0	20.1	6.18	470.7	88	0	0	1	1	1	7.4	12.43	552.7	82	6.74	385.35	235.35	0	256.9	238.9	0.18	0	-3.7	25.2	23.6	25.1
67	20211018BS04	1	UU试验	5.62	2.37	100	0	-3	19	591.1	0	20.1	6.25	475.5	88	0	0	1	1	1	7.48	12.43	556.5	81	6.87	387.75	237.75	0	258.5	239.5	0.17	0	-3.74	25.2	23.6	25.1
68	20211018BS04	1	UU试验	5.7	2.39	99	0	-3	19	595.4	0	20.1	6.37	479	88	0	0	1	1	1	7.62	12.5	559	80	6.99	388	239.5	0	258.7	239.7	0.17	0	-3.81	25.2	23.6	25.1
69	20211018BS04	1	UU试验	5.78	2.4	100	0	-3	19	599.7	0	20.1	6.45	479.8	88	0	0	1	1	1	7.72	12.5	560.8	81	6.92	389.9	239.9	0	259.9	240.9	0.17	0	-3.86	25.2	23.6	25.1
70	20211018BS04	1	UU试验	5.87	2.42	100	0	-3	19	605.7	0	20.1	6.56	484.6	88	0	0	1	1	1	7.85	12.5	565.6	81	6.98	392.3	242.3	0	261.5	242.5	0.17	0	-3.93	25.2	23.6	25.1
71	20211018BS04	1	UU试验	5.95	2.44	99	0	-3	19	609.9	0	20.1	6.64	487.9	88	0	0	1	1	1	7.95	12.5	567.9	80	7.1	392.45	243.95	0	261.6	242.6	0.17	0	-3.98	25.2	23.6	25.1
72	20211018BS04	1	UU试验	6.03	2.46	100	0	-3	19	615.1	0	20.1	6.75	492.1	88	0	0	1	1	1	8.08	12.56	573.1	81	7.08	396.05	246.05	0	264	245	0.17	0	-4.04	25.2	23.6	25.1
73	20211018BS04	1	UU试验	6.12	2.47	100	0	-3	19	618.5	0	20.1	6.83	492.4	88	0	0	1	1	1	8.17	12.56	573.4	81	7.08	396.2	246.2	0	264.1	245.1	0.17	0	-4.09	25.2	23.6	25.1
74	20211018BS04	1	UU试验	6.2	2.49	99	0	-3	19	622.8	0	20.1	6.95	495.9	88	0	0	1	1	1	8.32	12.56	575.9	80	7.2	396.45	247.95	0	264.3	245.3	0.17	0	-4.16	25.2	23.6	25.1
75	20211018BS04	1	UU试验	6.28	2.51	100	0	-3	19	625.3	0	20.1	7.02	497.9	88	0	0	1	1	1	8.4	12.56	578.9	81	7.15	398.95	248.95	0	266	247	0.17	0	-4.2	25.2	23.6	25.1
76	20211018BS04	1	UU试验	6.37	2.52	100	0	-3	19	629.6	0	20.1	7.14	501.3	88	0	0	1	1	1	8.55	12.62	582.3	81	7.19	400.65	250.65	0	267.1	248.1	0.17	0	-4.28	25.2	23.6	25.1
77	20211018BS04	1	UU试验	6.45	2.54	100	0	-3	19	633	0	20.1	7.21	501.6	88	0	0	1	1	1	8.63	12.62	582.6	81	7.19	400.8	250.8	0	267.2	248.2	0.17	0	-4.32	25.2	23.6	25.1
78	20211018BS04	1	UU试验	6.53	2.56	100	0	-3	19	636.4	0	20.1	7.33	504.3	88	0	0	1	1	1	8.77	12.62	585.3	81	7.23	402.15	252.15	0	268.1	249.1	0.17	0	-4.39	25.2	23.6	25.1
79	20211018BS04	1	UU试验	6.62	2.57	100	0	-3	19	638.2	0	20.1	7.41	505.7	88	0	0	1	1	1	8.87	12.62	586.7	81	7.24	402.85	252.85	0	268.6	249.6	0.17	0	-4.43	25.2	23.6	25.1
80	20211018BS04	1	UU试验	6.7	2.59	100	0	-3	19	642.4	0	20.1	7.52	509	88	0	0	1	1	1	9	12.69	590	81	7.28	404.5	254.5	0	269.7	250.7	0.16	0	-4.5	25.2	23.6	25.1
81	20211018BS04	1	UU试验	6.78	2.6	99	0	-3	19	645	0	20.1	7.6	508.3	88	0	0	1	1	1	9.1	12.69	588.3	80	7.35	402.65	254.15	0	268.4	249.4	0.16	0	-4.55	25.2	23.6	25.1
82	20211018BS04	1	UU试验	6.87	2.62	100	0	-3	19	648.4	0	20.1	7.71	511	88	0	0	1	1	1	9.23	12.69	592	81	7.31	405.5	255.5	0	270.3	251.3	0.16	0	-4.62	25.2	23.6	25.1
83	20211018BS04	1	UU试验	6.95	2.64	100	0	-3	19	651	0	20.1	7.79	513	88	0	0	1	1	1	9.32	12.69	594	81	7.33	406.5	256.5	0	271	252	0.16	0	-4.66	25.2	23.6	25.1
84	20211018BS04	1	UU试验	7.03	2.65	100	0	-3	20	656.1	0	20.1	7.9	517	88	0	0	1	1	1	9.46	12.75	597	80	7.46	408.5	258.5	0	272.3	252.3	0.16	0	-4.73	25.2	23.6	25.1
85	20211018BS04	1	UU试验	7.12	2.67	100	0	-3	19	659.5	0	20.1	7.97	517.3	88	0	0	1	1	1	9.54	12.75	598.3	81	7.39	408.65	258.65	0	272.4	253.4	0.16	0	-4.77	25.2	23.6	25.1
86	20211018BS04	1	UU试验	7.2	2.68	100	0	-3	20	663	0	20.1	8.09	520	88	0	0	1	1	1	9.68	12.75	600	80	7.5	410	260	0	273.3	253.3	0.16	0	-4.84	25.2	23.6	25.1
87	20211018BS04	1	UU试验	7.28	2.7	99	0	-3	19	665.5	0	20.1	8.16	522	88	0	0	1	1	1	9.77	12.75	602	80	7.53	409.5	261	0	273	254	0.16	0	-4.89	25.2	23.6	25
88	20211018BS04	1	UU试验	7.37	2.71	100	0	-3	20	669	0	20.1	8.28	524.7	88	0	0	1	1	1	9.91	12.81	604.7	80	7.56	412.35	262.35	0	274.9	254.9	0.16	0	-4.96	25.2	23.6	25
89	20211018BS04	1	UU试验	7.45	2.73	100	0	-3	20	670.7	0	20.1	8.35	523.6	88	0	0	1	1	1	9.99	12.81	603.6	80	7.55	411.8	261.8	0	274.5	254.5	0.16	0	-5	25.2	23.6	25.1
90	20211018BS04	1	UU试验	7.53	2.74	100	0	-3	20	673.2	0	20.1	8.46	525.5	88	0	0	1	1	1	10.13	12.81	605.5	80	7.57	412.75	262.75	0	275.2	255.2	0.16	0	-5.07	25.2	23.6	25.1
91	20211018BS04	1	UU试验	7.62	2.76	100	0	-3	20	676.7	0	20.1	8.54	528.3	88	0	0	1	1	1	10.22	12.81	608.3	80	7.6	414.15	264.15	0	276.1	256.1	0.16	0	-5.11	25.1	23.6	25.1
92	20211018BS04	1	UU试验	7.7	2.77	100	0	-3	20	680.1	0	20.1	8.65	530.9	88	0	0	1	1	1	10.35	12.88	610.9	80	7.64	415.45	265.45	0	277	257	0.16	0	-5.18	25.2	23.6	25
93	20211018BS04	1	UU试验	7.78	2.79	100	0	-3	20	683.5	0	20.1	8.72	530.7	88	0	0	1	1	1	10.44	12.88	610.7	80	7.63	415.35	265.35	0	276.9	256.9	0.16	0	-5.22	25.2	23.6	25.1
94	20211018BS04	1	UU试验	7.87	2.8	100	0	-3	20	688.6	0	21.9	8.83	534.6	88	0	0	1	1	1	10.57	12.88	614.6	80	7.68	417.3	267.3	0	278.2	258.2	0.16	0	-5.29	25.2	23.6	25.1
95	20211018BS04	1	UU试验	7.95	2.82	100	0	-3	20	691.2	0	20.1	8.91	536.6	88	0	0	1	1	1	10.66	12.88	616.6	80	7.71	418.3	268.3	0	278.9	258.9	0.16	0	-5.33	25.2	23.6	25
96	20211018BS04	1	UU试验	8.03	2.83	100	0	-3	20	694.6	0	20.1	9.01	539.3	88	0	0	1	1	1	10.78	12.94	619.3	80	7.74	419.65	269.65	0	279.8	259.8	0.16	0	-5.39	25.2	23.6	25
97	20211018BS04	1	UU试验	8.12	2.85	100	0	-3	20	697.2	0	21.9	9.09	538.8	88	0	0	1	1	1	10.88	12.94	618.8	80	7.74	419.4	269.4	0	279.6	259.6	0.16	0	-5.44	25.1	23.6	25.1
98	20211018BS04	1	UU试验	8.2	2.86	100	0	-3	20	699.7	0	20.1	9.2	540.7	88	0	0	1	1	1	11.01	12.94	620.7	80	7.76	420.35	270.35	0	280.2	260.2	0.16	0	-5.51	25.2	23.7	25.1
99	20211018BS04	1	UU试验	8.28	2.88	100	0	-3	20	702.3	0	20.1	9.27	542.7	88	0	0	1	1	1	11.1	12.94	622.7	80	7.78	421.35	271.35	0	280.9	260.9	0.16	0	-5.55	25.2	23.7	25.1
100	20211018BS04	1	UU试验	8.37	2.89	100	0	-3	20	705.7	0	21.9	9.37	545.4	88	0	0	1	1	1	11.21	13	625.4	80	7.82	422.7	272.7	0	281.8	261.8	0.15	0	-5.61	25.2	23.7	25.1
101	20211018BS04	1	UU试验	8.45	2.91	100	0	-3	20	708.3	0	20.1	9.44	544.8	88	0	0	1	1	1	11.3	13	624.8	80	7.81	422.4	272.4	0	281.6	261.6	0.16	0	-5.65	25.2	23.7	25.1
102	20211018BS04	1	UU试验	8.53	2.92	100	0	-3	20	711.7	0	21.9	9.55	547.5	88	0	0	1	1	1	11.43	13	627.5	80	7.84	423.75	273.75	0	282.5	262.5	0.15	0	-5.72	25.2	23.7	25.1
103	20211018BS04	1	UU试验	8.62	2.94	100	0	-3	20	714.3	0	20.1	9.62	549.5	88	0	0	1	1	1	11.51	13	629.5	80	7.87	424.75	274.75	0	283.2	263.2	0.15	0	-5.76	25.2	23.7	25.1
104	20211018BS04	1	UU试验	8.7	2.95	100	0	-3	20	716.9	0	21.9	9.72	551.5	88	0	0	1	1	1	11.63	13.07	631.5	80	7.89	425.75	275.75	0	283.8	263.8	0.15	0	-5.82	25.2	23.7	25.1
105	20211018BS04	1	UU试验	8.78	2.96	101	0	-3	20	718.6	0	20.1	9.79	549.8	88	0	0	1	1	1	11.72	13.07	630.8	81	7.79	426.4	274.9	0	284.3	264.3	0.16	0	-5.86	25.1	23.7	25.1
106	20211018BS04	1	UU试验	8.87	2.98	100	0	-3	20	721.1	0	20.1	9.89	551.7	88	0	0	1	1	1	11.84	13.07	631.7	80	7.9	425.85	275.85	0	283.9	263.9	0.15	0	-5.92	25.1	23.6	25
107	20211018BS04	1	UU试验	8.95	2.99	100	0	-3	20	722.8	0	20.1	9.97	553	88	0	0	1	1	1	11.93	13.07	633	80	7.91	426.5	276.5	0	284.3	264.3	0.15	0	-5.97	25.1	23.6	25
108	20211018BS04	1	UU试验	9.03	3.01	100	0	-3	20	726.3	0	20.1	10.08	555.7	88	0	0	1	1	1	12.06	13.13	635.7	80	7.95	427.85	277.85	0	285.2	265.2	0.15	0	-6.03	25.1	23.6	25
109	20211018BS04	1	UU试验	9.12	3.02	100	0	-3	20	728	0	20.1	10.14	554.5	88	0	0	1	1	1	12.14	13.13	634.5	80	7.93	427.25	277.25	0	284.8	264.8	0.15	0	-6.07	25.1	23.6	25
110	20211018BS04	1	UU试验	9.2	3.03	100	0	-3	20	730.5	0	20.1	10.25	556.4	88	0	0	1	1	1	12.27	13.13	636.4	80	7.96	428.2	278.2	0	285.5	265.5	0.15	0	-6.14	25.1	23.6	25
111	20211018BS04	1	UU试验	9.28	3.05	99	0	-3	20	733.1	0	20.1	10.32	558.3	88	0	0	1	1	1	12.35	13.13	637.3	79	8.07	427.65	279.15	0	285.1	265.1	0.15	0	-6.18	25.1	23.6	25
112	20211018BS04	1	UU试验	9.37	3.06	101	0	-3	20	736.5	0	20.1	10.42	560.9	88	0	0	1	1	1	12.47	13.13	641.9	81	7.92	431.95	280.45	0	288	268	0.15	0	-6.24	25.1	23.6	25
113	20211018BS04	1	UU试验	9.45	3.07	100	0	-3	20	738.2	0	20.1	10.5	562.2	88	0	0	1	1	1	12.57	13.2	642.2	80	8.03	431.1	281.1	0	287.4	267.4	0.15	0	-6.29	25.1	23.6	25
114	20211018BS04	1	UU试验	9.53	3.09	100	0	-3	20	740	0	20.1	10.61	560.6	88	0	0	1	1	1	12.7	13.2	640.6	80	8.01	430.3	280.3	0	286.9	266.9	0.15	0	-6.35	25.1	23.6	25
115	20211018BS04	1	UU试验	9.62	3.1	101	0	-3	20	741.7	0	20.1	10.68	561.9	88	0	0	1	1	1	12.78	13.2	642.9	81	7.94	432.45	280.95	0	288.3	268.3	0.15	0	-6.39	25.1	23.6	25
116	20211018BS04	1	UU试验	9.7	3.11	100	0	-3	20	744.2	0	20.1	10.79	563.8	88	0	0	1	1	1	12.91	13.26	643.8	80	8.05	431.9	281.9	0	287.9	267.9	0.15	0	-6.46	25.1	23.6	25
117	20211018BS04	1	UU试验	9.78	3.13	100	0	-3	20	744.2	0	20.1	10.86	561.2	88	0	0	1	1	1	13	13.26	641.2	80	8.02	430.6	280.6	0	287.1	267.1	0.15	0	-6.5	25	23.6	25
118	20211018BS04	1	UU试验	9.87	3.14	101	0	-3	20	748.5	0	20.1	10.97	564.5	88	0	0	1	1	1	13.13	13.26	645.5	81	7.97	433.75	282.25	0	289.2	269.2	0.15	0	-6.57	25.1	23.6	25
119	20211018BS04	1	UU试验	9.95	3.15	100	0	-3	20	750.2	0	20.1	11.04	565.8	88	0	0	1	1	1	13.21	13.26	645.8	80	8.07	432.9	282.9	0	288.6	268.6	0.15	0	-6.61	25	23.6	25
120	20211018BS04	1	UU试验	10.03	3.17	100	0	-3	20	751.9	0	20.1	11.15	567	88	0	0	1	1	1	13.35	13.32	647	80	8.09	433.5	283.5	0	289	269	0.15	0	-6.68	25	23.6	25
121	20211018BS04	1	UU试验	10.12	3.18	100	0	-3	20	754.5	0	20.1	11.22	566.4	88	0	0	1	1	1	13.43	13.32	646.4	80	8.08	433.2	283.2	0	288.8	268.8	0.15	0	-6.72	25.1	23.6	25
122	20211018BS04	1	UU试验	10.2	3.19	100	0	-3	20	755.4	0	20.1	11.33	567.1	88	0	0	1	1	1	13.56	13.32	647.1	80	8.09	433.55	283.55	0	289	269	0.15	0	-6.78	25	23.6	25
123	20211018BS04	1	UU试验	10.28	3.21	101	0	-3	20	757.9	0	20.1	11.4	569	88	0	0	1	1	1	13.64	13.32	650	81	8.02	436	284.5	0	290.7	270.7	0.15	0	-6.82	25	23.6	25
124	20211018BS04	1	UU试验	10.37	3.22	100	0	-3	20	760.5	0	20.1	11.5	570.9	88	0	0	1	1	1	13.76	13.39	650.9	80	8.14	435.45	285.45	0	290.3	270.3	0.15	0	-6.88	25	23.6	25
125	20211018BS04	1	UU试验	10.45	3.23	100	0	-3	20	761.3	0	20.1	11.57	568.6	88	0	0	1	1	1	13.85	13.39	648.6	80	8.11	434.3	284.3	0	289.5	269.5	0.15	0	-6.93	25	23.6	25
126	20211018BS04	1	UU试验	10.53	3.25	100	0	-3	20	763.9	0	20.1	11.68	570.5	88	0	0	1	1	1	13.98	13.39	650.5	80	8.13	435.25	285.25	0	290.2	270.2	0.15	0	-6.99	25	23.6	25
127	20211018BS04	1	UU试验	10.62	3.26	100	0	-3	20	765.6	0	20.1	11.75	571.8	88	0	0	1	1	1	14.06	13.39	651.8	80	8.15	435.9	285.9	0	290.6	270.6	0.15	0	-7.03	25	23.6	25
128	20211018BS04	1	UU试验	10.7	3.27	100	0	-3	20	767.3	0	20.1	11.86	573	88	0	0	1	1	1	14.2	13.45	653	80	8.16	436.5	286.5	0	291	271	0.15	0	-7.1	25	23.6	25
129	20211018BS04	1	UU试验	10.78	3.28	100	0	-3	20	768.2	0	20.1	11.94	571.2	88	0	0	1	1	1	14.29	13.45	651.2	80	8.14	435.6	285.6	0	290.4	270.4	0.15	0	-7.15	25	23.6	25
130	20211018BS04	1	UU试验	10.87	3.3	100	0	-3	20	771.6	0	20.1	12.04	573.7	88	0	0	1	1	1	14.41	13.45	653.7	80	8.17	436.85	286.85	0	291.2	271.2	0.15	0	-7.21	25	23.6	24.9
131	20211018BS04	1	UU试验	10.95	3.31	100	0	-3	20	773.3	0	20.1	12.12	574.9	88	0	0	1	1	1	14.51	13.45	654.9	80	8.19	437.45	287.45	0	291.6	271.6	0.15	0	-7.26	25	23.6	24.9
132	20211018BS04	1	UU试验	11.03	3.32	100	0	-3	20	775.9	0	20.1	12.23	576.9	88	0	0	1	1	1	14.64	13.52	656.9	80	8.21	438.45	288.45	0	292.3	272.3	0.15	0	-7.32	25	23.6	24.9
133	20211018BS04	1	UU试验	11.12	3.33	100	0	-3	20	776.7	0	20.1	12.3	574.5	88	0	0	1	1	1	14.72	13.52	654.5	80	8.18	437.25	287.25	0	291.5	271.5	0.15	0	-7.36	25	23.6	24.9
134	20211018BS04	1	UU试验	11.2	3.35	100	0	-3	20	778.5	0	20.1	12.41	575.8	88	0	0	1	1	1	14.85	13.52	655.8	80	8.2	437.9	287.9	0	291.9	271.9	0.15	0	-7.43	25	23.6	24.9
135	20211018BS04	1	UU试验	11.28	3.36	100	0	-3	20	780.2	0	20.1	12.48	577.1	88	0	0	1	1	1	14.94	13.52	657.1	80	8.21	438.55	288.55	0	292.4	272.4	0.15	0	-7.47	25	23.6	24.9
136	20211018BS04	1	UU试验	11.37	3.37	100	0	-3	20	782.7	0	20.1	12.59	578.9	88	0	0	1	1	1	15.07	13.58	658.9	80	8.24	439.45	289.45	0	293	273	0.15	0	-7.54	25	23.6	24.9
137	20211018BS04	1	UU试验	11.45	3.38	100	0	-3	21	783.6	0	20.1	12.66	577	88	0	0	1	1	1	15.15	13.58	656	79	8.3	438.5	288.5	0	292.3	271.3	0.15	0	-7.58	25	23.6	24.9
138	20211018BS04	1	UU试验	11.53	3.4	100	0	-3	20	785.3	0	20.1	12.77	578.3	88	0	0	1	1	1	15.28	13.58	658.3	80	8.23	439.15	289.15	0	292.8	272.8	0.15	0	-7.64	25	23.6	24.9
139	20211018BS04	1	UU试验	11.62	3.41	100	0	-3	20	787.9	0	20.1	12.84	580.2	88	0	0	1	1	1	15.37	13.58	660.2	80	8.25	440.1	290.1	0	293.4	273.4	0.15	0	-7.69	25	23.6	24.9
140	20211018BS04	1	UU试验	11.7	3.42	100	0	-3	21	790.4	0	20.1	12.95	582	88	0	0	1	1	1	15.5	13.65	661	79	8.37	441	291	0	294	273	0.15	0	-7.75	25	23.6	24.9
141	20211018BS04	1	UU试验	11.78	3.43	101	0	-3	20	791.3	0	20.1	13.02	579.7	88	0	0	1	1	1	15.58	13.65	660.7	81	8.16	441.35	289.85	0	294.2	274.2	0.15	0	-7.79	25	23.6	24.9
142	20211018BS04	1	UU试验	11.87	3.44	101	0	-2	21	794.7	0	21.9	13.13	582.2	88	0	0	1	1	1	15.72	13.65	662.2	80	8.28	442.6	291.1	0	295.1	274.1	0.15	0	-7.86	25	23.6	24.9
143	20211018BS04	1	UU试验	11.95	3.46	100	0	-3	20	796.4	0	20.1	13.2	583.4	88	0	0	1	1	1	15.8	13.65	663.4	80	8.29	441.7	291.7	0	294.5	274.5	0.15	0	-7.9	25	23.6	24.9
144	20211018BS04	1	UU试验	12.03	3.47	100	0	-3	20	797.3	0	20.1	13.31	584.1	88	0	0	1	1	1	15.93	13.72	664.1	80	8.3	442.05	292.05	0	294.7	274.7	0.15	0	-7.97	25	23.6	24.9
145	20211018BS04	1	UU试验	12.12	3.48	101	0	-3	20	799	0	20.1	13.39	582.4	88	0	0	1	1	1	16.03	13.72	663.4	81	8.19	442.7	291.2	0	295.1	275.1	0.15	0	-8.02	25	23.6	24.9
146	20211018BS04	1	UU试验	12.2	3.49	100	0	-3	20	800.7	0	20.1	13.49	583.6	88	0	0	1	1	1	16.15	13.72	663.6	80	8.3	441.8	291.8	0	294.5	274.5	0.15	0	-8.07	25	23.6	24.9
147	20211018BS04	1	UU试验	12.28	3.5	100	0	-3	21	801.5	0	20.1	13.56	584.2	88	0	0	1	1	1	16.23	13.78	663.2	79	8.39	442.1	292.1	0	294.7	273.7	0.15	0	-8.12	25	23.6	24.9
148	20211018BS04	1	UU试验	12.37	3.52	101	0	-3	20	804.1	0	20.1	13.67	583.5	88	0	0	1	1	1	16.36	13.78	664.5	81	8.2	443.25	291.75	0	295.5	275.5	0.15	0	-8.18	25	23.6	24.9
149	20211018BS04	1	UU试验	12.45	3.53	100	0	-3	20	805	0	20.1	13.74	584.2	88	0	0	1	1	1	16.45	13.78	664.2	80	8.3	442.1	292.1	0	294.7	274.7	0.15	0	-8.23	24.9	23.6	24.9
150	20211018BS04	1	UU试验	12.53	3.54	100	0	-3	20	806.7	0	20.1	13.85	585.4	88	0	0	1	1	1	16.58	13.78	665.4	80	8.32	442.7	292.7	0	295.1	275.1	0.15	0	-8.29	25	23.6	24.9
151	20211018BS04	1	UU试验	12.62	3.55	100	0	-3	20	808.4	0	20.1	13.92	586.6	88	0	0	1	1	1	16.66	13.85	666.6	80	8.33	443.3	293.3	0	295.5	275.5	0.15	0	-8.33	24.9	23.6	24.9
152	20211018BS04	1	UU试验	12.7	3.56	100	0	-3	20	811	0	20.1	14.02	585.6	88	0	0	1	1	1	16.78	13.85	665.6	80	8.32	442.8	292.8	0	295.2	275.2	0.15	0	-8.39	24.9	23.6	24.9
153	20211018BS04	1	UU试验	12.78	3.58	101	0	-3	20	812.7	0	20.1	14.09	586.8	88	0	0	1	1	1	16.86	13.85	667.8	81	8.24	444.9	293.4	0	296.6	276.6	0.15	0	-8.43	24.9	23.6	24.9
154	20211018BS04	1	UU试验	12.87	3.59	100	0	-3	20	814.4	0	21.9	14.2	588	88	0	0	1	1	1	17	13.91	668	80	8.35	444	294	0	296	276	0.15	0	-8.5	24.9	23.6	24.9
155	20211018BS04	1	UU试验	12.95	3.6	100	0	-3	21	815.2	0	20.1	14.27	586.1	88	0	0	1	1	1	17.08	13.91	665.1	79	8.42	443.05	293.05	0	295.4	274.4	0.15	0	-8.54	24.9	23.6	24.9
156	20211018BS04	1	UU试验	13.03	3.61	101	0	-3	20	817.8	0	20.1	14.37	587.9	88	0	0	1	1	1	17.2	13.91	668.9	81	8.26	445.45	293.95	0	297	277	0.15	0	-8.6	24.9	23.6	24.9
157	20211018BS04	1	UU试验	13.12	3.62	100	0	-3	20	819.5	0	20.1	14.44	589.1	88	0	0	1	1	1	17.28	13.91	669.1	80	8.36	444.55	294.55	0	296.4	276.4	0.15	0	-8.64	24.9	23.6	24.9
158	20211018BS04	1	UU试验	13.2	3.63	100	0	-3	21	821.2	0	20.1	14.54	590.4	88	0	0	1	1	1	17.4	13.98	669.4	79	8.47	445.2	295.2	0	296.8	275.8	0.14	0	-8.7	24.9	23.6	24.9
159	20211018BS04	1	UU试验	13.28	3.64	101	0	-3	21	822.9	0	21.9	14.61	588.6	88	0	0	1	1	1	17.49	13.98	668.6	80	8.36	445.8	294.3	0	297.2	276.2	0.15	0	-8.74	24.9	23.6	24.9
160	20211018BS04	1	UU试验	13.37	3.66	100	0	-3	20	824.6	0	20.1	14.71	589.8	88	0	0	1	1	1	17.61	13.98	669.8	80	8.37	444.9	294.9	0	296.6	276.6	0.14	0	-8.81	24.9	23.6	24.9
161	20211018BS04	1	UU试验	13.45	3.67	100	0	-3	21	826.4	0	20.1	14.77	591.1	88	0	0	1	1	1	17.68	13.98	670.1	79	8.48	445.55	295.55	0	297	276	0.14	0	-8.84	24.9	23.6	24.9
162	20211018BS04	1	UU试验	13.53	3.68	101	0	-3	20	828.9	0	20.1	14.88	592.9	88	0	0	1	1	1	17.81	14.05	673.9	81	8.32	447.95	296.45	0	298.6	278.6	0.15	0	-8.91	24.9	23.6	24.8
163	20211018BS04	1	UU试验	13.62	3.69	101	0	-3	21	830.6	0	20.1	14.94	591.2	88	0	0	1	1	1	17.88	14.05	671.2	80	8.39	447.1	295.6	0	298.1	277.1	0.15	0	-8.94	24.9	23.6	24.9
164	20211018BS04	1	UU试验	13.7	3.7	101	0	-3	21	830.6	0	20.1	15.05	591.2	88	0	0	1	1	1	18.01	14.05	671.2	80	8.39	447.1	295.6	0	298.1	277.1	0.15	0	-9.01	24.9	23.6	24.9
165	20211018BS04	1	UU试验	13.78	3.71	100	0	-3	20	831.5	0	20.1	15.12	591.8	88	0	0	1	1	1	18.1	14.05	671.8	80	8.4	445.9	295.9	0	297.3	277.3	0.14	0	-9.05	24.9	23.6	24.8
166	20211018BS04	1	UU试验	13.87	3.72	101	0	-2	21	834.1	0	21.9	15.22	593.7	88	0	0	1	1	1	18.22	14.11	673.7	80	8.42	448.35	296.85	0	298.9	277.9	0.15	0	-9.11	24.9	23.6	24.9
167	20211018BS04	1	UU试验	13.95	3.73	101	0	-2	21	837.5	0	21.9	15.29	593.6	88	0	0	1	1	1	18.3	14.11	673.6	80	8.42	448.3	296.8	0	298.9	277.9	0.15	0	-9.15	24.9	23.6	24.9
168	20211018BS04	1	UU试验	14.03	3.75	100	0	-3	20	840	0	20.1	15.39	595.3	88	0	0	1	1	1	18.42	14.11	675.3	80	8.44	447.65	297.65	0	298.4	278.4	0.14	0	-9.21	24.9	23.6	24.8
169	20211018BS04	1	UU试验	14.12	3.76	101	0	-3	21	840.9	0	20.1	15.46	596	88	0	0	1	1	1	18.5	14.11	676	80	8.45	449.5	298	0	299.7	278.7	0.14	0	-9.25	24.9	23.6	24.8
170	20211018BS04	1	UU试验	14.2	3.77	101	0	-3	21	842.6	0	20.1	15.57	597.2	88	0	0	1	1	1	18.64	14.18	677.2	80	8.47	450.1	298.6	0	300.1	279.1	0.14	0	-9.32	24.9	23.6	24.8
171	20211018BS04	1	UU试验	14.28	3.78	100	0	-3	21	842.6	0	20.1	15.64	594.2	88	0	0	1	1	1	18.72	14.18	673.2	79	8.52	447.1	297.1	0	298.1	277.1	0.14	0	-9.36	24.9	23.6	24.8
172	20211018BS04	1	UU试验	14.37	3.79	100	0	-3	21	843.5	0	20.1	15.74	594.9	88	0	0	1	1	1	18.84	14.18	673.9	79	8.53	447.45	297.45	0	298.3	277.3	0.14	0	-9.42	24.9	23.6	24.8
173	20211018BS04	1	UU试验	14.45	3.8	101	0	-3	21	844.3	0	20.1	15.81	595.4	88	0	0	1	1	1	18.92	14.18	675.4	80	8.44	449.2	297.7	0	299.5	278.5	0.15	0	-9.46	24.9	23.6	24.8
174	20211018BS04	1	UU试验	14.53	3.81	101	0	-3	21	846	0	20.1	15.92	596.6	88	0	0	1	1	1	19.05	14.25	676.6	80	8.46	449.8	298.3	0	299.9	278.9	0.14	0	-9.53	24.9	23.6	24.8
175	20211018BS04	1	UU试验	14.62	3.82	101	0	-3	21	846.9	0	20.1	15.99	594.3	88	0	0	1	1	1	19.14	14.25	674.3	80	8.43	448.65	297.15	0	299.1	278.1	0.15	0	-9.57	24.9	23.6	24.8
176	20211018BS04	1	UU试验	14.7	3.83	100	0	-3	21	847.7	0	20.1	16.1	594.9	88	0	0	1	1	1	19.27	14.25	673.9	79	8.53	447.45	297.45	0	298.3	277.3	0.14	0	-9.64	24.9	23.6	24.8
177	20211018BS04	1	UU试验	14.78	3.84	100	0	-3	21	848.6	0	20.1	16.17	595.5	88	0	0	1	1	1	19.35	14.31	674.5	79	8.54	447.75	297.75	0	298.5	277.5	0.14	0	-9.68	24.9	23.6	24.8
178	20211018BS04	1	UU试验	14.87	3.86	101	0	-3	21	849.5	0	20.1	16.27	593.6	88	0	0	1	1	1	19.47	14.31	673.6	80	8.42	448.3	296.8	0	298.9	277.9	0.15	0	-9.74	24.9	23.6	24.8
179	20211018BS04	1	UU试验	14.95	3.87	101	0	-3	21	851.2	0	20.1	16.34	594.8	88	0	0	1	1	1	19.56	14.31	674.8	80	8.43	448.9	297.4	0	299.3	278.3	0.15	0	-9.78	24.9	23.6	24.9
180	20211018BS04	1	UU试验	15.03	3.88	101	0	-3	21	851.2	0	20.1	16.44	594.8	88	0	0	1	1	1	19.68	14.31	674.8	80	8.43	448.9	297.4	0	299.3	278.3	0.15	0	-9.84	24.9	23.6	24.9
181	20211018BS04	1	UU试验	15.12	3.89	101	0	-3	20	851.2	0	20.1	16.51	594.8	88	0	0	1	1	1	19.76	14.38	675.8	81	8.34	448.9	297.4	0	299.3	279.3	0.15	0	-9.88	24.9	23.6	24.9
182	20211018BS04	1	UU试验	15.2	3.9	100	0	-3	21	853.7	0	20.1	16.62	593.7	88	0	0	1	1	1	19.89	14.38	672.7	79	8.52	446.85	296.85	0	297.9	276.9	0.14	0	-9.95	24.9	23.6	24.9
183	20211018BS04	1	UU试验	15.28	3.91	100	0	-3	21	854.6	0	20.1	16.69	594.3	88	0	0	1	1	1	19.98	14.38	673.3	79	8.52	447.15	297.15	0	298.1	277.1	0.14	0	-9.99	24.9	23.6	24.9
184	20211018BS04	1	UU试验	15.37	3.92	101	0	-3	21	856.3	0	20.1	16.8	595.5	88	0	0	1	1	1	20.11	14.45	675.5	80	8.44	449.25	297.75	0	299.5	278.5	0.15	0	-10.06	24.9	23.6	24.9
185	20211018BS04	1	UU试验	15.45	3.93	101	0	-3	21	857.2	0	20.1	16.87	593.2	88	0	0	1	1	1	20.19	14.45	673.2	80	8.42	448.1	296.6	0	298.7	277.7	0.15	0	-10.1	24.9	23.6	24.9
186	20211018BS04	1	UU试验	15.53	3.94	101	0	-3	21	858.9	0	20.1	16.97	594.4	88	0	0	1	1	1	20.31	14.45	674.4	80	8.43	448.7	297.2	0	299.1	278.1	0.15	0	-10.16	24.9	23.6	24.9
187	20211018BS04	1	UU试验	15.62	3.95	101	0	-3	20	858.9	0	20.1	17.04	594.4	88	0	0	1	1	1	20.39	14.45	675.4	81	8.34	448.7	297.2	0	299.1	279.1	0.15	0	-10.2	24.9	23.6	24.8
188	20211018BS04	1	UU试验	15.7	3.96	101	0	-3	20	859.7	0	20.1	17.15	594.9	88	0	0	1	1	1	20.53	14.51	675.9	81	8.34	448.95	297.45	0	299.3	279.3	0.15	0	-10.27	24.9	23.6	24.8
189	20211018BS04	1	UU试验	15.78	3.97	100	0	-3	20	859.7	0	20.1	17.22	592.5	88	0	0	1	1	1	20.61	14.51	672.5	80	8.41	446.25	296.25	0	297.5	277.5	0.14	0	-10.31	24.9	23.6	24.8
190	20211018BS04	1	UU试验	15.87	3.98	101	0	-3	21	862.3	0	20.1	17.33	594.3	88	0	0	1	1	1	20.74	14.51	674.3	80	8.43	448.65	297.15	0	299.1	278.1	0.15	0	-10.37	24.9	23.6	24.8
191	20211018BS04	1	UU试验	15.95	3.99	101	0	-2	21	862.3	0	21.9	17.4	594.3	88	0	0	1	1	1	20.83	14.58	674.3	80	8.43	448.65	297.15	0	299.1	278.1	0.15	0	-10.41	24.9	23.6	24.8
192	20211018BS04	1	UU试验	16.03	4	100	0	-3	21	862.3	0	20.1	17.5	591.4	88	0	0	1	1	1	20.95	14.58	670.4	79	8.49	445.7	295.7	0	297.1	276.1	0.14	0	-10.48	24.9	23.6	24.8
193	20211018BS04	1	UU试验	16.12	4.01	101	0	-3	21	863.1	0	20.1	17.58	592	88	0	0	1	1	1	21.04	14.58	672	80	8.4	447.5	296	0	298.3	277.3	0.15	0	-10.52	24.9	23.6	24.8
194	20211018BS04	1	UU试验	16.2	4.02	101	0	-3	20	866.6	0	20.1	17.69	594.4	88	0	0	1	1	1	21.17	14.58	675.4	81	8.34	448.7	297.2	0	299.1	279.1	0.15	0	-10.59	24.9	23.6	24.8
195	20211018BS04	1	UU试验	16.28	4.04	101	0	-3	21	866.6	0	20.1	17.76	594.4	88	0	0	1	1	1	21.26	14.65	674.4	80	8.43	448.7	297.2	0	299.1	278.1	0.15	0	-10.63	24.9	23.6	24.8
196	20211018BS04	1	UU试验	16.37	4.05	101	0	-3	21	864.8	0	20.1	17.87	590.3	88	0	0	1	1	1	21.39	14.65	670.3	80	8.38	446.65	295.15	0	297.8	276.8	0.15	0	-10.7	24.9	23.6	24.8
197	20211018BS04	1	UU试验	16.45	4.06	101	0	-3	20	867.4	0	20.1	17.94	592.1	88	0	0	1	1	1	21.47	14.65	673.1	81	8.31	447.55	296.05	0	298.4	278.4	0.15	0	-10.74	24.8	23.6	24.9
198	20211018BS04	1	UU试验	16.53	4.07	101	0	-2	21	866.6	0	21.9	18.05	591.5	88	0	0	1	1	1	21.6	14.72	671.5	80	8.39	447.25	295.75	0	298.2	277.2	0.15	0	-10.8	24.9	23.6	24.8
199	20211018BS04	1	UU试验	16.62	4.08	101	0	-2	21	867.4	0	21.9	18.11	589.3	88	0	0	1	1	1	21.68	14.72	669.3	80	8.37	446.15	294.65	0	297.4	276.4	0.15	0	-10.84	24.9	23.6	24.9
200	20211018BS04	1	UU试验	16.7	4.09	101	0	-3	20	871.7	0	20.1	18.22	592.2	88	0	0	1	1	1	21.81	14.72	673.2	81	8.31	447.6	296.1	0	298.4	278.4	0.15	0	-10.91	24.8	23.6	24.9
201	20211018BS04	1	UU试验	16.78	4.1	101	0	-3	21	871.7	0	20.1	18.29	592.2	88	0	0	1	1	1	21.89	14.72	672.2	80	8.4	447.6	296.1	0	298.4	277.4	0.15	0	-10.95	24.8	23.6	24.9
202	20211018BS04	1	UU试验	16.87	4.11	101	0	-3	21	872.5	0	20.1	18.4	592.7	88	0	0	1	1	1	22.02	14.79	672.7	80	8.41	447.85	296.35	0	298.6	277.6	0.15	0	-11.01	24.8	23.6	24.9
203	20211018BS04	1	UU试验	16.95	4.12	100	0	-3	20	874.3	0	20.1	18.47	591.1	88	0	0	1	1	1	22.11	14.79	671.1	80	8.39	445.55	295.55	0	297	277	0.14	0	-11.06	24.8	23.6	24.9
204	20211018BS04	1	UU试验	17.03	4.13	101	0	-2	21	875.1	0	21.9	18.57	591.7	88	0	0	1	1	1	22.23	14.79	671.7	80	8.4	447.35	295.85	0	298.2	277.2	0.15	0	-11.12	24.9	23.6	24.9
205	20211018BS04	1	UU试验	17.12	4.14	101	0	-3	20	875.1	0	20.1	18.64	591.7	88	0	0	1	1	1	22.31	14.85	672.7	81	8.3	447.35	295.85	0	298.2	278.2	0.15	0	-11.16	24.8	23.6	24.9
206	20211018BS04	1	UU试验	17.2	4.15	101	0	-3	20	876	0	20.1	18.75	589.9	88	0	0	1	1	1	22.44	14.85	670.9	81	8.28	446.45	294.95	0	297.6	277.6	0.15	0	-11.22	24.8	23.6	24.9
207	20211018BS04	1	UU试验	17.28	4.16	101	0	-3	21	877.7	0	20.1	18.82	591	88	0	0	1	1	1	22.53	14.85	671	80	8.39	447	295.5	0	298	277	0.15	0	-11.27	24.8	23.6	24.9
208	20211018BS04	1	UU试验	17.37	4.17	101	0	-3	20	878.5	0	20.1	18.93	591.6	88	0	0	1	1	1	22.66	14.92	672.6	81	8.3	447.3	295.8	0	298.2	278.2	0.15	0	-11.33	24.8	23.5	24.9
209	20211018BS04	1	UU试验	17.45	4.18	101	0	-3	21	878.5	0	20.1	19	588.8	88	0	0	1	1	1	22.74	14.92	668.8	80	8.36	445.9	294.4	0	297.3	276.3	0.15	0	-11.37	24.8	23.5	24.9
210	20211018BS04	1	UU试验	17.53	4.19	101	0	-3	21	881.1	0	20.1	19.1	590.5	88	0	0	1	1	1	22.86	14.92	670.5	80	8.38	446.75	295.25	0	297.8	276.8	0.15	0	-11.43	24.8	23.6	24.9
211	20211018BS04	1	UU试验	17.62	4.2	100	0	-3	20	882	0	21.9	19.17	591.2	88	0	0	1	1	1	22.94	14.92	671.2	80	8.39	445.6	295.6	0	297.1	277.1	0.14	0	-11.47	24.8	23.5	24.9
212	20211018BS04	1	UU试验	17.7	4.21	101	0	-2	21	884.5	0	21.9	19.28	592.8	88	0	0	1	1	1	23.08	14.99	672.8	80	8.41	447.9	296.4	0	298.6	277.6	0.15	0	-11.54	24.8	23.6	24.9
213	20211018BS04	1	UU试验	17.78	4.22	101	0	-3	21	885.4	0	20.1	19.34	590.7	88	0	0	1	1	1	23.15	14.99	670.7	80	8.38	446.85	295.35	0	297.9	276.9	0.15	0	-11.58	24.8	23.5	24.9
214	20211018BS04	1	UU试验	17.87	4.23	101	0	-3	20	886.2	0	20.1	19.45	591.2	88	0	0	1	1	1	23.28	14.99	672.2	81	8.3	447.1	295.6	0	298.1	278.1	0.15	0	-11.64	24.8	23.5	24.9
215	20211018BS04	1	UU试验	17.95	4.24	101	0	-3	20	887.1	0	20.1	19.51	591.8	88	0	0	1	1	1	23.35	15.06	672.8	81	8.31	447.4	295.9	0	298.3	278.3	0.15	0	-11.68	24.8	23.6	24.9
216	20211018BS04	1	UU试验	18.03	4.25	101	0	-3	20	888.8	0	20.1	19.61	590.2	88	0	0	1	1	1	23.47	15.06	671.2	81	8.29	446.6	295.1	0	297.7	277.7	0.15	0	-11.74	24.8	23.5	24.9
217	20211018BS04	1	UU试验	18.12	4.26	101	0	-3	21	890.5	0	20.1	19.68	591.3	88	0	0	1	1	1	23.55	15.06	671.3	80	8.39	447.15	295.65	0	298.1	277.1	0.15	0	-11.78	24.8	23.5	24.9
218	20211018BS04	1	UU试验	18.2	4.27	101	0	-2	21	890.5	0	21.9	19.78	591.3	88	0	0	1	1	1	23.67	15.06	671.3	80	8.39	447.15	295.65	0	298.1	277.1	0.15	0	-11.84	24.8	23.5	24.9
219	20211018BS04	1	UU试验	18.28	4.28	100	0	-3	20	891.4	0	20.1	19.85	591.9	88	0	0	1	1	1	23.76	15.13	671.9	80	8.4	445.95	295.95	0	297.3	277.3	0.14	0	-11.88	24.8	23.5	24.9
220	20211018BS04	1	UU试验	18.37	4.29	101	0	-3	20	890.5	0	20.1	19.95	588.6	88	0	0	1	1	1	23.88	15.13	669.6	81	8.27	445.8	294.3	0	297.2	277.2	0.15	0	-11.94	24.8	23.5	24.9
221	20211018BS04	1	UU试验	18.45	4.3	101	0	-3	20	890.5	0	20.1	20.02	588.6	88	0	0	1	1	1	23.96	15.13	669.6	81	8.27	445.8	294.3	0	297.2	277.2	0.15	0	-11.98	24.8	23.5	24.9
222	20211018BS04	1	UU试验	18.53	4.31	101	0	-3	20	894.8	0	20.1	20.12	591.4	88	0	0	1	1	1	24.08	15.2	672.4	81	8.3	447.2	295.7	0	298.1	278.1	0.15	0	-12.04	24.8	23.5	24.9
223	20211018BS04	1	UU试验	18.62	4.31	101	0	-3	21	895.6	0	20.1	20.19	589.2	88	0	0	1	1	1	24.17	15.2	669.2	80	8.37	446.1	294.6	0	297.4	276.4	0.15	0	-12.09	24.8	23.5	24.9
224	20211018BS04	1	UU试验	18.7	4.32	101	0	-3	20	893.9	0	20.1	20.29	588.1	88	0	0	1	1	1	24.28	15.2	669.1	81	8.26	445.55	294.05	0	297	277	0.15	0	-12.14	24.8	23.5	24.9
225	20211018BS04	1	UU试验	18.78	4.33	101	0	-2	20	894.8	0	21.9	20.35	588.7	88	0	0	1	1	1	24.36	15.2	669.7	81	8.27	445.85	294.35	0	297.2	277.2	0.15	0	-12.18	24.8	23.5	24.9
226	20211018BS04	1	UU试验	18.87	4.34	101	0	-2	21	895.6	0	21.9	20.46	589.2	88	0	0	1	1	1	24.49	15.27	669.2	80	8.37	446.1	294.6	0	297.4	276.4	0.15	0	-12.25	24.8	23.5	24.9
227	20211018BS04	1	UU试验	18.95	4.35	101	0	-3	20	895.6	0	20.1	20.53	586.5	88	0	0	1	1	1	24.57	15.27	667.5	81	8.24	444.75	293.25	0	296.5	276.5	0.15	0	-12.29	24.8	23.5	24.9
228	20211018BS04	1	UU试验	19.03	4.36	101	0	-3	20	893.9	0	20.1	20.63	585.4	88	0	0	1	1	1	24.69	15.27	666.4	81	8.23	444.2	292.7	0	296.1	276.1	0.15	0	-12.35	24.8	23.5	24.9
229	20211018BS04	1	UU试验	19.12	4.37	101	0	-3	20	893.9	0	20.1	20.7	585.4	88	0	0	1	1	1	24.78	15.34	666.4	81	8.23	444.2	292.7	0	296.1	276.1	0.15	0	-12.39	24.8	23.5	24.9
230	20211018BS04	1	UU试验	19.2	4.38	101	0	-3	20	894.8	0	20.1	20.81	583.3	88	0	0	1	1	1	24.91	15.34	664.3	81	8.2	443.15	291.65	0	295.4	275.4	0.15	0	-12.46	24.8	23.5	24.8
231	20211018BS04	1	UU试验	19.28	4.39	101	0	-2	21	894.8	0	20.1	20.88	583.3	88	0	0	1	1	1	24.99	15.34	663.3	80	8.29	443.15	291.65	0	295.4	274.4	0.15	0	-12.5	24.8	23.5	24.9
232	20211018BS04	1	UU试验	19.37	4.4	101	0	-3	20	895.6	0	20.1	20.98	583.8	88	0	0	1	1	1	25.11	15.41	664.8	81	8.21	443.4	291.9	0	295.6	275.6	0.15	0	-12.56	24.8	23.5	24.8
233	20211018BS04	1	UU试验	19.45	4.41	101	0	-2	21	894.8	0	21.9	21.05	580.7	88	0	0	1	1	1	25.19	15.41	660.7	80	8.26	441.85	290.35	0	294.6	273.6	0.15	0	-12.6	24.8	23.5	24.9
234	20211018BS04	1	UU试验	19.53	4.42	101	0	-3	21	896.5	0	20.1	21.16	581.8	88	0	0	1	1	1	25.33	15.41	661.8	80	8.27	442.4	290.9	0	294.9	273.9	0.15	0	-12.67	24.8	23.5	24.9
235	20211018BS04	1	UU试验	19.62	4.43	101	0	-3	20	895.6	0	20.1	21.22	581.2	88	0	0	1	1	1	25.4	15.48	662.2	81	8.18	442.1	290.6	0	294.7	274.7	0.15	0	-12.7	24.7	23.5	24.8
236	20211018BS04	1	UU试验	19.7	4.44	101	0	-2	20	895.6	0	20.1	21.33	578.6	88	0	0	1	1	1	25.53	15.48	659.6	81	8.14	440.8	289.3	0	293.9	273.9	0.15	0	-12.77	24.8	23.5	24.8
237	20211018BS04	1	UU试验	19.78	4.45	101	0	-2	20	895.6	0	21.9	21.4	578.6	88	0	0	1	1	1	25.61	15.48	659.6	81	8.14	440.8	289.3	0	293.9	273.9	0.15	0	-12.81	24.8	23.5	24.8
238	20211018BS04	1	UU试验	19.87	4.46	101	0	-3	20	895.6	0	20.1	21.5	578.6	88	0	0	1	1	1	25.73	15.54	659.6	81	8.14	440.8	289.3	0	293.9	273.9	0.15	0	-12.87	24.7	23.5	24.8
239	20211018BS04	1	UU试验	19.95	4.47	101	0	-3	20	896.5	0	20.1	21.57	576.9	88	0	0	1	1	1	25.82	15.54	657.9	81	8.12	439.95	288.45	0	293.3	273.3	0.15	0	-12.91	24.7	23.5	24.8
240	20211018BS04	1	UU试验	20.03	4.48	101	0	-3	20	898.2	0	20.1	21.68	578	88	0	0	1	1	1	25.95	15.54	659	81	8.14	440.5	289	0	293.7	273.7	0.15	0	-12.98	24.7	23.5	24.8
241	20211018BS04	1	UU试验	20.12	4.49	101	0	-3	20	899.1	0	20.1	21.75	578.6	88	0	0	1	1	1	26.03	15.54	659.6	81	8.14	440.8	289.3	0	293.9	273.9	0.15	0	-13.02	24.7	23.5	24.8
242	20211018BS04	1	UU试验	20.2	4.49	101	0	-2	21	899.1	0	21.9	21.85	578.6	88	0	0	1	1	1	26.15	15.61	658.6	80	8.23	440.8	289.3	0	293.9	272.9	0.15	0	-13.08	24.7	23.5	24.8
243	20211018BS04	1	UU试验	20.28	4.5	100	0	-3	20	899.9	0	20.1	21.93	576.5	88	0	0	1	1	1	26.25	15.61	656.5	80	8.21	438.25	288.25	0	292.2	272.2	0.15	0	-13.13	24.7	23.5	24.8
244	20211018BS04	1	UU试验	20.37	4.51	101	0	-2	20	898.2	0	20.1	22.03	575.4	88	0	0	1	1	1	26.37	15.61	656.4	81	8.1	439.2	287.7	0	292.8	272.8	0.15	0	-13.19	24.7	23.5	24.8
245	20211018BS04	1	UU试验	20.45	4.52	101	0	-2	21	899.1	0	21.9	22.1	576	88	0	0	1	1	1	26.45	15.69	656	80	8.2	439.5	288	0	293	272	0.15	0	-13.23	24.7	23.5	24.8
246	20211018BS04	1	UU试验	20.53	4.53	101	0	-3	20	900.8	0	20.1	22.21	574.1	88	0	0	1	1	1	26.58	15.69	655.1	81	8.09	438.55	287.05	0	292.4	272.4	0.15	0	-13.29	24.7	23.5	24.8
247	20211018BS04	1	UU试验	20.62	4.54	101	0	-2	21	900.8	0	20.1	22.29	574.1	88	0	0	1	1	1	26.68	15.69	654.1	80	8.18	438.55	287.05	0	292.4	271.4	0.15	0	-13.34	24.7	23.5	24.8
248	20211018BS04	1	UU试验	20.7	4.55	101	0	-3	20	899.9	0	20.1	22.39	573.6	88	0	0	1	1	1	26.8	15.76	654.6	81	8.08	438.3	286.8	0	292.2	272.2	0.15	0	-13.4	24.7	23.5	24.8
249	20211018BS04	1	UU试验	20.78	4.56	101	0	-3	20	899.1	0	20.1	22.46	570.5	88	0	0	1	1	1	26.88	15.76	651.5	81	8.04	436.75	285.25	0	291.2	271.2	0.15	0	-13.44	24.7	23.5	24.8
250	20211018BS04	1	UU试验	20.87	4.57	100	0	-3	20	898.2	0	20.1	22.57	569.9	88	0	0	1	1	1	27.01	15.76	649.9	80	8.12	434.95	284.95	0	290	270	0.15	0	-13.51	24.7	23.5	24.8
251	20211018BS04	1	UU试验	20.95	4.58	101	0	-3	21	899.9	0	20.1	22.64	571	88	0	0	1	1	1	27.1	15.83	651	80	8.14	437	285.5	0	291.3	270.3	0.15	0	-13.55	24.7	23.5	24.8
252	20211018BS04	1	UU试验	21.03	4.59	101	0	-3	20	901.6	0	20.1	22.75	569.6	88	0	0	1	1	1	27.23	15.83	650.6	81	8.03	436.3	284.8	0	290.9	270.9	0.15	0	-13.62	24.7	23.5	24.8
253	20211018BS04	1	UU试验	21.12	4.6	101	0	-3	20	900.8	0	20.1	22.82	569	88	0	0	1	1	1	27.31	15.83	650	81	8.02	436	284.5	0	290.7	270.7	0.15	0	-13.66	24.7	23.5	24.8
254	20211018BS04	1	UU试验	21.2	4.6	100	0	-3	20	901.6	0	20.1	22.93	569.6	88	0	0	1	1	1	27.44	15.9	649.6	80	8.12	434.8	284.8	0	289.9	269.9	0.15	0	-13.72	24.7	23.5	24.8
255	20211018BS04	1	UU试验	21.28	4.61	101	0	-3	20	901.6	0	20.1	23	567	88	0	0	1	1	1	27.53	15.9	648	81	8	435	283.5	0	290	270	0.15	0	-13.77	24.7	23.5	24.8
256	20211018BS04	1	UU试验	21.37	4.62	101	0	-3	20	903.3	0	20.1	23.11	568.1	88	0	0	1	1	1	27.66	15.9	649.1	81	8.01	435.55	284.05	0	290.4	270.4	0.15	0	-13.83	24.7	23.5	24.8
257	20211018BS04	1	UU试验	21.45	4.63	101	0	-3	20	902.5	0	20.1	23.18	567.6	88	0	0	1	1	1	27.74	15.97	648.6	81	8.01	435.3	283.8	0	290.2	270.2	0.15	0	-13.87	24.7	23.5	24.8
258	20211018BS04	1	UU试验	21.53	4.64	101	0	-3	20	903.3	0	20.1	23.29	565.6	88	0	0	1	1	1	27.88	15.97	646.6	81	7.98	434.3	282.8	0	289.5	269.5	0.15	0	-13.94	24.7	23.5	24.8
259	20211018BS04	1	UU试验	21.62	4.65	101	0	-3	20	904.2	0	20.1	23.36	566.2	88	0	0	1	1	1	27.96	15.97	647.2	81	7.99	434.6	283.1	0	289.7	269.7	0.15	0	-13.98	24.7	23.5	24.8
260	20211018BS04	1	UU试验	21.7	4.66	101	0	-3	20	904.2	0	20.1	23.46	566.2	88	0	0	1	1	1	28.08	16.04	647.2	81	7.99	434.6	283.1	0	289.7	269.7	0.15	0	-14.04	24.7	23.5	24.8
261	20211018BS04	1	UU试验	21.78	4.67	101	0	-2	20	904.2	0	21.9	23.54	563.7	88	0	0	1	1	1	28.17	16.04	644.7	81	7.96	433.35	281.85	0	288.9	268.9	0.15	0	-14.09	24.7	23.5	24.8
262	20211018BS04	1	UU试验	21.87	4.68	101	0	-3	20	905.1	0	20.1	23.65	564.3	88	0	0	1	1	1	28.31	16.04	645.3	81	7.97	433.65	282.15	0	289.1	269.1	0.15	0	-14.16	24.7	23.5	24.8
263	20211018BS04	1	UU试验	21.95	4.69	101	0	-3	20	905.1	0	20.1	23.71	564.3	88	0	0	1	1	1	28.38	16.11	645.3	81	7.97	433.65	282.15	0	289.1	269.1	0.15	0	-14.19	24.7	23.5	24.8
264	20211018BS04	1	UU试验	22.03	4.69	101	0	-3	20	903.3	0	20.1	23.82	560.7	88	0	0	1	1	1	28.51	16.11	641.7	81	7.92	431.85	280.35	0	287.9	267.9	0.15	0	-14.26	24.7	23.5	24.8
265	20211018BS04	1	UU试验	22.12	4.7	101	0	-3	20	905.1	0	20.1	23.89	561.8	88	0	0	1	1	1	28.59	16.11	642.8	81	7.94	432.4	280.9	0	288.3	268.3	0.15	0	-14.3	24.7	23.5	24.8
266	20211018BS04	1	UU试验	22.2	4.71	101	0	-3	20	907.6	0	20.1	24	563.4	88	0	0	1	1	1	28.73	16.18	644.4	81	7.96	433.2	281.7	0	288.8	268.8	0.15	0	-14.37	24.7	23.5	24.8
267	20211018BS04	1	UU试验	22.28	4.72	100	0	-3	20	908.5	0	20.1	24.06	561.5	88	0	0	1	1	1	28.8	16.18	641.5	80	8.02	430.75	280.75	0	287.2	267.2	0.15	0	-14.4	24.7	23.5	24.8
268	20211018BS04	1	UU试验	22.37	4.73	101	0	-2	20	909.3	0	20.1	24.17	562	88	0	0	1	1	1	28.93	16.18	643	81	7.94	432.5	281	0	288.3	268.3	0.15	0	-14.47	24.7	23.5	24.8
269	20211018BS04	1	UU试验	22.45	4.74	101	0	-3	20	909.3	0	20.1	24.24	562	88	0	0	1	1	1	29.01	16.25	643	81	7.94	432.5	281	0	288.3	268.3	0.15	0	-14.51	24.7	23.5	24.8
270	20211018BS04	1	UU试验	22.53	4.75	101	0	-3	20	909.3	0	20.1	24.34	559.6	88	0	0	1	1	1	29.13	16.25	640.6	81	7.91	431.3	279.8	0	287.5	267.5	0.15	0	-14.57	24.7	23.5	24.8
271	20211018BS04	1	UU试验	22.62	4.76	101	0	-2	20	910.2	0	20.1	24.41	560.1	88	0	0	1	1	1	29.22	16.25	641.1	81	7.91	431.55	280.05	0	287.7	267.7	0.15	0	-14.61	24.7	23.5	24.8
272	20211018BS04	1	UU试验	22.7	4.76	101	0	-3	20	909.3	0	20.1	24.51	559.6	88	0	0	1	1	1	29.34	16.32	640.6	81	7.91	431.3	279.8	0	287.5	267.5	0.15	0	-14.67	24.7	23.5	24.8
273	20211018BS04	1	UU试验	22.78	4.77	101	0	-3	20	909.3	0	20.1	24.58	557.2	88	0	0	1	1	1	29.42	16.32	638.2	81	7.88	430.1	278.6	0	286.7	266.7	0.15	0	-14.71	24.7	23.5	24.8
274	20211018BS04	1	UU试验	22.87	4.78	101	0	-2	20	909.3	0	21.9	24.68	557.2	88	0	0	1	1	1	29.54	16.32	638.2	81	7.88	430.1	278.6	0	286.7	266.7	0.15	0	-14.77	24.7	23.5	24.8
275	20211018BS04	1	UU试验	22.95	4.79	101	0	-3	20	910.2	0	20.1	24.75	557.7	88	0	0	1	1	1	29.62	16.39	638.7	81	7.89	430.35	278.85	0	286.9	266.9	0.15	0	-14.81	24.7	23.5	24.7
276	20211018BS04	1	UU试验	23.03	4.8	101	0	-3	20	910.2	0	20.1	24.85	555.3	88	0	0	1	1	1	29.74	16.39	636.3	81	7.86	429.15	277.65	0	286.1	266.1	0.15	0	-14.87	24.7	23.5	24.7
277	20211018BS04	1	UU试验	23.12	4.81	101	0	-3	20	910.2	0	20.1	24.91	555.3	88	0	0	1	1	1	29.81	16.39	636.3	81	7.86	429.15	277.65	0	286.1	266.1	0.15	0	-14.91	24.7	23.5	24.8
278	20211018BS04	1	UU试验	23.2	4.82	101	0	-3	20	911	0	20.1	25.01	555.8	88	0	0	1	1	1	29.93	16.47	636.8	81	7.86	429.4	277.9	0	286.3	266.3	0.15	0	-14.97	24.7	23.5	24.7
279	20211018BS04	1	UU试验	23.28	4.83	101	0	-3	20	911.9	0	20.1	25.08	553.7	88	0	0	1	1	1	30.02	16.47	634.7	81	7.84	428.35	276.85	0	285.6	265.6	0.15	0	-15.01	24.7	23.5	24.8
280	20211018BS04	1	UU试验	23.37	4.83	101	0	-3	20	911	0	20.1	25.18	553.1	88	0	0	1	1	1	30.14	16.47	634.1	81	7.83	428.05	276.55	0	285.4	265.4	0.15	0	-15.07	24.7	23.5	24.7
281	20211018BS04	1	UU试验	23.45	4.84	100	0	-3	20	911.9	0	20.1	25.25	553.7	88	0	0	1	1	1	30.22	16.54	633.7	80	7.92	426.85	276.85	0	284.6	264.6	0.15	0	-15.11	24.7	23.5	24.7
282	20211018BS04	1	UU试验	23.53	4.85	101	0	-2	20	910.2	0	20.1	25.36	550.3	88	0	0	1	1	1	30.35	16.54	631.3	81	7.79	426.65	275.15	0	284.4	264.4	0.16	0	-15.18	24.7	23.5	24.7
283	20211018BS04	1	UU试验	23.62	4.86	101	0	-3	20	910.2	0	20.1	25.43	550.3	88	0	0	1	1	1	30.44	16.54	631.3	81	7.79	426.65	275.15	0	284.4	264.4	0.16	0	-15.22	24.7	23.5	24.7
284	20211018BS04	1	UU试验	23.7	4.87	101	0	-3	20	910.2	0	20.1	25.53	550.3	88	0	0	1	1	1	30.56	16.61	631.3	81	7.79	426.65	275.15	0	284.4	264.4	0.16	0	-15.28	24.7	23.5	24.7
285	20211018BS04	1	UU试验	23.78	4.88	101	0	-3	20	910.2	0	20.1	25.6	548	88	0	0	1	1	1	30.64	16.61	629	81	7.77	425.5	274	0	283.7	263.7	0.16	0	-15.32	24.7	23.5	24.7
286	20211018BS04	1	UU试验	23.87	4.89	101	0	-3	20	910.2	0	20.1	25.7	548	88	0	0	1	1	1	30.76	16.61	629	81	7.77	425.5	274	0	283.7	263.7	0.16	0	-15.38	24.7	23.5	24.7
287	20211018BS04	1	UU试验	23.95	4.89	101	0	-3	20	910.2	0	20.1	25.77	548	88	0	0	1	1	1	30.84	16.68	629	81	7.77	425.5	274	0	283.7	263.7	0.16	0	-15.42	24.7	23.5	24.7
288	20211018BS04	1	UU试验	24.03	4.9	101	0	-2	20	908.5	0	20.1	25.89	544.7	88	0	0	1	1	1	30.99	16.68	625.7	81	7.72	423.85	272.35	0	282.6	262.6	0.16	0	-15.5	24.7	23.5	24.7
289	20211018BS04	1	UU试验	24.12	4.91	101	0	-3	20	908.5	0	20.1	25.96	544.7	88	0	0	1	1	1	31.07	16.68	625.7	81	7.72	423.85	272.35	0	282.6	262.6	0.16	0	-15.54	24.6	23.5	24.7
290	20211018BS04	1	UU试验	24.2	4.92	100	0	-3	20	907.6	0	20.1	26.06	544.1	88	0	0	1	1	1	31.19	16.76	624.1	80	7.8	422.05	272.05	0	281.4	261.4	0.16	0	-15.6	24.6	23.5	24.7
291	20211018BS04	1	UU试验	24.28	4.93	101	0	-3	20	906.8	0	20.1	26.13	541.1	88	0	0	1	1	1	31.27	16.76	622.1	81	7.68	422.05	270.55	0	281.4	261.4	0.16	0	-15.64	24.6	23.5	24.7
292	20211018BS04	1	UU试验	24.37	4.94	101	0	-3	20	905.1	0	20.1	26.23	540	88	0	0	1	1	1	31.39	16.83	621	81	7.67	421.5	270	0	281	261	0.16	0	-15.7	24.6	23.5	24.7
293	20211018BS04	1	UU试验	24.45	4.94	101	0	-2	20	904.2	0	20.1	26.3	537.3	88	0	0	1	1	1	31.48	16.83	618.3	81	7.63	420.15	268.65	0	280.1	260.1	0.16	0	-15.74	24.6	23.5	24.7
294	20211018BS04	1	UU试验	24.53	4.95	101	0	-3	20	905.1	0	20.1	26.4	537.8	88	0	0	1	1	1	31.6	16.83	618.8	81	7.64	420.4	268.9	0	280.3	260.3	0.16	0	-15.8	24.6	23.5	24.7
295	20211018BS04	1	UU试验	24.62	4.96	101	0	-3	20	904.2	0	20.1	26.47	537.3	88	0	0	1	1	1	31.68	16.83	618.3	81	7.63	420.15	268.65	0	280.1	260.1	0.16	0	-15.84	24.6	23.5	24.7
296	20211018BS04	1	UU试验	24.7	4.97	101	0	-2	20	905.1	0	20.1	26.57	537.8	88	0	0	1	1	1	31.8	16.9	618.8	81	7.64	420.4	268.9	0	280.3	260.3	0.16	0	-15.9	24.6	23.5	24.7
297	20211018BS04	1	UU试验	24.78	4.98	101	0	-2	20	905.1	0	20.1	26.65	535.6	88	0	0	1	1	1	31.9	16.9	616.6	81	7.61	419.3	267.8	0	279.5	259.5	0.16	0	-15.95	24.6	23.5	24.7
298	20211018BS04	1	UU试验	24.87	4.99	101	0	-3	20	905.1	0	20.1	26.75	535.6	88	0	0	1	1	1	32.02	16.97	616.6	81	7.61	419.3	267.8	0	279.5	259.5	0.16	0	-16.01	24.6	23.5	24.7
299	20211018BS04	1	UU试验	24.95	4.99	101	0	-3	20	904.2	0	20.1	26.82	532.8	88	0	0	1	1	1	32.1	16.97	613.8	81	7.58	417.9	266.4	0	278.6	258.6	0.16	0	-16.05	24.6	23.5	24.7
300	20211018BS04	1	UU试验	25.03	5	101	0	-3	20	901.6	0	20.1	26.93	531.3	88	0	0	1	1	1	32.23	16.97	612.3	81	7.56	417.15	265.65	0	278.1	258.1	0.16	0	-16.12	24.6	23.5	24.7
