# Supplementary material for: Effect of freeze‒thaw cycles on root–Soil composite mechanical properties and slope stability
Source: PLoS One. 2024 Apr 25;19(4):e0302409. doi: 10.1371/journal.pone.0302409 (PMC11045164; doi:10.1371/journal.pone.0302409)
Supplement: S1 File — (ZIP) [file pone.0302409.s001.zip › Original data/original data/三轴/100kpa/100kpa EXCEL/(D0G7,100kpa)20211102BS02_uu_1.xlsx]

## Sheet: _20211102BS02_uu_1
ID	GCID	SpecimenID	TstMode	TimeMin	Squareroot	WeiYa	wytb	FanYa1	KongYa	CR	fytb	TiBian	ZhouXWeiYi	Q1dQ3	TargetWY	TargetFY1	TargetZYLC	TargetStrainSpd	TargetSYWD	TargetZTWD	E1	TuArea	Q11	Q31	Q11cQ31	HalfQ1pQ3	HalfQ1dQ3	Saturation	HalfQ11pQ31	Q1	K0	Ev	Er	sywd	ttwd	ztwd
1	20211102BS02	1	UU试验	0	0	197	0	27	0	0	0	5.5	0	26.6	188	0	0	1	1	1	0	12	0	0	0	0	0	0	0	0	0	0	0	19.6	19	20
2	20211102BS02	1	UU试验	0.07	0.26	197	0	-4	4	47	0	5.5	0.01	39.2	188	0	0	1	1	1	0.01	12	232.2	193	1.2	315.1	19.6	0	210.1	206.1	0.83	0	-0.01	19.6	19	20
3	20211102BS02	1	UU试验	0.12	0.34	197	0	-3	4	49.6	0	7.3	0.04	41.3	188	0	0	1	1	1	0.05	12	234.3	193	1.21	316.15	20.65	0	210.8	206.8	0.83	0	-0.03	19.7	19	20
4	20211102BS02	1	UU试验	0.22	0.47	198	0	-3	4	58.2	0	7.3	0.15	48.5	188	0	0	1	1	1	0.19	12	242.5	194	1.25	321.25	24.25	0	214.2	210.2	0.8	0	-0.1	19.7	19	20
5	20211102BS02	1	UU试验	0.27	0.52	198	0	-4	4	61.6	0	5.5	0.22	51.3	188	0	0	1	1	1	0.28	12.06	245.3	194	1.26	322.65	25.65	0	215.1	211.1	0.79	0	-0.14	19.6	19	20
6	20211102BS02	1	UU试验	0.35	0.59	197	0	-3	4	64.2	0	7.3	0.3	53.2	188	0	0	1	1	1	0.38	12.06	246.2	193	1.28	322.1	26.6	0	214.7	210.7	0.79	0	-0.19	19.7	19	20
7	20211102BS02	1	UU试验	0.38	0.62	197	0	-3	4	66.7	0	7.3	0.37	55.3	188	0	0	1	1	1	0.46	12.06	248.3	193	1.29	323.15	27.65	0	215.4	211.4	0.78	0	-0.23	19.7	19	20
8	20211102BS02	1	UU试验	0.47	0.68	197	0	-4	4	69.3	0	5.5	0.45	57.5	188	0	0	1	1	1	0.56	12.06	250.5	193	1.3	324.25	28.75	0	216.2	212.2	0.77	0	-0.28	19.6	19	20
9	20211102BS02	1	UU试验	0.55	0.74	197	0	-3	4	71.9	0	7.3	0.52	59.6	188	0	0	1	1	1	0.65	12.06	252.6	193	1.31	325.3	29.8	0	216.9	212.9	0.77	0	-0.33	19.7	19	20
10	20211102BS02	1	UU试验	0.63	0.8	197	0	-3	4	77	0	7.3	0.63	63.8	188	0	0	1	1	1	0.79	12.12	256.8	193	1.33	327.4	31.9	0	218.3	214.3	0.76	0	-0.4	19.7	19	20
11	20211102BS02	1	UU试验	0.72	0.85	197	0	-4	4	79.6	0	5.5	0.7	65.7	188	0	0	1	1	1	0.88	12.12	258.7	193	1.34	328.35	32.85	0	218.9	214.9	0.75	0	-0.44	19.6	19	20
12	20211102BS02	1	UU试验	0.8	0.89	198	0	-3	5	82.1	0	7.3	0.81	67.7	188	0	0	1	1	1	1.01	12.12	260.7	193	1.35	330.85	33.85	0	220.6	215.6	0.75	0	-0.51	19.7	19.1	20.1
13	20211102BS02	1	UU试验	0.88	0.94	197	0	-3	4	83.8	0	7.3	0.88	69.1	188	0	0	1	1	1	1.1	12.12	262.1	193	1.36	330.05	34.55	0	220	216	0.74	0	-0.55	19.6	19	20
14	20211102BS02	1	UU试验	0.97	0.98	198	0	-3	4	110.4	0	7.3	0.98	91.1	188	0	0	1	1	1	1.23	12.12	285.1	194	1.47	342.55	45.55	0	228.4	224.4	0.68	0	-0.62	19.6	19	20
15	20211102BS02	1	UU试验	1.05	1.02	197	0	-3	4	148.8	0	7.3	1.05	122.8	188	0	0	1	1	1	1.31	12.19	315.8	193	1.64	356.9	61.4	0	237.9	233.9	0.62	0	-0.66	19.7	19.1	20
16	20211102BS02	1	UU试验	1.13	1.06	198	0	-3	4	187.3	0	7.3	1.16	153.7	188	0	0	1	1	1	1.45	12.19	347.7	194	1.79	373.85	76.85	0	249.2	245.2	0.56	0	-0.73	19.6	19	20
17	20211102BS02	1	UU试验	1.22	1.1	197	0	-3	5	208.7	0	7.3	1.23	171.2	188	0	0	1	1	1	1.54	12.19	363.2	192	1.89	381.1	85.6	0	254.1	249.1	0.54	0	-0.77	19.7	19.1	20.1
18	20211102BS02	1	UU试验	1.3	1.14	197	0	-3	5	236.1	0	7.3	1.34	193.7	188	0	0	1	1	1	1.68	12.19	385.7	192	2.01	392.35	96.85	0	261.6	256.6	0.5	0	-0.84	19.7	19.1	20.1
19	20211102BS02	1	UU试验	1.38	1.18	198	0	-3	5	254.1	0	7.3	1.41	208.4	188	0	0	1	1	1	1.76	12.19	401.4	193	2.08	401.2	104.2	0	267.5	262.5	0.49	0	-0.88	19.7	19.1	20
20	20211102BS02	1	UU试验	1.47	1.21	198	0	-3	5	276.3	0	7.3	1.52	226.7	188	0	0	1	1	1	1.9	12.25	419.7	193	2.17	410.35	113.35	0	273.6	268.6	0.47	0	-0.95	19.7	19.1	20.1
21	20211102BS02	1	UU试验	1.55	1.24	197	0	-4	5	290.8	0	7.3	1.6	237.4	188	0	0	1	1	1	2	12.25	429.4	192	2.24	414.2	118.7	0	276.1	271.1	0.45	0	-1	19.7	19.1	20.1
22	20211102BS02	1	UU试验	1.63	1.28	198	0	-3	5	311.4	0	7.3	1.71	254.2	188	0	0	1	1	1	2.14	12.25	447.2	193	2.32	424.1	127.1	0	282.7	277.7	0.44	0	-1.07	19.7	19.1	20
23	20211102BS02	1	UU试验	1.72	1.31	197	0	-3	5	325.1	0	7.3	1.79	265.4	188	0	0	1	1	1	2.24	12.25	457.4	192	2.38	428.2	132.7	0	285.5	280.5	0.43	0	-1.12	19.7	19.1	20.1
24	20211102BS02	1	UU试验	1.8	1.34	198	0	-4	5	343	0	7.3	1.9	280	188	0	0	1	1	1	2.38	12.31	473	193	2.45	437	140	0	291.3	286.3	0.41	0	-1.19	19.6	19.1	20
25	20211102BS02	1	UU试验	1.88	1.37	198	0	-3	5	353.3	0	7.3	1.98	287	188	0	0	1	1	1	2.48	12.31	480	193	2.49	440.5	143.5	0	293.7	288.7	0.41	0	-1.24	19.7	19.1	20.1
26	20211102BS02	1	UU试验	1.97	1.4	198	0	-3	5	369.6	0	7.3	2.09	300.2	188	0	0	1	1	1	2.61	12.31	493.2	193	2.56	447.1	150.1	0	298.1	293.1	0.4	0	-1.31	19.7	19.1	20.1
27	20211102BS02	1	UU试验	2.05	1.43	198	0	-3	5	379.8	0	7.3	2.17	308.5	188	0	0	1	1	1	2.71	12.31	501.5	193	2.6	451.25	154.25	0	300.8	295.8	0.39	0	-1.36	19.7	19.1	20
28	20211102BS02	1	UU试验	2.13	1.46	198	0	-3	5	394.4	0	7.3	2.28	320.4	188	0	0	1	1	1	2.85	12.37	513.4	193	2.66	457.2	160.2	0	304.8	299.8	0.38	0	-1.43	19.7	19.1	20
29	20211102BS02	1	UU试验	2.22	1.49	199	0	-3	5	402.9	0	7.3	2.36	325.7	188	0	0	1	1	1	2.95	12.37	519.7	194	2.68	461.35	162.85	0	307.6	302.6	0.38	0	-1.48	19.7	19.1	20
30	20211102BS02	1	UU试验	2.3	1.52	198	0	-3	5	415.7	0	7.3	2.48	336.1	188	0	0	1	1	1	3.1	12.37	529.1	193	2.74	465.05	168.05	0	310	305	0.37	0	-1.55	19.7	19.1	20
31	20211102BS02	1	UU试验	2.38	1.54	198	0	-3	5	425.2	0	7.3	2.56	343.7	188	0	0	1	1	1	3.2	12.37	536.7	193	2.78	468.85	171.85	0	312.6	307.6	0.37	0	-1.6	19.7	19.1	20
32	20211102BS02	1	UU试验	2.47	1.57	197	0	-3	5	436.3	0	7.3	2.67	352.7	188	0	0	1	1	1	3.34	12.43	544.7	192	2.84	471.85	176.35	0	314.6	309.6	0.36	0	-1.67	19.7	19.1	20
33	20211102BS02	1	UU试验	2.55	1.6	198	0	-3	6	443.1	0	7.3	2.76	356.5	188	0	0	1	1	1	3.45	12.43	548.5	192	2.86	475.25	178.25	0	316.8	310.8	0.36	0	-1.73	19.7	19.1	20.1
34	20211102BS02	1	UU试验	2.63	1.62	198	0	-3	6	454.2	0	7.3	2.88	365.4	188	0	0	1	1	1	3.6	12.43	557.4	192	2.9	479.7	182.7	0	319.8	313.8	0.35	0	-1.8	19.7	19.1	20.1
35	20211102BS02	1	UU试验	2.72	1.65	198	0	-4	5	460.2	0	7.3	2.95	370.2	188	0	0	1	1	1	3.69	12.43	563.2	193	2.92	482.1	185.1	0	321.4	316.4	0.35	0	-1.85	19.7	19.1	20
36	20211102BS02	1	UU试验	2.8	1.67	198	0	-3	6	469.6	0	7.3	3.07	377.8	188	0	0	1	1	1	3.84	12.5	569.8	192	2.97	485.9	188.9	0	323.9	317.9	0.34	0	-1.92	19.7	19.1	20
37	20211102BS02	1	UU试验	2.88	1.7	198	0	-4	6	474.8	0	7.3	3.14	379.8	188	0	0	1	1	1	3.93	12.5	571.8	192	2.98	486.9	189.9	0	324.6	318.6	0.34	0	-1.97	19.7	19.1	20
38	20211102BS02	1	UU试验	2.97	1.72	198	0	-3	6	482.5	0	7.3	3.25	386	188	0	0	1	1	1	4.06	12.5	578	192	3.01	490	193	0	326.7	320.7	0.34	0	-2.03	19.7	19.1	20.1
39	20211102BS02	1	UU试验	3.05	1.75	198	0	-3	6	487.6	0	7.3	3.33	390.1	188	0	0	1	1	1	4.16	12.5	582.1	192	3.03	492.05	195.05	0	328	322	0.34	0	-2.08	19.7	19.1	20.1
40	20211102BS02	1	UU试验	3.13	1.77	198	0	-3	6	495.3	0	9.1	3.45	396.2	188	0	0	1	1	1	4.31	12.56	588.2	192	3.06	495.1	198.1	0	330.1	324.1	0.33	0	-2.15	19.7	19.1	20.1
41	20211102BS02	1	UU试验	3.22	1.79	198	0	-3	6	500.4	0	7.3	3.52	398.4	188	0	0	1	1	1	4.4	12.56	590.4	192	3.08	496.2	199.2	0	330.8	324.8	0.33	0	-2.2	19.7	19.1	20.1
42	20211102BS02	1	UU试验	3.3	1.82	199	0	-3	6	507.3	0	9.1	3.63	403.9	188	0	0	1	1	1	4.54	12.56	596.9	193	3.09	500.45	201.95	0	333.6	327.6	0.33	0	-2.27	19.7	19.1	20.1
43	20211102BS02	1	UU试验	3.38	1.84	198	0	-3	6	510.7	0	9.1	3.7	406.6	188	0	0	1	1	1	4.63	12.56	598.6	192	3.12	500.3	203.3	0	333.5	327.5	0.33	0	-2.32	19.7	19.1	20.1
44	20211102BS02	1	UU试验	3.47	1.86	199	0	-3	7	516.7	0	9.1	3.81	411.4	188	0	0	1	1	1	4.76	12.62	603.4	192	3.14	504.2	205.7	0	336.1	329.1	0.33	0	-2.38	19.7	19.1	20.1
45	20211102BS02	1	UU试验	3.55	1.88	198	0	-3	6	520.1	0	7.3	3.89	412.1	188	0	0	1	1	1	4.86	12.62	604.1	192	3.15	503.05	206.05	0	335.4	329.4	0.32	0	-2.43	19.7	19.1	20.1
46	20211102BS02	1	UU试验	3.63	1.91	199	0	-3	7	526.1	0	9.1	3.99	416.9	188	0	0	1	1	1	4.99	12.62	608.9	192	3.17	506.95	208.45	0	338	331	0.32	0	-2.5	19.7	19.1	20.1
47	20211102BS02	1	UU试验	3.72	1.93	198	0	-3	7	529.5	0	9.1	4.07	419.6	188	0	0	1	1	1	5.09	12.62	610.6	191	3.2	506.8	209.8	0	337.9	330.9	0.32	0	-2.55	19.7	19.1	20.1
48	20211102BS02	1	UU试验	3.8	1.95	198	0	-4	6	532.9	0	7.3	4.18	422.3	188	0	0	1	1	1	5.22	12.69	614.3	192	3.2	508.15	211.15	0	338.8	332.8	0.32	0	-2.61	19.6	19.1	20
49	20211102BS02	1	UU试验	3.88	1.97	199	0	-3	7	534.7	0	9.1	4.25	421.4	188	0	0	1	1	1	5.31	12.69	613.4	192	3.19	509.2	210.7	0	339.5	332.5	0.32	0	-2.65	19.7	19.1	20.1
50	20211102BS02	1	UU试验	3.97	1.99	198	0	-3	7	538.9	0	9.1	4.36	424.7	188	0	0	1	1	1	5.45	12.69	615.7	191	3.22	509.35	212.35	0	339.6	332.6	0.32	0	-2.73	19.7	19.1	20
51	20211102BS02	1	UU试验	4.05	2.01	199	0	-3	7	541.5	0	9.1	4.43	426.7	188	0	0	1	1	1	5.54	12.69	618.7	192	3.22	511.85	213.35	0	341.2	334.2	0.32	0	-2.77	19.7	19.1	20
52	20211102BS02	1	UU试验	4.13	2.03	199	0	-3	7	544.9	0	9.1	4.53	429.4	188	0	0	1	1	1	5.66	12.75	621.4	192	3.24	513.2	214.7	0	342.1	335.1	0.32	0	-2.83	19.7	19.1	20.1
53	20211102BS02	1	UU试验	4.22	2.05	199	0	-3	7	545.8	0	9.1	4.6	428.1	188	0	0	1	1	1	5.75	12.75	620.1	192	3.23	512.55	214.05	0	341.7	334.7	0.32	0	-2.88	19.7	19.1	20
54	20211102BS02	1	UU试验	4.3	2.07	199	0	-3	7	550	0	9.1	4.7	431.4	188	0	0	1	1	1	5.88	12.75	623.4	192	3.25	514.2	215.7	0	342.8	335.8	0.32	0	-2.94	19.7	19.1	20.1
55	20211102BS02	1	UU试验	4.38	2.09	199	0	-3	7	551.8	0	9.1	4.77	432.8	188	0	0	1	1	1	5.96	12.75	624.8	192	3.25	514.9	216.4	0	343.3	336.3	0.31	0	-2.98	19.7	19.1	20
56	20211102BS02	1	UU试验	4.47	2.11	199	0	-3	7	555.2	0	9.1	4.88	435.5	188	0	0	1	1	1	6.1	12.75	627.5	192	3.27	516.25	217.75	0	344.2	337.2	0.31	0	-3.05	19.7	19.1	20
57	20211102BS02	1	UU试验	4.55	2.13	198	0	-3	7	557.7	0	9.1	4.95	437.4	188	0	0	1	1	1	6.19	12.81	628.4	191	3.29	515.7	218.7	0	343.8	336.8	0.31	0	-3.1	19.7	19.1	20
58	20211102BS02	1	UU试验	4.63	2.15	199	0	-3	7	560.3	0	9.1	5.06	437.4	188	0	0	1	1	1	6.33	12.81	629.4	192	3.28	517.2	218.7	0	344.8	337.8	0.31	0	-3.17	19.7	19.1	20
59	20211102BS02	1	UU试验	4.72	2.17	200	0	-3	7	562.9	0	9.1	5.13	439.4	188	0	0	1	1	1	6.41	12.81	632.4	193	3.28	519.7	219.7	0	346.5	339.5	0.31	0	-3.21	19.7	19.1	20
60	20211102BS02	1	UU试验	4.8	2.19	199	0	-3	7	565.4	0	9.1	5.24	441.4	188	0	0	1	1	1	6.55	12.81	633.4	192	3.3	519.2	220.7	0	346.1	339.1	0.31	0	-3.28	19.7	19.1	20
61	20211102BS02	1	UU试验	4.88	2.21	199	0	-3	7	567.2	0	9.1	5.3	442.8	188	0	0	1	1	1	6.63	12.88	634.8	192	3.31	519.9	221.4	0	346.6	339.6	0.31	0	-3.32	19.7	19.1	20
62	20211102BS02	1	UU试验	4.97	2.23	199	0	-3	7	570.6	0	9.1	5.41	443	188	0	0	1	1	1	6.76	12.88	635	192	3.31	520	221.5	0	346.7	339.7	0.31	0	-3.38	19.7	19.1	20
63	20211102BS02	1	UU试验	5.05	2.25	199	0	-3	7	573.1	0	9.1	5.48	445	188	0	0	1	1	1	6.85	12.88	637	192	3.32	521	222.5	0	347.3	340.3	0.31	0	-3.43	19.7	19.1	20
64	20211102BS02	1	UU试验	5.13	2.27	199	0	-3	7	575.7	0	9.1	5.59	447	188	0	0	1	1	1	6.99	12.88	639	192	3.33	522	223.5	0	348	341	0.31	0	-3.5	19.7	19.1	20
65	20211102BS02	1	UU试验	5.22	2.28	198	0	-3	7	577.4	0	9.1	5.66	448.3	188	0	0	1	1	1	7.08	12.94	639.3	191	3.35	521.15	224.15	0	347.4	340.4	0.31	0	-3.54	19.7	19.1	20.1
66	20211102BS02	1	UU试验	5.3	2.3	198	0	-3	7	580	0	9.1	5.76	448.2	188	0	0	1	1	1	7.2	12.94	639.2	191	3.35	521.1	224.1	0	347.4	340.4	0.31	0	-3.6	19.7	19.1	20
67	20211102BS02	1	UU试验	5.38	2.32	199	0	-3	7	581.7	0	9.1	5.83	449.5	188	0	0	1	1	1	7.29	12.94	641.5	192	3.34	523.25	224.75	0	348.8	341.8	0.31	0	-3.65	19.7	19.1	20.1
68	20211102BS02	1	UU试验	5.47	2.34	199	0	-3	7	584.3	0	9.1	5.93	451.5	188	0	0	1	1	1	7.41	12.94	643.5	192	3.35	524.25	225.75	0	349.5	342.5	0.31	0	-3.71	19.7	19.1	20
69	20211102BS02	1	UU试验	5.55	2.36	199	0	-3	7	586.8	0	9.1	6	453.5	188	0	0	1	1	1	7.5	13	645.5	192	3.36	525.25	226.75	0	350.2	343.2	0.3	0	-3.75	19.7	19.1	20
70	20211102BS02	1	UU试验	5.63	2.37	199	0	-3	8	589.4	0	9.1	6.1	453.4	188	0	0	1	1	1	7.63	13	644.4	191	3.37	525.2	226.7	0	350.1	342.1	0.31	0	-3.82	19.7	19.1	20.1
71	20211102BS02	1	UU试验	5.72	2.39	199	0	-3	7	591.1	0	9.1	6.17	454.7	188	0	0	1	1	1	7.71	13	646.7	192	3.37	525.85	227.35	0	350.6	343.6	0.3	0	-3.86	19.7	19.1	20
72	20211102BS02	1	UU试验	5.8	2.41	199	0	-3	7	594.5	0	9.1	6.28	457.3	188	0	0	1	1	1	7.85	13	649.3	192	3.38	527.15	228.65	0	351.4	344.4	0.3	0	-3.93	19.7	19.1	20
73	20211102BS02	1	UU试验	5.88	2.43	199	0	-3	8	597.1	0	9.1	6.34	459.3	188	0	0	1	1	1	7.93	13	650.3	191	3.4	528.15	229.65	0	352.1	344.1	0.3	0	-3.97	19.7	19.1	20
74	20211102BS02	1	UU试验	5.97	2.44	198	0	-3	7	599.7	0	9.1	6.44	461.3	188	0	0	1	1	1	8.05	13.07	652.3	191	3.42	527.65	230.65	0	351.8	344.8	0.3	0	-4.03	19.7	19.1	20
75	20211102BS02	1	UU试验	6.05	2.46	199	0	-3	8	601.4	0	9.1	6.54	460.1	188	0	0	1	1	1	8.18	13.07	651.1	191	3.41	528.55	230.05	0	352.4	344.4	0.3	0	-4.09	19.7	19.1	20.1
76	20211102BS02	1	UU试验	6.13	2.48	200	0	-3	8	603.9	0	9.1	6.63	462.1	188	0	0	1	1	1	8.29	13.07	654.1	192	3.41	531.05	231.05	0	354	346	0.3	0	-4.14	19.7	19.1	20.1
77	20211102BS02	1	UU试验	6.22	2.49	199	0	-3	7	605.7	0	9.1	6.7	463.4	188	0	0	1	1	1	8.38	13.07	655.4	192	3.41	530.2	231.7	0	353.5	346.5	0.3	0	-4.19	19.7	19.1	20
78	20211102BS02	1	UU试验	6.3	2.51	200	0	-3	8	609.1	0	9.1	6.8	466	188	0	0	1	1	1	8.5	13.13	658	192	3.43	533	233	0	355.3	347.3	0.3	0	-4.25	19.7	19.1	20
79	20211102BS02	1	UU试验	6.38	2.53	199	0	-3	7	610.8	0	9.1	6.87	465.2	188	0	0	1	1	1	8.59	13.13	657.2	192	3.42	531.1	232.6	0	354.1	347.1	0.3	0	-4.3	19.7	19.1	20.1
80	20211102BS02	1	UU试验	6.47	2.54	200	0	-3	8	613.4	0	9.1	6.98	467.2	188	0	0	1	1	1	8.73	13.13	659.2	192	3.43	533.6	233.6	0	355.7	347.7	0.3	0	-4.37	19.7	19.1	20
81	20211102BS02	1	UU试验	6.55	2.56	199	0	-3	8	615.9	0	9.1	7.05	469.1	188	0	0	1	1	1	8.81	13.13	660.1	191	3.46	533.05	234.55	0	355.4	347.4	0.3	0	-4.41	19.7	19.1	20
82	20211102BS02	1	UU试验	6.63	2.58	200	0	-3	8	617.6	0	9.1	7.17	470.4	188	0	0	1	1	1	8.96	13.2	662.4	192	3.45	535.2	235.2	0	356.8	348.8	0.3	0	-4.48	19.7	19.1	20
83	20211102BS02	1	UU试验	6.72	2.59	200	0	-3	8	620.2	0	9.1	7.24	469.8	188	0	0	1	1	1	9.05	13.2	661.8	192	3.45	534.9	234.9	0	356.6	348.6	0.3	0	-4.53	19.7	19.1	20
84	20211102BS02	1	UU试验	6.8	2.61	199	0	-3	8	622.8	0	9.1	7.35	471.8	188	0	0	1	1	1	9.19	13.2	662.8	191	3.47	534.4	235.9	0	356.3	348.3	0.3	0	-4.6	19.7	19.1	20
85	20211102BS02	1	UU试验	6.88	2.62	199	0	-3	8	625.3	0	9.1	7.42	473.7	188	0	0	1	1	1	9.28	13.26	664.7	191	3.48	535.35	236.85	0	356.9	348.9	0.3	0	-4.64	19.7	19.1	20
86	20211102BS02	1	UU试验	6.97	2.64	200	0	-3	8	627.9	0	9.1	7.54	473.5	188	0	0	1	1	1	9.43	13.26	665.5	192	3.47	536.75	236.75	0	357.8	349.8	0.3	0	-4.72	19.7	19.1	20
87	20211102BS02	1	UU试验	7.05	2.66	199	0	-3	8	628.7	0	9.1	7.61	474.1	188	0	0	1	1	1	9.51	13.26	665.1	191	3.48	535.55	237.05	0	357	349	0.3	0	-4.76	19.7	19.1	20
88	20211102BS02	1	UU试验	7.13	2.67	200	0	-3	8	631.3	0	9.1	7.72	476.1	188	0	0	1	1	1	9.65	13.26	668.1	192	3.48	538.05	238.05	0	358.7	350.7	0.3	0	-4.83	19.7	19.1	20
89	20211102BS02	1	UU试验	7.22	2.69	199	0	-3	8	632.2	0	9.1	7.79	476.8	188	0	0	1	1	1	9.74	13.32	667.8	191	3.5	536.9	238.4	0	357.9	349.9	0.29	0	-4.87	19.7	19.1	20
90	20211102BS02	1	UU试验	7.3	2.7	200	0	-3	8	635.6	0	9.1	7.9	477.2	188	0	0	1	1	1	9.88	13.32	669.2	192	3.49	538.6	238.6	0	359.1	351.1	0.3	0	-4.94	19.7	19.1	20
91	20211102BS02	1	UU试验	7.38	2.72	199	0	-3	8	637.3	0	9.1	7.97	478.5	188	0	0	1	1	1	9.96	13.32	669.5	191	3.51	537.75	239.25	0	358.5	350.5	0.29	0	-4.98	19.7	19.1	20
92	20211102BS02	1	UU试验	7.47	2.73	199	0	-3	8	640.7	0	9.1	8.08	481	188	0	0	1	1	1	10.1	13.32	672	191	3.52	539	240.5	0	359.3	351.3	0.29	0	-5.05	19.7	19.1	20
93	20211102BS02	1	UU试验	7.55	2.75	200	0	-3	8	642.4	0	9.1	8.16	482.3	188	0	0	1	1	1	10.2	13.39	674.3	192	3.51	541.15	241.15	0	360.8	352.8	0.29	0	-5.1	19.7	19.1	20
94	20211102BS02	1	UU试验	7.63	2.76	199	0	-3	8	645	0	9.1	8.27	481.7	188	0	0	1	1	1	10.34	13.39	672.7	191	3.52	539.35	240.85	0	359.6	351.6	0.29	0	-5.17	19.7	19.1	20
95	20211102BS02	1	UU试验	7.72	2.78	200	0	-3	8	646.7	0	9.1	8.34	483	188	0	0	1	1	1	10.43	13.39	675	192	3.52	541.5	241.5	0	361	353	0.29	0	-5.22	19.7	19.1	20
96	20211102BS02	1	UU试验	7.8	2.79	200	0	-3	8	648.4	0	9.1	8.45	484.2	188	0	0	1	1	1	10.56	13.39	676.2	192	3.52	542.1	242.1	0	361.4	353.4	0.29	0	-5.28	19.7	19.1	20
97	20211102BS02	1	UU试验	7.88	2.81	200	0	-3	8	650.1	0	9.1	8.52	485.5	188	0	0	1	1	1	10.65	13.45	677.5	192	3.53	542.75	242.75	0	361.8	353.8	0.29	0	-5.33	19.7	19.1	20
98	20211102BS02	1	UU试验	7.97	2.82	199	0	-3	8	653.6	0	9.1	8.63	485.9	188	0	0	1	1	1	10.79	13.45	676.9	191	3.54	541.45	242.95	0	361	353	0.29	0	-5.39	19.7	19.1	20
99	20211102BS02	1	UU试验	8.05	2.84	200	0	-3	8	654.4	0	9.1	8.7	486.5	188	0	0	1	1	1	10.88	13.45	678.5	192	3.53	543.25	243.25	0	362.2	354.2	0.29	0	-5.44	19.7	19.1	20
100	20211102BS02	1	UU试验	8.13	2.85	199	0	-3	8	656.1	0	9.1	8.81	487.8	188	0	0	1	1	1	11.01	13.45	678.8	191	3.55	542.4	243.9	0	361.6	353.6	0.29	0	-5.51	19.7	19.1	20
101	20211102BS02	1	UU试验	8.22	2.87	199	0	-3	8	657	0	9.1	8.88	488.5	188	0	0	1	1	1	11.1	13.52	679.5	191	3.56	542.75	244.25	0	361.8	353.8	0.29	0	-5.55	19.7	19.1	20
102	20211102BS02	1	UU试验	8.3	2.88	200	0	-3	8	658.7	0	9.1	8.99	487.2	188	0	0	1	1	1	11.24	13.52	679.2	192	3.54	543.6	243.6	0	362.4	354.4	0.29	0	-5.62	19.7	19.1	20
103	20211102BS02	1	UU试验	8.38	2.9	199	0	-3	8	660.4	0	9.1	9.06	488.5	188	0	0	1	1	1	11.32	13.52	679.5	191	3.56	542.75	244.25	0	361.8	353.8	0.29	0	-5.66	19.7	19.1	20
104	20211102BS02	1	UU试验	8.47	2.91	199	0	-3	8	663	0	9.1	9.16	490.4	188	0	0	1	1	1	11.45	13.58	681.4	191	3.57	543.7	245.2	0	362.5	354.5	0.29	0	-5.72	19.7	19.1	20
105	20211102BS02	1	UU试验	8.55	2.92	200	0	-3	8	663.8	0	10.9	9.23	488.8	188	0	0	1	1	1	11.54	13.58	680.8	192	3.55	544.4	244.4	0	362.9	354.9	0.29	0	-5.77	19.7	19.2	20.1
106	20211102BS02	1	UU试验	8.63	2.94	199	0	-3	8	664.7	0	9.1	9.33	489.5	188	0	0	1	1	1	11.66	13.58	680.5	191	3.56	543.25	244.75	0	362.2	354.2	0.29	0	-5.83	19.7	19.1	20
107	20211102BS02	1	UU试验	8.72	2.95	200	0	-3	9	666.4	0	10.9	9.4	490.7	188	0	0	1	1	1	11.75	13.58	681.7	191	3.57	545.35	245.35	0	363.6	354.6	0.29	0	-5.88	19.7	19.2	20
108	20211102BS02	1	UU试验	8.8	2.97	199	0	-3	8	667.2	0	9.1	9.5	491.3	188	0	0	1	1	1	11.88	13.65	682.3	191	3.57	544.15	245.65	0	362.8	354.8	0.29	0	-5.94	19.7	19.1	20
109	20211102BS02	1	UU试验	8.88	2.98	200	0	-3	8	669	0	10.9	9.57	490.1	188	0	0	1	1	1	11.96	13.65	682.1	192	3.55	545.05	245.05	0	363.4	355.4	0.29	0	-5.98	19.7	19.2	20.1
110	20211102BS02	1	UU试验	8.97	2.99	200	0	-3	8	670.7	0	10.9	9.67	491.4	188	0	0	1	1	1	12.09	13.65	683.4	192	3.56	545.7	245.7	0	363.8	355.8	0.29	0	-6.05	19.7	19.2	20
111	20211102BS02	1	UU试验	9.05	3.01	199	0	-3	8	671.5	0	9.1	9.74	491.9	188	0	0	1	1	1	12.18	13.65	682.9	191	3.58	544.45	245.95	0	363	355	0.29	0	-6.09	19.7	19.1	20
112	20211102BS02	1	UU试验	9.13	3.02	200	0	-3	8	673.2	0	10.9	9.85	493.2	188	0	0	1	1	1	12.31	13.72	685.2	192	3.57	546.6	246.6	0	364.4	356.4	0.29	0	-6.16	19.7	19.2	20
113	20211102BS02	1	UU试验	9.22	3.04	199	0	-3	8	674.9	0	10.9	9.92	491.9	188	0	0	1	1	1	12.4	13.72	682.9	191	3.58	544.45	245.95	0	363	355	0.29	0	-6.2	19.7	19.1	20
114	20211102BS02	1	UU试验	9.3	3.05	200	0	-3	8	675.8	0	10.9	10.02	492.6	188	0	0	1	1	1	12.53	13.72	684.6	192	3.57	546.3	246.3	0	364.2	356.2	0.29	0	-6.27	19.7	19.2	20
115	20211102BS02	1	UU试验	9.38	3.06	200	0	-3	9	677.5	0	10.9	10.08	493.8	188	0	0	1	1	1	12.6	13.72	684.8	191	3.59	546.9	246.9	0	364.6	355.6	0.29	0	-6.3	19.7	19.2	20.1
116	20211102BS02	1	UU试验	9.47	3.08	200	0	-3	8	679.2	0	10.9	10.19	495	188	0	0	1	1	1	12.74	13.78	687	192	3.58	547.5	247.5	0	365	357	0.29	0	-6.37	19.7	19.2	20
117	20211102BS02	1	UU试验	9.55	3.09	199	0	-3	9	680.1	0	10.9	10.26	493.5	188	0	0	1	1	1	12.83	13.78	683.5	190	3.6	545.25	246.75	0	363.5	354.5	0.29	0	-6.42	19.7	19.2	20
118	20211102BS02	1	UU试验	9.63	3.1	200	0	-3	9	682.6	0	10.9	10.36	495.4	188	0	0	1	1	1	12.95	13.78	686.4	191	3.59	547.7	247.7	0	365.1	356.1	0.29	0	-6.48	19.7	19.2	20
119	20211102BS02	1	UU试验	9.72	3.12	199	0	-3	8	684.4	0	10.9	10.43	496.7	188	0	0	1	1	1	13.04	13.78	687.7	191	3.6	546.85	248.35	0	364.6	356.6	0.29	0	-6.52	19.7	19.1	20
120	20211102BS02	1	UU试验	9.8	3.13	200	0	-3	9	686.1	0	10.9	10.53	497.9	188	0	0	1	1	1	13.16	13.85	688.9	191	3.61	548.95	248.95	0	366	357	0.29	0	-6.58	19.7	19.2	20
121	20211102BS02	1	UU试验	9.88	3.14	200	0	-3	9	687.8	0	10.9	10.6	496.6	188	0	0	1	1	1	13.25	13.85	687.6	191	3.6	548.3	248.3	0	365.5	356.5	0.29	0	-6.63	19.7	19.2	20
122	20211102BS02	1	UU试验	9.97	3.16	200	0	-3	8	689.5	0	10.9	10.7	497.8	188	0	0	1	1	1	13.38	13.85	689.8	192	3.59	548.9	248.9	0	365.9	357.9	0.29	0	-6.69	19.7	19.2	20
123	20211102BS02	1	UU试验	10.05	3.17	199	0	-3	9	690.3	0	10.9	10.77	498.4	188	0	0	1	1	1	13.46	13.85	688.4	190	3.62	547.7	249.2	0	365.1	356.1	0.29	0	-6.73	19.7	19.2	20
124	20211102BS02	1	UU试验	10.13	3.18	200	0	-3	8	692.1	0	10.9	10.87	499.7	188	0	0	1	1	1	13.59	13.91	691.7	192	3.6	549.85	249.85	0	366.6	358.6	0.29	0	-6.8	19.7	19.2	20
125	20211102BS02	1	UU试验	10.22	3.2	199	0	-3	9	692.9	0	10.9	10.94	498.1	188	0	0	1	1	1	13.68	13.91	688.1	190	3.62	547.55	249.05	0	365	356	0.29	0	-6.84	19.7	19.2	20
126	20211102BS02	1	UU试验	10.3	3.21	200	0	-3	9	694.6	0	10.9	11.04	499.4	188	0	0	1	1	1	13.8	13.91	690.4	191	3.61	549.7	249.7	0	366.5	357.5	0.29	0	-6.9	19.7	19.2	20
127	20211102BS02	1	UU试验	10.38	3.22	199	0	-3	9	695.5	0	10.9	11.11	500	188	0	0	1	1	1	13.89	13.91	690	190	3.63	548.5	250	0	365.7	356.7	0.28	0	-6.95	19.7	19.2	20
128	20211102BS02	1	UU试验	10.47	3.24	200	0	-3	9	698	0	10.9	11.21	501.8	188	0	0	1	1	1	14.01	13.98	692.8	191	3.63	550.9	250.9	0	367.3	358.3	0.28	0	-7.01	19.7	19.2	20
129	20211102BS02	1	UU试验	10.55	3.25	199	0	-3	9	698.9	0	10.9	11.28	499.9	188	0	0	1	1	1	14.1	13.98	689.9	190	3.63	548.45	249.95	0	365.6	356.6	0.28	0	-7.05	19.7	19.2	20
130	20211102BS02	1	UU试验	10.63	3.26	200	0	-3	9	701.5	0	10.9	11.38	501.8	188	0	0	1	1	1	14.23	13.98	692.8	191	3.63	550.9	250.9	0	367.3	358.3	0.28	0	-7.12	19.7	19.2	20
131	20211102BS02	1	UU试验	10.72	3.27	200	0	-3	9	703.2	0	10.9	11.45	503	188	0	0	1	1	1	14.31	13.98	694	191	3.63	551.5	251.5	0	367.7	358.7	0.28	0	-7.16	19.7	19.2	20
132	20211102BS02	1	UU试验	10.8	3.29	199	0	-3	9	704.9	0	10.9	11.55	504.2	188	0	0	1	1	1	14.44	14.05	694.2	190	3.65	550.6	252.1	0	367.1	358.1	0.28	0	-7.22	19.7	19.2	20
133	20211102BS02	1	UU试验	10.88	3.3	200	0	-3	9	706.6	0	10.9	11.62	502.9	188	0	0	1	1	1	14.53	14.05	693.9	191	3.63	551.45	251.45	0	367.6	358.6	0.28	0	-7.27	19.7	19.2	20
134	20211102BS02	1	UU试验	10.97	3.31	200	0	-3	9	709.2	0	10.9	11.72	504.8	188	0	0	1	1	1	14.65	14.05	695.8	191	3.64	552.4	252.4	0	368.3	359.3	0.28	0	-7.33	19.7	19.2	20
135	20211102BS02	1	UU试验	11.05	3.32	200	0	-3	9	710.9	0	10.9	11.79	506	188	0	0	1	1	1	14.74	14.05	697	191	3.65	553	253	0	368.7	359.7	0.28	0	-7.37	19.7	19.2	20
136	20211102BS02	1	UU试验	11.13	3.34	200	0	-3	9	712.6	0	10.9	11.89	507.2	188	0	0	1	1	1	14.86	14.11	698.2	191	3.66	553.6	253.6	0	369.1	360.1	0.28	0	-7.43	19.7	19.2	20
137	20211102BS02	1	UU试验	11.22	3.35	199	0	-3	9	713.4	0	10.9	11.97	505.6	188	0	0	1	1	1	14.96	14.11	695.6	190	3.66	551.3	252.8	0	367.5	358.5	0.28	0	-7.48	19.7	19.2	20
138	20211102BS02	1	UU试验	11.3	3.36	200	0	-3	9	715.1	0	10.9	12.07	506.8	188	0	0	1	1	1	15.09	14.11	697.8	191	3.65	553.4	253.4	0	368.9	359.9	0.28	0	-7.55	19.7	19.2	20
139	20211102BS02	1	UU试验	11.38	3.37	200	0	-3	9	716	0	10.9	12.15	507.4	188	0	0	1	1	1	15.19	14.18	698.4	191	3.66	553.7	253.7	0	369.1	360.1	0.28	0	-7.6	19.7	19.2	20
140	20211102BS02	1	UU试验	11.47	3.39	200	0	-3	9	717.7	0	10.9	12.26	506.1	188	0	0	1	1	1	15.33	14.18	697.1	191	3.65	553.05	253.05	0	368.7	359.7	0.28	0	-7.67	19.7	19.2	20
141	20211102BS02	1	UU试验	11.55	3.4	200	0	-3	9	718.6	0	10.9	12.33	506.8	188	0	0	1	1	1	15.41	14.18	697.8	191	3.65	553.4	253.4	0	368.9	359.9	0.28	0	-7.71	19.7	19.2	20
142	20211102BS02	1	UU试验	11.63	3.41	200	0	-3	9	720.3	0	10.9	12.44	508	188	0	0	1	1	1	15.55	14.18	699	191	3.66	554	254	0	369.3	360.3	0.28	0	-7.78	19.7	19.2	20
143	20211102BS02	1	UU试验	11.72	3.42	200	0	-3	9	721.1	0	10.9	12.51	508.5	188	0	0	1	1	1	15.64	14.25	699.5	191	3.66	554.25	254.25	0	369.5	360.5	0.28	0	-7.82	19.7	19.2	20
144	20211102BS02	1	UU试验	11.8	3.44	199	0	-3	9	722.8	0	10.9	12.62	507.2	188	0	0	1	1	1	15.78	14.25	697.2	190	3.67	552.1	253.6	0	368.1	359.1	0.28	0	-7.89	19.7	19.2	20
145	20211102BS02	1	UU试验	11.88	3.45	199	0	-3	9	725.4	0	10.9	12.68	509.1	188	0	0	1	1	1	15.85	14.25	699.1	190	3.68	553.05	254.55	0	368.7	359.7	0.28	0	-7.93	19.7	19.2	20
146	20211102BS02	1	UU试验	11.97	3.46	200	0	-3	9	727.1	0	10.9	12.79	510.2	188	0	0	1	1	1	15.99	14.31	701.2	191	3.67	555.1	255.1	0	370.1	361.1	0.28	0	-8	19.7	19.2	20
147	20211102BS02	1	UU试验	12.05	3.47	200	0	-3	9	728.8	0	10.9	12.87	509.3	188	0	0	1	1	1	16.09	14.31	700.3	191	3.67	554.65	254.65	0	369.8	360.8	0.28	0	-8.05	19.7	19.2	20
148	20211102BS02	1	UU试验	12.13	3.48	200	0	-3	9	730.5	0	10.9	12.97	510.5	188	0	0	1	1	1	16.21	14.31	701.5	191	3.67	555.25	255.25	0	370.2	361.2	0.28	0	-8.11	19.7	19.2	20
149	20211102BS02	1	UU试验	12.22	3.5	200	0	-3	9	732.3	0	10.9	13.05	511.7	188	0	0	1	1	1	16.31	14.31	702.7	191	3.68	555.85	255.85	0	370.6	361.6	0.28	0	-8.16	19.7	19.2	20
150	20211102BS02	1	UU试验	12.3	3.51	201	0	-3	9	734.8	0	10.9	13.15	513.5	188	0	0	1	1	1	16.44	14.38	705.5	192	3.67	558.25	256.75	0	372.2	363.2	0.28	0	-8.22	19.7	19.2	20
151	20211102BS02	1	UU试验	12.38	3.52	200	0	-3	9	736.5	0	10.9	13.23	512.2	188	0	0	1	1	1	16.54	14.38	703.2	191	3.68	556.1	256.1	0	370.7	361.7	0.28	0	-8.27	19.7	19.2	20
152	20211102BS02	1	UU试验	12.47	3.53	200	0	-3	9	738.2	0	10.9	13.34	513.4	188	0	0	1	1	1	16.68	14.38	704.4	191	3.69	556.7	256.7	0	371.1	362.1	0.28	0	-8.34	19.7	19.2	20
153	20211102BS02	1	UU试验	12.55	3.54	200	0	-3	9	739.1	0	10.9	13.41	514	188	0	0	1	1	1	16.76	14.45	705	191	3.69	557	257	0	371.3	362.3	0.28	0	-8.38	19.7	19.2	20
154	20211102BS02	1	UU试验	12.63	3.55	200	0	-3	9	740.8	0	10.9	13.51	512.7	188	0	0	1	1	1	16.89	14.45	703.7	191	3.68	556.35	256.35	0	370.9	361.9	0.28	0	-8.45	19.7	19.2	20
155	20211102BS02	1	UU试验	12.72	3.57	201	0	-3	9	742.5	0	10.9	13.59	513.8	188	0	0	1	1	1	16.99	14.45	705.8	192	3.68	558.4	256.9	0	372.3	363.3	0.28	0	-8.49	19.7	19.2	20
156	20211102BS02	1	UU试验	12.8	3.58	200	0	-3	9	743.4	0	10.9	13.7	514.5	188	0	0	1	1	1	17.13	14.51	705.5	191	3.69	557.25	257.25	0	371.5	362.5	0.28	0	-8.57	19.7	19.2	19.9
157	20211102BS02	1	UU试验	12.88	3.59	200	0	-3	10	745.1	0	10.9	13.76	513.5	188	0	0	1	1	1	17.2	14.51	703.5	190	3.7	556.75	256.75	0	371.2	361.2	0.28	0	-8.6	19.7	19.2	20
158	20211102BS02	1	UU试验	12.97	3.6	200	0	-3	9	746.8	0	10.9	13.87	514.7	188	0	0	1	1	1	17.34	14.51	705.7	191	3.69	557.35	257.35	0	371.6	362.6	0.28	0	-8.67	19.7	19.2	20
159	20211102BS02	1	UU试验	13.05	3.61	200	0	-3	10	747.7	0	10.9	13.94	515.3	188	0	0	1	1	1	17.43	14.51	705.3	190	3.71	557.65	257.65	0	371.8	361.8	0.28	0	-8.72	19.7	19.2	19.9
160	20211102BS02	1	UU试验	13.13	3.62	201	0	-3	10	749.4	0	10.9	14.05	516.5	188	0	0	1	1	1	17.56	14.58	707.5	191	3.7	559.75	258.25	0	373.2	363.2	0.28	0	-8.78	19.7	19.2	20
161	20211102BS02	1	UU试验	13.22	3.64	199	0	-3	9	749.4	0	10.9	14.12	514	188	0	0	1	1	1	17.65	14.58	704	190	3.71	555.5	257	0	370.3	361.3	0.28	0	-8.82	19.7	19.2	19.9
162	20211102BS02	1	UU试验	13.3	3.65	200	0	-3	9	751.1	0	10.9	14.22	515.2	188	0	0	1	1	1	17.78	14.58	706.2	191	3.7	557.6	257.6	0	371.7	362.7	0.28	0	-8.89	19.7	19.2	19.9
163	20211102BS02	1	UU试验	13.38	3.66	200	0	-3	10	752.8	0	10.9	14.29	516.3	188	0	0	1	1	1	17.86	14.58	706.3	190	3.72	558.15	258.15	0	372.1	362.1	0.28	0	-8.93	19.7	19.2	19.9
164	20211102BS02	1	UU试验	13.47	3.67	200	0	-3	9	753.6	0	10.9	14.4	516.9	188	0	0	1	1	1	18	14.65	707.9	191	3.71	558.45	258.45	0	372.3	363.3	0.28	0	-9	19.7	19.2	19.9
165	20211102BS02	1	UU试验	13.55	3.68	200	0	-3	10	755.4	0	10.9	14.47	515.6	188	0	0	1	1	1	18.09	14.65	705.6	190	3.71	557.8	257.8	0	371.9	361.9	0.28	0	-9.05	19.7	19.2	19.9
166	20211102BS02	1	UU试验	13.63	3.69	200	0	-3	9	755.4	0	10.9	14.57	515.6	188	0	0	1	1	1	18.21	14.65	706.6	191	3.7	557.8	257.8	0	371.9	362.9	0.28	0	-9.11	19.7	19.2	19.9
167	20211102BS02	1	UU试验	13.72	3.7	200	0	-3	10	755.4	0	10.9	14.64	515.6	188	0	0	1	1	1	18.3	14.72	705.6	190	3.71	557.8	257.8	0	371.9	361.9	0.28	0	-9.15	19.7	19.2	19.9
168	20211102BS02	1	UU试验	13.8	3.71	201	0	-3	10	756.2	0	10.9	14.74	513.7	188	0	0	1	1	1	18.43	14.72	704.7	191	3.69	558.35	256.85	0	372.2	362.2	0.28	0	-9.22	19.7	19.2	19.9
169	20211102BS02	1	UU试验	13.88	3.73	200	0	-3	9	757.1	0	10.9	14.81	514.3	188	0	0	1	1	1	18.51	14.72	705.3	191	3.69	557.15	257.15	0	371.4	362.4	0.28	0	-9.26	19.7	19.2	19.9
170	20211102BS02	1	UU试验	13.97	3.74	200	0	-3	10	758.8	0	10.9	14.91	515.5	188	0	0	1	1	1	18.64	14.72	705.5	190	3.71	557.75	257.75	0	371.8	361.8	0.28	0	-9.32	19.7	19.2	19.9
171	20211102BS02	1	UU试验	14.05	3.75	200	0	-3	9	760.5	0	10.9	14.98	516.6	188	0	0	1	1	1	18.73	14.79	707.6	191	3.7	558.3	258.3	0	372.2	363.2	0.28	0	-9.37	19.7	19.2	19.9
172	20211102BS02	1	UU试验	14.13	3.76	200	0	-3	9	761.3	0	10.9	15.08	514.7	188	0	0	1	1	1	18.85	14.79	705.7	191	3.69	557.35	257.35	0	371.6	362.6	0.28	0	-9.43	19.7	19.2	19.9
173	20211102BS02	1	UU试验	14.22	3.77	200	0	-3	10	761.3	0	10.9	15.15	514.7	188	0	0	1	1	1	18.94	14.79	704.7	190	3.71	557.35	257.35	0	371.6	361.6	0.28	0	-9.47	19.7	19.2	19.9
174	20211102BS02	1	UU试验	14.3	3.78	200	0	-3	10	763.1	0	10.9	15.25	516	188	0	0	1	1	1	19.06	14.85	706	190	3.72	558	258	0	372	362	0.28	0	-9.53	19.7	19.2	19.9
175	20211102BS02	1	UU试验	14.38	3.79	201	0	-3	10	764.8	0	10.9	15.32	515	188	0	0	1	1	1	19.15	14.85	706	191	3.7	559	257.5	0	372.7	362.7	0.28	0	-9.57	19.7	19.2	19.9
176	20211102BS02	1	UU试验	14.47	3.8	200	0	-3	10	766.5	0	10.9	15.43	516.2	188	0	0	1	1	1	19.29	14.85	706.2	190	3.72	558.1	258.1	0	372.1	362.1	0.28	0	-9.65	19.7	19.2	19.9
177	20211102BS02	1	UU试验	14.55	3.81	200	0	-3	9	768.2	0	10.9	15.49	517.3	188	0	0	1	1	1	19.36	14.85	708.3	191	3.71	558.65	258.65	0	372.4	363.4	0.28	0	-9.68	19.7	19.2	19.9
178	20211102BS02	1	UU试验	14.63	3.83	200	0	-3	10	769	0	10.9	15.6	517.8	188	0	0	1	1	1	19.5	14.92	707.8	190	3.73	558.9	258.9	0	372.6	362.6	0.28	0	-9.75	19.7	19.2	19.9
179	20211102BS02	1	UU试验	14.72	3.84	200	0	-3	10	769	0	10.9	15.67	515.4	188	0	0	1	1	1	19.59	14.92	705.4	190	3.71	557.7	257.7	0	371.8	361.8	0.28	0	-9.8	19.7	19.2	19.9
180	20211102BS02	1	UU试验	14.8	3.85	200	0	-3	9	770.8	0	10.9	15.77	516.6	188	0	0	1	1	1	19.71	14.92	707.6	191	3.7	558.3	258.3	0	372.2	363.2	0.28	0	-9.86	19.7	19.2	19.9
181	20211102BS02	1	UU试验	14.88	3.86	200	0	-3	10	771.6	0	10.9	15.84	517.2	188	0	0	1	1	1	19.8	14.99	707.2	190	3.72	558.6	258.6	0	372.4	362.4	0.28	0	-9.9	19.7	19.2	19.9
182	20211102BS02	1	UU试验	14.97	3.87	200	0	-3	10	773.3	0	10.9	15.94	515.9	188	0	0	1	1	1	19.93	14.99	705.9	190	3.72	557.95	257.95	0	372	362	0.28	0	-9.97	19.7	19.2	19.9
183	20211102BS02	1	UU试验	15.05	3.88	200	0	-3	10	774.2	0	10.9	16.01	516.5	188	0	0	1	1	1	20.01	14.99	706.5	190	3.72	558.25	258.25	0	372.2	362.2	0.28	0	-10.01	19.7	19.2	19.9
184	20211102BS02	1	UU试验	15.13	3.89	201	0	-3	10	775.9	0	10.9	16.11	517.6	188	0	0	1	1	1	20.14	15.06	708.6	191	3.71	560.3	258.8	0	373.5	363.5	0.28	0	-10.07	19.7	19.2	19.9
185	20211102BS02	1	UU试验	15.22	3.9	201	0	-3	10	777.6	0	10.9	16.17	516.3	188	0	0	1	1	1	20.21	15.06	707.3	191	3.7	559.65	258.15	0	373.1	363.1	0.28	0	-10.11	19.7	19.2	19.9
186	20211102BS02	1	UU试验	15.3	3.91	200	0	-3	10	778.5	0	10.9	16.27	516.9	188	0	0	1	1	1	20.34	15.06	706.9	190	3.72	558.45	258.45	0	372.3	362.3	0.28	0	-10.17	19.7	19.2	19.9
187	20211102BS02	1	UU试验	15.38	3.92	200	0	-3	10	780.2	0	10.9	16.34	518.1	188	0	0	1	1	1	20.43	15.06	708.1	190	3.73	559.05	259.05	0	372.7	362.7	0.28	0	-10.22	19.8	19.2	19.9
188	20211102BS02	1	UU试验	15.47	3.93	200	0	-3	10	781.9	0	12.8	16.44	519.2	188	0	0	1	1	1	20.55	15.13	709.2	190	3.73	559.6	259.6	0	373.1	363.1	0.28	0	-10.28	19.7	19.2	19.9
189	20211102BS02	1	UU试验	15.55	3.94	200	0	-3	10	782.7	0	12.8	16.51	517.3	188	0	0	1	1	1	20.64	15.13	707.3	190	3.72	558.65	258.65	0	372.4	362.4	0.28	0	-10.32	19.7	19.3	20
190	20211102BS02	1	UU试验	15.63	3.95	200	0	-3	10	784.4	0	12.8	16.61	518.4	188	0	0	1	1	1	20.76	15.13	708.4	190	3.73	559.2	259.2	0	372.8	362.8	0.28	0	-10.38	19.8	19.3	20
191	20211102BS02	1	UU试验	15.72	3.96	201	0	-3	10	785.3	0	10.9	16.68	519	188	0	0	1	1	1	20.85	15.13	710	191	3.72	561	259.5	0	374	364	0.28	0	-10.43	19.8	19.3	20
192	20211102BS02	1	UU试验	15.8	3.97	200	0	-3	10	787	0	12.8	16.78	520.2	188	0	0	1	1	1	20.98	15.2	710.2	190	3.74	560.1	260.1	0	373.4	363.4	0.28	0	-10.49	19.8	19.2	20
193	20211102BS02	1	UU试验	15.88	3.99	201	0	-3	10	788.7	0	12.8	16.86	518.9	188	0	0	1	1	1	21.08	15.2	709.9	191	3.72	560.95	259.45	0	374	364	0.28	0	-10.54	19.9	19.3	20
194	20211102BS02	1	UU试验	15.97	4	200	0	-3	10	790.4	0	12.8	16.96	520	188	0	0	1	1	1	21.2	15.2	710	190	3.74	560	260	0	373.3	363.3	0.28	0	-10.6	19.8	19.2	20
195	20211102BS02	1	UU试验	16.05	4.01	200	0	-3	10	791.3	0	12.8	17.04	520.6	188	0	0	1	1	1	21.3	15.27	710.6	190	3.74	560.3	260.3	0	373.5	363.5	0.28	0	-10.65	19.8	19.3	20
196	20211102BS02	1	UU试验	16.13	4.02	200	0	-3	10	793	0	12.8	17.14	519.3	188	0	0	1	1	1	21.43	15.27	709.3	190	3.73	559.65	259.65	0	373.1	363.1	0.28	0	-10.72	19.8	19.3	20
197	20211102BS02	1	UU试验	16.22	4.03	200	0	-3	10	793.8	0	12.8	17.22	519.8	188	0	0	1	1	1	21.53	15.27	709.8	190	3.74	559.9	259.9	0	373.3	363.3	0.28	0	-10.77	19.7	19.3	20
198	20211102BS02	1	UU试验	16.3	4.04	201	0	-3	10	795.6	0	12.8	17.32	521	188	0	0	1	1	1	21.65	15.34	712	191	3.73	562	260.5	0	374.7	364.7	0.28	0	-10.82	19.8	19.2	19.9
199	20211102BS02	1	UU试验	16.38	4.05	200	0	-3	10	795.6	0	12.8	17.39	518.6	188	0	0	1	1	1	21.74	15.34	708.6	190	3.73	559.3	259.3	0	372.9	362.9	0.28	0	-10.87	19.7	19.2	19.9
200	20211102BS02	1	UU试验	16.47	4.06	200	0	-3	10	797.3	0	10.9	17.5	519.8	188	0	0	1	1	1	21.88	15.34	709.8	190	3.74	559.9	259.9	0	373.3	363.3	0.28	0	-10.94	19.7	19.2	19.9
201	20211102BS02	1	UU试验	16.55	4.07	200	0	-3	10	799	0	10.9	17.58	520.9	188	0	0	1	1	1	21.98	15.41	710.9	190	3.74	560.45	260.45	0	373.6	363.6	0.28	0	-10.99	19.7	19.2	19.9
202	20211102BS02	1	UU试验	16.63	4.08	200	0	-3	10	800.7	0	10.9	17.68	519.6	188	0	0	1	1	1	22.1	15.41	709.6	190	3.73	559.8	259.8	0	373.2	363.2	0.28	0	-11.05	19.7	19.2	19.9
203	20211102BS02	1	UU试验	16.72	4.09	200	0	-3	10	801.5	0	10.9	17.75	520.1	188	0	0	1	1	1	22.19	15.41	710.1	190	3.74	560.05	260.05	0	373.4	363.4	0.28	0	-11.1	19.7	19.2	19.9
204	20211102BS02	1	UU试验	16.8	4.1	200	0	-3	10	804.1	0	10.9	17.86	521.8	188	0	0	1	1	1	22.33	15.48	711.8	190	3.75	560.9	260.9	0	373.9	363.9	0.28	0	-11.16	19.7	19.2	19.9
205	20211102BS02	1	UU试验	16.88	4.11	201	0	-3	10	805.8	0	10.9	17.94	520.5	188	0	0	1	1	1	22.43	15.48	711.5	191	3.73	561.75	260.25	0	374.5	364.5	0.28	0	-11.22	19.7	19.2	19.9
206	20211102BS02	1	UU试验	16.97	4.12	199	0	-3	10	806.7	0	10.9	18.05	521.1	188	0	0	1	1	1	22.56	15.48	710.1	189	3.76	559.05	260.55	0	372.7	362.7	0.28	0	-11.28	19.7	19.2	19.9
207	20211102BS02	1	UU试验	17.05	4.13	200	0	-3	10	807.5	0	10.9	18.12	521.6	188	0	0	1	1	1	22.65	15.54	711.6	190	3.75	560.8	260.8	0	373.9	363.9	0.28	0	-11.32	19.7	19.2	19.9
208	20211102BS02	1	UU试验	17.13	4.14	200	0	-3	10	809.2	0	10.9	18.23	520.7	188	0	0	1	1	1	22.79	15.54	710.7	190	3.74	560.35	260.35	0	373.6	363.6	0.28	0	-11.4	19.7	19.2	19.9
209	20211102BS02	1	UU试验	17.22	4.15	200	0	-3	10	811	0	10.9	18.3	521.9	188	0	0	1	1	1	22.88	15.54	711.9	190	3.75	560.95	260.95	0	374	364	0.28	0	-11.44	19.7	19.2	19.9
210	20211102BS02	1	UU试验	17.3	4.16	201	0	-3	10	811.8	0	12.8	18.41	522.4	188	0	0	1	1	1	23.01	15.61	713.4	191	3.74	562.7	261.2	0	375.1	365.1	0.28	0	-11.51	19.7	19.2	19.9
211	20211102BS02	1	UU试验	17.38	4.17	200	0	-3	10	811.8	0	10.9	18.48	520.1	188	0	0	1	1	1	23.1	15.61	710.1	190	3.74	560.05	260.05	0	373.4	363.4	0.28	0	-11.55	19.7	19.2	19.9
212	20211102BS02	1	UU试验	17.47	4.18	200	0	-3	10	814.4	0	10.9	18.59	521.7	188	0	0	1	1	1	23.24	15.61	711.7	190	3.75	560.85	260.85	0	373.9	363.9	0.28	0	-11.62	19.7	19.2	19.9
213	20211102BS02	1	UU试验	17.55	4.19	199	0	-3	10	815.2	0	10.9	18.66	522.2	188	0	0	1	1	1	23.33	15.69	711.2	189	3.76	559.6	261.1	0	373.1	363.1	0.28	0	-11.67	19.7	19.2	19.9
214	20211102BS02	1	UU试验	17.63	4.2	199	0	-3	10	816.1	0	10.9	18.77	520.1	188	0	0	1	1	1	23.46	15.69	709.1	189	3.75	558.55	260.05	0	372.4	362.4	0.28	0	-11.73	19.7	19.2	19.9
215	20211102BS02	1	UU试验	17.72	4.21	200	0	-3	10	816.9	0	10.9	18.84	520.7	188	0	0	1	1	1	23.55	15.69	710.7	190	3.74	560.35	260.35	0	373.6	363.6	0.28	0	-11.78	19.7	19.2	19.9
216	20211102BS02	1	UU试验	17.8	4.22	200	0	-3	10	818.7	0	10.9	18.95	521.8	188	0	0	1	1	1	23.69	15.76	711.8	190	3.75	560.9	260.9	0	373.9	363.9	0.28	0	-11.85	19.7	19.2	19.9
217	20211102BS02	1	UU试验	17.88	4.23	200	0	-3	10	819.5	0	10.9	19.02	520	188	0	0	1	1	1	23.78	15.76	710	190	3.74	560	260	0	373.3	363.3	0.28	0	-11.89	19.7	19.2	19.9
218	20211102BS02	1	UU试验	17.97	4.24	200	0	-3	10	819.5	0	12.8	19.12	520	188	0	0	1	1	1	23.9	15.76	710	190	3.74	560	260	0	373.3	363.3	0.28	0	-11.95	19.7	19.2	19.9
219	20211102BS02	1	UU试验	18.05	4.25	200	0	-3	10	821.2	0	10.9	19.19	521.1	188	0	0	1	1	1	23.99	15.76	711.1	190	3.74	560.55	260.55	0	373.7	363.7	0.28	0	-12	19.7	19.2	19.9
220	20211102BS02	1	UU试验	18.13	4.26	200	0	-3	10	821.2	0	10.9	19.3	521.1	188	0	0	1	1	1	24.13	15.83	711.1	190	3.74	560.55	260.55	0	373.7	363.7	0.28	0	-12.07	19.7	19.2	19.9
221	20211102BS02	1	UU试验	18.22	4.27	200	0	-3	10	822.1	0	12.8	19.37	519.3	188	0	0	1	1	1	24.21	15.83	709.3	190	3.73	559.65	259.65	0	373.1	363.1	0.28	0	-12.11	19.7	19.2	19.9
222	20211102BS02	1	UU试验	18.3	4.28	199	0	-3	10	822.9	0	10.9	19.47	519.8	188	0	0	1	1	1	24.34	15.9	708.8	189	3.75	558.4	259.9	0	372.3	362.3	0.28	0	-12.17	19.7	19.2	19.9
223	20211102BS02	1	UU试验	18.38	4.29	201	0	-3	10	823.8	0	10.9	19.54	518.1	188	0	0	1	1	1	24.43	15.9	709.1	191	3.71	560.55	259.05	0	373.7	363.7	0.28	0	-12.22	19.7	19.2	19.9
224	20211102BS02	1	UU试验	18.47	4.3	200	0	-3	11	824.6	0	10.9	19.64	518.6	188	0	0	1	1	1	24.55	15.9	707.6	189	3.74	559.3	259.3	0	372.9	361.9	0.28	0	-12.28	19.7	19.2	19.9
225	20211102BS02	1	UU试验	18.55	4.31	199	0	-3	10	825.5	0	10.9	19.7	519.2	188	0	0	1	1	1	24.63	15.9	708.2	189	3.75	558.1	259.6	0	372.1	362.1	0.28	0	-12.32	19.7	19.2	19.9
226	20211102BS02	1	UU试验	18.63	4.32	200	0	-3	10	825.5	0	12.8	19.81	519.2	188	0	0	1	1	1	24.76	15.97	709.2	190	3.73	559.6	259.6	0	373.1	363.1	0.28	0	-12.38	19.7	19.2	19.9
227	20211102BS02	1	UU试验	18.72	4.33	200	0	-3	10	826.4	0	12.8	19.88	517.5	188	0	0	1	1	1	24.85	15.97	707.5	190	3.72	558.75	258.75	0	372.5	362.5	0.28	0	-12.43	19.7	19.2	19.9
228	20211102BS02	1	UU试验	18.8	4.34	200	0	-3	11	827.2	0	12.8	19.98	518	188	0	0	1	1	1	24.98	15.97	707	189	3.74	559	259	0	372.7	361.7	0.28	0	-12.49	19.7	19.2	19.9
229	20211102BS02	1	UU试验	18.88	4.35	200	0	-3	10	828.9	0	12.8	20.05	519	188	0	0	1	1	1	25.06	16.04	709	190	3.73	559.5	259.5	0	373	363	0.28	0	-12.53	19.7	19.2	19.9
230	20211102BS02	1	UU试验	18.97	4.36	200	0	-3	10	829.8	0	10.9	20.16	517.3	188	0	0	1	1	1	25.2	16.04	707.3	190	3.72	558.65	258.65	0	372.4	362.4	0.28	0	-12.6	19.7	19.2	19.9
231	20211102BS02	1	UU试验	19.05	4.36	200	0	-3	10	831.5	0	12.8	20.22	518.4	188	0	0	1	1	1	25.28	16.04	708.4	190	3.73	559.2	259.2	0	372.8	362.8	0.28	0	-12.64	19.7	19.2	19.9
232	20211102BS02	1	UU试验	19.13	4.37	200	0	-3	11	832.3	0	12.8	20.33	518.9	188	0	0	1	1	1	25.41	16.11	707.9	189	3.75	559.45	259.45	0	373	362	0.28	0	-12.71	19.7	19.2	19.9
233	20211102BS02	1	UU试验	19.22	4.38	200	0	-3	10	833.2	0	12.8	20.4	517.2	188	0	0	1	1	1	25.5	16.11	707.2	190	3.72	558.6	258.6	0	372.4	362.4	0.28	0	-12.75	19.7	19.2	20
234	20211102BS02	1	UU试验	19.3	4.39	201	0	-3	10	834.1	0	12.8	20.51	517.8	188	0	0	1	1	1	25.64	16.11	708.8	191	3.71	560.4	258.9	0	373.6	363.6	0.28	0	-12.82	19.7	19.2	20
235	20211102BS02	1	UU试验	19.38	4.4	200	0	-3	10	834.9	0	12.8	20.58	518.2	188	0	0	1	1	1	25.73	16.18	708.2	190	3.73	559.1	259.1	0	372.7	362.7	0.28	0	-12.87	19.7	19.2	20
236	20211102BS02	1	UU试验	19.47	4.41	201	0	-3	11	836.6	0	12.8	20.68	517.1	188	0	0	1	1	1	25.85	16.18	707.1	190	3.72	560.05	258.55	0	373.4	362.4	0.28	0	-12.93	19.7	19.2	20
237	20211102BS02	1	UU试验	19.55	4.42	201	0	-3	11	837.5	0	12.8	20.74	517.6	188	0	0	1	1	1	25.93	16.18	707.6	190	3.72	560.3	258.8	0	373.5	362.5	0.28	0	-12.97	19.7	19.2	20
238	20211102BS02	1	UU试验	19.63	4.43	200	0	-3	10	838.3	0	10.9	20.84	518.1	188	0	0	1	1	1	26.05	16.25	708.1	190	3.73	559.05	259.05	0	372.7	362.7	0.28	0	-13.03	19.7	19.2	20
239	20211102BS02	1	UU试验	19.72	4.44	201	0	-3	11	839.2	0	12.8	20.91	516.4	188	0	0	1	1	1	26.14	16.25	706.4	190	3.72	559.7	258.2	0	373.1	362.1	0.28	0	-13.07	19.7	19.2	20
240	20211102BS02	1	UU试验	19.8	4.45	200	0	-3	11	840.9	0	12.8	21.01	517.5	188	0	0	1	1	1	26.26	16.25	706.5	189	3.74	558.75	258.75	0	372.5	361.5	0.28	0	-13.13	19.7	19.2	20
241	20211102BS02	1	UU试验	19.88	4.46	200	0	-3	10	840.9	0	12.8	21.08	517.5	188	0	0	1	1	1	26.35	16.32	707.5	190	3.72	558.75	258.75	0	372.5	362.5	0.28	0	-13.18	19.7	19.2	20
242	20211102BS02	1	UU试验	19.97	4.47	200	0	-3	11	842.6	0	12.8	21.18	516.3	188	0	0	1	1	1	26.48	16.32	705.3	189	3.73	558.15	258.15	0	372.1	361.1	0.28	0	-13.24	19.7	19.2	20
243	20211102BS02	1	UU试验	20.05	4.48	200	0	-3	11	843.5	0	12.8	21.25	516.9	188	0	0	1	1	1	26.56	16.32	705.9	189	3.73	558.45	258.45	0	372.3	361.3	0.28	0	-13.28	19.7	19.2	20
244	20211102BS02	1	UU试验	20.13	4.49	200	0	-3	11	845.2	0	12.8	21.35	517.9	188	0	0	1	1	1	26.69	16.39	706.9	189	3.74	558.95	258.95	0	372.6	361.6	0.28	0	-13.35	19.7	19.2	20
245	20211102BS02	1	UU试验	20.22	4.5	200	0	-3	11	845.2	0	12.8	21.42	515.7	188	0	0	1	1	1	26.77	16.39	704.7	189	3.73	557.85	257.85	0	371.9	360.9	0.28	0	-13.39	19.7	19.2	20
246	20211102BS02	1	UU试验	20.3	4.51	200	0	-3	11	846.9	0	12.8	21.52	516.7	188	0	0	1	1	1	26.9	16.39	705.7	189	3.73	558.35	258.35	0	372.2	361.2	0.28	0	-13.45	19.7	19.2	20
247	20211102BS02	1	UU试验	20.38	4.51	200	0	-3	11	848.6	0	12.8	21.59	517.8	188	0	0	1	1	1	26.99	16.47	706.8	189	3.74	558.9	258.9	0	372.6	361.6	0.28	0	-13.5	19.7	19.2	20
248	20211102BS02	1	UU试验	20.47	4.52	200	0	-3	11	850.3	0	12.8	21.69	516.3	188	0	0	1	1	1	27.11	16.47	705.3	189	3.73	558.15	258.15	0	372.1	361.1	0.28	0	-13.56	19.7	19.2	20
249	20211102BS02	1	UU试验	20.55	4.53	200	0	-3	11	851.2	0	12.8	21.76	516.8	188	0	0	1	1	1	27.2	16.47	705.8	189	3.73	558.4	258.4	0	372.3	361.3	0.28	0	-13.6	19.7	19.2	20
250	20211102BS02	1	UU试验	20.63	4.54	200	0	-3	11	853.7	0	12.8	21.87	518.3	188	0	0	1	1	1	27.34	16.54	707.3	189	3.74	559.15	259.15	0	372.8	361.8	0.28	0	-13.67	19.7	19.2	20
251	20211102BS02	1	UU试验	20.72	4.55	200	0	-3	11	854.6	0	12.8	21.94	516.7	188	0	0	1	1	1	27.43	16.54	705.7	189	3.73	558.35	258.35	0	372.2	361.2	0.28	0	-13.72	19.7	19.2	20
252	20211102BS02	1	UU试验	20.8	4.56	200	0	-3	11	855.4	0	12.8	22.04	517.2	188	0	0	1	1	1	27.55	16.54	706.2	189	3.74	558.6	258.6	0	372.4	361.4	0.28	0	-13.78	19.7	19.2	20
253	20211102BS02	1	UU试验	20.88	4.57	200	0	-3	11	856.3	0	12.8	22.12	517.7	188	0	0	1	1	1	27.65	16.61	706.7	189	3.74	558.85	258.85	0	372.6	361.6	0.28	0	-13.83	19.7	19.2	20
254	20211102BS02	1	UU试验	20.97	4.58	200	0	-3	11	858	0	12.8	22.22	516.6	188	0	0	1	1	1	27.78	16.61	705.6	189	3.73	558.3	258.3	0	372.2	361.2	0.28	0	-13.89	19.7	19.2	20
255	20211102BS02	1	UU试验	21.05	4.59	200	0	-3	11	858.9	0	12.8	22.3	517.1	188	0	0	1	1	1	27.88	16.61	706.1	189	3.74	558.55	258.55	0	372.4	361.4	0.28	0	-13.94	19.7	19.2	20
256	20211102BS02	1	UU试验	21.13	4.6	200	0	-3	11	859.7	0	12.8	22.4	517.6	188	0	0	1	1	1	28	16.68	706.6	189	3.74	558.8	258.8	0	372.5	361.5	0.28	0	-14	19.7	19.2	20
257	20211102BS02	1	UU试验	21.22	4.61	200	0	-3	11	861.4	0	12.8	22.47	516.4	188	0	0	1	1	1	28.09	16.68	705.4	189	3.73	558.2	258.2	0	372.1	361.1	0.28	0	-14.05	19.7	19.2	20
258	20211102BS02	1	UU试验	21.3	4.62	200	0	-3	11	861.4	0	12.8	22.59	516.4	188	0	0	1	1	1	28.24	16.76	705.4	189	3.73	558.2	258.2	0	372.1	361.1	0.28	0	-14.12	19.7	19.2	20
259	20211102BS02	1	UU试验	21.38	4.62	200	0	-3	11	862.3	0	12.8	22.66	514.5	188	0	0	1	1	1	28.33	16.76	703.5	189	3.72	557.25	257.25	0	371.5	360.5	0.28	0	-14.17	19.7	19.2	20
260	20211102BS02	1	UU试验	21.47	4.63	200	0	-3	11	863.1	0	12.8	22.76	515	188	0	0	1	1	1	28.45	16.76	704	189	3.72	557.5	257.5	0	371.7	360.7	0.28	0	-14.23	19.7	19.2	20
261	20211102BS02	1	UU试验	21.55	4.64	200	0	-3	11	864.8	0	12.8	22.84	516	188	0	0	1	1	1	28.55	16.83	705	189	3.73	558	258	0	372	361	0.28	0	-14.28	19.7	19.2	20
262	20211102BS02	1	UU试验	21.63	4.65	200	0	-3	11	866.6	0	12.8	22.95	514.9	188	0	0	1	1	1	28.69	16.83	703.9	189	3.72	557.45	257.45	0	371.6	360.6	0.28	0	-14.35	19.7	19.2	20
263	20211102BS02	1	UU试验	21.72	4.66	200	0	-3	11	867.4	0	12.8	23.02	515.4	188	0	0	1	1	1	28.78	16.83	704.4	189	3.73	557.7	257.7	0	371.8	360.8	0.28	0	-14.39	19.7	19.2	20
264	20211102BS02	1	UU试验	21.8	4.67	200	0	-3	11	868.3	0	12.8	23.13	515.9	188	0	0	1	1	1	28.91	16.9	704.9	189	3.73	557.95	257.95	0	372	361	0.28	0	-14.46	19.7	19.2	20
265	20211102BS02	1	UU试验	21.88	4.68	200	0	-3	11	870	0	12.8	23.2	514.8	188	0	0	1	1	1	29	16.9	703.8	189	3.72	557.4	257.4	0	371.6	360.6	0.28	0	-14.5	19.7	19.2	20
266	20211102BS02	1	UU试验	21.97	4.69	200	0	-3	11	871.7	0	12.8	23.31	515.8	188	0	0	1	1	1	29.14	16.9	704.8	189	3.73	557.9	257.9	0	371.9	360.9	0.28	0	-14.57	19.7	19.2	20
267	20211102BS02	1	UU试验	22.05	4.7	200	0	-3	11	870.8	0	12.8	23.38	515.3	188	0	0	1	1	1	29.23	16.97	704.3	189	3.73	557.65	257.65	0	371.8	360.8	0.28	0	-14.62	19.7	19.2	20
268	20211102BS02	1	UU试验	22.13	4.7	200	0	-3	11	873.4	0	12.8	23.49	514.7	188	0	0	1	1	1	29.36	16.97	703.7	189	3.72	557.35	257.35	0	371.6	360.6	0.28	0	-14.68	19.7	19.2	20
269	20211102BS02	1	UU试验	22.22	4.71	200	0	-3	11	874.3	0	12.8	23.56	515.2	188	0	0	1	1	1	29.45	17.05	704.2	189	3.73	557.6	257.6	0	371.7	360.7	0.28	0	-14.73	19.7	19.2	20
270	20211102BS02	1	UU试验	22.3	4.72	200	0	-3	11	875.1	0	12.8	23.67	513.3	188	0	0	1	1	1	29.59	17.05	702.3	189	3.72	556.65	256.65	0	371.1	360.1	0.28	0	-14.8	19.7	19.2	20
271	20211102BS02	1	UU试验	22.38	4.73	200	0	-3	11	876	0	12.8	23.74	513.8	188	0	0	1	1	1	29.68	17.05	702.8	189	3.72	556.9	256.9	0	371.3	360.3	0.28	0	-14.84	19.7	19.2	20
272	20211102BS02	1	UU试验	22.47	4.74	200	0	-3	11	876	0	12.8	23.85	513.8	188	0	0	1	1	1	29.81	17.12	702.8	189	3.72	556.9	256.9	0	371.3	360.3	0.28	0	-14.91	19.7	19.2	20
273	20211102BS02	1	UU试验	22.55	4.75	200	0	-3	11	876.8	0	12.8	23.92	512.1	188	0	0	1	1	1	29.9	17.12	701.1	189	3.71	556.05	256.05	0	370.7	359.7	0.28	0	-14.95	19.7	19.2	20
274	20211102BS02	1	UU试验	22.63	4.76	200	0	-3	11	877.7	0	12.8	24.02	512.7	188	0	0	1	1	1	30.03	17.12	701.7	189	3.71	556.35	256.35	0	370.9	359.9	0.28	0	-15.02	19.7	19.2	20
275	20211102BS02	1	UU试验	22.72	4.77	200	0	-3	11	878.5	0	12.8	24.09	513.1	188	0	0	1	1	1	30.11	17.19	702.1	189	3.71	556.55	256.55	0	371	360	0.28	0	-15.06	19.7	19.2	20
276	20211102BS02	1	UU试验	22.8	4.77	200	0	-3	11	880.2	0	12.8	24.19	512	188	0	0	1	1	1	30.24	17.19	701	189	3.71	556	256	0	370.7	359.7	0.28	0	-15.12	19.7	19.2	20
277	20211102BS02	1	UU试验	22.88	4.78	200	0	-3	11	880.2	0	12.8	24.26	512	188	0	0	1	1	1	30.33	17.19	701	189	3.71	556	256	0	370.7	359.7	0.28	0	-15.17	19.7	19.2	20
278	20211102BS02	1	UU试验	22.97	4.79	200	0	-3	11	881.1	0	12.8	24.37	512.6	188	0	0	1	1	1	30.46	17.27	701.6	189	3.71	556.3	256.3	0	370.9	359.9	0.28	0	-15.23	19.7	19.2	20
279	20211102BS02	1	UU试验	23.05	4.8	200	0	-3	11	882	0	12.8	24.43	510.7	188	0	0	1	1	1	30.54	17.27	699.7	189	3.7	555.35	255.35	0	370.2	359.2	0.28	0	-15.27	19.7	19.2	20
280	20211102BS02	1	UU试验	23.13	4.81	200	0	-3	11	882.8	0	12.8	24.53	511.2	188	0	0	1	1	1	30.66	17.34	700.2	189	3.7	555.6	255.6	0	370.4	359.4	0.28	0	-15.33	19.7	19.2	20
281	20211102BS02	1	UU试验	23.22	4.82	200	0	-3	11	883.7	0	12.8	24.6	509.6	188	0	0	1	1	1	30.75	17.34	698.6	189	3.7	554.8	254.8	0	369.9	358.9	0.28	0	-15.38	19.7	19.2	20
282	20211102BS02	1	UU试验	23.3	4.83	200	0	-3	11	884.5	0	12.8	24.7	510.1	188	0	0	1	1	1	30.88	17.34	699.1	189	3.7	555.05	255.05	0	370	359	0.28	0	-15.44	19.7	19.2	20
283	20211102BS02	1	UU试验	23.38	4.84	200	0	-3	11	885.4	0	12.8	24.77	510.6	188	0	0	1	1	1	30.96	17.41	699.6	189	3.7	555.3	255.3	0	370.2	359.2	0.28	0	-15.48	19.7	19.2	20
284	20211102BS02	1	UU试验	23.47	4.84	200	0	-3	11	885.4	0	12.8	24.88	508.6	188	0	0	1	1	1	31.1	17.41	697.6	189	3.69	554.3	254.3	0	369.5	358.5	0.28	0	-15.55	19.7	19.2	20
285	20211102BS02	1	UU试验	23.55	4.85	200	0	-3	11	886.2	0	12.8	24.94	509	188	0	0	1	1	1	31.18	17.41	698	189	3.69	554.5	254.5	0	369.7	358.7	0.28	0	-15.59	19.7	19.2	20
286	20211102BS02	1	UU试验	23.63	4.86	200	0	-3	11	887.9	0	12.8	25.05	510	188	0	0	1	1	1	31.31	17.49	699	189	3.7	555	255	0	370	359	0.28	0	-15.66	19.7	19.2	20
287	20211102BS02	1	UU试验	23.72	4.87	200	0	-3	11	888.8	0	12.8	25.12	508.2	188	0	0	1	1	1	31.4	17.49	697.2	189	3.69	554.1	254.1	0	369.4	358.4	0.28	0	-15.7	19.7	19.2	20
288	20211102BS02	1	UU试验	23.8	4.88	201	0	-3	11	890.5	0	12.8	25.22	509.1	188	0	0	1	1	1	31.53	17.56	699.1	190	3.68	556.05	254.55	0	370.7	359.7	0.28	0	-15.77	19.7	19.2	20
289	20211102BS02	1	UU试验	23.88	4.89	201	0	-3	11	890.5	0	12.8	25.29	507.1	188	0	0	1	1	1	31.61	17.56	697.1	190	3.67	555.05	253.55	0	370	359	0.28	0	-15.81	19.7	19.2	20
290	20211102BS02	1	UU试验	23.97	4.9	201	0	-3	11	891.4	0	12.8	25.4	507.6	188	0	0	1	1	1	31.75	17.56	697.6	190	3.67	555.3	253.8	0	370.2	359.2	0.28	0	-15.88	19.7	19.2	20
291	20211102BS02	1	UU试验	24.05	4.9	200	0	-3	11	893.1	0	12.8	25.46	508.6	188	0	0	1	1	1	31.83	17.64	697.6	189	3.69	554.3	254.3	0	369.5	358.5	0.28	0	-15.92	19.7	19.2	20
292	20211102BS02	1	UU试验	24.13	4.91	200	0	-3	11	894.8	0	12.8	25.57	507.3	188	0	0	1	1	1	31.96	17.64	696.3	189	3.68	553.65	253.65	0	369.1	358.1	0.28	0	-15.98	19.7	19.2	20
293	20211102BS02	1	UU试验	24.22	4.92	200	0	-3	11	895.6	0	12.8	25.63	507.7	188	0	0	1	1	1	32.04	17.64	696.7	189	3.69	553.85	253.85	0	369.2	358.2	0.28	0	-16.02	19.7	19.2	20
294	20211102BS02	1	UU试验	24.3	4.93	200	0	-3	11	895.6	0	12.8	25.74	507.7	188	0	0	1	1	1	32.18	17.71	696.7	189	3.69	553.85	253.85	0	369.2	358.2	0.28	0	-16.09	19.7	19.2	20
295	20211102BS02	1	UU试验	24.38	4.94	200	0	-3	11	896.5	0	12.8	25.8	506.2	188	0	0	1	1	1	32.25	17.71	695.2	189	3.68	553.1	253.1	0	368.7	357.7	0.28	0	-16.13	19.7	19.2	20
296	20211102BS02	1	UU试验	24.47	4.95	201	0	-3	12	898.2	0	12.8	25.9	507.2	188	0	0	1	1	1	32.38	17.71	696.2	189	3.68	555.1	253.6	0	370.1	358.1	0.28	0	-16.19	19.7	19.2	20
297	20211102BS02	1	UU试验	24.55	4.95	200	0	-3	11	899.1	0	12.8	25.97	507.7	188	0	0	1	1	1	32.46	17.79	696.7	189	3.69	553.85	253.85	0	369.2	358.2	0.28	0	-16.23	19.7	19.2	20
298	20211102BS02	1	UU试验	24.63	4.96	200	0	-3	11	900.8	0	12.8	26.08	506.4	188	0	0	1	1	1	32.6	17.79	695.4	189	3.68	553.2	253.2	0	368.8	357.8	0.28	0	-16.3	19.7	19.2	20
299	20211102BS02	1	UU试验	24.72	4.97	200	0	-3	11	900.8	0	12.8	26.14	506.4	188	0	0	1	1	1	32.67	17.86	695.4	189	3.68	553.2	253.2	0	368.8	357.8	0.28	0	-16.34	19.7	19.2	20
300	20211102BS02	1	UU试验	24.8	4.98	200	0	-3	11	902.5	0	12.8	26.24	505.3	188	0	0	1	1	1	32.8	17.86	694.3	189	3.67	552.65	252.65	0	368.4	357.4	0.28	0	-16.4	19.7	19.2	20
301	20211102BS02	1	UU试验	24.88	4.99	200	0	-3	12	903.3	0	12.8	26.31	505.8	188	0	0	1	1	1	32.89	17.86	693.8	188	3.69	552.9	252.9	0	368.6	356.6	0.28	0	-16.45	19.7	19.2	20
302	20211102BS02	1	UU试验	24.97	5	200	0	-3	11	904.2	0	12.8	26.41	506.3	188	0	0	1	1	1	33.01	17.94	695.3	189	3.68	553.15	253.15	0	368.8	357.8	0.28	0	-16.51	19.7	19.2	20
