# Supplementary material for: Effect of freeze‒thaw cycles on root–Soil composite mechanical properties and slope stability
Source: PLoS One. 2024 Apr 25;19(4):e0302409. doi: 10.1371/journal.pone.0302409 (PMC11045164; doi:10.1371/journal.pone.0302409)
Supplement: S1 File — (ZIP) [file pone.0302409.s001.zip › Original data/original data/三轴/100kpa/100kpa EXCEL/(D0G9,100kpa)20211019BS03_uu_1.xlsx]

## Sheet: _20211019BS03_uu_1
ID	GCID	SpecimenID	TstMode	TimeMin	Squareroot	WeiYa	wytb	FanYa1	KongYa	CR	fytb	TiBian	ZhouXWeiYi	Q1dQ3	TargetWY	TargetFY1	TargetZYLC	TargetStrainSpd	TargetSYWD	TargetZTWD	E1	TuArea	Q11	Q31	Q11cQ31	HalfQ1pQ3	HalfQ1dQ3	Saturation	HalfQ11pQ31	Q1	K0	Ev	Er	sywd	ttwd	ztwd
1	20211019BS03	1	UU试验	0	0	98	0	5	0	0	0	21.9	0	4.9	87	0	0	1	1	1	0	12	0	0	0	0	0	0	0	0	0	0	0	31.2	28.8	30.9
2	20211019BS03	1	UU试验	0.05	0.22	98	0	-2	19	8.6	0	21.9	0	4.9	87	0	0	1	1	1	0	12	83.9	79	1.06	149.45	2.45	0	99.6	80.6	0.95	0	0	31.2	28.8	30.9
3	20211019BS03	1	UU试验	0.1	0.32	98	0	-2	19	14.5	0	21.9	0	12.1	87	0	0	1	1	1	0	12	91.1	79	1.15	153.05	6.05	0	102	83	0.89	0	0	31.2	28.8	30.9
4	20211019BS03	1	UU试验	0.2	0.45	98	0	-2	20	24.8	0	21.9	0.12	20.7	87	0	0	1	1	1	0.15	12	98.7	78	1.27	157.35	10.35	0	104.9	84.9	0.83	0	-0.08	31.2	28.8	30.9
5	20211019BS03	1	UU试验	0.28	0.53	98	0	-2	20	32.5	0	21.9	0.23	27.1	87	0	0	1	1	1	0.29	12.06	105.1	78	1.35	160.55	13.55	0	107	87	0.78	0	-0.15	31.2	28.8	30.9
6	20211019BS03	1	UU试验	0.37	0.61	98	0	-2	20	36.8	0	21.9	0.31	30.5	87	0	0	1	1	1	0.39	12.06	108.5	78	1.39	162.25	15.25	0	108.2	88.2	0.76	0	-0.2	31.2	28.8	30.9
7	20211019BS03	1	UU试验	0.42	0.65	98	0	-2	20	38.5	0	21.9	0.35	31.9	87	0	0	1	1	1	0.44	12.06	109.9	78	1.41	162.95	15.95	0	108.6	88.6	0.75	0	-0.22	31.2	28.8	30.9
8	20211019BS03	1	UU试验	0.5	0.71	98	0	-2	20	43.6	0	21.9	0.46	36.2	87	0	0	1	1	1	0.57	12.06	114.2	78	1.46	165.1	18.1	0	110.1	90.1	0.73	0	-0.28	31.2	28.8	30.9
9	20211019BS03	1	UU试验	0.58	0.76	98	0	-2	20	47	0	21.9	0.54	39	87	0	0	1	1	1	0.68	12.06	117	78	1.5	166.5	19.5	0	111	91	0.72	0	-0.34	31.2	28.8	30.9
10	20211019BS03	1	UU试验	0.67	0.82	98	0	-2	20	50.5	0	21.9	0.66	41.9	87	0	0	1	1	1	0.83	12.12	119.9	78	1.54	167.95	20.95	0	112	92	0.7	0	-0.42	31.2	28.8	30.9
11	20211019BS03	1	UU试验	0.75	0.87	98	0	-3	20	52.2	0	21.9	0.74	43.1	87	0	0	1	1	1	0.93	12.12	121.1	78	1.55	168.55	21.55	0	112.4	92.4	0.69	0	-0.47	31.2	28.8	30.9
12	20211019BS03	1	UU试验	0.83	0.91	99	0	-2	21	59.9	0	21.9	0.85	49.4	87	0	0	1	1	1	1.06	12.12	127.4	78	1.63	173.2	24.7	0	115.5	94.5	0.67	0	-0.53	31.2	28.8	30.9
13	20211019BS03	1	UU试验	0.92	0.96	98	0	-3	20	54.7	0	21.9	0.92	45.1	87	0	0	1	1	1	1.15	12.12	123.1	78	1.58	169.55	22.55	0	113	93	0.68	0	-0.57	31.2	28.8	30.9
14	20211019BS03	1	UU试验	1	1	98	0	-2	20	53.9	0	21.9	1.02	44.5	87	0	0	1	1	1	1.27	12.19	122.5	78	1.57	169.25	22.25	0	112.8	92.8	0.69	0	-0.64	31.2	28.8	30.9
15	20211019BS03	1	UU试验	1.08	1.04	98	0	-2	20	67.6	0	21.9	1.1	55.5	87	0	0	1	1	1	1.38	12.19	133.5	78	1.71	174.75	27.75	0	116.5	96.5	0.64	0	-0.69	31.2	28.8	30.9
16	20211019BS03	1	UU试验	1.17	1.08	98	0	-2	20	67.6	0	21.9	1.21	55.5	87	0	0	1	1	1	1.51	12.19	133.5	78	1.71	174.75	27.75	0	116.5	96.5	0.64	0	-0.76	31.2	28.8	30.9
17	20211019BS03	1	UU试验	1.25	1.12	98	0	-2	21	67.6	0	21.9	1.29	55.5	87	0	0	1	1	1	1.61	12.19	132.5	77	1.72	174.75	27.75	0	116.5	95.5	0.64	0	-0.81	31.1	28.8	30.9
18	20211019BS03	1	UU试验	1.33	1.15	98	0	-2	21	68.4	0	23.7	1.41	56.1	87	0	0	1	1	1	1.76	12.19	133.1	77	1.73	175.05	28.05	0	116.7	95.7	0.64	0	-0.88	31.2	28.9	30.9
19	20211019BS03	1	UU试验	1.42	1.19	98	0	-2	20	69.3	0	21.9	1.49	56.8	87	0	0	1	1	1	1.86	12.25	134.8	78	1.73	175.4	28.4	0	116.9	96.9	0.63	0	-0.93	31.1	28.8	30.9
20	20211019BS03	1	UU试验	1.5	1.22	98	0	-2	21	69.3	0	21.9	1.6	56.6	87	0	0	1	1	1	2	12.25	133.6	77	1.74	175.3	28.3	0	116.9	95.9	0.63	0	-1	31.1	28.9	30.9
21	20211019BS03	1	UU试验	1.58	1.26	98	0	-2	21	70.1	0	21.9	1.68	57.2	87	0	0	1	1	1	2.1	12.25	134.2	77	1.74	175.6	28.6	0	117.1	96.1	0.63	0	-1.05	31.1	28.9	30.9
22	20211019BS03	1	UU试验	1.67	1.29	98	0	-2	20	71	0	21.9	1.8	58	87	0	0	1	1	1	2.25	12.25	136	78	1.74	176	29	0	117.3	97.3	0.63	0	-1.13	31.1	28.9	30.9
23	20211019BS03	1	UU试验	1.75	1.32	98	0	-2	21	72.7	0	23.7	1.87	59.3	87	0	0	1	1	1	2.34	12.31	136.3	77	1.77	176.65	29.65	0	117.8	96.8	0.62	0	-1.17	31.1	28.9	30.9
24	20211019BS03	1	UU试验	1.83	1.35	98	0	-2	21	73.6	0	23.7	1.99	59.8	87	0	0	1	1	1	2.49	12.31	136.8	77	1.78	176.9	29.9	0	117.9	96.9	0.62	0	-1.25	31.1	28.9	30.9
25	20211019BS03	1	UU试验	1.92	1.38	99	0	-2	21	74.4	0	23.7	2.07	60.4	87	0	0	1	1	1	2.59	12.31	138.4	78	1.77	178.7	30.2	0	119.1	98.1	0.62	0	-1.3	31.1	28.9	30.9
26	20211019BS03	1	UU试验	2	1.41	99	0	-2	21	74.4	0	21.9	2.18	60.4	87	0	0	1	1	1	2.73	12.31	138.4	78	1.77	178.7	30.2	0	119.1	98.1	0.62	0	-1.37	31.1	28.9	30.9
27	20211019BS03	1	UU试验	2.08	1.44	99	0	-2	21	77.8	0	23.7	2.25	63.2	87	0	0	1	1	1	2.81	12.37	141.2	78	1.81	180.1	31.6	0	120.1	99.1	0.61	0	-1.41	31.1	28.9	30.9
28	20211019BS03	1	UU试验	2.17	1.47	99	0	-2	21	82.1	0	23.7	2.37	66.4	87	0	0	1	1	1	2.96	12.37	144.4	78	1.85	181.7	33.2	0	121.1	100.1	0.6	0	-1.48	31.1	28.9	30.9
29	20211019BS03	1	UU试验	2.25	1.5	99	0	-2	21	99.2	0	23.7	2.44	80.2	87	0	0	1	1	1	3.05	12.37	158.2	78	2.03	188.6	40.1	0	125.7	104.7	0.55	0	-1.53	31.1	28.9	30.9
30	20211019BS03	1	UU试验	2.33	1.53	99	0	-2	21	136.9	0	23.7	2.55	110.7	87	0	0	1	1	1	3.19	12.37	188.7	78	2.42	203.85	55.35	0	135.9	114.9	0.47	0	-1.6	31.1	28.9	30.8
31	20211019BS03	1	UU试验	2.42	1.55	99	0	-2	21	157.4	0	23.7	2.63	127.2	87	0	0	1	1	1	3.29	12.43	205.2	78	2.63	212.1	63.6	0	141.4	120.4	0.44	0	-1.65	31.1	28.9	30.9
32	20211019BS03	1	UU试验	2.5	1.58	98	0	-2	22	183.9	0	23.7	2.75	147.9	87	0	0	1	1	1	3.44	12.43	223.9	76	2.95	220.95	73.95	0	147.3	125.3	0.4	0	-1.72	31.1	28.9	30.8
33	20211019BS03	1	UU试验	2.58	1.61	98	0	-2	22	200.2	0	23.7	2.82	161.1	87	0	0	1	1	1	3.53	12.43	237.1	76	3.12	227.55	80.55	0	151.7	129.7	0.38	0	-1.77	31.1	28.9	30.9
34	20211019BS03	1	UU试验	2.67	1.63	98	0	-2	22	222.4	0	23.7	2.93	178.9	87	0	0	1	1	1	3.66	12.43	254.9	76	3.35	236.45	89.45	0	157.6	135.6	0.35	0	-1.83	31.1	28.9	30.8
35	20211019BS03	1	UU试验	2.75	1.66	98	0	-2	23	236.1	0	25.5	3	189.9	87	0	0	1	1	1	3.75	12.5	264.9	75	3.53	241.95	94.95	0	161.3	138.3	0.34	0	-1.88	31.1	28.9	30.8
36	20211019BS03	1	UU试验	2.83	1.68	99	0	-2	23	255.8	0	25.5	3.12	204.6	87	0	0	1	1	1	3.9	12.5	280.6	76	3.69	250.8	102.3	0	167.2	144.2	0.33	0	-1.95	31.1	28.9	30.8
37	20211019BS03	1	UU试验	2.92	1.71	99	0	-2	24	269.5	0	25.5	3.19	215.6	87	0	0	1	1	1	3.99	12.5	290.6	75	3.87	256.3	107.8	0	170.9	146.9	0.31	0	-2	31.1	28.9	30.8
38	20211019BS03	1	UU试验	3	1.73	99	0	-2	24	289.1	0	25.5	3.3	231.3	87	0	0	1	1	1	4.13	12.5	306.3	75	4.08	264.15	115.65	0	176.1	152.1	0.3	0	-2.07	31	28.9	30.8
39	20211019BS03	1	UU试验	3.08	1.76	99	0	-2	24	302.8	0	27.4	3.37	242.2	87	0	0	1	1	1	4.21	12.5	317.2	75	4.23	269.6	121.1	0	179.7	155.7	0.29	0	-2.11	31	28.9	30.8
40	20211019BS03	1	UU试验	3.17	1.78	99	0	-2	25	321.6	0	27.4	3.47	257.3	87	0	0	1	1	1	4.34	12.56	331.3	74	4.48	277.15	128.65	0	184.8	159.8	0.28	0	-2.17	31	28.9	30.8
41	20211019BS03	1	UU试验	3.25	1.8	99	0	-2	25	334.5	0	27.4	3.55	266.3	87	0	0	1	1	1	4.44	12.56	340.3	74	4.6	281.65	133.15	0	187.8	162.8	0.27	0	-2.22	31	28.9	30.8
42	20211019BS03	1	UU试验	3.33	1.83	99	0	-2	25	352.4	0	27.4	3.65	280.6	87	0	0	1	1	1	4.56	12.56	354.6	74	4.79	288.8	140.3	0	192.5	167.5	0.26	0	-2.28	31	28.9	30.8
43	20211019BS03	1	UU试验	3.42	1.85	98	0	-2	25	365.3	0	27.4	3.73	290.8	87	0	0	1	1	1	4.66	12.56	363.8	73	4.98	292.4	145.4	0	194.9	169.9	0.25	0	-2.33	31	28.9	30.8
44	20211019BS03	1	UU试验	3.5	1.87	99	0	-2	26	383.2	0	29.2	3.84	305.1	87	0	0	1	1	1	4.8	12.62	378.1	73	5.18	301.05	152.55	0	200.7	174.7	0.24	0	-2.4	31	28.9	30.8
45	20211019BS03	1	UU试验	3.58	1.89	99	0	-2	26	395.2	0	29.2	3.91	313.2	87	0	0	1	1	1	4.89	12.62	386.2	73	5.29	305.1	156.6	0	203.4	177.4	0.24	0	-2.45	31	28.9	30.8
46	20211019BS03	1	UU试验	3.67	1.91	99	0	-2	26	413.2	0	29.2	4.02	327.4	87	0	0	1	1	1	5.03	12.62	400.4	73	5.48	312.2	163.7	0	208.1	182.1	0.23	0	-2.52	31	28.9	30.8
47	20211019BS03	1	UU试验	3.75	1.94	99	0	-2	27	425.2	0	29.2	4.1	336.9	87	0	0	1	1	1	5.13	12.62	408.9	72	5.68	316.95	168.45	0	211.3	184.3	0.23	0	-2.57	31	28.9	30.8
48	20211019BS03	1	UU试验	3.83	1.96	99	0	-2	27	442.3	0	29.2	4.21	350.5	87	0	0	1	1	1	5.26	12.69	422.5	72	5.87	323.75	175.25	0	215.8	188.8	0.22	0	-2.63	31	28.9	30.8
49	20211019BS03	1	UU试验	3.92	1.98	99	0	-2	27	453.4	0	29.2	4.29	357.3	87	0	0	1	1	1	5.36	12.69	429.3	72	5.96	327.15	178.65	0	218.1	191.1	0.22	0	-2.68	31	28.9	30.8
50	20211019BS03	1	UU试验	4	2	99	0	-2	28	468.8	0	29.2	4.41	369.4	87	0	0	1	1	1	5.51	12.69	440.4	71	6.2	333.2	184.7	0	222.1	194.1	0.21	0	-2.76	31	28.9	30.8
51	20211019BS03	1	UU试验	4.08	2.02	99	0	-2	28	479	0	31	4.48	377.5	87	0	0	1	1	1	5.6	12.69	448.5	71	6.32	337.25	188.75	0	224.8	196.8	0.21	0	-2.8	31	28.9	30.8
52	20211019BS03	1	UU试验	4.17	2.04	99	0	-2	28	493.6	0	29.2	4.6	389	87	0	0	1	1	1	5.75	12.75	460	71	6.48	343	194.5	0	228.7	200.7	0.2	0	-2.88	31	28.9	30.8
53	20211019BS03	1	UU试验	4.25	2.06	99	0	-2	28	503.9	0	31	4.67	395.2	87	0	0	1	1	1	5.84	12.75	466.2	71	6.57	346.1	197.6	0	230.7	202.7	0.2	0	-2.92	31	28.9	30.8
54	20211019BS03	1	UU试验	4.33	2.08	99	0	-2	28	519.3	0	31	4.79	407.3	87	0	0	1	1	1	5.99	12.75	478.3	71	6.74	352.15	203.65	0	234.8	206.8	0.2	0	-3	31	28.9	30.8
55	20211019BS03	1	UU试验	4.42	2.1	99	0	-2	28	527.8	0	31	4.86	414	87	0	0	1	1	1	6.08	12.75	485	71	6.83	355.5	207	0	237	209	0.19	0	-3.04	31	28.9	30.8
56	20211019BS03	1	UU试验	4.5	2.12	99	0	-2	28	542.3	0	31	4.98	425.3	87	0	0	1	1	1	6.23	12.81	496.3	71	6.99	361.15	212.65	0	240.8	212.8	0.19	0	-3.12	31	28.9	30.8
57	20211019BS03	1	UU试验	4.58	2.14	99	0	-2	29	550.9	0	31	5.05	430.1	87	0	0	1	1	1	6.31	12.81	500.1	70	7.14	363.55	215.05	0	242.4	213.4	0.19	0	-3.16	31	28.9	30.7
58	20211019BS03	1	UU试验	4.67	2.16	99	0	-2	29	562	0	31	5.17	438.7	87	0	0	1	1	1	6.46	12.81	508.7	70	7.27	367.85	219.35	0	245.2	216.2	0.18	0	-3.23	31	28.9	30.8
59	20211019BS03	1	UU试验	4.75	2.18	99	0	-2	29	569.7	0	31	5.24	444.7	87	0	0	1	1	1	6.55	12.81	514.7	70	7.35	370.85	222.35	0	247.2	218.2	0.18	0	-3.28	30.9	28.9	30.7
60	20211019BS03	1	UU试验	4.83	2.2	99	0	-2	29	580.8	0	31	5.36	453.4	87	0	0	1	1	1	6.7	12.88	523.4	70	7.48	375.2	226.7	0	250.1	221.1	0.18	0	-3.35	30.9	28.9	30.7
61	20211019BS03	1	UU试验	4.92	2.22	99	0	-2	29	589.4	0	32.8	5.43	457.6	87	0	0	1	1	1	6.79	12.88	527.6	70	7.54	377.3	228.8	0	251.5	222.5	0.18	0	-3.4	30.9	28.9	30.7
62	20211019BS03	1	UU试验	5	2.24	99	0	-2	29	599.7	0	31	5.55	465.6	87	0	0	1	1	1	6.94	12.88	535.6	70	7.65	381.3	232.8	0	254.2	225.2	0.18	0	-3.47	30.9	28.9	30.7
63	20211019BS03	1	UU试验	5.08	2.25	100	0	-2	30	604.8	0	32.8	5.62	469.6	87	0	0	1	1	1	7.03	12.94	539.6	70	7.71	384.8	234.8	0	256.5	226.5	0.18	0	-3.52	30.9	28.9	30.7
64	20211019BS03	1	UU试验	5.17	2.27	99	0	-2	30	613.4	0	32.8	5.74	474	87	0	0	1	1	1	7.18	12.94	543	69	7.87	385.5	237	0	257	227	0.17	0	-3.59	30.9	28.9	30.7
65	20211019BS03	1	UU试验	5.25	2.29	99	0	-2	30	619.3	0	32.8	5.81	478.6	87	0	0	1	1	1	7.26	12.94	547.6	69	7.94	387.8	239.3	0	258.5	228.5	0.17	0	-3.63	30.9	28.9	30.7
66	20211019BS03	1	UU试验	5.33	2.31	99	0	-2	30	627.9	0	32.8	5.93	485.2	87	0	0	1	1	1	7.41	12.94	554.2	69	8.03	391.1	242.6	0	260.7	230.7	0.17	0	-3.71	30.9	28.9	30.7
67	20211019BS03	1	UU试验	5.42	2.33	99	0	-2	30	633.9	0	32.8	6	489.9	87	0	0	1	1	1	7.5	13	558.9	69	8.1	393.45	244.95	0	262.3	232.3	0.17	0	-3.75	30.9	28.9	30.7
68	20211019BS03	1	UU试验	5.5	2.35	99	0	-2	30	639.9	0	32.8	6.12	492.2	87	0	0	1	1	1	7.65	13	561.2	69	8.13	394.6	246.1	0	263.1	233.1	0.17	0	-3.83	30.9	28.9	30.7
69	20211019BS03	1	UU试验	5.58	2.36	99	0	-2	30	645	0	32.8	6.19	496.2	87	0	0	1	1	1	7.74	13	565.2	69	8.19	396.6	248.1	0	264.4	234.4	0.17	0	-3.87	30.9	28.9	30.7
70	20211019BS03	1	UU试验	5.67	2.38	99	0	-2	30	651.8	0	32.8	6.31	501.4	87	0	0	1	1	1	7.89	13	570.4	69	8.27	399.2	250.7	0	266.1	236.1	0.16	0	-3.95	30.9	28.9	30.7
71	20211019BS03	1	UU试验	5.75	2.4	100	0	-2	30	657	0	32.8	6.38	505.4	87	0	0	1	1	1	7.98	13.07	575.4	70	8.22	402.7	252.7	0	268.5	238.5	0.17	0	-3.99	30.9	28.9	30.7
72	20211019BS03	1	UU试验	5.83	2.42	100	0	-2	30	663.8	0	32.8	6.49	507.9	87	0	0	1	1	1	8.11	13.07	577.9	70	8.26	403.95	253.95	0	269.3	239.3	0.16	0	-4.06	30.9	28.9	30.7
73	20211019BS03	1	UU试验	5.92	2.43	99	0	-2	30	668.1	0	32.8	6.57	511.2	87	0	0	1	1	1	8.21	13.07	580.2	69	8.41	404.1	255.6	0	269.4	239.4	0.16	0	-4.11	30.9	28.9	30.7
74	20211019BS03	1	UU试验	6	2.45	99	0	-2	30	673.2	0	32.8	6.68	515.1	87	0	0	1	1	1	8.35	13.07	584.1	69	8.47	406.05	257.55	0	270.7	240.7	0.16	0	-4.18	30.9	28.9	30.7
75	20211019BS03	1	UU试验	6.08	2.47	99	0	-2	31	675.8	0	32.8	6.76	517.1	87	0	0	1	1	1	8.45	13.13	585.1	68	8.6	407.05	258.55	0	271.4	240.4	0.16	0	-4.22	30.9	28.9	30.7
76	20211019BS03	1	UU试验	6.17	2.48	99	0	-2	30	682.6	0	32.8	6.88	519.9	87	0	0	1	1	1	8.6	13.13	588.9	69	8.53	408.45	259.95	0	272.3	242.3	0.16	0	-4.3	30.9	28.9	30.7
77	20211019BS03	1	UU试验	6.25	2.5	99	0	-2	31	685.2	0	32.8	6.95	521.9	87	0	0	1	1	1	8.69	13.13	589.9	68	8.67	409.45	260.95	0	273	242	0.16	0	-4.35	30.9	28.9	30.7
78	20211019BS03	1	UU试验	6.33	2.52	100	0	-2	31	692.9	0	32.8	7.06	527.7	87	0	0	1	1	1	8.82	13.13	596.7	69	8.65	413.85	263.85	0	275.9	244.9	0.16	0	-4.41	30.9	28.9	30.7
79	20211019BS03	1	UU试验	6.42	2.53	100	0	-2	31	697.2	0	32.8	7.13	531	87	0	0	1	1	1	8.91	13.2	600	69	8.7	415.5	265.5	0	277	246	0.16	0	-4.46	30.8	28.9	30.7
80	20211019BS03	1	UU试验	6.5	2.55	100	0	-2	31	700.6	0	32.8	7.24	530.8	87	0	0	1	1	1	9.05	13.2	599.8	69	8.69	415.4	265.4	0	276.9	245.9	0.16	0	-4.53	30.8	28.9	30.7
81	20211019BS03	1	UU试验	6.58	2.57	99	0	-2	31	704.9	0	32.8	7.31	534	87	0	0	1	1	1	9.14	13.2	602	68	8.85	415.5	267	0	277	246	0.16	0	-4.57	30.8	28.9	30.7
82	20211019BS03	1	UU试验	6.67	2.58	99	0	-2	31	708.3	0	34.7	7.42	536.6	87	0	0	1	1	1	9.28	13.26	604.6	68	8.89	416.8	268.3	0	277.9	246.9	0.16	0	-4.64	30.9	28.9	30.7
83	20211019BS03	1	UU试验	6.75	2.6	99	0	-2	31	711.7	0	34.7	7.5	536.7	87	0	0	1	1	1	9.38	13.26	604.7	68	8.89	416.85	268.35	0	277.9	246.9	0.16	0	-4.69	30.8	28.9	30.7
84	20211019BS03	1	UU试验	6.83	2.61	100	0	-2	31	716	0	32.8	7.61	540	87	0	0	1	1	1	9.51	13.26	609	69	8.83	420	270	0	280	249	0.16	0	-4.76	30.8	28.9	30.7
85	20211019BS03	1	UU试验	6.92	2.63	100	0	-2	31	720.3	0	34.7	7.68	543.2	87	0	0	1	1	1	9.6	13.26	612.2	69	8.87	421.6	271.6	0	281.1	250.1	0.16	0	-4.8	30.8	28.9	30.7
86	20211019BS03	1	UU试验	7	2.65	100	0	-2	31	724.6	0	34.7	7.79	546.5	87	0	0	1	1	1	9.74	13.32	615.5	69	8.92	423.25	273.25	0	282.2	251.2	0.15	0	-4.87	30.8	28.9	30.7
87	20211019BS03	1	UU试验	7.08	2.66	100	0	-2	31	728.8	0	32.8	7.86	547.1	87	0	0	1	1	1	9.82	13.32	616.1	69	8.93	423.55	273.55	0	282.4	251.4	0.15	0	-4.91	30.8	28.9	30.6
88	20211019BS03	1	UU试验	7.17	2.68	100	0	-2	31	732.3	0	34.7	7.97	549.8	87	0	0	1	1	1	9.96	13.32	618.8	69	8.97	424.9	274.9	0	283.3	252.3	0.15	0	-4.98	30.8	28.9	30.7
89	20211019BS03	1	UU试验	7.25	2.69	99	0	-2	31	735.7	0	34.7	8.04	552.3	87	0	0	1	1	1	10.05	13.32	620.3	68	9.12	424.65	276.15	0	283.1	252.1	0.15	0	-5.03	30.8	28.9	30.6
90	20211019BS03	1	UU试验	7.33	2.71	99	0	-2	31	738.2	0	34.7	8.14	554.2	87	0	0	1	1	1	10.18	13.39	622.2	68	9.15	425.6	277.1	0	283.7	252.7	0.15	0	-5.09	30.8	28.9	30.6
91	20211019BS03	1	UU试验	7.42	2.72	99	0	-2	31	740.8	0	34.7	8.21	553.2	87	0	0	1	1	1	10.26	13.39	621.2	68	9.14	425.1	276.6	0	283.4	252.4	0.15	0	-5.13	30.8	28.9	30.6
92	20211019BS03	1	UU试验	7.5	2.74	100	0	-2	31	744.2	0	34.7	8.31	555.8	87	0	0	1	1	1	10.39	13.39	624.8	69	9.06	427.9	277.9	0	285.3	254.3	0.15	0	-5.2	30.8	28.9	30.6
93	20211019BS03	1	UU试验	7.58	2.75	100	0	-2	31	746.8	0	34.7	8.38	557.7	87	0	0	1	1	1	10.48	13.39	626.7	69	9.08	428.85	278.85	0	285.9	254.9	0.15	0	-5.24	30.8	28.9	30.6
94	20211019BS03	1	UU试验	7.67	2.77	100	0	-2	31	749.4	0	34.7	8.49	559.7	87	0	0	1	1	1	10.61	13.45	628.7	69	9.11	429.85	279.85	0	286.6	255.6	0.15	0	-5.31	30.8	28.9	30.6
95	20211019BS03	1	UU试验	7.75	2.78	100	0	-2	31	751.9	0	34.7	8.55	559	87	0	0	1	1	1	10.69	13.45	628	69	9.1	429.5	279.5	0	286.3	255.3	0.15	0	-5.35	30.8	28.9	30.6
96	20211019BS03	1	UU试验	7.83	2.8	100	0	-2	32	757.1	0	34.7	8.65	562.9	87	0	0	1	1	1	10.81	13.45	630.9	68	9.28	431.45	281.45	0	287.6	255.6	0.15	0	-5.41	30.8	28.9	30.6
97	20211019BS03	1	UU试验	7.92	2.81	99	0	-2	31	760.5	0	34.7	8.72	565.4	87	0	0	1	1	1	10.9	13.45	633.4	68	9.31	431.2	282.7	0	287.5	256.5	0.15	0	-5.45	30.8	28.9	30.6
98	20211019BS03	1	UU试验	8	2.83	99	0	-2	31	764.8	0	34.7	8.82	568.6	87	0	0	1	1	1	11.03	13.52	636.6	68	9.36	432.8	284.3	0	288.5	257.5	0.15	0	-5.52	30.8	28.9	30.6
99	20211019BS03	1	UU试验	8.08	2.84	100	0	-2	32	766.5	0	34.7	8.9	566.9	87	0	0	1	1	1	11.13	13.52	634.9	68	9.34	433.45	283.45	0	289	257	0.15	0	-5.57	30.8	28.9	30.6
100	20211019BS03	1	UU试验	8.17	2.86	99	0	-2	31	769.9	0	34.7	9	569.5	87	0	0	1	1	1	11.25	13.52	637.5	68	9.38	433.25	284.75	0	288.8	257.8	0.15	0	-5.63	30.8	28.9	30.6
101	20211019BS03	1	UU试验	8.25	2.87	100	0	-2	32	771.6	0	34.7	9.07	570.7	87	0	0	1	1	1	11.34	13.52	638.7	68	9.39	435.35	285.35	0	290.2	258.2	0.15	0	-5.67	30.8	28.9	30.6
102	20211019BS03	1	UU试验	8.33	2.89	100	0	-2	32	774.2	0	34.7	9.17	572.6	87	0	0	1	1	1	11.46	13.58	640.6	68	9.42	436.3	286.3	0	290.9	258.9	0.15	0	-5.73	30.8	28.9	30.6
103	20211019BS03	1	UU试验	8.42	2.9	100	0	-2	32	776.7	0	34.7	9.24	571.9	87	0	0	1	1	1	11.55	13.58	639.9	68	9.41	435.95	285.95	0	290.6	258.6	0.15	0	-5.78	30.8	28.9	30.6
104	20211019BS03	1	UU试验	8.5	2.92	100	0	-2	32	779.3	0	34.7	9.35	573.9	87	0	0	1	1	1	11.69	13.58	641.9	68	9.44	436.95	286.95	0	291.3	259.3	0.15	0	-5.85	30.8	28.9	30.6
105	20211019BS03	1	UU试验	8.58	2.93	100	0	-2	32	781	0	34.7	9.42	575.1	87	0	0	1	1	1	11.78	13.58	643.1	68	9.46	437.55	287.55	0	291.7	259.7	0.15	0	-5.89	30.8	28.9	30.6
106	20211019BS03	1	UU试验	8.67	2.94	100	0	-2	32	784.4	0	34.7	9.53	577.6	87	0	0	1	1	1	11.91	13.65	645.6	68	9.49	438.8	288.8	0	292.5	260.5	0.15	0	-5.96	30.7	28.9	30.6
107	20211019BS03	1	UU试验	8.75	2.96	100	0	-2	32	787	0	34.7	9.6	576.6	87	0	0	1	1	1	12	13.65	644.6	68	9.48	438.3	288.3	0	292.2	260.2	0.15	0	-6	30.7	28.9	30.6
108	20211019BS03	1	UU试验	8.83	2.97	100	0	-2	32	790.4	0	34.7	9.71	579	87	0	0	1	1	1	12.14	13.65	647	68	9.51	439.5	289.5	0	293	261	0.15	0	-6.07	30.7	28.9	30.6
109	20211019BS03	1	UU试验	8.92	2.99	100	0	-2	32	793	0	34.7	9.77	581	87	0	0	1	1	1	12.21	13.65	649	68	9.54	440.5	290.5	0	293.7	261.7	0.15	0	-6.11	30.7	28.9	30.6
110	20211019BS03	1	UU试验	9	3	100	0	-2	32	795.6	0	34.7	9.88	582.9	87	0	0	1	1	1	12.35	13.72	650.9	68	9.57	441.45	291.45	0	294.3	262.3	0.15	0	-6.18	30.7	28.9	30.6
111	20211019BS03	1	UU试验	9.08	3.01	100	0	-2	32	797.3	0	34.7	9.95	581.1	87	0	0	1	1	1	12.44	13.72	649.1	68	9.55	440.55	290.55	0	293.7	261.7	0.15	0	-6.22	30.7	28.9	30.6
112	20211019BS03	1	UU试验	9.17	3.03	100	0	-2	32	799.8	0	34.7	10.06	582.9	87	0	0	1	1	1	12.58	13.72	650.9	68	9.57	441.45	291.45	0	294.3	262.3	0.15	0	-6.29	30.7	28.9	30.6
113	20211019BS03	1	UU试验	9.25	3.04	100	0	-2	32	801.5	0	34.7	10.13	584.2	87	0	0	1	1	1	12.66	13.72	652.2	68	9.59	442.1	292.1	0	294.7	262.7	0.15	0	-6.33	30.7	28.9	30.6
114	20211019BS03	1	UU试验	9.33	3.06	100	0	-2	32	804.1	0	34.7	10.24	586.1	87	0	0	1	1	1	12.8	13.78	654.1	68	9.62	443.05	293.05	0	295.4	263.4	0.15	0	-6.4	30.7	28.9	30.6
115	20211019BS03	1	UU试验	9.42	3.07	100	0	-2	32	805	0	34.7	10.31	584.2	87	0	0	1	1	1	12.89	13.78	652.2	68	9.59	442.1	292.1	0	294.7	262.7	0.15	0	-6.45	30.7	28.9	30.6
116	20211019BS03	1	UU试验	9.5	3.08	100	0	-2	32	807.5	0	34.7	10.42	586	87	0	0	1	1	1	13.03	13.78	654	68	9.62	443	293	0	295.3	263.3	0.15	0	-6.52	30.7	28.9	30.6
117	20211019BS03	1	UU试验	9.58	3.1	100	0	-2	32	809.2	0	34.7	10.48	587.2	87	0	0	1	1	1	13.1	13.78	655.2	68	9.64	443.6	293.6	0	295.7	263.7	0.15	0	-6.55	30.7	28.9	30.5
118	20211019BS03	1	UU试验	9.67	3.11	100	0	-2	32	811.8	0	34.7	10.59	589.1	87	0	0	1	1	1	13.24	13.85	657.1	68	9.66	444.55	294.55	0	296.4	264.4	0.15	0	-6.62	30.7	28.9	30.6
119	20211019BS03	1	UU试验	9.75	3.12	100	0	-2	32	813.5	0	34.7	10.66	587.4	87	0	0	1	1	1	13.33	13.85	655.4	68	9.64	443.7	293.7	0	295.8	263.8	0.15	0	-6.67	30.7	28.9	30.5
120	20211019BS03	1	UU试验	9.83	3.14	100	0	-2	32	815.2	0	34.7	10.77	588.6	87	0	0	1	1	1	13.46	13.85	656.6	68	9.66	444.3	294.3	0	296.2	264.2	0.15	0	-6.73	30.7	28.9	30.6
121	20211019BS03	1	UU试验	9.92	3.15	100	0	-2	32	816.1	0	34.7	10.85	589.2	87	0	0	1	1	1	13.56	13.91	657.2	68	9.66	444.6	294.6	0	296.4	264.4	0.15	0	-6.78	30.7	28.9	30.5
122	20211019BS03	1	UU试验	10	3.16	100	0	-2	32	817.8	0	34.7	10.96	587.9	87	0	0	1	1	1	13.7	13.91	655.9	68	9.65	443.95	293.95	0	296	264	0.15	0	-6.85	30.7	28.9	30.5
123	20211019BS03	1	UU试验	10.08	3.18	100	0	-2	32	820.4	0	34.7	11.03	589.8	87	0	0	1	1	1	13.79	13.91	657.8	68	9.67	444.9	294.9	0	296.6	264.6	0.14	0	-6.9	30.7	28.9	30.5
124	20211019BS03	1	UU试验	10.17	3.19	100	0	-2	32	822.9	0	34.7	11.14	591.6	87	0	0	1	1	1	13.93	13.91	659.6	68	9.7	445.8	295.8	0	297.2	265.2	0.14	0	-6.97	30.7	28.9	30.5
125	20211019BS03	1	UU试验	10.25	3.2	100	0	-2	32	824.6	0	34.7	11.21	592.8	87	0	0	1	1	1	14.01	13.98	660.8	68	9.72	446.4	296.4	0	297.6	265.6	0.14	0	-7.01	30.7	28.9	30.5
126	20211019BS03	1	UU试验	10.33	3.21	100	0	-2	32	826.4	0	34.7	11.32	591.1	87	0	0	1	1	1	14.15	13.98	659.1	68	9.69	445.55	295.55	0	297	265	0.14	0	-7.08	30.7	28.9	30.5
127	20211019BS03	1	UU试验	10.42	3.23	100	0	-2	32	828.1	0	34.7	11.39	592.3	87	0	0	1	1	1	14.24	13.98	660.3	68	9.71	446.15	296.15	0	297.4	265.4	0.14	0	-7.12	30.7	28.9	30.5
128	20211019BS03	1	UU试验	10.5	3.24	100	0	-2	32	828.9	0	34.7	11.51	592.9	87	0	0	1	1	1	14.39	14.05	660.9	68	9.72	446.45	296.45	0	297.6	265.6	0.14	0	-7.2	30.7	28.9	30.5
129	20211019BS03	1	UU试验	10.58	3.25	100	0	-2	32	829.8	0	34.7	11.58	590.6	87	0	0	1	1	1	14.48	14.05	658.6	68	9.69	445.3	295.3	0	296.9	264.9	0.14	0	-7.24	30.7	28.9	30.5
130	20211019BS03	1	UU试验	10.67	3.27	99	0	-2	32	831.5	0	34.7	11.68	591.8	87	0	0	1	1	1	14.6	14.05	658.8	67	9.83	444.4	295.9	0	296.3	264.3	0.14	0	-7.3	30.7	28.9	30.5
131	20211019BS03	1	UU试验	10.75	3.28	100	0	-2	32	833.2	0	34.7	11.76	593	87	0	0	1	1	1	14.7	14.05	661	68	9.72	446.5	296.5	0	297.7	265.7	0.14	0	-7.35	30.7	28.9	30.5
132	20211019BS03	1	UU试验	10.83	3.29	100	0	-2	32	834.9	0	34.7	11.86	594.2	87	0	0	1	1	1	14.83	14.11	662.2	68	9.74	447.1	297.1	0	298.1	266.1	0.14	0	-7.42	30.6	28.9	30.5
133	20211019BS03	1	UU试验	10.92	3.3	100	0	-2	32	836.6	0	34.7	11.93	592.9	87	0	0	1	1	1	14.91	14.11	660.9	68	9.72	446.45	296.45	0	297.6	265.6	0.14	0	-7.46	30.6	28.9	30.5
134	20211019BS03	1	UU试验	11	3.32	100	0	-2	32	840.9	0	34.7	12.04	596	87	0	0	1	1	1	15.05	14.11	664	68	9.76	448	298	0	298.7	266.7	0.14	0	-7.53	30.6	28.9	30.5
135	20211019BS03	1	UU试验	11.08	3.33	100	0	-2	32	841.8	0	34.7	12.11	596.6	87	0	0	1	1	1	15.14	14.11	664.6	68	9.77	448.3	298.3	0	298.9	266.9	0.14	0	-7.57	30.6	28.9	30.5
136	20211019BS03	1	UU试验	11.17	3.34	100	0	-2	32	843.5	0	34.7	12.22	597.8	87	0	0	1	1	1	15.28	14.18	665.8	68	9.79	448.9	298.9	0	299.3	267.3	0.14	0	-7.64	30.6	28.9	30.5
137	20211019BS03	1	UU试验	11.25	3.35	100	0	-2	32	844.3	0	34.7	12.29	595.4	87	0	0	1	1	1	15.36	14.18	663.4	68	9.76	447.7	297.7	0	298.5	266.5	0.14	0	-7.68	30.6	28.9	30.5
138	20211019BS03	1	UU试验	11.33	3.37	100	0	-2	32	846.9	0	34.7	12.39	597.2	87	0	0	1	1	1	15.49	14.18	665.2	68	9.78	448.6	298.6	0	299.1	267.1	0.14	0	-7.75	30.6	28.9	30.5
139	20211019BS03	1	UU试验	11.42	3.38	100	0	-2	32	847.7	0	34.7	12.47	597.8	87	0	0	1	1	1	15.59	14.25	665.8	68	9.79	448.9	298.9	0	299.3	267.3	0.14	0	-7.8	30.6	28.9	30.5
140	20211019BS03	1	UU试验	11.5	3.39	100	0	-2	32	851.2	0	34.7	12.57	597.3	87	0	0	1	1	1	15.71	14.25	665.3	68	9.78	448.65	298.65	0	299.1	267.1	0.14	0	-7.86	30.6	28.9	30.5
141	20211019BS03	1	UU试验	11.58	3.4	100	0	-2	32	852	0	34.7	12.65	597.9	87	0	0	1	1	1	15.81	14.25	665.9	68	9.79	448.95	298.95	0	299.3	267.3	0.14	0	-7.91	30.6	28.8	30.5
142	20211019BS03	1	UU试验	11.67	3.42	100	0	-2	32	853.7	0	34.7	12.75	599.1	87	0	0	1	1	1	15.94	14.25	667.1	68	9.81	449.55	299.55	0	299.7	267.7	0.14	0	-7.97	30.6	28.8	30.5
143	20211019BS03	1	UU试验	11.75	3.43	100	0	-2	32	854.6	0	34.7	12.82	599.7	87	0	0	1	1	1	16.02	14.31	667.7	68	9.82	449.85	299.85	0	299.9	267.9	0.14	0	-8.01	30.6	28.9	30.5
144	20211019BS03	1	UU试验	11.83	3.44	100	0	-2	32	857.2	0	34.7	12.93	599	87	0	0	1	1	1	16.16	14.31	667	68	9.81	449.5	299.5	0	299.7	267.7	0.14	0	-8.08	30.6	28.8	30.5
145	20211019BS03	1	UU试验	11.92	3.45	100	0	-2	32	858	0	34.7	13	599.6	87	0	0	1	1	1	16.25	14.31	667.6	68	9.82	449.8	299.8	0	299.9	267.9	0.14	0	-8.13	30.6	28.8	30.5
146	20211019BS03	1	UU试验	12	3.46	100	0	-2	32	858	0	34.7	13.09	599.6	87	0	0	1	1	1	16.36	14.38	667.6	68	9.82	449.8	299.8	0	299.9	267.9	0.14	0	-8.18	30.6	28.8	30.5
147	20211019BS03	1	UU试验	12.08	3.48	100	0	-2	32	859.7	0	34.7	13.16	597.8	87	0	0	1	1	1	16.45	14.38	665.8	68	9.79	448.9	298.9	0	299.3	267.3	0.14	0	-8.23	30.6	28.8	30.5
148	20211019BS03	1	UU试验	12.17	3.49	100	0	-2	32	861.4	0	34.7	13.26	599	87	0	0	1	1	1	16.58	14.38	667	68	9.81	449.5	299.5	0	299.7	267.7	0.14	0	-8.29	30.6	28.8	30.5
149	20211019BS03	1	UU试验	12.25	3.5	100	0	-2	32	863.1	0	34.7	13.33	600.2	87	0	0	1	1	1	16.66	14.38	668.2	68	9.83	450.1	300.1	0	300.1	268.1	0.14	0	-8.33	30.6	28.8	30.5
150	20211019BS03	1	UU试验	12.33	3.51	100	0	-2	32	864	0	34.7	13.43	600.8	87	0	0	1	1	1	16.79	14.45	668.8	68	9.84	450.4	300.4	0	300.3	268.3	0.14	0	-8.4	30.6	28.8	30.5
151	20211019BS03	1	UU试验	12.42	3.52	100	0	-2	32	864.8	0	34.7	13.5	598.5	87	0	0	1	1	1	16.88	14.45	666.5	68	9.8	449.25	299.25	0	299.5	267.5	0.14	0	-8.44	30.6	28.8	30.5
152	20211019BS03	1	UU试验	12.5	3.54	100	0	-2	32	866.6	0	34.7	13.6	599.7	87	0	0	1	1	1	17	14.45	667.7	68	9.82	449.85	299.85	0	299.9	267.9	0.14	0	-8.5	30.6	28.8	30.5
153	20211019BS03	1	UU试验	12.58	3.55	100	0	-2	32	867.4	0	34.7	13.67	600.3	87	0	0	1	1	1	17.09	14.45	668.3	68	9.83	450.15	300.15	0	300.1	268.1	0.14	0	-8.55	30.6	28.8	30.5
154	20211019BS03	1	UU试验	12.67	3.56	100	0	-2	32	869.1	0	34.7	13.76	601.5	87	0	0	1	1	1	17.2	14.51	669.5	68	9.85	450.75	300.75	0	300.5	268.5	0.14	0	-8.6	30.6	28.8	30.5
155	20211019BS03	1	UU试验	12.75	3.57	100	0	-2	32	870	0	34.7	13.83	599.6	87	0	0	1	1	1	17.29	14.51	667.6	68	9.82	449.8	299.8	0	299.9	267.9	0.14	0	-8.65	30.6	28.8	30.5
156	20211019BS03	1	UU试验	12.83	3.58	101	0	-2	32	872.5	0	34.7	13.93	601.3	87	0	0	1	1	1	17.41	14.51	670.3	69	9.71	452.15	300.65	0	301.4	269.4	0.14	0	-8.71	30.6	28.8	30.5
157	20211019BS03	1	UU试验	12.92	3.59	100	0	-2	32	873.4	0	34.7	14	601.9	87	0	0	1	1	1	17.5	14.51	669.9	68	9.85	450.95	300.95	0	300.6	268.6	0.14	0	-8.75	30.6	28.8	30.5
158	20211019BS03	1	UU试验	13	3.61	100	0	-2	32	873.4	0	34.7	14.11	601.9	87	0	0	1	1	1	17.64	14.58	669.9	68	9.85	450.95	300.95	0	300.6	268.6	0.14	0	-8.82	30.6	28.8	30.5
159	20211019BS03	1	UU试验	13.08	3.62	100	0	-2	32	875.1	0	34.7	14.18	600.2	87	0	0	1	1	1	17.73	14.58	668.2	68	9.83	450.1	300.1	0	300.1	268.1	0.14	0	-8.87	30.6	28.8	30.5
160	20211019BS03	1	UU试验	13.17	3.63	100	0	-2	32	876	0	34.7	14.28	600.8	87	0	0	1	1	1	17.85	14.58	668.8	68	9.84	450.4	300.4	0	300.3	268.3	0.14	0	-8.93	30.6	28.8	30.5
161	20211019BS03	1	UU试验	13.25	3.64	100	0	-2	32	877.7	0	34.7	14.35	602	87	0	0	1	1	1	17.94	14.65	670	68	9.85	451	301	0	300.7	268.7	0.14	0	-8.97	30.6	28.8	30.5
162	20211019BS03	1	UU试验	13.33	3.65	100	0	-2	32	880.2	0	34.7	14.46	600.8	87	0	0	1	1	1	18.08	14.65	668.8	68	9.84	450.4	300.4	0	300.3	268.3	0.14	0	-9.04	30.6	28.8	30.5
163	20211019BS03	1	UU试验	13.42	3.66	100	0	-2	32	881.1	0	34.7	14.52	601.4	87	0	0	1	1	1	18.15	14.65	669.4	68	9.84	450.7	300.7	0	300.5	268.5	0.14	0	-9.07	30.5	28.8	30.4
164	20211019BS03	1	UU试验	13.5	3.67	100	0	-2	33	881.1	0	34.7	14.63	601.4	87	0	0	1	1	1	18.29	14.72	668.4	67	9.98	450.7	300.7	0	300.5	267.5	0.14	0	-9.15	30.5	28.8	30.5
165	20211019BS03	1	UU试验	13.58	3.69	100	0	-2	32	882	0	34.7	14.7	599.2	87	0	0	1	1	1	18.38	14.72	667.2	68	9.81	449.6	299.6	0	299.7	267.7	0.14	0	-9.19	30.5	28.8	30.4
166	20211019BS03	1	UU试验	13.67	3.7	100	0	-2	32	882.8	0	34.7	14.81	599.7	87	0	0	1	1	1	18.51	14.72	667.7	68	9.82	449.85	299.85	0	299.9	267.9	0.14	0	-9.26	30.5	28.8	30.4
167	20211019BS03	1	UU试验	13.75	3.71	101	0	-2	32	882.8	0	34.7	14.88	599.7	87	0	0	1	1	1	18.6	14.72	668.7	69	9.69	451.35	299.85	0	300.9	268.9	0.14	0	-9.3	30.5	28.8	30.5
168	20211019BS03	1	UU试验	13.83	3.72	100	0	-2	32	883.7	0	34.7	14.98	600.3	87	0	0	1	1	1	18.73	14.79	668.3	68	9.83	450.15	300.15	0	300.1	268.1	0.14	0	-9.37	30.5	28.8	30.5
169	20211019BS03	1	UU试验	13.92	3.73	100	0	-2	32	883.7	0	34.7	15.06	597.5	87	0	0	1	1	1	18.83	14.79	665.5	68	9.79	448.75	298.75	0	299.2	267.2	0.14	0	-9.41	30.5	28.8	30.5
170	20211019BS03	1	UU试验	14	3.74	101	0	-2	33	885.4	0	34.7	15.16	598.6	87	0	0	1	1	1	18.95	14.79	666.6	68	9.8	450.8	299.3	0	300.5	267.5	0.14	0	-9.48	30.5	28.8	30.5
171	20211019BS03	1	UU试验	14.08	3.75	100	0	-2	32	887.9	0	34.7	15.23	600.3	87	0	0	1	1	1	19.04	14.85	668.3	68	9.83	450.15	300.15	0	300.1	268.1	0.14	0	-9.52	30.5	28.8	30.5
172	20211019BS03	1	UU试验	14.17	3.76	100	0	-2	32	889.7	0	34.7	15.33	599.1	87	0	0	1	1	1	19.16	14.85	667.1	68	9.81	449.55	299.55	0	299.7	267.7	0.14	0	-9.58	30.5	28.8	30.5
173	20211019BS03	1	UU试验	14.25	3.77	100	0	-2	32	888.8	0	34.7	15.4	598.5	87	0	0	1	1	1	19.25	14.85	666.5	68	9.8	449.25	299.25	0	299.5	267.5	0.14	0	-9.63	30.5	28.8	30.5
174	20211019BS03	1	UU试验	14.33	3.79	100	0	-2	32	890.5	0	34.7	15.5	599.7	87	0	0	1	1	1	19.38	14.85	667.7	68	9.82	449.85	299.85	0	299.9	267.9	0.14	0	-9.69	30.5	28.8	30.4
175	20211019BS03	1	UU试验	14.42	3.8	100	0	-2	32	892.2	0	34.7	15.58	600.8	87	0	0	1	1	1	19.48	14.92	668.8	68	9.84	450.4	300.4	0	300.3	268.3	0.14	0	-9.74	30.5	28.8	30.4
176	20211019BS03	1	UU试验	14.5	3.81	100	0	-2	33	892.2	0	34.7	15.68	598	87	0	0	1	1	1	19.6	14.92	665	67	9.93	449	299	0	299.3	266.3	0.14	0	-9.8	30.5	28.8	30.4
177	20211019BS03	1	UU试验	14.58	3.82	100	0	-2	32	892.2	0	34.7	15.75	598	87	0	0	1	1	1	19.69	14.92	666	68	9.79	449	299	0	299.3	267.3	0.14	0	-9.85	30.5	28.8	30.5
178	20211019BS03	1	UU试验	14.67	3.83	100	0	-2	32	893.1	0	34.7	15.86	598.6	87	0	0	1	1	1	19.83	14.99	666.6	68	9.8	449.3	299.3	0	299.5	267.5	0.14	0	-9.91	30.5	28.8	30.5
179	20211019BS03	1	UU试验	14.75	3.84	100	0	-2	32	894.8	0	34.7	15.93	596.9	87	0	0	1	1	1	19.91	14.99	664.9	68	9.78	448.45	298.45	0	299	267	0.14	0	-9.96	30.5	28.8	30.5
180	20211019BS03	1	UU试验	14.83	3.85	100	0	-2	32	895.6	0	34.7	16.04	597.5	87	0	0	1	1	1	20.05	14.99	665.5	68	9.79	448.75	298.75	0	299.2	267.2	0.14	0	-10.03	30.5	28.8	30.5
181	20211019BS03	1	UU试验	14.92	3.86	100	0	-2	32	895.6	0	34.7	16.11	597.5	87	0	0	1	1	1	20.14	15.06	665.5	68	9.79	448.75	298.75	0	299.2	267.2	0.14	0	-10.07	30.5	28.8	30.5
182	20211019BS03	1	UU试验	15	3.87	100	0	-2	32	897.4	0	34.7	16.22	595.9	87	0	0	1	1	1	20.28	15.06	663.9	68	9.76	447.95	297.95	0	298.6	266.6	0.14	0	-10.14	30.5	28.8	30.4
183	20211019BS03	1	UU试验	15.08	3.88	101	0	-2	32	898.2	0	34.7	16.29	596.4	87	0	0	1	1	1	20.36	15.06	665.4	69	9.64	449.7	298.2	0	299.8	267.8	0.14	0	-10.18	30.5	28.8	30.5
184	20211019BS03	1	UU试验	15.17	3.89	101	0	-2	32	899.1	0	34.7	16.4	597	87	0	0	1	1	1	20.5	15.13	666	69	9.65	450	298.5	0	300	268	0.14	0	-10.25	30.5	28.8	30.4
185	20211019BS03	1	UU试验	15.25	3.91	101	0	-2	32	899.9	0	34.7	16.47	594.8	87	0	0	1	1	1	20.59	15.13	663.8	69	9.62	448.9	297.4	0	299.3	267.3	0.15	0	-10.3	30.5	28.8	30.4
186	20211019BS03	1	UU试验	15.33	3.92	100	0	-2	32	899.9	0	34.7	16.58	594.8	87	0	0	1	1	1	20.73	15.13	662.8	68	9.75	447.4	297.4	0	298.3	266.3	0.14	0	-10.37	30.5	28.8	30.5
187	20211019BS03	1	UU试验	15.42	3.93	100	0	-2	32	900.8	0	34.7	16.65	595.4	87	0	0	1	1	1	20.81	15.13	663.4	68	9.76	447.7	297.7	0	298.5	266.5	0.14	0	-10.41	30.5	28.8	30.4
188	20211019BS03	1	UU试验	15.5	3.94	100	0	-2	32	899.1	0	34.7	16.75	594.2	87	0	0	1	1	1	20.94	15.2	662.2	68	9.74	447.1	297.1	0	298.1	266.1	0.14	0	-10.47	30.5	28.8	30.4
189	20211019BS03	1	UU试验	15.58	3.95	100	0	-2	32	899.9	0	34.7	16.83	592	87	0	0	1	1	1	21.04	15.2	660	68	9.71	446	296	0	297.3	265.3	0.14	0	-10.52	30.5	28.8	30.5
190	20211019BS03	1	UU试验	15.67	3.96	100	0	-2	32	899.9	0	34.7	16.93	592	87	0	0	1	1	1	21.16	15.2	660	68	9.71	446	296	0	297.3	265.3	0.14	0	-10.58	30.5	28.8	30.4
191	20211019BS03	1	UU试验	15.75	3.97	101	0	-2	32	899.9	0	34.7	17	592	87	0	0	1	1	1	21.25	15.27	661	69	9.58	447.5	296	0	298.3	266.3	0.15	0	-10.63	30.4	28.8	30.5
192	20211019BS03	1	UU试验	15.83	3.98	100	0	-2	32	902.5	0	34.7	17.11	591	87	0	0	1	1	1	21.39	15.27	659	68	9.69	445.5	295.5	0	297	265	0.14	0	-10.7	30.4	28.8	30.5
193	20211019BS03	1	UU试验	15.92	3.99	100	0	-2	32	902.5	0	34.7	17.18	591	87	0	0	1	1	1	21.48	15.27	659	68	9.69	445.5	295.5	0	297	265	0.14	0	-10.74	30.4	28.8	30.5
194	20211019BS03	1	UU试验	16	4	100	0	-2	32	902.5	0	34.7	17.29	591	87	0	0	1	1	1	21.61	15.34	659	68	9.69	445.5	295.5	0	297	265	0.14	0	-10.81	30.4	28.8	30.5
195	20211019BS03	1	UU试验	16.08	4.01	100	0	-2	32	901.6	0	34.7	17.36	587.7	87	0	0	1	1	1	21.7	15.34	655.7	68	9.64	443.85	293.85	0	295.9	263.9	0.15	0	-10.85	30.4	28.8	30.4
196	20211019BS03	1	UU试验	16.17	4.02	100	0	-2	32	903.3	0	34.7	17.46	588.9	87	0	0	1	1	1	21.83	15.34	656.9	68	9.66	444.45	294.45	0	296.3	264.3	0.15	0	-10.91	30.4	28.8	30.4
197	20211019BS03	1	UU试验	16.25	4.03	101	0	-2	32	904.2	0	34.7	17.54	589.4	87	0	0	1	1	1	21.93	15.41	658.4	69	9.54	446.2	294.7	0	297.5	265.5	0.15	0	-10.97	30.4	28.8	30.4
198	20211019BS03	1	UU试验	16.33	4.04	101	0	-2	32	905.1	0	34.7	17.64	587.3	87	0	0	1	1	1	22.05	15.41	656.3	69	9.51	445.15	293.65	0	296.8	264.8	0.15	0	-11.03	30.4	28.8	30.4
199	20211019BS03	1	UU试验	16.42	4.05	101	0	-2	32	905.9	0	34.7	17.71	587.9	87	0	0	1	1	1	22.14	15.41	656.9	69	9.52	445.45	293.95	0	297	265	0.15	0	-11.07	30.4	28.8	30.4
200	20211019BS03	1	UU试验	16.5	4.06	100	0	-2	32	905.9	0	34.7	17.82	587.9	87	0	0	1	1	1	22.28	15.48	655.9	68	9.65	443.95	293.95	0	296	264	0.15	0	-11.14	30.4	28.8	30.4
201	20211019BS03	1	UU试验	16.58	4.07	100	0	-2	32	906.8	0	34.7	17.88	585.8	87	0	0	1	1	1	22.35	15.48	653.8	68	9.61	442.9	292.9	0	295.3	263.3	0.15	0	-11.18	30.4	28.7	30.4
202	20211019BS03	1	UU试验	16.67	4.08	100	0	-2	32	907.6	0	34.7	17.98	586.3	87	0	0	1	1	1	22.48	15.48	654.3	68	9.62	443.15	293.15	0	295.4	263.4	0.15	0	-11.24	30.4	28.7	30.4
203	20211019BS03	1	UU试验	16.75	4.09	101	0	-2	32	907.6	0	34.7	18.05	586.3	87	0	0	1	1	1	22.56	15.48	655.3	69	9.5	444.65	293.15	0	296.4	264.4	0.15	0	-11.28	30.4	28.7	30.4
204	20211019BS03	1	UU试验	16.83	4.1	101	0	-2	32	908.5	0	34.7	18.15	586.9	87	0	0	1	1	1	22.69	15.54	655.9	69	9.51	444.95	293.45	0	296.6	264.6	0.15	0	-11.35	30.4	28.7	30.4
205	20211019BS03	1	UU试验	16.92	4.11	101	0	-2	32	908.5	0	34.7	18.22	584.6	87	0	0	1	1	1	22.78	15.54	653.6	69	9.47	443.8	292.3	0	295.9	263.9	0.15	0	-11.39	30.4	28.7	30.4
206	20211019BS03	1	UU试验	17	4.12	100	0	-2	32	909.3	0	34.7	18.32	585.1	87	0	0	1	1	1	22.9	15.54	653.1	68	9.6	442.55	292.55	0	295	263	0.15	0	-11.45	30.4	28.7	30.4
207	20211019BS03	1	UU试验	17.08	4.13	101	0	-2	32	909.3	0	34.7	18.39	585.1	87	0	0	1	1	1	22.99	15.61	654.1	69	9.48	444.05	292.55	0	296	264	0.15	0	-11.49	30.4	28.7	30.4
208	20211019BS03	1	UU试验	17.17	4.14	100	0	-2	32	910.2	0	34.7	18.49	583.1	87	0	0	1	1	1	23.11	15.61	651.1	68	9.58	441.55	291.55	0	294.4	262.4	0.15	0	-11.56	30.4	28.7	30.4
209	20211019BS03	1	UU试验	17.25	4.15	101	0	-2	32	911.9	0	34.7	18.55	584.2	87	0	0	1	1	1	23.19	15.61	653.2	69	9.47	443.6	292.1	0	295.7	263.7	0.15	0	-11.6	30.4	28.7	30.4
210	20211019BS03	1	UU试验	17.33	4.16	101	0	-2	32	911.9	0	34.7	18.65	584.2	87	0	0	1	1	1	23.31	15.61	653.2	69	9.47	443.6	292.1	0	295.7	263.7	0.15	0	-11.66	30.4	28.7	30.4
211	20211019BS03	1	UU试验	17.42	4.17	100	0	-2	32	911	0	34.7	18.72	583.6	87	0	0	1	1	1	23.4	15.69	651.6	68	9.58	441.8	291.8	0	294.5	262.5	0.15	0	-11.7	30.4	28.7	30.4
212	20211019BS03	1	UU试验	17.5	4.18	100	0	-2	32	911.9	0	34.7	18.82	581.2	87	0	0	1	1	1	23.53	15.69	649.2	68	9.55	440.6	290.6	0	293.7	261.7	0.15	0	-11.77	30.4	28.7	30.4
213	20211019BS03	1	UU试验	17.58	4.19	101	0	-2	32	912.8	0	34.7	18.89	581.8	87	0	0	1	1	1	23.61	15.69	650.8	69	9.43	442.4	290.9	0	294.9	262.9	0.15	0	-11.81	30.4	28.7	30.4
214	20211019BS03	1	UU试验	17.67	4.2	101	0	-2	32	914.5	0	34.7	18.99	582.9	87	0	0	1	1	1	23.74	15.76	651.9	69	9.45	442.95	291.45	0	295.3	263.3	0.15	0	-11.87	30.4	28.7	30.4
215	20211019BS03	1	UU试验	17.75	4.21	101	0	-2	32	916.2	0	34.7	19.06	581.3	87	0	0	1	1	1	23.83	15.76	650.3	69	9.42	442.15	290.65	0	294.8	262.8	0.15	0	-11.92	30.4	28.7	30.4
216	20211019BS03	1	UU试验	17.83	4.22	101	0	-2	32	916.2	0	34.7	19.16	581.3	87	0	0	1	1	1	23.95	15.76	650.3	69	9.42	442.15	290.65	0	294.8	262.8	0.15	0	-11.98	30.4	28.7	30.4
217	20211019BS03	1	UU试验	17.92	4.23	100	0	-2	32	915.3	0	32.8	19.23	580.8	87	0	0	1	1	1	24.04	15.83	648.8	68	9.54	440.4	290.4	0	293.6	261.6	0.15	0	-12.02	30.4	28.7	30.4
218	20211019BS03	1	UU试验	18	4.24	101	0	-2	32	914.5	0	34.7	19.33	577.7	87	0	0	1	1	1	24.16	15.83	646.7	69	9.37	440.35	288.85	0	293.6	261.6	0.15	0	-12.08	30.4	28.7	30.4
219	20211019BS03	1	UU试验	18.08	4.25	100	0	-2	32	914.5	0	34.7	19.4	577.7	87	0	0	1	1	1	24.25	15.83	645.7	68	9.5	438.85	288.85	0	292.6	260.6	0.15	0	-12.13	30.4	28.7	30.4
220	20211019BS03	1	UU试验	18.17	4.26	101	0	-2	32	912.8	0	34.7	19.51	576.6	87	0	0	1	1	1	24.39	15.9	645.6	69	9.36	439.8	288.3	0	293.2	261.2	0.15	0	-12.2	30.4	28.7	30.3
221	20211019BS03	1	UU试验	18.25	4.27	100	0	-2	32	911.9	0	34.7	19.58	573.5	87	0	0	1	1	1	24.48	15.9	641.5	68	9.43	436.75	286.75	0	291.2	259.2	0.15	0	-12.24	30.4	28.7	30.4
222	20211019BS03	1	UU试验	18.33	4.28	100	0	-2	32	911.9	0	34.7	19.68	573.5	87	0	0	1	1	1	24.6	15.9	641.5	68	9.43	436.75	286.75	0	291.2	259.2	0.15	0	-12.3	30.4	28.7	30.3
223	20211019BS03	1	UU试验	18.42	4.29	101	0	-2	32	913.6	0	34.7	19.75	574.6	87	0	0	1	1	1	24.69	15.97	643.6	69	9.33	438.8	287.3	0	292.5	260.5	0.15	0	-12.35	30.4	28.7	30.3
224	20211019BS03	1	UU试验	18.5	4.3	101	0	-2	32	915.3	0	34.7	19.86	573.1	87	0	0	1	1	1	24.83	15.97	642.1	69	9.31	438.05	286.55	0	292	260	0.15	0	-12.42	30.4	28.7	30.3
225	20211019BS03	1	UU试验	18.58	4.31	101	0	-2	32	916.2	0	34.7	19.93	573.7	87	0	0	1	1	1	24.91	15.97	642.7	69	9.31	438.35	286.85	0	292.2	260.2	0.15	0	-12.46	30.4	28.7	30.3
226	20211019BS03	1	UU试验	18.67	4.32	100	0	-2	32	915.3	0	34.7	20.04	573.1	87	0	0	1	1	1	25.05	16.04	641.1	68	9.43	436.55	286.55	0	291	259	0.15	0	-12.53	30.4	28.7	30.3
227	20211019BS03	1	UU试验	18.75	4.33	100	0	-2	32	914.5	0	34.7	20.1	570.1	87	0	0	1	1	1	25.13	16.04	638.1	68	9.38	435.05	285.05	0	290	258	0.15	0	-12.57	30.4	28.7	30.3
228	20211019BS03	1	UU试验	18.83	4.34	100	0	-2	32	912.8	0	34.7	20.21	569.1	87	0	0	1	1	1	25.26	16.04	637.1	68	9.37	434.55	284.55	0	289.7	257.7	0.15	0	-12.63	30.4	28.7	30.3
229	20211019BS03	1	UU试验	18.92	4.35	101	0	-2	32	913.6	0	34.7	20.28	569.6	87	0	0	1	1	1	25.35	16.11	638.6	69	9.26	436.3	284.8	0	290.9	258.9	0.15	0	-12.68	30.4	28.7	30.3
230	20211019BS03	1	UU试验	19	4.36	101	0	-2	32	912.8	0	34.7	20.38	566.6	87	0	0	1	1	1	25.48	16.11	635.6	69	9.21	434.8	283.3	0	289.9	257.9	0.15	0	-12.74	30.4	28.7	30.3
231	20211019BS03	1	UU试验	19.08	4.37	101	0	-2	32	912.8	0	34.7	20.45	566.6	87	0	0	1	1	1	25.56	16.11	635.6	69	9.21	434.8	283.3	0	289.9	257.9	0.15	0	-12.78	30.4	28.7	30.3
232	20211019BS03	1	UU试验	19.17	4.38	100	0	-2	32	912.8	0	32.8	20.56	566.6	87	0	0	1	1	1	25.7	16.18	634.6	68	9.33	433.3	283.3	0	288.9	256.9	0.15	0	-12.85	30.4	28.7	30.3
233	20211019BS03	1	UU试验	19.25	4.39	100	0	-2	32	911.9	0	32.8	20.63	563.6	87	0	0	1	1	1	25.79	16.18	631.6	68	9.29	431.8	281.8	0	287.9	255.9	0.15	0	-12.9	30.3	28.7	30.3
234	20211019BS03	1	UU试验	19.33	4.4	101	0	-2	32	911.9	0	34.7	20.74	563.6	87	0	0	1	1	1	25.93	16.18	632.6	69	9.17	433.3	281.8	0	288.9	256.9	0.15	0	-12.97	30.3	28.7	30.3
235	20211019BS03	1	UU试验	19.42	4.41	101	0	-2	32	911.9	0	34.7	20.81	563.6	87	0	0	1	1	1	26.01	16.25	632.6	69	9.17	433.3	281.8	0	288.9	256.9	0.15	0	-13.01	30.4	28.7	30.3
236	20211019BS03	1	UU试验	19.5	4.42	101	0	-2	32	911	0	34.7	20.92	560.6	87	0	0	1	1	1	26.15	16.25	629.6	69	9.12	431.8	280.3	0	287.9	255.9	0.15	0	-13.08	30.3	28.7	30.3
237	20211019BS03	1	UU试验	19.58	4.43	101	0	-2	32	911	0	34.7	20.99	560.6	87	0	0	1	1	1	26.24	16.25	629.6	69	9.12	431.8	280.3	0	287.9	255.9	0.15	0	-13.12	30.3	28.7	30.3
238	20211019BS03	1	UU试验	19.67	4.43	101	0	-2	32	909.3	0	32.8	21.1	559.6	87	0	0	1	1	1	26.38	16.32	628.6	69	9.11	431.3	279.8	0	287.5	255.5	0.15	0	-13.19	30.3	28.7	30.3
239	20211019BS03	1	UU试验	19.75	4.44	100	0	-2	32	908.5	0	32.8	21.17	556.7	87	0	0	1	1	1	26.46	16.32	624.7	68	9.19	428.35	278.35	0	285.6	253.6	0.15	0	-13.23	30.3	28.7	30.3
240	20211019BS03	1	UU试验	19.83	4.45	101	0	-2	32	907.6	0	32.8	21.28	556.1	87	0	0	1	1	1	26.6	16.32	625.1	69	9.06	429.55	278.05	0	286.4	254.4	0.15	0	-13.3	30.3	28.7	30.3
241	20211019BS03	1	UU试验	19.92	4.46	101	0	-2	32	907.6	0	32.8	21.35	556.1	87	0	0	1	1	1	26.69	16.39	625.1	69	9.06	429.55	278.05	0	286.4	254.4	0.15	0	-13.35	30.3	28.7	30.3
242	20211019BS03	1	UU试验	20	4.47	101	0	-2	32	908.5	0	32.8	21.46	554.3	87	0	0	1	1	1	26.83	16.39	623.3	69	9.03	428.65	277.15	0	285.8	253.8	0.15	0	-13.42	30.3	28.7	30.3
243	20211019BS03	1	UU试验	20.08	4.48	101	0	-2	32	910.2	0	32.8	21.53	555.3	87	0	0	1	1	1	26.91	16.39	624.3	69	9.05	429.15	277.65	0	286.1	254.1	0.15	0	-13.46	30.3	28.7	30.3
244	20211019BS03	1	UU试验	20.17	4.49	101	0	-2	32	909.3	0	32.8	21.64	554.8	87	0	0	1	1	1	27.05	16.47	623.8	69	9.04	428.9	277.4	0	285.9	253.9	0.15	0	-13.53	30.3	28.7	30.3
245	20211019BS03	1	UU试验	20.25	4.5	100	0	-2	32	907.6	0	34.7	21.71	551.1	87	0	0	1	1	1	27.14	16.47	619.1	68	9.1	425.55	275.55	0	283.7	251.7	0.15	0	-13.57	30.3	28.7	30.3
246	20211019BS03	1	UU试验	20.33	4.51	100	0	-2	32	906.8	0	32.8	21.82	550.6	87	0	0	1	1	1	27.28	16.54	618.6	68	9.1	425.3	275.3	0	283.5	251.5	0.15	0	-13.64	30.3	28.7	30.3
247	20211019BS03	1	UU试验	20.42	4.52	100	0	-2	31	906.8	0	32.8	21.89	548.2	87	0	0	1	1	1	27.36	16.54	617.2	69	8.94	424.1	274.1	0	282.7	251.7	0.15	0	-13.68	30.3	28.7	30.3
248	20211019BS03	1	UU试验	20.5	4.53	100	0	-2	32	907.6	0	32.8	22	548.7	87	0	0	1	1	1	27.5	16.54	616.7	68	9.07	424.35	274.35	0	282.9	250.9	0.15	0	-13.75	30.3	28.7	30.3
249	20211019BS03	1	UU试验	20.58	4.54	101	0	-2	32	907.6	0	32.8	22.07	548.7	87	0	0	1	1	1	27.59	16.54	617.7	69	8.95	425.85	274.35	0	283.9	251.9	0.16	0	-13.8	30.3	28.7	30.3
250	20211019BS03	1	UU试验	20.67	4.55	101	0	-2	31	907.6	0	32.8	22.18	548.7	87	0	0	1	1	1	27.73	16.61	618.7	70	8.84	425.85	274.35	0	283.9	252.9	0.16	0	-13.87	30.3	28.6	30.3
251	20211019BS03	1	UU试验	20.75	4.56	101	0	-2	32	908.5	0	32.8	22.25	547	87	0	0	1	1	1	27.81	16.61	616	69	8.93	425	273.5	0	283.3	251.3	0.16	0	-13.91	30.3	28.7	30.3
252	20211019BS03	1	UU试验	20.83	4.56	101	0	-2	32	909.3	0	32.8	22.35	547.4	87	0	0	1	1	1	27.94	16.68	616.4	69	8.93	425.2	273.7	0	283.5	251.5	0.16	0	-13.97	30.3	28.6	30.3
253	20211019BS03	1	UU试验	20.92	4.57	101	0	-2	31	910.2	0	32.8	22.42	545.7	87	0	0	1	1	1	28.02	16.68	615.7	70	8.8	424.35	272.85	0	282.9	251.9	0.16	0	-14.01	30.3	28.6	30.2
254	20211019BS03	1	UU试验	21	4.58	101	0	-2	32	911	0	32.8	22.53	546.2	87	0	0	1	1	1	28.16	16.68	615.2	69	8.92	424.6	273.1	0	283.1	251.1	0.16	0	-14.08	30.3	28.6	30.3
255	20211019BS03	1	UU试验	21.08	4.59	100	0	-2	31	910.2	0	32.8	22.59	545.7	87	0	0	1	1	1	28.24	16.76	614.7	69	8.91	422.85	272.85	0	281.9	250.9	0.15	0	-14.12	30.3	28.6	30.2
256	20211019BS03	1	UU试验	21.17	4.6	101	0	-2	32	911.9	0	32.8	22.7	544.1	87	0	0	1	1	1	28.38	16.76	613.1	69	8.89	423.55	272.05	0	282.4	250.4	0.16	0	-14.19	30.3	28.6	30.2
257	20211019BS03	1	UU试验	21.25	4.61	100	0	-2	31	912.8	0	32.8	22.77	544.6	87	0	0	1	1	1	28.46	16.76	613.6	69	8.89	422.3	272.3	0	281.5	250.5	0.16	0	-14.23	30.3	28.6	30.2
258	20211019BS03	1	UU试验	21.33	4.62	100	0	-2	31	913.6	0	32.8	22.88	545.1	87	0	0	1	1	1	28.6	16.83	614.1	69	8.9	422.55	272.55	0	281.7	250.7	0.16	0	-14.3	30.3	28.6	30.2
259	20211019BS03	1	UU试验	21.42	4.63	101	0	-2	31	913.6	0	32.8	22.94	542.8	87	0	0	1	1	1	28.68	16.83	612.8	70	8.75	422.9	271.4	0	281.9	250.9	0.16	0	-14.34	30.3	28.6	30.2
260	20211019BS03	1	UU试验	21.5	4.64	101	0	-2	31	911.9	0	32.8	23.05	541.8	87	0	0	1	1	1	28.81	16.83	611.8	70	8.74	422.4	270.9	0	281.6	250.6	0.16	0	-14.41	30.3	28.6	30.2
261	20211019BS03	1	UU试验	21.58	4.65	100	0	-2	31	911	0	32.8	23.12	541.3	87	0	0	1	1	1	28.9	16.9	610.3	69	8.84	420.65	270.65	0	280.4	249.4	0.16	0	-14.45	30.2	28.6	30.2
262	20211019BS03	1	UU试验	21.67	4.65	100	0	-2	31	910.2	0	32.8	23.21	538.6	87	0	0	1	1	1	29.01	16.9	607.6	69	8.81	419.3	269.3	0	279.5	248.5	0.16	0	-14.51	30.3	28.6	30.2
263	20211019BS03	1	UU试验	21.75	4.66	101	0	-2	31	911	0	32.8	23.28	539.1	87	0	0	1	1	1	29.1	16.9	609.1	70	8.7	421.05	269.55	0	280.7	249.7	0.16	0	-14.55	30.2	28.6	30.2
264	20211019BS03	1	UU试验	21.83	4.67	101	0	-2	31	911	0	32.8	23.38	539.1	87	0	0	1	1	1	29.23	16.97	609.1	70	8.7	421.05	269.55	0	280.7	249.7	0.16	0	-14.62	30.2	28.6	30.2
265	20211019BS03	1	UU试验	21.92	4.68	100	0	-2	31	911	0	32.8	23.45	536.8	87	0	0	1	1	1	29.31	16.97	605.8	69	8.78	418.4	268.4	0	278.9	247.9	0.16	0	-14.66	30.2	28.6	30.2
266	20211019BS03	1	UU试验	22	4.69	100	0	-2	31	911	0	32.8	23.55	536.8	87	0	0	1	1	1	29.44	16.97	605.8	69	8.78	418.4	268.4	0	278.9	247.9	0.16	0	-14.72	30.2	28.6	30.2
267	20211019BS03	1	UU试验	22.08	4.7	101	0	-2	31	910.2	0	32.8	23.61	536.4	87	0	0	1	1	1	29.51	17.05	606.4	70	8.66	419.7	268.2	0	279.8	248.8	0.16	0	-14.76	30.2	28.6	30.2
268	20211019BS03	1	UU试验	22.17	4.71	101	0	-2	31	911.9	0	32.8	23.72	534.8	87	0	0	1	1	1	29.65	17.05	604.8	70	8.64	418.9	267.4	0	279.3	248.3	0.16	0	-14.83	30.2	28.6	30.2
269	20211019BS03	1	UU试验	22.25	4.72	101	0	-2	31	911.9	0	32.8	23.79	534.8	87	0	0	1	1	1	29.74	17.05	604.8	70	8.64	418.9	267.4	0	279.3	248.3	0.16	0	-14.87	30.2	28.6	30.2
270	20211019BS03	1	UU试验	22.33	4.73	101	0	-2	31	915.3	0	32.8	23.89	536.8	87	0	0	1	1	1	29.86	17.12	606.8	70	8.67	419.9	268.4	0	279.9	248.9	0.16	0	-14.93	30.2	28.6	30.2
271	20211019BS03	1	UU试验	22.42	4.73	101	0	-2	31	915.3	0	32.8	23.96	534.6	87	0	0	1	1	1	29.95	17.12	604.6	70	8.64	418.8	267.3	0	279.2	248.2	0.16	0	-14.98	30.2	28.6	30.2
272	20211019BS03	1	UU试验	22.5	4.74	100	0	-2	31	911.9	0	32.8	24.06	532.7	87	0	0	1	1	1	30.08	17.19	601.7	69	8.72	416.35	266.35	0	277.6	246.6	0.16	0	-15.04	30.2	28.6	30.2
273	20211019BS03	1	UU试验	22.58	4.75	100	0	-2	31	912.8	0	32.8	24.13	531	87	0	0	1	1	1	30.16	17.19	600	69	8.7	415.5	265.5	0	277	246	0.16	0	-15.08	30.2	28.6	30.2
274	20211019BS03	1	UU试验	22.67	4.76	100	0	-2	31	912.8	0	32.8	24.23	531	87	0	0	1	1	1	30.29	17.19	600	69	8.7	415.5	265.5	0	277	246	0.16	0	-15.15	30.2	28.6	30.2
275	20211019BS03	1	UU试验	22.75	4.77	101	0	-2	31	914.5	0	32.8	24.3	532	87	0	0	1	1	1	30.38	17.27	602	70	8.6	417.5	266	0	278.3	247.3	0.16	0	-15.19	30.2	28.6	30.2
276	20211019BS03	1	UU试验	22.83	4.78	101	0	-2	31	914.5	0	32.8	24.4	529.5	87	0	0	1	1	1	30.5	17.27	599.5	70	8.56	416.25	264.75	0	277.5	246.5	0.16	0	-15.25	30.2	28.6	30.2
277	20211019BS03	1	UU试验	22.92	4.79	101	0	-2	31	914.5	0	32.8	24.48	529.5	87	0	0	1	1	1	30.6	17.27	599.5	70	8.56	416.25	264.75	0	277.5	246.5	0.16	0	-15.3	30.2	28.6	30.2
278	20211019BS03	1	UU试验	23	4.8	101	0	-2	31	914.5	0	32.8	24.58	529.5	87	0	0	1	1	1	30.73	17.34	599.5	70	8.56	416.25	264.75	0	277.5	246.5	0.16	0	-15.37	30.2	28.6	30.2
279	20211019BS03	1	UU试验	23.08	4.8	101	0	-2	31	915.3	0	32.8	24.65	527.9	87	0	0	1	1	1	30.81	17.34	597.9	70	8.54	415.45	263.95	0	277	246	0.16	0	-15.41	30.2	28.6	30.2
280	20211019BS03	1	UU试验	23.17	4.81	101	0	-2	31	916.2	0	31	24.75	528.4	87	0	0	1	1	1	30.94	17.41	598.4	70	8.55	415.7	264.2	0	277.1	246.1	0.16	0	-15.47	30.2	28.6	30.2
281	20211019BS03	1	UU试验	23.25	4.82	101	0	-2	31	916.2	0	32.8	24.82	526.2	87	0	0	1	1	1	31.03	17.41	596.2	70	8.52	414.6	263.1	0	276.4	245.4	0.16	0	-15.52	30.2	28.6	30.2
282	20211019BS03	1	UU试验	23.33	4.83	100	0	-2	31	915.3	0	31	24.93	525.7	87	0	0	1	1	1	31.16	17.41	594.7	69	8.62	412.85	262.85	0	275.2	244.2	0.16	0	-15.58	30.2	28.6	30.2
283	20211019BS03	1	UU试验	23.42	4.84	101	0	-2	31	916.2	0	31	25	526.2	87	0	0	1	1	1	31.25	17.49	596.2	70	8.52	414.6	263.1	0	276.4	245.4	0.16	0	-15.63	30.2	28.6	30.1
284	20211019BS03	1	UU试验	23.5	4.85	101	0	-2	31	916.2	0	32.8	25.1	523.8	87	0	0	1	1	1	31.38	17.49	593.8	70	8.48	413.4	261.9	0	275.6	244.6	0.16	0	-15.69	30.2	28.6	30.1
285	20211019BS03	1	UU试验	23.58	4.86	101	0	-2	31	916.2	0	31	25.17	523.8	87	0	0	1	1	1	31.46	17.49	593.8	70	8.48	413.4	261.9	0	275.6	244.6	0.16	0	-15.73	30.2	28.6	30.1
286	20211019BS03	1	UU试验	23.67	4.86	101	0	-2	31	916.2	0	32.8	25.28	523.8	87	0	0	1	1	1	31.6	17.56	593.8	70	8.48	413.4	261.9	0	275.6	244.6	0.16	0	-15.8	30.2	28.6	30.1
287	20211019BS03	1	UU试验	23.75	4.87	101	0	-2	31	916.2	0	32.8	25.35	521.8	87	0	0	1	1	1	31.69	17.56	591.8	70	8.45	412.4	260.9	0	274.9	243.9	0.16	0	-15.85	30.2	28.6	30.1
288	20211019BS03	1	UU试验	23.83	4.88	101	0	-2	31	917.9	0	31	25.46	522.7	87	0	0	1	1	1	31.83	17.64	592.7	70	8.47	412.85	261.35	0	275.2	244.2	0.16	0	-15.92	30.2	28.6	30.1
289	20211019BS03	1	UU试验	23.92	4.89	101	0	-2	31	918.7	0	31	25.52	520.8	87	0	0	1	1	1	31.9	17.64	590.8	70	8.44	411.9	260.4	0	274.6	243.6	0.16	0	-15.95	30.2	28.6	30.1
290	20211019BS03	1	UU试验	24	4.9	101	0	-2	31	917.9	0	31	25.63	520.4	87	0	0	1	1	1	32.04	17.64	590.4	70	8.43	411.7	260.2	0	274.5	243.5	0.16	0	-16.02	30.2	28.6	30.1
291	20211019BS03	1	UU试验	24.08	4.91	101	0	-2	30	917.9	0	31	25.71	520.4	87	0	0	1	1	1	32.14	17.71	591.4	71	8.33	411.7	260.2	0	274.5	244.5	0.16	0	-16.07	30.1	28.5	30.1
292	20211019BS03	1	UU试验	24.17	4.92	101	0	-2	31	915.3	0	31	25.81	516.8	87	0	0	1	1	1	32.26	17.71	586.8	70	8.38	409.9	258.4	0	273.3	242.3	0.16	0	-16.13	30.2	28.6	30.1
293	20211019BS03	1	UU试验	24.25	4.92	100	0	-2	30	917	0	31	25.88	517.8	87	0	0	1	1	1	32.35	17.71	587.8	70	8.4	408.9	258.9	0	272.6	242.6	0.16	0	-16.18	30.1	28.5	30.1
294	20211019BS03	1	UU试验	24.33	4.93	101	0	-2	31	916.2	0	31	25.99	517.3	87	0	0	1	1	1	32.49	17.79	587.3	70	8.39	410.15	258.65	0	273.4	242.4	0.16	0	-16.25	30.1	28.5	30.1
295	20211019BS03	1	UU试验	24.42	4.94	101	0	-2	31	917	0	31	26.06	515.5	87	0	0	1	1	1	32.58	17.79	585.5	70	8.36	409.25	257.75	0	272.8	241.8	0.16	0	-16.29	30.1	28.5	30.1
