# Supplementary material for: Effect of freeze‒thaw cycles on root–Soil composite mechanical properties and slope stability
Source: PLoS One. 2024 Apr 25;19(4):e0302409. doi: 10.1371/journal.pone.0302409 (PMC11045164; doi:10.1371/journal.pone.0302409)
Supplement: S1 File — (ZIP) [file pone.0302409.s001.zip › Original data/original data/三轴/100kpa/100kpa EXCEL/(D2G0,100kpa)20211018BS05_uu_1.xlsx]

## Sheet: _20211018BS05_uu_1
ID	GCID	SpecimenID	TstMode	TimeMin	Squareroot	WeiYa	wytb	FanYa1	KongYa	CR	fytb	TiBian	ZhouXWeiYi	Q1dQ3	TargetWY	TargetFY1	TargetZYLC	TargetStrainSpd	TargetSYWD	TargetZTWD	E1	TuArea	Q11	Q31	Q11cQ31	HalfQ1pQ3	HalfQ1dQ3	Saturation	HalfQ11pQ31	Q1	K0	Ev	Er	sywd	ttwd	ztwd
1	20211018BS05	1	UU试验	0	0	98	0	6	0	0	0	40.1	0	6.1	88	0	0	1	1	1	0	12	0	0	0	0	0	0	0	0	0	0	0	25	23.5	25.1
2	20211018BS05	1	UU试验	0.12	0.34	98	0	-3	37	15.4	0	40.1	0.03	12.8	88	0	0	1	1	1	0.04	12	73.8	61	1.21	153.4	6.4	0	102.3	65.3	0.88	0	-0.02	25	23.5	25.1
3	20211018BS05	1	UU试验	0.2	0.45	97	0	-3	37	19.7	0	38.3	0.1	16.4	88	0	0	1	1	1	0.13	12	76.4	60	1.27	153.7	8.2	0	102.5	65.5	0.86	0	-0.07	25	23.5	25.1
4	20211018BS05	1	UU试验	0.27	0.52	98	0	-3	37	24	0	40.1	0.22	20	88	0	0	1	1	1	0.28	12.06	81	61	1.33	157	10	0	104.7	67.7	0.83	0	-0.14	25	23.5	25.1
5	20211018BS05	1	UU试验	0.35	0.59	97	0	-3	37	27.4	0	40.1	0.29	22.7	88	0	0	1	1	1	0.36	12.06	82.7	60	1.38	156.85	11.35	0	104.6	67.6	0.81	0	-0.18	25	23.5	25.1
6	20211018BS05	1	UU试验	0.4	0.63	97	0	-3	37	28.2	0	40.1	0.33	23.4	88	0	0	1	1	1	0.41	12.06	83.4	60	1.39	157.2	11.7	0	104.8	67.8	0.81	0	-0.21	25	23.5	25
7	20211018BS05	1	UU试验	0.48	0.7	97	0	-3	38	31.7	0	40.1	0.45	26.3	88	0	0	1	1	1	0.56	12.06	85.3	59	1.45	158.65	13.15	0	105.8	67.8	0.79	0	-0.28	25	23.5	25.1
8	20211018BS05	1	UU试验	0.57	0.75	97	0	-3	38	34.2	0	40.1	0.53	28.4	88	0	0	1	1	1	0.66	12.06	87.4	59	1.48	159.7	14.2	0	106.5	68.5	0.77	0	-0.33	25	23.5	25.1
9	20211018BS05	1	UU试验	0.65	0.81	98	0	-3	38	37.6	0	40.1	0.64	31.2	88	0	0	1	1	1	0.8	12.12	91.2	60	1.52	162.6	15.6	0	108.4	70.4	0.76	0	-0.4	25	23.5	25
10	20211018BS05	1	UU试验	0.73	0.86	98	0	-3	39	40.2	0	40.1	0.72	33.2	88	0	0	1	1	1	0.9	12.12	92.2	59	1.56	163.6	16.6	0	109.1	70.1	0.75	0	-0.45	25	23.5	25.1
11	20211018BS05	1	UU试验	0.82	0.9	97	0	-3	38	43.6	0	40.1	0.84	36	88	0	0	1	1	1	1.05	12.12	95	59	1.61	163.5	18	0	109	71	0.73	0	-0.53	25	23.5	25
12	20211018BS05	1	UU试验	0.9	0.95	98	0	-3	39	45.3	0	42	0.91	37.4	88	0	0	1	1	1	1.14	12.12	96.4	59	1.63	165.7	18.7	0	110.5	71.5	0.72	0	-0.57	25	23.5	25
13	20211018BS05	1	UU试验	0.98	0.99	97	0	-3	39	44.5	0	42	1.03	36.7	88	0	0	1	1	1	1.29	12.19	94.7	58	1.63	163.85	18.35	0	109.2	70.2	0.73	0	-0.65	25	23.5	25
14	20211018BS05	1	UU试验	1.07	1.03	98	0	-3	39	46.2	0	40.1	1.1	37.9	88	0	0	1	1	1	1.38	12.19	96.9	59	1.64	165.95	18.95	0	110.6	71.6	0.72	0	-0.69	25	23.5	25
15	20211018BS05	1	UU试验	1.15	1.07	98	0	-3	39	52.2	0	42	1.22	42.8	88	0	0	1	1	1	1.53	12.19	101.8	59	1.73	168.4	21.4	0	112.3	73.3	0.7	0	-0.77	25	23.5	25
16	20211018BS05	1	UU试验	1.23	1.11	98	0	-3	39	59.9	0	42	1.3	49.1	88	0	0	1	1	1	1.63	12.19	108.1	59	1.83	171.55	24.55	0	114.4	75.4	0.67	0	-0.82	25	23.5	25
17	20211018BS05	1	UU试验	1.32	1.15	97	0	-3	39	74.4	0	42	1.43	61	88	0	0	1	1	1	1.79	12.25	119	58	2.05	176	30.5	0	117.3	78.3	0.61	0	-0.9	25	23.5	25
18	20211018BS05	1	UU试验	1.4	1.18	97	0	-3	40	79.6	0	42	1.49	65	88	0	0	1	1	1	1.86	12.25	122	57	2.14	178	32.5	0	118.7	78.7	0.6	0	-0.93	25	23.5	25
19	20211018BS05	1	UU试验	1.48	1.22	97	0	-3	40	100.9	0	42	1.61	82.4	88	0	0	1	1	1	2.01	12.25	139.4	57	2.45	186.7	41.2	0	124.5	84.5	0.54	0	-1	25	23.5	25
20	20211018BS05	1	UU试验	1.57	1.25	98	0	-3	40	110.4	0	42	1.68	90.1	88	0	0	1	1	1	2.1	12.25	148.1	58	2.55	192.05	45.05	0	128	88	0.52	0	-1.05	25	23.5	25
21	20211018BS05	1	UU试验	1.65	1.28	98	0	-3	41	124.9	0	42	1.8	102	88	0	0	1	1	1	2.25	12.25	159	57	2.79	198	51	0	132	91	0.49	0	-1.13	25	23.5	25
22	20211018BS05	1	UU试验	1.73	1.32	97	0	-3	41	132.6	0	43.8	1.88	108.2	88	0	0	1	1	1	2.35	12.31	164.2	56	2.93	199.6	54.1	0	133.1	92.1	0.47	0	-1.18	25	23.5	25
23	20211018BS05	1	UU试验	1.82	1.35	98	0	-3	41	145.4	0	43.8	2	118.1	88	0	0	1	1	1	2.5	12.31	175.1	57	3.07	206.05	59.05	0	137.4	96.4	0.45	0	-1.25	25	23.5	25
24	20211018BS05	1	UU试验	1.9	1.38	98	0	-3	42	154	0	43.8	2.07	125.1	88	0	0	1	1	1	2.59	12.31	181.1	56	3.23	209.55	62.55	0	139.7	97.7	0.44	0	-1.3	24.9	23.5	25
25	20211018BS05	1	UU试验	1.98	1.41	98	0	-3	42	165.1	0	43.8	2.18	134.1	88	0	0	1	1	1	2.73	12.31	190.1	56	3.39	214.05	67.05	0	142.7	100.7	0.42	0	-1.37	24.9	23.5	25
26	20211018BS05	1	UU试验	2.07	1.44	97	0	-3	42	171.9	0	43.8	2.26	139.6	88	0	0	1	1	1	2.83	12.37	194.6	55	3.54	215.3	69.8	0	143.5	101.5	0.41	0	-1.42	24.9	23.5	25
27	20211018BS05	1	UU试验	2.15	1.47	98	0	-3	42	182.2	0	45.6	2.38	147.3	88	0	0	1	1	1	2.98	12.37	203.3	56	3.63	220.65	73.65	0	147.1	105.1	0.4	0	-1.49	24.9	23.5	25
28	20211018BS05	1	UU试验	2.23	1.49	98	0	-3	43	189.1	0	45.6	2.46	152.9	88	0	0	1	1	1	3.08	12.37	207.9	55	3.78	223.45	76.45	0	149	106	0.39	0	-1.54	24.9	23.5	25
29	20211018BS05	1	UU试验	2.32	1.52	98	0	-3	43	199.3	0	45.6	2.57	161.1	88	0	0	1	1	1	3.21	12.37	216.1	55	3.93	227.55	80.55	0	151.7	108.7	0.38	0	-1.61	24.9	23.5	25
30	20211018BS05	1	UU试验	2.4	1.55	98	0	-3	43	205.3	0	45.6	2.65	166	88	0	0	1	1	1	3.31	12.43	221	55	4.02	230	83	0	153.3	110.3	0.37	0	-1.66	24.9	23.5	25
31	20211018BS05	1	UU试验	2.48	1.58	98	0	-3	43	215.6	0	45.6	2.76	173.5	88	0	0	1	1	1	3.45	12.43	228.5	55	4.15	233.75	86.75	0	155.8	112.8	0.36	0	-1.73	24.9	23.5	25
32	20211018BS05	1	UU试验	2.57	1.6	98	0	-3	44	221.6	0	45.6	2.84	178.3	88	0	0	1	1	1	3.55	12.43	232.3	54	4.3	236.15	89.15	0	157.4	113.4	0.35	0	-1.78	24.9	23.5	25
33	20211018BS05	1	UU试验	2.65	1.63	99	0	-3	44	231	0	45.6	2.95	185.8	88	0	0	1	1	1	3.69	12.43	240.8	55	4.38	241.4	92.9	0	160.9	116.9	0.35	0	-1.85	24.9	23.5	25
34	20211018BS05	1	UU试验	2.73	1.65	98	0	-3	44	237	0	45.6	3.03	190.7	88	0	0	1	1	1	3.79	12.5	244.7	54	4.53	242.35	95.35	0	161.6	117.6	0.34	0	-1.9	24.9	23.5	25
35	20211018BS05	1	UU试验	2.82	1.68	98	0	-3	44	246.4	0	47.4	3.14	197.1	88	0	0	1	1	1	3.93	12.5	251.1	54	4.65	245.55	98.55	0	163.7	119.7	0.33	0	-1.97	24.9	23.5	25
36	20211018BS05	1	UU试验	2.9	1.7	98	0	-3	45	252.4	0	47.4	3.21	201.9	88	0	0	1	1	1	4.01	12.5	254.9	53	4.81	247.95	100.95	0	165.3	120.3	0.33	0	-2.01	24.9	23.5	24.9
37	20211018BS05	1	UU试验	2.98	1.73	99	0	-3	45	260.1	0	47.4	3.32	208.1	88	0	0	1	1	1	4.15	12.5	262.1	54	4.85	252.55	104.05	0	168.4	123.4	0.32	0	-2.08	24.9	23.5	24.9
38	20211018BS05	1	UU试验	3.07	1.75	98	0	-3	45	266	0	47.4	3.39	212.8	88	0	0	1	1	1	4.24	12.56	265.8	53	5.02	253.4	106.4	0	168.9	123.9	0.32	0	-2.12	24.9	23.5	24.9
39	20211018BS05	1	UU试验	3.15	1.77	98	0	-3	45	274.6	0	47.4	3.5	218.6	88	0	0	1	1	1	4.38	12.56	271.6	53	5.12	256.3	109.3	0	170.9	125.9	0.31	0	-2.19	24.9	23.5	24.9
40	20211018BS05	1	UU试验	3.23	1.8	98	0	-3	45	280.6	0	47.4	3.57	223.4	88	0	0	1	1	1	4.46	12.56	276.4	53	5.22	258.7	111.7	0	172.5	127.5	0.3	0	-2.23	24.9	23.5	24.9
41	20211018BS05	1	UU试验	3.32	1.82	97	0	-3	45	288.3	0	47.4	3.68	229.5	88	0	0	1	1	1	4.6	12.56	281.5	52	5.41	260.25	114.75	0	173.5	128.5	0.3	0	-2.3	24.9	23.5	24.9
42	20211018BS05	1	UU试验	3.4	1.84	99	0	-3	46	293.4	0	47.4	3.74	233.6	88	0	0	1	1	1	4.68	12.56	286.6	53	5.41	265.3	116.8	0	176.9	130.9	0.3	0	-2.34	24.9	23.5	24.9
43	20211018BS05	1	UU试验	3.48	1.87	98	0	-3	45	301.1	0	47.4	3.85	239.7	88	0	0	1	1	1	4.81	12.62	292.7	53	5.52	266.85	119.85	0	177.9	132.9	0.29	0	-2.4	24.9	23.5	24.9
44	20211018BS05	1	UU试验	3.57	1.89	99	0	-3	46	307.1	0	47.4	3.92	243.3	88	0	0	1	1	1	4.9	12.62	296.3	53	5.59	270.15	121.65	0	180.1	134.1	0.29	0	-2.45	24.9	23.5	24.9
45	20211018BS05	1	UU试验	3.65	1.91	98	0	-3	46	314.8	0	47.4	4.03	249.4	88	0	0	1	1	1	5.04	12.62	301.4	52	5.8	271.7	124.7	0	181.1	135.1	0.28	0	-2.52	24.9	23.5	24.9
46	20211018BS05	1	UU试验	3.73	1.93	98	0	-3	46	319.1	0	47.4	4.1	252.9	88	0	0	1	1	1	5.13	12.62	304.9	52	5.86	273.45	126.45	0	182.3	136.3	0.28	0	-2.57	24.9	23.5	24.9
47	20211018BS05	1	UU试验	3.82	1.95	98	0	-3	46	326.8	0	47.4	4.21	259	88	0	0	1	1	1	5.26	12.69	311	52	5.98	276.5	129.5	0	184.3	138.3	0.27	0	-2.63	24.9	23.5	24.9
48	20211018BS05	1	UU试验	3.9	1.97	98	0	-3	46	331.9	0	47.4	4.27	261.5	88	0	0	1	1	1	5.34	12.69	313.5	52	6.03	277.75	130.75	0	185.2	139.2	0.27	0	-2.67	24.9	23.5	24.9
49	20211018BS05	1	UU试验	3.98	2	98	0	-3	46	339.6	0	49.3	4.38	267.6	88	0	0	1	1	1	5.47	12.69	319.6	52	6.15	280.8	133.8	0	187.2	141.2	0.27	0	-2.74	24.9	23.5	24.9
50	20211018BS05	1	UU试验	4.07	2.02	99	0	-3	47	343.9	0	49.3	4.45	271	88	0	0	1	1	1	5.56	12.69	323	52	6.21	284	135.5	0	189.3	142.3	0.27	0	-2.78	24.9	23.5	24.9
51	20211018BS05	1	UU试验	4.15	2.04	98	0	-3	47	350.7	0	49.3	4.55	276.4	88	0	0	1	1	1	5.69	12.75	327.4	51	6.42	285.2	138.2	0	190.1	143.1	0.26	0	-2.85	24.9	23.5	24.9
52	20211018BS05	1	UU试验	4.23	2.06	99	0	-3	47	355	0	49.3	4.63	278.4	88	0	0	1	1	1	5.79	12.75	330.4	52	6.35	287.7	139.2	0	191.8	144.8	0.26	0	-2.9	24.9	23.5	24.9
53	20211018BS05	1	UU试验	4.32	2.08	99	0	-3	47	361.9	0	49.3	4.74	283.8	88	0	0	1	1	1	5.93	12.75	335.8	52	6.46	290.4	141.9	0	193.6	146.6	0.26	0	-2.97	24.9	23.5	24.9
54	20211018BS05	1	UU试验	4.4	2.1	98	0	-3	47	366.1	0	49.3	4.81	287.1	88	0	0	1	1	1	6.01	12.75	338.1	51	6.63	290.55	143.55	0	193.7	146.7	0.25	0	-3.01	24.9	23.5	24.9
55	20211018BS05	1	UU试验	4.48	2.12	98	0	-3	47	373	0	49.3	4.92	292.5	88	0	0	1	1	1	6.15	12.81	343.5	51	6.74	293.25	146.25	0	195.5	148.5	0.25	0	-3.08	24.9	23.5	24.9
56	20211018BS05	1	UU试验	4.57	2.14	98	0	-3	47	377.2	0	49.3	4.99	294.5	88	0	0	1	1	1	6.24	12.81	345.5	51	6.77	294.25	147.25	0	196.2	149.2	0.25	0	-3.12	24.9	23.5	24.9
57	20211018BS05	1	UU试验	4.65	2.16	98	0	-3	47	384.1	0	49.3	5.1	299.8	88	0	0	1	1	1	6.38	12.81	350.8	51	6.88	296.9	149.9	0	197.9	150.9	0.25	0	-3.19	24.9	23.5	24.9
58	20211018BS05	1	UU试验	4.73	2.18	99	0	-3	47	387.5	0	49.3	5.17	302.5	88	0	0	1	1	1	6.46	12.81	354.5	52	6.82	299.75	151.25	0	199.8	152.8	0.25	0	-3.23	24.9	23.5	24.9
59	20211018BS05	1	UU试验	4.82	2.19	98	0	-3	47	394.4	0	49.3	5.28	307.9	88	0	0	1	1	1	6.6	12.88	358.9	51	7.04	300.95	153.95	0	200.6	153.6	0.24	0	-3.3	24.9	23.5	24.9
60	20211018BS05	1	UU试验	4.9	2.21	99	0	-3	47	397.8	0	49.3	5.36	308.9	88	0	0	1	1	1	6.7	12.88	360.9	52	6.94	302.95	154.45	0	202	155	0.24	0	-3.35	24.9	23.5	24.9
61	20211018BS05	1	UU试验	4.98	2.23	99	0	-3	48	403.8	0	49.3	5.46	313.5	88	0	0	1	1	1	6.83	12.88	364.5	51	7.15	305.25	156.75	0	203.5	155.5	0.24	0	-3.42	24.9	23.5	24.9
62	20211018BS05	1	UU试验	5.07	2.25	99	0	-3	47	408	0	49.3	5.54	316.8	88	0	0	1	1	1	6.93	12.88	368.8	52	7.09	306.9	158.4	0	204.6	157.6	0.24	0	-3.47	24.9	23.5	24.9
63	20211018BS05	1	UU试验	5.15	2.27	98	0	-3	48	414	0	49.3	5.64	321.4	88	0	0	1	1	1	7.05	12.94	371.4	50	7.43	307.7	160.7	0	205.1	157.1	0.23	0	-3.53	24.9	23.5	24.9
64	20211018BS05	1	UU试验	5.23	2.29	98	0	-3	47	417.5	0	49.3	5.72	322.6	88	0	0	1	1	1	7.15	12.94	373.6	51	7.33	308.3	161.3	0	205.5	158.5	0.23	0	-3.58	24.9	23.5	24.9
65	20211018BS05	1	UU试验	5.32	2.31	98	0	-3	48	424.3	0	49.3	5.83	327.9	88	0	0	1	1	1	7.29	12.94	377.9	50	7.56	310.95	163.95	0	207.3	159.3	0.23	0	-3.65	24.9	23.5	24.8
66	20211018BS05	1	UU试验	5.4	2.32	99	0	-3	48	426.9	0	49.3	5.9	329.9	88	0	0	1	1	1	7.38	12.94	380.9	51	7.47	313.45	164.95	0	209	161	0.23	0	-3.69	24.9	23.5	24.8
67	20211018BS05	1	UU试验	5.48	2.34	98	0	-3	48	433.7	0	49.3	6.01	335.2	88	0	0	1	1	1	7.51	13	385.2	50	7.7	314.6	167.6	0	209.7	161.7	0.23	0	-3.76	24.8	23.5	24.9
68	20211018BS05	1	UU试验	5.57	2.36	99	0	-3	48	437.1	0	49.3	6.08	336.2	88	0	0	1	1	1	7.6	13	387.2	51	7.59	316.6	168.1	0	211.1	163.1	0.23	0	-3.8	24.9	23.5	24.9
69	20211018BS05	1	UU试验	5.65	2.38	99	0	-3	48	442.3	0	49.3	6.2	340.2	88	0	0	1	1	1	7.75	13	391.2	51	7.67	318.6	170.1	0	212.4	164.4	0.23	0	-3.88	24.8	23.5	24.9
70	20211018BS05	1	UU试验	5.73	2.39	99	0	-3	48	446.5	0	49.3	6.27	343.5	88	0	0	1	1	1	7.84	13	394.5	51	7.74	320.25	171.75	0	213.5	165.5	0.22	0	-3.92	24.8	23.5	24.9
71	20211018BS05	1	UU试验	5.82	2.41	98	0	-3	48	451.7	0	51.1	6.38	347.5	88	0	0	1	1	1	7.98	13.07	397.5	50	7.95	320.75	173.75	0	213.8	165.8	0.22	0	-3.99	24.9	23.5	24.9
72	20211018BS05	1	UU试验	5.9	2.43	98	0	-3	48	455.1	0	49.3	6.45	348.2	88	0	0	1	1	1	8.06	13.07	398.2	50	7.96	321.1	174.1	0	214.1	166.1	0.22	0	-4.03	24.8	23.5	24.8
73	20211018BS05	1	UU试验	5.98	2.45	98	0	-3	48	460.2	0	51.1	6.57	352.1	88	0	0	1	1	1	8.21	13.07	402.1	50	8.04	323.05	176.05	0	215.4	167.4	0.22	0	-4.11	24.9	23.5	24.8
74	20211018BS05	1	UU试验	6.07	2.46	99	0	-3	48	464.5	0	51.1	6.64	355.4	88	0	0	1	1	1	8.3	13.07	406.4	51	7.97	326.2	177.7	0	217.5	169.5	0.22	0	-4.15	24.8	23.5	24.9
75	20211018BS05	1	UU试验	6.15	2.48	98	0	-3	48	469.6	0	51.1	6.75	359.3	88	0	0	1	1	1	8.44	13.13	409.3	50	8.19	326.65	179.65	0	217.8	169.8	0.21	0	-4.22	24.8	23.5	24.8
76	20211018BS05	1	UU试验	6.23	2.5	99	0	-3	48	472.2	0	51.1	6.82	359.6	88	0	0	1	1	1	8.53	13.13	410.6	51	8.05	328.3	179.8	0	218.9	170.9	0.22	0	-4.27	24.8	23.5	24.8
77	20211018BS05	1	UU试验	6.32	2.51	99	0	-3	48	477.3	0	51.1	6.93	363.5	88	0	0	1	1	1	8.66	13.13	414.5	51	8.13	330.25	181.75	0	220.2	172.2	0.21	0	-4.33	24.8	23.5	24.8
78	20211018BS05	1	UU试验	6.4	2.53	99	0	-3	48	479.9	0	51.1	7	365.5	88	0	0	1	1	1	8.75	13.13	416.5	51	8.17	331.25	182.75	0	220.8	172.8	0.21	0	-4.38	24.8	23.5	24.9
79	20211018BS05	1	UU试验	6.48	2.55	98	0	-3	49	484.2	0	51.1	7.1	368.8	88	0	0	1	1	1	8.88	13.2	417.8	49	8.53	331.4	184.4	0	220.9	171.9	0.21	0	-4.44	24.8	23.5	24.9
80	20211018BS05	1	UU试验	6.57	2.56	98	0	-3	48	487.6	0	51.1	7.18	369.4	88	0	0	1	1	1	8.98	13.2	419.4	50	8.39	331.7	184.7	0	221.1	173.1	0.21	0	-4.49	24.8	23.5	24.9
81	20211018BS05	1	UU试验	6.65	2.58	99	0	-3	49	492.7	0	51.1	7.29	373.3	88	0	0	1	1	1	9.11	13.2	423.3	50	8.47	335.15	186.65	0	223.4	174.4	0.21	0	-4.56	24.8	23.5	24.9
82	20211018BS05	1	UU试验	6.73	2.59	99	0	-3	49	496.2	0	51.1	7.36	375.9	88	0	0	1	1	1	9.2	13.2	425.9	50	8.52	336.45	187.95	0	224.3	175.3	0.21	0	-4.6	24.8	23.5	24.9
83	20211018BS05	1	UU试验	6.82	2.61	98	0	-3	48	500.4	0	51.1	7.47	379.1	88	0	0	1	1	1	9.34	13.26	429.1	50	8.58	336.55	189.55	0	224.4	176.4	0.21	0	-4.67	24.8	23.5	24.8
84	20211018BS05	1	UU试验	6.9	2.63	99	0	-3	49	503.9	0	51.1	7.55	380	88	0	0	1	1	1	9.44	13.26	430	50	8.6	338.5	190	0	225.7	176.7	0.21	0	-4.72	24.8	23.5	24.8
85	20211018BS05	1	UU试验	6.98	2.64	99	0	-3	49	509.8	0	51.1	7.66	384.5	88	0	0	1	1	1	9.57	13.26	434.5	50	8.69	340.75	192.25	0	227.2	178.2	0.2	0	-4.79	24.8	23.5	24.8
86	20211018BS05	1	UU试验	7.07	2.66	99	0	-3	49	512.4	0	51.1	7.73	386.4	88	0	0	1	1	1	9.66	13.26	436.4	50	8.73	341.7	193.2	0	227.8	178.8	0.2	0	-4.83	24.8	23.5	24.8
87	20211018BS05	1	UU试验	7.15	2.67	99	0	-3	49	517.5	0	51.1	7.84	390.3	88	0	0	1	1	1	9.8	13.32	440.3	50	8.81	343.65	195.15	0	229.1	180.1	0.2	0	-4.9	24.8	23.5	24.8
88	20211018BS05	1	UU试验	7.23	2.69	98	0	-3	49	519.3	0	51.1	7.91	389.9	88	0	0	1	1	1	9.89	13.32	438.9	49	8.96	341.95	194.95	0	228	179	0.2	0	-4.95	24.8	23.5	24.8
89	20211018BS05	1	UU试验	7.32	2.7	99	0	-3	49	525.2	0	51.1	8.02	394.3	88	0	0	1	1	1	10.03	13.32	444.3	50	8.89	345.65	197.15	0	230.4	181.4	0.2	0	-5.02	24.8	23.5	24.8
90	20211018BS05	1	UU试验	7.4	2.72	99	0	-3	49	528.7	0	51.1	8.09	396.9	88	0	0	1	1	1	10.11	13.32	446.9	50	8.94	346.95	198.45	0	231.3	182.3	0.2	0	-5.06	24.8	23.5	24.8
91	20211018BS05	1	UU试验	7.48	2.74	99	0	-3	49	533.8	0	51.1	8.19	400.8	88	0	0	1	1	1	10.24	13.39	450.8	50	9.02	348.9	200.4	0	232.6	183.6	0.2	0	-5.12	24.8	23.5	24.8
92	20211018BS05	1	UU试验	7.57	2.75	99	0	-3	49	537.2	0	51.1	8.26	401.2	88	0	0	1	1	1	10.32	13.39	451.2	50	9.02	349.1	200.6	0	232.7	183.7	0.2	0	-5.16	24.8	23.5	24.8
93	20211018BS05	1	UU试验	7.65	2.77	99	0	-3	49	539.8	0	51.1	8.37	403.1	88	0	0	1	1	1	10.46	13.39	453.1	50	9.06	350.05	201.55	0	233.4	184.4	0.2	0	-5.23	24.8	23.5	24.8
94	20211018BS05	1	UU试验	7.73	2.78	99	0	-3	49	542.3	0	51.1	8.44	405	88	0	0	1	1	1	10.55	13.39	455	50	9.1	351	202.5	0	234	185	0.2	0	-5.28	24.8	23.5	24.8
95	20211018BS05	1	UU试验	7.82	2.8	98	0	-3	49	543.2	0	51.1	8.54	405.7	88	0	0	1	1	1	10.68	13.45	454.7	49	9.28	349.85	202.85	0	233.2	184.2	0.19	0	-5.34	24.8	23.5	24.8
96	20211018BS05	1	UU试验	7.9	2.81	99	0	-3	49	544.9	0	51.1	8.61	405.1	88	0	0	1	1	1	10.76	13.45	455.1	50	9.1	351.05	202.55	0	234	185	0.2	0	-5.38	24.8	23.5	24.8
97	20211018BS05	1	UU试验	7.98	2.83	99	0	-3	49	548.3	0	51.1	8.71	407.7	88	0	0	1	1	1	10.89	13.45	457.7	50	9.15	352.35	203.85	0	234.9	185.9	0.2	0	-5.45	24.8	23.5	24.8
98	20211018BS05	1	UU试验	8.07	2.84	99	0	-3	50	550	0	51.1	8.78	408.9	88	0	0	1	1	1	10.98	13.45	457.9	49	9.34	352.95	204.45	0	235.3	185.3	0.19	0	-5.49	24.8	23.5	24.8
99	20211018BS05	1	UU试验	8.15	2.85	99	0	-3	49	553.5	0	51.1	8.88	411.5	88	0	0	1	1	1	11.1	13.52	461.5	50	9.23	354.25	205.75	0	236.2	187.2	0.19	0	-5.55	24.8	23.5	24.8
100	20211018BS05	1	UU试验	8.23	2.87	99	0	-3	49	555.2	0	51.1	8.95	410.7	88	0	0	1	1	1	11.19	13.52	460.7	50	9.21	353.85	205.35	0	235.9	186.9	0.19	0	-5.6	24.8	23.5	24.8
101	20211018BS05	1	UU试验	8.32	2.88	99	0	-3	49	558.6	0	51.1	9.04	413.2	88	0	0	1	1	1	11.3	13.52	463.2	50	9.26	355.1	206.6	0	236.7	187.7	0.19	0	-5.65	24.8	23.5	24.8
102	20211018BS05	1	UU试验	8.4	2.9	99	0	-3	49	562	0	51.1	9.11	415.7	88	0	0	1	1	1	11.39	13.52	465.7	50	9.31	356.35	207.85	0	237.6	188.6	0.19	0	-5.7	24.8	23.5	24.8
103	20211018BS05	1	UU试验	8.48	2.91	98	0	-3	49	565.4	0	51.1	9.21	418.2	88	0	0	1	1	1	11.51	13.58	467.2	49	9.53	356.1	209.1	0	237.4	188.4	0.19	0	-5.76	24.8	23.5	24.8
104	20211018BS05	1	UU试验	8.57	2.93	99	0	-3	49	567.2	0	51.1	9.28	417.7	88	0	0	1	1	1	11.6	13.58	467.7	50	9.35	357.35	208.85	0	238.2	189.2	0.19	0	-5.8	24.8	23.5	24.8
105	20211018BS05	1	UU试验	8.65	2.94	99	0	-3	50	571.4	0	51.1	9.38	420.8	88	0	0	1	1	1	11.73	13.58	469.8	49	9.59	358.9	210.4	0	239.3	189.3	0.19	0	-5.87	24.8	23.5	24.8
106	20211018BS05	1	UU试验	8.73	2.96	99	0	-3	50	573.1	0	51.1	9.44	422	88	0	0	1	1	1	11.8	13.58	471	49	9.61	359.5	211	0	239.7	189.7	0.19	0	-5.9	24.8	23.5	24.8
107	20211018BS05	1	UU试验	8.82	2.97	99	0	-3	50	574.9	0	51.1	9.55	423.3	88	0	0	1	1	1	11.94	13.65	472.3	49	9.64	360.15	211.65	0	240.1	190.1	0.19	0	-5.97	24.8	23.5	24.8
108	20211018BS05	1	UU试验	8.9	2.98	99	0	-3	50	576.6	0	51.1	9.62	422.4	88	0	0	1	1	1	12.03	13.65	471.4	49	9.62	359.7	211.2	0	239.8	189.8	0.19	0	-6.02	24.8	23.5	24.8
109	20211018BS05	1	UU试验	8.98	3	99	0	-3	50	580	0	51.1	9.72	424.9	88	0	0	1	1	1	12.15	13.65	473.9	49	9.67	360.95	212.45	0	240.6	190.6	0.19	0	-6.08	24.8	23.5	24.8
110	20211018BS05	1	UU试验	9.07	3.01	99	0	-3	50	581.7	0	51.1	9.79	426.2	88	0	0	1	1	1	12.24	13.65	475.2	49	9.7	361.6	213.1	0	241.1	191.1	0.19	0	-6.12	24.7	23.5	24.8
111	20211018BS05	1	UU试验	9.15	3.02	99	0	-3	50	585.1	0	51.1	9.9	428.6	88	0	0	1	1	1	12.38	13.72	477.6	49	9.75	362.8	214.3	0	241.9	191.9	0.19	0	-6.19	24.8	23.5	24.8
112	20211018BS05	1	UU试验	9.23	3.04	99	0	-3	50	586	0	51.1	9.97	427.1	88	0	0	1	1	1	12.46	13.72	476.1	49	9.72	362.05	213.55	0	241.4	191.4	0.19	0	-6.23	24.7	23.5	24.8
113	20211018BS05	1	UU试验	9.32	3.05	99	0	-3	50	588.5	0	51.1	10.08	428.9	88	0	0	1	1	1	12.6	13.72	477.9	49	9.75	362.95	214.45	0	242	192	0.19	0	-6.3	24.7	23.5	24.8
114	20211018BS05	1	UU试验	9.4	3.07	99	0	-3	50	590.3	0	51.1	10.15	430.2	88	0	0	1	1	1	12.69	13.72	479.2	49	9.78	363.6	215.1	0	242.4	192.4	0.19	0	-6.35	24.7	23.5	24.8
115	20211018BS05	1	UU试验	9.48	3.08	99	0	-3	50	593.7	0	51.1	10.26	432.7	88	0	0	1	1	1	12.83	13.78	481.7	49	9.83	364.85	216.35	0	243.2	193.2	0.19	0	-6.42	24.7	23.5	24.7
116	20211018BS05	1	UU试验	9.57	3.09	99	0	-3	50	595.4	0	51.1	10.32	432.1	88	0	0	1	1	1	12.9	13.78	481.1	49	9.82	364.55	216.05	0	243	193	0.19	0	-6.45	24.7	23.5	24.8
117	20211018BS05	1	UU试验	9.65	3.11	99	0	-3	50	598	0	51.1	10.43	434	88	0	0	1	1	1	13.04	13.78	483	49	9.86	365.5	217	0	243.7	193.7	0.19	0	-6.52	24.7	23.5	24.7
118	20211018BS05	1	UU试验	9.73	3.12	99	0	-3	50	599.7	0	51.1	10.5	435.2	88	0	0	1	1	1	13.13	13.85	484.2	49	9.88	366.1	217.6	0	244.1	194.1	0.19	0	-6.57	24.7	23.5	24.7
119	20211018BS05	1	UU试验	9.82	3.13	99	0	-3	50	603.1	0	51.1	10.61	435.5	88	0	0	1	1	1	13.26	13.85	484.5	49	9.89	366.25	217.75	0	244.2	194.2	0.19	0	-6.63	24.7	23.5	24.8
120	20211018BS05	1	UU试验	9.9	3.15	99	0	-3	50	604.8	0	51.1	10.68	436.7	88	0	0	1	1	1	13.35	13.85	485.7	49	9.91	366.85	218.35	0	244.6	194.6	0.18	0	-6.68	24.7	23.5	24.7
121	20211018BS05	1	UU试验	9.98	3.16	99	0	-3	50	607.4	0	51.1	10.78	438.6	88	0	0	1	1	1	13.48	13.85	487.6	49	9.95	367.8	219.3	0	245.2	195.2	0.18	0	-6.74	24.7	23.5	24.7
122	20211018BS05	1	UU试验	10.07	3.17	99	0	-3	50	609.1	0	52.9	10.85	439.8	88	0	0	1	1	1	13.56	13.91	488.8	49	9.98	368.4	219.9	0	245.6	195.6	0.18	0	-6.78	24.7	23.5	24.7
123	20211018BS05	1	UU试验	10.15	3.19	99	0	-3	50	611.6	0	51.1	10.96	439.7	88	0	0	1	1	1	13.7	13.91	488.7	49	9.97	368.35	219.85	0	245.6	195.6	0.18	0	-6.85	24.7	23.5	24.7
124	20211018BS05	1	UU试验	10.23	3.2	99	0	-3	50	613.4	0	52.9	11.03	441	88	0	0	1	1	1	13.79	13.91	490	49	10	369	220.5	0	246	196	0.18	0	-6.9	24.7	23.5	24.7
125	20211018BS05	1	UU试验	10.32	3.21	99	0	-3	50	615.9	0	51.1	11.14	442.8	88	0	0	1	1	1	13.93	13.91	491.8	49	10.04	369.9	221.4	0	246.6	196.6	0.18	0	-6.97	24.7	23.5	24.7
126	20211018BS05	1	UU试验	10.4	3.22	99	0	-3	50	618.5	0	52.9	11.21	444.6	88	0	0	1	1	1	14.01	13.98	493.6	49	10.07	370.8	222.3	0	247.2	197.2	0.18	0	-7.01	24.7	23.5	24.7
127	20211018BS05	1	UU试验	10.48	3.24	99	0	-3	50	621	0	52.9	11.32	444.2	88	0	0	1	1	1	14.15	13.98	493.2	49	10.07	370.6	222.1	0	247.1	197.1	0.18	0	-7.08	24.7	23.5	24.7
128	20211018BS05	1	UU试验	10.57	3.25	99	0	-3	50	621.9	0	51.1	11.39	444.8	88	0	0	1	1	1	14.24	13.98	493.8	49	10.08	370.9	222.4	0	247.3	197.3	0.18	0	-7.12	24.7	23.5	24.7
129	20211018BS05	1	UU试验	10.65	3.26	99	0	-3	50	625.3	0	52.9	11.5	447.3	88	0	0	1	1	1	14.38	14.05	496.3	49	10.13	372.15	223.65	0	248.1	198.1	0.18	0	-7.19	24.7	23.5	24.7
130	20211018BS05	1	UU试验	10.73	3.28	99	0	-3	50	627	0	52.9	11.57	446.3	88	0	0	1	1	1	14.46	14.05	495.3	49	10.11	371.65	223.15	0	247.8	197.8	0.18	0	-7.23	24.7	23.5	24.7
131	20211018BS05	1	UU试验	10.82	3.29	99	0	-3	50	631.3	0	51.1	11.68	449.3	88	0	0	1	1	1	14.6	14.05	498.3	49	10.17	373.15	224.65	0	248.8	198.8	0.18	0	-7.3	24.7	23.5	24.7
132	20211018BS05	1	UU试验	10.9	3.3	99	0	-3	50	633	0	52.9	11.75	450.5	88	0	0	1	1	1	14.69	14.05	499.5	49	10.19	373.75	225.25	0	249.2	199.2	0.18	0	-7.35	24.7	23.5	24.7
133	20211018BS05	1	UU试验	10.98	3.31	99	0	-3	50	634.7	0	52.9	11.86	451.7	88	0	0	1	1	1	14.83	14.11	500.7	49	10.22	374.35	225.85	0	249.6	199.6	0.18	0	-7.42	24.7	23.5	24.7
134	20211018BS05	1	UU试验	11.07	3.33	99	0	-3	50	636.4	0	52.9	11.93	451	88	0	0	1	1	1	14.91	14.11	500	49	10.2	374	225.5	0	249.3	199.3	0.18	0	-7.46	24.7	23.5	24.7
135	20211018BS05	1	UU试验	11.15	3.34	99	0	-3	50	639	0	51.1	12.04	452.9	88	0	0	1	1	1	15.05	14.11	501.9	49	10.24	374.95	226.45	0	250	200	0.18	0	-7.53	24.7	23.5	24.7
136	20211018BS05	1	UU试验	11.23	3.35	99	0	-3	50	640.7	0	52.9	12.11	454.1	88	0	0	1	1	1	15.14	14.11	503.1	49	10.27	375.55	227.05	0	250.4	200.4	0.18	0	-7.57	24.7	23.5	24.7
137	20211018BS05	1	UU试验	11.32	3.36	99	0	-3	50	643.3	0	52.9	12.22	455.9	88	0	0	1	1	1	15.28	14.18	504.9	49	10.3	376.45	227.95	0	251	201	0.18	0	-7.64	24.7	23.5	24.7
138	20211018BS05	1	UU试验	11.4	3.38	99	0	-3	50	645.9	0	52.9	12.29	455.5	88	0	0	1	1	1	15.36	14.18	504.5	49	10.3	376.25	227.75	0	250.8	200.8	0.18	0	-7.68	24.7	23.5	24.7
139	20211018BS05	1	UU试验	11.48	3.39	99	0	-3	50	647.6	0	52.9	12.4	456.7	88	0	0	1	1	1	15.5	14.18	505.7	49	10.32	376.85	228.35	0	251.2	201.2	0.18	0	-7.75	24.7	23.5	24.7
140	20211018BS05	1	UU试验	11.57	3.4	99	0	-3	50	649.3	0	52.9	12.47	457.9	88	0	0	1	1	1	15.59	14.25	506.9	49	10.34	377.45	228.95	0	251.6	201.6	0.18	0	-7.8	24.7	23.5	24.7
141	20211018BS05	1	UU试验	11.65	3.41	99	0	-3	50	651.8	0	52.9	12.57	457.4	88	0	0	1	1	1	15.71	14.25	506.4	49	10.33	377.2	228.7	0	251.5	201.5	0.18	0	-7.86	24.7	23.5	24.8
142	20211018BS05	1	UU试验	11.73	3.43	100	0	-3	50	654.4	0	51.1	12.64	459.2	88	0	0	1	1	1	15.8	14.25	509.2	50	10.18	379.6	229.6	0	253.1	203.1	0.18	0	-7.9	24.8	23.5	24.8
143	20211018BS05	1	UU试验	11.82	3.44	99	0	-3	50	657	0	52.9	12.75	461.1	88	0	0	1	1	1	15.94	14.25	510.1	49	10.41	379.05	230.55	0	252.7	202.7	0.18	0	-7.97	24.7	23.6	24.8
144	20211018BS05	1	UU试验	11.9	3.45	99	0	-3	50	657.8	0	52.9	12.82	461.6	88	0	0	1	1	1	16.02	14.31	510.6	49	10.42	379.3	230.8	0	252.9	202.9	0.18	0	-8.01	24.8	23.5	24.8
145	20211018BS05	1	UU试验	11.98	3.46	99	0	-3	50	659.5	0	52.9	12.93	460.9	88	0	0	1	1	1	16.16	14.31	509.9	49	10.41	378.95	230.45	0	252.6	202.6	0.18	0	-8.08	24.7	23.5	24.8
146	20211018BS05	1	UU试验	12.07	3.47	99	0	-3	50	661.3	0	52.9	13	462.1	88	0	0	1	1	1	16.25	14.31	511.1	49	10.43	379.55	231.05	0	253	203	0.18	0	-8.13	24.8	23.5	24.7
147	20211018BS05	1	UU试验	12.15	3.49	99	0	-3	50	664.7	0	52.9	13.11	464.5	88	0	0	1	1	1	16.39	14.38	513.5	49	10.48	380.75	232.25	0	253.8	203.8	0.18	0	-8.2	24.8	23.5	24.7
148	20211018BS05	1	UU试验	12.23	3.5	99	0	-3	50	668.1	0	52.9	13.17	464.6	88	0	0	1	1	1	16.46	14.38	513.6	49	10.48	380.8	232.3	0	253.9	203.9	0.18	0	-8.23	24.7	23.5	24.7
149	20211018BS05	1	UU试验	12.32	3.51	99	0	-3	50	671.5	0	52.9	13.28	467	88	0	0	1	1	1	16.6	14.38	516	49	10.53	382	233.5	0	254.7	204.7	0.17	0	-8.3	24.7	23.5	24.7
150	20211018BS05	1	UU试验	12.4	3.52	99	0	-3	50	671.5	0	52.9	13.35	467	88	0	0	1	1	1	16.69	14.38	516	49	10.53	382	233.5	0	254.7	204.7	0.17	0	-8.35	24.7	23.5	24.7
151	20211018BS05	1	UU试验	12.48	3.53	99	0	-3	50	674.1	0	52.9	13.45	468.8	88	0	0	1	1	1	16.81	14.45	517.8	49	10.57	382.9	234.4	0	255.3	205.3	0.17	0	-8.41	24.7	23.5	24.7
152	20211018BS05	1	UU试验	12.57	3.54	99	0	-3	50	674.9	0	51.1	13.52	467.1	88	0	0	1	1	1	16.9	14.45	516.1	49	10.53	382.05	233.55	0	254.7	204.7	0.17	0	-8.45	24.7	23.5	24.7
153	20211018BS05	1	UU试验	12.65	3.56	99	0	-3	50	676.7	0	52.9	13.62	468.3	88	0	0	1	1	1	17.03	14.45	517.3	49	10.56	382.65	234.15	0	255.1	205.1	0.17	0	-8.52	24.7	23.5	24.7
154	20211018BS05	1	UU试验	12.73	3.57	99	0	-3	50	678.4	0	52.9	13.69	469.5	88	0	0	1	1	1	17.11	14.45	518.5	49	10.58	383.25	234.75	0	255.5	205.5	0.17	0	-8.56	24.7	23.5	24.7
155	20211018BS05	1	UU试验	12.82	3.58	99	0	-3	50	680.1	0	51.1	13.78	470.7	88	0	0	1	1	1	17.23	14.51	519.7	49	10.61	383.85	235.35	0	255.9	205.9	0.17	0	-8.62	24.6	23.4	24.7
156	20211018BS05	1	UU试验	12.9	3.59	100	0	-3	50	681.8	0	52.9	13.85	469.9	88	0	0	1	1	1	17.31	14.51	519.9	50	10.4	384.95	234.95	0	256.6	206.6	0.18	0	-8.66	24.7	23.5	24.7
157	20211018BS05	1	UU试验	12.98	3.6	100	0	-3	50	683.5	0	52.9	13.95	471.1	88	0	0	1	1	1	17.44	14.51	521.1	50	10.42	385.55	235.55	0	257	207	0.18	0	-8.72	24.6	23.4	24.6
158	20211018BS05	1	UU试验	13.07	3.61	100	0	-3	50	686.1	0	52.9	14.02	472.8	88	0	0	1	1	1	17.53	14.58	522.8	50	10.46	386.4	236.4	0	257.6	207.6	0.17	0	-8.77	24.6	23.5	24.7
159	20211018BS05	1	UU试验	13.15	3.63	99	0	-3	50	688.6	0	52.9	14.12	472.3	88	0	0	1	1	1	17.65	14.58	521.3	49	10.64	384.65	236.15	0	256.4	206.4	0.17	0	-8.82	24.6	23.4	24.7
160	20211018BS05	1	UU试验	13.23	3.64	99	0	-3	50	689.5	0	52.9	14.18	472.9	88	0	0	1	1	1	17.73	14.58	521.9	49	10.65	384.95	236.45	0	256.6	206.6	0.17	0	-8.87	24.6	23.4	24.6
161	20211018BS05	1	UU试验	13.32	3.65	99	0	-3	50	692.1	0	52.9	14.28	474.7	88	0	0	1	1	1	17.85	14.58	523.7	49	10.69	385.85	237.35	0	257.2	207.2	0.17	0	-8.93	24.6	23.4	24.6
162	20211018BS05	1	UU试验	13.4	3.66	100	0	-3	50	693.8	0	52.9	14.35	475.9	88	0	0	1	1	1	17.94	14.65	525.9	50	10.52	387.95	237.95	0	258.6	208.6	0.17	0	-8.97	24.6	23.5	24.7
163	20211018BS05	1	UU试验	13.48	3.67	100	0	-3	50	694.6	0	52.9	14.45	474.1	88	0	0	1	1	1	18.06	14.65	524.1	50	10.48	387.05	237.05	0	258	208	0.17	0	-9.03	24.6	23.4	24.6
164	20211018BS05	1	UU试验	13.57	3.68	99	0	-3	50	695.5	0	52.9	14.52	474.7	88	0	0	1	1	1	18.15	14.65	523.7	49	10.69	385.85	237.35	0	257.2	207.2	0.17	0	-9.07	24.6	23.4	24.6
165	20211018BS05	1	UU试验	13.65	3.69	100	0	-3	50	695.5	0	52.9	14.63	474.7	88	0	0	1	1	1	18.29	14.72	524.7	50	10.49	387.35	237.35	0	258.2	208.2	0.17	0	-9.15	24.6	23.4	24.6
166	20211018BS05	1	UU试验	13.73	3.71	100	0	-3	50	698	0	52.9	14.69	474.2	88	0	0	1	1	1	18.36	14.72	524.2	50	10.48	387.1	237.1	0	258.1	208.1	0.17	0	-9.18	24.6	23.4	24.6
167	20211018BS05	1	UU试验	13.82	3.72	100	0	-3	50	698.9	0	52.9	14.8	474.8	88	0	0	1	1	1	18.5	14.72	524.8	50	10.5	387.4	237.4	0	258.3	208.3	0.17	0	-9.25	24.6	23.4	24.6
168	20211018BS05	1	UU试验	13.9	3.73	99	0	-3	50	699.7	0	52.9	14.86	475.3	88	0	0	1	1	1	18.58	14.72	524.3	49	10.7	386.15	237.65	0	257.4	207.4	0.17	0	-9.29	24.6	23.4	24.7
169	20211018BS05	1	UU试验	13.98	3.74	99	0	-3	50	700.6	0	52.9	14.97	476	88	0	0	1	1	1	18.71	14.79	525	49	10.71	386.5	238	0	257.7	207.7	0.17	0	-9.36	24.6	23.4	24.6
170	20211018BS05	1	UU试验	14.07	3.75	100	0	-3	50	701.5	0	52.9	15.04	474.3	88	0	0	1	1	1	18.8	14.79	524.3	50	10.49	387.15	237.15	0	258.1	208.1	0.17	0	-9.4	24.6	23.4	24.7
171	20211018BS05	1	UU试验	14.15	3.76	99	0	-3	50	703.2	0	52.9	15.14	475.5	88	0	0	1	1	1	18.93	14.79	524.5	49	10.7	386.25	237.75	0	257.5	207.5	0.17	0	-9.47	24.6	23.4	24.6
172	20211018BS05	1	UU试验	14.23	3.77	100	0	-3	50	703.2	0	52.9	15.22	475.5	88	0	0	1	1	1	19.03	14.85	525.5	50	10.51	387.75	237.75	0	258.5	208.5	0.17	0	-9.52	24.6	23.4	24.6
173	20211018BS05	1	UU试验	14.32	3.78	100	0	-3	50	704.9	0	52.9	15.32	474.7	88	0	0	1	1	1	19.15	14.85	524.7	50	10.49	387.35	237.35	0	258.2	208.2	0.17	0	-9.57	24.6	23.4	24.6
174	20211018BS05	1	UU试验	14.4	3.79	99	0	-3	50	705.7	0	52.9	15.39	475.2	88	0	0	1	1	1	19.24	14.85	524.2	49	10.7	386.1	237.6	0	257.4	207.4	0.17	0	-9.62	24.6	23.4	24.6
175	20211018BS05	1	UU试验	14.48	3.81	99	0	-3	50	707.4	0	52.9	15.49	476.4	88	0	0	1	1	1	19.36	14.85	525.4	49	10.72	386.7	238.2	0	257.8	207.8	0.17	0	-9.68	24.6	23.4	24.6
176	20211018BS05	1	UU试验	14.57	3.82	99	0	-3	50	709.2	0	52.9	15.57	477.6	88	0	0	1	1	1	19.46	14.92	526.6	49	10.75	387.3	238.8	0	258.2	208.2	0.17	0	-9.73	24.6	23.4	24.6
177	20211018BS05	1	UU试验	14.65	3.83	100	0	-3	50	710.9	0	52.9	15.67	476.5	88	0	0	1	1	1	19.59	14.92	526.5	50	10.53	388.25	238.25	0	258.8	208.8	0.17	0	-9.8	24.6	23.4	24.6
178	20211018BS05	1	UU试验	14.73	3.84	100	0	-3	50	711.7	0	52.9	15.74	477	88	0	0	1	1	1	19.68	14.92	527	50	10.54	388.5	238.5	0	259	209	0.17	0	-9.84	24.6	23.4	24.6
179	20211018BS05	1	UU试验	14.82	3.85	100	0	-3	50	712.6	0	52.9	15.85	477.6	88	0	0	1	1	1	19.81	14.99	527.6	50	10.55	388.8	238.8	0	259.2	209.2	0.17	0	-9.91	24.6	23.4	24.6
180	20211018BS05	1	UU试验	14.9	3.86	100	0	-3	50	714.3	0	52.9	15.92	476.5	88	0	0	1	1	1	19.9	14.99	526.5	50	10.53	388.25	238.25	0	258.8	208.8	0.17	0	-9.95	24.6	23.4	24.6
181	20211018BS05	1	UU试验	14.98	3.87	100	0	-3	50	716	0	52.9	16.03	477.7	88	0	0	1	1	1	20.04	14.99	527.7	50	10.55	388.85	238.85	0	259.2	209.2	0.17	0	-10.02	24.6	23.4	24.6
182	20211018BS05	1	UU试验	15.07	3.88	99	0	-3	50	716.9	0	52.9	16.1	478.3	88	0	0	1	1	1	20.13	15.06	527.3	49	10.76	387.65	239.15	0	258.4	208.4	0.17	0	-10.07	24.6	23.4	24.6
183	20211018BS05	1	UU试验	15.15	3.89	100	0	-3	50	718.6	0	52.9	16.2	477.2	88	0	0	1	1	1	20.25	15.06	527.2	50	10.54	388.6	238.6	0	259.1	209.1	0.17	0	-10.13	24.6	23.4	24.7
184	20211018BS05	1	UU试验	15.23	3.9	99	0	-3	50	720.3	0	52.9	16.28	478.3	88	0	0	1	1	1	20.35	15.06	527.3	49	10.76	387.65	239.15	0	258.4	208.4	0.17	0	-10.18	24.6	23.4	24.6
185	20211018BS05	1	UU试验	15.32	3.91	100	0	-3	50	722.8	0	52.9	16.38	479.9	88	0	0	1	1	1	20.48	15.06	529.9	50	10.6	389.95	239.95	0	260	210	0.17	0	-10.24	24.6	23.4	24.7
186	20211018BS05	1	UU试验	15.4	3.92	99	0	-3	50	723.7	0	52.9	16.46	480.5	88	0	0	1	1	1	20.58	15.13	529.5	49	10.81	388.75	240.25	0	259.2	209.2	0.17	0	-10.29	24.6	23.4	24.7
187	20211018BS05	1	UU试验	15.48	3.93	99	0	-3	50	726.3	0	52.9	16.56	480	88	0	0	1	1	1	20.7	15.13	529	49	10.8	388.5	240	0	259	209	0.17	0	-10.35	24.6	23.4	24.7
188	20211018BS05	1	UU试验	15.57	3.95	100	0	-3	50	728	0	52.9	16.64	481.2	88	0	0	1	1	1	20.8	15.13	531.2	50	10.62	390.6	240.6	0	260.4	210.4	0.17	0	-10.4	24.6	23.4	24.6
189	20211018BS05	1	UU试验	15.65	3.96	100	0	-3	50	728.8	0	52.9	16.75	481.7	88	0	0	1	1	1	20.94	15.2	531.7	50	10.63	390.85	240.85	0	260.6	210.6	0.17	0	-10.47	24.6	23.4	24.7
190	20211018BS05	1	UU试验	15.73	3.97	100	0	-3	50	730.5	0	52.9	16.82	480.6	88	0	0	1	1	1	21.03	15.2	530.6	50	10.61	390.3	240.3	0	260.2	210.2	0.17	0	-10.52	24.6	23.4	24.6
191	20211018BS05	1	UU试验	15.82	3.98	99	0	-3	50	732.3	0	52.9	16.93	481.8	88	0	0	1	1	1	21.16	15.2	530.8	49	10.83	389.4	240.9	0	259.6	209.6	0.17	0	-10.58	24.6	23.4	24.7
192	20211018BS05	1	UU试验	15.9	3.99	99	0	-3	50	734	0	52.9	16.99	482.9	88	0	0	1	1	1	21.24	15.27	531.9	49	10.86	389.95	241.45	0	260	210	0.17	0	-10.62	24.6	23.4	24.6
193	20211018BS05	1	UU试验	15.98	4	99	0	-3	50	735.7	0	52.9	17.1	481.8	88	0	0	1	1	1	21.38	15.27	530.8	49	10.83	389.4	240.9	0	259.6	209.6	0.17	0	-10.69	24.6	23.4	24.6
194	20211018BS05	1	UU试验	16.07	4.01	100	0	-3	50	736.5	0	52.9	17.18	482.3	88	0	0	1	1	1	21.48	15.27	532.3	50	10.65	391.15	241.15	0	260.8	210.8	0.17	0	-10.74	24.6	23.4	24.7
195	20211018BS05	1	UU试验	16.15	4.02	99	0	-3	50	738.2	0	52.9	17.28	483.4	88	0	0	1	1	1	21.6	15.34	532.4	49	10.87	390.2	241.7	0	260.1	210.1	0.17	0	-10.8	24.6	23.4	24.6
196	20211018BS05	1	UU试验	16.23	4.03	100	0	-3	50	740	0	52.9	17.35	482.4	88	0	0	1	1	1	21.69	15.34	532.4	50	10.65	391.2	241.2	0	260.8	210.8	0.17	0	-10.85	24.6	23.4	24.6
197	20211018BS05	1	UU试验	16.32	4.04	100	0	-3	50	741.7	0	52.9	17.46	483.5	88	0	0	1	1	1	21.83	15.34	533.5	50	10.67	391.75	241.75	0	261.2	211.2	0.17	0	-10.91	24.6	23.4	24.6
198	20211018BS05	1	UU试验	16.4	4.05	100	0	-3	50	743.4	0	52.9	17.53	484.6	88	0	0	1	1	1	21.91	15.34	534.6	50	10.69	392.3	242.3	0	261.5	211.5	0.17	0	-10.96	24.6	23.4	24.6
199	20211018BS05	1	UU试验	16.48	4.06	99	0	-3	50	744.2	0	52.9	17.64	485.1	88	0	0	1	1	1	22.05	15.41	534.1	49	10.9	391.05	242.55	0	260.7	210.7	0.17	0	-11.03	24.6	23.4	24.6
200	20211018BS05	1	UU试验	16.57	4.07	99	0	-3	50	745.9	0	52.9	17.71	484	88	0	0	1	1	1	22.14	15.41	533	49	10.88	390.5	242	0	260.3	210.3	0.17	0	-11.07	24.6	23.4	24.6
201	20211018BS05	1	UU试验	16.65	4.08	99	0	-3	50	747.7	0	52.9	17.82	485.2	88	0	0	1	1	1	22.28	15.48	534.2	49	10.9	391.1	242.6	0	260.7	210.7	0.17	0	-11.14	24.6	23.4	24.6
202	20211018BS05	1	UU试验	16.73	4.09	99	0	-3	50	748.5	0	52.9	17.89	483.5	88	0	0	1	1	1	22.36	15.48	532.5	49	10.87	390.25	241.75	0	260.2	210.2	0.17	0	-11.18	24.6	23.4	24.7
203	20211018BS05	1	UU试验	16.82	4.1	99	0	-3	50	751.9	0	52.9	17.99	485.7	88	0	0	1	1	1	22.49	15.48	534.7	49	10.91	391.35	242.85	0	260.9	210.9	0.17	0	-11.24	24.6	23.4	24.6
204	20211018BS05	1	UU试验	16.9	4.11	100	0	-3	50	753.6	0	52.9	18.06	486.8	88	0	0	1	1	1	22.58	15.48	536.8	50	10.74	393.4	243.4	0	262.3	212.3	0.17	0	-11.29	24.6	23.4	24.6
205	20211018BS05	1	UU试验	16.98	4.12	100	0	-3	50	755.4	0	52.9	18.17	488	88	0	0	1	1	1	22.71	15.54	538	50	10.76	394	244	0	262.7	212.7	0.17	0	-11.36	24.6	23.4	24.6
206	20211018BS05	1	UU试验	17.07	4.13	100	0	-3	50	757.1	0	52.9	18.24	487.2	88	0	0	1	1	1	22.8	15.54	537.2	50	10.74	393.6	243.6	0	262.4	212.4	0.17	0	-11.4	24.6	23.4	24.6
207	20211018BS05	1	UU试验	17.15	4.14	99	0	-3	50	757.9	0	52.9	18.34	487.7	88	0	0	1	1	1	22.93	15.54	536.7	49	10.95	392.35	243.85	0	261.6	211.6	0.17	0	-11.47	24.6	23.4	24.6
208	20211018BS05	1	UU试验	17.23	4.15	99	0	-3	50	758.8	0	51.1	18.41	488.3	88	0	0	1	1	1	23.01	15.61	537.3	49	10.97	392.65	244.15	0	261.8	211.8	0.17	0	-11.51	24.6	23.4	24.5
209	20211018BS05	1	UU试验	17.32	4.16	99	0	-3	50	760.5	0	52.9	18.51	487.2	88	0	0	1	1	1	23.14	15.61	536.2	49	10.94	392.1	243.6	0	261.4	211.4	0.17	0	-11.57	24.6	23.4	24.6
210	20211018BS05	1	UU试验	17.4	4.17	99	0	-3	50	761.3	0	52.9	18.58	487.7	88	0	0	1	1	1	23.23	15.61	536.7	49	10.95	392.35	243.85	0	261.6	211.6	0.17	0	-11.62	24.6	23.4	24.6
211	20211018BS05	1	UU试验	17.48	4.18	100	0	-3	50	763.1	0	51.1	18.68	488.9	88	0	0	1	1	1	23.35	15.69	538.9	50	10.78	394.45	244.45	0	263	213	0.17	0	-11.68	24.6	23.4	24.6
212	20211018BS05	1	UU试验	17.57	4.19	100	0	-3	50	763.9	0	52.9	18.75	486.9	88	0	0	1	1	1	23.44	15.69	536.9	50	10.74	393.45	243.45	0	262.3	212.3	0.17	0	-11.72	24.6	23.4	24.6
213	20211018BS05	1	UU试验	17.65	4.2	100	0	-3	50	766.5	0	52.9	18.85	488.5	88	0	0	1	1	1	23.56	15.69	538.5	50	10.77	394.25	244.25	0	262.8	212.8	0.17	0	-11.78	24.6	23.4	24.6
214	20211018BS05	1	UU试验	17.73	4.21	100	0	-3	50	767.3	0	52.9	18.92	489	88	0	0	1	1	1	23.65	15.69	539	50	10.78	394.5	244.5	0	263	213	0.17	0	-11.83	24.6	23.4	24.6
215	20211018BS05	1	UU试验	17.82	4.22	99	0	-3	50	768.2	0	52.9	19.02	489.6	88	0	0	1	1	1	23.78	15.76	538.6	49	10.99	393.3	244.8	0	262.2	212.2	0.17	0	-11.89	24.6	23.4	24.6
216	20211018BS05	1	UU试验	17.9	4.23	100	0	-3	50	769.9	0	52.9	19.09	488.5	88	0	0	1	1	1	23.86	15.76	538.5	50	10.77	394.25	244.25	0	262.8	212.8	0.17	0	-11.93	24.6	23.4	24.6
217	20211018BS05	1	UU试验	17.98	4.24	99	0	-3	50	770.8	0	52.9	19.19	489.1	88	0	0	1	1	1	23.99	15.76	538.1	49	10.98	393.05	244.55	0	262	212	0.17	0	-12	24.6	23.4	24.6
218	20211018BS05	1	UU试验	18.07	4.25	100	0	-3	50	772.5	0	52.9	19.25	490.2	88	0	0	1	1	1	24.06	15.83	540.2	50	10.8	395.1	245.1	0	263.4	213.4	0.17	0	-12.03	24.6	23.4	24.6
219	20211018BS05	1	UU试验	18.15	4.26	100	0	-3	50	772.5	0	52.9	19.36	488	88	0	0	1	1	1	24.2	15.83	538	50	10.76	394	244	0	262.7	212.7	0.17	0	-12.1	24.6	23.4	24.6
220	20211018BS05	1	UU试验	18.23	4.27	100	0	-3	50	774.2	0	52.9	19.43	489.1	88	0	0	1	1	1	24.29	15.83	539.1	50	10.78	394.55	244.55	0	263	213	0.17	0	-12.15	24.6	23.4	24.6
221	20211018BS05	1	UU试验	18.32	4.28	100	0	-3	50	776.7	0	52.9	19.53	490.7	88	0	0	1	1	1	24.41	15.9	540.7	50	10.81	395.35	245.35	0	263.6	213.6	0.17	0	-12.21	24.6	23.4	24.6
222	20211018BS05	1	UU试验	18.4	4.29	100	0	-3	50	776.7	0	52.9	19.6	488.5	88	0	0	1	1	1	24.5	15.9	538.5	50	10.77	394.25	244.25	0	262.8	212.8	0.17	0	-12.25	24.6	23.4	24.6
223	20211018BS05	1	UU试验	18.48	4.3	99	0	-3	50	777.6	0	52.9	19.7	489.1	88	0	0	1	1	1	24.63	15.9	538.1	49	10.98	393.05	244.55	0	262	212	0.17	0	-12.32	24.6	23.4	24.6
224	20211018BS05	1	UU试验	18.57	4.31	99	0	-3	50	778.5	0	52.9	19.77	489.6	88	0	0	1	1	1	24.71	15.97	538.6	49	10.99	393.3	244.8	0	262.2	212.2	0.17	0	-12.36	24.6	23.4	24.6
225	20211018BS05	1	UU试验	18.65	4.32	99	0	-3	50	780.2	0	52.9	19.87	488.5	88	0	0	1	1	1	24.84	15.97	537.5	49	10.97	392.75	244.25	0	261.8	211.8	0.17	0	-12.42	24.6	23.4	24.6
226	20211018BS05	1	UU试验	18.73	4.33	100	0	-3	50	781	0	52.9	19.95	489	88	0	0	1	1	1	24.94	15.97	539	50	10.78	394.5	244.5	0	263	213	0.17	0	-12.47	24.6	23.4	24.6
227	20211018BS05	1	UU试验	18.82	4.34	99	0	-3	50	781.9	0	52.9	20.05	489.6	88	0	0	1	1	1	25.06	16.04	538.6	49	10.99	393.3	244.8	0	262.2	212.2	0.17	0	-12.53	24.5	23.4	24.6
228	20211018BS05	1	UU试验	18.9	4.35	100	0	-3	50	782.7	0	52.9	20.12	488	88	0	0	1	1	1	25.15	16.04	538	50	10.76	394	244	0	262.7	212.7	0.17	0	-12.58	24.6	23.4	24.6
229	20211018BS05	1	UU试验	18.98	4.36	100	0	-3	50	783.6	0	52.9	20.23	488.5	88	0	0	1	1	1	25.29	16.04	538.5	50	10.77	394.25	244.25	0	262.8	212.8	0.17	0	-12.65	24.6	23.4	24.6
230	20211018BS05	1	UU试验	19.07	4.37	100	0	-3	50	785.3	0	52.9	20.3	489.6	88	0	0	1	1	1	25.38	16.11	539.6	50	10.79	394.8	244.8	0	263.2	213.2	0.17	0	-12.69	24.5	23.4	24.6
231	20211018BS05	1	UU试验	19.15	4.38	100	0	-3	50	786.1	0	52.9	20.4	488	88	0	0	1	1	1	25.5	16.11	538	50	10.76	394	244	0	262.7	212.7	0.17	0	-12.75	24.5	23.4	24.6
232	20211018BS05	1	UU试验	19.23	4.39	100	0	-3	50	787	0	52.9	20.47	488.5	88	0	0	1	1	1	25.59	16.11	538.5	50	10.77	394.25	244.25	0	262.8	212.8	0.17	0	-12.8	24.5	23.4	24.6
233	20211018BS05	1	UU试验	19.32	4.4	100	0	-3	50	787.9	0	52.9	20.57	489.1	88	0	0	1	1	1	25.71	16.18	539.1	50	10.78	394.55	244.55	0	263	213	0.17	0	-12.86	24.5	23.4	24.6
234	20211018BS05	1	UU试验	19.4	4.4	100	0	-3	50	788.7	0	52.9	20.65	487.5	88	0	0	1	1	1	25.81	16.18	537.5	50	10.75	393.75	243.75	0	262.5	212.5	0.17	0	-12.91	24.5	23.4	24.6
235	20211018BS05	1	UU试验	19.48	4.41	100	0	-3	50	791.3	0	52.9	20.75	489.1	88	0	0	1	1	1	25.94	16.18	539.1	50	10.78	394.55	244.55	0	263	213	0.17	0	-12.97	24.5	23.4	24.6
236	20211018BS05	1	UU试验	19.57	4.42	100	0	-3	50	791.3	0	52.9	20.82	489.1	88	0	0	1	1	1	26.03	16.25	539.1	50	10.78	394.55	244.55	0	263	213	0.17	0	-13.02	24.5	23.4	24.6
237	20211018BS05	1	UU试验	19.65	4.43	100	0	-3	50	793	0	52.9	20.93	488	88	0	0	1	1	1	26.16	16.25	538	50	10.76	394	244	0	262.7	212.7	0.17	0	-13.08	24.5	23.4	24.6
238	20211018BS05	1	UU试验	19.73	4.44	99	0	-3	50	793.8	0	52.9	21	488.5	88	0	0	1	1	1	26.25	16.25	537.5	49	10.97	392.75	244.25	0	261.8	211.8	0.17	0	-13.13	24.5	23.4	24.6
239	20211018BS05	1	UU试验	19.82	4.45	99	0	-3	50	794.7	0	52.9	21.11	489	88	0	0	1	1	1	26.39	16.32	538	49	10.98	393	244.5	0	262	212	0.17	0	-13.2	24.5	23.4	24.6
240	20211018BS05	1	UU试验	19.9	4.46	100	0	-3	51	794.7	0	52.9	21.18	486.9	88	0	0	1	1	1	26.48	16.32	535.9	49	10.94	393.45	243.45	0	262.3	211.3	0.17	0	-13.24	24.5	23.4	24.6
241	20211018BS05	1	UU试验	19.98	4.47	100	0	-3	50	796.4	0	52.9	21.29	488	88	0	0	1	1	1	26.61	16.32	538	50	10.76	394	244	0	262.7	212.7	0.17	0	-13.31	24.5	23.4	24.6
242	20211018BS05	1	UU试验	20.07	4.48	100	0	-3	50	798.1	0	51.1	21.36	489	88	0	0	1	1	1	26.7	16.39	539	50	10.78	394.5	244.5	0	263	213	0.17	0	-13.35	24.5	23.4	24.6
243	20211018BS05	1	UU试验	20.15	4.49	100	0	-3	50	799.8	0	52.9	21.47	488	88	0	0	1	1	1	26.84	16.39	538	50	10.76	394	244	0	262.7	212.7	0.17	0	-13.42	24.5	23.4	24.6
244	20211018BS05	1	UU试验	20.23	4.5	99	0	-3	50	799.8	0	51.1	21.55	488	88	0	0	1	1	1	26.94	16.39	537	49	10.96	392.5	244	0	261.7	211.7	0.17	0	-13.47	24.5	23.4	24.6
245	20211018BS05	1	UU试验	20.32	4.51	99	0	-3	50	800.7	0	52.9	21.65	488.5	88	0	0	1	1	1	27.06	16.47	537.5	49	10.97	392.75	244.25	0	261.8	211.8	0.17	0	-13.53	24.5	23.4	24.6
246	20211018BS05	1	UU试验	20.4	4.52	99	0	-3	50	800.7	0	51.1	21.73	486.2	88	0	0	1	1	1	27.16	16.47	535.2	49	10.92	391.6	243.1	0	261.1	211.1	0.17	0	-13.58	24.5	23.4	24.6
247	20211018BS05	1	UU试验	20.48	4.53	100	0	-3	50	802.4	0	52.9	21.83	487.2	88	0	0	1	1	1	27.29	16.54	537.2	50	10.74	393.6	243.6	0	262.4	212.4	0.17	0	-13.65	24.5	23.4	24.6
248	20211018BS05	1	UU试验	20.57	4.54	100	0	-3	50	803.3	0	52.9	21.91	485.7	88	0	0	1	1	1	27.39	16.54	535.7	50	10.71	392.85	242.85	0	261.9	211.9	0.17	0	-13.7	24.5	23.4	24.6
249	20211018BS05	1	UU试验	20.65	4.54	100	0	-3	50	805	0	52.9	22.01	486.7	88	0	0	1	1	1	27.51	16.54	536.7	50	10.73	393.35	243.35	0	262.2	212.2	0.17	0	-13.76	24.5	23.4	24.6
250	20211018BS05	1	UU试验	20.73	4.55	100	0	-3	50	806.7	0	52.9	22.08	487.7	88	0	0	1	1	1	27.6	16.61	537.7	50	10.75	393.85	243.85	0	262.6	212.6	0.17	0	-13.8	24.5	23.4	24.6
251	20211018BS05	1	UU试验	20.82	4.56	100	0	-3	50	807.5	0	52.9	22.19	486.2	88	0	0	1	1	1	27.74	16.61	536.2	50	10.72	393.1	243.1	0	262.1	212.1	0.17	0	-13.87	24.5	23.4	24.6
252	20211018BS05	1	UU试验	20.9	4.57	99	0	-3	50	808.4	0	51.1	22.26	486.7	88	0	0	1	1	1	27.82	16.61	535.7	49	10.93	391.85	243.35	0	261.2	211.2	0.17	0	-13.91	24.5	23.4	24.6
253	20211018BS05	1	UU试验	20.98	4.58	100	0	-3	50	808.4	0	52.9	22.37	486.7	88	0	0	1	1	1	27.96	16.68	536.7	50	10.73	393.35	243.35	0	262.2	212.2	0.17	0	-13.98	24.5	23.4	24.6
254	20211018BS05	1	UU试验	21.07	4.59	99	0	-3	50	810.1	0	51.1	22.44	485.7	88	0	0	1	1	1	28.05	16.68	534.7	49	10.91	391.35	242.85	0	260.9	210.9	0.17	0	-14.03	24.5	23.4	24.6
255	20211018BS05	1	UU试验	21.15	4.6	100	0	-2	50	811.8	0	52.9	22.55	486.7	88	0	0	1	1	1	28.19	16.68	536.7	50	10.73	393.35	243.35	0	262.2	212.2	0.17	0	-14.1	24.5	23.4	24.6
256	20211018BS05	1	UU试验	21.23	4.61	100	0	-3	50	812.7	0	51.1	22.62	487.2	88	0	0	1	1	1	28.27	16.76	537.2	50	10.74	393.6	243.6	0	262.4	212.4	0.17	0	-14.14	24.5	23.4	24.6
257	20211018BS05	1	UU试验	21.32	4.62	100	0	-3	50	815.2	0	51.1	22.73	486.4	88	0	0	1	1	1	28.41	16.76	536.4	50	10.73	393.2	243.2	0	262.1	212.1	0.17	0	-14.21	24.5	23.4	24.6
258	20211018BS05	1	UU试验	21.4	4.63	100	0	-3	50	816.9	0	51.1	22.8	487.4	88	0	0	1	1	1	28.5	16.76	537.4	50	10.75	393.7	243.7	0	262.5	212.5	0.17	0	-14.25	24.5	23.4	24.6
259	20211018BS05	1	UU试验	21.48	4.64	100	0	-3	50	817.8	0	52.9	22.91	487.9	88	0	0	1	1	1	28.64	16.83	537.9	50	10.76	393.95	243.95	0	262.6	212.6	0.17	0	-14.32	24.5	23.4	24.6
260	20211018BS05	1	UU试验	21.57	4.64	99	0	-3	50	819.5	0	51.1	22.98	486.9	88	0	0	1	1	1	28.73	16.83	535.9	49	10.94	391.95	243.45	0	261.3	211.3	0.17	0	-14.37	24.5	23.3	24.5
261	20211018BS05	1	UU试验	21.65	4.65	100	0	-2	51	820.4	0	52.9	23.08	487.5	88	0	0	1	1	1	28.85	16.9	536.5	49	10.95	393.75	243.75	0	262.5	211.5	0.17	0	-14.43	24.5	23.4	24.6
262	20211018BS05	1	UU试验	21.73	4.66	99	0	-3	50	821.2	0	51.1	23.15	485.9	88	0	0	1	1	1	28.94	16.9	534.9	49	10.92	391.45	242.95	0	261	211	0.17	0	-14.47	24.5	23.3	24.5
263	20211018BS05	1	UU试验	21.82	4.67	100	0	-3	50	822.9	0	51.1	23.25	486.9	88	0	0	1	1	1	29.06	16.9	536.9	50	10.74	393.45	243.45	0	262.3	212.3	0.17	0	-14.53	24.5	23.3	24.5
264	20211018BS05	1	UU试验	21.9	4.68	100	0	-3	50	824.6	0	51.1	23.32	487.9	88	0	0	1	1	1	29.15	16.97	537.9	50	10.76	393.95	243.95	0	262.6	212.6	0.17	0	-14.58	24.5	23.3	24.5
265	20211018BS05	1	UU试验	21.98	4.69	100	0	-3	50	825.5	0	51.1	23.43	486.4	88	0	0	1	1	1	29.29	16.97	536.4	50	10.73	393.2	243.2	0	262.1	212.1	0.17	0	-14.65	24.5	23.3	24.5
266	20211018BS05	1	UU试验	22.07	4.7	100	0	-3	50	826.4	0	52.9	23.49	487	88	0	0	1	1	1	29.36	16.97	537	50	10.74	393.5	243.5	0	262.3	212.3	0.17	0	-14.68	24.5	23.4	24.5
267	20211018BS05	1	UU试验	22.15	4.71	100	0	-3	50	827.2	0	52.9	23.59	487.4	88	0	0	1	1	1	29.49	17.05	537.4	50	10.75	393.7	243.7	0	262.5	212.5	0.17	0	-14.75	24.5	23.3	24.5
268	20211018BS05	1	UU试验	22.23	4.72	100	0	-3	50	828.1	0	51.1	23.67	485.7	88	0	0	1	1	1	29.59	17.05	535.7	50	10.71	392.85	242.85	0	261.9	211.9	0.17	0	-14.8	24.5	23.3	24.5
269	20211018BS05	1	UU试验	22.32	4.72	99	0	-3	50	828.9	0	51.1	23.77	486.2	88	0	0	1	1	1	29.71	17.05	535.2	49	10.92	391.6	243.1	0	261.1	211.1	0.17	0	-14.86	24.5	23.3	24.5
270	20211018BS05	1	UU试验	22.4	4.73	100	0	-3	50	829.8	0	51.1	23.83	486.7	88	0	0	1	1	1	29.79	17.12	536.7	50	10.73	393.35	243.35	0	262.2	212.2	0.17	0	-14.9	24.5	23.3	24.5
271	20211018BS05	1	UU试验	22.48	4.74	100	0	-3	50	831.5	0	51.1	23.93	485.7	88	0	0	1	1	1	29.91	17.12	535.7	50	10.71	392.85	242.85	0	261.9	211.9	0.17	0	-14.96	24.5	23.3	24.5
272	20211018BS05	1	UU试验	22.57	4.75	100	0	-2	50	832.3	0	52.9	24	486.2	88	0	0	1	1	1	30	17.12	536.2	50	10.72	393.1	243.1	0	262.1	212.1	0.17	0	-15	24.5	23.3	24.5
273	20211018BS05	1	UU试验	22.65	4.76	100	0	-3	50	832.3	0	51.1	24.1	486.2	88	0	0	1	1	1	30.13	17.19	536.2	50	10.72	393.1	243.1	0	262.1	212.1	0.17	0	-15.07	24.5	23.3	24.5
274	20211018BS05	1	UU试验	22.73	4.77	100	0	-3	50	833.2	0	51.1	24.17	484.7	88	0	0	1	1	1	30.21	17.19	534.7	50	10.69	392.35	242.35	0	261.6	211.6	0.17	0	-15.11	24.5	23.3	24.5
275	20211018BS05	1	UU试验	22.82	4.78	100	0	-3	50	834.1	0	51.1	24.27	485.2	88	0	0	1	1	1	30.34	17.19	535.2	50	10.7	392.6	242.6	0	261.7	211.7	0.17	0	-15.17	24.5	23.3	24.5
276	20211018BS05	1	UU试验	22.9	4.79	100	0	-3	50	834.1	0	51.1	24.34	485.2	88	0	0	1	1	1	30.43	17.27	535.2	50	10.7	392.6	242.6	0	261.7	211.7	0.17	0	-15.22	24.5	23.3	24.5
277	20211018BS05	1	UU试验	22.98	4.79	100	0	-3	50	837.5	0	51.1	24.44	484.9	88	0	0	1	1	1	30.55	17.27	534.9	50	10.7	392.45	242.45	0	261.6	211.6	0.17	0	-15.28	24.5	23.3	24.5
278	20211018BS05	1	UU试验	23.07	4.8	100	0	-3	50	837.5	0	51.1	24.5	484.9	88	0	0	1	1	1	30.63	17.27	534.9	50	10.7	392.45	242.45	0	261.6	211.6	0.17	0	-15.32	24.4	23.3	24.5
279	20211018BS05	1	UU试验	23.15	4.81	100	0	-3	50	838.3	0	51.1	24.61	485.4	88	0	0	1	1	1	30.76	17.34	535.4	50	10.71	392.7	242.7	0	261.8	211.8	0.17	0	-15.38	24.4	23.3	24.5
280	20211018BS05	1	UU试验	23.23	4.82	100	0	-3	50	838.3	0	51.1	24.68	483.4	88	0	0	1	1	1	30.85	17.34	533.4	50	10.67	391.7	241.7	0	261.1	211.1	0.17	0	-15.43	24.5	23.3	24.6
281	20211018BS05	1	UU试验	23.32	4.83	100	0	-3	50	840	0	51.1	24.78	484.4	88	0	0	1	1	1	30.98	17.41	534.4	50	10.69	392.2	242.2	0	261.5	211.5	0.17	0	-15.49	24.4	23.3	24.5
282	20211018BS05	1	UU试验	23.4	4.84	100	0	-3	50	840.9	0	51.1	24.85	483	88	0	0	1	1	1	31.06	17.41	533	50	10.66	391.5	241.5	0	261	211	0.17	0	-15.53	24.4	23.3	24.6
283	20211018BS05	1	UU试验	23.48	4.85	100	0	-3	50	841.8	0	51.1	24.95	483.5	88	0	0	1	1	1	31.19	17.41	533.5	50	10.67	391.75	241.75	0	261.2	211.2	0.17	0	-15.6	24.4	23.3	24.6
284	20211018BS05	1	UU试验	23.57	4.85	99	0	-3	50	841.8	0	51.1	25.02	483.5	88	0	0	1	1	1	31.28	17.49	532.5	49	10.87	390.25	241.75	0	260.2	210.2	0.17	0	-15.64	24.4	23.3	24.5
285	20211018BS05	1	UU试验	23.65	4.86	100	0	-2	50	842.6	0	52.9	25.13	481.8	88	0	0	1	1	1	31.41	17.49	531.8	50	10.64	390.9	240.9	0	260.6	210.6	0.17	0	-15.71	24.5	23.3	24.5
286	20211018BS05	1	UU试验	23.73	4.87	100	0	-2	50	842.6	0	52.9	25.2	481.8	88	0	0	1	1	1	31.5	17.49	531.8	50	10.64	390.9	240.9	0	260.6	210.6	0.17	0	-15.75	24.5	23.3	24.5
287	20211018BS05	1	UU试验	23.82	4.88	100	0	-3	50	844.3	0	51.1	25.3	482.7	88	0	0	1	1	1	31.63	17.56	532.7	50	10.65	391.35	241.35	0	260.9	210.9	0.17	0	-15.82	24.4	23.3	24.5
288	20211018BS05	1	UU试验	23.9	4.89	100	0	-3	50	843.5	0	51.1	25.38	480.4	88	0	0	1	1	1	31.73	17.56	530.4	50	10.61	390.2	240.2	0	260.1	210.1	0.17	0	-15.87	24.4	23.3	24.5
289	20211018BS05	1	UU试验	23.98	4.9	100	0	-3	50	844.3	0	51.1	25.48	480.8	88	0	0	1	1	1	31.85	17.64	530.8	50	10.62	390.4	240.4	0	260.3	210.3	0.17	0	-15.93	24.4	23.3	24.5
290	20211018BS05	1	UU试验	24.07	4.91	100	0	-3	50	844.3	0	51.1	25.55	478.6	88	0	0	1	1	1	31.94	17.64	528.6	50	10.57	389.3	239.3	0	259.5	209.5	0.17	0	-15.97	24.4	23.3	24.5
291	20211018BS05	1	UU试验	24.15	4.91	100	0	-3	50	846	0	51.1	25.66	479.6	88	0	0	1	1	1	32.08	17.64	529.6	50	10.59	389.8	239.8	0	259.9	209.9	0.17	0	-16.04	24.4	23.3	24.5
292	20211018BS05	1	UU试验	24.23	4.92	100	0	-3	50	846	0	51.1	25.73	479.6	88	0	0	1	1	1	32.16	17.71	529.6	50	10.59	389.8	239.8	0	259.9	209.9	0.17	0	-16.08	24.4	23.3	24.5
293	20211018BS05	1	UU试验	24.32	4.93	100	0	-2	50	846.9	0	52.9	25.83	478.2	88	0	0	1	1	1	32.29	17.71	528.2	50	10.56	389.1	239.1	0	259.4	209.4	0.17	0	-16.15	24.4	23.3	24.5
294	20211018BS05	1	UU试验	24.4	4.94	100	0	-3	50	849.5	0	51.1	25.9	479.7	88	0	0	1	1	1	32.38	17.71	529.7	50	10.59	389.85	239.85	0	259.9	209.9	0.17	0	-16.19	24.4	23.3	24.5
295	20211018BS05	1	UU试验	24.48	4.95	100	0	-3	50	849.5	0	51.1	26.01	479.7	88	0	0	1	1	1	32.51	17.79	529.7	50	10.59	389.85	239.85	0	259.9	209.9	0.17	0	-16.26	24.4	23.3	24.5
296	20211018BS05	1	UU试验	24.57	4.96	100	0	-3	50	849.5	0	51.1	26.09	477.5	88	0	0	1	1	1	32.61	17.79	527.5	50	10.55	388.75	238.75	0	259.2	209.2	0.17	0	-16.31	24.4	23.3	24.5
297	20211018BS05	1	UU试验	24.65	4.96	100	0	-3	50	851.2	0	51.1	26.19	478.5	88	0	0	1	1	1	32.74	17.86	528.5	50	10.57	389.25	239.25	0	259.5	209.5	0.17	0	-16.37	24.4	23.3	24.5
298	20211018BS05	1	UU试验	24.73	4.97	100	0	-3	50	851.2	0	51.1	26.27	476.6	88	0	0	1	1	1	32.84	17.86	526.6	50	10.53	388.3	238.3	0	258.9	208.9	0.17	0	-16.42	24.4	23.3	24.5
299	20211018BS05	1	UU试验	24.82	4.98	100	0	-3	50	852.9	0	51.1	26.37	477.5	88	0	0	1	1	1	32.96	17.94	527.5	50	10.55	388.75	238.75	0	259.2	209.2	0.17	0	-16.48	24.4	23.3	24.5
300	20211018BS05	1	UU试验	24.9	4.99	100	0	-3	50	852.9	0	51.1	26.44	475.4	88	0	0	1	1	1	33.05	17.94	525.4	50	10.51	387.7	237.7	0	258.5	208.5	0.17	0	-16.53	24.4	23.3	24.5
301	20211018BS05	1	UU试验	24.98	5	99	0	-3	50	853.7	0	51.1	26.55	475.9	88	0	0	1	1	1	33.19	17.94	524.9	49	10.71	386.45	237.95	0	257.6	207.6	0.17	0	-16.6	24.4	23.3	24.5
