# Supplementary material for: Effect of freeze‒thaw cycles on root–Soil composite mechanical properties and slope stability
Source: PLoS One. 2024 Apr 25;19(4):e0302409. doi: 10.1371/journal.pone.0302409 (PMC11045164; doi:10.1371/journal.pone.0302409)
Supplement: S1 File — (ZIP) [file pone.0302409.s001.zip › Original data/original data/三轴/100kpa/100kpa EXCEL/(D2G3,100kpa)20211017BS03_uu_1.xlsx]

## Sheet: _20211017BS03_uu_1
ID	GCID	SpecimenID	TstMode	TimeMin	Squareroot	WeiYa	wytb	FanYa1	KongYa	CR	fytb	TiBian	ZhouXWeiYi	Q1dQ3	TargetWY	TargetFY1	TargetZYLC	TargetStrainSpd	TargetSYWD	TargetZTWD	E1	TuArea	Q11	Q31	Q11cQ31	HalfQ1pQ3	HalfQ1dQ3	Saturation	HalfQ11pQ31	Q1	K0	Ev	Er	sywd	ttwd	ztwd
1	20211017BS03	1	UU试验	0	0	98	0	6	0	0	0	10.9	0	5.8	88	0	0	1	1	1	0	12	0	0	0	0	0	0	0	0	0	0	0	29.3	26.4	29.5
2	20211017BS03	1	UU试验	0.05	0.22	98	0	-3	9	10.3	0	10.9	0	8.6	88	0	0	1	1	1	0	12	97.6	89	1.1	151.3	4.3	0	100.9	91.9	0.92	0	0	29.3	26.4	29.5
3	20211017BS03	1	UU试验	0.1	0.32	99	0	-3	9	10.3	0	10.9	0	8.6	88	0	0	1	1	1	0	12	98.6	90	1.1	152.8	4.3	0	101.9	92.9	0.92	0	0	29.3	26.4	29.5
4	20211017BS03	1	UU试验	0.2	0.45	98	0	-3	9	21.4	0	10.9	0.08	17.8	88	0	0	1	1	1	0.1	12	106.8	89	1.2	155.9	8.9	0	103.9	94.9	0.85	0	-0.05	29.3	26.4	29.4
5	20211017BS03	1	UU试验	0.2	0.45	98	0	-3	9	21.4	0	10.9	0.08	17.8	88	0	0	1	1	1	0.1	12	106.8	89	1.2	155.9	8.9	0	103.9	94.9	0.85	0	-0.05	29.3	26.4	29.4
6	20211017BS03	1	UU试验	0.3	0.55	98	0	-3	9	27.4	0	10.9	0.17	22.8	88	0	0	1	1	1	0.21	12	111.8	89	1.26	158.4	11.4	0	105.6	96.6	0.81	0	-0.11	29.3	26.4	29.4
7	20211017BS03	1	UU试验	0.32	0.56	98	0	-3	9	29.9	0	10.9	0.21	24.9	88	0	0	1	1	1	0.26	12.06	113.9	89	1.28	159.45	12.45	0	106.3	97.3	0.8	0	-0.13	29.3	26.4	29.4
8	20211017BS03	1	UU试验	0.4	0.63	99	0	-3	9	32.5	0	10.9	0.27	26.9	88	0	0	1	1	1	0.34	12.06	116.9	90	1.3	161.95	13.45	0	108	99	0.79	0	-0.17	29.3	26.4	29.4
9	20211017BS03	1	UU试验	0.48	0.7	99	0	-3	9	36.8	0	12.8	0.38	30.5	88	0	0	1	1	1	0.48	12.06	120.5	90	1.34	163.75	15.25	0	109.2	100.2	0.76	0	-0.24	29.3	26.4	29.4
10	20211017BS03	1	UU试验	0.57	0.75	99	0	-3	10	39.4	0	12.8	0.45	32.7	88	0	0	1	1	1	0.56	12.06	121.7	89	1.37	164.85	16.35	0	109.9	99.9	0.75	0	-0.28	29.3	26.5	29.4
11	20211017BS03	1	UU试验	0.65	0.81	99	0	-3	9	44.5	0	12.8	0.55	36.9	88	0	0	1	1	1	0.69	12.06	126.9	90	1.41	166.95	18.45	0	111.3	102.3	0.73	0	-0.34	29.2	26.4	29.4
12	20211017BS03	1	UU试验	0.73	0.86	99	0	-3	10	47.9	0	12.8	0.62	39.7	88	0	0	1	1	1	0.78	12.12	128.7	89	1.45	168.35	19.85	0	112.2	102.2	0.71	0	-0.39	29.2	26.5	29.4
13	20211017BS03	1	UU试验	0.82	0.9	99	0	-3	10	53.9	0	12.8	0.73	44.5	88	0	0	1	1	1	0.91	12.12	133.5	89	1.5	170.75	22.25	0	113.8	103.8	0.69	0	-0.46	29.2	26.5	29.4
14	20211017BS03	1	UU试验	0.9	0.95	98	0	-3	10	59	0	12.8	0.8	48.7	88	0	0	1	1	1	1	12.12	136.7	88	1.55	171.35	24.35	0	114.2	104.2	0.67	0	-0.5	29.2	26.5	29.4
15	20211017BS03	1	UU试验	0.98	0.99	99	0	-3	10	74.4	0	12.8	0.92	61.4	88	0	0	1	1	1	1.15	12.12	150.4	89	1.69	179.2	30.7	0	119.5	109.5	0.62	0	-0.57	29.2	26.5	29.4
16	20211017BS03	1	UU试验	1.07	1.03	98	0	-3	10	95	0	12.8	0.98	78.4	88	0	0	1	1	1	1.23	12.12	166.4	88	1.89	186.2	39.2	0	124.1	114.1	0.56	0	-0.62	29.2	26.5	29.4
17	20211017BS03	1	UU试验	1.15	1.07	99	0	-3	10	137.7	0	12.8	1.09	113.6	88	0	0	1	1	1	1.36	12.19	202.6	89	2.28	205.3	56.8	0	136.9	126.9	0.47	0	-0.68	29.2	26.5	29.3
18	20211017BS03	1	UU试验	1.23	1.11	99	0	-3	11	160	0	12.8	1.17	131.3	88	0	0	1	1	1	1.46	12.19	219.3	88	2.49	214.15	65.65	0	142.8	131.8	0.43	0	-0.73	29.2	26.5	29.3
19	20211017BS03	1	UU试验	1.32	1.15	98	0	-3	11	190.8	0	12.8	1.28	156.5	88	0	0	1	1	1	1.6	12.19	243.5	87	2.8	225.25	78.25	0	150.2	139.2	0.39	0	-0.8	29.2	26.5	29.3
20	20211017BS03	1	UU试验	1.4	1.18	99	0	-3	12	207.9	0	14.6	1.36	170.5	88	0	0	1	1	1	1.7	12.19	257.5	87	2.96	233.75	85.25	0	155.8	143.8	0.37	0	-0.85	29.2	26.5	29.3
21	20211017BS03	1	UU试验	1.48	1.22	99	0	-3	12	236.1	0	14.6	1.47	193.7	88	0	0	1	1	1	1.84	12.25	280.7	87	3.23	245.35	96.85	0	163.6	151.6	0.34	0	-0.92	29.2	26.5	29.3
22	20211017BS03	1	UU试验	1.57	1.25	99	0	-3	12	254.1	0	14.6	1.54	207.4	88	0	0	1	1	1	1.93	12.25	294.4	87	3.38	252.2	103.7	0	168.1	156.1	0.32	0	-0.97	29.2	26.5	29.3
23	20211017BS03	1	UU试验	1.65	1.28	99	0	-3	13	278	0	14.6	1.65	226.9	88	0	0	1	1	1	2.06	12.25	312.9	86	3.64	261.95	113.45	0	174.6	161.6	0.3	0	-1.03	29.1	26.5	29.3
24	20211017BS03	1	UU试验	1.73	1.32	99	0	-3	13	294.3	0	16.4	1.73	240.2	88	0	0	1	1	1	2.16	12.25	326.2	86	3.79	268.6	120.1	0	179.1	166.1	0.29	0	-1.08	29.2	26.5	29.3
25	20211017BS03	1	UU试验	1.82	1.35	98	0	-3	13	319.1	0	16.4	1.84	260.5	88	0	0	1	1	1	2.3	12.31	345.5	85	4.06	277.25	130.25	0	184.8	171.8	0.27	0	-1.15	29.1	26.5	29.3
26	20211017BS03	1	UU试验	1.9	1.38	99	0	-3	14	333.6	0	16.4	1.92	271	88	0	0	1	1	1	2.4	12.31	356	85	4.19	284	135.5	0	189.3	175.3	0.27	0	-1.2	29.1	26.5	29.3
27	20211017BS03	1	UU试验	1.98	1.41	99	0	-3	14	358.4	0	16.4	2.03	291.1	88	0	0	1	1	1	2.54	12.31	376.1	85	4.42	294.05	145.55	0	196	182	0.25	0	-1.27	29.1	26.5	29.3
28	20211017BS03	1	UU试验	2.07	1.44	99	0	-3	15	372.1	0	16.4	2.1	302.3	88	0	0	1	1	1	2.63	12.31	386.3	84	4.6	299.65	151.15	0	199.8	184.8	0.25	0	-1.32	29.1	26.5	29.3
29	20211017BS03	1	UU试验	2.15	1.47	99	0	-3	15	392.6	0	16.4	2.22	318.9	88	0	0	1	1	1	2.78	12.37	402.9	84	4.8	307.95	159.45	0	205.3	190.3	0.24	0	-1.39	29.1	26.5	29.2
30	20211017BS03	1	UU试验	2.23	1.49	98	0	-3	15	406.3	0	18.2	2.29	328.5	88	0	0	1	1	1	2.86	12.37	411.5	83	4.96	311.25	164.25	0	207.5	192.5	0.23	0	-1.43	29.1	26.5	29.2
31	20211017BS03	1	UU试验	2.32	1.52	99	0	-3	15	426.9	0	18.2	2.4	345.1	88	0	0	1	1	1	3	12.37	429.1	84	5.11	321.05	172.55	0	214	199	0.22	0	-1.5	29.1	26.5	29.2
32	20211017BS03	1	UU试验	2.4	1.55	99	0	-3	16	438	0	18.2	2.48	354.1	88	0	0	1	1	1	3.1	12.37	437.1	83	5.27	325.55	177.05	0	217	201	0.22	0	-1.55	29.1	26.5	29.2
33	20211017BS03	1	UU试验	2.48	1.58	99	0	-3	15	455.1	0	18.2	2.59	367.9	88	0	0	1	1	1	3.24	12.37	451.9	84	5.38	332.45	183.95	0	221.6	206.6	0.21	0	-1.62	29.1	26.5	29.2
34	20211017BS03	1	UU试验	2.57	1.6	99	0	-3	16	467.1	0	18.2	2.67	377.6	88	0	0	1	1	1	3.34	12.43	460.6	83	5.55	337.3	188.8	0	224.9	208.9	0.21	0	-1.67	29.1	26.5	29.2
35	20211017BS03	1	UU试验	2.65	1.63	98	0	-3	16	484.2	0	18.2	2.78	389.5	88	0	0	1	1	1	3.48	12.43	471.5	82	5.75	341.75	194.75	0	227.8	211.8	0.2	0	-1.74	29.1	26.5	29.2
36	20211017BS03	1	UU试验	2.73	1.65	99	0	-3	17	495.3	0	18.2	2.86	398.5	88	0	0	1	1	1	3.58	12.43	480.5	82	5.86	347.75	199.25	0	231.8	214.8	0.2	0	-1.79	29.1	26.6	29.2
37	20211017BS03	1	UU试验	2.82	1.68	99	0	-3	17	510.7	0	20.1	2.97	410.9	88	0	0	1	1	1	3.71	12.43	492.9	82	6.01	353.95	205.45	0	236	219	0.19	0	-1.86	29.1	26.6	29.2
38	20211017BS03	1	UU试验	2.9	1.7	99	0	-3	17	520.1	0	20.1	3.05	418.4	88	0	0	1	1	1	3.81	12.5	500.4	82	6.1	357.7	209.2	0	238.5	221.5	0.19	0	-1.91	29	26.6	29.2
39	20211017BS03	1	UU试验	2.98	1.73	99	0	-3	18	533.8	0	20.1	3.16	427	88	0	0	1	1	1	3.95	12.5	508	81	6.27	362	213.5	0	241.3	223.3	0.19	0	-1.98	29	26.6	29.2
40	20211017BS03	1	UU试验	3.07	1.75	99	0	-3	18	542.3	0	20.1	3.24	433.8	88	0	0	1	1	1	4.05	12.5	514.8	81	6.36	365.4	216.9	0	243.6	225.6	0.19	0	-2.03	29	26.6	29.1
41	20211017BS03	1	UU试验	3.15	1.77	99	0	-3	18	554.3	0	20.1	3.35	443.4	88	0	0	1	1	1	4.19	12.5	524.4	81	6.47	370.2	221.7	0	246.8	228.8	0.18	0	-2.1	29	26.6	29.1
42	20211017BS03	1	UU试验	3.23	1.8	99	0	-3	18	562	0	20.1	3.42	449.6	88	0	0	1	1	1	4.28	12.56	530.6	81	6.55	373.3	224.8	0	248.9	230.9	0.18	0	-2.14	29	26.6	29.1
43	20211017BS03	1	UU试验	3.32	1.82	99	0	-3	18	573.1	0	20.1	3.53	456.3	88	0	0	1	1	1	4.41	12.56	537.3	81	6.63	376.65	228.15	0	251.1	233.1	0.18	0	-2.21	29	26.6	29.1
44	20211017BS03	1	UU试验	3.4	1.84	99	0	-3	18	580	0	20.1	3.6	461.8	88	0	0	1	1	1	4.5	12.56	542.8	81	6.7	379.4	230.9	0	252.9	234.9	0.18	0	-2.25	29	26.6	29.1
45	20211017BS03	1	UU试验	3.48	1.87	99	0	-3	19	589.4	0	21.9	3.71	469.3	88	0	0	1	1	1	4.64	12.56	549.3	80	6.87	383.15	234.65	0	255.4	236.4	0.17	0	-2.32	29	26.6	29.1
46	20211017BS03	1	UU试验	3.57	1.89	99	0	-3	19	595.4	0	21.9	3.78	474	88	0	0	1	1	1	4.72	12.62	554	80	6.93	385.5	237	0	257	238	0.17	0	-2.36	29	26.6	29.1
47	20211017BS03	1	UU试验	3.65	1.91	99	0	-3	19	605.7	0	21.9	3.88	480	88	0	0	1	1	1	4.85	12.62	560	80	7	388.5	240	0	259	240	0.17	0	-2.42	29	26.6	29.1
48	20211017BS03	1	UU试验	3.73	1.93	100	0	-3	19	611.6	0	21.9	3.96	484.6	88	0	0	1	1	1	4.95	12.62	565.6	81	6.98	392.3	242.3	0	261.5	242.5	0.17	0	-2.48	29	26.6	29.1
49	20211017BS03	1	UU试验	3.82	1.95	99	0	-3	19	620.2	0	21.9	4.06	491.4	88	0	0	1	1	1	5.08	12.62	571.4	80	7.14	394.2	245.7	0	262.8	243.8	0.17	0	-2.54	29	26.6	29.1
50	20211017BS03	1	UU试验	3.9	1.97	100	0	-3	19	625.3	0	21.9	4.13	495.5	88	0	0	1	1	1	5.16	12.62	576.5	81	7.12	397.75	247.75	0	265.2	246.2	0.17	0	-2.58	29	26.6	29.1
51	20211017BS03	1	UU试验	3.98	2	99	0	-3	20	632.2	0	21.9	4.25	501	88	0	0	1	1	1	5.31	12.69	580	79	7.34	399	250.5	0	266	246	0.17	0	-2.65	28.9	26.6	29.1
52	20211017BS03	1	UU试验	4.07	2.02	99	0	-3	20	637.3	0	21.9	4.32	502.2	88	0	0	1	1	1	5.4	12.69	581.2	79	7.36	399.6	251.1	0	266.4	246.4	0.16	0	-2.7	28.9	26.6	29.1
53	20211017BS03	1	UU试验	4.15	2.04	99	0	-3	20	645	0	21.9	4.43	508.3	88	0	0	1	1	1	5.54	12.69	587.3	79	7.43	402.65	254.15	0	268.4	248.4	0.16	0	-2.77	28.9	26.6	29.1
54	20211017BS03	1	UU试验	4.23	2.06	99	0	-3	20	650.1	0	23.7	4.5	512.3	88	0	0	1	1	1	5.63	12.69	591.3	79	7.48	404.65	256.15	0	269.8	249.8	0.16	0	-2.82	28.9	26.6	29
55	20211017BS03	1	UU试验	4.32	2.08	99	0	-3	21	657.8	0	23.7	4.61	518.4	88	0	0	1	1	1	5.76	12.75	596.4	78	7.65	407.7	259.2	0	271.8	250.8	0.16	0	-2.88	28.9	26.6	29
56	20211017BS03	1	UU试验	4.4	2.1	99	0	-3	21	660.4	0	23.7	4.69	518	88	0	0	1	1	1	5.86	12.75	596	78	7.64	407.5	259	0	271.7	250.7	0.16	0	-2.93	28.9	26.6	29
57	20211017BS03	1	UU试验	4.48	2.12	100	0	-3	21	666.4	0	23.7	4.79	522.7	88	0	0	1	1	1	5.99	12.75	601.7	79	7.62	411.35	261.35	0	274.2	253.2	0.16	0	-3	28.9	26.6	29
58	20211017BS03	1	UU试验	4.57	2.14	99	0	-3	21	669.8	0	23.7	4.87	525.3	88	0	0	1	1	1	6.09	12.75	603.3	78	7.73	411.15	262.65	0	274.1	253.1	0.16	0	-3.05	28.9	26.6	29
59	20211017BS03	1	UU试验	4.65	2.16	99	0	-3	21	674.9	0	23.7	4.99	529.3	88	0	0	1	1	1	6.24	12.81	607.3	78	7.79	413.15	264.65	0	275.4	254.4	0.16	0	-3.12	28.9	26.6	29
60	20211017BS03	1	UU试验	4.73	2.18	99	0	-3	21	680.1	0	23.7	5.06	530.9	88	0	0	1	1	1	6.33	12.81	608.9	78	7.81	413.95	265.45	0	276	255	0.16	0	-3.17	28.9	26.6	29
61	20211017BS03	1	UU试验	4.82	2.19	98	0	-3	21	685.2	0	23.7	5.17	534.9	88	0	0	1	1	1	6.46	12.81	611.9	77	7.95	414.45	267.45	0	276.3	255.3	0.15	0	-3.23	28.9	26.6	29
62	20211017BS03	1	UU试验	4.9	2.21	99	0	-3	22	689.5	0	23.7	5.25	538.3	88	0	0	1	1	1	6.56	12.81	615.3	77	7.99	417.65	269.15	0	278.4	256.4	0.16	0	-3.28	28.9	26.6	29
63	20211017BS03	1	UU试验	4.98	2.23	99	0	-3	22	694.6	0	23.7	5.36	542.2	88	0	0	1	1	1	6.7	12.88	619.2	77	8.04	419.6	271.1	0	279.7	257.7	0.15	0	-3.35	28.9	26.6	29
64	20211017BS03	1	UU试验	5.07	2.25	99	0	-3	22	698	0	25.5	5.44	541.9	88	0	0	1	1	1	6.8	12.88	618.9	77	8.04	419.45	270.95	0	279.6	257.6	0.15	0	-3.4	28.9	26.6	29
65	20211017BS03	1	UU试验	5.15	2.27	98	0	-3	22	702.3	0	23.7	5.55	545.3	88	0	0	1	1	1	6.94	12.88	621.3	76	8.17	419.65	272.65	0	279.8	257.8	0.15	0	-3.47	28.9	26.6	29
66	20211017BS03	1	UU试验	5.23	2.29	99	0	-3	22	705.7	0	25.5	5.63	547.9	88	0	0	1	1	1	7.04	12.94	624.9	77	8.12	422.45	273.95	0	281.6	259.6	0.15	0	-3.52	28.9	26.6	29
67	20211017BS03	1	UU试验	5.32	2.31	98	0	-3	22	710	0	25.5	5.75	548.7	88	0	0	1	1	1	7.19	12.94	624.7	76	8.22	421.35	274.35	0	280.9	258.9	0.15	0	-3.6	28.9	26.6	29
68	20211017BS03	1	UU试验	5.4	2.32	99	0	-3	23	713.4	0	25.5	5.82	551.3	88	0	0	1	1	1	7.28	12.94	627.3	76	8.25	424.15	275.65	0	282.8	259.8	0.15	0	-3.64	28.9	26.6	29
69	20211017BS03	1	UU试验	5.48	2.34	99	0	-3	23	717.7	0	25.5	5.94	554.6	88	0	0	1	1	1	7.43	12.94	630.6	76	8.3	425.8	277.3	0	283.9	260.9	0.15	0	-3.72	28.8	26.6	29
70	20211017BS03	1	UU试验	5.57	2.36	99	0	-3	23	721.1	0	25.5	6.01	557.3	88	0	0	1	1	1	7.51	13	633.3	76	8.33	427.15	278.65	0	284.8	261.8	0.15	0	-3.76	28.8	26.6	29
71	20211017BS03	1	UU试验	5.65	2.38	99	0	-3	23	725.4	0	25.5	6.13	558	88	0	0	1	1	1	7.66	13	634	76	8.34	427.5	279	0	285	262	0.15	0	-3.83	28.8	26.6	29
72	20211017BS03	1	UU试验	5.73	2.39	100	0	-3	23	728	0	25.5	6.2	560	88	0	0	1	1	1	7.75	13	637	77	8.27	430	280	0	286.7	263.7	0.15	0	-3.88	28.8	26.6	29
73	20211017BS03	1	UU试验	5.82	2.41	99	0	-3	23	732.3	0	25.5	6.32	563.3	88	0	0	1	1	1	7.9	13	639.3	76	8.41	430.15	281.65	0	286.8	263.8	0.15	0	-3.95	28.8	26.6	29
74	20211017BS03	1	UU试验	5.9	2.43	100	0	-3	24	734.8	0	25.5	6.4	565.2	88	0	0	1	1	1	8	13.07	641.2	76	8.44	432.6	282.6	0	288.4	264.4	0.15	0	-4	28.8	26.6	28.9
75	20211017BS03	1	UU试验	5.98	2.45	99	0	-3	24	739.1	0	25.5	6.51	565.5	88	0	0	1	1	1	8.14	13.07	640.5	75	8.54	431.25	282.75	0	287.5	263.5	0.15	0	-4.07	28.8	26.6	28.9
76	20211017BS03	1	UU试验	6.07	2.46	100	0	-3	24	740.8	0	27.4	6.59	566.8	88	0	0	1	1	1	8.24	13.07	642.8	76	8.46	433.4	283.4	0	288.9	264.9	0.15	0	-4.12	28.8	26.6	28.9
77	20211017BS03	1	UU试验	6.15	2.48	99	0	-3	24	745.1	0	27.4	6.71	570.1	88	0	0	1	1	1	8.39	13.13	645.1	75	8.6	433.55	285.05	0	289	265	0.15	0	-4.2	28.8	26.6	28.9
78	20211017BS03	1	UU试验	6.23	2.5	99	0	-3	24	747.7	0	27.4	6.78	569.5	88	0	0	1	1	1	8.48	13.13	644.5	75	8.59	433.25	284.75	0	288.8	264.8	0.15	0	-4.24	28.8	26.6	28.9
79	20211017BS03	1	UU试验	6.32	2.51	99	0	-3	24	751.9	0	27.4	6.9	572.7	88	0	0	1	1	1	8.63	13.13	647.7	75	8.64	434.85	286.35	0	289.9	265.9	0.15	0	-4.32	28.8	26.6	28.9
80	20211017BS03	1	UU试验	6.4	2.53	100	0	-3	25	755.4	0	27.4	6.98	575.3	88	0	0	1	1	1	8.73	13.13	650.3	75	8.67	437.65	287.65	0	291.8	266.8	0.15	0	-4.37	28.8	26.6	28.9
81	20211017BS03	1	UU试验	6.48	2.55	99	0	-3	25	757.9	0	27.4	7.1	577.2	88	0	0	1	1	1	8.88	13.2	651.2	74	8.8	437.1	288.6	0	291.4	266.4	0.15	0	-4.44	28.8	26.6	28.9
82	20211017BS03	1	UU试验	6.57	2.56	99	0	-3	25	760.5	0	27.4	7.17	576.1	88	0	0	1	1	1	8.96	13.2	650.1	74	8.79	436.55	288.05	0	291	266	0.15	0	-4.48	28.8	26.6	28.9
83	20211017BS03	1	UU试验	6.65	2.58	100	0	-3	25	763.9	0	27.4	7.29	578.7	88	0	0	1	1	1	9.11	13.2	653.7	75	8.72	439.35	289.35	0	292.9	267.9	0.15	0	-4.56	28.8	26.6	28.9
84	20211017BS03	1	UU试验	6.73	2.59	99	0	-3	25	766.5	0	27.4	7.36	580.7	88	0	0	1	1	1	9.2	13.2	654.7	74	8.85	438.85	290.35	0	292.6	267.6	0.15	0	-4.6	28.8	26.6	28.9
85	20211017BS03	1	UU试验	6.82	2.61	99	0	-3	25	770.8	0	27.4	7.48	583.9	88	0	0	1	1	1	9.35	13.26	657.9	74	8.89	440.45	291.95	0	293.6	268.6	0.14	0	-4.68	28.7	26.6	28.9
86	20211017BS03	1	UU试验	6.9	2.63	99	0	-3	25	772.5	0	27.4	7.55	582.6	88	0	0	1	1	1	9.44	13.26	656.6	74	8.87	439.8	291.3	0	293.2	268.2	0.15	0	-4.72	28.7	26.6	28.9
87	20211017BS03	1	UU试验	6.98	2.64	100	0	-3	25	775.9	0	27.4	7.67	585.1	88	0	0	1	1	1	9.59	13.26	660.1	75	8.8	442.55	292.55	0	295	270	0.15	0	-4.8	28.7	26.6	28.9
88	20211017BS03	1	UU试验	7.07	2.66	99	0	-3	26	778.5	0	27.4	7.75	587.1	88	0	0	1	1	1	9.69	13.26	660.1	73	9.04	442.05	293.55	0	294.7	268.7	0.14	0	-4.85	28.7	26.6	28.9
89	20211017BS03	1	UU试验	7.15	2.67	99	0	-3	26	781.9	0	27.4	7.86	589.7	88	0	0	1	1	1	9.82	13.32	662.7	73	9.08	443.35	294.85	0	295.6	269.6	0.14	0	-4.91	28.7	26.6	28.9
90	20211017BS03	1	UU试验	7.23	2.69	100	0	-3	26	785.3	0	27.4	7.94	589.6	88	0	0	1	1	1	9.93	13.32	663.6	74	8.97	444.8	294.8	0	296.5	270.5	0.15	0	-4.97	28.7	26.6	28.9
91	20211017BS03	1	UU试验	7.32	2.7	99	0	-3	26	788.7	0	27.4	8.05	592.1	88	0	0	1	1	1	10.06	13.32	665.1	73	9.11	444.55	296.05	0	296.4	270.4	0.14	0	-5.03	28.7	26.6	28.8
92	20211017BS03	1	UU试验	7.4	2.72	99	0	-3	26	791.3	0	27.4	8.13	594.1	88	0	0	1	1	1	10.16	13.39	667.1	73	9.14	445.55	297.05	0	297	271	0.14	0	-5.08	28.7	26.6	28.8
93	20211017BS03	1	UU试验	7.48	2.74	100	0	-3	26	794.7	0	29.2	8.25	593.5	88	0	0	1	1	1	10.31	13.39	667.5	74	9.02	446.75	296.75	0	297.8	271.8	0.14	0	-5.16	28.7	26.6	28.8
94	20211017BS03	1	UU试验	7.57	2.75	99	0	-3	26	797.3	0	29.2	8.32	595.4	88	0	0	1	1	1	10.4	13.39	668.4	73	9.16	446.2	297.7	0	297.5	271.5	0.14	0	-5.2	28.7	26.6	28.8
95	20211017BS03	1	UU试验	7.65	2.77	100	0	-3	27	801.5	0	29.2	8.44	598.6	88	0	0	1	1	1	10.55	13.39	671.6	73	9.2	449.3	299.3	0	299.5	272.5	0.14	0	-5.28	28.7	26.6	28.8
96	20211017BS03	1	UU试验	7.73	2.78	100	0	-3	27	804.1	0	29.2	8.51	600.5	88	0	0	1	1	1	10.64	13.45	673.5	73	9.23	450.25	300.25	0	300.2	273.2	0.14	0	-5.32	28.7	26.6	28.8
97	20211017BS03	1	UU试验	7.82	2.8	99	0	-3	26	806.7	0	29.2	8.62	599.8	88	0	0	1	1	1	10.78	13.45	672.8	73	9.22	448.4	299.9	0	298.9	272.9	0.14	0	-5.39	28.7	26.6	28.8
98	20211017BS03	1	UU试验	7.9	2.81	100	0	-3	27	808.4	0	29.2	8.7	601	88	0	0	1	1	1	10.88	13.45	674	73	9.23	450.5	300.5	0	300.3	273.3	0.14	0	-5.44	28.7	26.6	28.8
99	20211017BS03	1	UU试验	7.98	2.83	100	0	-3	27	811.8	0	29.2	8.8	603.6	88	0	0	1	1	1	11	13.45	676.6	73	9.27	451.8	301.8	0	301.2	274.2	0.14	0	-5.5	28.7	26.6	28.8
100	20211017BS03	1	UU试验	8.07	2.84	99	0	-3	27	814.4	0	29.2	8.87	605.5	88	0	0	1	1	1	11.09	13.52	677.5	72	9.41	451.25	302.75	0	300.8	273.8	0.14	0	-5.55	28.7	26.6	28.8
101	20211017BS03	1	UU试验	8.15	2.85	100	0	-3	27	817.8	0	29.2	8.98	604.9	88	0	0	1	1	1	11.23	13.52	677.9	73	9.29	452.45	302.45	0	301.6	274.6	0.14	0	-5.62	28.7	26.6	28.8
102	20211017BS03	1	UU试验	8.23	2.87	99	0	-3	27	819.5	0	29.2	9.05	606.1	88	0	0	1	1	1	11.31	13.52	678.1	72	9.42	451.55	303.05	0	301	274	0.14	0	-5.66	28.7	26.6	28.8
103	20211017BS03	1	UU试验	8.32	2.88	100	0	-3	27	822.9	0	29.2	9.16	608.7	88	0	0	1	1	1	11.45	13.58	681.7	73	9.34	454.35	304.35	0	302.9	275.9	0.14	0	-5.72	28.7	26.6	28.8
104	20211017BS03	1	UU试验	8.4	2.9	99	0	-3	27	824.6	0	29.2	9.23	607.2	88	0	0	1	1	1	11.54	13.58	679.2	72	9.43	452.1	303.6	0	301.4	274.4	0.14	0	-5.77	28.7	26.6	28.8
105	20211017BS03	1	UU试验	8.48	2.91	100	0	-3	27	828.1	0	29.2	9.34	609.8	88	0	0	1	1	1	11.68	13.58	682.8	73	9.35	454.9	304.9	0	303.3	276.3	0.14	0	-5.84	28.7	26.6	28.8
106	20211017BS03	1	UU试验	8.57	2.93	100	0	-3	27	828.9	0	29.2	9.41	610.4	88	0	0	1	1	1	11.76	13.58	683.4	73	9.36	455.2	305.2	0	303.5	276.5	0.14	0	-5.88	28.7	26.6	28.8
107	20211017BS03	1	UU试验	8.65	2.94	100	0	-3	28	830.6	0	31	9.51	611.6	88	0	0	1	1	1	11.89	13.65	683.6	72	9.49	455.8	305.8	0	303.9	275.9	0.14	0	-5.95	28.7	26.6	28.8
108	20211017BS03	1	UU试验	8.73	2.96	100	0	-3	28	831.5	0	29.2	9.58	609.2	88	0	0	1	1	1	11.98	13.65	681.2	72	9.46	454.6	304.6	0	303.1	275.1	0.14	0	-5.99	28.7	26.6	28.8
109	20211017BS03	1	UU试验	8.82	2.97	99	0	-3	28	834.1	0	31	9.69	611.1	88	0	0	1	1	1	12.11	13.65	682.1	71	9.61	454.05	305.55	0	302.7	274.7	0.14	0	-6.06	28.7	26.6	28.8
110	20211017BS03	1	UU试验	8.9	2.98	100	0	-3	28	836.6	0	31	9.76	612.9	88	0	0	1	1	1	12.2	13.65	684.9	72	9.51	456.45	306.45	0	304.3	276.3	0.14	0	-6.1	28.7	26.6	28.7
111	20211017BS03	1	UU试验	8.98	3	99	0	-3	28	836.6	0	31	9.86	612.9	88	0	0	1	1	1	12.33	13.72	683.9	71	9.63	454.95	306.45	0	303.3	275.3	0.14	0	-6.17	28.6	26.6	28.8
112	20211017BS03	1	UU试验	9.07	3.01	100	0	-3	28	836.6	0	31	9.94	609.8	88	0	0	1	1	1	12.43	13.72	681.8	72	9.47	454.9	304.9	0	303.3	275.3	0.14	0	-6.22	28.6	26.6	28.7
113	20211017BS03	1	UU试验	9.15	3.02	99	0	-3	28	834.9	0	31	10.04	608.5	88	0	0	1	1	1	12.55	13.72	679.5	71	9.57	452.75	304.25	0	301.8	273.8	0.14	0	-6.28	28.6	26.6	28.7
114	20211017BS03	1	UU试验	9.23	3.04	100	0	-3	28	834.9	0	31	10.11	608.5	88	0	0	1	1	1	12.64	13.72	680.5	72	9.45	454.25	304.25	0	302.8	274.8	0.14	0	-6.32	28.6	26.6	28.7
115	20211017BS03	1	UU试验	9.32	3.05	100	0	-3	29	833.2	0	31	10.22	607.3	88	0	0	1	1	1	12.78	13.78	678.3	71	9.55	453.65	303.65	0	302.4	273.4	0.14	0	-6.39	28.6	26.6	28.7
116	20211017BS03	1	UU试验	9.4	3.07	100	0	-3	29	833.2	0	31	10.29	604.6	88	0	0	1	1	1	12.86	13.78	675.6	71	9.52	452.3	302.3	0	301.5	272.5	0.14	0	-6.43	28.6	26.6	28.7
117	20211017BS03	1	UU试验	9.48	3.08	100	0	-3	29	833.2	0	31	10.4	604.6	88	0	0	1	1	1	13	13.78	675.6	71	9.52	452.3	302.3	0	301.5	272.5	0.14	0	-6.5	28.6	26.6	28.8
118	20211017BS03	1	UU试验	9.57	3.09	100	0	-3	29	832.3	0	31	10.48	604	88	0	0	1	1	1	13.1	13.78	675	71	9.51	452	302	0	301.3	272.3	0.14	0	-6.55	28.6	26.6	28.7
119	20211017BS03	1	UU试验	9.65	3.11	100	0	-3	29	834.1	0	31	10.58	605.3	88	0	0	1	1	1	13.23	13.85	676.3	71	9.53	452.65	302.65	0	301.8	272.8	0.14	0	-6.62	28.6	26.6	28.7
120	20211017BS03	1	UU试验	9.73	3.12	100	0	-3	30	834.1	0	31	10.66	602.2	88	0	0	1	1	1	13.33	13.85	672.2	70	9.6	451.1	301.1	0	300.7	270.7	0.14	0	-6.67	28.6	26.6	28.7
121	20211017BS03	1	UU试验	9.82	3.13	99	0	-3	29	834.9	0	31	10.77	602.8	88	0	0	1	1	1	13.46	13.85	672.8	70	9.61	449.9	301.4	0	299.9	270.9	0.14	0	-6.73	28.6	26.6	28.7
122	20211017BS03	1	UU试验	9.9	3.15	100	0	-3	30	835.8	0	32.8	10.84	603.5	88	0	0	1	1	1	13.55	13.91	673.5	70	9.62	451.75	301.75	0	301.2	271.2	0.14	0	-6.78	28.6	26.6	28.6
123	20211017BS03	1	UU试验	9.98	3.16	100	0	-3	30	835.8	0	32.8	10.95	600.9	88	0	0	1	1	1	13.69	13.91	670.9	70	9.58	450.45	300.45	0	300.3	270.3	0.14	0	-6.85	28.6	26.6	28.7
124	20211017BS03	1	UU试验	10.07	3.17	100	0	-3	30	835.8	0	32.8	11.02	600.9	88	0	0	1	1	1	13.78	13.91	670.9	70	9.58	450.45	300.45	0	300.3	270.3	0.14	0	-6.89	28.6	26.6	28.7
125	20211017BS03	1	UU试验	10.15	3.19	100	0	-3	30	836.6	0	32.8	11.13	601.4	88	0	0	1	1	1	13.91	13.91	671.4	70	9.59	450.7	300.7	0	300.5	270.5	0.14	0	-6.96	28.6	26.6	28.7
126	20211017BS03	1	UU试验	10.23	3.2	100	0	-3	30	837.5	0	32.8	11.2	602.1	88	0	0	1	1	1	14	13.98	672.1	70	9.6	451.05	301.05	0	300.7	270.7	0.14	0	-7	28.6	26.6	28.6
127	20211017BS03	1	UU试验	10.32	3.21	100	0	-3	30	837.5	0	32.8	11.31	599.1	88	0	0	1	1	1	14.14	13.98	669.1	70	9.56	449.55	299.55	0	299.7	269.7	0.14	0	-7.07	28.6	26.6	28.7
128	20211017BS03	1	UU试验	10.4	3.22	100	0	-3	30	839.2	0	32.8	11.38	600.3	88	0	0	1	1	1	14.23	13.98	670.3	70	9.58	450.15	300.15	0	300.1	270.1	0.14	0	-7.12	28.6	26.6	28.6
129	20211017BS03	1	UU试验	10.48	3.24	100	0	-3	30	840	0	32.8	11.49	600.9	88	0	0	1	1	1	14.36	14.05	670.9	70	9.58	450.45	300.45	0	300.3	270.3	0.14	0	-7.18	28.6	26.6	28.7
130	20211017BS03	1	UU试验	10.57	3.25	100	0	-3	31	839.2	0	32.8	11.57	597.3	88	0	0	1	1	1	14.46	14.05	666.3	69	9.66	448.65	298.65	0	299.1	268.1	0.14	0	-7.23	28.6	26.6	28.7
131	20211017BS03	1	UU试验	10.65	3.26	100	0	-3	30	839.2	0	32.8	11.68	597.3	88	0	0	1	1	1	14.6	14.05	667.3	70	9.53	448.65	298.65	0	299.1	269.1	0.14	0	-7.3	28.6	26.6	28.7
132	20211017BS03	1	UU试验	10.73	3.28	100	0	-3	31	839.2	0	32.8	11.75	597.3	88	0	0	1	1	1	14.69	14.05	666.3	69	9.66	448.65	298.65	0	299.1	268.1	0.14	0	-7.35	28.6	26.6	28.7
133	20211017BS03	1	UU试验	10.82	3.29	100	0	-3	31	840	0	32.8	11.86	597.9	88	0	0	1	1	1	14.83	14.11	666.9	69	9.67	448.95	298.95	0	299.3	268.3	0.14	0	-7.42	28.5	26.6	28.7
134	20211017BS03	1	UU试验	10.9	3.3	100	0	-3	31	840	0	32.8	11.94	595.3	88	0	0	1	1	1	14.93	14.11	664.3	69	9.63	447.65	297.65	0	298.4	267.4	0.14	0	-7.47	28.5	26.6	28.7
135	20211017BS03	1	UU试验	10.98	3.31	100	0	-3	31	840	0	32.8	12.04	595.3	88	0	0	1	1	1	15.05	14.11	664.3	69	9.63	447.65	297.65	0	298.4	267.4	0.14	0	-7.53	28.5	26.6	28.7
136	20211017BS03	1	UU试验	11.07	3.33	100	0	-3	31	840	0	32.8	12.12	595.3	88	0	0	1	1	1	15.15	14.11	664.3	69	9.63	447.65	297.65	0	298.4	267.4	0.14	0	-7.58	28.5	26.6	28.7
137	20211017BS03	1	UU试验	11.15	3.34	99	0	-3	31	840	0	32.8	12.23	595.3	88	0	0	1	1	1	15.29	14.18	663.3	68	9.75	446.15	297.65	0	297.4	266.4	0.14	0	-7.65	28.5	26.6	28.7
138	20211017BS03	1	UU试验	11.23	3.35	100	0	-3	31	839.2	0	32.8	12.31	591.8	88	0	0	1	1	1	15.39	14.18	660.8	69	9.58	445.9	295.9	0	297.3	266.3	0.14	0	-7.7	28.5	26.6	28.6
139	20211017BS03	1	UU试验	11.32	3.36	100	0	-3	31	840	0	32.8	12.41	592.4	88	0	0	1	1	1	15.51	14.18	661.4	69	9.59	446.2	296.2	0	297.5	266.5	0.14	0	-7.76	28.5	26.6	28.6
140	20211017BS03	1	UU试验	11.4	3.38	100	0	-3	31	840	0	32.8	12.49	592.4	88	0	0	1	1	1	15.61	14.25	661.4	69	9.59	446.2	296.2	0	297.5	266.5	0.14	0	-7.81	28.5	26.6	28.6
141	20211017BS03	1	UU试验	11.48	3.39	100	0	-3	32	840.9	0	32.8	12.59	590.1	88	0	0	1	1	1	15.74	14.25	658.1	68	9.68	445.05	295.05	0	296.7	264.7	0.14	0	-7.87	28.5	26.6	28.6
142	20211017BS03	1	UU试验	11.57	3.4	100	0	-3	31	841.8	0	32.8	12.66	590.7	88	0	0	1	1	1	15.83	14.25	659.7	69	9.56	445.35	295.35	0	296.9	265.9	0.14	0	-7.92	28.5	26.6	28.6
143	20211017BS03	1	UU试验	11.65	3.41	100	0	-3	32	841.8	0	32.8	12.77	590.7	88	0	0	1	1	1	15.96	14.31	658.7	68	9.69	445.35	295.35	0	296.9	264.9	0.14	0	-7.98	28.5	26.6	28.6
144	20211017BS03	1	UU试验	11.73	3.43	100	0	-3	31	841.8	0	34.7	12.84	588.3	88	0	0	1	1	1	16.05	14.31	657.3	69	9.53	444.15	294.15	0	296.1	265.1	0.15	0	-8.03	28.5	26.6	28.6
145	20211017BS03	1	UU试验	11.82	3.44	99	0	-3	31	840.9	0	32.8	12.95	587.6	88	0	0	1	1	1	16.19	14.31	655.6	68	9.64	442.3	293.8	0	294.9	263.9	0.14	0	-8.1	28.5	26.6	28.6
146	20211017BS03	1	UU试验	11.9	3.45	100	0	-3	32	841.8	0	32.8	13.03	588.3	88	0	0	1	1	1	16.29	14.31	656.3	68	9.65	444.15	294.15	0	296.1	264.1	0.15	0	-8.15	28.5	26.6	28.6
147	20211017BS03	1	UU试验	11.98	3.46	100	0	-3	32	842.6	0	34.7	13.14	588.8	88	0	0	1	1	1	16.43	14.38	656.8	68	9.66	444.4	294.4	0	296.3	264.3	0.15	0	-8.22	28.5	26.6	28.6
148	20211017BS03	1	UU试验	12.07	3.47	100	0	-3	32	842.6	0	34.7	13.2	586	88	0	0	1	1	1	16.5	14.38	654	68	9.62	443	293	0	295.3	263.3	0.15	0	-8.25	28.5	26.6	28.6
149	20211017BS03	1	UU试验	12.15	3.49	100	0	-3	32	844.3	0	34.7	13.31	587.1	88	0	0	1	1	1	16.64	14.38	655.1	68	9.63	443.55	293.55	0	295.7	263.7	0.15	0	-8.32	28.5	26.6	28.6
150	20211017BS03	1	UU试验	12.23	3.5	100	0	-3	32	845.2	0	34.7	13.38	587.8	88	0	0	1	1	1	16.73	14.38	655.8	68	9.64	443.9	293.9	0	295.9	263.9	0.15	0	-8.37	28.5	26.5	28.6
151	20211017BS03	1	UU试验	12.32	3.51	100	0	-3	32	845.2	0	34.7	13.49	587.8	88	0	0	1	1	1	16.86	14.45	655.8	68	9.64	443.9	293.9	0	295.9	263.9	0.15	0	-8.43	28.5	26.6	28.6
152	20211017BS03	1	UU试验	12.4	3.52	100	0	-3	32	845.2	0	34.7	13.56	584.9	88	0	0	1	1	1	16.95	14.45	652.9	68	9.6	442.45	292.45	0	295	263	0.15	0	-8.48	28.5	26.6	28.6
153	20211017BS03	1	UU试验	12.48	3.53	100	0	-3	32	845.2	0	34.7	13.67	584.9	88	0	0	1	1	1	17.09	14.45	652.9	68	9.6	442.45	292.45	0	295	263	0.15	0	-8.55	28.5	26.5	28.6
154	20211017BS03	1	UU试验	12.57	3.54	100	0	-3	32	846	0	34.7	13.75	585.5	88	0	0	1	1	1	17.19	14.51	653.5	68	9.61	442.75	292.75	0	295.2	263.2	0.15	0	-8.6	28.5	26.5	28.6
155	20211017BS03	1	UU试验	12.65	3.56	100	0	-3	32	847.7	0	34.7	13.85	584.2	88	0	0	1	1	1	17.31	14.51	652.2	68	9.59	442.1	292.1	0	294.7	262.7	0.15	0	-8.66	28.5	26.6	28.6
156	20211017BS03	1	UU试验	12.73	3.57	100	0	-3	32	848.6	0	34.7	13.92	584.8	88	0	0	1	1	1	17.4	14.51	652.8	68	9.6	442.4	292.4	0	294.9	262.9	0.15	0	-8.7	28.5	26.5	28.6
157	20211017BS03	1	UU试验	12.82	3.58	100	0	-3	32	849.5	0	34.7	14.02	585.5	88	0	0	1	1	1	17.53	14.58	653.5	68	9.61	442.75	292.75	0	295.2	263.2	0.15	0	-8.77	28.5	26.5	28.6
158	20211017BS03	1	UU试验	12.9	3.59	100	0	-3	32	850.3	0	34.7	14.09	583.2	88	0	0	1	1	1	17.61	14.58	651.2	68	9.58	441.6	291.6	0	294.4	262.4	0.15	0	-8.81	28.4	26.5	28.6
159	20211017BS03	1	UU试验	12.98	3.6	99	0	-3	32	851.2	0	34.7	14.2	583.8	88	0	0	1	1	1	17.75	14.58	650.8	67	9.71	440.4	291.9	0	293.6	261.6	0.14	0	-8.88	28.5	26.6	28.6
160	20211017BS03	1	UU试验	13.07	3.61	101	0	-3	32	852	0	34.7	14.26	584.4	88	0	0	1	1	1	17.83	14.58	653.4	69	9.47	443.7	292.2	0	295.8	263.8	0.15	0	-8.91	28.5	26.6	28.6
161	20211017BS03	1	UU试验	13.15	3.63	100	0	-3	32	852	0	34.7	14.36	584.4	88	0	0	1	1	1	17.95	14.65	652.4	68	9.59	442.2	292.2	0	294.8	262.8	0.15	0	-8.98	28.5	26.6	28.6
162	20211017BS03	1	UU试验	13.23	3.64	100	0	-3	33	852	0	34.7	14.43	581.6	88	0	0	1	1	1	18.04	14.65	648.6	67	9.68	440.8	290.8	0	293.9	260.9	0.15	0	-9.02	28.5	26.6	28.6
163	20211017BS03	1	UU试验	13.32	3.65	100	0	-3	33	852	0	34.7	14.53	581.6	88	0	0	1	1	1	18.16	14.65	648.6	67	9.68	440.8	290.8	0	293.9	260.9	0.15	0	-9.08	28.5	26.6	28.6
164	20211017BS03	1	UU试验	13.4	3.66	100	0	-3	33	852.9	0	34.7	14.6	582.2	88	0	0	1	1	1	18.25	14.65	649.2	67	9.69	441.1	291.1	0	294.1	261.1	0.15	0	-9.13	28.5	26.6	28.6
165	20211017BS03	1	UU试验	13.48	3.67	100	0	-3	33	854.6	0	34.7	14.7	583.3	88	0	0	1	1	1	18.38	14.72	650.3	67	9.71	441.65	291.65	0	294.4	261.4	0.15	0	-9.19	28.5	26.6	28.6
166	20211017BS03	1	UU试验	13.57	3.68	100	0	-3	33	854.6	0	34.7	14.77	580.6	88	0	0	1	1	1	18.46	14.72	647.6	67	9.67	440.3	290.3	0	293.5	260.5	0.15	0	-9.23	28.5	26.6	28.6
167	20211017BS03	1	UU试验	13.65	3.69	100	0	-3	33	854.6	0	36.5	14.87	580.6	88	0	0	1	1	1	18.59	14.72	647.6	67	9.67	440.3	290.3	0	293.5	260.5	0.15	0	-9.3	28.5	26.6	28.6
168	20211017BS03	1	UU试验	13.73	3.71	100	0	-3	33	855.4	0	36.5	14.94	581.1	88	0	0	1	1	1	18.68	14.79	648.1	67	9.67	440.55	290.55	0	293.7	260.7	0.15	0	-9.34	28.5	26.6	28.6
169	20211017BS03	1	UU试验	13.82	3.72	100	0	-3	33	857.2	0	34.7	15.05	579.6	88	0	0	1	1	1	18.81	14.79	646.6	67	9.65	439.8	289.8	0	293.2	260.2	0.15	0	-9.41	28.5	26.6	28.6
170	20211017BS03	1	UU试验	13.9	3.73	100	0	-3	33	857.2	0	34.7	15.12	579.6	88	0	0	1	1	1	18.9	14.79	646.6	67	9.65	439.8	289.8	0	293.2	260.2	0.15	0	-9.45	28.5	26.6	28.6
171	20211017BS03	1	UU试验	13.98	3.74	100	0	-3	33	855.4	0	36.5	15.22	578.4	88	0	0	1	1	1	19.03	14.85	645.4	67	9.63	439.2	289.2	0	292.8	259.8	0.15	0	-9.52	28.5	26.6	28.6
172	20211017BS03	1	UU试验	14.07	3.75	100	0	-3	33	855.4	0	34.7	15.29	576	88	0	0	1	1	1	19.11	14.85	643	67	9.6	438	288	0	292	259	0.15	0	-9.56	28.4	26.6	28.5
173	20211017BS03	1	UU试验	14.15	3.76	100	0	-3	33	854.6	0	34.7	15.4	575.5	88	0	0	1	1	1	19.25	14.85	642.5	67	9.59	437.75	287.75	0	291.8	258.8	0.15	0	-9.63	28.4	26.5	28.5
174	20211017BS03	1	UU试验	14.23	3.77	100	0	-3	33	855.4	0	34.7	15.47	576	88	0	0	1	1	1	19.34	14.85	643	67	9.6	438	288	0	292	259	0.15	0	-9.67	28.4	26.5	28.5
175	20211017BS03	1	UU试验	14.32	3.78	100	0	-3	33	854.6	0	34.7	15.58	575.5	88	0	0	1	1	1	19.48	14.92	642.5	67	9.59	437.75	287.75	0	291.8	258.8	0.15	0	-9.74	28.4	26.5	28.5
176	20211017BS03	1	UU试验	14.4	3.79	100	0	-3	33	854.6	0	34.7	15.65	572.8	88	0	0	1	1	1	19.56	14.92	639.8	67	9.55	436.4	286.4	0	290.9	257.9	0.15	0	-9.78	28.4	26.5	28.5
177	20211017BS03	1	UU试验	14.48	3.81	100	0	-3	33	855.4	0	34.7	15.75	573.3	88	0	0	1	1	1	19.69	14.92	640.3	67	9.56	436.65	286.65	0	291.1	258.1	0.15	0	-9.85	28.4	26.5	28.5
178	20211017BS03	1	UU试验	14.57	3.82	100	0	-3	33	854.6	0	34.7	15.82	572.8	88	0	0	1	1	1	19.77	14.99	639.8	67	9.55	436.4	286.4	0	290.9	257.9	0.15	0	-9.89	28.4	26.5	28.5
179	20211017BS03	1	UU试验	14.65	3.83	100	0	-3	33	854.6	0	34.7	15.93	570.1	88	0	0	1	1	1	19.91	14.99	637.1	67	9.51	435.05	285.05	0	290	257	0.15	0	-9.96	28.4	26.5	28.4
180	20211017BS03	1	UU试验	14.73	3.84	100	0	-3	33	853.7	0	34.7	16	569.5	88	0	0	1	1	1	20	14.99	636.5	67	9.5	434.75	284.75	0	289.8	256.8	0.15	0	-10	28.3	26.5	28.4
181	20211017BS03	1	UU试验	14.82	3.85	100	0	-3	33	854.6	0	34.7	16.11	570.1	88	0	0	1	1	1	20.14	15.06	637.1	67	9.51	435.05	285.05	0	290	257	0.15	0	-10.07	28.4	26.5	28.4
182	20211017BS03	1	UU试验	14.9	3.86	100	0	-3	33	855.4	0	34.7	16.18	568	88	0	0	1	1	1	20.23	15.06	635	67	9.48	434	284	0	289.3	256.3	0.15	0	-10.12	28.3	26.5	28.4
183	20211017BS03	1	UU试验	14.98	3.87	100	0	-3	33	854.6	0	34.7	16.28	567.5	88	0	0	1	1	1	20.35	15.06	634.5	67	9.47	433.75	283.75	0	289.2	256.2	0.15	0	-10.18	28.3	26.5	28.4
184	20211017BS03	1	UU试验	15.07	3.88	100	0	-3	33	854.6	0	34.7	16.35	567.5	88	0	0	1	1	1	20.44	15.06	634.5	67	9.47	433.75	283.75	0	289.2	256.2	0.15	0	-10.22	28.3	26.5	28.4
185	20211017BS03	1	UU试验	15.15	3.89	100	0	-3	33	853.7	0	34.7	16.46	566.9	88	0	0	1	1	1	20.58	15.13	633.9	67	9.46	433.45	283.45	0	289	256	0.15	0	-10.29	28.3	26.5	28.4
186	20211017BS03	1	UU试验	15.23	3.9	100	0	-3	33	852.9	0	34.7	16.53	563.7	88	0	0	1	1	1	20.66	15.13	630.7	67	9.41	431.85	281.85	0	287.9	254.9	0.15	0	-10.33	28.3	26.5	28.4
187	20211017BS03	1	UU试验	15.32	3.91	100	0	-3	33	853.7	0	34.7	16.64	564.2	88	0	0	1	1	1	20.8	15.13	631.2	67	9.42	432.1	282.1	0	288.1	255.1	0.15	0	-10.4	28.3	26.5	28.4
188	20211017BS03	1	UU试验	15.4	3.92	101	0	-3	33	852.9	0	34.7	16.71	563.7	88	0	0	1	1	1	20.89	15.2	631.7	68	9.29	433.35	281.85	0	288.9	255.9	0.15	0	-10.45	28.3	26.5	28.4
189	20211017BS03	1	UU试验	15.48	3.93	100	0	-3	33	852	0	34.7	16.82	560.5	88	0	0	1	1	1	21.03	15.2	627.5	67	9.37	430.25	280.25	0	286.8	253.8	0.15	0	-10.52	28.3	26.5	28.4
190	20211017BS03	1	UU试验	15.57	3.95	100	0	-3	33	851.2	0	34.7	16.89	560	88	0	0	1	1	1	21.11	15.2	627	67	9.36	430	280	0	286.7	253.7	0.15	0	-10.56	28.3	26.5	28.4
191	20211017BS03	1	UU试验	15.65	3.96	100	0	-3	33	849.5	0	34.7	17	558.9	88	0	0	1	1	1	21.25	15.27	625.9	67	9.34	429.45	279.45	0	286.3	253.3	0.15	0	-10.63	28.3	26.5	28.4
192	20211017BS03	1	UU试验	15.73	3.97	100	0	-3	33	848.6	0	34.7	17.07	555.7	88	0	0	1	1	1	21.34	15.27	622.7	67	9.29	427.85	277.85	0	285.2	252.2	0.15	0	-10.67	28.3	26.5	28.4
193	20211017BS03	1	UU试验	15.82	3.98	100	0	-3	33	846.9	0	34.7	17.18	554.6	88	0	0	1	1	1	21.48	15.27	621.6	67	9.28	427.3	277.3	0	284.9	251.9	0.15	0	-10.74	28.3	26.5	28.4
194	20211017BS03	1	UU试验	15.9	3.99	100	0	-3	33	847.7	0	34.7	17.25	555.1	88	0	0	1	1	1	21.56	15.27	622.1	67	9.29	427.55	277.55	0	285	252	0.15	0	-10.78	28.3	26.5	28.4
195	20211017BS03	1	UU试验	15.98	4	100	0	-3	33	849.5	0	34.7	17.36	556.3	88	0	0	1	1	1	21.7	15.34	623.3	67	9.3	428.15	278.15	0	285.4	252.4	0.15	0	-10.85	28.3	26.5	28.4
196	20211017BS03	1	UU试验	16.07	4.01	100	0	-3	33	848.6	0	34.7	17.43	553.2	88	0	0	1	1	1	21.79	15.34	620.2	67	9.26	426.6	276.6	0	284.4	251.4	0.15	0	-10.9	28.3	26.5	28.4
197	20211017BS03	1	UU试验	16.15	4.02	100	0	-3	33	848.6	0	34.7	17.54	553.2	88	0	0	1	1	1	21.93	15.41	620.2	67	9.26	426.6	276.6	0	284.4	251.4	0.15	0	-10.97	28.3	26.5	28.4
198	20211017BS03	1	UU试验	16.23	4.03	101	0	-3	33	847.7	0	34.7	17.61	550.1	88	0	0	1	1	1	22.01	15.41	618.1	68	9.09	426.55	275.05	0	284.4	251.4	0.16	0	-11.01	28.3	26.5	28.4
199	20211017BS03	1	UU试验	16.32	4.04	100	0	-3	33	845.2	0	34.7	17.72	548.5	88	0	0	1	1	1	22.15	15.41	615.5	67	9.19	424.25	274.25	0	282.8	249.8	0.15	0	-11.07	28.3	26.5	28.4
200	20211017BS03	1	UU试验	16.4	4.05	100	0	-3	33	844.3	0	34.7	17.79	547.9	88	0	0	1	1	1	22.24	15.41	614.9	67	9.18	423.95	273.95	0	282.6	249.6	0.15	0	-11.12	28.3	26.5	28.4
201	20211017BS03	1	UU试验	16.48	4.06	100	0	-3	33	844.3	0	34.7	17.89	547.9	88	0	0	1	1	1	22.36	15.48	614.9	67	9.18	423.95	273.95	0	282.6	249.6	0.15	0	-11.18	28.3	26.5	28.4
202	20211017BS03	1	UU试验	16.57	4.07	100	0	-3	33	843.5	0	34.7	17.96	544.9	88	0	0	1	1	1	22.45	15.48	611.9	67	9.13	422.45	272.45	0	281.6	248.6	0.16	0	-11.23	28.3	26.4	28.4
203	20211017BS03	1	UU试验	16.65	4.08	100	0	-3	33	844.3	0	34.7	18.07	545.4	88	0	0	1	1	1	22.59	15.48	612.4	67	9.14	422.7	272.7	0	281.8	248.8	0.15	0	-11.3	28.3	26.5	28.4
204	20211017BS03	1	UU试验	16.73	4.09	100	0	-3	33	844.3	0	34.7	18.14	545.4	88	0	0	1	1	1	22.68	15.54	612.4	67	9.14	422.7	272.7	0	281.8	248.8	0.15	0	-11.34	28.2	26.4	28.4
205	20211017BS03	1	UU试验	16.82	4.1	101	0	-3	33	845.2	0	34.7	18.24	543.9	88	0	0	1	1	1	22.8	15.54	611.9	68	9	423.45	271.95	0	282.3	249.3	0.16	0	-11.4	28.2	26.4	28.4
206	20211017BS03	1	UU试验	16.9	4.11	101	0	-3	33	846	0	34.7	18.32	544.4	88	0	0	1	1	1	22.9	15.54	612.4	68	9.01	423.7	272.2	0	282.5	249.5	0.16	0	-11.45	28.2	26.4	28.4
207	20211017BS03	1	UU试验	16.98	4.12	100	0	-3	33	845.2	0	34.7	18.42	543.9	88	0	0	1	1	1	23.02	15.61	610.9	67	9.12	421.95	271.95	0	281.3	248.3	0.16	0	-11.51	28.2	26.4	28.4
208	20211017BS03	1	UU试验	17.07	4.13	100	0	-3	33	845.2	0	34.7	18.49	541.4	88	0	0	1	1	1	23.11	15.61	608.4	67	9.08	420.7	270.7	0	280.5	247.5	0.16	0	-11.56	28.2	26.4	28.4
209	20211017BS03	1	UU试验	17.15	4.14	101	0	-3	33	845.2	0	34.7	18.6	541.4	88	0	0	1	1	1	23.25	15.61	609.4	68	8.96	422.2	270.7	0	281.5	248.5	0.16	0	-11.63	28.2	26.4	28.4
210	20211017BS03	1	UU试验	17.23	4.15	100	0	-3	33	845.2	0	34.7	18.66	541.4	88	0	0	1	1	1	23.33	15.69	608.4	67	9.08	420.7	270.7	0	280.5	247.5	0.16	0	-11.67	28.2	26.4	28.4
211	20211017BS03	1	UU试验	17.32	4.16	100	0	-3	33	846	0	34.7	18.77	539.2	88	0	0	1	1	1	23.46	15.69	606.2	67	9.05	419.6	269.6	0	279.7	246.7	0.16	0	-11.73	28.2	26.4	28.4
212	20211017BS03	1	UU试验	17.4	4.17	100	0	-3	33	845.2	0	34.7	18.84	538.7	88	0	0	1	1	1	23.55	15.69	605.7	67	9.04	419.35	269.35	0	279.6	246.6	0.16	0	-11.78	28.2	26.4	28.4
213	20211017BS03	1	UU试验	17.48	4.18	100	0	-3	33	844.3	0	34.7	18.94	538.1	88	0	0	1	1	1	23.68	15.76	605.1	67	9.03	419.05	269.05	0	279.4	246.4	0.16	0	-11.84	28.2	26.4	28.4
214	20211017BS03	1	UU试验	17.57	4.19	101	0	-3	33	844.3	0	34.7	19.01	535.7	88	0	0	1	1	1	23.76	15.76	603.7	68	8.88	419.35	267.85	0	279.6	246.6	0.16	0	-11.88	28.2	26.4	28.4
215	20211017BS03	1	UU试验	17.65	4.2	100	0	-3	33	845.2	0	34.7	19.11	536.3	88	0	0	1	1	1	23.89	15.76	603.3	67	9	418.15	268.15	0	278.8	245.8	0.16	0	-11.95	28.2	26.4	28.4
216	20211017BS03	1	UU试验	17.73	4.21	101	0	-3	33	844.3	0	34.7	19.18	535.7	88	0	0	1	1	1	23.98	15.76	603.7	68	8.88	419.35	267.85	0	279.6	246.6	0.16	0	-11.99	28.2	26.4	28.4
217	20211017BS03	1	UU试验	17.82	4.22	101	0	-3	33	843.5	0	34.7	19.28	535.2	88	0	0	1	1	1	24.1	15.83	603.2	68	8.87	419.1	267.6	0	279.4	246.4	0.16	0	-12.05	28.2	26.4	28.4
218	20211017BS03	1	UU试验	17.9	4.23	100	0	-3	33	842.6	0	34.7	19.34	532.3	88	0	0	1	1	1	24.18	15.83	599.3	67	8.94	416.15	266.15	0	277.4	244.4	0.16	0	-12.09	28.2	26.4	28.4
219	20211017BS03	1	UU试验	17.98	4.24	100	0	-3	33	843.5	0	34.7	19.44	532.8	88	0	0	1	1	1	24.3	15.83	599.8	67	8.95	416.4	266.4	0	277.6	244.6	0.16	0	-12.15	28.2	26.4	28.4
220	20211017BS03	1	UU试验	18.07	4.25	100	0	-3	33	843.5	0	34.7	19.51	532.8	88	0	0	1	1	1	24.39	15.9	599.8	67	8.95	416.4	266.4	0	277.6	244.6	0.16	0	-12.2	28.2	26.4	28.4
221	20211017BS03	1	UU试验	18.15	4.26	100	0	-3	33	844.3	0	34.7	19.61	531	88	0	0	1	1	1	24.51	15.9	598	67	8.93	415.5	265.5	0	277	244	0.16	0	-12.26	28.2	26.4	28.4
222	20211017BS03	1	UU试验	18.23	4.27	100	0	-3	33	845.2	0	34.7	19.68	531.6	88	0	0	1	1	1	24.6	15.9	598.6	67	8.93	415.8	265.8	0	277.2	244.2	0.16	0	-12.3	28.2	26.4	28.4
223	20211017BS03	1	UU试验	18.32	4.28	100	0	-3	33	846	0	34.7	19.78	532.1	88	0	0	1	1	1	24.73	15.97	599.1	67	8.94	416.05	266.05	0	277.4	244.4	0.16	0	-12.37	28.2	26.4	28.4
224	20211017BS03	1	UU试验	18.4	4.29	101	0	-3	33	846	0	34.7	19.85	529.7	88	0	0	1	1	1	24.81	15.97	597.7	68	8.79	416.35	264.85	0	277.6	244.6	0.16	0	-12.41	28.2	26.4	28.4
225	20211017BS03	1	UU试验	18.48	4.3	100	0	-3	33	846	0	34.7	19.95	529.7	88	0	0	1	1	1	24.94	15.97	596.7	67	8.91	414.85	264.85	0	276.6	243.6	0.16	0	-12.47	28.2	26.4	28.4
226	20211017BS03	1	UU试验	18.57	4.31	100	0	-3	33	846	0	34.7	20.02	529.7	88	0	0	1	1	1	25.03	16.04	596.7	67	8.91	414.85	264.85	0	276.6	243.6	0.16	0	-12.52	28.1	26.4	28.3
227	20211017BS03	1	UU试验	18.65	4.32	100	0	-3	33	846.9	0	34.7	20.13	528	88	0	0	1	1	1	25.16	16.04	595	67	8.88	414	264	0	276	243	0.16	0	-12.58	28.1	26.4	28.3
228	20211017BS03	1	UU试验	18.73	4.33	100	0	-3	33	846	0	34.7	20.2	527.4	88	0	0	1	1	1	25.25	16.04	594.4	67	8.87	413.7	263.7	0	275.8	242.8	0.16	0	-12.63	28.1	26.4	28.3
229	20211017BS03	1	UU试验	18.82	4.34	100	0	-3	33	845.2	0	34.7	20.3	526.9	88	0	0	1	1	1	25.38	16.11	593.9	67	8.86	413.45	263.45	0	275.6	242.6	0.16	0	-12.69	28.1	26.4	28.3
230	20211017BS03	1	UU试验	18.9	4.35	101	0	-3	33	845.2	0	34.7	20.37	524.6	88	0	0	1	1	1	25.46	16.11	592.6	68	8.71	413.8	262.3	0	275.9	242.9	0.16	0	-12.73	28.1	26.4	28.3
231	20211017BS03	1	UU试验	18.98	4.36	101	0	-3	33	846	0	34.7	20.47	525.1	88	0	0	1	1	1	25.59	16.11	593.1	68	8.72	414.05	262.55	0	276	243	0.16	0	-12.8	28.1	26.4	28.3
232	20211017BS03	1	UU试验	19.07	4.37	100	0	-3	33	844.3	0	34.7	20.54	524.1	88	0	0	1	1	1	25.68	16.18	591.1	67	8.82	412.05	262.05	0	274.7	241.7	0.16	0	-12.84	28.1	26.4	28.3
233	20211017BS03	1	UU试验	19.15	4.38	100	0	-3	33	844.3	0	34.7	20.65	521.8	88	0	0	1	1	1	25.81	16.18	588.8	67	8.79	410.9	260.9	0	273.9	240.9	0.16	0	-12.91	28.1	26.4	28.3
234	20211017BS03	1	UU试验	19.23	4.39	100	0	-3	33	844.3	0	34.7	20.72	521.8	88	0	0	1	1	1	25.9	16.18	588.8	67	8.79	410.9	260.9	0	273.9	240.9	0.16	0	-12.95	28.1	26.4	28.3
235	20211017BS03	1	UU试验	19.32	4.4	100	0	-3	33	844.3	0	34.7	20.82	521.8	88	0	0	1	1	1	26.03	16.25	588.8	67	8.79	410.9	260.9	0	273.9	240.9	0.16	0	-13.02	28.1	26.4	28.3
236	20211017BS03	1	UU试验	19.4	4.4	100	0	-3	33	844.3	0	34.7	20.89	519.6	88	0	0	1	1	1	26.11	16.25	586.6	67	8.76	409.8	259.8	0	273.2	240.2	0.16	0	-13.06	28.1	26.4	28.3
237	20211017BS03	1	UU试验	19.48	4.41	100	0	-3	33	843.5	0	34.7	21	519.1	88	0	0	1	1	1	26.25	16.25	586.1	67	8.75	409.55	259.55	0	273	240	0.16	0	-13.13	28.1	26.3	28.3
238	20211017BS03	1	UU试验	19.57	4.42	100	0	-3	33	843.5	0	34.7	21.06	519.1	88	0	0	1	1	1	26.33	16.32	586.1	67	8.75	409.55	259.55	0	273	240	0.16	0	-13.17	28.1	26.4	28.3
239	20211017BS03	1	UU试验	19.65	4.43	100	0	-3	33	843.5	0	34.7	21.17	516.9	88	0	0	1	1	1	26.46	16.32	583.9	67	8.71	408.45	258.45	0	272.3	239.3	0.16	0	-13.23	28.1	26.4	28.3
240	20211017BS03	1	UU试验	19.73	4.44	100	0	-3	33	843.5	0	34.7	21.24	516.9	88	0	0	1	1	1	26.55	16.32	583.9	67	8.71	408.45	258.45	0	272.3	239.3	0.16	0	-13.28	28.1	26.4	28.3
241	20211017BS03	1	UU试验	19.82	4.45	100	0	-3	33	843.5	0	34.7	21.35	516.9	88	0	0	1	1	1	26.69	16.39	583.9	67	8.71	408.45	258.45	0	272.3	239.3	0.16	0	-13.35	28.1	26.4	28.3
242	20211017BS03	1	UU试验	19.9	4.46	100	0	-3	33	843.5	0	34.7	21.42	514.6	88	0	0	1	1	1	26.77	16.39	581.6	67	8.68	407.3	257.3	0	271.5	238.5	0.16	0	-13.39	28.1	26.3	28.3
243	20211017BS03	1	UU试验	19.98	4.47	101	0	-3	33	842.6	0	34.7	21.53	514.1	88	0	0	1	1	1	26.91	16.39	582.1	68	8.56	408.55	257.05	0	272.4	239.4	0.16	0	-13.46	28.1	26.4	28.3
244	20211017BS03	1	UU试验	20.07	4.48	101	0	-3	33	841.8	0	34.7	21.6	513.6	88	0	0	1	1	1	27	16.47	581.6	68	8.55	408.3	256.8	0	272.2	239.2	0.16	0	-13.5	28.1	26.3	28.3
245	20211017BS03	1	UU试验	20.15	4.49	100	0	-3	33	841.8	0	34.7	21.71	511.1	88	0	0	1	1	1	27.14	16.47	578.1	67	8.63	405.55	255.55	0	270.4	237.4	0.16	0	-13.57	28.1	26.3	28.3
246	20211017BS03	1	UU试验	20.23	4.5	100	0	-3	33	841.8	0	34.7	21.78	511.1	88	0	0	1	1	1	27.23	16.47	578.1	67	8.63	405.55	255.55	0	270.4	237.4	0.16	0	-13.62	28.1	26.4	28.3
247	20211017BS03	1	UU试验	20.32	4.51	101	0	-3	33	841.8	0	34.7	21.88	511.1	88	0	0	1	1	1	27.35	16.54	579.1	68	8.52	407.05	255.55	0	271.4	238.4	0.17	0	-13.68	28.1	26.3	28.2
248	20211017BS03	1	UU试验	20.4	4.52	101	0	-3	33	842.6	0	34.7	21.96	509.4	88	0	0	1	1	1	27.45	16.54	577.4	68	8.49	406.2	254.7	0	270.8	237.8	0.17	0	-13.73	28.1	26.3	28.2
249	20211017BS03	1	UU试验	20.48	4.53	101	0	-3	33	841.8	0	34.7	22.06	508.9	88	0	0	1	1	1	27.58	16.54	576.9	68	8.48	405.95	254.45	0	270.6	237.6	0.17	0	-13.79	28.1	26.3	28.3
250	20211017BS03	1	UU试验	20.57	4.54	101	0	-3	33	841.8	0	34.7	22.13	508.9	88	0	0	1	1	1	27.66	16.61	576.9	68	8.48	405.95	254.45	0	270.6	237.6	0.17	0	-13.83	28.1	26.3	28.2
251	20211017BS03	1	UU试验	20.65	4.54	101	0	-3	33	840.9	0	34.7	22.24	506.3	88	0	0	1	1	1	27.8	16.61	574.3	68	8.45	404.65	253.15	0	269.8	236.8	0.17	0	-13.9	28.1	26.3	28.2
252	20211017BS03	1	UU试验	20.73	4.55	100	0	-3	33	840.9	0	34.7	22.31	506.3	88	0	0	1	1	1	27.89	16.61	573.3	67	8.56	403.15	253.15	0	268.8	235.8	0.16	0	-13.95	28.1	26.3	28.2
253	20211017BS03	1	UU试验	20.82	4.56	100	0	-3	33	840.9	0	34.7	22.42	506.3	88	0	0	1	1	1	28.02	16.68	573.3	67	8.56	403.15	253.15	0	268.8	235.8	0.16	0	-14.01	28.1	26.3	28.2
254	20211017BS03	1	UU试验	20.9	4.57	101	0	-3	33	840.9	0	34.7	22.49	504.1	88	0	0	1	1	1	28.11	16.68	572.1	68	8.41	403.55	252.05	0	269	236	0.17	0	-14.06	28.1	26.3	28.2
255	20211017BS03	1	UU试验	20.98	4.58	101	0	-3	33	840.9	0	34.7	22.6	504.1	88	0	0	1	1	1	28.25	16.76	572.1	68	8.41	403.55	252.05	0	269	236	0.17	0	-14.13	28.1	26.3	28.2
256	20211017BS03	1	UU试验	21.07	4.59	101	0	-3	33	840.9	0	34.7	22.67	501.7	88	0	0	1	1	1	28.34	16.76	569.7	68	8.38	402.35	250.85	0	268.2	235.2	0.17	0	-14.17	28	26.3	28.2
257	20211017BS03	1	UU试验	21.15	4.6	101	0	-3	33	841.8	0	34.7	22.78	502.3	88	0	0	1	1	1	28.48	16.76	570.3	68	8.39	402.65	251.15	0	268.4	235.4	0.17	0	-14.24	28	26.3	28.2
258	20211017BS03	1	UU试验	21.23	4.61	100	0	-3	33	840.9	0	34.7	22.85	501.7	88	0	0	1	1	1	28.56	16.83	568.7	67	8.49	400.85	250.85	0	267.2	234.2	0.17	0	-14.28	28	26.3	28.2
259	20211017BS03	1	UU试验	21.32	4.62	100	0	-3	33	840.9	0	34.7	22.95	499.6	88	0	0	1	1	1	28.69	16.83	566.6	67	8.46	399.8	249.8	0	266.5	233.5	0.17	0	-14.35	28	26.3	28.2
260	20211017BS03	1	UU试验	21.4	4.63	100	0	-3	33	841.8	0	34.7	23.02	500.2	88	0	0	1	1	1	28.78	16.83	567.2	67	8.47	400.1	250.1	0	266.7	233.7	0.17	0	-14.39	28	26.3	28.1
261	20211017BS03	1	UU试验	21.48	4.64	100	0	-3	33	841.8	0	34.7	23.13	500.2	88	0	0	1	1	1	28.91	16.9	567.2	67	8.47	400.1	250.1	0	266.7	233.7	0.17	0	-14.46	28	26.3	28.1
262	20211017BS03	1	UU试验	21.57	4.64	101	0	-3	33	841.8	0	34.7	23.2	498.1	88	0	0	1	1	1	29	16.9	566.1	68	8.33	400.55	249.05	0	267	234	0.17	0	-14.5	28	26.3	28.1
263	20211017BS03	1	UU试验	21.65	4.65	101	0	-3	33	842.6	0	34.7	23.31	498.6	88	0	0	1	1	1	29.14	16.9	566.6	68	8.33	400.8	249.3	0	267.2	234.2	0.17	0	-14.57	28	26.3	28.1
264	20211017BS03	1	UU试验	21.73	4.66	100	0	-3	32	844.3	0	34.7	23.38	499.6	88	0	0	1	1	1	29.23	16.97	567.6	68	8.35	399.8	249.8	0	266.5	234.5	0.17	0	-14.62	28	26.3	28.1
265	20211017BS03	1	UU试验	21.82	4.67	101	0	-3	33	846.9	0	34.7	23.48	499.1	88	0	0	1	1	1	29.35	16.97	567.1	68	8.34	401.05	249.55	0	267.4	234.4	0.17	0	-14.68	28	26.3	28.1
266	20211017BS03	1	UU试验	21.9	4.68	100	0	-3	33	844.3	0	34.7	23.55	497.5	88	0	0	1	1	1	29.44	16.97	564.5	67	8.43	398.75	248.75	0	265.8	232.8	0.17	0	-14.72	28	26.3	28.1
267	20211017BS03	1	UU试验	21.98	4.69	100	0	-3	33	845.2	0	34.7	23.66	498.1	88	0	0	1	1	1	29.58	17.05	565.1	67	8.43	399.05	249.05	0	266	233	0.17	0	-14.79	28	26.3	28.1
268	20211017BS03	1	UU试验	22.07	4.7	100	0	-3	33	846	0	34.7	23.73	496.2	88	0	0	1	1	1	29.66	17.05	563.2	67	8.41	398.1	248.1	0	265.4	232.4	0.17	0	-14.83	28	26.3	28.2
269	20211017BS03	1	UU试验	22.15	4.71	100	0	-3	32	846	0	34.7	23.83	496.2	88	0	0	1	1	1	29.79	17.12	564.2	68	8.3	398.1	248.1	0	265.4	233.4	0.17	0	-14.9	28	26.3	28.2
270	20211017BS03	1	UU试验	22.23	4.72	101	0	-3	32	846.9	0	34.7	23.9	494.7	88	0	0	1	1	1	29.88	17.12	563.7	69	8.17	398.85	247.35	0	265.9	233.9	0.17	0	-14.94	28	26.3	28.2
271	20211017BS03	1	UU试验	22.32	4.72	101	0	-3	33	847.7	0	34.7	24.01	495.2	88	0	0	1	1	1	30.01	17.12	563.2	68	8.28	399.1	247.6	0	266.1	233.1	0.17	0	-15.01	28	26.3	28.2
272	20211017BS03	1	UU试验	22.4	4.73	101	0	-3	33	847.7	0	34.7	24.07	495.2	88	0	0	1	1	1	30.09	17.19	563.2	68	8.28	399.1	247.6	0	266.1	233.1	0.17	0	-15.05	28	26.3	28.2
273	20211017BS03	1	UU试验	22.48	4.74	100	0	-3	33	848.6	0	34.7	24.18	493.7	88	0	0	1	1	1	30.23	17.19	560.7	67	8.37	396.85	246.85	0	264.6	231.6	0.17	0	-15.12	28	26.3	28.2
274	20211017BS03	1	UU试验	22.57	4.75	100	0	-3	32	848.6	0	34.7	24.24	493.7	88	0	0	1	1	1	30.3	17.19	561.7	68	8.26	396.85	246.85	0	264.6	232.6	0.17	0	-15.15	28	26.3	28.2
275	20211017BS03	1	UU试验	22.65	4.76	100	0	-3	32	849.5	0	34.7	24.34	494.2	88	0	0	1	1	1	30.43	17.27	562.2	68	8.27	397.1	247.1	0	264.7	232.7	0.17	0	-15.22	28	26.3	28.2
276	20211017BS03	1	UU试验	22.73	4.77	101	0	-3	33	851.2	0	34.7	24.41	492.9	88	0	0	1	1	1	30.51	17.27	560.9	68	8.25	397.95	246.45	0	265.3	232.3	0.17	0	-15.26	28	26.3	28.2
277	20211017BS03	1	UU试验	22.82	4.78	100	0	-3	32	852.9	0	34.7	24.51	493.9	88	0	0	1	1	1	30.64	17.27	561.9	68	8.26	396.95	246.95	0	264.6	232.6	0.17	0	-15.32	28	26.3	28.2
278	20211017BS03	1	UU试验	22.9	4.79	100	0	-3	33	852	0	34.7	24.58	493.3	88	0	0	1	1	1	30.73	17.34	560.3	67	8.36	396.65	246.65	0	264.4	231.4	0.17	0	-15.37	28	26.3	28.2
279	20211017BS03	1	UU试验	22.98	4.79	100	0	-3	33	852	0	34.7	24.68	491.3	88	0	0	1	1	1	30.85	17.34	558.3	67	8.33	395.65	245.65	0	263.8	230.8	0.17	0	-15.43	28	26.3	28.2
280	20211017BS03	1	UU试验	23.07	4.8	100	0	-3	32	852	0	34.7	24.75	491.3	88	0	0	1	1	1	30.94	17.41	559.3	68	8.23	395.65	245.65	0	263.8	231.8	0.17	0	-15.47	28	26.3	28.2
281	20211017BS03	1	UU试验	23.15	4.81	100	0	-3	33	852.9	0	34.7	24.85	489.9	88	0	0	1	1	1	31.06	17.41	556.9	67	8.31	394.95	244.95	0	263.3	230.3	0.17	0	-15.53	28	26.3	28.2
282	20211017BS03	1	UU试验	23.23	4.82	100	0	-3	32	852	0	34.7	24.92	489.4	88	0	0	1	1	1	31.15	17.41	557.4	68	8.2	394.7	244.7	0	263.1	231.1	0.17	0	-15.58	28	26.2	28.2
283	20211017BS03	1	UU试验	23.32	4.83	101	0	-3	32	852.9	0	34.7	25.02	489.9	88	0	0	1	1	1	31.28	17.49	558.9	69	8.1	396.45	244.95	0	264.3	232.3	0.17	0	-15.64	27.9	26.2	28.2
284	20211017BS03	1	UU试验	23.4	4.84	100	0	-3	32	852	0	34.7	25.09	487.1	88	0	0	1	1	1	31.36	17.49	555.1	68	8.16	393.55	243.55	0	262.4	230.4	0.17	0	-15.68	27.9	26.2	28.2
285	20211017BS03	1	UU试验	23.48	4.85	100	0	-3	32	851.2	0	34.7	25.2	486.7	88	0	0	1	1	1	31.5	17.49	554.7	68	8.16	393.35	243.35	0	262.2	230.2	0.17	0	-15.75	27.9	26.2	28.2
286	20211017BS03	1	UU试验	23.57	4.85	100	0	-3	32	851.2	0	34.7	25.27	486.7	88	0	0	1	1	1	31.59	17.56	554.7	68	8.16	393.35	243.35	0	262.2	230.2	0.17	0	-15.8	27.9	26.2	28.2
287	20211017BS03	1	UU试验	23.65	4.86	100	0	-3	32	851.2	0	34.7	25.37	484.7	88	0	0	1	1	1	31.71	17.56	552.7	68	8.13	392.35	242.35	0	261.6	229.6	0.17	0	-15.86	27.9	26.2	28.2
288	20211017BS03	1	UU试验	23.73	4.87	100	0	-3	32	852	0	34.7	25.44	485.2	88	0	0	1	1	1	31.8	17.56	553.2	68	8.14	392.6	242.6	0	261.7	229.7	0.17	0	-15.9	27.9	26.2	28.2
289	20211017BS03	1	UU试验	23.82	4.88	100	0	-3	32	851.2	0	34.7	25.55	484.7	88	0	0	1	1	1	31.94	17.64	552.7	68	8.13	392.35	242.35	0	261.6	229.6	0.17	0	-15.97	27.9	26.2	28.2
290	20211017BS03	1	UU试验	23.9	4.89	101	0	-3	32	851.2	0	34.7	25.62	482.5	88	0	0	1	1	1	32.03	17.64	551.5	69	7.99	392.75	241.25	0	261.8	229.8	0.17	0	-16.02	27.9	26.2	28.2
291	20211017BS03	1	UU试验	23.98	4.9	101	0	-3	32	850.3	0	34.7	25.72	482	88	0	0	1	1	1	32.15	17.71	551	69	7.99	392.5	241	0	261.7	229.7	0.17	0	-16.08	27.9	26.2	28.2
