# Supplementary material for: Effect of freeze‒thaw cycles on root–Soil composite mechanical properties and slope stability
Source: PLoS One. 2024 Apr 25;19(4):e0302409. doi: 10.1371/journal.pone.0302409 (PMC11045164; doi:10.1371/journal.pone.0302409)
Supplement: S1 File — (ZIP) [file pone.0302409.s001.zip › Original data/original data/三轴/100kpa/100kpa EXCEL/(D2G5,100kpa)20211103BS02_uu_1.xlsx]

## Sheet: _20211103BS02_uu_1
ID	GCID	SpecimenID	TstMode	TimeMin	Squareroot	WeiYa	wytb	FanYa1	KongYa	CR	fytb	TiBian	ZhouXWeiYi	Q1dQ3	TargetWY	TargetFY1	TargetZYLC	TargetStrainSpd	TargetSYWD	TargetZTWD	E1	TuArea	Q11	Q31	Q11cQ31	HalfQ1pQ3	HalfQ1dQ3	Saturation	HalfQ11pQ31	Q1	K0	Ev	Er	sywd	ttwd	ztwd
1	20211103BS02	1	UU试验	0	0	198	0	30	0	0	0	12.8	0	29.5	187	0	0	1	1	1	0	12	0	0	0	0	0	0	0	0	0	0	0	20.3	19	20.4
2	20211103BS02	1	UU试验	0.07	0.26	198	0	-3	12	52.2	0	12.8	0	43.5	187	0	0	1	1	1	0	12	229.5	186	1.23	318.75	21.75	0	212.5	200.5	0.82	0	0	20.3	19	20.4
3	20211103BS02	1	UU试验	0.12	0.34	197	0	-3	12	54.7	0	12.8	0.03	45.6	187	0	0	1	1	1	0.04	12	230.6	185	1.25	318.3	22.8	0	212.2	200.2	0.81	0	-0.02	20.2	19	20.4
4	20211103BS02	1	UU试验	0.22	0.47	197	0	-3	12	59.9	0	12.8	0.15	49.9	187	0	0	1	1	1	0.19	12	234.9	185	1.27	320.45	24.95	0	213.6	201.6	0.8	0	-0.1	20.3	19.1	20.4
5	20211103BS02	1	UU试验	0.27	0.52	197	0	-3	13	62.4	0	12.8	0.22	52	187	0	0	1	1	1	0.28	12.06	236	184	1.28	321.5	26	0	214.3	201.3	0.79	0	-0.14	20.3	19.1	20.4
6	20211103BS02	1	UU试验	0.35	0.59	197	0	-3	13	63.3	0	12.8	0.3	52.5	187	0	0	1	1	1	0.38	12.06	236.5	184	1.29	321.75	26.25	0	214.5	201.5	0.79	0	-0.19	20.2	19.1	20.4
7	20211103BS02	1	UU试验	0.38	0.62	197	0	-3	13	65.9	0	12.8	0.37	54.6	187	0	0	1	1	1	0.46	12.06	238.6	184	1.3	322.8	27.3	0	215.2	202.2	0.78	0	-0.23	20.2	19	20.4
8	20211103BS02	1	UU试验	0.47	0.68	197	0	-3	13	66.7	0	12.8	0.44	55.3	187	0	0	1	1	1	0.55	12.06	239.3	184	1.3	323.15	27.65	0	215.4	202.4	0.78	0	-0.28	20.2	19.1	20.4
9	20211103BS02	1	UU试验	0.55	0.74	197	0	-3	13	67.6	0	12.8	0.51	56.1	187	0	0	1	1	1	0.64	12.06	240.1	184	1.3	323.55	28.05	0	215.7	202.7	0.78	0	-0.32	20.2	19.1	20.4
10	20211103BS02	1	UU试验	0.63	0.8	198	0	-3	13	70.1	0	14.6	0.63	58.1	187	0	0	1	1	1	0.79	12.12	243.1	185	1.31	326.05	29.05	0	217.4	204.4	0.77	0	-0.4	20.2	19.1	20.4
11	20211103BS02	1	UU试验	0.72	0.85	198	0	-3	13	70.1	0	14.6	0.7	57.8	187	0	0	1	1	1	0.88	12.12	242.8	185	1.31	325.9	28.9	0	217.3	204.3	0.77	0	-0.44	20.3	19.1	20.4
12	20211103BS02	1	UU试验	0.8	0.89	198	0	-3	13	71	0	14.6	0.81	58.6	187	0	0	1	1	1	1.01	12.12	243.6	185	1.32	326.3	29.3	0	217.5	204.5	0.77	0	-0.51	20.2	19.1	20.4
13	20211103BS02	1	UU试验	0.88	0.94	197	0	-3	14	71	0	14.6	0.88	58.6	187	0	0	1	1	1	1.1	12.12	241.6	183	1.32	324.8	29.3	0	216.5	202.5	0.77	0	-0.55	20.2	19.1	20.4
14	20211103BS02	1	UU试验	0.97	0.98	197	0	-3	14	71.9	0	14.6	0.99	59.3	187	0	0	1	1	1	1.24	12.12	242.3	183	1.32	325.15	29.65	0	216.8	202.8	0.77	0	-0.62	20.3	19.1	20.4
15	20211103BS02	1	UU试验	1.05	1.02	197	0	-3	14	71	0	14.6	1.07	58.6	187	0	0	1	1	1	1.34	12.19	241.6	183	1.32	324.8	29.3	0	216.5	202.5	0.77	0	-0.67	20.2	19.1	20.4
16	20211103BS02	1	UU试验	1.13	1.06	197	0	-3	14	72.7	0	14.6	1.18	59.6	187	0	0	1	1	1	1.48	12.19	242.6	183	1.33	325.3	29.8	0	216.9	202.9	0.77	0	-0.74	20.2	19.1	20.4
17	20211103BS02	1	UU试验	1.22	1.1	197	0	-3	14	73.6	0	14.6	1.25	60.4	187	0	0	1	1	1	1.56	12.19	243.4	183	1.33	325.7	30.2	0	217.1	203.1	0.77	0	-0.78	20.2	19.1	20.4
18	20211103BS02	1	UU试验	1.3	1.14	197	0	-3	14	74.4	0	14.6	1.36	61	187	0	0	1	1	1	1.7	12.19	244	183	1.33	326	30.5	0	217.3	203.3	0.76	0	-0.85	20.2	19.1	20.4
19	20211103BS02	1	UU试验	1.38	1.18	198	0	-3	14	77	0	14.6	1.43	63.2	187	0	0	1	1	1	1.79	12.25	247.2	184	1.34	328.6	31.6	0	219.1	205.1	0.76	0	-0.9	20.2	19.1	20.4
20	20211103BS02	1	UU试验	1.47	1.21	198	0	-3	14	115.5	0	14.6	1.54	94.3	187	0	0	1	1	1	1.93	12.25	278.3	184	1.51	344.15	47.15	0	229.4	215.4	0.68	0	-0.97	20.2	19.1	20.4
21	20211103BS02	1	UU试验	1.55	1.24	198	0	-3	15	134.3	0	14.6	1.61	109.6	187	0	0	1	1	1	2.01	12.25	292.6	183	1.6	351.8	54.8	0	234.5	219.5	0.64	0	-1	20.2	19.1	20.4
22	20211103BS02	1	UU试验	1.63	1.28	198	0	-3	15	154	0	14.6	1.72	125.7	187	0	0	1	1	1	2.15	12.25	308.7	183	1.69	359.85	62.85	0	239.9	224.9	0.61	0	-1.08	20.2	19.1	20.4
23	20211103BS02	1	UU试验	1.72	1.31	197	0	-3	15	166.8	0	14.6	1.79	136.2	187	0	0	1	1	1	2.24	12.25	318.2	182	1.75	363.6	68.1	0	242.4	227.4	0.59	0	-1.12	20.2	19.1	20.4
24	20211103BS02	1	UU试验	1.8	1.34	197	0	-3	15	179.6	0	16.4	1.9	146.6	187	0	0	1	1	1	2.38	12.31	328.6	182	1.81	368.8	73.3	0	245.9	230.9	0.57	0	-1.19	20.2	19.1	20.4
25	20211103BS02	1	UU试验	1.88	1.37	197	0	-3	15	189.1	0	16.4	1.97	153.6	187	0	0	1	1	1	2.46	12.31	335.6	182	1.84	372.3	76.8	0	248.2	233.2	0.56	0	-1.23	20.2	19.1	20.4
26	20211103BS02	1	UU试验	1.97	1.4	197	0	-3	15	203.6	0	16.4	2.08	165.4	187	0	0	1	1	1	2.6	12.31	347.4	182	1.91	378.2	82.7	0	252.1	237.1	0.54	0	-1.3	20.2	19.1	20.4
27	20211103BS02	1	UU试验	2.05	1.43	197	0	-3	16	211.3	0	16.4	2.17	171.6	187	0	0	1	1	1	2.71	12.31	352.6	181	1.95	381.3	85.8	0	254.2	238.2	0.53	0	-1.36	20.2	19.1	20.4
28	20211103BS02	1	UU试验	2.13	1.46	197	0	-3	16	224.1	0	16.4	2.29	182	187	0	0	1	1	1	2.86	12.37	363	181	2.01	386.5	91	0	257.7	241.7	0.52	0	-1.43	20.2	19.1	20.4
29	20211103BS02	1	UU试验	2.22	1.49	197	0	-3	16	231.8	0	16.4	2.36	187.4	187	0	0	1	1	1	2.95	12.37	368.4	181	2.04	389.2	93.7	0	259.5	243.5	0.51	0	-1.48	20.2	19.2	20.4
30	20211103BS02	1	UU试验	2.3	1.52	198	0	-3	16	242.9	0	16.4	2.48	196.4	187	0	0	1	1	1	3.1	12.37	378.4	182	2.08	395.2	98.2	0	263.5	247.5	0.5	0	-1.55	20.2	19.2	20.4
31	20211103BS02	1	UU试验	2.38	1.54	198	0	-3	16	249.8	0	16.4	2.56	201.9	187	0	0	1	1	1	3.2	12.37	383.9	182	2.11	397.95	100.95	0	265.3	249.3	0.5	0	-1.6	20.2	19.2	20.4
32	20211103BS02	1	UU试验	2.47	1.57	198	0	-3	16	260.1	0	16.4	2.68	210.3	187	0	0	1	1	1	3.35	12.43	392.3	182	2.16	402.15	105.15	0	268.1	252.1	0.48	0	-1.68	20.2	19.2	20.4
33	20211103BS02	1	UU试验	2.55	1.6	198	0	-3	17	268.6	0	16.4	2.76	216.1	187	0	0	1	1	1	3.45	12.43	397.1	181	2.19	405.05	108.05	0	270	253	0.48	0	-1.73	20.2	19.2	20.4
34	20211103BS02	1	UU试验	2.63	1.62	198	0	-3	17	277.2	0	16.4	2.87	223	187	0	0	1	1	1	3.59	12.43	404	181	2.23	408.5	111.5	0	272.3	255.3	0.47	0	-1.8	20.2	19.2	20.4
35	20211103BS02	1	UU试验	2.72	1.65	198	0	-3	17	284	0	16.4	2.95	228.5	187	0	0	1	1	1	3.69	12.43	409.5	181	2.26	411.25	114.25	0	274.2	257.2	0.46	0	-1.85	20.2	19.2	20.4
36	20211103BS02	1	UU试验	2.8	1.67	197	0	-3	17	291.7	0	16.4	3.07	234.7	187	0	0	1	1	1	3.84	12.5	414.7	180	2.3	412.85	117.35	0	275.2	258.2	0.46	0	-1.92	20.2	19.2	20.4
37	20211103BS02	1	UU试验	2.88	1.7	198	0	-3	17	297.7	0	18.2	3.15	238.2	187	0	0	1	1	1	3.94	12.5	419.2	181	2.32	416.1	119.1	0	277.4	260.4	0.45	0	-1.97	20.2	19.2	20.4
38	20211103BS02	1	UU试验	2.97	1.72	198	0	-3	17	308	0	18.2	3.26	246.4	187	0	0	1	1	1	4.08	12.5	427.4	181	2.36	420.2	123.2	0	280.1	263.1	0.45	0	-2.04	20.2	19.2	20.4
39	20211103BS02	1	UU试验	3.05	1.75	197	0	-3	17	312.2	0	18.2	3.34	249.8	187	0	0	1	1	1	4.18	12.5	429.8	180	2.39	420.4	124.9	0	280.3	263.3	0.44	0	-2.09	20.2	19.2	20.4
40	20211103BS02	1	UU试验	3.13	1.77	197	0	-3	17	320.8	0	18.2	3.46	256.6	187	0	0	1	1	1	4.33	12.56	436.6	180	2.43	423.8	128.3	0	282.5	265.5	0.43	0	-2.17	20.2	19.2	20.4
41	20211103BS02	1	UU试验	3.22	1.79	197	0	-3	17	325.9	0	18.2	3.53	259.5	187	0	0	1	1	1	4.41	12.56	439.5	180	2.44	425.25	129.75	0	283.5	266.5	0.43	0	-2.21	20.2	19.2	20.3
42	20211103BS02	1	UU试验	3.3	1.82	198	0	-3	18	332.8	0	18.2	3.65	265	187	0	0	1	1	1	4.56	12.56	445	180	2.47	429.5	132.5	0	286.3	268.3	0.43	0	-2.28	20.2	19.2	20.4
43	20211103BS02	1	UU试验	3.38	1.84	198	0	-3	18	337.9	0	18.2	3.73	269	187	0	0	1	1	1	4.66	12.56	449	180	2.49	431.5	134.5	0	287.7	269.7	0.42	0	-2.33	20.2	19.2	20.4
44	20211103BS02	1	UU试验	3.47	1.86	198	0	-3	18	344.7	0	18.2	3.84	274.4	187	0	0	1	1	1	4.8	12.62	454.4	180	2.52	434.2	137.2	0	289.5	271.5	0.42	0	-2.4	20.2	19.2	20.4
45	20211103BS02	1	UU试验	3.55	1.88	198	0	-3	18	349.9	0	18.2	3.91	277.3	187	0	0	1	1	1	4.89	12.62	457.3	180	2.54	435.65	138.65	0	290.4	272.4	0.42	0	-2.45	20.2	19.2	20.4
46	20211103BS02	1	UU试验	3.63	1.91	197	0	-3	18	355.9	0	18.2	4.03	282	187	0	0	1	1	1	5.04	12.62	461	179	2.58	436.5	141	0	291	273	0.41	0	-2.52	20.2	19.2	20.3
47	20211103BS02	1	UU试验	3.72	1.93	197	0	-3	18	360.1	0	18.2	4.1	285.3	187	0	0	1	1	1	5.13	12.62	464.3	179	2.59	438.15	142.65	0	292.1	274.1	0.41	0	-2.57	20.2	19.2	20.3
48	20211103BS02	1	UU试验	3.8	1.95	197	0	-3	18	366.1	0	18.2	4.21	290.1	187	0	0	1	1	1	5.26	12.69	469.1	179	2.62	440.55	145.05	0	293.7	275.7	0.4	0	-2.63	20.2	19.2	20.4
49	20211103BS02	1	UU试验	3.88	1.97	197	0	-3	18	370.4	0	18.2	4.29	291.9	187	0	0	1	1	1	5.36	12.69	470.9	179	2.63	441.45	145.95	0	294.3	276.3	0.4	0	-2.68	20.2	19.2	20.4
50	20211103BS02	1	UU试验	3.97	1.99	197	0	-3	19	375.5	0	20.1	4.4	295.9	187	0	0	1	1	1	5.5	12.69	473.9	178	2.66	443.45	147.95	0	295.6	276.6	0.4	0	-2.75	20.2	19.2	20.4
51	20211103BS02	1	UU试验	4.05	2.01	198	0	-3	19	379.8	0	20.1	4.47	299.3	187	0	0	1	1	1	5.59	12.69	478.3	179	2.67	446.65	149.65	0	297.8	278.8	0.4	0	-2.8	20.2	19.2	20.4
52	20211103BS02	1	UU试验	4.13	2.03	198	0	-3	19	384.9	0	20.1	4.58	303.3	187	0	0	1	1	1	5.72	12.75	482.3	179	2.69	448.65	151.65	0	299.1	280.1	0.39	0	-2.86	20.2	19.2	20.4
53	20211103BS02	1	UU试验	4.22	2.05	198	0	-3	19	388.4	0	20.1	4.65	304.6	187	0	0	1	1	1	5.81	12.75	483.6	179	2.7	449.3	152.3	0	299.5	280.5	0.39	0	-2.91	20.2	19.3	20.4
54	20211103BS02	1	UU试验	4.3	2.07	198	0	-3	19	392.6	0	20.1	4.75	307.9	187	0	0	1	1	1	5.94	12.75	486.9	179	2.72	450.95	153.95	0	300.6	281.6	0.39	0	-2.97	20.2	19.2	20.4
55	20211103BS02	1	UU试验	4.38	2.09	198	0	-3	19	396.1	0	20.1	4.83	310.7	187	0	0	1	1	1	6.04	12.75	489.7	179	2.74	452.35	155.35	0	301.6	282.6	0.39	0	-3.02	20.3	19.3	20.4
56	20211103BS02	1	UU试验	4.47	2.11	198	0	-3	19	399.5	0	20.1	4.94	313.3	187	0	0	1	1	1	6.18	12.81	492.3	179	2.75	453.65	156.65	0	302.4	283.4	0.39	0	-3.09	20.3	19.2	20.4
57	20211103BS02	1	UU试验	4.55	2.13	198	0	-3	19	402.1	0	20.1	5.01	313.9	187	0	0	1	1	1	6.26	12.81	492.9	179	2.75	453.95	156.95	0	302.6	283.6	0.39	0	-3.13	20.2	19.3	20.4
58	20211103BS02	1	UU试验	4.63	2.15	198	0	-3	19	406.3	0	20.1	5.12	317.2	187	0	0	1	1	1	6.4	12.81	496.2	179	2.77	455.6	158.6	0	303.7	284.7	0.38	0	-3.2	20.2	19.3	20.4
59	20211103BS02	1	UU试验	4.72	2.17	198	0	-3	20	408.9	0	20.1	5.19	319.2	187	0	0	1	1	1	6.49	12.81	497.2	178	2.79	456.6	159.6	0	304.4	284.4	0.38	0	-3.25	20.3	19.3	20.4
60	20211103BS02	1	UU试验	4.8	2.19	197	0	-3	19	413.2	0	21.9	5.3	322.6	187	0	0	1	1	1	6.63	12.88	500.6	178	2.81	456.8	161.3	0	304.5	285.5	0.38	0	-3.32	20.2	19.3	20.4
61	20211103BS02	1	UU试验	4.88	2.21	198	0	-3	20	414.9	0	20.1	5.37	322.1	187	0	0	1	1	1	6.71	12.88	500.1	178	2.81	458.05	161.05	0	305.4	285.4	0.38	0	-3.36	20.3	19.3	20.4
62	20211103BS02	1	UU试验	4.97	2.23	198	0	-3	20	420	0	21.9	5.48	326.1	187	0	0	1	1	1	6.85	12.88	504.1	178	2.83	460.05	163.05	0	306.7	286.7	0.38	0	-3.43	20.2	19.4	20.4
63	20211103BS02	1	UU试验	5.05	2.25	197	0	-3	20	421.7	0	20.1	5.55	327.4	187	0	0	1	1	1	6.94	12.88	504.4	177	2.85	459.2	163.7	0	306.1	286.1	0.38	0	-3.47	20.3	19.4	20.4
64	20211103BS02	1	UU试验	5.13	2.27	199	0	-3	20	426	0	20.1	5.66	330.7	187	0	0	1	1	1	7.08	12.94	509.7	179	2.85	463.85	165.35	0	309.2	289.2	0.38	0	-3.54	20.3	19.3	20.4
65	20211103BS02	1	UU试验	5.22	2.28	198	0	-3	20	428.6	0	21.9	5.73	331.2	187	0	0	1	1	1	7.16	12.94	509.2	178	2.86	462.6	165.6	0	308.4	288.4	0.37	0	-3.58	20.2	19.3	20.4
66	20211103BS02	1	UU试验	5.3	2.3	198	0	-3	20	432.9	0	21.9	5.84	334.5	187	0	0	1	1	1	7.3	12.94	512.5	178	2.88	464.25	167.25	0	309.5	289.5	0.37	0	-3.65	20.3	19.4	20.4
67	20211103BS02	1	UU试验	5.38	2.32	199	0	-3	20	434.6	0	20.1	5.91	335.9	187	0	0	1	1	1	7.39	12.94	514.9	179	2.88	466.45	167.95	0	311	291	0.37	0	-3.7	20.2	19.3	20.4
68	20211103BS02	1	UU试验	5.47	2.34	198	0	-3	20	438.8	0	20.1	6.02	339.1	187	0	0	1	1	1	7.53	13	517.1	178	2.91	466.55	169.55	0	311	291	0.37	0	-3.77	20.2	19.3	20.4
69	20211103BS02	1	UU试验	5.55	2.36	198	0	-3	20	440.6	0	20.1	6.09	338.9	187	0	0	1	1	1	7.61	13	516.9	178	2.9	466.45	169.45	0	311	291	0.37	0	-3.81	20.2	19.3	20.4
70	20211103BS02	1	UU试验	5.63	2.37	197	0	-3	20	444.8	0	20.1	6.19	342.2	187	0	0	1	1	1	7.74	13	519.2	177	2.93	466.6	171.1	0	311.1	291.1	0.37	0	-3.87	20.2	19.3	20.4
71	20211103BS02	1	UU试验	5.72	2.39	198	0	-3	21	446.5	0	20.1	6.26	343.5	187	0	0	1	1	1	7.83	13	520.5	177	2.94	468.75	171.75	0	312.5	291.5	0.37	0	-3.92	20.2	19.3	20.4
72	20211103BS02	1	UU试验	5.8	2.41	198	0	-3	21	450.8	0	21.9	6.37	346.8	187	0	0	1	1	1	7.96	13.07	523.8	177	2.96	470.4	173.4	0	313.6	292.6	0.36	0	-3.98	20.2	19.3	20.4
73	20211103BS02	1	UU试验	5.88	2.43	197	0	-3	21	452.5	0	20.1	6.44	346.2	187	0	0	1	1	1	8.05	13.07	522.2	176	2.97	468.6	173.1	0	312.4	291.4	0.36	0	-4.03	20.2	19.3	20.3
74	20211103BS02	1	UU试验	5.97	2.44	198	0	-3	21	455.9	0	21.9	6.54	348.8	187	0	0	1	1	1	8.18	13.07	525.8	177	2.97	471.4	174.4	0	314.3	293.3	0.36	0	-4.09	20.2	19.3	20.4
75	20211103BS02	1	UU试验	6.05	2.46	198	0	-3	21	459.4	0	21.9	6.61	351.5	187	0	0	1	1	1	8.26	13.07	528.5	177	2.99	472.75	175.75	0	315.2	294.2	0.36	0	-4.13	20.2	19.3	20.4
76	20211103BS02	1	UU试验	6.13	2.48	198	0	-3	21	461.9	0	21.9	6.72	353.4	187	0	0	1	1	1	8.4	13.13	530.4	177	3	473.7	176.7	0	315.8	294.8	0.36	0	-4.2	20.2	19.3	20.4
77	20211103BS02	1	UU试验	6.22	2.49	198	0	-3	21	464.5	0	21.9	6.78	353.8	187	0	0	1	1	1	8.48	13.13	530.8	177	3	473.9	176.9	0	315.9	294.9	0.36	0	-4.24	20.2	19.3	20.4
78	20211103BS02	1	UU试验	6.3	2.51	198	0	-3	21	468.8	0	21.9	6.89	357	187	0	0	1	1	1	8.61	13.13	534	177	3.02	475.5	178.5	0	317	296	0.36	0	-4.31	20.2	19.3	20.3
79	20211103BS02	1	UU试验	6.38	2.53	199	0	-3	21	472.2	0	21.9	6.96	359.6	187	0	0	1	1	1	8.7	13.13	537.6	178	3.02	478.3	179.8	0	318.9	297.9	0.36	0	-4.35	20.2	19.3	20.4
80	20211103BS02	1	UU试验	6.47	2.54	199	0	-3	21	475.6	0	21.9	7.06	362.2	187	0	0	1	1	1	8.82	13.13	540.2	178	3.03	479.6	181.1	0	319.7	298.7	0.35	0	-4.41	20.2	19.3	20.4
81	20211103BS02	1	UU试验	6.55	2.56	198	0	-3	21	476.5	0	21.9	7.13	362.9	187	0	0	1	1	1	8.91	13.2	539.9	177	3.05	478.45	181.45	0	319	298	0.35	0	-4.46	20.2	19.3	20.4
82	20211103BS02	1	UU试验	6.63	2.58	198	0	-3	21	479	0	21.9	7.24	362.9	187	0	0	1	1	1	9.05	13.2	539.9	177	3.05	478.45	181.45	0	319	298	0.35	0	-4.53	20.2	19.3	20.4
83	20211103BS02	1	UU试验	6.72	2.59	198	0	-3	22	482.5	0	21.9	7.31	365.5	187	0	0	1	1	1	9.14	13.2	541.5	176	3.08	479.75	182.75	0	319.8	297.8	0.35	0	-4.57	20.2	19.3	20.4
84	20211103BS02	1	UU试验	6.8	2.61	198	0	-3	21	485	0	21.9	7.42	367.4	187	0	0	1	1	1	9.28	13.26	544.4	177	3.08	480.7	183.7	0	320.5	299.5	0.35	0	-4.64	20.2	19.3	20.3
85	20211103BS02	1	UU试验	6.88	2.62	198	0	-3	22	487.6	0	21.9	7.49	367.7	187	0	0	1	1	1	9.36	13.26	543.7	176	3.09	480.85	183.85	0	320.6	298.6	0.35	0	-4.68	20.2	19.3	20.4
86	20211103BS02	1	UU试验	6.97	2.64	198	0	-3	21	491	0	21.9	7.61	370.3	187	0	0	1	1	1	9.51	13.26	547.3	177	3.09	482.15	185.15	0	321.4	300.4	0.35	0	-4.76	20.2	19.3	20.3
87	20211103BS02	1	UU试验	7.05	2.66	198	0	-3	22	493.6	0	21.9	7.68	372.2	187	0	0	1	1	1	9.6	13.26	548.2	176	3.11	483.1	186.1	0	322.1	300.1	0.35	0	-4.8	20.2	19.3	20.4
88	20211103BS02	1	UU试验	7.13	2.67	199	0	-3	22	497	0	21.9	7.79	374.8	187	0	0	1	1	1	9.74	13.32	551.8	177	3.12	485.9	187.4	0	323.9	301.9	0.35	0	-4.87	20.2	19.3	20.4
89	20211103BS02	1	UU试验	7.22	2.69	198	0	-3	22	500.4	0	21.9	7.86	375.7	187	0	0	1	1	1	9.82	13.32	551.7	176	3.13	484.85	187.85	0	323.2	301.2	0.35	0	-4.91	20.2	19.3	20.3
90	20211103BS02	1	UU试验	7.3	2.7	198	0	-3	22	503	0	21.9	7.98	377.6	187	0	0	1	1	1	9.98	13.32	553.6	176	3.15	485.8	188.8	0	323.9	301.9	0.34	0	-4.99	20.2	19.3	20.4
91	20211103BS02	1	UU试验	7.38	2.72	199	0	-3	22	504.7	0	21.9	8.05	378.9	187	0	0	1	1	1	10.06	13.32	555.9	177	3.14	487.95	189.45	0	325.3	303.3	0.34	0	-5.03	20.2	19.3	20.3
92	20211103BS02	1	UU试验	7.47	2.73	198	0	-3	22	509	0	21.9	8.16	382.1	187	0	0	1	1	1	10.2	13.39	558.1	176	3.17	488.05	191.05	0	325.4	303.4	0.34	0	-5.1	20.2	19.3	20.3
93	20211103BS02	1	UU试验	7.55	2.75	199	0	-3	22	511.6	0	21.9	8.23	382.1	187	0	0	1	1	1	10.29	13.39	559.1	177	3.16	489.55	191.05	0	326.4	304.4	0.34	0	-5.14	20.2	19.3	20.3
94	20211103BS02	1	UU试验	7.63	2.76	198	0	-3	22	515.8	0	21.9	8.34	385.2	187	0	0	1	1	1	10.43	13.39	561.2	176	3.19	489.6	192.6	0	326.4	304.4	0.34	0	-5.22	20.2	19.3	20.3
95	20211103BS02	1	UU试验	7.72	2.78	198	0	-3	22	517.5	0	21.9	8.41	386.5	187	0	0	1	1	1	10.51	13.39	562.5	176	3.2	490.25	193.25	0	326.8	304.8	0.34	0	-5.26	20.2	19.3	20.4
96	20211103BS02	1	UU试验	7.8	2.79	199	0	-3	22	521	0	21.9	8.52	389.1	187	0	0	1	1	1	10.65	13.45	566.1	177	3.2	493.05	194.55	0	328.7	306.7	0.34	0	-5.33	20.2	19.3	20.4
97	20211103BS02	1	UU试验	7.88	2.81	199	0	-3	22	523.5	0	21.9	8.6	389.2	187	0	0	1	1	1	10.75	13.45	566.2	177	3.2	493.1	194.6	0	328.7	306.7	0.34	0	-5.38	20.2	19.3	20.3
98	20211103BS02	1	UU试验	7.97	2.82	198	0	-3	22	526.1	0	21.9	8.71	391.2	187	0	0	1	1	1	10.89	13.45	567.2	176	3.22	492.6	195.6	0	328.4	306.4	0.34	0	-5.45	20.2	19.3	20.4
99	20211103BS02	1	UU试验	8.05	2.84	198	0	-3	23	528.7	0	21.9	8.78	393.1	187	0	0	1	1	1	10.98	13.45	568.1	175	3.25	493.55	196.55	0	329	306	0.33	0	-5.49	20.2	19.3	20.4
100	20211103BS02	1	UU试验	8.13	2.85	198	0	-3	22	531.2	0	21.9	8.89	394.9	187	0	0	1	1	1	11.11	13.52	570.9	176	3.24	494.45	197.45	0	329.6	307.6	0.33	0	-5.56	20.2	19.3	20.3
101	20211103BS02	1	UU试验	8.22	2.87	199	0	-3	23	533.8	0	23.7	8.96	394.8	187	0	0	1	1	1	11.2	13.52	570.8	176	3.24	495.9	197.4	0	330.6	307.6	0.34	0	-5.6	20.2	19.3	20.4
102	20211103BS02	1	UU试验	8.3	2.88	198	0	-3	22	536.4	0	21.9	9.06	396.7	187	0	0	1	1	1	11.32	13.52	572.7	176	3.25	495.35	198.35	0	330.2	308.2	0.33	0	-5.66	20.2	19.3	20.4
103	20211103BS02	1	UU试验	8.38	2.9	199	0	-3	23	538.1	0	23.7	9.14	398	187	0	0	1	1	1	11.43	13.52	574	176	3.26	497.5	199	0	331.7	308.7	0.33	0	-5.72	20.2	19.3	20.4
104	20211103BS02	1	UU试验	8.47	2.91	199	0	-3	23	540.6	0	23.7	9.24	399.9	187	0	0	1	1	1	11.55	13.58	575.9	176	3.27	498.45	199.95	0	332.3	309.3	0.33	0	-5.78	20.2	19.3	20.3
105	20211103BS02	1	UU试验	8.55	2.92	198	0	-3	23	542.3	0	21.9	9.32	399.3	187	0	0	1	1	1	11.65	13.58	574.3	175	3.28	496.65	199.65	0	331.1	308.1	0.33	0	-5.83	20.2	19.3	20.3
106	20211103BS02	1	UU试验	8.63	2.94	198	0	-3	23	545.8	0	23.7	9.42	401.9	187	0	0	1	1	1	11.78	13.58	576.9	175	3.3	497.95	200.95	0	332	309	0.33	0	-5.89	20.2	19.3	20.4
107	20211103BS02	1	UU试验	8.72	2.95	198	0	-3	23	547.5	0	23.7	9.49	403.2	187	0	0	1	1	1	11.86	13.58	578.2	175	3.3	498.6	201.6	0	332.4	309.4	0.33	0	-5.93	20.2	19.3	20.4
108	20211103BS02	1	UU试验	8.8	2.97	199	0	-3	23	549.2	0	23.7	9.6	404.4	187	0	0	1	1	1	12	13.65	580.4	176	3.3	500.7	202.2	0	333.8	310.8	0.33	0	-6	20.2	19.3	20.3
109	20211103BS02	1	UU试验	8.88	2.98	199	0	-3	23	550.9	0	23.7	9.67	403.6	187	0	0	1	1	1	12.09	13.65	579.6	176	3.29	500.3	201.8	0	333.5	310.5	0.33	0	-6.05	20.2	19.3	20.3
110	20211103BS02	1	UU试验	8.97	2.99	198	0	-3	23	553.5	0	23.7	9.77	405.5	187	0	0	1	1	1	12.21	13.65	580.5	175	3.32	499.75	202.75	0	333.2	310.2	0.33	0	-6.11	20.2	19.3	20.3
111	20211103BS02	1	UU试验	9.05	3.01	199	0	-3	23	553.5	0	23.7	9.84	405.5	187	0	0	1	1	1	12.3	13.72	581.5	176	3.3	501.25	202.75	0	334.2	311.2	0.33	0	-6.15	20.2	19.3	20.3
112	20211103BS02	1	UU试验	9.13	3.02	199	0	-3	23	556	0	23.7	9.94	405.2	187	0	0	1	1	1	12.43	13.72	581.2	176	3.3	501.1	202.6	0	334.1	311.1	0.33	0	-6.22	20.2	19.3	20.3
113	20211103BS02	1	UU试验	9.22	3.04	198	0	-3	23	556.9	0	23.7	10.01	405.9	187	0	0	1	1	1	12.51	13.72	580.9	175	3.32	499.95	202.95	0	333.3	310.3	0.33	0	-6.26	20.2	19.3	20.3
114	20211103BS02	1	UU试验	9.3	3.05	198	0	-3	23	559.5	0	23.7	10.11	407.8	187	0	0	1	1	1	12.64	13.72	582.8	175	3.33	500.9	203.9	0	333.9	310.9	0.33	0	-6.32	20.2	19.3	20.3
115	20211103BS02	1	UU试验	9.38	3.06	199	0	-3	23	561.2	0	23.7	10.18	409	187	0	0	1	1	1	12.73	13.78	585	176	3.32	503	204.5	0	335.3	312.3	0.33	0	-6.37	20.2	19.3	20.3
116	20211103BS02	1	UU试验	9.47	3.08	198	0	-3	23	564.6	0	23.7	10.29	409.7	187	0	0	1	1	1	12.86	13.78	584.7	175	3.34	501.85	204.85	0	334.6	311.6	0.33	0	-6.43	20.2	19.3	20.3
117	20211103BS02	1	UU试验	9.55	3.09	199	0	-3	23	566.3	0	23.7	10.36	411	187	0	0	1	1	1	12.95	13.78	587	176	3.34	504	205.5	0	336	313	0.33	0	-6.48	20.2	19.3	20.3
118	20211103BS02	1	UU试验	9.63	3.1	199	0	-3	23	568.9	0	23.7	10.46	412.8	187	0	0	1	1	1	13.08	13.78	588.8	176	3.35	504.9	206.4	0	336.6	313.6	0.33	0	-6.54	20.2	19.4	20.4
119	20211103BS02	1	UU试验	9.72	3.12	199	0	-3	24	570.6	0	23.7	10.53	414.1	187	0	0	1	1	1	13.16	13.85	589.1	175	3.37	505.55	207.05	0	337	313	0.32	0	-6.58	20.2	19.4	20.4
120	20211103BS02	1	UU试验	9.8	3.13	198	0	-3	24	572.3	0	23.7	10.64	413.2	187	0	0	1	1	1	13.3	13.85	587.2	174	3.37	503.6	206.6	0	335.7	311.7	0.32	0	-6.65	20.2	19.4	20.4
121	20211103BS02	1	UU试验	9.88	3.14	199	0	-3	24	573.1	0	23.7	10.71	413.8	187	0	0	1	1	1	13.39	13.85	588.8	175	3.36	505.4	206.9	0	336.9	312.9	0.32	0	-6.7	20.2	19.4	20.3
122	20211103BS02	1	UU试验	9.97	3.16	198	0	-3	24	576.6	0	23.7	10.81	416.3	187	0	0	1	1	1	13.51	13.85	590.3	174	3.39	505.15	208.15	0	336.8	312.8	0.32	0	-6.76	20.2	19.4	20.4
123	20211103BS02	1	UU试验	10.05	3.17	199	0	-3	24	577.4	0	23.7	10.88	416.9	187	0	0	1	1	1	13.6	13.91	591.9	175	3.38	506.95	208.45	0	338	314	0.32	0	-6.8	20.2	19.4	20.4
124	20211103BS02	1	UU试验	10.13	3.18	199	0	-3	24	580.8	0	23.7	10.99	417.5	187	0	0	1	1	1	13.74	13.91	592.5	175	3.39	507.25	208.75	0	338.2	314.2	0.32	0	-6.87	20.2	19.4	20.3
125	20211103BS02	1	UU试验	10.22	3.2	198	0	-3	24	581.7	0	23.7	11.06	418.2	187	0	0	1	1	1	13.83	13.91	592.2	174	3.4	506.1	209.1	0	337.4	313.4	0.32	0	-6.92	20.2	19.4	20.3
126	20211103BS02	1	UU试验	10.3	3.21	198	0	-3	24	584.3	0	23.7	11.16	420.1	187	0	0	1	1	1	13.95	13.98	594.1	174	3.41	507.05	210.05	0	338	314	0.32	0	-6.98	20.2	19.4	20.3
127	20211103BS02	1	UU试验	10.38	3.22	199	0	-3	24	586.8	0	23.7	11.22	419.7	187	0	0	1	1	1	14.03	13.98	594.7	175	3.4	508.35	209.85	0	338.9	314.9	0.32	0	-7.02	20.2	19.4	20.3
128	20211103BS02	1	UU试验	10.47	3.24	199	0	-3	24	587.7	0	23.7	11.33	420.4	187	0	0	1	1	1	14.16	13.98	595.4	175	3.4	508.7	210.2	0	339.1	315.1	0.32	0	-7.08	20.2	19.4	20.3
129	20211103BS02	1	UU试验	10.55	3.25	198	0	-3	24	589.4	0	23.7	11.4	421.6	187	0	0	1	1	1	14.25	13.98	595.6	174	3.42	507.8	210.8	0	338.5	314.5	0.32	0	-7.13	20.1	19.4	20.3
130	20211103BS02	1	UU试验	10.63	3.26	198	0	-3	24	592	0	23.7	11.5	423.5	187	0	0	1	1	1	14.38	14.05	597.5	174	3.43	508.75	211.75	0	339.2	315.2	0.32	0	-7.19	20.2	19.4	20.3
131	20211103BS02	1	UU试验	10.72	3.27	199	0	-3	24	593.7	0	23.7	11.57	422.6	187	0	0	1	1	1	14.46	14.05	597.6	175	3.41	509.8	211.3	0	339.9	315.9	0.32	0	-7.23	20.1	19.4	20.3
132	20211103BS02	1	UU试验	10.8	3.29	198	0	-3	24	596.2	0	23.7	11.67	424.3	187	0	0	1	1	1	14.59	14.05	598.3	174	3.44	509.15	212.15	0	339.4	315.4	0.32	0	-7.3	20.1	19.4	20.3
133	20211103BS02	1	UU试验	10.88	3.3	199	0	-3	24	598	0	23.7	11.74	425.6	187	0	0	1	1	1	14.68	14.05	600.6	175	3.43	511.3	212.8	0	340.9	316.9	0.32	0	-7.34	20.1	19.4	20.3
134	20211103BS02	1	UU试验	10.97	3.31	199	0	-3	24	601.4	0	23.7	11.85	428	187	0	0	1	1	1	14.81	14.11	603	175	3.45	512.5	214	0	341.7	317.7	0.32	0	-7.41	20.1	19.4	20.3
135	20211103BS02	1	UU试验	11.05	3.32	199	0	-3	24	603.1	0	23.7	11.91	427.4	187	0	0	1	1	1	14.89	14.11	602.4	175	3.44	512.2	213.7	0	341.5	317.5	0.32	0	-7.45	20.1	19.4	20.3
136	20211103BS02	1	UU试验	11.13	3.34	198	0	-3	24	604.8	0	23.7	12.01	428.6	187	0	0	1	1	1	15.01	14.11	602.6	174	3.46	511.3	214.3	0	340.9	316.9	0.32	0	-7.51	20.1	19.4	20.3
137	20211103BS02	1	UU试验	11.22	3.35	199	0	-3	24	607.4	0	23.7	12.08	430.5	187	0	0	1	1	1	15.1	14.11	605.5	175	3.46	513.75	215.25	0	342.5	318.5	0.32	0	-7.55	20.1	19.4	20.3
138	20211103BS02	1	UU试验	11.3	3.36	198	0	-3	24	609.9	0	25.5	12.18	432.2	187	0	0	1	1	1	15.23	14.18	606.2	174	3.48	513.1	216.1	0	342.1	318.1	0.31	0	-7.62	20.2	19.4	20.3
139	20211103BS02	1	UU试验	11.38	3.37	199	0	-3	25	611.6	0	25.5	12.25	431.3	187	0	0	1	1	1	15.31	14.18	605.3	174	3.48	514.15	215.65	0	342.8	317.8	0.32	0	-7.66	20.2	19.4	20.3
140	20211103BS02	1	UU试验	11.47	3.39	199	0	-3	24	613.4	0	23.7	12.36	432.6	187	0	0	1	1	1	15.45	14.18	607.6	175	3.47	514.8	216.3	0	343.2	319.2	0.32	0	-7.73	20.1	19.4	20.3
141	20211103BS02	1	UU试验	11.55	3.4	198	0	-3	25	615.9	0	23.7	12.42	434.3	187	0	0	1	1	1	15.53	14.18	607.3	173	3.51	514.15	217.15	0	342.8	317.8	0.31	0	-7.77	20.1	19.4	20.3
142	20211103BS02	1	UU试验	11.63	3.41	199	0	-3	25	618.5	0	25.5	12.54	436.2	187	0	0	1	1	1	15.68	14.25	610.2	174	3.51	516.6	218.1	0	344.4	319.4	0.31	0	-7.84	20.2	19.4	20.3
143	20211103BS02	1	UU试验	11.72	3.42	199	0	-3	25	620.2	0	25.5	12.6	435.2	187	0	0	1	1	1	15.75	14.25	609.2	174	3.5	516.1	217.6	0	344.1	319.1	0.31	0	-7.88	20.2	19.4	20.3
144	20211103BS02	1	UU试验	11.8	3.44	199	0	-3	25	622.8	0	25.5	12.71	437.1	187	0	0	1	1	1	15.89	14.25	611.1	174	3.51	517.05	218.55	0	344.7	319.7	0.31	0	-7.95	20.1	19.4	20.3
145	20211103BS02	1	UU试验	11.88	3.45	198	0	-3	25	624.5	0	25.5	12.79	438.2	187	0	0	1	1	1	15.99	14.31	611.2	173	3.53	516.1	219.1	0	344.1	319.1	0.31	0	-8	20.1	19.4	20.3
146	20211103BS02	1	UU试验	11.97	3.46	199	0	-3	25	627	0	25.5	12.9	438.2	187	0	0	1	1	1	16.13	14.31	612.2	174	3.52	517.6	219.1	0	345.1	320.1	0.31	0	-8.07	20.1	19.4	20.3
147	20211103BS02	1	UU试验	12.05	3.47	199	0	-3	25	628.7	0	25.5	12.97	439.3	187	0	0	1	1	1	16.21	14.31	613.3	174	3.52	518.15	219.65	0	345.4	320.4	0.31	0	-8.11	20.1	19.4	20.3
148	20211103BS02	1	UU试验	12.13	3.48	199	0	-3	25	630.5	0	25.5	13.08	440.6	187	0	0	1	1	1	16.35	14.38	614.6	174	3.53	518.8	220.3	0	345.9	320.9	0.31	0	-8.18	20.1	19.4	20.3
149	20211103BS02	1	UU试验	12.22	3.5	199	0	-2	25	633	0	25.5	13.15	440.2	187	0	0	1	1	1	16.44	14.38	614.2	174	3.53	518.6	220.1	0	345.7	320.7	0.31	0	-8.22	20.1	19.4	20.3
150	20211103BS02	1	UU试验	12.3	3.51	199	0	-3	25	635.6	0	25.5	13.26	442	187	0	0	1	1	1	16.58	14.38	616	174	3.54	519.5	221	0	346.3	321.3	0.31	0	-8.29	20.1	19.4	20.3
151	20211103BS02	1	UU试验	12.38	3.52	199	0	-3	25	637.3	0	25.5	13.33	443.2	187	0	0	1	1	1	16.66	14.38	617.2	174	3.55	520.1	221.6	0	346.7	321.7	0.31	0	-8.33	20.1	19.4	20.3
152	20211103BS02	1	UU试验	12.47	3.53	199	0	-3	25	640.7	0	25.5	13.44	445.5	187	0	0	1	1	1	16.8	14.45	619.5	174	3.56	521.25	222.75	0	347.5	322.5	0.31	0	-8.4	20.1	19.4	20.3
153	20211103BS02	1	UU试验	12.55	3.54	199	0	-3	25	642.4	0	25.5	13.51	444.6	187	0	0	1	1	1	16.89	14.45	618.6	174	3.56	520.8	222.3	0	347.2	322.2	0.31	0	-8.45	20.1	19.4	20.3
154	20211103BS02	1	UU试验	12.63	3.55	199	0	-2	25	645	0	25.5	13.61	446.4	187	0	0	1	1	1	17.01	14.45	620.4	174	3.57	521.7	223.2	0	347.8	322.8	0.31	0	-8.51	20.1	19.4	20.3
155	20211103BS02	1	UU试验	12.72	3.57	199	0	-3	25	646.7	0	25.5	13.68	447.5	187	0	0	1	1	1	17.1	14.45	621.5	174	3.57	522.25	223.75	0	348.2	323.2	0.31	0	-8.55	20.1	19.4	20.3
156	20211103BS02	1	UU试验	12.8	3.58	199	0	-3	25	648.4	0	25.5	13.79	448.7	187	0	0	1	1	1	17.24	14.51	622.7	174	3.58	522.85	224.35	0	348.6	323.6	0.31	0	-8.62	20.1	19.4	20.3
157	20211103BS02	1	UU试验	12.88	3.59	199	0	-3	25	650.1	0	25.5	13.86	448	187	0	0	1	1	1	17.33	14.51	622	174	3.57	522.5	224	0	348.3	323.3	0.31	0	-8.66	20.1	19.4	20.3
158	20211103BS02	1	UU试验	12.97	3.6	199	0	-3	25	652.7	0	25.5	13.97	449.8	187	0	0	1	1	1	17.46	14.51	623.8	174	3.59	523.4	224.9	0	348.9	323.9	0.31	0	-8.73	20.1	19.4	20.3
159	20211103BS02	1	UU试验	13.05	3.61	199	0	-3	25	654.4	0	25.5	14.04	451	187	0	0	1	1	1	17.55	14.58	625	174	3.59	524	225.5	0	349.3	324.3	0.31	0	-8.78	20.1	19.4	20.3
160	20211103BS02	1	UU试验	13.13	3.62	199	0	-3	25	657	0	25.5	14.15	450.6	187	0	0	1	1	1	17.69	14.58	624.6	174	3.59	523.8	225.3	0	349.2	324.2	0.31	0	-8.85	20.1	19.4	20.3
161	20211103BS02	1	UU试验	13.22	3.64	199	0	-3	25	658.7	0	25.5	14.21	451.8	187	0	0	1	1	1	17.76	14.58	625.8	174	3.6	524.4	225.9	0	349.6	324.6	0.31	0	-8.88	20.1	19.4	20.2
162	20211103BS02	1	UU试验	13.3	3.65	199	0	-3	26	660.4	0	25.5	14.32	452.9	187	0	0	1	1	1	17.9	14.65	625.9	173	3.62	524.95	226.45	0	350	324	0.31	0	-8.95	20.1	19.4	20.3
163	20211103BS02	1	UU试验	13.38	3.66	199	0	-3	26	661.3	0	25.5	14.39	451.4	187	0	0	1	1	1	17.99	14.65	624.4	173	3.61	524.2	225.7	0	349.5	323.5	0.31	0	-8.99	20.1	19.4	20.2
164	20211103BS02	1	UU试验	13.47	3.67	199	0	-3	25	663	0	25.5	14.5	452.6	187	0	0	1	1	1	18.13	14.65	626.6	174	3.6	524.8	226.3	0	349.9	324.9	0.31	0	-9.07	20.1	19.4	20.2
165	20211103BS02	1	UU试验	13.55	3.68	199	0	-3	25	664.7	0	25.5	14.57	453.7	187	0	0	1	1	1	18.21	14.65	627.7	174	3.61	525.35	226.85	0	350.2	325.2	0.3	0	-9.11	20.1	19.4	20.2
166	20211103BS02	1	UU试验	13.63	3.69	199	0	-3	26	666.4	0	25.5	14.67	454.9	187	0	0	1	1	1	18.34	14.72	627.9	173	3.63	525.95	227.45	0	350.6	324.6	0.3	0	-9.17	20.1	19.4	20.2
167	20211103BS02	1	UU试验	13.72	3.7	200	0	-2	26	667.2	0	25.5	14.74	453.3	187	0	0	1	1	1	18.43	14.72	627.3	174	3.61	526.65	226.65	0	351.1	325.1	0.31	0	-9.22	20.1	19.4	20.2
168	20211103BS02	1	UU试验	13.8	3.71	199	0	-3	26	668.1	0	25.5	14.84	453.9	187	0	0	1	1	1	18.55	14.72	626.9	173	3.62	525.45	226.95	0	350.3	324.3	0.3	0	-9.28	20.1	19.4	20.2
169	20211103BS02	1	UU试验	13.88	3.73	199	0	-3	25	669	0	25.5	14.9	454.5	187	0	0	1	1	1	18.63	14.72	628.5	174	3.61	525.75	227.25	0	350.5	325.5	0.3	0	-9.32	20.1	19.4	20.2
170	20211103BS02	1	UU试验	13.97	3.74	199	0	-3	26	670.7	0	25.5	15.01	455.6	187	0	0	1	1	1	18.76	14.79	628.6	173	3.63	526.3	227.8	0	350.9	324.9	0.3	0	-9.38	20.1	19.4	20.2
171	20211103BS02	1	UU试验	14.05	3.75	199	0	-2	26	671.5	0	27.4	15.08	454	187	0	0	1	1	1	18.85	14.79	627	173	3.62	525.5	227	0	350.3	324.3	0.3	0	-9.43	20.1	19.4	20.2
172	20211103BS02	1	UU试验	14.13	3.76	199	0	-3	26	674.1	0	25.5	15.18	455.8	187	0	0	1	1	1	18.98	14.79	628.8	173	3.63	526.4	227.9	0	350.9	324.9	0.3	0	-9.49	20.1	19.4	20.2
173	20211103BS02	1	UU试验	14.22	3.77	198	0	-3	26	674.9	0	25.5	15.25	456.3	187	0	0	1	1	1	19.06	14.85	628.3	172	3.65	525.15	228.15	0	350.1	324.1	0.3	0	-9.53	20.1	19.4	20.2
174	20211103BS02	1	UU试验	14.3	3.78	199	0	-3	26	676.7	0	25.5	15.36	455.7	187	0	0	1	1	1	19.2	14.85	628.7	173	3.63	526.35	227.85	0	350.9	324.9	0.3	0	-9.6	20.1	19.4	20.2
175	20211103BS02	1	UU试验	14.38	3.79	199	0	-3	26	676.7	0	25.5	15.43	455.7	187	0	0	1	1	1	19.29	14.85	628.7	173	3.63	526.35	227.85	0	350.9	324.9	0.3	0	-9.65	20.1	19.4	20.2
176	20211103BS02	1	UU试验	14.47	3.8	199	0	-3	26	678.4	0	25.5	15.54	456.8	187	0	0	1	1	1	19.43	14.92	629.8	173	3.64	526.9	228.4	0	351.3	325.3	0.3	0	-9.72	20.1	19.4	20.2
177	20211103BS02	1	UU试验	14.55	3.81	198	0	-3	26	679.2	0	25.5	15.61	455.2	187	0	0	1	1	1	19.51	14.92	627.2	172	3.65	524.6	227.6	0	349.7	323.7	0.3	0	-9.76	20.1	19.4	20.2
178	20211103BS02	1	UU试验	14.63	3.83	199	0	-3	26	682.6	0	25.5	15.71	457.5	187	0	0	1	1	1	19.64	14.92	630.5	173	3.64	527.25	228.75	0	351.5	325.5	0.3	0	-9.82	20.1	19.4	20.2
179	20211103BS02	1	UU试验	14.72	3.84	199	0	-3	26	683.5	0	27.4	15.78	458.1	187	0	0	1	1	1	19.73	14.92	631.1	173	3.65	527.55	229.05	0	351.7	325.7	0.3	0	-9.87	20.1	19.4	20.2
180	20211103BS02	1	UU试验	14.8	3.85	199	0	-3	26	684.4	0	25.5	15.88	458.7	187	0	0	1	1	1	19.85	14.99	631.7	173	3.65	527.85	229.35	0	351.9	325.9	0.3	0	-9.93	20.1	19.4	20.2
181	20211103BS02	1	UU试验	14.88	3.86	199	0	-3	26	686.1	0	27.4	15.95	457.7	187	0	0	1	1	1	19.94	14.99	630.7	173	3.65	527.35	228.85	0	351.6	325.6	0.3	0	-9.97	20.1	19.4	20.2
182	20211103BS02	1	UU试验	14.97	3.87	199	0	-3	26	688.6	0	25.5	16.05	459.4	187	0	0	1	1	1	20.06	14.99	632.4	173	3.66	528.2	229.7	0	352.1	326.1	0.3	0	-10.03	20.1	19.4	20.2
183	20211103BS02	1	UU试验	15.05	3.88	199	0	-3	26	689.5	0	27.4	16.12	460	187	0	0	1	1	1	20.15	15.06	633	173	3.66	528.5	230	0	352.3	326.3	0.3	0	-10.07	20.1	19.4	20.2
184	20211103BS02	1	UU试验	15.13	3.89	199	0	-3	26	690.3	0	27.4	16.22	458.4	187	0	0	1	1	1	20.28	15.06	631.4	173	3.65	527.7	229.2	0	351.8	325.8	0.3	0	-10.14	20.1	19.4	20.2
185	20211103BS02	1	UU试验	15.22	3.9	199	0	-3	26	692.1	0	25.5	16.29	459.6	187	0	0	1	1	1	20.36	15.06	632.6	173	3.66	528.3	229.8	0	352.2	326.2	0.3	0	-10.18	20.1	19.4	20.2
186	20211103BS02	1	UU试验	15.3	3.91	199	0	-3	26	693.8	0	27.4	16.39	460.7	187	0	0	1	1	1	20.49	15.06	633.7	173	3.66	528.85	230.35	0	352.6	326.6	0.3	0	-10.24	20.1	19.4	20.2
187	20211103BS02	1	UU试验	15.38	3.92	199	0	-3	26	694.6	0	27.4	16.46	461.2	187	0	0	1	1	1	20.58	15.13	634.2	173	3.67	529.1	230.6	0	352.7	326.7	0.3	0	-10.29	20.1	19.4	20.2
188	20211103BS02	1	UU试验	15.47	3.93	199	0	-3	26	696.3	0	25.5	16.56	460.2	187	0	0	1	1	1	20.7	15.13	633.2	173	3.66	528.6	230.1	0	352.4	326.4	0.3	0	-10.35	20.1	19.4	20.2
189	20211103BS02	1	UU试验	15.55	3.94	199	0	-2	27	698	0	27.4	16.63	461.3	187	0	0	1	1	1	20.79	15.13	633.3	172	3.68	529.15	230.65	0	352.8	325.8	0.3	0	-10.4	20.1	19.4	20.2
190	20211103BS02	1	UU试验	15.63	3.95	199	0	-3	27	700.6	0	27.4	16.73	463.1	187	0	0	1	1	1	20.91	15.2	635.1	172	3.69	530.05	231.55	0	353.4	326.4	0.3	0	-10.46	20.1	19.4	20.2
191	20211103BS02	1	UU试验	15.72	3.96	199	0	-3	26	702.3	0	27.4	16.8	462	187	0	0	1	1	1	21	15.2	635	173	3.67	529.5	231	0	353	327	0.3	0	-10.5	20.1	19.4	20.3
192	20211103BS02	1	UU试验	15.8	3.97	200	0	-2	27	704	0	27.4	16.9	463.2	187	0	0	1	1	1	21.12	15.2	636.2	173	3.68	531.6	231.6	0	354.4	327.4	0.3	0	-10.56	20.1	19.4	20.3
193	20211103BS02	1	UU试验	15.88	3.99	200	0	-3	27	705.7	0	27.4	16.97	464.3	187	0	0	1	1	1	21.21	15.2	637.3	173	3.68	532.15	232.15	0	354.8	327.8	0.3	0	-10.61	20.1	19.4	20.3
194	20211103BS02	1	UU试验	15.97	4	200	0	-2	27	707.4	0	27.4	17.07	465.4	187	0	0	1	1	1	21.34	15.27	638.4	173	3.69	532.7	232.7	0	355.1	328.1	0.3	0	-10.67	20.1	19.4	20.3
195	20211103BS02	1	UU试验	16.05	4.01	200	0	-2	27	709.2	0	27.4	17.14	464.4	187	0	0	1	1	1	21.43	15.27	637.4	173	3.68	532.2	232.2	0	354.8	327.8	0.3	0	-10.72	20.1	19.4	20.3
196	20211103BS02	1	UU试验	16.13	4.02	199	0	-3	27	711.7	0	27.4	17.24	466.1	187	0	0	1	1	1	21.55	15.27	638.1	172	3.71	531.55	233.05	0	354.4	327.4	0.3	0	-10.78	20.1	19.4	20.3
197	20211103BS02	1	UU试验	16.22	4.03	199	0	-2	27	712.6	0	27.4	17.31	466.7	187	0	0	1	1	1	21.64	15.34	638.7	172	3.71	531.85	233.35	0	354.6	327.6	0.3	0	-10.82	20.1	19.4	20.3
198	20211103BS02	1	UU试验	16.3	4.04	199	0	-2	27	714.3	0	27.4	17.42	465.6	187	0	0	1	1	1	21.77	15.34	637.6	172	3.71	531.3	232.8	0	354.2	327.2	0.3	0	-10.89	20.1	19.4	20.3
199	20211103BS02	1	UU试验	16.38	4.05	199	0	-3	27	716	0	27.4	17.49	466.8	187	0	0	1	1	1	21.86	15.34	638.8	172	3.71	531.9	233.4	0	354.6	327.6	0.3	0	-10.93	20.1	19.4	20.3
200	20211103BS02	1	UU试验	16.47	4.06	199	0	-3	27	717.7	0	27.4	17.6	467.9	187	0	0	1	1	1	22	15.41	639.9	172	3.72	532.45	233.95	0	355	328	0.3	0	-11	20.1	19.4	20.3
201	20211103BS02	1	UU试验	16.55	4.07	199	0	-3	27	718.6	0	27.4	17.67	466.3	187	0	0	1	1	1	22.09	15.41	638.3	172	3.71	531.65	233.15	0	354.4	327.4	0.3	0	-11.05	20.1	19.4	20.3
202	20211103BS02	1	UU试验	16.63	4.08	199	0	-2	27	720.3	0	27.4	17.77	467.4	187	0	0	1	1	1	22.21	15.41	639.4	172	3.72	532.2	233.7	0	354.8	327.8	0.3	0	-11.11	20.1	19.4	20.3
203	20211103BS02	1	UU试验	16.72	4.09	199	0	-3	27	722.8	0	27.4	17.85	469	187	0	0	1	1	1	22.31	15.48	641	172	3.73	533	234.5	0	355.3	328.3	0.3	0	-11.16	20.1	19.5	20.4
204	20211103BS02	1	UU试验	16.8	4.1	199	0	-3	27	724.6	0	27.4	17.96	468.1	187	0	0	1	1	1	22.45	15.48	640.1	172	3.72	532.55	234.05	0	355	328	0.3	0	-11.23	20.1	19.4	20.3
205	20211103BS02	1	UU试验	16.88	4.11	199	0	-2	27	726.3	0	27.4	18.03	469.2	187	0	0	1	1	1	22.54	15.48	641.2	172	3.73	533.1	234.6	0	355.4	328.4	0.3	0	-11.27	20.1	19.5	20.4
206	20211103BS02	1	UU试验	16.97	4.12	199	0	-2	27	728.8	0	27.4	18.13	470.8	187	0	0	1	1	1	22.66	15.54	642.8	172	3.74	533.9	235.4	0	355.9	328.9	0.3	0	-11.33	20.1	19.5	20.4
207	20211103BS02	1	UU试验	17.05	4.13	199	0	-3	27	730.5	0	27.4	18.21	470.1	187	0	0	1	1	1	22.76	15.54	642.1	172	3.73	533.55	235.05	0	355.7	328.7	0.3	0	-11.38	20.1	19.4	20.3
208	20211103BS02	1	UU试验	17.13	4.14	199	0	-3	27	732.3	0	27.4	18.32	471.2	187	0	0	1	1	1	22.9	15.54	643.2	172	3.74	534.1	235.6	0	356.1	329.1	0.3	0	-11.45	20.1	19.5	20.4
209	20211103BS02	1	UU试验	17.22	4.15	199	0	-3	27	733.1	0	27.4	18.39	471.8	187	0	0	1	1	1	22.99	15.61	643.8	172	3.74	534.4	235.9	0	356.3	329.3	0.3	0	-11.49	20.1	19.5	20.4
210	20211103BS02	1	UU试验	17.3	4.16	199	0	-3	27	735.7	0	27.4	18.5	471.3	187	0	0	1	1	1	23.13	15.61	643.3	172	3.74	534.15	235.65	0	356.1	329.1	0.3	0	-11.57	20.1	19.5	20.4
211	20211103BS02	1	UU试验	17.38	4.17	199	0	-2	27	737.4	0	27.4	18.57	472.4	187	0	0	1	1	1	23.21	15.61	644.4	172	3.75	534.7	236.2	0	356.5	329.5	0.3	0	-11.61	20.1	19.5	20.4
212	20211103BS02	1	UU试验	17.47	4.18	199	0	-3	27	739.1	0	27.4	18.68	473.5	187	0	0	1	1	1	23.35	15.69	645.5	172	3.75	535.25	236.75	0	356.8	329.8	0.3	0	-11.68	20.1	19.5	20.4
213	20211103BS02	1	UU试验	17.55	4.19	199	0	-2	27	740.8	0	29.2	18.75	472.1	187	0	0	1	1	1	23.44	15.69	644.1	172	3.74	534.55	236.05	0	356.4	329.4	0.3	0	-11.72	20.1	19.5	20.4
214	20211103BS02	1	UU试验	17.63	4.2	199	0	-3	27	742.5	0	27.4	18.86	473.2	187	0	0	1	1	1	23.58	15.69	645.2	172	3.75	535.1	236.6	0	356.7	329.7	0.3	0	-11.79	20.1	19.5	20.4
215	20211103BS02	1	UU试验	17.72	4.21	199	0	-3	27	744.2	0	27.4	18.93	474.3	187	0	0	1	1	1	23.66	15.76	646.3	172	3.76	535.65	237.15	0	357.1	330.1	0.3	0	-11.83	20.1	19.4	20.3
216	20211103BS02	1	UU试验	17.8	4.22	200	0	-2	27	745.9	0	27.4	19.04	473.3	187	0	0	1	1	1	23.8	15.76	646.3	173	3.74	536.65	236.65	0	357.8	330.8	0.3	0	-11.9	20.1	19.5	20.4
217	20211103BS02	1	UU试验	17.88	4.23	199	0	-3	27	747.7	0	27.4	19.11	474.4	187	0	0	1	1	1	23.89	15.76	646.4	172	3.76	535.7	237.2	0	357.1	330.1	0.3	0	-11.95	20.1	19.4	20.3
218	20211103BS02	1	UU试验	17.97	4.24	200	0	-2	27	749.4	0	27.4	19.21	475.5	187	0	0	1	1	1	24.01	15.83	648.5	173	3.75	537.75	237.75	0	358.5	331.5	0.3	0	-12.01	20.1	19.5	20.4
219	20211103BS02	1	UU试验	18.05	4.25	200	0	-2	27	750.2	0	29.2	19.29	473.9	187	0	0	1	1	1	24.11	15.83	646.9	173	3.74	536.95	236.95	0	358	331	0.3	0	-12.06	20.1	19.5	20.4
220	20211103BS02	1	UU试验	18.13	4.26	199	0	-3	27	751.9	0	27.4	19.39	475	187	0	0	1	1	1	24.24	15.83	647	172	3.76	536	237.5	0	357.3	330.3	0.3	0	-12.12	20.1	19.4	20.3
221	20211103BS02	1	UU试验	18.22	4.27	200	0	-2	27	752.8	0	29.2	19.46	475.6	187	0	0	1	1	1	24.33	15.83	648.6	173	3.75	537.8	237.8	0	358.5	331.5	0.3	0	-12.17	20.1	19.5	20.4
222	20211103BS02	1	UU试验	18.3	4.28	200	0	-2	28	755.4	0	29.2	19.56	477.2	187	0	0	1	1	1	24.45	15.9	649.2	172	3.77	538.6	238.6	0	359.1	331.1	0.3	0	-12.23	20.1	19.5	20.4
223	20211103BS02	1	UU试验	18.38	4.29	199	0	-3	27	756.2	0	27.4	19.63	475.6	187	0	0	1	1	1	24.54	15.9	647.6	172	3.77	536.3	237.8	0	357.5	330.5	0.29	0	-12.27	20.1	19.5	20.4
224	20211103BS02	1	UU试验	18.47	4.3	200	0	-2	28	757.9	0	29.2	19.73	476.7	187	0	0	1	1	1	24.66	15.9	648.7	172	3.77	538.35	238.35	0	358.9	330.9	0.3	0	-12.33	20.1	19.5	20.4
225	20211103BS02	1	UU试验	18.55	4.31	199	0	-3	28	758.8	0	27.4	19.8	477.2	187	0	0	1	1	1	24.75	15.97	648.2	171	3.79	537.1	238.6	0	358.1	330.1	0.29	0	-12.38	20.1	19.5	20.4
226	20211103BS02	1	UU试验	18.63	4.32	200	0	-2	28	759.6	0	29.2	19.91	475.6	187	0	0	1	1	1	24.89	15.97	647.6	172	3.77	537.8	237.8	0	358.5	330.5	0.3	0	-12.45	20.1	19.5	20.4
227	20211103BS02	1	UU试验	18.72	4.33	200	0	-2	28	760.5	0	27.4	19.98	476.2	187	0	0	1	1	1	24.98	15.97	648.2	172	3.77	538.1	238.1	0	358.7	330.7	0.3	0	-12.49	20.1	19.5	20.4
228	20211103BS02	1	UU试验	18.8	4.34	200	0	-3	28	761.3	0	27.4	20.08	476.7	187	0	0	1	1	1	25.1	16.04	648.7	172	3.77	538.35	238.35	0	358.9	330.9	0.3	0	-12.55	20.1	19.5	20.3
229	20211103BS02	1	UU试验	18.88	4.35	199	0	-2	28	762.2	0	27.4	20.15	475.2	187	0	0	1	1	1	25.19	16.04	646.2	171	3.78	536.1	237.6	0	357.4	329.4	0.3	0	-12.6	20.1	19.5	20.4
230	20211103BS02	1	UU试验	18.97	4.36	199	0	-2	28	763.1	0	27.4	20.26	475.7	187	0	0	1	1	1	25.32	16.04	646.7	171	3.78	536.35	237.85	0	357.6	329.6	0.29	0	-12.66	20.1	19.5	20.4
231	20211103BS02	1	UU试验	19.05	4.36	199	0	-3	28	763.9	0	27.4	20.33	476.2	187	0	0	1	1	1	25.41	16.11	647.2	171	3.78	536.6	238.1	0	357.7	329.7	0.29	0	-12.71	20.1	19.5	20.4
232	20211103BS02	1	UU试验	19.13	4.37	199	0	-2	28	765.6	0	29.2	20.43	475.2	187	0	0	1	1	1	25.54	16.11	646.2	171	3.78	536.1	237.6	0	357.4	329.4	0.3	0	-12.77	20.1	19.5	20.4
233	20211103BS02	1	UU试验	19.22	4.38	199	0	-3	28	766.5	0	27.4	20.5	475.8	187	0	0	1	1	1	25.63	16.11	646.8	171	3.78	536.4	237.9	0	357.6	329.6	0.29	0	-12.82	20.1	19.5	20.3
234	20211103BS02	1	UU试验	19.3	4.39	199	0	-2	28	769	0	29.2	20.6	477.3	187	0	0	1	1	1	25.75	16.18	648.3	171	3.79	537.15	238.65	0	358.1	330.1	0.29	0	-12.88	20.1	19.5	20.3
235	20211103BS02	1	UU试验	19.38	4.4	199	0	-2	28	769.9	0	29.2	20.67	475.8	187	0	0	1	1	1	25.84	16.18	646.8	171	3.78	536.4	237.9	0	357.6	329.6	0.29	0	-12.92	20.1	19.5	20.4
236	20211103BS02	1	UU试验	19.47	4.41	199	0	-3	28	770.8	0	29.2	20.78	476.4	187	0	0	1	1	1	25.98	16.18	647.4	171	3.79	536.7	238.2	0	357.8	329.8	0.29	0	-12.99	20.1	19.5	20.3
237	20211103BS02	1	UU试验	19.55	4.42	199	0	-2	28	772.5	0	29.2	20.85	477.4	187	0	0	1	1	1	26.06	16.25	648.4	171	3.79	537.2	238.7	0	358.1	330.1	0.29	0	-13.03	20.1	19.5	20.3
238	20211103BS02	1	UU试验	19.63	4.43	199	0	-3	28	774.2	0	29.2	20.95	476.4	187	0	0	1	1	1	26.19	16.25	647.4	171	3.79	536.7	238.2	0	357.8	329.8	0.29	0	-13.1	20.1	19.5	20.4
239	20211103BS02	1	UU试验	19.72	4.44	199	0	-3	28	775	0	29.2	21.03	476.9	187	0	0	1	1	1	26.29	16.25	647.9	171	3.79	536.95	238.45	0	358	330	0.29	0	-13.15	20.1	19.5	20.3
240	20211103BS02	1	UU试验	19.8	4.45	199	0	-2	28	777.6	0	29.2	21.13	478.5	187	0	0	1	1	1	26.41	16.32	649.5	171	3.8	537.75	239.25	0	358.5	330.5	0.29	0	-13.21	20.1	19.5	20.4
241	20211103BS02	1	UU试验	19.88	4.46	199	0	-3	28	777.6	0	29.2	21.2	476.5	187	0	0	1	1	1	26.5	16.32	647.5	171	3.79	536.75	238.25	0	357.8	329.8	0.29	0	-13.25	20.1	19.5	20.3
242	20211103BS02	1	UU试验	19.97	4.47	199	0	-3	28	779.3	0	29.2	21.3	477.5	187	0	0	1	1	1	26.63	16.32	648.5	171	3.79	537.25	238.75	0	358.2	330.2	0.29	0	-13.32	20.1	19.5	20.3
243	20211103BS02	1	UU试验	20.05	4.48	199	0	-2	28	780.2	0	29.2	21.37	478.1	187	0	0	1	1	1	26.71	16.39	649.1	171	3.8	537.55	239.05	0	358.4	330.4	0.29	0	-13.36	20.1	19.5	20.3
244	20211103BS02	1	UU试验	20.13	4.49	199	0	-3	28	781.9	0	27.4	21.47	477.1	187	0	0	1	1	1	26.84	16.39	648.1	171	3.79	537.05	238.55	0	358	330	0.29	0	-13.42	20.1	19.5	20.3
245	20211103BS02	1	UU试验	20.22	4.5	199	0	-3	28	782.7	0	27.4	21.54	477.5	187	0	0	1	1	1	26.93	16.39	648.5	171	3.79	537.25	238.75	0	358.2	330.2	0.29	0	-13.47	20.1	19.5	20.4
246	20211103BS02	1	UU试验	20.3	4.51	199	0	-3	28	786.1	0	27.4	21.64	479.6	187	0	0	1	1	1	27.05	16.47	650.6	171	3.8	538.3	239.8	0	358.9	330.9	0.29	0	-13.53	20.1	19.5	20.3
247	20211103BS02	1	UU试验	20.38	4.51	199	0	-3	28	786.1	0	29.2	21.7	477.3	187	0	0	1	1	1	27.13	16.47	648.3	171	3.79	537.15	238.65	0	358.1	330.1	0.29	0	-13.57	20.1	19.5	20.3
248	20211103BS02	1	UU试验	20.47	4.52	200	0	-2	29	787.9	0	29.2	21.81	478.4	187	0	0	1	1	1	27.26	16.47	649.4	171	3.8	539.2	239.2	0	359.5	330.5	0.29	0	-13.63	20.1	19.5	20.4
249	20211103BS02	1	UU试验	20.55	4.53	199	0	-3	28	788.7	0	29.2	21.87	478.9	187	0	0	1	1	1	27.34	16.54	649.9	171	3.8	537.95	239.45	0	358.6	330.6	0.29	0	-13.67	20.1	19.5	20.3
250	20211103BS02	1	UU试验	20.63	4.54	199	0	-3	28	790.4	0	29.2	21.98	477.9	187	0	0	1	1	1	27.48	16.54	648.9	171	3.79	537.45	238.95	0	358.3	330.3	0.29	0	-13.74	20.1	19.5	20.3
251	20211103BS02	1	UU试验	20.72	4.55	200	0	-2	29	792.1	0	29.2	22.05	478.9	187	0	0	1	1	1	27.56	16.54	649.9	171	3.8	539.45	239.45	0	359.6	330.6	0.29	0	-13.78	20.1	19.5	20.4
252	20211103BS02	1	UU试验	20.8	4.56	199	0	-3	28	793.8	0	29.2	22.15	479.9	187	0	0	1	1	1	27.69	16.61	650.9	171	3.81	538.45	239.95	0	359	331	0.29	0	-13.85	20.1	19.5	20.3
253	20211103BS02	1	UU试验	20.88	4.57	199	0	-2	29	793.8	0	29.2	22.22	477.9	187	0	0	1	1	1	27.78	16.61	647.9	170	3.81	537.45	238.95	0	358.3	329.3	0.29	0	-13.89	20.1	19.5	20.4
254	20211103BS02	1	UU试验	20.97	4.58	200	0	-2	29	795.6	0	29.2	22.32	479	187	0	0	1	1	1	27.9	16.61	650	171	3.8	539.5	239.5	0	359.7	330.7	0.29	0	-13.95	20.1	19.5	20.4
255	20211103BS02	1	UU试验	21.05	4.59	199	0	-3	28	796.4	0	29.2	22.39	479.5	187	0	0	1	1	1	27.99	16.68	650.5	171	3.8	538.25	239.75	0	358.8	330.8	0.29	0	-14	20.1	19.5	20.3
256	20211103BS02	1	UU试验	21.13	4.6	200	0	-2	29	799	0	29.2	22.5	479	187	0	0	1	1	1	28.13	16.68	650	171	3.8	539.5	239.5	0	359.7	330.7	0.29	0	-14.07	20.1	19.5	20.4
257	20211103BS02	1	UU试验	21.22	4.61	198	0	-3	28	800.7	0	29.2	22.57	480	187	0	0	1	1	1	28.21	16.68	650	170	3.82	537	240	0	358	330	0.29	0	-14.11	20.1	19.5	20.3
258	20211103BS02	1	UU试验	21.3	4.62	198	0	-2	29	802.4	0	29.2	22.68	481.1	187	0	0	1	1	1	28.35	16.76	650.1	169	3.85	537.55	240.55	0	358.4	329.4	0.29	0	-14.18	20.1	19.5	20.3
259	20211103BS02	1	UU试验	21.38	4.62	199	0	-2	29	803.3	0	29.2	22.75	479.3	187	0	0	1	1	1	28.44	16.76	649.3	170	3.82	538.15	239.65	0	358.8	329.8	0.29	0	-14.22	20.1	19.5	20.4
260	20211103BS02	1	UU试验	21.47	4.63	199	0	-2	29	805	0	29.2	22.86	480.3	187	0	0	1	1	1	28.58	16.83	650.3	170	3.83	538.65	240.15	0	359.1	330.1	0.29	0	-14.29	20.1	19.5	20.3
261	20211103BS02	1	UU试验	21.55	4.64	199	0	-2	29	806.7	0	29.2	22.93	479.3	187	0	0	1	1	1	28.66	16.83	649.3	170	3.82	538.15	239.65	0	358.8	329.8	0.29	0	-14.33	20.1	19.5	20.4
262	20211103BS02	1	UU试验	21.63	4.65	199	0	-2	29	808.4	0	29.2	23.04	480.3	187	0	0	1	1	1	28.8	16.83	650.3	170	3.83	538.65	240.15	0	359.1	330.1	0.29	0	-14.4	20.1	19.5	20.4
263	20211103BS02	1	UU试验	21.72	4.66	199	0	-2	29	810.1	0	29.2	23.11	481.3	187	0	0	1	1	1	28.89	16.9	651.3	170	3.83	539.15	240.65	0	359.4	330.4	0.29	0	-14.45	20.1	19.5	20.3
264	20211103BS02	1	UU试验	21.8	4.67	199	0	-2	29	811.8	0	29.2	23.22	480.4	187	0	0	1	1	1	29.03	16.9	650.4	170	3.83	538.7	240.2	0	359.1	330.1	0.29	0	-14.52	20.1	19.5	20.4
265	20211103BS02	1	UU试验	21.88	4.68	199	0	-3	29	813.5	0	29.2	23.29	481.4	187	0	0	1	1	1	29.11	16.9	651.4	170	3.83	539.2	240.7	0	359.5	330.5	0.29	0	-14.56	20.1	19.5	20.3
266	20211103BS02	1	UU试验	21.97	4.69	199	0	-3	29	815.2	0	29.2	23.4	482.4	187	0	0	1	1	1	29.25	16.97	652.4	170	3.84	539.7	241.2	0	359.8	330.8	0.29	0	-14.63	20.1	19.5	20.3
267	20211103BS02	1	UU试验	22.05	4.7	199	0	-2	29	817.8	0	29.2	23.47	481.9	187	0	0	1	1	1	29.34	16.97	651.9	170	3.83	539.45	240.95	0	359.6	330.6	0.29	0	-14.67	20.1	19.5	20.4
268	20211103BS02	1	UU试验	22.13	4.7	199	0	-2	29	819.5	0	29.2	23.58	482.9	187	0	0	1	1	1	29.48	17.05	652.9	170	3.84	539.95	241.45	0	360	331	0.29	0	-14.74	20.1	19.5	20.3
269	20211103BS02	1	UU试验	22.22	4.71	199	0	-2	29	821.2	0	29.2	23.65	481.6	187	0	0	1	1	1	29.56	17.05	651.6	170	3.83	539.3	240.8	0	359.5	330.5	0.29	0	-14.78	20.1	19.5	20.4
270	20211103BS02	1	UU试验	22.3	4.72	199	0	-2	29	822.9	0	29.2	23.76	482.6	187	0	0	1	1	1	29.7	17.05	652.6	170	3.84	539.8	241.3	0	359.9	330.9	0.29	0	-14.85	20.1	19.5	20.4
271	20211103BS02	1	UU试验	22.38	4.73	199	0	-3	29	825.5	0	29.2	23.83	484.2	187	0	0	1	1	1	29.79	17.12	654.2	170	3.85	540.6	242.1	0	360.4	331.4	0.29	0	-14.9	20.1	19.5	20.3
272	20211103BS02	1	UU试验	22.47	4.74	199	0	-2	29	827.2	0	29.2	23.94	483.2	187	0	0	1	1	1	29.93	17.12	653.2	170	3.84	540.1	241.6	0	360.1	331.1	0.29	0	-14.97	20.1	19.5	20.4
273	20211103BS02	1	UU试验	22.55	4.75	199	0	-2	29	827.2	0	29.2	24	483.2	187	0	0	1	1	1	30	17.12	653.2	170	3.84	540.1	241.6	0	360.1	331.1	0.29	0	-15	20.1	19.5	20.3
274	20211103BS02	1	UU试验	22.63	4.76	199	0	-3	29	828.9	0	29.2	24.11	484.2	187	0	0	1	1	1	30.14	17.19	654.2	170	3.85	540.6	242.1	0	360.4	331.4	0.29	0	-15.07	20.1	19.5	20.3
275	20211103BS02	1	UU试验	22.72	4.77	199	0	-2	29	829.8	0	29.2	24.18	482.7	187	0	0	1	1	1	30.23	17.19	652.7	170	3.84	539.85	241.35	0	359.9	330.9	0.29	0	-15.12	20.1	19.5	20.4
276	20211103BS02	1	UU试验	22.8	4.77	199	0	-3	29	831.5	0	29.2	24.29	483.7	187	0	0	1	1	1	30.36	17.27	653.7	170	3.85	540.35	241.85	0	360.2	331.2	0.29	0	-15.18	20.1	19.5	20.4
277	20211103BS02	1	UU试验	22.88	4.78	199	0	-2	29	832.3	0	29.2	24.36	481.9	187	0	0	1	1	1	30.45	17.27	651.9	170	3.83	539.45	240.95	0	359.6	330.6	0.29	0	-15.23	20.1	19.5	20.4
278	20211103BS02	1	UU试验	22.97	4.79	199	0	-2	29	834.1	0	29.2	24.47	483	187	0	0	1	1	1	30.59	17.27	653	170	3.84	540	241.5	0	360	331	0.29	0	-15.3	20.1	19.5	20.4
279	20211103BS02	1	UU试验	23.05	4.8	199	0	-2	29	834.9	0	29.2	24.54	483.4	187	0	0	1	1	1	30.68	17.34	653.4	170	3.84	540.2	241.7	0	360.1	331.1	0.29	0	-15.34	20.1	19.5	20.3
280	20211103BS02	1	UU试验	23.13	4.81	200	0	-2	30	835.8	0	29.2	24.64	482	187	0	0	1	1	1	30.8	17.34	652	170	3.84	541	241	0	360.7	330.7	0.29	0	-15.4	20.1	19.5	20.4
281	20211103BS02	1	UU试验	23.22	4.82	199	0	-3	29	835.8	0	29.2	24.71	482	187	0	0	1	1	1	30.89	17.34	652	170	3.84	539.5	241	0	359.7	330.7	0.29	0	-15.45	20.1	19.5	20.3
282	20211103BS02	1	UU试验	23.3	4.83	199	0	-3	29	836.6	0	29.2	24.81	482.5	187	0	0	1	1	1	31.01	17.41	652.5	170	3.84	539.75	241.25	0	359.8	330.8	0.29	0	-15.51	20.1	19.5	20.3
283	20211103BS02	1	UU试验	23.38	4.84	199	0	-2	29	836.6	0	29.2	24.88	480.5	187	0	0	1	1	1	31.1	17.41	650.5	170	3.83	538.75	240.25	0	359.2	330.2	0.29	0	-15.55	20.1	19.5	20.4
284	20211103BS02	1	UU试验	23.47	4.84	199	0	-3	29	837.5	0	29.2	24.98	481	187	0	0	1	1	1	31.23	17.41	651	170	3.83	539	240.5	0	359.3	330.3	0.29	0	-15.62	20.1	19.5	20.3
285	20211103BS02	1	UU试验	23.55	4.85	199	0	-2	29	837.5	0	29.2	25.05	481	187	0	0	1	1	1	31.31	17.49	651	170	3.83	539	240.5	0	359.3	330.3	0.29	0	-15.66	20.1	19.5	20.4
286	20211103BS02	1	UU试验	23.63	4.86	199	0	-2	29	839.2	0	31	25.15	479.8	187	0	0	1	1	1	31.44	17.49	649.8	170	3.82	538.4	239.9	0	358.9	329.9	0.29	0	-15.72	20.1	19.5	20.4
287	20211103BS02	1	UU试验	23.72	4.87	199	0	-3	29	840	0	29.2	25.22	480.3	187	0	0	1	1	1	31.53	17.56	650.3	170	3.83	538.65	240.15	0	359.1	330.1	0.29	0	-15.77	20.1	19.5	20.3
288	20211103BS02	1	UU试验	23.8	4.88	200	0	-2	30	841.8	0	31	25.33	479.4	187	0	0	1	1	1	31.66	17.56	649.4	170	3.82	539.7	239.7	0	359.8	329.8	0.29	0	-15.83	20.1	19.5	20.3
289	20211103BS02	1	UU试验	23.88	4.89	199	0	-2	29	842.6	0	29.2	25.39	479.8	187	0	0	1	1	1	31.74	17.56	649.8	170	3.82	538.4	239.9	0	358.9	329.9	0.29	0	-15.87	20.1	19.5	20.3
290	20211103BS02	1	UU试验	23.97	4.9	199	0	-2	29	843.5	0	29.2	25.5	480.4	187	0	0	1	1	1	31.88	17.64	650.4	170	3.83	538.7	240.2	0	359.1	330.1	0.29	0	-15.94	20.1	19.5	20.3
291	20211103BS02	1	UU试验	24.05	4.9	199	0	-2	29	844.3	0	31	25.57	478.6	187	0	0	1	1	1	31.96	17.64	648.6	170	3.82	537.8	239.3	0	358.5	329.5	0.29	0	-15.98	20.1	19.5	20.4
292	20211103BS02	1	UU试验	24.13	4.91	199	0	-3	29	846.9	0	29.2	25.68	480.1	187	0	0	1	1	1	32.1	17.71	650.1	170	3.82	538.55	240.05	0	359	330	0.29	0	-16.05	20.1	19.5	20.3
293	20211103BS02	1	UU试验	24.22	4.92	199	0	-2	30	846.9	0	31	25.75	478.2	187	0	0	1	1	1	32.19	17.71	647.2	169	3.83	537.6	239.1	0	358.4	328.4	0.29	0	-16.1	20.1	19.5	20.3
294	20211103BS02	1	UU试验	24.3	4.93	199	0	-2	30	848.6	0	31	25.85	479.2	187	0	0	1	1	1	32.31	17.71	648.2	169	3.84	538.1	239.6	0	358.7	328.7	0.29	0	-16.16	20.1	19.5	20.3
295	20211103BS02	1	UU试验	24.38	4.94	199	0	-2	29	849.5	0	31	25.92	479.7	187	0	0	1	1	1	32.4	17.79	649.7	170	3.82	538.35	239.85	0	358.9	329.9	0.29	0	-16.2	20.1	19.5	20.3
296	20211103BS02	1	UU试验	24.47	4.95	199	0	-2	30	852	0	31	26.02	478.9	187	0	0	1	1	1	32.53	17.79	647.9	169	3.83	537.95	239.45	0	358.6	328.6	0.29	0	-16.27	20.1	19.5	20.3
297	20211103BS02	1	UU试验	24.55	4.95	199	0	-2	29	853.7	0	31	26.09	479.9	187	0	0	1	1	1	32.61	17.79	649.9	170	3.82	538.45	239.95	0	359	330	0.29	0	-16.31	20.1	19.5	20.3
298	20211103BS02	1	UU试验	24.63	4.96	199	0	-2	29	855.4	0	31	26.2	480.8	187	0	0	1	1	1	32.75	17.86	650.8	170	3.83	538.9	240.4	0	359.3	330.3	0.29	0	-16.38	20.1	19.5	20.3
299	20211103BS02	1	UU试验	24.72	4.97	199	0	-2	30	856.3	0	31	26.26	479.5	187	0	0	1	1	1	32.83	17.86	648.5	169	3.84	538.25	239.75	0	358.8	328.8	0.29	0	-16.42	20.1	19.5	20.3
300	20211103BS02	1	UU试验	24.8	4.98	199	0	-2	29	858	0	31	26.37	480.4	187	0	0	1	1	1	32.96	17.94	650.4	170	3.83	538.7	240.2	0	359.1	330.1	0.29	0	-16.48	20.1	19.5	20.3
301	20211103BS02	1	UU试验	24.88	4.99	199	0	-2	30	858	0	31	26.43	478.3	187	0	0	1	1	1	33.04	17.94	647.3	169	3.83	537.65	239.15	0	358.4	328.4	0.29	0	-16.52	20.1	19.5	20.3
302	20211103BS02	1	UU试验	24.97	5	199	0	-2	30	858.9	0	31	26.53	478.8	187	0	0	1	1	1	33.16	17.94	647.8	169	3.83	537.9	239.4	0	358.6	328.6	0.29	0	-16.58	20.1	19.5	20.4
