# Supplementary material for: Effect of freeze‒thaw cycles on root–Soil composite mechanical properties and slope stability
Source: PLoS One. 2024 Apr 25;19(4):e0302409. doi: 10.1371/journal.pone.0302409 (PMC11045164; doi:10.1371/journal.pone.0302409)
Supplement: S1 File — (ZIP) [file pone.0302409.s001.zip › Original data/original data/三轴/100kpa/100kpa EXCEL/(D2G7,100kpa)20211024BS2_uu_1.xlsx]

## Sheet: _20211024BS2_uu_1
ID	GCID	SpecimenID	TstMode	TimeMin	Squareroot	WeiYa	wytb	FanYa1	KongYa	CR	fytb	TiBian	ZhouXWeiYi	Q1dQ3	TargetWY	TargetFY1	TargetZYLC	TargetStrainSpd	TargetSYWD	TargetZTWD	E1	TuArea	Q11	Q31	Q11cQ31	HalfQ1pQ3	HalfQ1dQ3	Saturation	HalfQ11pQ31	Q1	K0	Ev	Er	sywd	ttwd	ztwd
1	20211024BS2	1	UU试验	0	0	97	0	6	0	0	0	25.5	0	5.8	87	0	0	1	1	1	0	12	0	0	0	0	0	0	0	0	0	0	0	19.1	18.5	19.2
2	20211024BS2	1	UU试验	0.08	0.29	97	0	-4	24	11.1	0	25.5	0.01	9.3	87	0	0	1	1	1	0.01	12	82.3	73	1.13	150.15	4.65	0	100.1	76.1	0.91	0	-0.01	19.1	18.5	19.2
3	20211024BS2	1	UU试验	0.13	0.37	98	0	-3	24	18	0	25.5	0.04	15	87	0	0	1	1	1	0.05	12	89	74	1.2	154.5	7.5	0	103	79	0.87	0	-0.03	19.1	18.5	19.2
4	20211024BS2	1	UU试验	0.23	0.48	97	0	-4	24	28.2	0	25.5	0.16	23.5	87	0	0	1	1	1	0.2	12	96.5	73	1.32	157.25	11.75	0	104.8	80.8	0.8	0	-0.1	19.1	18.5	19.2
5	20211024BS2	1	UU试验	0.27	0.52	97	0	-4	24	34.2	0	25.5	0.23	28.5	87	0	0	1	1	1	0.29	12.06	101.5	73	1.39	159.75	14.25	0	106.5	82.5	0.77	0	-0.15	19.1	18.5	19.2
6	20211024BS2	1	UU试验	0.35	0.59	97	0	-3	24	37.6	0	25.5	0.31	31.2	87	0	0	1	1	1	0.39	12.06	104.2	73	1.43	161.1	15.6	0	107.4	83.4	0.76	0	-0.2	19.1	18.5	19.2
7	20211024BS2	1	UU试验	0.4	0.63	97	0	-3	24	38.5	0	25.5	0.34	31.9	87	0	0	1	1	1	0.43	12.06	104.9	73	1.44	161.45	15.95	0	107.6	83.6	0.75	0	-0.22	19.1	18.5	19.2
8	20211024BS2	1	UU试验	0.48	0.7	98	0	-3	24	41.9	0	25.5	0.46	34.7	87	0	0	1	1	1	0.57	12.06	108.7	74	1.47	164.35	17.35	0	109.6	85.6	0.74	0	-0.28	19.1	18.5	19.2
9	20211024BS2	1	UU试验	0.57	0.75	98	0	-3	24	43.6	0	25.5	0.53	36.2	87	0	0	1	1	1	0.66	12.06	110.2	74	1.49	165.1	18.1	0	110.1	86.1	0.73	0	-0.33	19.1	18.5	19.2
10	20211024BS2	1	UU试验	0.65	0.81	97	0	-3	24	46.2	0	25.5	0.64	38.3	87	0	0	1	1	1	0.8	12.12	111.3	73	1.52	164.65	19.15	0	109.8	85.8	0.72	0	-0.4	19.1	18.5	19.2
11	20211024BS2	1	UU试验	0.73	0.86	97	0	-3	24	47	0	25.5	0.71	38.8	87	0	0	1	1	1	0.89	12.12	111.8	73	1.53	164.9	19.4	0	109.9	85.9	0.71	0	-0.45	19.1	18.5	19.2
12	20211024BS2	1	UU试验	0.82	0.9	97	0	-3	24	48.8	0	25.5	0.82	40.3	87	0	0	1	1	1	1.02	12.12	113.3	73	1.55	165.65	20.15	0	110.4	86.4	0.71	0	-0.51	19.1	18.5	19.2
13	20211024BS2	1	UU试验	0.9	0.95	97	0	-3	24	51.3	0	25.5	0.9	42.3	87	0	0	1	1	1	1.13	12.12	115.3	73	1.58	166.65	21.15	0	111.1	87.1	0.7	0	-0.56	19.1	18.5	19.2
14	20211024BS2	1	UU试验	0.98	0.99	97	0	-3	24	53	0	25.5	1.01	43.7	87	0	0	1	1	1	1.26	12.12	116.7	73	1.6	167.35	21.85	0	111.6	87.6	0.69	0	-0.63	19.1	18.5	19.2
15	20211024BS2	1	UU试验	1.07	1.03	97	0	-3	24	54.7	0	25.5	1.09	45.1	87	0	0	1	1	1	1.36	12.19	118.1	73	1.62	168.05	22.55	0	112	88	0.68	0	-0.68	19.1	18.5	19.2
16	20211024BS2	1	UU试验	1.15	1.07	97	0	-4	24	60.7	0	25.5	1.2	49.8	87	0	0	1	1	1	1.5	12.19	122.8	73	1.68	170.4	24.9	0	113.6	89.6	0.66	0	-0.75	19.1	18.5	19.2
17	20211024BS2	1	UU试验	1.23	1.11	98	0	-3	25	65.9	0	27.4	1.28	54.1	87	0	0	1	1	1	1.6	12.19	127.1	73	1.74	174.05	27.05	0	116	91	0.64	0	-0.8	19.2	18.6	19.2
18	20211024BS2	1	UU试验	1.32	1.15	98	0	-3	24	69.3	0	27.4	1.4	56.8	87	0	0	1	1	1	1.75	12.19	130.8	74	1.77	175.4	28.4	0	116.9	92.9	0.63	0	-0.88	19.2	18.6	19.2
19	20211024BS2	1	UU试验	1.4	1.18	98	0	-3	25	71.9	0	27.4	1.48	59	87	0	0	1	1	1	1.85	12.25	132	73	1.81	176.5	29.5	0	117.7	92.7	0.62	0	-0.93	19.2	18.6	19.2
20	20211024BS2	1	UU试验	1.48	1.22	98	0	-3	25	112.9	0	27.4	1.59	92.2	87	0	0	1	1	1	1.99	12.25	165.2	73	2.26	193.1	46.1	0	128.7	103.7	0.52	0	-1	19.1	18.5	19.2
21	20211024BS2	1	UU试验	1.57	1.25	97	0	-4	25	136	0	27.4	1.67	111	87	0	0	1	1	1	2.09	12.25	183	72	2.54	201	55.5	0	134	109	0.47	0	-1.05	19.1	18.5	19.2
22	20211024BS2	1	UU试验	1.65	1.28	97	0	-3	25	161.7	0	27.4	1.79	132	87	0	0	1	1	1	2.24	12.25	204	72	2.83	211.5	66	0	141	116	0.42	0	-1.12	19.1	18.5	19.2
23	20211024BS2	1	UU试验	1.73	1.32	98	0	-3	26	175.4	0	27.4	1.87	143.2	87	0	0	1	1	1	2.34	12.31	215.2	72	2.99	218.6	71.6	0	145.7	119.7	0.41	0	-1.17	19.1	18.5	19.2
24	20211024BS2	1	UU试验	1.82	1.35	98	0	-3	26	197.6	0	29.2	1.99	160.5	87	0	0	1	1	1	2.49	12.31	232.5	72	3.23	227.25	80.25	0	151.5	125.5	0.38	0	-1.25	19.2	18.6	19.2
25	20211024BS2	1	UU试验	1.9	1.38	98	0	-3	27	212.1	0	29.2	2.07	172.3	87	0	0	1	1	1	2.59	12.31	243.3	71	3.43	233.15	86.15	0	155.4	128.4	0.36	0	-1.3	19.2	18.6	19.2
26	20211024BS2	1	UU试验	1.98	1.41	97	0	-3	27	233.5	0	29.2	2.19	189.7	87	0	0	1	1	1	2.74	12.31	259.7	70	3.71	240.35	94.85	0	160.2	133.2	0.34	0	-1.37	19.1	18.5	19.2
27	20211024BS2	1	UU试验	2.07	1.44	97	0	-3	27	246.4	0	29.2	2.26	200.2	87	0	0	1	1	1	2.83	12.37	270.2	70	3.86	245.6	100.1	0	163.7	136.7	0.33	0	-1.42	19.2	18.6	19.2
28	20211024BS2	1	UU试验	2.15	1.47	97	0	-3	27	264.3	0	29.2	2.38	213.7	87	0	0	1	1	1	2.98	12.37	283.7	70	4.05	252.35	106.85	0	168.2	141.2	0.31	0	-1.49	19.2	18.6	19.2
29	20211024BS2	1	UU试验	2.23	1.49	98	0	-3	28	276.3	0	29.2	2.47	223.4	87	0	0	1	1	1	3.09	12.37	293.4	70	4.19	258.7	111.7	0	172.5	144.5	0.3	0	-1.55	19.1	18.5	19.2
30	20211024BS2	1	UU试验	2.32	1.52	98	0	-3	28	294.3	0	31	2.58	237.9	87	0	0	1	1	1	3.23	12.37	307.9	70	4.4	265.95	118.95	0	177.3	149.3	0.29	0	-1.62	19.2	18.6	19.2
31	20211024BS2	1	UU试验	2.4	1.55	97	0	-4	28	306.2	0	31	2.66	247.5	87	0	0	1	1	1	3.33	12.43	316.5	69	4.59	269.25	123.75	0	179.5	151.5	0.28	0	-1.67	19.1	18.5	19.2
32	20211024BS2	1	UU试验	2.48	1.58	97	0	-4	29	323.4	0	31	2.79	260.2	87	0	0	1	1	1	3.49	12.43	328.2	68	4.83	275.6	130.1	0	183.7	154.7	0.27	0	-1.75	19.1	18.5	19.2
33	20211024BS2	1	UU试验	2.57	1.6	98	0	-3	30	334.5	0	31	2.86	269.1	87	0	0	1	1	1	3.58	12.43	337.1	68	4.96	281.55	134.55	0	187.7	157.7	0.27	0	-1.79	19.2	18.6	19.2
34	20211024BS2	1	UU试验	2.65	1.63	98	0	-3	30	350.7	0	31	2.98	282.1	87	0	0	1	1	1	3.73	12.5	350.1	68	5.15	288.05	141.05	0	192	162	0.26	0	-1.87	19.1	18.5	19.2
35	20211024BS2	1	UU试验	2.73	1.65	98	0	-3	31	360.1	0	32.8	3.06	288.1	87	0	0	1	1	1	3.83	12.5	355.1	67	5.3	291.05	144.05	0	194	163	0.25	0	-1.92	19.2	18.6	19.2
36	20211024BS2	1	UU试验	2.82	1.68	98	0	-3	31	375.5	0	32.8	3.18	300.4	87	0	0	1	1	1	3.98	12.5	367.4	67	5.48	297.2	150.2	0	198.1	167.1	0.25	0	-1.99	19.2	18.6	19.2
37	20211024BS2	1	UU试验	2.9	1.7	97	0	-4	31	386.7	0	32.8	3.26	309.4	87	0	0	1	1	1	4.08	12.5	375.4	66	5.69	300.2	154.7	0	200.1	169.1	0.24	0	-2.04	19.1	18.5	19.2
38	20211024BS2	1	UU试验	2.98	1.73	97	0	-3	31	401.2	0	32.8	3.37	321	87	0	0	1	1	1	4.21	12.5	387	66	5.86	306	160.5	0	204	173	0.23	0	-2.11	19.2	18.6	19.2
39	20211024BS2	1	UU试验	3.07	1.75	98	0	-3	32	409.8	0	34.7	3.45	327.8	87	0	0	1	1	1	4.31	12.56	393.8	66	5.97	310.9	163.9	0	207.3	175.3	0.23	0	-2.15	19.2	18.6	19.2
40	20211024BS2	1	UU试验	3.15	1.77	98	0	-3	32	424.3	0	34.7	3.56	337.8	87	0	0	1	1	1	4.45	12.56	403.8	66	6.12	315.9	168.9	0	210.6	178.6	0.22	0	-2.23	19.2	18.6	19.2
41	20211024BS2	1	UU试验	3.23	1.8	98	0	-3	32	432	0	34.7	3.64	343.9	87	0	0	1	1	1	4.55	12.56	409.9	66	6.21	318.95	171.95	0	212.6	180.6	0.22	0	-2.28	19.2	18.6	19.2
42	20211024BS2	1	UU试验	3.32	1.82	97	0	-3	32	444	0	34.7	3.75	353.5	87	0	0	1	1	1	4.69	12.62	418.5	65	6.44	322.25	176.75	0	214.8	182.8	0.22	0	-2.35	19.2	18.6	19.2
43	20211024BS2	1	UU试验	3.4	1.84	97	0	-3	32	453.4	0	34.7	3.83	359.3	87	0	0	1	1	1	4.79	12.62	424.3	65	6.53	325.15	179.65	0	216.8	184.8	0.21	0	-2.4	19.2	18.6	19.2
44	20211024BS2	1	UU试验	3.48	1.87	97	0	-3	33	465.4	0	34.7	3.95	368.8	87	0	0	1	1	1	4.94	12.62	432.8	64	6.76	329.9	184.4	0	219.9	186.9	0.21	0	-2.47	19.2	18.6	19.2
45	20211024BS2	1	UU试验	3.57	1.89	98	0	-3	32	472.2	0	34.7	4.02	374.2	87	0	0	1	1	1	5.03	12.62	440.2	66	6.67	334.1	187.1	0	222.7	190.7	0.21	0	-2.52	19.2	18.6	19.2
46	20211024BS2	1	UU试验	3.65	1.91	98	0	-3	33	483.3	0	34.7	4.14	383	87	0	0	1	1	1	5.18	12.69	448	65	6.89	338.5	191.5	0	225.7	192.7	0.2	0	-2.59	19.2	18.6	19.2
47	20211024BS2	1	UU试验	3.73	1.93	98	0	-3	33	490.2	0	34.7	4.21	386.3	87	0	0	1	1	1	5.26	12.69	451.3	65	6.94	340.15	193.15	0	226.8	193.8	0.2	0	-2.63	19.2	18.6	19.2
48	20211024BS2	1	UU试验	3.82	1.95	98	0	-3	33	500.4	0	34.7	4.32	394.3	87	0	0	1	1	1	5.4	12.69	459.3	65	7.07	344.15	197.15	0	229.4	196.4	0.2	0	-2.7	19.2	18.6	19.2
49	20211024BS2	1	UU试验	3.9	1.97	98	0	-3	33	506.4	0	36.5	4.4	399.1	87	0	0	1	1	1	5.5	12.69	464.1	65	7.14	346.55	199.55	0	231	198	0.2	0	-2.75	19.2	18.6	19.2
50	20211024BS2	1	UU试验	3.98	2	97	0	-4	33	515	0	34.7	4.51	405.8	87	0	0	1	1	1	5.64	12.75	469.8	64	7.34	348.4	202.9	0	232.3	199.3	0.19	0	-2.82	19.2	18.6	19.2
51	20211024BS2	1	UU试验	4.07	2.02	97	0	-3	34	521	0	36.5	4.58	408.6	87	0	0	1	1	1	5.72	12.75	471.6	63	7.49	349.8	204.3	0	233.2	199.2	0.19	0	-2.86	19.2	18.6	19.2
52	20211024BS2	1	UU试验	4.15	2.04	98	0	-3	34	529.5	0	36.5	4.69	415.3	87	0	0	1	1	1	5.86	12.75	479.3	64	7.49	354.65	207.65	0	236.4	202.4	0.19	0	-2.93	19.2	18.6	19.2
53	20211024BS2	1	UU试验	4.23	2.06	98	0	-3	34	534.7	0	36.5	4.76	419.4	87	0	0	1	1	1	5.95	12.75	483.4	64	7.55	356.7	209.7	0	237.8	203.8	0.19	0	-2.98	19.2	18.6	19.2
54	20211024BS2	1	UU试验	4.32	2.08	98	0	-3	34	542.3	0	36.5	4.87	425.3	87	0	0	1	1	1	6.09	12.75	489.3	64	7.65	359.65	212.65	0	239.8	205.8	0.19	0	-3.05	19.2	18.6	19.2
55	20211024BS2	1	UU试验	4.4	2.1	98	0	-3	34	546.6	0	36.5	4.94	428.7	87	0	0	1	1	1	6.18	12.81	492.7	64	7.7	361.35	214.35	0	240.9	206.9	0.19	0	-3.09	19.2	18.6	19.2
56	20211024BS2	1	UU试验	4.48	2.12	98	0	-3	35	552.6	0	36.5	5.04	431.4	87	0	0	1	1	1	6.3	12.81	494.4	63	7.85	362.7	215.7	0	241.8	206.8	0.19	0	-3.15	19.2	18.6	19.2
57	20211024BS2	1	UU试验	4.57	2.14	98	0	-3	35	556.9	0	36.5	5.11	434.7	87	0	0	1	1	1	6.39	12.81	497.7	63	7.9	364.35	217.35	0	242.9	207.9	0.18	0	-3.2	19.2	18.6	19.2
58	20211024BS2	1	UU试验	4.65	2.16	98	0	-3	35	562.9	0	36.5	5.22	439.4	87	0	0	1	1	1	6.53	12.81	502.4	63	7.97	366.7	219.7	0	244.5	209.5	0.18	0	-3.27	19.2	18.6	19.2
59	20211024BS2	1	UU试验	4.73	2.18	98	0	-3	36	567.2	0	38.3	5.29	442.8	87	0	0	1	1	1	6.61	12.88	504.8	62	8.14	368.4	221.4	0	245.6	209.6	0.18	0	-3.31	19.2	18.6	19.2
60	20211024BS2	1	UU试验	4.82	2.19	98	0	-3	35	572.3	0	38.3	5.4	444.3	87	0	0	1	1	1	6.75	12.88	507.3	63	8.05	369.15	222.15	0	246.1	211.1	0.18	0	-3.38	19.2	18.6	19.2
61	20211024BS2	1	UU试验	4.9	2.21	98	0	-3	36	577.4	0	38.3	5.47	448.3	87	0	0	1	1	1	6.84	12.88	510.3	62	8.23	371.15	224.15	0	247.4	211.4	0.18	0	-3.42	19.2	18.6	19.2
62	20211024BS2	1	UU试验	4.98	2.23	98	0	-3	36	583.4	0	38.3	5.58	453	87	0	0	1	1	1	6.98	12.88	515	62	8.31	373.5	226.5	0	249	213	0.18	0	-3.49	19.2	18.6	19.2
63	20211024BS2	1	UU试验	5.07	2.25	98	0	-3	36	586	0	38.3	5.66	455	87	0	0	1	1	1	7.08	12.94	517	62	8.34	374.5	227.5	0	249.7	213.7	0.18	0	-3.54	19.2	18.6	19.2
64	20211024BS2	1	UU试验	5.15	2.27	99	0	-3	36	591.1	0	38.3	5.77	456.8	87	0	0	1	1	1	7.21	12.94	519.8	63	8.25	376.9	228.4	0	251.3	215.3	0.18	0	-3.61	19.2	18.6	19.2
65	20211024BS2	1	UU试验	5.23	2.29	99	0	-3	36	593.7	0	38.3	5.85	458.8	87	0	0	1	1	1	7.31	12.94	521.8	63	8.28	377.9	229.4	0	251.9	215.9	0.18	0	-3.66	19.2	18.6	19.2
66	20211024BS2	1	UU试验	5.32	2.31	98	0	-3	36	598.8	0	38.3	5.96	462.8	87	0	0	1	1	1	7.45	12.94	524.8	62	8.46	378.4	231.4	0	252.3	216.3	0.17	0	-3.73	19.2	18.6	19.2
67	20211024BS2	1	UU试验	5.4	2.32	98	0	-3	36	601.4	0	38.3	6.04	464.8	87	0	0	1	1	1	7.55	13	526.8	62	8.5	379.4	232.4	0	252.9	216.9	0.17	0	-3.78	19.2	18.6	19.2
68	20211024BS2	1	UU试验	5.48	2.34	98	0	-3	37	605.7	0	38.3	6.15	465.9	87	0	0	1	1	1	7.69	13	526.9	61	8.64	379.95	232.95	0	253.3	216.3	0.17	0	-3.85	19.2	18.6	19.2
69	20211024BS2	1	UU试验	5.57	2.36	98	0	-3	37	608.2	0	38.3	6.23	467.8	87	0	0	1	1	1	7.79	13	528.8	61	8.67	380.9	233.9	0	253.9	216.9	0.17	0	-3.9	19.2	18.6	19.2
70	20211024BS2	1	UU试验	5.65	2.38	98	0	-3	37	612.5	0	38.3	6.34	471.2	87	0	0	1	1	1	7.93	13	532.2	61	8.72	382.6	235.6	0	255.1	218.1	0.17	0	-3.97	19.2	18.6	19.2
71	20211024BS2	1	UU试验	5.73	2.39	98	0	-3	37	615.9	0	38.3	6.42	473.8	87	0	0	1	1	1	8.03	13.07	534.8	61	8.77	383.9	236.9	0	255.9	218.9	0.17	0	-4.02	19.2	18.6	19.2
72	20211024BS2	1	UU试验	5.82	2.41	98	0	-3	37	620.2	0	38.3	6.53	474.5	87	0	0	1	1	1	8.16	13.07	535.5	61	8.78	384.25	237.25	0	256.2	219.2	0.17	0	-4.08	19.2	18.6	19.2
73	20211024BS2	1	UU试验	5.9	2.43	98	0	-3	37	622.8	0	38.3	6.61	476.5	87	0	0	1	1	1	8.26	13.07	537.5	61	8.81	385.25	238.25	0	256.8	219.8	0.17	0	-4.13	19.2	18.6	19.2
74	20211024BS2	1	UU试验	5.98	2.45	98	0	-3	37	626.2	0	38.3	6.73	479.1	87	0	0	1	1	1	8.41	13.13	540.1	61	8.85	386.55	239.55	0	257.7	220.7	0.17	0	-4.21	19.2	18.6	19.2
75	20211024BS2	1	UU试验	6.07	2.46	98	0	-3	38	628.7	0	40.1	6.8	478.8	87	0	0	1	1	1	8.5	13.13	538.8	60	8.98	386.4	239.4	0	257.6	219.6	0.17	0	-4.25	19.2	18.6	19.2
76	20211024BS2	1	UU试验	6.15	2.48	98	0	-3	37	632.2	0	38.3	6.91	481.5	87	0	0	1	1	1	8.64	13.13	542.5	61	8.89	387.75	240.75	0	258.5	221.5	0.17	0	-4.32	19.2	18.6	19.2
77	20211024BS2	1	UU试验	6.23	2.5	99	0	-3	38	634.7	0	40.1	6.99	483.4	87	0	0	1	1	1	8.74	13.13	544.4	61	8.92	390.2	241.7	0	260.1	222.1	0.17	0	-4.37	19.2	18.6	19.2
78	20211024BS2	1	UU试验	6.32	2.51	99	0	-3	38	637.3	0	40.1	7.1	485.4	87	0	0	1	1	1	8.88	13.2	546.4	61	8.96	391.2	242.7	0	260.8	222.8	0.17	0	-4.44	19.2	18.6	19.2
79	20211024BS2	1	UU试验	6.4	2.53	99	0	-3	38	639	0	40.1	7.17	484.1	87	0	0	1	1	1	8.96	13.2	545.1	61	8.94	390.55	242.05	0	260.4	222.4	0.17	0	-4.48	19.2	18.6	19.2
80	20211024BS2	1	UU试验	6.48	2.55	98	0	-3	38	641.6	0	40.1	7.29	486.1	87	0	0	1	1	1	9.11	13.2	546.1	60	9.1	390.05	243.05	0	260	222	0.17	0	-4.56	19.2	18.6	19.2
81	20211024BS2	1	UU试验	6.57	2.56	98	0	-3	38	644.1	0	40.1	7.37	488	87	0	0	1	1	1	9.21	13.2	548	60	9.13	391	244	0	260.7	222.7	0.17	0	-4.61	19.2	18.6	19.2
82	20211024BS2	1	UU试验	6.65	2.58	98	0	-3	38	647.6	0	40.1	7.48	490.6	87	0	0	1	1	1	9.35	13.26	550.6	60	9.18	392.3	245.3	0	261.5	223.5	0.17	0	-4.68	19.2	18.6	19.2
83	20211024BS2	1	UU试验	6.73	2.59	98	0	-3	38	650.1	0	40.1	7.55	490.3	87	0	0	1	1	1	9.44	13.26	550.3	60	9.17	392.15	245.15	0	261.4	223.4	0.17	0	-4.72	19.2	18.6	19.2
84	20211024BS2	1	UU试验	6.82	2.61	98	0	-3	38	653.6	0	40.1	7.67	492.9	87	0	0	1	1	1	9.59	13.26	552.9	60	9.22	393.45	246.45	0	262.3	224.3	0.17	0	-4.8	19.2	18.6	19.2
85	20211024BS2	1	UU试验	6.9	2.63	98	0	-3	38	656.1	0	40.1	7.75	494.8	87	0	0	1	1	1	9.69	13.26	554.8	60	9.25	394.4	247.4	0	262.9	224.9	0.17	0	-4.85	19.2	18.6	19.2
86	20211024BS2	1	UU试验	6.98	2.64	98	0	-3	38	659.5	0	40.1	7.86	497.4	87	0	0	1	1	1	9.82	13.32	557.4	60	9.29	395.7	248.7	0	263.8	225.8	0.16	0	-4.91	19.2	18.6	19.2
87	20211024BS2	1	UU试验	7.07	2.66	99	0	-3	38	661.3	0	40.1	7.94	496.5	87	0	0	1	1	1	9.93	13.32	557.5	61	9.14	396.75	248.25	0	264.5	226.5	0.17	0	-4.97	19.2	18.6	19.2
88	20211024BS2	1	UU试验	7.15	2.67	99	0	-3	38	664.7	0	40.1	8.06	499	87	0	0	1	1	1	10.07	13.32	560	61	9.18	398	249.5	0	265.3	227.3	0.17	0	-5.04	19.2	18.6	19.2
89	20211024BS2	1	UU试验	7.23	2.69	99	0	-3	38	665.5	0	40.1	8.13	499.6	87	0	0	1	1	1	10.16	13.39	560.6	61	9.19	398.3	249.8	0	265.5	227.5	0.17	0	-5.08	19.2	18.6	19.2
90	20211024BS2	1	UU试验	7.32	2.7	98	0	-3	38	669.8	0	40.1	8.24	500.2	87	0	0	1	1	1	10.3	13.39	560.2	60	9.34	397.1	250.1	0	264.7	226.7	0.16	0	-5.15	19.2	18.6	19.2
91	20211024BS2	1	UU试验	7.4	2.72	98	0	-3	39	671.5	0	40.1	8.32	501.5	87	0	0	1	1	1	10.4	13.39	560.5	59	9.5	397.75	250.75	0	265.2	226.2	0.16	0	-5.2	19.2	18.6	19.2
92	20211024BS2	1	UU试验	7.48	2.74	98	0	-3	39	674.9	0	40.1	8.43	504	87	0	0	1	1	1	10.54	13.39	563	59	9.54	399	252	0	266	227	0.16	0	-5.27	19.2	18.6	19.2
93	20211024BS2	1	UU试验	7.57	2.75	98	0	-3	39	676.7	0	42	8.5	505.4	87	0	0	1	1	1	10.63	13.45	564.4	59	9.57	399.7	252.7	0	266.5	227.5	0.16	0	-5.32	19.2	18.6	19.2
94	20211024BS2	1	UU试验	7.65	2.77	98	0	-3	40	679.2	0	42	8.62	505	87	0	0	1	1	1	10.78	13.45	563	58	9.71	399.5	252.5	0	266.3	226.3	0.16	0	-5.39	19.2	18.6	19.2
95	20211024BS2	1	UU试验	7.73	2.78	98	0	-3	40	681.8	0	42	8.69	506.9	87	0	0	1	1	1	10.86	13.45	564.9	58	9.74	400.45	253.45	0	267	227	0.16	0	-5.43	19.2	18.6	19.2
96	20211024BS2	1	UU试验	7.82	2.8	98	0	-3	40	683.5	0	42	8.8	508.2	87	0	0	1	1	1	11	13.45	566.2	58	9.76	401.1	254.1	0	267.4	227.4	0.16	0	-5.5	19.2	18.6	19.2
97	20211024BS2	1	UU试验	7.9	2.81	98	0	-3	39	686.1	0	42	8.87	510.1	87	0	0	1	1	1	11.09	13.52	569.1	59	9.65	402.05	255.05	0	268	229	0.16	0	-5.55	19.2	18.6	19.2
98	20211024BS2	1	UU试验	7.98	2.83	98	0	-3	40	689.5	0	42	8.99	510	87	0	0	1	1	1	11.24	13.52	568	58	9.79	402	255	0	268	228	0.16	0	-5.62	19.2	18.6	19.2
99	20211024BS2	1	UU试验	8.07	2.84	99	0	-3	40	692.1	0	42	9.06	511.9	87	0	0	1	1	1	11.32	13.52	570.9	59	9.68	404.45	255.95	0	269.6	229.6	0.16	0	-5.66	19.2	18.6	19.2
100	20211024BS2	1	UU试验	8.15	2.85	99	0	-3	39	694.6	0	42	9.17	513.8	87	0	0	1	1	1	11.46	13.58	573.8	60	9.56	405.4	256.9	0	270.3	231.3	0.16	0	-5.73	19.2	18.6	19.2
101	20211024BS2	1	UU试验	8.23	2.87	99	0	-3	40	696.3	0	42	9.24	512.7	87	0	0	1	1	1	11.55	13.58	571.7	59	9.69	404.85	256.35	0	269.9	229.9	0.16	0	-5.78	19.2	18.6	19.2
102	20211024BS2	1	UU试验	8.32	2.88	99	0	-3	40	698.9	0	42	9.35	514.7	87	0	0	1	1	1	11.69	13.58	573.7	59	9.72	405.85	257.35	0	270.6	230.6	0.16	0	-5.85	19.2	18.6	19.2
103	20211024BS2	1	UU试验	8.4	2.9	99	0	-3	40	701.5	0	42	9.42	516.6	87	0	0	1	1	1	11.78	13.58	575.6	59	9.76	406.8	258.3	0	271.2	231.2	0.16	0	-5.89	19.2	18.6	19.2
104	20211024BS2	1	UU试验	8.48	2.91	99	0	-3	40	703.2	0	42	9.53	517.8	87	0	0	1	1	1	11.91	13.65	576.8	59	9.78	407.4	258.9	0	271.6	231.6	0.16	0	-5.96	19.2	18.6	19.2
105	20211024BS2	1	UU试验	8.57	2.93	98	0	-3	39	704.9	0	42	9.59	516.4	87	0	0	1	1	1	11.99	13.65	575.4	59	9.75	405.2	258.2	0	270.1	231.1	0.16	0	-6	19.2	18.6	19.2
106	20211024BS2	1	UU试验	8.65	2.94	98	0	-3	40	705.7	0	42	9.7	517	87	0	0	1	1	1	12.13	13.65	575	58	9.91	405.5	258.5	0	270.3	230.3	0.16	0	-6.07	19.2	18.6	19.2
107	20211024BS2	1	UU试验	8.73	2.96	98	0	-3	40	708.3	0	42	9.77	518.9	87	0	0	1	1	1	12.21	13.65	576.9	58	9.95	406.45	259.45	0	271	231	0.16	0	-6.11	19.2	18.6	19.2
108	20211024BS2	1	UU试验	8.82	2.97	98	0	-3	39	710.9	0	42	9.87	520.8	87	0	0	1	1	1	12.34	13.72	579.8	59	9.83	407.4	260.4	0	271.6	232.6	0.16	0	-6.17	19.2	18.6	19.2
109	20211024BS2	1	UU试验	8.9	2.98	99	0	-3	40	713.4	0	42	9.94	520	87	0	0	1	1	1	12.43	13.72	579	59	9.81	408.5	260	0	272.3	232.3	0.16	0	-6.22	19.2	18.6	19.2
110	20211024BS2	1	UU试验	8.98	3	98	0	-3	39	716	0	42	10.04	521.9	87	0	0	1	1	1	12.55	13.72	580.9	59	9.85	407.95	260.95	0	272	233	0.16	0	-6.28	19.2	18.6	19.2
111	20211024BS2	1	UU试验	9.07	3.01	99	0	-3	40	717.7	0	42	10.12	523.1	87	0	0	1	1	1	12.65	13.72	582.1	59	9.87	410.05	261.55	0	273.4	233.4	0.16	0	-6.33	19.2	18.6	19.2
112	20211024BS2	1	UU试验	9.15	3.02	99	0	-3	39	720.3	0	42	10.22	525	87	0	0	1	1	1	12.78	13.78	585	60	9.75	411	262.5	0	274	235	0.16	0	-6.39	19.2	18.6	19.2
113	20211024BS2	1	UU试验	9.23	3.04	99	0	-3	39	721.1	0	42	10.28	523.3	87	0	0	1	1	1	12.85	13.78	583.3	60	9.72	410.15	261.65	0	273.4	234.4	0.16	0	-6.43	19.2	18.6	19.2
114	20211024BS2	1	UU试验	9.32	3.05	99	0	-3	39	722.8	0	42	10.38	524.5	87	0	0	1	1	1	12.98	13.78	584.5	60	9.74	410.75	262.25	0	273.8	234.8	0.16	0	-6.49	19.2	18.6	19.2
115	20211024BS2	1	UU试验	9.4	3.07	98	0	-3	39	722.8	0	42	10.45	524.5	87	0	0	1	1	1	13.06	13.78	583.5	59	9.89	409.25	262.25	0	272.8	233.8	0.16	0	-6.53	19.2	18.6	19.2
116	20211024BS2	1	UU试验	9.48	3.08	98	0	-3	40	724.6	0	42	10.55	525.8	87	0	0	1	1	1	13.19	13.85	583.8	58	10.07	409.9	262.9	0	273.3	233.3	0.16	0	-6.6	19.2	18.6	19.2
117	20211024BS2	1	UU试验	9.57	3.09	99	0	-3	40	726.3	0	42	10.62	524.4	87	0	0	1	1	1	13.28	13.85	583.4	59	9.89	410.7	262.2	0	273.8	233.8	0.16	0	-6.64	19.2	18.6	19.2
118	20211024BS2	1	UU试验	9.65	3.11	98	0	-3	39	728.8	0	42	10.72	526.2	87	0	0	1	1	1	13.4	13.85	585.2	59	9.92	410.1	263.1	0	273.4	234.4	0.16	0	-6.7	19.2	18.6	19.2
119	20211024BS2	1	UU试验	9.73	3.12	99	0	-3	40	729.7	0	42	10.79	526.9	87	0	0	1	1	1	13.49	13.85	585.9	59	9.93	411.95	263.45	0	274.6	234.6	0.16	0	-6.75	19.2	18.6	19.2
120	20211024BS2	1	UU试验	9.82	3.13	98	0	-3	40	733.1	0	42	10.89	529.3	87	0	0	1	1	1	13.61	13.91	587.3	58	10.13	411.65	264.65	0	274.4	234.4	0.16	0	-6.81	19.2	18.6	19.2
121	20211024BS2	1	UU试验	9.9	3.15	99	0	-3	39	734.8	0	42	10.96	528.3	87	0	0	1	1	1	13.7	13.91	588.3	60	9.81	412.65	264.15	0	275.1	236.1	0.16	0	-6.85	19.2	18.6	19.2
122	20211024BS2	1	UU试验	9.98	3.16	99	0	-3	40	737.4	0	42	11.07	530.1	87	0	0	1	1	1	13.84	13.91	589.1	59	9.98	413.55	265.05	0	275.7	235.7	0.16	0	-6.92	19.2	18.6	19.2
123	20211024BS2	1	UU试验	10.07	3.17	99	0	-3	40	739.1	0	42	11.14	531.3	87	0	0	1	1	1	13.93	13.91	590.3	59	10.01	414.15	265.65	0	276.1	236.1	0.16	0	-6.97	19.2	18.6	19.2
124	20211024BS2	1	UU试验	10.15	3.19	99	0	-3	40	740.8	0	42	11.25	532.6	87	0	0	1	1	1	14.06	13.98	591.6	59	10.03	414.8	266.3	0	276.5	236.5	0.16	0	-7.03	19.2	18.6	19.2
125	20211024BS2	1	UU试验	10.23	3.2	99	0	-3	40	741.7	0	42	11.32	530.5	87	0	0	1	1	1	14.15	13.98	589.5	59	9.99	413.75	265.25	0	275.8	235.8	0.16	0	-7.08	19.2	18.6	19.2
126	20211024BS2	1	UU试验	10.32	3.21	99	0	-3	40	742.5	0	42	11.43	531.1	87	0	0	1	1	1	14.29	13.98	590.1	59	10	414.05	265.55	0	276	236	0.16	0	-7.15	19.2	18.6	19.2
127	20211024BS2	1	UU试验	10.4	3.22	99	0	-3	40	743.4	0	42	11.51	531.8	87	0	0	1	1	1	14.39	14.05	590.8	59	10.01	414.4	265.9	0	276.3	236.3	0.16	0	-7.2	19.2	18.6	19.2
128	20211024BS2	1	UU试验	10.48	3.24	98	0	-3	40	746.8	0	42	11.62	531.5	87	0	0	1	1	1	14.53	14.05	589.5	58	10.16	412.75	265.75	0	275.2	235.2	0.16	0	-7.27	19.2	18.6	19.2
129	20211024BS2	1	UU试验	10.57	3.25	98	0	-3	40	748.5	0	42	11.68	532.7	87	0	0	1	1	1	14.6	14.05	590.7	58	10.18	413.35	266.35	0	275.6	235.6	0.16	0	-7.3	19.2	18.6	19.2
130	20211024BS2	1	UU试验	10.65	3.26	99	0	-3	40	749.4	0	42	11.79	533.4	87	0	0	1	1	1	14.74	14.05	592.4	59	10.04	415.2	266.7	0	276.8	236.8	0.16	0	-7.37	19.2	18.6	19.2
131	20211024BS2	1	UU试验	10.73	3.28	99	0	-3	40	751.9	0	42	11.86	535.2	87	0	0	1	1	1	14.83	14.11	594.2	59	10.07	416.1	267.6	0	277.4	237.4	0.16	0	-7.42	19.2	18.6	19.2
132	20211024BS2	1	UU试验	10.82	3.29	99	0	-3	40	753.6	0	42	11.97	534.1	87	0	0	1	1	1	14.96	14.11	593.1	59	10.05	415.55	267.05	0	277	237	0.16	0	-7.48	19.2	18.6	19.2
133	20211024BS2	1	UU试验	10.9	3.3	99	0	-3	40	753.6	0	42	12.04	534.1	87	0	0	1	1	1	15.05	14.11	593.1	59	10.05	415.55	267.05	0	277	237	0.16	0	-7.53	19.2	18.6	19.2
134	20211024BS2	1	UU试验	10.98	3.31	99	0	-3	40	755.4	0	42	12.15	535.4	87	0	0	1	1	1	15.19	14.18	594.4	59	10.07	416.2	267.7	0	277.5	237.5	0.16	0	-7.6	19.2	18.6	19.2
135	20211024BS2	1	UU试验	11.07	3.33	98	0	-3	40	757.1	0	42	12.22	533.9	87	0	0	1	1	1	15.28	14.18	591.9	58	10.21	413.95	266.95	0	276	236	0.16	0	-7.64	19.2	18.6	19.2
136	20211024BS2	1	UU试验	11.15	3.34	98	0	-3	40	758.8	0	42	12.33	535.1	87	0	0	1	1	1	15.41	14.18	593.1	58	10.23	414.55	267.55	0	276.4	236.4	0.15	0	-7.71	19.2	18.6	19.2
137	20211024BS2	1	UU试验	11.23	3.35	99	0	-3	40	759.6	0	42	12.4	535.7	87	0	0	1	1	1	15.5	14.18	594.7	59	10.08	416.35	267.85	0	277.6	237.6	0.16	0	-7.75	19.2	18.6	19.2
138	20211024BS2	1	UU试验	11.32	3.36	99	0	-3	40	761.3	0	42	12.51	536.9	87	0	0	1	1	1	15.64	14.25	595.9	59	10.1	416.95	268.45	0	278	238	0.16	0	-7.82	19.2	18.6	19.2
139	20211024BS2	1	UU试验	11.4	3.38	99	0	-3	40	763.9	0	42	12.58	536.1	87	0	0	1	1	1	15.73	14.25	595.1	59	10.09	416.55	268.05	0	277.7	237.7	0.16	0	-7.87	19.2	18.6	19.2
140	20211024BS2	1	UU试验	11.48	3.39	99	0	-3	40	764.8	0	42	12.7	536.7	87	0	0	1	1	1	15.88	14.25	595.7	59	10.1	416.85	268.35	0	277.9	237.9	0.16	0	-7.94	19.2	18.6	19.2
141	20211024BS2	1	UU试验	11.57	3.4	99	0	-3	40	765.6	0	42	12.77	537.3	87	0	0	1	1	1	15.96	14.31	596.3	59	10.11	417.15	268.65	0	278.1	238.1	0.16	0	-7.98	19.2	18.6	19.2
142	20211024BS2	1	UU试验	11.65	3.41	98	0	-3	40	767.3	0	42	12.88	536.2	87	0	0	1	1	1	16.1	14.31	594.2	58	10.24	415.1	268.1	0	276.7	236.7	0.15	0	-8.05	19.2	18.6	19.2
143	20211024BS2	1	UU试验	11.73	3.43	98	0	-3	40	769.9	0	42	12.94	538	87	0	0	1	1	1	16.18	14.31	596	58	10.28	416	269	0	277.3	237.3	0.15	0	-8.09	19.2	18.6	19.2
144	20211024BS2	1	UU试验	11.82	3.44	99	0	-3	40	772.5	0	42	13.06	539.8	87	0	0	1	1	1	16.33	14.31	598.8	59	10.15	418.4	269.9	0	278.9	238.9	0.15	0	-8.16	19.2	18.6	19.2
145	20211024BS2	1	UU试验	11.9	3.45	99	0	-3	40	774.2	0	42	13.13	541	87	0	0	1	1	1	16.41	14.38	600	59	10.17	419	270.5	0	279.3	239.3	0.15	0	-8.21	19.2	18.6	19.2
146	20211024BS2	1	UU试验	11.98	3.46	99	0	-3	40	775.9	0	42	13.24	539.6	87	0	0	1	1	1	16.55	14.38	598.6	59	10.15	418.3	269.8	0	278.9	238.9	0.16	0	-8.28	19.2	18.6	19.2
147	20211024BS2	1	UU试验	12.07	3.47	99	0	-3	40	778.5	0	42	13.31	541.4	87	0	0	1	1	1	16.64	14.38	600.4	59	10.18	419.2	270.7	0	279.5	239.5	0.15	0	-8.32	19.2	18.6	19.2
148	20211024BS2	1	UU试验	12.15	3.49	99	0	-3	40	780.2	0	42	13.42	542.6	87	0	0	1	1	1	16.77	14.45	601.6	59	10.2	419.8	271.3	0	279.9	239.9	0.15	0	-8.39	19.2	18.6	19.2
149	20211024BS2	1	UU试验	12.23	3.5	98	0	-3	40	780.2	0	42	13.49	539.9	87	0	0	1	1	1	16.86	14.45	597.9	58	10.31	416.95	269.95	0	278	238	0.15	0	-8.43	19.2	18.6	19.2
150	20211024BS2	1	UU试验	12.32	3.51	99	0	-3	40	781.9	0	42	13.6	541.1	87	0	0	1	1	1	17	14.45	600.1	59	10.17	419.05	270.55	0	279.4	239.4	0.15	0	-8.5	19.2	18.6	19.2
151	20211024BS2	1	UU试验	12.4	3.52	99	0	-3	40	782.7	0	42	13.67	541.7	87	0	0	1	1	1	17.09	14.45	600.7	59	10.18	419.35	270.85	0	279.6	239.6	0.15	0	-8.55	19.2	18.6	19.2
152	20211024BS2	1	UU试验	12.48	3.53	99	0	-3	40	781.9	0	42	13.79	541.1	87	0	0	1	1	1	17.24	14.51	600.1	59	10.17	419.05	270.55	0	279.4	239.4	0.15	0	-8.62	19.2	18.6	19.2
153	20211024BS2	1	UU试验	12.57	3.54	98	0	-3	40	782.7	0	42	13.86	539.4	87	0	0	1	1	1	17.33	14.51	597.4	58	10.3	416.7	269.7	0	277.8	237.8	0.15	0	-8.66	19.2	18.6	19.2
154	20211024BS2	1	UU试验	12.65	3.56	100	0	-3	40	785.3	0	42	13.96	541.2	87	0	0	1	1	1	17.45	14.51	601.2	60	10.02	420.6	270.6	0	280.4	240.4	0.16	0	-8.73	19.2	18.6	19.2
155	20211024BS2	1	UU试验	12.73	3.57	99	0	-3	40	786.1	0	42	14.04	541.8	87	0	0	1	1	1	17.55	14.58	600.8	59	10.18	419.4	270.9	0	279.6	239.6	0.15	0	-8.78	19.2	18.6	19.2
156	20211024BS2	1	UU试验	12.82	3.58	99	0	-3	40	788.7	0	42	14.14	540.9	87	0	0	1	1	1	17.68	14.58	599.9	59	10.17	418.95	270.45	0	279.3	239.3	0.15	0	-8.84	19.2	18.6	19.2
157	20211024BS2	1	UU试验	12.9	3.59	98	0	-3	40	789.6	0	42	14.21	541.6	87	0	0	1	1	1	17.76	14.58	599.6	58	10.34	417.8	270.8	0	278.5	238.5	0.15	0	-8.88	19.2	18.6	19.2
158	20211024BS2	1	UU试验	12.98	3.6	98	0	-3	40	792.1	0	42	14.32	543.3	87	0	0	1	1	1	17.9	14.65	601.3	58	10.37	418.65	271.65	0	279.1	239.1	0.15	0	-8.95	19.2	18.6	19.2
159	20211024BS2	1	UU试验	13.07	3.61	99	0	-3	40	793.8	0	42	14.38	541.8	87	0	0	1	1	1	17.98	14.65	600.8	59	10.18	419.4	270.9	0	279.6	239.6	0.15	0	-8.99	19.2	18.6	19.2
160	20211024BS2	1	UU试验	13.15	3.63	99	0	-3	40	794.7	0	42	14.49	542.5	87	0	0	1	1	1	18.11	14.65	601.5	59	10.19	419.75	271.25	0	279.8	239.8	0.15	0	-9.06	19.2	18.6	19.2
161	20211024BS2	1	UU试验	13.23	3.64	99	0	-3	40	795.6	0	42	14.56	543.1	87	0	0	1	1	1	18.2	14.65	602.1	59	10.21	420.05	271.55	0	280	240	0.15	0	-9.1	19.2	18.6	19.2
162	20211024BS2	1	UU试验	13.32	3.65	99	0	-3	40	796.4	0	42	14.66	543.6	87	0	0	1	1	1	18.33	14.72	602.6	59	10.21	420.3	271.8	0	280.2	240.2	0.15	0	-9.16	19.2	18.6	19.2
163	20211024BS2	1	UU试验	13.4	3.66	99	0	-3	40	797.3	0	42	14.73	541.6	87	0	0	1	1	1	18.41	14.72	600.6	59	10.18	419.3	270.8	0	279.5	239.5	0.15	0	-9.21	19.2	18.6	19.2
164	20211024BS2	1	UU试验	13.48	3.67	99	0	-3	40	799	0	42	14.83	542.8	87	0	0	1	1	1	18.54	14.72	601.8	59	10.2	419.9	271.4	0	279.9	239.9	0.15	0	-9.27	19.2	18.6	19.2
165	20211024BS2	1	UU试验	13.57	3.68	99	0	-3	40	799.8	0	42	14.9	543.3	87	0	0	1	1	1	18.63	14.72	602.3	59	10.21	420.15	271.65	0	280.1	240.1	0.15	0	-9.32	19.2	18.6	19.2
166	20211024BS2	1	UU试验	13.65	3.69	99	0	-3	40	801.5	0	42	15	544.5	87	0	0	1	1	1	18.75	14.79	603.5	59	10.23	420.75	272.25	0	280.5	240.5	0.15	0	-9.38	19.2	18.6	19.2
167	20211024BS2	1	UU试验	13.73	3.71	99	0	-3	40	804.1	0	42	15.07	543.7	87	0	0	1	1	1	18.84	14.79	602.7	59	10.22	420.35	271.85	0	280.2	240.2	0.15	0	-9.42	19.2	18.6	19.2
168	20211024BS2	1	UU试验	13.82	3.72	99	0	-3	40	805.8	0	42	15.17	544.8	87	0	0	1	1	1	18.96	14.79	603.8	59	10.23	420.9	272.4	0	280.6	240.6	0.15	0	-9.48	19.2	18.6	19.2
169	20211024BS2	1	UU试验	13.9	3.73	99	0	-3	40	806.7	0	42	15.23	545.4	87	0	0	1	1	1	19.04	14.85	604.4	59	10.24	421.2	272.7	0	280.8	240.8	0.15	0	-9.52	19.2	18.6	19.2
170	20211024BS2	1	UU试验	13.98	3.74	100	0	-3	40	807.5	0	42	15.33	543.8	87	0	0	1	1	1	19.16	14.85	603.8	60	10.06	421.9	271.9	0	281.3	241.3	0.16	0	-9.58	19.2	18.6	19.2
171	20211024BS2	1	UU试验	14.07	3.75	99	0	-3	40	808.4	0	42	15.4	544.4	87	0	0	1	1	1	19.25	14.85	603.4	59	10.23	420.7	272.2	0	280.5	240.5	0.15	0	-9.63	19.2	18.6	19.2
172	20211024BS2	1	UU试验	14.15	3.76	99	0	-3	40	809.2	0	42	15.5	544.9	87	0	0	1	1	1	19.38	14.85	603.9	59	10.24	420.95	272.45	0	280.6	240.6	0.15	0	-9.69	19.2	18.6	19.2
173	20211024BS2	1	UU试验	14.23	3.77	99	0	-3	40	811	0	42	15.56	546.1	87	0	0	1	1	1	19.45	14.92	605.1	59	10.26	421.55	273.05	0	281	241	0.15	0	-9.73	19.2	18.6	19.2
174	20211024BS2	1	UU试验	14.32	3.78	99	0	-3	40	812.7	0	42	15.66	544.7	87	0	0	1	1	1	19.58	14.92	603.7	59	10.23	420.85	272.35	0	280.6	240.6	0.15	0	-9.79	19.2	18.6	19.2
175	20211024BS2	1	UU试验	14.4	3.79	99	0	-3	40	812.7	0	42	15.73	544.7	87	0	0	1	1	1	19.66	14.92	603.7	59	10.23	420.85	272.35	0	280.6	240.6	0.15	0	-9.83	19.2	18.6	19.2
176	20211024BS2	1	UU试验	14.48	3.81	99	0	-3	40	815.2	0	42	15.83	546.4	87	0	0	1	1	1	19.79	14.99	605.4	59	10.26	421.7	273.2	0	281.1	241.1	0.15	0	-9.9	19.2	18.6	19.2
177	20211024BS2	1	UU试验	14.57	3.82	99	0	-3	40	815.2	0	42	15.9	543.8	87	0	0	1	1	1	19.88	14.99	602.8	59	10.22	420.4	271.9	0	280.3	240.3	0.15	0	-9.94	19.2	18.6	19.2
178	20211024BS2	1	UU试验	14.65	3.83	99	0	-3	40	814.4	0	42	16	543.3	87	0	0	1	1	1	20	14.99	602.3	59	10.21	420.15	271.65	0	280.1	240.1	0.15	0	-10	19.2	18.6	19.2
179	20211024BS2	1	UU试验	14.73	3.84	99	0	-3	40	815.2	0	42	16.08	543.8	87	0	0	1	1	1	20.1	14.99	602.8	59	10.22	420.4	271.9	0	280.3	240.3	0.15	0	-10.05	19.2	18.6	19.2
180	20211024BS2	1	UU试验	14.82	3.85	99	0	-3	40	816.9	0	42	16.18	545	87	0	0	1	1	1	20.23	15.06	604	59	10.24	421	272.5	0	280.7	240.7	0.15	0	-10.12	19.2	18.6	19.2
181	20211024BS2	1	UU试验	14.9	3.86	99	0	-3	40	817.8	0	42	16.25	543	87	0	0	1	1	1	20.31	15.06	602	59	10.2	420	271.5	0	280	240	0.15	0	-10.16	19.2	18.6	19.2
182	20211024BS2	1	UU试验	14.98	3.87	99	0	-3	40	816.9	0	42	16.35	542.4	87	0	0	1	1	1	20.44	15.06	601.4	59	10.19	419.7	271.2	0	279.8	239.8	0.15	0	-10.22	19.2	18.6	19.2
183	20211024BS2	1	UU试验	15.07	3.88	99	0	-3	40	818.7	0	42	16.43	543.6	87	0	0	1	1	1	20.54	15.13	602.6	59	10.21	420.3	271.8	0	280.2	240.2	0.15	0	-10.27	19.2	18.6	19.2
184	20211024BS2	1	UU试验	15.15	3.89	99	0	-3	40	819.5	0	42	16.54	541.6	87	0	0	1	1	1	20.68	15.13	600.6	59	10.18	419.3	270.8	0	279.5	239.5	0.15	0	-10.34	19.2	18.6	19.2
185	20211024BS2	1	UU试验	15.23	3.9	99	0	-3	40	822.1	0	42	16.61	543.4	87	0	0	1	1	1	20.76	15.13	602.4	59	10.21	420.2	271.7	0	280.1	240.1	0.15	0	-10.38	19.2	18.6	19.2
186	20211024BS2	1	UU试验	15.32	3.91	99	0	-3	40	822.9	0	42	16.72	543.9	87	0	0	1	1	1	20.9	15.2	602.9	59	10.22	420.45	271.95	0	280.3	240.3	0.15	0	-10.45	19.2	18.6	19.2
187	20211024BS2	1	UU试验	15.4	3.92	99	0	-3	40	822.9	0	42	16.79	541.4	87	0	0	1	1	1	20.99	15.2	600.4	59	10.18	419.2	270.7	0	279.5	239.5	0.15	0	-10.49	19.2	18.6	19.2
188	20211024BS2	1	UU试验	15.48	3.93	99	0	-3	40	824.6	0	42	16.89	542.5	87	0	0	1	1	1	21.11	15.2	601.5	59	10.19	419.75	271.25	0	279.8	239.8	0.15	0	-10.56	19.2	18.6	19.2
189	20211024BS2	1	UU试验	15.57	3.95	99	0	-3	40	825.5	0	42	16.96	543.1	87	0	0	1	1	1	21.2	15.2	602.1	59	10.21	420.05	271.55	0	280	240	0.15	0	-10.6	19.2	18.6	19.2
190	20211024BS2	1	UU试验	15.65	3.96	98	0	-3	40	825.5	0	42	17.07	543.1	87	0	0	1	1	1	21.34	15.27	601.1	58	10.36	418.55	271.55	0	279	239	0.15	0	-10.67	19.2	18.6	19.2
191	20211024BS2	1	UU试验	15.73	3.97	99	0	-3	40	824.6	0	42	17.14	540	87	0	0	1	1	1	21.43	15.27	599	59	10.15	418.5	270	0	279	239	0.15	0	-10.72	19.2	18.6	19.2
192	20211024BS2	1	UU试验	15.82	3.98	99	0	-3	40	824.6	0	42	17.24	540	87	0	0	1	1	1	21.55	15.27	599	59	10.15	418.5	270	0	279	239	0.15	0	-10.78	19.2	18.6	19.2
193	20211024BS2	1	UU试验	15.9	3.99	99	0	-3	40	826.4	0	42	17.31	541.2	87	0	0	1	1	1	21.64	15.34	600.2	59	10.17	419.1	270.6	0	279.4	239.4	0.15	0	-10.82	19.2	18.6	19.2
194	20211024BS2	1	UU试验	15.98	4	99	0	-3	40	828.9	0	42	17.42	540.4	87	0	0	1	1	1	21.77	15.34	599.4	59	10.16	418.7	270.2	0	279.1	239.1	0.15	0	-10.89	19.2	18.6	19.2
195	20211024BS2	1	UU试验	16.07	4.01	99	0	-3	40	828.1	0	42	17.49	539.8	87	0	0	1	1	1	21.86	15.34	598.8	59	10.15	418.4	269.9	0	278.9	238.9	0.15	0	-10.93	19.2	18.6	19.2
196	20211024BS2	1	UU试验	16.15	4.02	99	0	-3	40	828.9	0	42	17.6	540.4	87	0	0	1	1	1	22	15.41	599.4	59	10.16	418.7	270.2	0	279.1	239.1	0.15	0	-11	19.2	18.6	19.2
197	20211024BS2	1	UU试验	16.23	4.03	99	0	-3	40	829.8	0	42	17.68	538.5	87	0	0	1	1	1	22.1	15.41	597.5	59	10.13	417.75	269.25	0	278.5	238.5	0.16	0	-11.05	19.2	18.6	19.2
198	20211024BS2	1	UU试验	16.32	4.04	100	0	-3	40	829.8	0	42	17.78	538.5	87	0	0	1	1	1	22.23	15.41	598.5	60	9.98	419.25	269.25	0	279.5	239.5	0.16	0	-11.12	19.2	18.6	19.2
199	20211024BS2	1	UU试验	16.4	4.05	98	0	-3	40	829.8	0	42	17.85	538.5	87	0	0	1	1	1	22.31	15.48	596.5	58	10.28	416.25	269.25	0	277.5	237.5	0.15	0	-11.16	19.2	18.6	19.2
200	20211024BS2	1	UU试验	16.48	4.06	99	0	-3	40	832.3	0	42	17.96	537.7	87	0	0	1	1	1	22.45	15.48	596.7	59	10.11	417.35	268.85	0	278.2	238.2	0.16	0	-11.23	19.2	18.6	19.2
201	20211024BS2	1	UU试验	16.57	4.07	99	0	-3	40	833.2	0	42	18.03	538.2	87	0	0	1	1	1	22.54	15.48	597.2	59	10.12	417.6	269.1	0	278.4	238.4	0.16	0	-11.27	19.2	18.6	19.2
202	20211024BS2	1	UU试验	16.65	4.08	99	0	-3	40	835.8	0	42	18.14	539.9	87	0	0	1	1	1	22.68	15.54	598.9	59	10.15	418.45	269.95	0	279	239	0.15	0	-11.34	19.2	18.6	19.2
203	20211024BS2	1	UU试验	16.73	4.09	99	0	-3	40	835.8	0	42	18.21	537.8	87	0	0	1	1	1	22.76	15.54	596.8	59	10.12	417.4	268.9	0	278.3	238.3	0.16	0	-11.38	19.2	18.6	19.2
204	20211024BS2	1	UU试验	16.82	4.1	99	0	-3	40	836.6	0	42	18.32	538.4	87	0	0	1	1	1	22.9	15.54	597.4	59	10.13	417.7	269.2	0	278.5	238.5	0.16	0	-11.45	19.2	18.6	19.2
205	20211024BS2	1	UU试验	16.9	4.11	99	0	-3	40	835.8	0	42	18.4	537.8	87	0	0	1	1	1	23	15.61	596.8	59	10.12	417.4	268.9	0	278.3	238.3	0.16	0	-11.5	19.2	18.6	19.2
206	20211024BS2	1	UU试验	16.98	4.12	100	0	-3	40	837.5	0	42	18.5	536.5	87	0	0	1	1	1	23.13	15.61	596.5	60	9.94	418.25	268.25	0	278.8	238.8	0.16	0	-11.57	19.2	18.6	19.2
207	20211024BS2	1	UU试验	17.07	4.13	99	0	-3	39	838.3	0	42	18.58	537	87	0	0	1	1	1	23.23	15.61	597	60	9.95	417	268.5	0	278	239	0.16	0	-11.62	19.2	18.6	19.2
208	20211024BS2	1	UU试验	17.15	4.14	99	0	-3	39	840	0	42	18.68	538.1	87	0	0	1	1	1	23.35	15.69	598.1	60	9.97	417.55	269.05	0	278.4	239.4	0.16	0	-11.68	19.2	18.6	19.2
209	20211024BS2	1	UU试验	17.23	4.15	99	0	-3	40	839.2	0	42	18.75	534.9	87	0	0	1	1	1	23.44	15.69	593.9	59	10.07	415.95	267.45	0	277.3	237.3	0.16	0	-11.72	19.2	18.6	19.2
210	20211024BS2	1	UU试验	17.32	4.16	99	0	-3	40	839.2	0	42	18.85	534.9	87	0	0	1	1	1	23.56	15.69	593.9	59	10.07	415.95	267.45	0	277.3	237.3	0.16	0	-11.78	19.2	18.6	19.2
211	20211024BS2	1	UU试验	17.4	4.17	99	0	-3	40	841.8	0	42	18.92	536.5	87	0	0	1	1	1	23.65	15.69	595.5	59	10.09	416.75	268.25	0	277.8	237.8	0.16	0	-11.83	19.2	18.6	19.2
212	20211024BS2	1	UU试验	17.48	4.18	99	0	-3	40	842.6	0	42	19.03	537	87	0	0	1	1	1	23.79	15.76	596	59	10.1	417	268.5	0	278	238	0.16	0	-11.9	19.2	18.6	19.2
213	20211024BS2	1	UU试验	17.57	4.19	99	0	-3	40	842.6	0	42	19.1	534.6	87	0	0	1	1	1	23.88	15.76	593.6	59	10.06	415.8	267.3	0	277.2	237.2	0.16	0	-11.94	19.2	18.6	19.2
214	20211024BS2	1	UU试验	17.65	4.2	99	0	-3	40	843.5	0	42	19.2	535.2	87	0	0	1	1	1	24	15.83	594.2	59	10.07	416.1	267.6	0	277.4	237.4	0.16	0	-12	19.2	18.6	19.2
215	20211024BS2	1	UU试验	17.73	4.21	99	0	-3	39	845.2	0	42	19.27	533.9	87	0	0	1	1	1	24.09	15.83	593.9	60	9.9	415.45	266.95	0	277	238	0.16	0	-12.05	19.2	18.6	19.2
216	20211024BS2	1	UU试验	17.82	4.22	99	0	-3	39	847.7	0	42	19.38	535.5	87	0	0	1	1	1	24.23	15.83	595.5	60	9.93	416.25	267.75	0	277.5	238.5	0.16	0	-12.12	19.2	18.6	19.2
217	20211024BS2	1	UU试验	17.9	4.23	99	0	-3	40	847.7	0	42	19.45	535.5	87	0	0	1	1	1	24.31	15.83	594.5	59	10.08	416.25	267.75	0	277.5	237.5	0.16	0	-12.16	19.2	18.6	19.2
218	20211024BS2	1	UU试验	17.98	4.24	98	0	-3	39	848.6	0	42	19.55	536.1	87	0	0	1	1	1	24.44	15.9	595.1	59	10.09	415.05	268.05	0	276.7	237.7	0.15	0	-12.22	19.2	18.6	19.2
219	20211024BS2	1	UU试验	18.07	4.25	99	0	-3	39	847.7	0	42	19.62	533.1	87	0	0	1	1	1	24.52	15.9	593.1	60	9.89	415.05	266.55	0	276.7	237.7	0.16	0	-12.26	19.2	18.6	19.3
220	20211024BS2	1	UU试验	18.15	4.26	99	0	-3	40	849.5	0	42	19.72	534.3	87	0	0	1	1	1	24.65	15.9	593.3	59	10.06	415.65	267.15	0	277.1	237.1	0.16	0	-12.33	19.2	18.6	19.2
221	20211024BS2	1	UU试验	18.23	4.27	99	0	-3	39	848.6	0	42	19.79	533.7	87	0	0	1	1	1	24.74	15.97	593.7	60	9.9	415.35	266.85	0	276.9	237.9	0.16	0	-12.37	19.2	18.6	19.2
222	20211024BS2	1	UU试验	18.32	4.28	100	0	-3	40	848.6	0	42	19.89	531.4	87	0	0	1	1	1	24.86	15.97	591.4	60	9.86	415.7	265.7	0	277.1	237.1	0.16	0	-12.43	19.2	18.6	19.2
223	20211024BS2	1	UU试验	18.4	4.29	99	0	-3	39	848.6	0	42	19.96	531.4	87	0	0	1	1	1	24.95	15.97	591.4	60	9.86	414.2	265.7	0	276.1	237.1	0.16	0	-12.48	19.2	18.6	19.2
224	20211024BS2	1	UU试验	18.48	4.3	100	0	-3	40	849.5	0	42	20.06	531.9	87	0	0	1	1	1	25.08	16.04	591.9	60	9.87	415.95	265.95	0	277.3	237.3	0.16	0	-12.54	19.2	18.6	19.2
225	20211024BS2	1	UU试验	18.57	4.31	99	0	-3	39	848.6	0	42	20.12	529.1	87	0	0	1	1	1	25.15	16.04	589.1	60	9.82	413.05	264.55	0	275.4	236.4	0.16	0	-12.58	19.2	18.6	19.2
226	20211024BS2	1	UU试验	18.65	4.32	99	0	-3	39	849.5	0	42	20.22	529.6	87	0	0	1	1	1	25.28	16.04	589.6	60	9.83	413.3	264.8	0	275.5	236.5	0.16	0	-12.64	19.2	18.6	19.2
227	20211024BS2	1	UU试验	18.73	4.33	99	0	-3	39	850.3	0	42	20.29	530.1	87	0	0	1	1	1	25.36	16.11	590.1	60	9.84	413.55	265.05	0	275.7	236.7	0.16	0	-12.68	19.2	18.6	19.2
228	20211024BS2	1	UU试验	18.82	4.34	99	0	-3	39	851.2	0	42	20.39	528.4	87	0	0	1	1	1	25.49	16.11	588.4	60	9.81	412.7	264.2	0	275.1	236.1	0.16	0	-12.75	19.2	18.6	19.2
229	20211024BS2	1	UU试验	18.9	4.35	99	0	-3	39	851.2	0	42	20.45	528.4	87	0	0	1	1	1	25.56	16.11	588.4	60	9.81	412.7	264.2	0	275.1	236.1	0.16	0	-12.78	19.2	18.6	19.2
230	20211024BS2	1	UU试验	18.98	4.36	99	0	-3	39	851.2	0	42	20.56	528.4	87	0	0	1	1	1	25.7	16.18	588.4	60	9.81	412.7	264.2	0	275.1	236.1	0.16	0	-12.85	19.2	18.6	19.3
231	20211024BS2	1	UU试验	19.07	4.37	99	0	-3	39	851.2	0	42	20.62	526.1	87	0	0	1	1	1	25.77	16.18	586.1	60	9.77	411.55	263.05	0	274.4	235.4	0.16	0	-12.89	19.2	18.6	19.2
232	20211024BS2	1	UU试验	19.15	4.38	99	0	-3	39	851.2	0	42	20.72	526.1	87	0	0	1	1	1	25.9	16.18	586.1	60	9.77	411.55	263.05	0	274.4	235.4	0.16	0	-12.95	19.2	18.6	19.2
233	20211024BS2	1	UU试验	19.23	4.39	100	0	-3	39	851.2	0	42	20.79	526.1	87	0	0	1	1	1	25.99	16.18	587.1	61	9.62	413.05	263.05	0	275.4	236.4	0.16	0	-13	19.2	18.6	19.2
234	20211024BS2	1	UU试验	19.32	4.4	99	0	-3	39	851.2	0	42	20.89	526.1	87	0	0	1	1	1	26.11	16.25	586.1	60	9.77	411.55	263.05	0	274.4	235.4	0.16	0	-13.06	19.2	18.6	19.2
235	20211024BS2	1	UU试验	19.4	4.4	99	0	-3	39	852	0	42	20.96	524.3	87	0	0	1	1	1	26.2	16.25	584.3	60	9.74	410.65	262.15	0	273.8	234.8	0.16	0	-13.1	19.2	18.6	19.2
236	20211024BS2	1	UU试验	19.48	4.41	99	0	-3	39	850.3	0	42	21.06	523.3	87	0	0	1	1	1	26.33	16.32	583.3	60	9.72	410.15	261.65	0	273.4	234.4	0.16	0	-13.17	19.2	18.6	19.2
237	20211024BS2	1	UU试验	19.57	4.42	99	0	-3	39	851.2	0	42	21.13	521.6	87	0	0	1	1	1	26.41	16.32	581.6	60	9.69	409.3	260.8	0	272.9	233.9	0.16	0	-13.21	19.2	18.6	19.2
238	20211024BS2	1	UU试验	19.65	4.43	99	0	-3	39	852	0	42	21.24	522.1	87	0	0	1	1	1	26.55	16.32	582.1	60	9.7	409.55	261.05	0	273	234	0.16	0	-13.28	19.2	18.6	19.2
239	20211024BS2	1	UU试验	19.73	4.44	99	0	-3	39	852	0	42	21.31	522.1	87	0	0	1	1	1	26.64	16.39	582.1	60	9.7	409.55	261.05	0	273	234	0.16	0	-13.32	19.2	18.6	19.2
240	20211024BS2	1	UU试验	19.82	4.45	99	0	-3	39	854.6	0	42	21.42	521.4	87	0	0	1	1	1	26.77	16.39	581.4	60	9.69	409.2	260.7	0	272.8	233.8	0.16	0	-13.39	19.2	18.6	19.2
241	20211024BS2	1	UU试验	19.9	4.46	99	0	-3	39	855.4	0	42	21.49	521.9	87	0	0	1	1	1	26.86	16.39	581.9	60	9.7	409.45	260.95	0	273	234	0.16	0	-13.43	19.2	18.6	19.2
242	20211024BS2	1	UU试验	19.98	4.47	99	0	-3	39	855.4	0	42	21.59	521.9	87	0	0	1	1	1	26.99	16.47	581.9	60	9.7	409.45	260.95	0	273	234	0.16	0	-13.5	19.2	18.6	19.2
243	20211024BS2	1	UU试验	20.07	4.48	99	0	-3	39	854.6	0	42	21.67	518.9	87	0	0	1	1	1	27.09	16.47	578.9	60	9.65	407.95	259.45	0	272	233	0.16	0	-13.55	19.2	18.6	19.2
244	20211024BS2	1	UU试验	20.15	4.49	99	0	-3	39	853.7	0	42	21.77	518.3	87	0	0	1	1	1	27.21	16.47	578.3	60	9.64	407.65	259.15	0	271.8	232.8	0.16	0	-13.61	19.2	18.6	19.2
245	20211024BS2	1	UU试验	20.23	4.5	99	0	-3	39	853.7	0	40.1	21.84	518.3	87	0	0	1	1	1	27.3	16.54	578.3	60	9.64	407.65	259.15	0	271.8	232.8	0.16	0	-13.65	19.2	18.6	19.2
246	20211024BS2	1	UU试验	20.32	4.51	100	0	-3	39	854.6	0	42	21.95	516.7	87	0	0	1	1	1	27.44	16.54	577.7	61	9.47	408.35	258.35	0	272.2	233.2	0.16	0	-13.72	19.2	18.6	19.2
247	20211024BS2	1	UU试验	20.4	4.52	99	0	-3	39	855.4	0	42	22.02	517.2	87	0	0	1	1	1	27.53	16.54	577.2	60	9.62	407.1	258.6	0	271.4	232.4	0.16	0	-13.77	19.2	18.6	19.2
248	20211024BS2	1	UU试验	20.48	4.53	100	0	-3	39	856.3	0	42	22.13	517.7	87	0	0	1	1	1	27.66	16.61	578.7	61	9.49	408.85	258.85	0	272.6	233.6	0.16	0	-13.83	19.2	18.6	19.2
249	20211024BS2	1	UU试验	20.57	4.54	99	0	-3	39	855.4	0	40.1	22.19	515	87	0	0	1	1	1	27.74	16.61	575	60	9.58	406	257.5	0	270.7	231.7	0.16	0	-13.87	19.2	18.6	19.2
250	20211024BS2	1	UU试验	20.65	4.54	99	0	-3	39	854.6	0	42	22.3	514.5	87	0	0	1	1	1	27.88	16.61	574.5	60	9.57	405.75	257.25	0	270.5	231.5	0.16	0	-13.94	19.2	18.6	19.2
251	20211024BS2	1	UU试验	20.73	4.55	99	0	-3	39	855.4	0	42	22.38	515	87	0	0	1	1	1	27.98	16.68	575	60	9.58	406	257.5	0	270.7	231.7	0.16	0	-13.99	19.2	18.6	19.2
252	20211024BS2	1	UU试验	20.82	4.56	99	0	-3	39	856.3	0	40.1	22.49	513.4	87	0	0	1	1	1	28.11	16.68	573.4	60	9.56	405.2	256.7	0	270.1	231.1	0.16	0	-14.06	19.2	18.6	19.2
253	20211024BS2	1	UU试验	20.9	4.57	99	0	-3	39	857.2	0	42	22.56	513.9	87	0	0	1	1	1	28.2	16.68	573.9	60	9.57	405.45	256.95	0	270.3	231.3	0.16	0	-14.1	19.2	18.6	19.2
254	20211024BS2	1	UU试验	20.98	4.58	99	0	-3	39	857.2	0	42	22.67	513.9	87	0	0	1	1	1	28.34	16.76	573.9	60	9.57	405.45	256.95	0	270.3	231.3	0.16	0	-14.17	19.2	18.6	19.2
255	20211024BS2	1	UU试验	21.07	4.59	99	0	-3	39	858	0	40.1	22.74	511.9	87	0	0	1	1	1	28.43	16.76	571.9	60	9.53	404.45	255.95	0	269.6	230.6	0.16	0	-14.22	19.2	18.6	19.2
256	20211024BS2	1	UU试验	21.15	4.6	100	0	-3	39	857.2	0	42	22.85	511.5	87	0	0	1	1	1	28.56	16.83	572.5	61	9.39	405.75	255.75	0	270.5	231.5	0.16	0	-14.28	19.2	18.6	19.2
257	20211024BS2	1	UU试验	21.23	4.61	99	0	-3	39	858.9	0	42	22.92	510.3	87	0	0	1	1	1	28.65	16.83	570.3	60	9.5	403.65	255.15	0	269.1	230.1	0.16	0	-14.33	19.2	18.6	19.2
258	20211024BS2	1	UU试验	21.32	4.62	100	0	-3	39	858.9	0	42	23.03	510.3	87	0	0	1	1	1	28.79	16.83	571.3	61	9.37	405.15	255.15	0	270.1	231.1	0.16	0	-14.4	19.2	18.6	19.2
259	20211024BS2	1	UU试验	21.4	4.63	99	0	-3	39	858	0	42	23.1	509.8	87	0	0	1	1	1	28.88	16.9	569.8	60	9.5	403.4	254.9	0	268.9	229.9	0.16	0	-14.44	19.2	18.6	19.2
260	20211024BS2	1	UU试验	21.48	4.64	99	0	-3	39	857.2	0	42	23.21	507.2	87	0	0	1	1	1	29.01	16.9	567.2	60	9.45	402.1	253.6	0	268.1	229.1	0.16	0	-14.51	19.2	18.6	19.2
261	20211024BS2	1	UU试验	21.57	4.64	99	0	-3	39	857.2	0	42	23.28	507.2	87	0	0	1	1	1	29.1	16.9	567.2	60	9.45	402.1	253.6	0	268.1	229.1	0.16	0	-14.55	19.2	18.6	19.2
262	20211024BS2	1	UU试验	21.65	4.65	99	0	-3	39	858	0	42	23.39	507.7	87	0	0	1	1	1	29.24	16.97	567.7	60	9.46	402.35	253.85	0	268.2	229.2	0.16	0	-14.62	19.2	18.6	19.2
263	20211024BS2	1	UU试验	21.73	4.66	99	0	-3	39	856.3	0	40.1	23.46	504.6	87	0	0	1	1	1	29.33	16.97	564.6	60	9.41	400.8	252.3	0	267.2	228.2	0.16	0	-14.67	19.2	18.6	19.2
264	20211024BS2	1	UU试验	21.82	4.67	99	0	-3	39	857.2	0	42	23.57	505.1	87	0	0	1	1	1	29.46	17.05	565.1	60	9.42	401.05	252.55	0	267.4	228.4	0.16	0	-14.73	19.2	18.6	19.2
265	20211024BS2	1	UU试验	21.9	4.68	98	0	-3	39	858	0	40.1	23.64	503.2	87	0	0	1	1	1	29.55	17.05	562.2	59	9.53	398.6	251.6	0	265.7	226.7	0.16	0	-14.78	19.2	18.6	19.2
266	20211024BS2	1	UU试验	21.98	4.69	99	0	-3	39	858	0	42	23.75	503.2	87	0	0	1	1	1	29.69	17.05	563.2	60	9.39	400.1	251.6	0	266.7	227.7	0.16	0	-14.85	19.2	18.6	19.3
267	20211024BS2	1	UU试验	22.07	4.7	99	0	-3	39	858	0	42	23.82	503.2	87	0	0	1	1	1	29.78	17.12	563.2	60	9.39	400.1	251.6	0	266.7	227.7	0.16	0	-14.89	19.2	18.6	19.2
268	20211024BS2	1	UU试验	22.15	4.71	99	0	-3	38	859.7	0	42	23.93	502.2	87	0	0	1	1	1	29.91	17.12	563.2	61	9.23	399.6	251.1	0	266.4	228.4	0.16	0	-14.96	19.2	18.6	19.2
269	20211024BS2	1	UU试验	22.23	4.72	99	0	-3	39	860.6	0	40.1	24	502.7	87	0	0	1	1	1	30	17.12	562.7	60	9.38	399.85	251.35	0	266.6	227.6	0.16	0	-15	19.2	18.6	19.3
270	20211024BS2	1	UU试验	22.32	4.72	100	0	-3	39	860.6	0	40.1	24.11	502.7	87	0	0	1	1	1	30.14	17.19	563.7	61	9.24	401.35	251.35	0	267.6	228.6	0.17	0	-15.07	19.2	18.6	19.2
271	20211024BS2	1	UU试验	22.4	4.73	100	0	-3	39	858.9	0	42	24.18	499.7	87	0	0	1	1	1	30.23	17.19	560.7	61	9.19	399.85	249.85	0	266.6	227.6	0.17	0	-15.12	19.2	18.6	19.2
272	20211024BS2	1	UU试验	22.48	4.74	100	0	-3	39	859.7	0	42	24.28	500.1	87	0	0	1	1	1	30.35	17.27	561.1	61	9.2	400.05	250.05	0	266.7	227.7	0.17	0	-15.18	19.2	18.6	19.3
273	20211024BS2	1	UU试验	22.57	4.75	100	0	-3	38	861.4	0	40.1	24.35	498.8	87	0	0	1	1	1	30.44	17.27	560.8	62	9.05	399.4	249.4	0	266.3	228.3	0.17	0	-15.22	19.2	18.6	19.2
274	20211024BS2	1	UU试验	22.65	4.76	100	0	-3	38	860.6	0	42	24.45	498.3	87	0	0	1	1	1	30.56	17.27	560.3	62	9.04	399.15	249.15	0	266.1	228.1	0.17	0	-15.28	19.2	18.6	19.3
275	20211024BS2	1	UU试验	22.73	4.77	99	0	-3	39	860.6	0	42	24.52	498.3	87	0	0	1	1	1	30.65	17.34	558.3	60	9.31	397.65	249.15	0	265.1	226.1	0.17	0	-15.33	19.2	18.6	19.3
276	20211024BS2	1	UU试验	22.82	4.78	99	0	-3	38	860.6	0	40.1	24.62	496.3	87	0	0	1	1	1	30.78	17.34	557.3	61	9.14	396.65	248.15	0	264.4	226.4	0.17	0	-15.39	19.2	18.6	19.2
277	20211024BS2	1	UU试验	22.9	4.79	99	0	-3	39	860.6	0	40.1	24.7	496.3	87	0	0	1	1	1	30.88	17.34	556.3	60	9.27	396.65	248.15	0	264.4	225.4	0.17	0	-15.44	19.2	18.6	19.3
278	20211024BS2	1	UU试验	22.98	4.79	99	0	-3	39	861.4	0	40.1	24.8	496.8	87	0	0	1	1	1	31	17.41	556.8	60	9.28	396.9	248.4	0	264.6	225.6	0.17	0	-15.5	19.2	18.6	19.3
279	20211024BS2	1	UU试验	23.07	4.8	99	0	-3	38	862.3	0	40.1	24.87	495.3	87	0	0	1	1	1	31.09	17.41	556.3	61	9.12	396.15	247.65	0	264.1	226.1	0.17	0	-15.55	19.2	18.6	19.3
280	20211024BS2	1	UU试验	23.15	4.81	99	0	-3	39	862.3	0	40.1	24.97	495.3	87	0	0	1	1	1	31.21	17.41	555.3	60	9.25	396.15	247.65	0	264.1	225.1	0.17	0	-15.61	19.2	18.6	19.2
281	20211024BS2	1	UU试验	23.23	4.82	99	0	-3	38	862.3	0	40.1	25.04	495.3	87	0	0	1	1	1	31.3	17.49	556.3	61	9.12	396.15	247.65	0	264.1	226.1	0.17	0	-15.65	19.2	18.6	19.2
282	20211024BS2	1	UU试验	23.32	4.83	99	0	-3	38	862.3	0	42	25.14	493	87	0	0	1	1	1	31.43	17.49	554	61	9.08	395	246.5	0	263.3	225.3	0.17	0	-15.72	19.2	18.6	19.2
283	20211024BS2	1	UU试验	23.4	4.84	99	0	-3	38	862.3	0	40.1	25.21	493	87	0	0	1	1	1	31.51	17.49	554	61	9.08	395	246.5	0	263.3	225.3	0.17	0	-15.76	19.2	18.6	19.2
284	20211024BS2	1	UU试验	23.48	4.85	99	0	-3	38	863.1	0	40.1	25.31	493.5	87	0	0	1	1	1	31.64	17.56	554.5	61	9.09	395.25	246.75	0	263.5	225.5	0.17	0	-15.82	19.2	18.6	19.2
285	20211024BS2	1	UU试验	23.57	4.85	99	0	-3	38	862.3	0	40.1	25.37	491.1	87	0	0	1	1	1	31.71	17.56	552.1	61	9.05	394.05	245.55	0	262.7	224.7	0.17	0	-15.86	19.2	18.6	19.2
286	20211024BS2	1	UU试验	23.65	4.86	99	0	-3	38	862.3	0	40.1	25.47	491.1	87	0	0	1	1	1	31.84	17.64	552.1	61	9.05	394.05	245.55	0	262.7	224.7	0.17	0	-15.92	19.2	18.6	19.2
287	20211024BS2	1	UU试验	23.73	4.87	99	0	-3	38	863.1	0	40.1	25.54	489.3	87	0	0	1	1	1	31.93	17.64	550.3	61	9.02	393.15	244.65	0	262.1	224.1	0.17	0	-15.97	19.2	18.6	19.2
288	20211024BS2	1	UU试验	23.82	4.88	100	0	-3	38	864	0	40.1	25.63	489.8	87	0	0	1	1	1	32.04	17.64	551.8	62	8.9	394.9	244.9	0	263.3	225.3	0.17	0	-16.02	19.2	18.6	19.2
289	20211024BS2	1	UU试验	23.9	4.89	99	0	-3	38	864	0	40.1	25.7	489.8	87	0	0	1	1	1	32.13	17.71	550.8	61	9.03	393.4	244.9	0	262.3	224.3	0.17	0	-16.07	19.2	18.6	19.3
290	20211024BS2	1	UU试验	23.98	4.9	99	0	-3	38	862.3	0	40.1	25.8	486.9	87	0	0	1	1	1	32.25	17.71	547.9	61	8.98	391.95	243.45	0	261.3	223.3	0.17	0	-16.13	19.2	18.6	19.3
291	20211024BS2	1	UU试验	24.07	4.91	99	0	-3	38	862.3	0	40.1	25.87	486.9	87	0	0	1	1	1	32.34	17.71	547.9	61	8.98	391.95	243.45	0	261.3	223.3	0.17	0	-16.17	19.2	18.6	19.3
