# Supplementary material for: Effect of freeze‒thaw cycles on root–Soil composite mechanical properties and slope stability
Source: PLoS One. 2024 Apr 25;19(4):e0302409. doi: 10.1371/journal.pone.0302409 (PMC11045164; doi:10.1371/journal.pone.0302409)
Supplement: S1 File — (ZIP) [file pone.0302409.s001.zip › Original data/original data/三轴/100kpa/100kpa EXCEL/(D2G9,100kpa)20211031BS02_uu_1.xlsx]

## Sheet: _20211031BS02_uu_1
ID	GCID	SpecimenID	TstMode	TimeMin	Squareroot	WeiYa	wytb	FanYa1	KongYa	CR	fytb	TiBian	ZhouXWeiYi	Q1dQ3	TargetWY	TargetFY1	TargetZYLC	TargetStrainSpd	TargetSYWD	TargetZTWD	E1	TuArea	Q11	Q31	Q11cQ31	HalfQ1pQ3	HalfQ1dQ3	Saturation	HalfQ11pQ31	Q1	K0	Ev	Er	sywd	ttwd	ztwd
1	20211031BS02	1	UU试验	0	0	98	0	14	0	0	0	10.9	0	14.3	87	0	0	1	1	1	0	12	0	0	0	0	0	0	0	0	0	0	0	20.3	19.4	20.4
2	20211031BS02	1	UU试验	0.07	0.26	98	0	-3	9	25.7	0	10.9	0	21.4	87	0	0	1	1	1	0	12	110.4	89	1.24	157.7	10.7	0	105.1	96.1	0.82	0	0	20.3	19.4	20.4
3	20211031BS02	1	UU试验	0.12	0.34	98	0	-3	9	29.1	0	10.9	0.06	24.3	87	0	0	1	1	1	0.08	12	113.3	89	1.27	159.15	12.15	0	106.1	97.1	0.8	0	-0.04	20.3	19.4	20.4
4	20211031BS02	1	UU试验	0.22	0.47	98	0	-3	10	35.9	0	10.9	0.17	29.9	87	0	0	1	1	1	0.21	12	117.9	88	1.34	161.95	14.95	0	108	98	0.77	0	-0.11	20.3	19.4	20.4
5	20211031BS02	1	UU试验	0.27	0.52	98	0	-3	10	37.6	0	10.9	0.21	31.3	87	0	0	1	1	1	0.26	12.06	119.3	88	1.36	162.65	15.65	0	108.4	98.4	0.76	0	-0.13	20.3	19.4	20.4
6	20211031BS02	1	UU试验	0.35	0.59	98	0	-3	10	43.6	0	10.9	0.32	36.2	87	0	0	1	1	1	0.4	12.06	124.2	88	1.41	165.1	18.1	0	110.1	100.1	0.73	0	-0.2	20.3	19.4	20.4
7	20211031BS02	1	UU试验	0.38	0.62	98	0	-3	10	46.2	0	12.8	0.35	38.3	87	0	0	1	1	1	0.44	12.06	126.3	88	1.44	166.15	19.15	0	110.8	100.8	0.72	0	-0.22	20.3	19.4	20.4
8	20211031BS02	1	UU试验	0.47	0.68	98	0	-3	10	51.3	0	12.8	0.42	42.5	87	0	0	1	1	1	0.53	12.06	130.5	88	1.48	168.25	21.25	0	112.2	102.2	0.7	0	-0.27	20.3	19.4	20.4
9	20211031BS02	1	UU试验	0.55	0.74	97	0	-3	10	56.5	0	10.9	0.53	46.8	87	0	0	1	1	1	0.66	12.06	133.8	87	1.54	168.9	23.4	0	112.6	102.6	0.67	0	-0.33	20.3	19.4	20.4
10	20211031BS02	1	UU试验	0.63	0.8	97	0	-3	10	57.3	0	12.8	0.6	47.5	87	0	0	1	1	1	0.75	12.06	134.5	87	1.55	169.25	23.75	0	112.8	102.8	0.67	0	-0.38	20.3	19.4	20.4
11	20211031BS02	1	UU试验	0.72	0.85	98	0	-3	10	59	0	12.8	0.71	48.9	87	0	0	1	1	1	0.89	12.12	136.9	88	1.56	171.45	24.45	0	114.3	104.3	0.67	0	-0.45	20.3	19.5	20.4
12	20211031BS02	1	UU试验	0.8	0.89	97	0	-3	10	79.6	0	12.8	0.78	65.7	87	0	0	1	1	1	0.98	12.12	152.7	87	1.76	178.35	32.85	0	118.9	108.9	0.6	0	-0.49	20.3	19.4	20.4
13	20211031BS02	1	UU试验	0.88	0.94	97	0	-3	10	106.1	0	12.8	0.89	87.5	87	0	0	1	1	1	1.11	12.12	174.5	87	2.01	189.25	43.75	0	126.2	116.2	0.53	0	-0.56	20.3	19.5	20.4
14	20211031BS02	1	UU试验	0.97	0.98	97	0	-3	10	118.9	0	12.8	0.96	98.1	87	0	0	1	1	1	1.2	12.12	185.1	87	2.13	194.55	49.05	0	129.7	119.7	0.5	0	-0.6	20.3	19.4	20.4
15	20211031BS02	1	UU试验	1.05	1.02	98	0	-3	10	135.2	0	12.8	1.07	111.6	87	0	0	1	1	1	1.34	12.19	199.6	88	2.27	202.8	55.8	0	135.2	125.2	0.47	0	-0.67	20.3	19.5	20.4
16	20211031BS02	1	UU试验	1.13	1.06	98	0	-3	10	146.3	0	12.8	1.14	120	87	0	0	1	1	1	1.43	12.19	208	88	2.36	207	60	0	138	128	0.45	0	-0.72	20.3	19.5	20.4
17	20211031BS02	1	UU试验	1.22	1.1	98	0	-3	10	161.7	0	12.8	1.26	132.6	87	0	0	1	1	1	1.58	12.19	220.6	88	2.51	213.3	66.3	0	142.2	132.2	0.42	0	-0.79	20.3	19.5	20.4
18	20211031BS02	1	UU试验	1.3	1.14	98	0	-3	11	171.9	0	12.8	1.33	141	87	0	0	1	1	1	1.66	12.19	228	87	2.62	217.5	70.5	0	145	134	0.41	0	-0.83	20.3	19.5	20.4
19	20211031BS02	1	UU试验	1.38	1.18	98	0	-3	11	186.5	0	12.8	1.44	153	87	0	0	1	1	1	1.8	12.25	240	87	2.76	223.5	76.5	0	149	138	0.39	0	-0.9	20.3	19.5	20.4
20	20211031BS02	1	UU试验	1.47	1.21	98	0	-3	11	195.9	0	12.8	1.52	159.9	87	0	0	1	1	1	1.9	12.25	246.9	87	2.84	226.95	79.95	0	151.3	140.3	0.38	0	-0.95	20.3	19.5	20.4
21	20211031BS02	1	UU试验	1.55	1.24	98	0	-3	11	209.6	0	12.8	1.64	171.1	87	0	0	1	1	1	2.05	12.25	258.1	87	2.97	232.55	85.55	0	155	144	0.36	0	-1.02	20.3	19.5	20.4
22	20211031BS02	1	UU试验	1.63	1.28	98	0	-3	11	218.1	0	12.8	1.72	178	87	0	0	1	1	1	2.15	12.25	265	87	3.05	236	89	0	157.3	146.3	0.36	0	-1.08	20.3	19.5	20.4
23	20211031BS02	1	UU试验	1.72	1.31	98	0	-3	11	231	0	12.8	1.83	188.6	87	0	0	1	1	1	2.29	12.31	275.6	87	3.17	241.3	94.3	0	160.9	149.9	0.34	0	-1.15	20.3	19.5	20.4
24	20211031BS02	1	UU试验	1.8	1.34	98	0	-3	11	240.4	0	12.8	1.91	195.3	87	0	0	1	1	1	2.39	12.31	282.3	87	3.24	244.65	97.65	0	163.1	152.1	0.33	0	-1.2	20.3	19.5	20.4
25	20211031BS02	1	UU试验	1.88	1.37	98	0	-3	11	252.4	0	12.8	2.02	205	87	0	0	1	1	1	2.53	12.31	292	87	3.36	249.5	102.5	0	166.3	155.3	0.32	0	-1.26	20.3	19.5	20.4
26	20211031BS02	1	UU试验	1.97	1.4	98	0	-3	11	260.1	0	12.8	2.1	211.3	87	0	0	1	1	1	2.63	12.31	298.3	87	3.43	252.65	105.65	0	168.4	157.4	0.32	0	-1.32	20.3	19.5	20.4
27	20211031BS02	1	UU试验	2.05	1.43	98	0	-3	11	272.9	0	12.8	2.22	221.7	87	0	0	1	1	1	2.78	12.37	308.7	87	3.55	257.85	110.85	0	171.9	160.9	0.31	0	-1.39	20.3	19.5	20.4
28	20211031BS02	1	UU试验	2.13	1.46	98	0	-3	11	280.6	0	12.8	2.3	226.8	87	0	0	1	1	1	2.88	12.37	313.8	87	3.61	260.4	113.4	0	173.6	162.6	0.3	0	-1.44	20.3	19.5	20.4
29	20211031BS02	1	UU试验	2.22	1.49	98	0	-3	12	292.6	0	12.8	2.41	236.5	87	0	0	1	1	1	3.01	12.37	322.5	86	3.75	265.25	118.25	0	176.8	164.8	0.29	0	-1.51	20.3	19.5	20.4
30	20211031BS02	1	UU试验	2.3	1.52	98	0	-3	12	301.1	0	12.8	2.49	243.4	87	0	0	1	1	1	3.11	12.37	329.4	86	3.83	268.7	121.7	0	179.1	167.1	0.29	0	-1.56	20.3	19.5	20.4
31	20211031BS02	1	UU试验	2.38	1.54	98	0	-3	12	311.4	0	12.8	2.61	251.7	87	0	0	1	1	1	3.26	12.43	337.7	86	3.93	272.85	125.85	0	181.9	169.9	0.28	0	-1.63	20.3	19.5	20.4
32	20211031BS02	1	UU试验	2.47	1.57	98	0	-3	12	319.1	0	12.8	2.69	256.7	87	0	0	1	1	1	3.36	12.43	342.7	86	3.98	275.35	128.35	0	183.6	171.6	0.28	0	-1.68	20.3	19.5	20.4
33	20211031BS02	1	UU试验	2.55	1.6	98	0	-3	12	330.2	0	12.8	2.81	265.6	87	0	0	1	1	1	3.51	12.43	351.6	86	4.09	279.8	132.8	0	186.5	174.5	0.27	0	-1.76	20.3	19.5	20.4
34	20211031BS02	1	UU试验	2.63	1.62	98	0	-3	12	337	0	14.6	2.89	271.1	87	0	0	1	1	1	3.61	12.43	357.1	86	4.15	282.55	135.55	0	188.4	176.4	0.27	0	-1.81	20.3	19.5	20.4
35	20211031BS02	1	UU试验	2.72	1.65	98	0	-3	12	346.5	0	12.8	3.01	278.8	87	0	0	1	1	1	3.76	12.5	364.8	86	4.24	286.4	139.4	0	190.9	178.9	0.26	0	-1.88	20.3	19.5	20.4
36	20211031BS02	1	UU试验	2.8	1.67	97	0	-3	12	353.3	0	14.6	3.08	282.6	87	0	0	1	1	1	3.85	12.5	367.6	85	4.32	286.8	141.3	0	191.2	179.2	0.26	0	-1.93	20.3	19.5	20.4
37	20211031BS02	1	UU试验	2.88	1.7	98	0	-3	12	362.7	0	14.6	3.2	290.2	87	0	0	1	1	1	4	12.5	376.2	86	4.37	292.1	145.1	0	194.7	182.7	0.25	0	-2	20.3	19.5	20.4
38	20211031BS02	1	UU试验	2.97	1.72	98	0	-3	12	369.6	0	14.6	3.27	295.7	87	0	0	1	1	1	4.09	12.5	381.7	86	4.44	294.85	147.85	0	196.6	184.6	0.25	0	-2.05	20.3	19.5	20.4
39	20211031BS02	1	UU试验	3.05	1.75	98	0	-3	12	378.1	0	14.6	3.39	302.5	87	0	0	1	1	1	4.24	12.56	388.5	86	4.52	298.25	151.25	0	198.8	186.8	0.24	0	-2.12	20.3	19.5	20.4
40	20211031BS02	1	UU试验	3.13	1.77	98	0	-3	12	384.1	0	14.6	3.46	305.8	87	0	0	1	1	1	4.33	12.56	391.8	86	4.56	299.9	152.9	0	199.9	187.9	0.24	0	-2.17	20.3	19.5	20.4
41	20211031BS02	1	UU试验	3.22	1.79	98	0	-3	12	392.6	0	14.6	3.58	312.6	87	0	0	1	1	1	4.47	12.56	398.6	86	4.63	303.3	156.3	0	202.2	190.2	0.24	0	-2.24	20.3	19.5	20.4
42	20211031BS02	1	UU试验	3.3	1.82	98	0	-3	12	397.8	0	14.6	3.65	316.7	87	0	0	1	1	1	4.56	12.56	402.7	86	4.68	305.35	158.35	0	203.6	191.6	0.24	0	-2.28	20.3	19.5	20.4
43	20211031BS02	1	UU试验	3.38	1.84	98	0	-3	12	405.5	0	14.6	3.77	322.9	87	0	0	1	1	1	4.71	12.62	408.9	86	4.75	308.45	161.45	0	205.6	193.6	0.23	0	-2.36	20.3	19.5	20.4
44	20211031BS02	1	UU试验	3.47	1.86	98	0	-3	12	410.6	0	14.6	3.84	325.4	87	0	0	1	1	1	4.8	12.62	411.4	86	4.78	309.7	162.7	0	206.5	194.5	0.23	0	-2.4	20.3	19.5	20.4
45	20211031BS02	1	UU试验	3.55	1.88	98	0	-3	12	419.2	0	14.6	3.95	332.2	87	0	0	1	1	1	4.94	12.62	418.2	86	4.86	313.1	166.1	0	208.7	196.7	0.23	0	-2.47	20.3	19.5	20.4
46	20211031BS02	1	UU试验	3.63	1.91	98	0	-3	12	422.6	0	14.6	4.03	334.9	87	0	0	1	1	1	5.04	12.62	420.9	86	4.89	314.45	167.45	0	209.6	197.6	0.23	0	-2.52	20.3	19.5	20.4
47	20211031BS02	1	UU试验	3.72	1.93	98	0	-3	13	430.3	0	14.6	4.13	341	87	0	0	1	1	1	5.16	12.62	426	85	5.01	317.5	170.5	0	211.7	198.7	0.22	0	-2.58	20.3	19.5	20.4
48	20211031BS02	1	UU试验	3.8	1.95	98	0	-3	13	434.6	0	14.6	4.21	344.4	87	0	0	1	1	1	5.26	12.69	429.4	85	5.05	319.2	172.2	0	212.8	199.8	0.22	0	-2.63	20.3	19.5	20.4
49	20211031BS02	1	UU试验	3.88	1.97	98	0	-3	13	439.7	0	14.6	4.32	346.5	87	0	0	1	1	1	5.4	12.69	431.5	85	5.08	320.25	173.25	0	213.5	200.5	0.22	0	-2.7	20.3	19.5	20.4
50	20211031BS02	1	UU试验	3.97	1.99	98	0	-3	13	444	0	14.6	4.39	349.9	87	0	0	1	1	1	5.49	12.69	434.9	85	5.12	321.95	174.95	0	214.6	201.6	0.22	0	-2.75	20.3	19.5	20.4
51	20211031BS02	1	UU试验	4.05	2.01	98	0	-3	13	448.3	0	14.6	4.49	353.3	87	0	0	1	1	1	5.61	12.69	438.3	85	5.16	323.65	176.65	0	215.8	202.8	0.22	0	-2.81	20.3	19.5	20.4
52	20211031BS02	1	UU试验	4.13	2.03	98	0	-3	13	451.7	0	14.6	4.56	355.9	87	0	0	1	1	1	5.7	12.75	440.9	85	5.19	324.95	177.95	0	216.6	203.6	0.22	0	-2.85	20.3	19.5	20.4
53	20211031BS02	1	UU试验	4.22	2.05	98	0	-3	13	456.8	0	14.6	4.67	358.3	87	0	0	1	1	1	5.84	12.75	443.3	85	5.22	326.15	179.15	0	217.4	204.4	0.21	0	-2.92	20.3	19.5	20.4
54	20211031BS02	1	UU试验	4.3	2.07	98	0	-3	13	460.2	0	14.6	4.74	360.9	87	0	0	1	1	1	5.93	12.75	445.9	85	5.25	327.45	180.45	0	218.3	205.3	0.21	0	-2.97	20.3	19.5	20.4
55	20211031BS02	1	UU试验	4.38	2.09	98	0	-3	13	465.4	0	14.6	4.85	365	87	0	0	1	1	1	6.06	12.75	450	85	5.29	329.5	182.5	0	219.7	206.7	0.21	0	-3.03	20.3	19.5	20.4
56	20211031BS02	1	UU试验	4.47	2.11	98	0	-3	13	468.8	0	14.6	4.92	367.7	87	0	0	1	1	1	6.15	12.81	452.7	85	5.33	330.85	183.85	0	220.6	207.6	0.21	0	-3.08	20.3	19.5	20.4
57	20211031BS02	1	UU试验	4.55	2.13	98	0	-3	13	473.9	0	14.6	5.03	369.9	87	0	0	1	1	1	6.29	12.81	454.9	85	5.35	331.95	184.95	0	221.3	208.3	0.21	0	-3.15	20.3	19.5	20.4
58	20211031BS02	1	UU试验	4.63	2.15	98	0	-3	13	477.3	0	14.6	5.11	372.6	87	0	0	1	1	1	6.39	12.81	457.6	85	5.38	333.3	186.3	0	222.2	209.2	0.21	0	-3.2	20.3	19.5	20.4
59	20211031BS02	1	UU试验	4.72	2.17	98	0	-3	13	481.6	0	14.6	5.21	376	87	0	0	1	1	1	6.51	12.81	461	85	5.42	335	188	0	223.3	210.3	0.21	0	-3.26	20.3	19.5	20.4
60	20211031BS02	1	UU试验	4.8	2.19	98	0	-3	13	484.2	0	14.6	5.29	378	87	0	0	1	1	1	6.61	12.88	463	85	5.45	336	189	0	224	211	0.21	0	-3.31	20.2	19.5	20.4
61	20211031BS02	1	UU试验	4.88	2.21	98	0	-3	13	488.5	0	14.6	5.39	379.3	87	0	0	1	1	1	6.74	12.88	464.3	85	5.46	336.65	189.65	0	224.4	211.4	0.21	0	-3.37	20.3	19.5	20.4
62	20211031BS02	1	UU试验	4.97	2.23	98	0	-3	13	491	0	14.6	5.47	381.2	87	0	0	1	1	1	6.84	12.88	466.2	85	5.48	337.6	190.6	0	225.1	212.1	0.2	0	-3.42	20.3	19.5	20.4
63	20211031BS02	1	UU试验	5.05	2.25	98	0	-3	13	495.3	0	14.6	5.57	384.5	87	0	0	1	1	1	6.96	12.88	469.5	85	5.52	339.25	192.25	0	226.2	213.2	0.2	0	-3.48	20.3	19.5	20.4
64	20211031BS02	1	UU试验	5.13	2.27	99	0	-3	13	498.7	0	14.6	5.64	387.2	87	0	0	1	1	1	7.05	12.94	473.2	86	5.5	342.1	193.6	0	228.1	215.1	0.2	0	-3.53	20.3	19.5	20.4
65	20211031BS02	1	UU试验	5.22	2.28	98	0	-3	13	502.1	0	14.6	5.74	388	87	0	0	1	1	1	7.18	12.94	473	85	5.56	341	194	0	227.3	214.3	0.2	0	-3.59	20.3	19.5	20.4
66	20211031BS02	1	UU试验	5.3	2.3	98	0	-3	13	504.7	0	14.6	5.81	390	87	0	0	1	1	1	7.26	12.94	475	85	5.59	342	195	0	228	215	0.2	0	-3.63	20.3	19.5	20.4
67	20211031BS02	1	UU试验	5.38	2.32	98	0	-3	13	509	0	14.6	5.91	393.4	87	0	0	1	1	1	7.39	12.94	478.4	85	5.63	343.7	196.7	0	229.1	216.1	0.2	0	-3.7	20.3	19.5	20.4
68	20211031BS02	1	UU试验	5.47	2.34	98	0	-3	13	511.6	0	14.6	5.99	395.4	87	0	0	1	1	1	7.49	13	480.4	85	5.65	344.7	197.7	0	229.8	216.8	0.2	0	-3.75	20.2	19.5	20.4
69	20211031BS02	1	UU试验	5.55	2.36	98	0	-3	13	515.8	0	14.6	6.09	396.8	87	0	0	1	1	1	7.61	13	481.8	85	5.67	345.4	198.4	0	230.3	217.3	0.2	0	-3.81	20.3	19.6	20.4
70	20211031BS02	1	UU试验	5.63	2.37	98	0	-3	13	517.5	0	14.6	6.16	398.1	87	0	0	1	1	1	7.7	13	483.1	85	5.68	346.05	199.05	0	230.7	217.7	0.2	0	-3.85	20.2	19.5	20.4
71	20211031BS02	1	UU试验	5.72	2.39	98	0	-3	13	521.8	0	14.6	6.26	401.4	87	0	0	1	1	1	7.83	13	486.4	85	5.72	347.7	200.7	0	231.8	218.8	0.2	0	-3.92	20.2	19.5	20.4
72	20211031BS02	1	UU试验	5.8	2.41	98	0	-3	14	523.5	0	14.6	6.33	402.7	87	0	0	1	1	1	7.91	13	486.7	84	5.79	348.35	201.35	0	232.2	218.2	0.2	0	-3.96	20.3	19.6	20.4
73	20211031BS02	1	UU试验	5.88	2.43	98	0	-3	13	527.8	0	14.6	6.44	406	87	0	0	1	1	1	8.05	13.07	491	85	5.78	350	203	0	233.3	220.3	0.19	0	-4.03	20.2	19.5	20.4
74	20211031BS02	1	UU试验	5.97	2.44	99	0	-3	14	530.4	0	14.6	6.51	405.8	87	0	0	1	1	1	8.14	13.07	490.8	85	5.77	351.4	202.9	0	234.3	220.3	0.2	0	-4.07	20.3	19.6	20.4
75	20211031BS02	1	UU试验	6.05	2.46	99	0	-3	14	534.7	0	14.6	6.61	409.1	87	0	0	1	1	1	8.26	13.07	494.1	85	5.81	353.05	204.55	0	235.4	221.4	0.19	0	-4.13	20.2	19.5	20.4
76	20211031BS02	1	UU试验	6.13	2.48	99	0	-3	14	537.2	0	14.6	6.69	411	87	0	0	1	1	1	8.36	13.07	496	85	5.84	354	205.5	0	236	222	0.19	0	-4.18	20.2	19.5	20.4
77	20211031BS02	1	UU试验	6.22	2.49	99	0	-3	14	541.5	0	14.6	6.8	414.3	87	0	0	1	1	1	8.5	13.13	499.3	85	5.87	355.65	207.15	0	237.1	223.1	0.19	0	-4.25	20.3	19.6	20.4
78	20211031BS02	1	UU试验	6.3	2.51	99	0	-3	14	544.1	0	14.6	6.87	414.4	87	0	0	1	1	1	8.59	13.13	499.4	85	5.88	355.7	207.2	0	237.1	223.1	0.19	0	-4.3	20.2	19.5	20.4
79	20211031BS02	1	UU试验	6.38	2.53	99	0	-3	14	547.5	0	14.6	6.98	417	87	0	0	1	1	1	8.73	13.13	502	85	5.91	357	208.5	0	238	224	0.19	0	-4.37	20.2	19.5	20.4
80	20211031BS02	1	UU试验	6.47	2.54	98	0	-3	14	549.2	0	14.6	7.05	418.3	87	0	0	1	1	1	8.81	13.13	502.3	84	5.98	356.15	209.15	0	237.4	223.4	0.19	0	-4.41	20.2	19.6	20.4
81	20211031BS02	1	UU试验	6.55	2.56	98	0	-3	14	553.5	0	14.6	7.16	421.6	87	0	0	1	1	1	8.95	13.2	505.6	84	6.02	357.8	210.8	0	238.5	224.5	0.19	0	-4.47	20.2	19.5	20.4
82	20211031BS02	1	UU试验	6.63	2.58	98	0	-3	14	556	0	14.6	7.24	421.2	87	0	0	1	1	1	9.05	13.2	505.2	84	6.01	357.6	210.6	0	238.4	224.4	0.19	0	-4.53	20.2	19.6	20.4
83	20211031BS02	1	UU试验	6.72	2.59	98	0	-3	14	559.5	0	14.6	7.35	423.9	87	0	0	1	1	1	9.19	13.2	507.9	84	6.05	358.95	211.95	0	239.3	225.3	0.19	0	-4.6	20.2	19.6	20.4
84	20211031BS02	1	UU试验	6.8	2.61	98	0	-3	14	561.2	0	14.6	7.42	425.2	87	0	0	1	1	1	9.28	13.26	509.2	84	6.06	359.6	212.6	0	239.7	225.7	0.19	0	-4.64	20.2	19.6	20.4
85	20211031BS02	1	UU试验	6.88	2.62	98	0	-3	14	564.6	0	16.4	7.53	425.8	87	0	0	1	1	1	9.41	13.26	509.8	84	6.07	359.9	212.9	0	239.9	225.9	0.19	0	-4.71	20.3	19.6	20.4
86	20211031BS02	1	UU试验	6.97	2.64	99	0	-3	14	567.2	0	14.6	7.61	427.8	87	0	0	1	1	1	9.51	13.26	512.8	85	6.03	362.4	213.9	0	241.6	227.6	0.19	0	-4.76	20.2	19.5	20.4
87	20211031BS02	1	UU试验	7.05	2.66	99	0	-3	14	571.4	0	16.4	7.72	430.9	87	0	0	1	1	1	9.65	13.26	515.9	85	6.07	363.95	215.45	0	242.6	228.6	0.19	0	-4.83	20.3	19.6	20.4
88	20211031BS02	1	UU试验	7.13	2.67	99	0	-3	14	574	0	14.6	7.79	432.9	87	0	0	1	1	1	9.74	13.32	517.9	85	6.09	364.95	216.45	0	243.3	229.3	0.19	0	-4.87	20.2	19.6	20.4
89	20211031BS02	1	UU试验	7.22	2.69	99	0	-3	14	577.4	0	16.4	7.9	433.5	87	0	0	1	1	1	9.88	13.32	518.5	85	6.1	365.25	216.75	0	243.5	229.5	0.19	0	-4.94	20.3	19.6	20.4
90	20211031BS02	1	UU试验	7.3	2.7	99	0	-3	14	579.1	0	16.4	7.98	434.8	87	0	0	1	1	1	9.98	13.32	519.8	85	6.12	365.9	217.4	0	243.9	229.9	0.19	0	-4.99	20.3	19.6	20.4
91	20211031BS02	1	UU试验	7.38	2.72	98	0	-3	14	583.4	0	16.4	8.08	438	87	0	0	1	1	1	10.1	13.32	522	84	6.21	366	219	0	244	230	0.18	0	-5.05	20.3	19.6	20.4
92	20211031BS02	1	UU试验	7.47	2.73	98	0	-3	14	585.1	0	16.4	8.16	439.3	87	0	0	1	1	1	10.2	13.39	523.3	84	6.23	366.65	219.65	0	244.4	230.4	0.18	0	-5.1	20.3	19.6	20.4
93	20211031BS02	1	UU试验	7.55	2.75	98	0	-3	14	588.5	0	16.4	8.27	439.5	87	0	0	1	1	1	10.34	13.39	523.5	84	6.23	366.75	219.75	0	244.5	230.5	0.18	0	-5.17	20.3	19.6	20.4
94	20211031BS02	1	UU试验	7.63	2.76	98	0	-3	14	590.3	0	16.4	8.35	440.9	87	0	0	1	1	1	10.44	13.39	524.9	84	6.25	367.45	220.45	0	245	231	0.18	0	-5.22	20.3	19.6	20.4
95	20211031BS02	1	UU试验	7.72	2.78	98	0	-3	14	594.5	0	16.4	8.46	444	87	0	0	1	1	1	10.57	13.39	528	84	6.29	369	222	0	246	232	0.18	0	-5.29	20.3	19.6	20.4
96	20211031BS02	1	UU试验	7.8	2.79	99	0	-3	14	596.2	0	16.4	8.53	445.3	87	0	0	1	1	1	10.66	13.45	530.3	85	6.24	371.15	222.65	0	247.4	233.4	0.18	0	-5.33	20.3	19.6	20.4
97	20211031BS02	1	UU试验	7.88	2.81	99	0	-3	14	599.7	0	16.4	8.64	445.9	87	0	0	1	1	1	10.8	13.45	530.9	85	6.25	371.45	222.95	0	247.6	233.6	0.18	0	-5.4	20.2	19.6	20.4
98	20211031BS02	1	UU试验	7.97	2.82	98	0	-3	14	601.4	0	16.4	8.71	447.1	87	0	0	1	1	1	10.89	13.45	531.1	84	6.32	370.55	223.55	0	247	233	0.18	0	-5.45	20.3	19.6	20.4
99	20211031BS02	1	UU试验	8.05	2.84	99	0	-3	14	604.8	0	16.4	8.82	449.7	87	0	0	1	1	1	11.03	13.52	534.7	85	6.29	373.35	224.85	0	248.9	234.9	0.18	0	-5.52	20.3	19.6	20.4
100	20211031BS02	1	UU试验	8.13	2.85	98	0	-3	14	606.5	0	16.4	8.89	448.6	87	0	0	1	1	1	11.11	13.52	532.6	84	6.34	371.3	224.3	0	247.5	233.5	0.18	0	-5.56	20.2	19.6	20.4
101	20211031BS02	1	UU试验	8.22	2.87	98	0	-3	14	609.9	0	16.4	9	451.1	87	0	0	1	1	1	11.25	13.52	535.1	84	6.37	372.55	225.55	0	248.4	234.4	0.18	0	-5.63	20.3	19.6	20.4
102	20211031BS02	1	UU试验	8.3	2.88	99	0	-3	14	611.6	0	16.4	9.07	452.4	87	0	0	1	1	1	11.34	13.52	537.4	85	6.32	374.7	226.2	0	249.8	235.8	0.18	0	-5.67	20.3	19.6	20.4
103	20211031BS02	1	UU试验	8.38	2.9	99	0	-3	14	613.4	0	16.4	9.18	453.7	87	0	0	1	1	1	11.48	13.58	538.7	85	6.34	375.35	226.85	0	250.2	236.2	0.18	0	-5.74	20.3	19.6	20.4
104	20211031BS02	1	UU试验	8.47	2.91	99	0	-3	14	615.9	0	16.4	9.24	453.5	87	0	0	1	1	1	11.55	13.58	538.5	85	6.34	375.25	226.75	0	250.2	236.2	0.18	0	-5.78	20.3	19.6	20.4
105	20211031BS02	1	UU试验	8.55	2.92	99	0	-3	14	617.6	0	16.4	9.35	454.8	87	0	0	1	1	1	11.69	13.58	539.8	85	6.35	375.9	227.4	0	250.6	236.6	0.18	0	-5.85	20.2	19.6	20.4
106	20211031BS02	1	UU试验	8.63	2.94	98	0	-3	14	620.2	0	16.4	9.41	456.7	87	0	0	1	1	1	11.76	13.58	540.7	84	6.44	375.35	228.35	0	250.2	236.2	0.18	0	-5.88	20.3	19.6	20.4
107	20211031BS02	1	UU试验	8.72	2.95	98	0	-3	14	621	0	16.4	9.52	457.3	87	0	0	1	1	1	11.9	13.65	541.3	84	6.44	375.65	228.65	0	250.4	236.4	0.18	0	-5.95	20.3	19.6	20.4
108	20211031BS02	1	UU试验	8.8	2.97	98	0	-3	14	622.8	0	16.4	9.59	456.3	87	0	0	1	1	1	11.99	13.65	540.3	84	6.43	375.15	228.15	0	250.1	236.1	0.18	0	-6	20.2	19.6	20.4
109	20211031BS02	1	UU试验	8.88	2.98	98	0	-3	14	624.5	0	16.4	9.69	457.5	87	0	0	1	1	1	12.11	13.65	541.5	84	6.45	375.75	228.75	0	250.5	236.5	0.18	0	-6.06	20.3	19.6	20.4
110	20211031BS02	1	UU试验	8.97	2.99	99	0	-3	14	625.3	0	16.4	9.76	458.1	87	0	0	1	1	1	12.2	13.65	543.1	85	6.39	377.55	229.05	0	251.7	237.7	0.18	0	-6.1	20.3	19.6	20.4
111	20211031BS02	1	UU试验	9.05	3.01	99	0	-3	14	627.9	0	16.4	9.86	460	87	0	0	1	1	1	12.33	13.72	545	85	6.41	378.5	230	0	252.3	238.3	0.18	0	-6.17	20.3	19.6	20.4
112	20211031BS02	1	UU试验	9.13	3.02	99	0	-3	14	629.6	0	16.4	9.93	458.9	87	0	0	1	1	1	12.41	13.72	543.9	85	6.4	377.95	229.45	0	252	238	0.18	0	-6.21	20.3	19.6	20.4
113	20211031BS02	1	UU试验	9.22	3.04	99	0	-3	14	632.2	0	16.4	10.03	460.8	87	0	0	1	1	1	12.54	13.72	545.8	85	6.42	378.9	230.4	0	252.6	238.6	0.18	0	-6.27	20.2	19.6	20.4
114	20211031BS02	1	UU试验	9.3	3.05	99	0	-3	15	633	0	16.4	10.1	461.4	87	0	0	1	1	1	12.63	13.72	545.4	84	6.49	379.2	230.7	0	252.8	237.8	0.18	0	-6.32	20.3	19.6	20.4
115	20211031BS02	1	UU试验	9.38	3.06	98	0	-3	14	635.6	0	16.4	10.21	463.3	87	0	0	1	1	1	12.76	13.78	547.3	84	6.52	378.65	231.65	0	252.4	238.4	0.17	0	-6.38	20.3	19.6	20.4
116	20211031BS02	1	UU试验	9.47	3.08	98	0	-3	14	636.4	0	16.4	10.28	461.8	87	0	0	1	1	1	12.85	13.78	545.8	84	6.5	377.9	230.9	0	251.9	237.9	0.18	0	-6.43	20.2	19.6	20.4
117	20211031BS02	1	UU试验	9.55	3.09	98	0	-3	14	637.3	0	16.4	10.38	462.5	87	0	0	1	1	1	12.98	13.78	546.5	84	6.51	378.25	231.25	0	252.2	238.2	0.17	0	-6.49	20.2	19.6	20.4
118	20211031BS02	1	UU试验	9.63	3.1	98	0	-3	14	639.9	0	16.4	10.45	464.4	87	0	0	1	1	1	13.06	13.78	548.4	84	6.53	379.2	232.2	0	252.8	238.8	0.17	0	-6.53	20.2	19.6	20.4
119	20211031BS02	1	UU试验	9.72	3.12	98	0	-3	15	641.6	0	16.4	10.55	465.6	87	0	0	1	1	1	13.19	13.85	548.6	83	6.61	379.8	232.8	0	253.2	238.2	0.17	0	-6.6	20.3	19.6	20.4
120	20211031BS02	1	UU试验	9.8	3.13	99	0	-3	15	643.3	0	16.4	10.62	464.5	87	0	0	1	1	1	13.28	13.85	548.5	84	6.53	380.75	232.25	0	253.8	238.8	0.18	0	-6.64	20.2	19.6	20.4
121	20211031BS02	1	UU试验	9.88	3.14	99	0	-3	15	645.9	0	16.4	10.72	466.4	87	0	0	1	1	1	13.4	13.85	550.4	84	6.55	381.7	233.2	0	254.5	239.5	0.18	0	-6.7	20.2	19.6	20.4
122	20211031BS02	1	UU试验	9.97	3.16	99	0	-3	15	647.6	0	16.4	10.79	467.6	87	0	0	1	1	1	13.49	13.85	551.6	84	6.57	382.3	233.8	0	254.9	239.9	0.17	0	-6.75	20.2	19.6	20.4
123	20211031BS02	1	UU试验	10.05	3.17	99	0	-3	15	649.3	0	16.4	10.89	468.8	87	0	0	1	1	1	13.61	13.91	552.8	84	6.58	382.9	234.4	0	255.3	240.3	0.17	0	-6.81	20.2	19.6	20.4
124	20211031BS02	1	UU试验	10.13	3.18	99	0	-3	15	651	0	16.4	10.96	468	87	0	0	1	1	1	13.7	13.91	552	84	6.57	382.5	234	0	255	240	0.17	0	-6.85	20.2	19.6	20.4
125	20211031BS02	1	UU试验	10.22	3.2	99	0	-3	15	652.7	0	16.4	11.06	469.2	87	0	0	1	1	1	13.83	13.91	553.2	84	6.59	383.1	234.6	0	255.4	240.4	0.17	0	-6.92	20.2	19.6	20.4
126	20211031BS02	1	UU试验	10.3	3.21	99	0	-3	15	654.4	0	16.4	11.13	470.5	87	0	0	1	1	1	13.91	13.91	554.5	84	6.6	383.75	235.25	0	255.8	240.8	0.17	0	-6.96	20.2	19.6	20.4
127	20211031BS02	1	UU试验	10.38	3.22	99	0	-3	15	656.1	0	16.4	11.24	471.7	87	0	0	1	1	1	14.05	13.98	555.7	84	6.62	384.35	235.85	0	256.2	241.2	0.17	0	-7.03	20.2	19.6	20.4
128	20211031BS02	1	UU试验	10.47	3.24	99	0	-3	15	657.8	0	16.4	11.3	470.5	87	0	0	1	1	1	14.13	13.98	554.5	84	6.6	383.75	235.25	0	255.8	240.8	0.17	0	-7.07	20.2	19.6	20.4
129	20211031BS02	1	UU试验	10.55	3.25	98	0	-3	15	659.5	0	16.4	11.4	471.7	87	0	0	1	1	1	14.25	13.98	554.7	83	6.68	382.85	235.85	0	255.2	240.2	0.17	0	-7.13	20.2	19.6	20.4
130	20211031BS02	1	UU试验	10.63	3.26	98	0	-3	15	662.1	0	16.4	11.47	473.6	87	0	0	1	1	1	14.34	13.98	556.6	83	6.71	383.8	236.8	0	255.9	240.9	0.17	0	-7.17	20.2	19.6	20.4
131	20211031BS02	1	UU试验	10.72	3.27	99	0	-3	15	663.8	0	16.4	11.58	474.8	87	0	0	1	1	1	14.48	14.05	558.8	84	6.65	385.9	237.4	0	257.3	242.3	0.17	0	-7.24	20.2	19.6	20.4
132	20211031BS02	1	UU试验	10.8	3.29	99	0	-3	15	665.5	0	16.4	11.65	473.7	87	0	0	1	1	1	14.56	14.05	557.7	84	6.64	385.35	236.85	0	256.9	241.9	0.17	0	-7.28	20.2	19.6	20.4
133	20211031BS02	1	UU试验	10.88	3.3	99	0	-3	15	668.1	0	16.4	11.75	475.5	87	0	0	1	1	1	14.69	14.05	559.5	84	6.66	386.25	237.75	0	257.5	242.5	0.17	0	-7.35	20.2	19.6	20.4
134	20211031BS02	1	UU试验	10.97	3.31	99	0	-3	15	669.8	0	16.4	11.82	476.7	87	0	0	1	1	1	14.78	14.11	560.7	84	6.68	386.85	238.35	0	257.9	242.9	0.17	0	-7.39	20.2	19.6	20.4
135	20211031BS02	1	UU试验	11.05	3.32	99	0	-3	15	673.2	0	16.4	11.93	477.1	87	0	0	1	1	1	14.91	14.11	561.1	84	6.68	387.05	238.55	0	258	243	0.17	0	-7.46	20.2	19.6	20.4
136	20211031BS02	1	UU试验	11.13	3.34	99	0	-3	15	674.1	0	16.4	12	477.7	87	0	0	1	1	1	15	14.11	561.7	84	6.69	387.35	238.85	0	258.2	243.2	0.17	0	-7.5	20.2	19.6	20.4
137	20211031BS02	1	UU试验	11.22	3.35	98	0	-3	15	676.7	0	16.4	12.1	479.6	87	0	0	1	1	1	15.13	14.11	562.6	83	6.78	386.8	239.8	0	257.9	242.9	0.17	0	-7.57	20.2	19.6	20.4
138	20211031BS02	1	UU试验	11.3	3.36	99	0	-3	15	677.5	0	16.4	12.18	480.2	87	0	0	1	1	1	15.23	14.18	564.2	84	6.72	388.6	240.1	0	259.1	244.1	0.17	0	-7.62	20.2	19.6	20.4
139	20211031BS02	1	UU试验	11.38	3.37	98	0	-3	15	680.1	0	16.4	12.28	479.6	87	0	0	1	1	1	15.35	14.18	562.6	83	6.78	386.8	239.8	0	257.9	242.9	0.17	0	-7.68	20.2	19.6	20.4
140	20211031BS02	1	UU试验	11.47	3.39	98	0	-3	15	681.8	0	16.4	12.35	480.8	87	0	0	1	1	1	15.44	14.18	563.8	83	6.79	387.4	240.4	0	258.3	243.3	0.17	0	-7.72	20.2	19.6	20.4
141	20211031BS02	1	UU试验	11.55	3.4	99	0	-3	15	684.4	0	16.4	12.46	482.7	87	0	0	1	1	1	15.58	14.25	566.7	84	6.75	389.85	241.35	0	259.9	244.9	0.17	0	-7.79	20.2	19.6	20.4
142	20211031BS02	1	UU试验	11.63	3.41	99	0	-3	15	685.2	0	16.4	12.54	480.8	87	0	0	1	1	1	15.68	14.25	564.8	84	6.72	388.9	240.4	0	259.3	244.3	0.17	0	-7.84	20.2	19.6	20.4
143	20211031BS02	1	UU试验	11.72	3.42	99	0	-3	15	687.8	0	16.4	12.64	482.7	87	0	0	1	1	1	15.8	14.25	566.7	84	6.75	389.85	241.35	0	259.9	244.9	0.17	0	-7.9	20.2	19.6	20.4
144	20211031BS02	1	UU试验	11.8	3.44	99	0	-3	15	690.3	0	16.4	12.71	484.4	87	0	0	1	1	1	15.89	14.25	568.4	84	6.77	390.7	242.2	0	260.5	245.5	0.17	0	-7.95	20.2	19.6	20.4
145	20211031BS02	1	UU试验	11.88	3.45	99	0	-3	15	692.1	0	16.4	12.82	485.7	87	0	0	1	1	1	16.02	14.31	569.7	84	6.78	391.35	242.85	0	260.9	245.9	0.17	0	-8.01	20.2	19.6	20.4
146	20211031BS02	1	UU试验	11.97	3.46	99	0	-3	15	693.8	0	16.4	12.89	484.8	87	0	0	1	1	1	16.11	14.31	568.8	84	6.77	390.9	242.4	0	260.6	245.6	0.17	0	-8.06	20.2	19.6	20.4
147	20211031BS02	1	UU试验	12.05	3.47	99	0	-3	15	696.3	0	16.4	13	486.6	87	0	0	1	1	1	16.25	14.31	570.6	84	6.79	391.8	243.3	0	261.2	246.2	0.17	0	-8.13	20.2	19.6	20.4
148	20211031BS02	1	UU试验	12.13	3.48	99	0	-3	15	697.2	0	16.4	13.08	487.2	87	0	0	1	1	1	16.35	14.38	571.2	84	6.8	392.1	243.6	0	261.4	246.4	0.17	0	-8.18	20.2	19.6	20.4
149	20211031BS02	1	UU试验	12.22	3.5	99	0	-3	15	699.7	0	16.4	13.19	486.6	87	0	0	1	1	1	16.49	14.38	570.6	84	6.79	391.8	243.3	0	261.2	246.2	0.17	0	-8.24	20.2	19.6	20.4
150	20211031BS02	1	UU试验	12.3	3.51	99	0	-3	15	701.5	0	16.4	13.26	487.8	87	0	0	1	1	1	16.58	14.38	571.8	84	6.81	392.4	243.9	0	261.6	246.6	0.17	0	-8.29	20.2	19.6	20.4
151	20211031BS02	1	UU试验	12.38	3.52	99	0	-3	15	704	0	16.4	13.37	489.6	87	0	0	1	1	1	16.71	14.38	573.6	84	6.83	393.3	244.8	0	262.2	247.2	0.17	0	-8.36	20.2	19.6	20.4
152	20211031BS02	1	UU试验	12.47	3.53	99	0	-3	15	705.7	0	16.4	13.44	490.8	87	0	0	1	1	1	16.8	14.45	574.8	84	6.84	393.9	245.4	0	262.6	247.6	0.17	0	-8.4	20.2	19.6	20.4
153	20211031BS02	1	UU试验	12.55	3.54	99	0	-3	15	707.4	0	16.4	13.55	489.6	87	0	0	1	1	1	16.94	14.45	573.6	84	6.83	393.3	244.8	0	262.2	247.2	0.17	0	-8.47	20.2	19.6	20.4
154	20211031BS02	1	UU试验	12.63	3.55	99	0	-3	15	708.3	0	16.4	13.62	490.2	87	0	0	1	1	1	17.03	14.45	574.2	84	6.84	393.6	245.1	0	262.4	247.4	0.17	0	-8.52	20.2	19.6	20.4
155	20211031BS02	1	UU试验	12.72	3.57	99	0	-3	15	711.7	0	16.4	13.73	492.5	87	0	0	1	1	1	17.16	14.51	576.5	84	6.86	394.75	246.25	0	263.2	248.2	0.17	0	-8.58	20.2	19.6	20.4
156	20211031BS02	1	UU试验	12.8	3.58	98	0	-3	15	712.6	0	16.4	13.8	491.1	87	0	0	1	1	1	17.25	14.51	574.1	83	6.92	392.55	245.55	0	261.7	246.7	0.17	0	-8.63	20.2	19.6	20.4
157	20211031BS02	1	UU试验	12.88	3.59	98	0	-3	15	714.3	0	16.4	13.9	492.3	87	0	0	1	1	1	17.38	14.51	575.3	83	6.93	393.15	246.15	0	262.1	247.1	0.17	0	-8.69	20.2	19.6	20.4
158	20211031BS02	1	UU试验	12.97	3.6	98	0	-3	15	716	0	16.4	13.97	493.5	87	0	0	1	1	1	17.46	14.51	576.5	83	6.95	393.75	246.75	0	262.5	247.5	0.17	0	-8.73	20.2	19.6	20.4
159	20211031BS02	1	UU试验	13.05	3.61	98	0	-3	15	716.9	0	16.4	14.07	494.1	87	0	0	1	1	1	17.59	14.58	577.1	83	6.95	394.05	247.05	0	262.7	247.7	0.17	0	-8.8	20.2	19.6	20.4
160	20211031BS02	1	UU试验	13.13	3.62	99	0	-3	15	718.6	0	16.4	14.14	492.9	87	0	0	1	1	1	17.68	14.58	576.9	84	6.87	394.95	246.45	0	263.3	248.3	0.17	0	-8.84	20.2	19.6	20.4
161	20211031BS02	1	UU试验	13.22	3.64	99	0	-3	15	720.3	0	16.4	14.25	494	87	0	0	1	1	1	17.81	14.58	578	84	6.88	395.5	247	0	263.7	248.7	0.17	0	-8.91	20.2	19.6	20.4
162	20211031BS02	1	UU试验	13.3	3.65	99	0	-3	15	722	0	16.4	14.32	495.2	87	0	0	1	1	1	17.9	14.65	579.2	84	6.9	396.1	247.6	0	264.1	249.1	0.17	0	-8.95	20.2	19.6	20.4
163	20211031BS02	1	UU试验	13.38	3.66	99	0	-3	15	723.7	0	16.4	14.43	494	87	0	0	1	1	1	18.04	14.65	578	84	6.88	395.5	247	0	263.7	248.7	0.17	0	-9.02	20.2	19.6	20.4
164	20211031BS02	1	UU试验	13.47	3.67	99	0	-3	15	724.6	0	16.4	14.49	494.6	87	0	0	1	1	1	18.11	14.65	578.6	84	6.89	395.8	247.3	0	263.9	248.9	0.17	0	-9.06	20.2	19.6	20.4
165	20211031BS02	1	UU试验	13.55	3.68	99	0	-3	15	725.4	0	16.4	14.59	495.2	87	0	0	1	1	1	18.24	14.65	579.2	84	6.9	396.1	247.6	0	264.1	249.1	0.17	0	-9.12	20.2	19.6	20.4
166	20211031BS02	1	UU试验	13.63	3.69	99	0	-3	15	726.3	0	16.4	14.67	495.8	87	0	0	1	1	1	18.34	14.72	579.8	84	6.9	396.4	247.9	0	264.3	249.3	0.17	0	-9.17	20.2	19.6	20.4
167	20211031BS02	1	UU试验	13.72	3.7	98	0	-3	15	727.1	0	16.4	14.77	494	87	0	0	1	1	1	18.46	14.72	577	83	6.95	394	247	0	262.7	247.7	0.17	0	-9.23	20.2	19.6	20.4
168	20211031BS02	1	UU试验	13.8	3.71	98	0	-3	15	728.8	0	16.4	14.83	495.1	87	0	0	1	1	1	18.54	14.72	578.1	83	6.97	394.55	247.55	0	263	248	0.17	0	-9.27	20.2	19.6	20.4
169	20211031BS02	1	UU试验	13.88	3.73	98	0	-3	15	729.7	0	16.4	14.94	495.7	87	0	0	1	1	1	18.68	14.79	578.7	83	6.97	394.85	247.85	0	263.2	248.2	0.17	0	-9.34	20.2	19.6	20.4
170	20211031BS02	1	UU试验	13.97	3.74	98	0	-3	15	730.5	0	16.4	15.01	493.9	87	0	0	1	1	1	18.76	14.79	576.9	83	6.95	393.95	246.95	0	262.6	247.6	0.17	0	-9.38	20.2	19.6	20.4
171	20211031BS02	1	UU试验	14.05	3.75	98	0	-3	15	731.4	0	16.4	15.11	494.5	87	0	0	1	1	1	18.89	14.79	577.5	83	6.96	394.25	247.25	0	262.8	247.8	0.17	0	-9.45	20.2	19.6	20.4
172	20211031BS02	1	UU试验	14.13	3.76	98	0	-3	15	733.1	0	16.4	15.17	495.7	87	0	0	1	1	1	18.96	14.79	578.7	83	6.97	394.85	247.85	0	263.2	248.2	0.17	0	-9.48	20.2	19.6	20.4
173	20211031BS02	1	UU试验	14.22	3.77	99	0	-3	15	735.7	0	16.4	15.28	497.4	87	0	0	1	1	1	19.1	14.85	581.4	84	6.92	397.2	248.7	0	264.8	249.8	0.17	0	-9.55	20.2	19.6	20.4
174	20211031BS02	1	UU试验	14.3	3.78	99	0	-3	15	735.7	0	16.4	15.35	495.4	87	0	0	1	1	1	19.19	14.85	579.4	84	6.9	396.2	247.7	0	264.1	249.1	0.17	0	-9.6	20.2	19.6	20.4
175	20211031BS02	1	UU试验	14.38	3.79	99	0	-3	15	737.4	0	16.4	15.45	496.6	87	0	0	1	1	1	19.31	14.85	580.6	84	6.91	396.8	248.3	0	264.5	249.5	0.17	0	-9.66	20.2	19.6	20.4
176	20211031BS02	1	UU试验	14.47	3.8	98	0	-3	15	738.2	0	16.4	15.52	497.1	87	0	0	1	1	1	19.4	14.92	580.1	83	6.99	395.55	248.55	0	263.7	248.7	0.16	0	-9.7	20.2	19.6	20.4
177	20211031BS02	1	UU试验	14.55	3.81	99	0	-3	15	739.1	0	16.4	15.63	495.4	87	0	0	1	1	1	19.54	14.92	579.4	84	6.9	396.2	247.7	0	264.1	249.1	0.17	0	-9.77	20.2	19.6	20.4
178	20211031BS02	1	UU试验	14.63	3.83	98	0	-3	15	740	0	16.4	15.69	496	87	0	0	1	1	1	19.61	14.92	579	83	6.98	395	248	0	263.3	248.3	0.16	0	-9.81	20.2	19.6	20.4
179	20211031BS02	1	UU试验	14.72	3.84	98	0	-3	15	740.8	0	16.4	15.79	496.5	87	0	0	1	1	1	19.74	14.92	579.5	83	6.98	395.25	248.25	0	263.5	248.5	0.16	0	-9.87	20.2	19.6	20.4
180	20211031BS02	1	UU试验	14.8	3.85	98	0	-3	15	742.5	0	16.4	15.86	497.7	87	0	0	1	1	1	19.83	14.99	580.7	83	7	395.85	248.85	0	263.9	248.9	0.16	0	-9.91	20.2	19.6	20.4
181	20211031BS02	1	UU试验	14.88	3.86	99	0	-3	15	743.4	0	16.4	15.96	495.9	87	0	0	1	1	1	19.95	14.99	579.9	84	6.9	396.45	247.95	0	264.3	249.3	0.17	0	-9.98	20.2	19.6	20.4
182	20211031BS02	1	UU试验	14.97	3.87	99	0	-3	15	744.2	0	16.4	16.03	496.5	87	0	0	1	1	1	20.04	14.99	580.5	84	6.91	396.75	248.25	0	264.5	249.5	0.17	0	-10.02	20.2	19.6	20.4
183	20211031BS02	1	UU试验	15.05	3.88	98	0	-3	15	745.9	0	16.4	16.13	497.6	87	0	0	1	1	1	20.16	15.06	580.6	83	7	395.8	248.8	0	263.9	248.9	0.16	0	-10.08	20.2	19.6	20.4
184	20211031BS02	1	UU试验	15.13	3.89	98	0	-3	15	746.8	0	16.4	16.2	495.9	87	0	0	1	1	1	20.25	15.06	578.9	83	6.97	394.95	247.95	0	263.3	248.3	0.17	0	-10.13	20.2	19.6	20.4
185	20211031BS02	1	UU试验	15.22	3.9	98	0	-3	15	748.5	0	16.4	16.3	497	87	0	0	1	1	1	20.38	15.06	580	83	6.99	395.5	248.5	0	263.7	248.7	0.16	0	-10.19	20.2	19.6	20.4
186	20211031BS02	1	UU试验	15.3	3.91	98	0	-3	16	750.2	0	16.4	16.36	498.1	87	0	0	1	1	1	20.45	15.06	580.1	82	7.07	396.05	249.05	0	264	248	0.16	0	-10.23	20.2	19.6	20.4
187	20211031BS02	1	UU试验	15.38	3.92	99	0	-3	15	751.9	0	16.4	16.47	499.3	87	0	0	1	1	1	20.59	15.13	583.3	84	6.94	398.15	249.65	0	265.4	250.4	0.17	0	-10.3	20.2	19.6	20.4
188	20211031BS02	1	UU试验	15.47	3.93	99	0	-3	15	754.5	0	16.4	16.54	498.7	87	0	0	1	1	1	20.68	15.13	582.7	84	6.94	397.85	249.35	0	265.2	250.2	0.17	0	-10.34	20.2	19.6	20.4
189	20211031BS02	1	UU试验	15.55	3.94	99	0	-3	15	755.4	0	16.4	16.64	499.3	87	0	0	1	1	1	20.8	15.13	583.3	84	6.94	398.15	249.65	0	265.4	250.4	0.17	0	-10.4	20.2	19.6	20.4
190	20211031BS02	1	UU试验	15.63	3.95	99	0	-3	15	756.2	0	16.4	16.71	499.8	87	0	0	1	1	1	20.89	15.2	583.8	84	6.95	398.4	249.9	0	265.6	250.6	0.17	0	-10.45	20.2	19.6	20.4
191	20211031BS02	1	UU试验	15.72	3.96	99	0	-3	15	757.9	0	16.4	16.81	498.6	87	0	0	1	1	1	21.01	15.2	582.6	84	6.94	397.8	249.3	0	265.2	250.2	0.17	0	-10.51	20.2	19.6	20.4
192	20211031BS02	1	UU试验	15.8	3.97	99	0	-3	16	759.6	0	16.4	16.89	499.7	87	0	0	1	1	1	21.11	15.2	582.7	83	7.02	398.35	249.85	0	265.6	249.6	0.17	0	-10.56	20.2	19.6	20.4
193	20211031BS02	1	UU试验	15.88	3.99	98	0	-3	15	761.3	0	16.4	16.99	500.9	87	0	0	1	1	1	21.24	15.27	583.9	83	7.03	397.45	250.45	0	265	250	0.16	0	-10.62	20.2	19.6	20.4
194	20211031BS02	1	UU试验	15.97	4	98	0	-3	16	762.2	0	16.4	17.06	499.1	87	0	0	1	1	1	21.33	15.27	581.1	82	7.09	396.55	249.55	0	264.4	248.4	0.16	0	-10.66	20.2	19.6	20.4
195	20211031BS02	1	UU试验	16.05	4.01	99	0	-3	15	763.9	0	16.4	17.17	500.3	87	0	0	1	1	1	21.46	15.27	584.3	84	6.96	398.65	250.15	0	265.8	250.8	0.17	0	-10.73	20.2	19.6	20.4
196	20211031BS02	1	UU试验	16.13	4.02	99	0	-3	16	764.8	0	16.4	17.24	500.9	87	0	0	1	1	1	21.55	15.27	583.9	83	7.03	398.95	250.45	0	266	250	0.17	0	-10.78	20.2	19.6	20.4
197	20211031BS02	1	UU试验	16.22	4.03	99	0	-3	16	767.3	0	16.4	17.35	502.5	87	0	0	1	1	1	21.69	15.34	585.5	83	7.05	399.75	251.25	0	266.5	250.5	0.16	0	-10.85	20.2	19.6	20.4
198	20211031BS02	1	UU试验	16.3	4.04	99	0	-3	15	768.2	0	16.4	17.42	500.8	87	0	0	1	1	1	21.77	15.34	584.8	84	6.96	398.9	250.4	0	265.9	250.9	0.17	0	-10.89	20.2	19.6	20.4
199	20211031BS02	1	UU试验	16.38	4.05	98	0	-3	15	769.9	0	16.4	17.52	501.9	87	0	0	1	1	1	21.9	15.34	584.9	83	7.05	397.95	250.95	0	265.3	250.3	0.16	0	-10.95	20.2	19.6	20.4
200	20211031BS02	1	UU试验	16.47	4.06	98	0	-3	16	771.6	0	16.4	17.59	503	87	0	0	1	1	1	21.99	15.41	585	82	7.13	398.5	251.5	0	265.7	249.7	0.16	0	-10.99	20.2	19.6	20.4
201	20211031BS02	1	UU试验	16.55	4.07	98	0	-3	16	772.5	0	16.4	17.7	501.3	87	0	0	1	1	1	22.13	15.41	583.3	82	7.11	397.65	250.65	0	265.1	249.1	0.16	0	-11.07	20.2	19.6	20.4
202	20211031BS02	1	UU试验	16.63	4.08	99	0	-3	16	775	0	16.4	17.77	502.9	87	0	0	1	1	1	22.21	15.41	585.9	83	7.06	399.95	251.45	0	266.6	250.6	0.16	0	-11.11	20.2	19.6	20.4
203	20211031BS02	1	UU试验	16.72	4.09	99	0	-3	15	776.7	0	16.4	17.88	504	87	0	0	1	1	1	22.35	15.48	588	84	7	400.5	252	0	267	252	0.16	0	-11.18	20.2	19.6	20.4
204	20211031BS02	1	UU试验	16.8	4.1	99	0	-3	15	777.6	0	16.4	17.96	502.3	87	0	0	1	1	1	22.45	15.48	586.3	84	6.98	399.65	251.15	0	266.4	251.4	0.16	0	-11.23	20.2	19.6	20.4
205	20211031BS02	1	UU试验	16.88	4.11	99	0	-3	16	779.3	0	16.4	18.06	503.4	87	0	0	1	1	1	22.58	15.48	586.4	83	7.07	400.2	251.7	0	266.8	250.8	0.16	0	-11.29	20.2	19.6	20.4
206	20211031BS02	1	UU试验	16.97	4.12	98	0	-3	16	781	0	16.4	18.14	504.5	87	0	0	1	1	1	22.68	15.54	586.5	82	7.15	399.25	252.25	0	266.2	250.2	0.16	0	-11.34	20.2	19.6	20.4
207	20211031BS02	1	UU试验	17.05	4.13	98	0	-3	16	782.7	0	16.4	18.25	503.7	87	0	0	1	1	1	22.81	15.54	585.7	82	7.14	398.85	251.85	0	265.9	249.9	0.16	0	-11.41	20.2	19.6	20.4
208	20211031BS02	1	UU试验	17.13	4.14	98	0	-3	16	782.7	0	16.4	18.32	503.7	87	0	0	1	1	1	22.9	15.54	585.7	82	7.14	398.85	251.85	0	265.9	249.9	0.16	0	-11.45	20.2	19.6	20.4
209	20211031BS02	1	UU试验	17.22	4.15	99	0	-3	15	785.3	0	16.4	18.43	505.3	87	0	0	1	1	1	23.04	15.61	589.3	84	7.02	401.15	252.65	0	267.4	252.4	0.16	0	-11.52	20.2	19.6	20.4
210	20211031BS02	1	UU试验	17.3	4.16	99	0	-3	16	787	0	16.4	18.5	504.2	87	0	0	1	1	1	23.13	15.61	587.2	83	7.07	400.6	252.1	0	267.1	251.1	0.16	0	-11.57	20.2	19.6	20.4
211	20211031BS02	1	UU试验	17.38	4.17	99	0	-3	16	787.9	0	16.4	18.6	504.7	87	0	0	1	1	1	23.25	15.61	587.7	83	7.08	400.85	252.35	0	267.2	251.2	0.16	0	-11.63	20.2	19.6	20.4
212	20211031BS02	1	UU试验	17.47	4.18	98	0	-3	16	788.7	0	16.4	18.68	505.3	87	0	0	1	1	1	23.35	15.69	587.3	82	7.16	399.65	252.65	0	266.4	250.4	0.16	0	-11.68	20.2	19.6	20.4
213	20211031BS02	1	UU试验	17.55	4.19	98	0	-3	16	790.4	0	16.4	18.78	503.8	87	0	0	1	1	1	23.48	15.69	585.8	82	7.14	398.9	251.9	0	265.9	249.9	0.16	0	-11.74	20.2	19.6	20.4
214	20211031BS02	1	UU试验	17.63	4.2	99	0	-3	15	792.1	0	16.4	18.86	504.8	87	0	0	1	1	1	23.58	15.69	588.8	84	7.01	400.9	252.4	0	267.3	252.3	0.16	0	-11.79	20.2	19.6	20.4
215	20211031BS02	1	UU试验	17.72	4.21	99	0	-3	15	793.8	0	16.4	18.96	505.9	87	0	0	1	1	1	23.7	15.76	589.9	84	7.02	401.45	252.95	0	267.6	252.6	0.16	0	-11.85	20.2	19.6	20.4
216	20211031BS02	1	UU试验	17.8	4.22	99	0	-3	16	794.7	0	16.4	19.03	504.3	87	0	0	1	1	1	23.79	15.76	587.3	83	7.08	400.65	252.15	0	267.1	251.1	0.16	0	-11.9	20.2	19.6	20.4
217	20211031BS02	1	UU试验	17.88	4.23	99	0	-3	16	796.4	0	16.4	19.14	505.3	87	0	0	1	1	1	23.93	15.76	588.3	83	7.09	401.15	252.65	0	267.4	251.4	0.16	0	-11.97	20.2	19.6	20.4
218	20211031BS02	1	UU试验	17.97	4.24	98	0	-3	16	796.4	0	16.4	19.21	505.3	87	0	0	1	1	1	24.01	15.83	587.3	82	7.16	399.65	252.65	0	266.4	250.4	0.16	0	-12.01	20.2	19.6	20.4
219	20211031BS02	1	UU试验	18.05	4.25	98	0	-3	16	797.3	0	16.4	19.32	503.7	87	0	0	1	1	1	24.15	15.83	585.7	82	7.14	398.85	251.85	0	265.9	249.9	0.16	0	-12.08	20.2	19.6	20.4
220	20211031BS02	1	UU试验	18.13	4.26	99	0	-3	15	798.1	0	16.4	19.38	504.2	87	0	0	1	1	1	24.23	15.83	588.2	84	7	400.6	252.1	0	267.1	252.1	0.16	0	-12.12	20.2	19.6	20.4
221	20211031BS02	1	UU试验	18.22	4.27	99	0	-3	16	799.8	0	16.4	19.48	505.2	87	0	0	1	1	1	24.35	15.9	588.2	83	7.09	401.1	252.6	0	267.4	251.4	0.16	0	-12.18	20.2	19.6	20.4
222	20211031BS02	1	UU试验	18.3	4.28	99	0	-3	16	799.8	0	16.4	19.55	503	87	0	0	1	1	1	24.44	15.9	586	83	7.06	400	251.5	0	266.7	250.7	0.16	0	-12.22	20.2	19.6	20.4
223	20211031BS02	1	UU试验	18.38	4.29	98	0	-3	16	800.7	0	16.4	19.66	503.6	87	0	0	1	1	1	24.58	15.9	585.6	82	7.14	398.8	251.8	0	265.9	249.9	0.16	0	-12.29	20.2	19.6	20.4
224	20211031BS02	1	UU试验	18.47	4.3	98	0	-3	16	800.7	0	16.4	19.72	503.6	87	0	0	1	1	1	24.65	15.9	585.6	82	7.14	398.8	251.8	0	265.9	249.9	0.16	0	-12.33	20.2	19.6	20.4
225	20211031BS02	1	UU试验	18.55	4.31	99	0	-3	16	802.4	0	16.4	19.83	504.7	87	0	0	1	1	1	24.79	15.97	587.7	83	7.08	400.85	252.35	0	267.2	251.2	0.16	0	-12.4	20.2	19.6	20.4
226	20211031BS02	1	UU试验	18.63	4.32	99	0	-3	16	804.1	0	16.4	19.9	503.5	87	0	0	1	1	1	24.87	15.97	586.5	83	7.07	400.25	251.75	0	266.8	250.8	0.16	0	-12.44	20.2	19.6	20.4
227	20211031BS02	1	UU试验	18.72	4.33	99	0	-3	16	805	0	16.4	20	504.1	87	0	0	1	1	1	25	15.97	587.1	83	7.07	400.55	252.05	0	267	251	0.16	0	-12.5	20.2	19.6	20.4
228	20211031BS02	1	UU试验	18.8	4.34	99	0	-3	16	805.8	0	16.4	20.07	504.6	87	0	0	1	1	1	25.09	16.04	587.6	83	7.08	400.8	252.3	0	267.2	251.2	0.16	0	-12.55	20.2	19.6	20.4
229	20211031BS02	1	UU试验	18.88	4.35	99	0	-3	16	806.7	0	16.4	20.18	502.9	87	0	0	1	1	1	25.23	16.04	585.9	83	7.06	399.95	251.45	0	266.6	250.6	0.16	0	-12.62	20.2	19.6	20.4
230	20211031BS02	1	UU试验	18.97	4.36	98	0	-3	16	807.5	0	16.4	20.25	503.4	87	0	0	1	1	1	25.31	16.04	585.4	82	7.14	398.7	251.7	0	265.8	249.8	0.16	0	-12.66	20.2	19.6	20.4
231	20211031BS02	1	UU试验	19.05	4.36	98	0	-3	15	807.5	0	16.4	20.35	503.4	87	0	0	1	1	1	25.44	16.11	586.4	83	7.07	398.7	251.7	0	265.8	250.8	0.16	0	-12.72	20.2	19.6	20.4
232	20211031BS02	1	UU试验	19.13	4.37	98	0	-3	16	808.4	0	16.4	20.42	501.8	87	0	0	1	1	1	25.52	16.11	583.8	82	7.12	397.9	250.9	0	265.3	249.3	0.16	0	-12.76	20.2	19.6	20.4
233	20211031BS02	1	UU试验	19.22	4.38	98	0	-3	16	808.4	0	16.4	20.52	501.8	87	0	0	1	1	1	25.65	16.11	583.8	82	7.12	397.9	250.9	0	265.3	249.3	0.16	0	-12.83	20.2	19.6	20.4
234	20211031BS02	1	UU试验	19.3	4.39	98	0	-3	16	810.1	0	16.4	20.59	502.9	87	0	0	1	1	1	25.74	16.18	584.9	82	7.13	398.45	251.45	0	265.6	249.6	0.16	0	-12.87	20.2	19.6	20.4
235	20211031BS02	1	UU试验	19.38	4.4	99	0	-3	16	811	0	16.4	20.69	501.2	87	0	0	1	1	1	25.86	16.18	584.2	83	7.04	399.1	250.6	0	266.1	250.1	0.16	0	-12.93	20.2	19.6	20.4
236	20211031BS02	1	UU试验	19.47	4.41	99	0	-3	16	811.8	0	16.4	20.76	501.7	87	0	0	1	1	1	25.95	16.18	584.7	83	7.04	399.35	250.85	0	266.2	250.2	0.16	0	-12.98	20.2	19.6	20.4
237	20211031BS02	1	UU试验	19.55	4.42	99	0	-3	16	812.7	0	16.4	20.86	502.3	87	0	0	1	1	1	26.08	16.25	585.3	83	7.05	399.65	251.15	0	266.4	250.4	0.16	0	-13.04	20.2	19.6	20.4
238	20211031BS02	1	UU试验	19.63	4.43	99	0	-3	15	813.5	0	16.4	20.93	500.6	87	0	0	1	1	1	26.16	16.25	584.6	84	6.96	398.8	250.3	0	265.9	250.9	0.17	0	-13.08	20.2	19.6	20.4
239	20211031BS02	1	UU试验	19.72	4.44	99	0	-3	16	814.4	0	16.4	21.03	501.2	87	0	0	1	1	1	26.29	16.25	584.2	83	7.04	399.1	250.6	0	266.1	250.1	0.16	0	-13.15	20.2	19.6	20.4
240	20211031BS02	1	UU试验	19.8	4.45	99	0	-3	16	815.2	0	16.4	21.1	501.7	87	0	0	1	1	1	26.38	16.32	584.7	83	7.04	399.35	250.85	0	266.2	250.2	0.16	0	-13.19	20.2	19.6	20.4
241	20211031BS02	1	UU试验	19.88	4.46	98	0	-3	16	816.1	0	16.4	21.2	500.1	87	0	0	1	1	1	26.5	16.32	582.1	82	7.1	397.05	250.05	0	264.7	248.7	0.16	0	-13.25	20.2	19.6	20.4
242	20211031BS02	1	UU试验	19.97	4.47	98	0	-3	16	816.9	0	16.4	21.27	500.6	87	0	0	1	1	1	26.59	16.32	582.6	82	7.1	397.3	250.3	0	264.9	248.9	0.16	0	-13.3	20.2	19.6	20.4
243	20211031BS02	1	UU试验	20.05	4.48	98	0	-3	16	818.7	0	16.4	21.37	501.7	87	0	0	1	1	1	26.71	16.39	583.7	82	7.12	397.85	250.85	0	265.2	249.2	0.16	0	-13.36	20.2	19.6	20.4
244	20211031BS02	1	UU试验	20.13	4.49	98	0	-3	16	819.5	0	16.4	21.44	500	87	0	0	1	1	1	26.8	16.39	582	82	7.1	397	250	0	264.7	248.7	0.16	0	-13.4	20.2	19.6	20.4
245	20211031BS02	1	UU试验	20.22	4.5	98	0	-3	16	821.2	0	16.4	21.54	501	87	0	0	1	1	1	26.93	16.39	583	82	7.11	397.5	250.5	0	265	249	0.16	0	-13.47	20.2	19.6	20.4
246	20211031BS02	1	UU试验	20.3	4.51	99	0	-3	16	822.1	0	16.4	21.61	501.6	87	0	0	1	1	1	27.01	16.47	584.6	83	7.04	399.3	250.8	0	266.2	250.2	0.16	0	-13.51	20.2	19.6	20.4
247	20211031BS02	1	UU试验	20.38	4.51	99	0	-3	16	822.1	0	16.4	21.71	499.1	87	0	0	1	1	1	27.14	16.47	582.1	83	7.01	398.05	249.55	0	265.4	249.4	0.17	0	-13.57	20.2	19.6	20.4
248	20211031BS02	1	UU试验	20.47	4.52	99	0	-3	16	823.8	0	16.4	21.78	500.2	87	0	0	1	1	1	27.23	16.47	583.2	83	7.03	398.6	250.1	0	265.7	249.7	0.17	0	-13.62	20.2	19.6	20.4
249	20211031BS02	1	UU试验	20.55	4.53	99	0	-3	16	825.5	0	16.4	21.89	501.2	87	0	0	1	1	1	27.36	16.54	584.2	83	7.04	399.1	250.6	0	266.1	250.1	0.16	0	-13.68	20.2	19.6	20.4
250	20211031BS02	1	UU试验	20.63	4.54	99	0	-3	16	826.4	0	16.4	21.97	499.6	87	0	0	1	1	1	27.46	16.54	582.6	83	7.02	398.3	249.8	0	265.5	249.5	0.17	0	-13.73	20.2	19.6	20.4
251	20211031BS02	1	UU试验	20.72	4.55	99	0	-3	16	828.1	0	16.4	22.07	500.7	87	0	0	1	1	1	27.59	16.54	583.7	83	7.03	398.85	250.35	0	265.9	249.9	0.17	0	-13.8	20.2	19.6	20.4
252	20211031BS02	1	UU试验	20.8	4.56	98	0	-3	16	828.1	0	16.4	22.14	500.7	87	0	0	1	1	1	27.68	16.61	582.7	82	7.11	397.35	250.35	0	264.9	248.9	0.16	0	-13.84	20.2	19.6	20.4
253	20211031BS02	1	UU试验	20.88	4.57	98	0	-3	16	829.8	0	16.4	22.25	499.6	87	0	0	1	1	1	27.81	16.61	581.6	82	7.09	396.8	249.8	0	264.5	248.5	0.16	0	-13.91	20.2	19.6	20.4
254	20211031BS02	1	UU试验	20.97	4.58	98	0	-3	16	830.6	0	16.4	22.32	500.1	87	0	0	1	1	1	27.9	16.61	582.1	82	7.1	397.05	250.05	0	264.7	248.7	0.16	0	-13.95	20.2	19.6	20.4
255	20211031BS02	1	UU试验	21.05	4.59	99	0	-3	16	831.5	0	16.4	22.43	500.6	87	0	0	1	1	1	28.04	16.68	583.6	83	7.03	398.8	250.3	0	265.9	249.9	0.17	0	-14.02	20.2	19.6	20.4
256	20211031BS02	1	UU试验	21.13	4.6	99	0	-3	16	832.3	0	16.4	22.5	499	87	0	0	1	1	1	28.13	16.68	582	83	7.01	398	249.5	0	265.3	249.3	0.17	0	-14.07	20.2	19.6	20.4
257	20211031BS02	1	UU试验	21.22	4.61	99	0	-3	16	833.2	0	16.4	22.61	499.5	87	0	0	1	1	1	28.26	16.76	582.5	83	7.02	398.25	249.75	0	265.5	249.5	0.17	0	-14.13	20.2	19.6	20.4
258	20211031BS02	1	UU试验	21.3	4.62	99	0	-3	16	834.9	0	16.4	22.68	498.2	87	0	0	1	1	1	28.35	16.76	581.2	83	7	397.6	249.1	0	265.1	249.1	0.17	0	-14.18	20.2	19.6	20.4
259	20211031BS02	1	UU试验	21.38	4.62	99	0	-3	16	837.5	0	16.4	22.79	499.7	87	0	0	1	1	1	28.49	16.76	582.7	83	7.02	398.35	249.85	0	265.6	249.6	0.17	0	-14.25	20.2	19.6	20.4
260	20211031BS02	1	UU试验	21.47	4.63	99	0	-3	16	837.5	0	16.4	22.86	499.7	87	0	0	1	1	1	28.58	16.83	582.7	83	7.02	398.35	249.85	0	265.6	249.6	0.17	0	-14.29	20.2	19.6	20.4
261	20211031BS02	1	UU试验	21.55	4.64	99	0	-3	16	840	0	16.4	22.97	499.1	87	0	0	1	1	1	28.71	16.83	582.1	83	7.01	398.05	249.55	0	265.4	249.4	0.17	0	-14.36	20.2	19.6	20.4
262	20211031BS02	1	UU试验	21.63	4.65	98	0	-3	16	840	0	16.4	23.04	499.1	87	0	0	1	1	1	28.8	16.83	581.1	82	7.09	396.55	249.55	0	264.4	248.4	0.16	0	-14.4	20.2	19.6	20.4
263	20211031BS02	1	UU试验	21.72	4.66	98	0	-3	15	841.8	0	16.4	23.15	500.2	87	0	0	1	1	1	28.94	16.9	583.2	83	7.03	397.1	250.1	0	264.7	249.7	0.16	0	-14.47	20.2	19.6	20.4
264	20211031BS02	1	UU试验	21.8	4.67	99	0	-3	16	842.6	0	16.4	23.22	498.6	87	0	0	1	1	1	29.03	16.9	581.6	83	7.01	397.8	249.3	0	265.2	249.2	0.17	0	-14.52	20.2	19.6	20.4
265	20211031BS02	1	UU试验	21.88	4.68	99	0	-3	16	843.5	0	16.4	23.33	499.1	87	0	0	1	1	1	29.16	16.97	582.1	83	7.01	398.05	249.55	0	265.4	249.4	0.17	0	-14.58	20.2	19.6	20.4
266	20211031BS02	1	UU试验	21.97	4.69	98	0	-3	16	845.2	0	16.4	23.4	498.1	87	0	0	1	1	1	29.25	16.97	580.1	82	7.07	396.05	249.05	0	264	248	0.16	0	-14.63	20.2	19.6	20.4
267	20211031BS02	1	UU试验	22.05	4.7	98	0	-3	16	846	0	16.4	23.52	498.5	87	0	0	1	1	1	29.4	16.97	580.5	82	7.08	396.25	249.25	0	264.2	248.2	0.16	0	-14.7	20.2	19.6	20.4
268	20211031BS02	1	UU试验	22.13	4.7	99	0	-3	16	846.9	0	16.4	23.59	499.1	87	0	0	1	1	1	29.49	17.05	582.1	83	7.01	398.05	249.55	0	265.4	249.4	0.17	0	-14.75	20.2	19.6	20.4
269	20211031BS02	1	UU试验	22.22	4.71	99	0	-3	16	849.5	0	16.4	23.7	498.2	87	0	0	1	1	1	29.63	17.05	581.2	83	7	397.6	249.1	0	265.1	249.1	0.17	0	-14.82	20.2	19.6	20.4
270	20211031BS02	1	UU试验	22.3	4.72	99	0	-3	16	849.5	0	16.4	23.77	498.2	87	0	0	1	1	1	29.71	17.05	581.2	83	7	397.6	249.1	0	265.1	249.1	0.17	0	-14.86	20.2	19.6	20.4
271	20211031BS02	1	UU试验	22.38	4.73	98	0	-3	15	851.2	0	16.4	23.87	499.2	87	0	0	1	1	1	29.84	17.12	582.2	83	7.01	396.6	249.6	0	264.4	249.4	0.16	0	-14.92	20.2	19.6	20.4
272	20211031BS02	1	UU试验	22.47	4.74	98	0	-3	16	852	0	16.4	23.94	497.7	87	0	0	1	1	1	29.93	17.12	579.7	82	7.07	395.85	248.85	0	263.9	247.9	0.16	0	-14.97	20.2	19.6	20.4
273	20211031BS02	1	UU试验	22.55	4.75	99	0	-3	16	854.6	0	16.4	24.05	499.2	87	0	0	1	1	1	30.06	17.19	582.2	83	7.01	398.1	249.6	0	265.4	249.4	0.17	0	-15.03	20.2	19.6	20.4
274	20211031BS02	1	UU试验	22.63	4.76	99	0	-3	16	854.6	0	16.4	24.12	497.1	87	0	0	1	1	1	30.15	17.19	580.1	83	6.99	397.05	248.55	0	264.7	248.7	0.17	0	-15.08	20.2	19.6	20.4
275	20211031BS02	1	UU试验	22.72	4.77	99	0	-2	16	854.6	0	16.4	24.22	497.1	87	0	0	1	1	1	30.28	17.19	580.1	83	6.99	397.05	248.55	0	264.7	248.7	0.17	0	-15.14	20.2	19.6	20.4
276	20211031BS02	1	UU试验	22.8	4.77	98	0	-3	16	855.4	0	16.4	24.29	497.6	87	0	0	1	1	1	30.36	17.27	579.6	82	7.07	395.8	248.8	0	263.9	247.9	0.16	0	-15.18	20.2	19.6	20.4
277	20211031BS02	1	UU试验	22.88	4.78	98	0	-3	16	856.3	0	16.4	24.39	495.8	87	0	0	1	1	1	30.49	17.27	577.8	82	7.05	394.9	247.9	0	263.3	247.3	0.17	0	-15.25	20.2	19.6	20.4
278	20211031BS02	1	UU试验	22.97	4.79	99	0	-3	16	857.2	0	16.4	24.46	496.4	87	0	0	1	1	1	30.58	17.27	579.4	83	6.98	396.7	248.2	0	264.5	248.5	0.17	0	-15.29	20.2	19.6	20.4
279	20211031BS02	1	UU试验	23.05	4.8	98	0	-3	16	858	0	16.4	24.56	496.8	87	0	0	1	1	1	30.7	17.34	578.8	82	7.06	395.4	248.4	0	263.6	247.6	0.16	0	-15.35	20.2	19.6	20.4
280	20211031BS02	1	UU试验	23.13	4.81	99	0	-3	16	858.9	0	16.4	24.63	495.3	87	0	0	1	1	1	30.79	17.34	578.3	83	6.97	396.15	247.65	0	264.1	248.1	0.17	0	-15.4	20.2	19.6	20.4
281	20211031BS02	1	UU试验	23.22	4.82	99	0	-3	16	859.7	0	16.4	24.73	495.8	87	0	0	1	1	1	30.91	17.34	578.8	83	6.97	396.4	247.9	0	264.3	248.3	0.17	0	-15.46	20.2	19.6	20.4
282	20211031BS02	1	UU试验	23.3	4.83	98	0	-3	16	859.7	0	16.4	24.81	495.8	87	0	0	1	1	1	31.01	17.41	577.8	82	7.05	394.9	247.9	0	263.3	247.3	0.17	0	-15.51	20.2	19.6	20.3
283	20211031BS02	1	UU试验	23.38	4.84	98	0	-3	16	859.7	0	16.4	24.91	493.8	87	0	0	1	1	1	31.14	17.41	575.8	82	7.02	393.9	246.9	0	262.6	246.6	0.17	0	-15.57	20.2	19.6	20.3
284	20211031BS02	1	UU试验	23.47	4.84	98	0	-3	16	860.6	0	16.4	24.98	494.3	87	0	0	1	1	1	31.23	17.41	576.3	82	7.03	394.15	247.15	0	262.8	246.8	0.17	0	-15.62	20.2	19.6	20.3
285	20211031BS02	1	UU试验	23.55	4.85	98	0	-3	16	862.3	0	16.4	25.08	495.3	87	0	0	1	1	1	31.35	17.49	577.3	82	7.04	394.65	247.65	0	263.1	247.1	0.17	0	-15.68	20.2	19.6	20.3
286	20211031BS02	1	UU试验	23.63	4.86	99	0	-3	16	863.1	0	16.4	25.15	493.5	87	0	0	1	1	1	31.44	17.49	576.5	83	6.95	395.25	246.75	0	263.5	247.5	0.17	0	-15.72	20.2	19.6	20.3
287	20211031BS02	1	UU试验	23.72	4.87	99	0	-3	16	864	0	16.4	25.25	494	87	0	0	1	1	1	31.56	17.56	577	83	6.95	395.5	247	0	263.7	247.7	0.17	0	-15.78	20.2	19.6	20.3
288	20211031BS02	1	UU试验	23.8	4.88	99	0	-3	16	865.7	0	16.4	25.32	493	87	0	0	1	1	1	31.65	17.56	576	83	6.94	395	246.5	0	263.3	247.3	0.17	0	-15.83	20.2	19.6	20.3
289	20211031BS02	1	UU试验	23.88	4.89	99	0	-3	16	866.6	0	16.4	25.42	493.5	87	0	0	1	1	1	31.78	17.56	576.5	83	6.95	395.25	246.75	0	263.5	247.5	0.17	0	-15.89	20.2	19.6	20.3
290	20211031BS02	1	UU试验	23.97	4.9	99	0	-3	16	867.4	0	16.4	25.49	494	87	0	0	1	1	1	31.86	17.64	577	83	6.95	395.5	247	0	263.7	247.7	0.17	0	-15.93	20.2	19.6	20.3
291	20211031BS02	1	UU试验	24.05	4.9	99	0	-3	16	869.1	0	16.4	25.59	492.7	87	0	0	1	1	1	31.99	17.64	575.7	83	6.94	394.85	246.35	0	263.2	247.2	0.17	0	-16	20.2	19.6	20.3
292	20211031BS02	1	UU试验	24.13	4.91	98	0	-3	16	869.1	0	16.4	25.66	492.7	87	0	0	1	1	1	32.08	17.64	574.7	82	7.01	393.35	246.35	0	262.2	246.2	0.17	0	-16.04	20.2	19.6	20.3
293	20211031BS02	1	UU试验	24.22	4.92	98	0	-3	16	870	0	16.4	25.76	493.2	87	0	0	1	1	1	32.2	17.71	575.2	82	7.01	393.6	246.6	0	262.4	246.4	0.17	0	-16.1	20.2	19.6	20.3
294	20211031BS02	1	UU试验	24.3	4.93	98	0	-3	16	870	0	16.4	25.83	491.2	87	0	0	1	1	1	32.29	17.71	573.2	82	6.99	392.6	245.6	0	261.7	245.7	0.17	0	-16.15	20.2	19.6	20.3
295	20211031BS02	1	UU试验	24.38	4.94	98	0	-3	16	870.8	0	16.4	25.93	491.7	87	0	0	1	1	1	32.41	17.79	573.7	82	7	392.85	245.85	0	261.9	245.9	0.17	0	-16.2	20.2	19.6	20.3
296	20211031BS02	1	UU试验	24.47	4.95	99	0	-2	16	871.7	0	16.4	26	490	87	0	0	1	1	1	32.5	17.79	573	83	6.9	393.5	245	0	262.3	246.3	0.17	0	-16.25	20.2	19.6	20.3
297	20211031BS02	1	UU试验	24.55	4.95	98	0	-3	16	871.7	0	16.4	26.1	490	87	0	0	1	1	1	32.63	17.79	572	82	6.98	392	245	0	261.3	245.3	0.17	0	-16.32	20.2	19.6	20.3
298	20211031BS02	1	UU试验	24.63	4.96	98	0	-3	16	872.5	0	16.4	26.17	490.4	87	0	0	1	1	1	32.71	17.86	572.4	82	6.98	392.2	245.2	0	261.5	245.5	0.17	0	-16.36	20.2	19.6	20.3
299	20211031BS02	1	UU试验	24.72	4.97	99	0	-2	16	872.5	0	16.4	26.27	488.5	87	0	0	1	1	1	32.84	17.86	571.5	83	6.89	392.75	244.25	0	261.8	245.8	0.17	0	-16.42	20.2	19.6	20.3
300	20211031BS02	1	UU试验	24.8	4.98	99	0	-3	16	873.4	0	16.4	26.34	489	87	0	0	1	1	1	32.92	17.86	572	83	6.89	393	244.5	0	262	246	0.17	0	-16.46	20.2	19.6	20.3
301	20211031BS02	1	UU试验	24.88	4.99	99	0	-3	16	874.3	0	16.4	26.44	489.5	87	0	0	1	1	1	33.05	17.94	572.5	83	6.9	393.25	244.75	0	262.2	246.2	0.17	0	-16.53	20.2	19.6	20.3
302	20211031BS02	1	UU试验	24.97	5	99	0	-3	16	875.1	0	16.4	26.51	487.8	87	0	0	1	1	1	33.14	17.94	570.8	83	6.88	392.4	243.9	0	261.6	245.6	0.17	0	-16.57	20.2	19.6	20.3
