# Supplementary material for: Effect of freeze‒thaw cycles on root–Soil composite mechanical properties and slope stability
Source: PLoS One. 2024 Apr 25;19(4):e0302409. doi: 10.1371/journal.pone.0302409 (PMC11045164; doi:10.1371/journal.pone.0302409)
Supplement: S1 File — (ZIP) [file pone.0302409.s001.zip › Original data/original data/三轴/100kpa/100kpa EXCEL/(D4G0,100kpa)20211102BS03_uu_1.xlsx]

## Sheet: _20211102BS03_uu_1
ID	GCID	SpecimenID	TstMode	TimeMin	Squareroot	WeiYa	wytb	FanYa1	KongYa	CR	fytb	TiBian	ZhouXWeiYi	Q1dQ3	TargetWY	TargetFY1	TargetZYLC	TargetStrainSpd	TargetSYWD	TargetZTWD	E1	TuArea	Q11	Q31	Q11cQ31	HalfQ1pQ3	HalfQ1dQ3	Saturation	HalfQ11pQ31	Q1	K0	Ev	Er	sywd	ttwd	ztwd
1	20211102BS03	1	UU试验	0	0	198	0	17	0	0	0	5.5	0	17.2	187	0	0	1	1	1	0	12	0	0	0	0	0	0	0	0	0	0	0	20.3	19.6	20.6
2	20211102BS03	1	UU试验	0.05	0.22	198	0	-3	4	29.9	0	5.5	0	24.9	187	0	0	1	1	1	0	12	218.9	194	1.13	309.45	12.45	0	206.3	202.3	0.89	0	0	20.3	19.6	20.6
3	20211102BS03	1	UU试验	0.1	0.32	197	0	-3	4	38.5	0	5.5	0.02	32.1	187	0	0	1	1	1	0.03	12	225.1	193	1.17	311.55	16.05	0	207.7	203.7	0.86	0	-0.02	20.3	19.6	20.6
4	20211102BS03	1	UU试验	0.2	0.45	197	0	-3	4	51.3	0	5.5	0.1	42.7	187	0	0	1	1	1	0.13	12	235.7	193	1.22	316.85	21.35	0	211.2	207.2	0.82	0	-0.07	20.3	19.6	20.6
5	20211102BS03	1	UU试验	0.33	0.58	197	0	-3	4	62.4	0	5.5	0.29	52	187	0	0	1	1	1	0.36	12.06	245	193	1.27	321.5	26	0	214.3	210.3	0.79	0	-0.18	20.3	19.6	20.6
6	20211102BS03	1	UU试验	0.42	0.65	197	0	-3	4	65	0	5.5	0.37	53.9	187	0	0	1	1	1	0.46	12.06	246.9	193	1.28	322.45	26.95	0	215	211	0.79	0	-0.23	20.3	19.6	20.6
7	20211102BS03	1	UU试验	0.47	0.68	197	0	-3	4	69.3	0	5.5	0.45	57.5	187	0	0	1	1	1	0.56	12.06	250.5	193	1.3	324.25	28.75	0	216.2	212.2	0.77	0	-0.28	20.3	19.6	20.6
8	20211102BS03	1	UU试验	0.55	0.74	198	0	-3	4	72.7	0	5.5	0.53	60.3	187	0	0	1	1	1	0.66	12.06	254.3	194	1.31	327.15	30.15	0	218.1	214.1	0.77	0	-0.33	20.3	19.6	20.6
9	20211102BS03	1	UU试验	0.63	0.8	197	0	-3	4	76.1	0	5.5	0.61	63.1	187	0	0	1	1	1	0.76	12.06	256.1	193	1.33	327.05	31.55	0	218	214	0.76	0	-0.38	20.3	19.6	20.6
10	20211102BS03	1	UU试验	0.72	0.85	197	0	-3	5	79.6	0	5.5	0.72	66	187	0	0	1	1	1	0.9	12.12	258	192	1.34	328.5	33	0	219	214	0.75	0	-0.45	20.3	19.6	20.6
11	20211102BS03	1	UU试验	0.8	0.89	197	0	-3	4	81.3	0	5.5	0.8	67.1	187	0	0	1	1	1	1	12.12	260.1	193	1.35	329.05	33.55	0	219.4	215.4	0.75	0	-0.5	20.3	19.6	20.6
12	20211102BS03	1	UU试验	0.88	0.94	198	0	-3	5	83.8	0	5.5	0.91	69.1	187	0	0	1	1	1	1.14	12.12	262.1	193	1.36	331.55	34.55	0	221	216	0.74	0	-0.57	20.3	19.6	20.6
13	20211102BS03	1	UU试验	0.97	0.98	198	0	-3	5	84.7	0	5.5	0.99	69.9	187	0	0	1	1	1	1.24	12.12	262.9	193	1.36	331.95	34.95	0	221.3	216.3	0.74	0	-0.62	20.3	19.6	20.6
14	20211102BS03	1	UU试验	1.05	1.02	197	0	-3	4	83.8	0	5.5	1.11	69.1	187	0	0	1	1	1	1.39	12.19	262.1	193	1.36	330.05	34.55	0	220	216	0.74	0	-0.69	20.3	19.6	20.6
15	20211102BS03	1	UU试验	1.13	1.06	198	0	-3	5	83.8	0	5.5	1.18	68.7	187	0	0	1	1	1	1.48	12.19	261.7	193	1.36	331.35	34.35	0	220.9	215.9	0.74	0	-0.74	20.3	19.6	20.6
16	20211102BS03	1	UU试验	1.22	1.1	198	0	-3	5	84.7	0	5.5	1.29	69.5	187	0	0	1	1	1	1.61	12.19	262.5	193	1.36	331.75	34.75	0	221.2	216.2	0.74	0	-0.81	20.3	19.6	20.6
17	20211102BS03	1	UU试验	1.3	1.14	197	0	-3	5	84.7	0	5.5	1.37	69.5	187	0	0	1	1	1	1.71	12.19	261.5	192	1.36	330.25	34.75	0	220.2	215.2	0.74	0	-0.86	20.3	19.6	20.6
18	20211102BS03	1	UU试验	1.38	1.18	198	0	-3	5	86.4	0	5.5	1.48	70.9	187	0	0	1	1	1	1.85	12.25	263.9	193	1.37	332.45	35.45	0	221.6	216.6	0.74	0	-0.93	20.3	19.6	20.6
19	20211102BS03	1	UU试验	1.47	1.21	197	0	-3	5	112.1	0	5.5	1.56	91.5	187	0	0	1	1	1	1.95	12.25	283.5	192	1.48	341.25	45.75	0	227.5	222.5	0.68	0	-0.98	20.3	19.6	20.6
20	20211102BS03	1	UU试验	1.55	1.24	197	0	-3	5	159.1	0	5.5	1.67	129.9	187	0	0	1	1	1	2.09	12.25	321.9	192	1.68	360.45	64.95	0	240.3	235.3	0.6	0	-1.05	20.3	19.6	20.6
21	20211102BS03	1	UU试验	1.63	1.28	198	0	-3	5	179.6	0	5.5	1.74	146.6	187	0	0	1	1	1	2.17	12.25	339.6	193	1.76	370.3	73.3	0	246.9	241.9	0.57	0	-1.09	20.3	19.6	20.6
22	20211102BS03	1	UU试验	1.72	1.31	197	0	-3	5	205.3	0	5.5	1.86	167.6	187	0	0	1	1	1	2.33	12.31	359.6	192	1.87	379.3	83.8	0	252.9	247.9	0.54	0	-1.17	20.3	19.6	20.6
23	20211102BS03	1	UU试验	1.8	1.34	197	0	-3	5	219	0	5.5	1.93	177.9	187	0	0	1	1	1	2.41	12.31	369.9	192	1.93	384.45	88.95	0	256.3	251.3	0.53	0	-1.21	20.3	19.6	20.6
24	20211102BS03	1	UU试验	1.88	1.37	198	0	-3	5	237.8	0	5.5	2.04	193.2	187	0	0	1	1	1	2.55	12.31	386.2	193	2	393.6	96.6	0	262.4	257.4	0.51	0	-1.27	20.3	19.6	20.6
25	20211102BS03	1	UU试验	1.97	1.4	197	0	-3	5	248.9	0	5.5	2.11	202.2	187	0	0	1	1	1	2.64	12.31	394.2	192	2.05	396.6	101.1	0	264.4	259.4	0.49	0	-1.32	20.3	19.6	20.6
26	20211102BS03	1	UU试验	2.05	1.43	198	0	-3	5	264.3	0	5.5	2.22	214.7	187	0	0	1	1	1	2.78	12.37	407.7	193	2.11	404.35	107.35	0	269.6	264.6	0.48	0	-1.39	20.3	19.7	20.6
27	20211102BS03	1	UU试验	2.13	1.46	198	0	-3	5	275.5	0	5.5	2.3	222.7	187	0	0	1	1	1	2.88	12.37	415.7	193	2.15	408.35	111.35	0	272.2	267.2	0.47	0	-1.44	20.3	19.6	20.6
28	20211102BS03	1	UU试验	2.22	1.49	198	0	-3	5	288.3	0	7.3	2.4	233.1	187	0	0	1	1	1	3	12.37	426.1	193	2.21	413.55	116.55	0	275.7	270.7	0.46	0	-1.5	20.3	19.7	20.6
29	20211102BS03	1	UU试验	2.3	1.52	197	0	-3	5	297.7	0	5.5	2.48	240.7	187	0	0	1	1	1	3.1	12.37	432.7	192	2.25	415.85	120.35	0	277.2	272.2	0.45	0	-1.55	20.3	19.6	20.6
30	20211102BS03	1	UU试验	2.38	1.54	197	0	-3	5	310.5	0	7.3	2.58	251	187	0	0	1	1	1	3.23	12.37	443	192	2.31	421	125.5	0	280.7	275.7	0.44	0	-1.62	20.3	19.7	20.6
31	20211102BS03	1	UU试验	2.47	1.57	198	0	-3	6	318.2	0	7.3	2.66	257.2	187	0	0	1	1	1	3.33	12.43	449.2	192	2.34	425.6	128.6	0	283.7	277.7	0.43	0	-1.67	20.3	19.7	20.6
32	20211102BS03	1	UU试验	2.55	1.6	198	0	-3	6	330.2	0	5.5	2.77	265.6	187	0	0	1	1	1	3.46	12.43	457.6	192	2.38	429.8	132.8	0	286.5	280.5	0.43	0	-1.73	20.3	19.7	20.6
33	20211102BS03	1	UU试验	2.63	1.62	198	0	-3	6	337	0	7.3	2.84	271.1	187	0	0	1	1	1	3.55	12.43	463.1	192	2.41	432.55	135.55	0	288.4	282.4	0.42	0	-1.78	20.3	19.7	20.6
34	20211102BS03	1	UU试验	2.72	1.65	198	0	-3	6	347.3	0	7.3	2.95	279.4	187	0	0	1	1	1	3.69	12.43	471.4	192	2.46	436.7	139.7	0	291.1	285.1	0.41	0	-1.85	20.3	19.7	20.6
35	20211102BS03	1	UU试验	2.8	1.67	197	0	-3	6	353.3	0	7.3	3.03	284.2	187	0	0	1	1	1	3.79	12.5	475.2	191	2.49	437.6	142.1	0	291.7	285.7	0.41	0	-1.9	20.3	19.7	20.6
36	20211102BS03	1	UU试验	2.88	1.7	198	0	-3	6	363.6	0	7.3	3.14	290.9	187	0	0	1	1	1	3.93	12.5	482.9	192	2.52	442.45	145.45	0	295	289	0.4	0	-1.97	20.3	19.7	20.6
37	20211102BS03	1	UU试验	2.97	1.72	197	0	-3	6	368.7	0	7.3	3.21	295	187	0	0	1	1	1	4.01	12.5	486	191	2.54	443	147.5	0	295.3	289.3	0.4	0	-2.01	20.3	19.7	20.6
38	20211102BS03	1	UU试验	3.05	1.75	198	0	-3	6	377.2	0	7.3	3.32	301.8	187	0	0	1	1	1	4.15	12.5	493.8	192	2.57	447.9	150.9	0	298.6	292.6	0.4	0	-2.08	20.3	19.7	20.6
39	20211102BS03	1	UU试验	3.13	1.77	198	0	-3	6	383.2	0	7.3	3.39	306.6	187	0	0	1	1	1	4.24	12.56	498.6	192	2.6	450.3	153.3	0	300.2	294.2	0.39	0	-2.12	20.3	19.7	20.6
40	20211102BS03	1	UU试验	3.22	1.79	197	0	-3	6	390.9	0	7.3	3.49	311.2	187	0	0	1	1	1	4.36	12.56	502.2	191	2.63	451.1	155.6	0	300.7	294.7	0.39	0	-2.18	20.3	19.7	20.6
41	20211102BS03	1	UU试验	3.3	1.82	198	0	-3	6	395.2	0	7.3	3.57	314.6	187	0	0	1	1	1	4.46	12.56	506.6	192	2.64	454.3	157.3	0	302.9	296.9	0.39	0	-2.23	20.3	19.7	20.6
42	20211102BS03	1	UU试验	3.38	1.84	198	0	-3	6	402.9	0	7.3	3.67	320.8	187	0	0	1	1	1	4.59	12.56	512.8	192	2.67	457.4	160.4	0	304.9	298.9	0.38	0	-2.3	20.3	19.7	20.6
43	20211102BS03	1	UU试验	3.47	1.86	198	0	-3	6	408	0	7.3	3.74	324.8	187	0	0	1	1	1	4.68	12.56	516.8	192	2.69	459.4	162.4	0	306.3	300.3	0.38	0	-2.34	20.3	19.7	20.6
44	20211102BS03	1	UU试验	3.55	1.88	198	0	-3	6	414.9	0	7.3	3.85	330.3	187	0	0	1	1	1	4.81	12.62	522.3	192	2.72	462.15	165.15	0	308.1	302.1	0.37	0	-2.4	20.3	19.7	20.6
45	20211102BS03	1	UU试验	3.63	1.91	198	0	-3	6	418.3	0	7.3	3.92	331.5	187	0	0	1	1	1	4.9	12.62	523.5	192	2.73	462.75	165.75	0	308.5	302.5	0.37	0	-2.45	20.3	19.7	20.6
46	20211102BS03	1	UU试验	3.72	1.93	198	0	-3	6	426	0	7.3	4.03	337.6	187	0	0	1	1	1	5.04	12.62	529.6	192	2.76	465.8	168.8	0	310.5	304.5	0.37	0	-2.52	20.3	19.7	20.6
47	20211102BS03	1	UU试验	3.8	1.95	198	0	-3	7	430.3	0	7.3	4.1	341	187	0	0	1	1	1	5.13	12.62	532	191	2.79	467.5	170.5	0	311.7	304.7	0.37	0	-2.57	20.3	19.7	20.6
48	20211102BS03	1	UU试验	3.88	1.97	198	0	-3	6	435.4	0	7.3	4.21	345	187	0	0	1	1	1	5.26	12.69	537	192	2.8	469.5	172.5	0	313	307	0.36	0	-2.63	20.3	19.7	20.6
49	20211102BS03	1	UU试验	3.97	1.99	198	0	-3	7	439.7	0	7.3	4.27	346.5	187	0	0	1	1	1	5.34	12.69	537.5	191	2.81	470.25	173.25	0	313.5	306.5	0.36	0	-2.67	20.3	19.7	20.6
50	20211102BS03	1	UU试验	4.05	2.01	199	0	-3	7	444	0	7.3	4.39	349.9	187	0	0	1	1	1	5.49	12.69	541.9	192	2.82	473.45	174.95	0	315.6	308.6	0.36	0	-2.75	20.3	19.7	20.6
51	20211102BS03	1	UU试验	4.13	2.03	198	0	-3	6	447.4	0	7.3	4.46	352.6	187	0	0	1	1	1	5.58	12.69	544.6	192	2.84	473.3	176.3	0	315.5	309.5	0.36	0	-2.79	20.3	19.7	20.6
52	20211102BS03	1	UU试验	4.22	2.05	198	0	-3	7	453.4	0	7.3	4.58	357.3	187	0	0	1	1	1	5.72	12.75	548.3	191	2.87	475.65	178.65	0	317.1	310.1	0.36	0	-2.86	20.3	19.7	20.6
53	20211102BS03	1	UU试验	4.3	2.07	198	0	-3	6	456.8	0	7.3	4.66	358.3	187	0	0	1	1	1	5.83	12.75	550.3	192	2.87	476.15	179.15	0	317.4	311.4	0.36	0	-2.92	20.3	19.7	20.6
54	20211102BS03	1	UU试验	4.38	2.09	198	0	-3	7	461.9	0	7.3	4.77	362.3	187	0	0	1	1	1	5.96	12.75	553.3	191	2.9	478.15	181.15	0	318.8	311.8	0.35	0	-2.98	20.3	19.7	20.6
55	20211102BS03	1	UU试验	4.47	2.11	198	0	-3	7	465.4	0	7.3	4.85	365	187	0	0	1	1	1	6.06	12.75	556	191	2.91	479.5	182.5	0	319.7	312.7	0.35	0	-3.03	20.3	19.7	20.6
56	20211102BS03	1	UU试验	4.55	2.13	198	0	-3	7	471.3	0	7.3	4.96	369.6	187	0	0	1	1	1	6.2	12.81	560.6	191	2.94	481.8	184.8	0	321.2	314.2	0.35	0	-3.1	20.3	19.7	20.6
57	20211102BS03	1	UU试验	4.63	2.15	198	0	-3	7	474.8	0	7.3	5.04	370.6	187	0	0	1	1	1	6.3	12.81	561.6	191	2.94	482.3	185.3	0	321.5	314.5	0.35	0	-3.15	20.3	19.7	20.6
58	20211102BS03	1	UU试验	4.72	2.17	198	0	-3	7	479	0	9.1	5.15	373.9	187	0	0	1	1	1	6.44	12.81	564.9	191	2.96	483.95	186.95	0	322.6	315.6	0.35	0	-3.22	20.3	19.7	20.6
59	20211102BS03	1	UU试验	4.8	2.19	198	0	-3	7	483.3	0	7.3	5.23	377.3	187	0	0	1	1	1	6.54	12.81	568.3	191	2.98	485.65	188.65	0	323.8	316.8	0.34	0	-3.27	20.3	19.7	20.6
60	20211102BS03	1	UU试验	4.88	2.21	198	0	-3	7	487.6	0	7.3	5.34	380.6	187	0	0	1	1	1	6.68	12.88	571.6	191	2.99	487.3	190.3	0	324.9	317.9	0.34	0	-3.34	20.3	19.7	20.6
61	20211102BS03	1	UU试验	4.97	2.23	198	0	-3	7	491.9	0	7.3	5.42	381.9	187	0	0	1	1	1	6.78	12.88	572.9	191	3	487.95	190.95	0	325.3	318.3	0.34	0	-3.39	20.3	19.7	20.6
62	20211102BS03	1	UU试验	5.05	2.25	198	0	-3	7	497	0	9.1	5.54	385.9	187	0	0	1	1	1	6.93	12.88	576.9	191	3.02	489.95	192.95	0	326.6	319.6	0.34	0	-3.47	20.3	19.7	20.6
63	20211102BS03	1	UU试验	5.13	2.27	198	0	-3	7	500.4	0	9.1	5.61	388.5	187	0	0	1	1	1	7.01	12.88	579.5	191	3.03	491.25	194.25	0	327.5	320.5	0.34	0	-3.51	20.3	19.7	20.6
64	20211102BS03	1	UU试验	5.22	2.28	198	0	-3	7	503.9	0	9.1	5.73	391.2	187	0	0	1	1	1	7.16	12.94	582.2	191	3.05	492.6	195.6	0	328.4	321.4	0.34	0	-3.58	20.3	19.7	20.6
65	20211102BS03	1	UU试验	5.3	2.3	198	0	-3	7	508.1	0	9.1	5.8	392.7	187	0	0	1	1	1	7.25	12.94	583.7	191	3.06	493.35	196.35	0	328.9	321.9	0.34	0	-3.63	20.3	19.7	20.6
66	20211102BS03	1	UU试验	5.38	2.32	198	0	-3	8	512.4	0	9.1	5.92	396	187	0	0	1	1	1	7.4	12.94	586	190	3.08	495	198	0	330	322	0.33	0	-3.7	20.3	19.7	20.6
67	20211102BS03	1	UU试验	5.47	2.34	198	0	-3	8	515.8	0	9.1	5.99	398.6	187	0	0	1	1	1	7.49	13	588.6	190	3.1	496.3	199.3	0	330.9	322.9	0.33	0	-3.75	20.3	19.7	20.6
68	20211102BS03	1	UU试验	5.55	2.36	198	0	-3	7	520.1	0	9.1	6.1	400.1	187	0	0	1	1	1	7.63	13	591.1	191	3.09	497.05	200.05	0	331.4	324.4	0.33	0	-3.82	20.3	19.7	20.6
69	20211102BS03	1	UU试验	5.63	2.37	198	0	-3	7	522.7	0	9.1	6.17	402.1	187	0	0	1	1	1	7.71	13	593.1	191	3.11	498.05	201.05	0	332	325	0.33	0	-3.86	20.3	19.7	20.6
70	20211102BS03	1	UU试验	5.72	2.39	198	0	-3	8	527.8	0	9.1	6.29	406	187	0	0	1	1	1	7.86	13	596	190	3.14	500	203	0	333.3	325.3	0.33	0	-3.93	20.3	19.7	20.6
71	20211102BS03	1	UU试验	5.8	2.41	198	0	-3	8	530.4	0	9.1	6.36	408	187	0	0	1	1	1	7.95	13.07	598	190	3.15	501	204	0	334	326	0.33	0	-3.98	20.3	19.7	20.6
72	20211102BS03	1	UU试验	5.88	2.43	198	0	-3	7	533.8	0	9.1	6.47	408.4	187	0	0	1	1	1	8.09	13.07	599.4	191	3.14	501.2	204.2	0	334.1	327.1	0.33	0	-4.05	20.3	19.7	20.6
73	20211102BS03	1	UU试验	5.97	2.44	199	0	-3	8	536.4	0	9.1	6.54	410.4	187	0	0	1	1	1	8.18	13.07	601.4	191	3.15	503.7	205.2	0	335.8	327.8	0.33	0	-4.09	20.3	19.7	20.6
74	20211102BS03	1	UU试验	6.05	2.46	198	0	-3	8	539.8	0	9.1	6.65	413	187	0	0	1	1	1	8.31	13.07	603	190	3.17	503.5	206.5	0	335.7	327.7	0.32	0	-4.16	20.3	19.7	20.6
75	20211102BS03	1	UU试验	6.13	2.48	198	0	-3	8	542.3	0	9.1	6.72	414.9	187	0	0	1	1	1	8.4	13.13	604.9	190	3.18	504.45	207.45	0	336.3	328.3	0.32	0	-4.2	20.3	19.7	20.6
76	20211102BS03	1	UU试验	6.22	2.49	198	0	-3	8	545.8	0	9.1	6.83	415.7	187	0	0	1	1	1	8.54	13.13	605.7	190	3.19	504.85	207.85	0	336.6	328.6	0.32	0	-4.27	20.3	19.7	20.6
77	20211102BS03	1	UU试验	6.3	2.51	198	0	-3	8	547.5	0	7.3	6.9	417	187	0	0	1	1	1	8.63	13.13	607	190	3.19	505.5	208.5	0	337	329	0.32	0	-4.32	20.3	19.7	20.6
78	20211102BS03	1	UU试验	6.38	2.53	198	0	-3	8	550.9	0	9.1	7.01	419.6	187	0	0	1	1	1	8.76	13.13	609.6	190	3.21	506.8	209.8	0	337.9	329.9	0.32	0	-4.38	20.3	19.7	20.6
79	20211102BS03	1	UU试验	6.47	2.54	199	0	-3	8	551.8	0	9.1	7.08	420.3	187	0	0	1	1	1	8.85	13.2	611.3	191	3.2	508.65	210.15	0	339.1	331.1	0.32	0	-4.43	20.3	19.7	20.6
80	20211102BS03	1	UU试验	6.55	2.56	198	0	-3	8	553.5	0	7.3	7.18	419.3	187	0	0	1	1	1	8.98	13.2	609.3	190	3.21	506.65	209.65	0	337.8	329.8	0.32	0	-4.49	20.3	19.7	20.6
81	20211102BS03	1	UU试验	6.63	2.58	199	0	-3	8	555.2	0	9.1	7.25	420.6	187	0	0	1	1	1	9.06	13.2	611.6	191	3.2	508.8	210.3	0	339.2	331.2	0.32	0	-4.53	20.3	19.7	20.6
82	20211102BS03	1	UU试验	6.72	2.59	198	0	-3	8	556.9	0	9.1	7.36	421.9	187	0	0	1	1	1	9.2	13.2	611.9	190	3.22	507.95	210.95	0	338.6	330.6	0.32	0	-4.6	20.3	19.7	20.6
83	20211102BS03	1	UU试验	6.8	2.61	198	0	-3	8	558.6	0	9.1	7.43	423.2	187	0	0	1	1	1	9.29	13.26	613.2	190	3.23	508.6	211.6	0	339.1	331.1	0.32	0	-4.64	20.3	19.7	20.6
84	20211102BS03	1	UU试验	6.88	2.62	198	0	-3	8	560.3	0	9.1	7.53	422.5	187	0	0	1	1	1	9.41	13.26	612.5	190	3.22	508.25	211.25	0	338.8	330.8	0.32	0	-4.71	20.3	19.7	20.6
85	20211102BS03	1	UU试验	6.97	2.64	199	0	-3	8	563.7	0	9.1	7.6	425.1	187	0	0	1	1	1	9.5	13.26	616.1	191	3.23	511.05	212.55	0	340.7	332.7	0.32	0	-4.75	20.3	19.7	20.6
86	20211102BS03	1	UU试验	7.05	2.66	199	0	-3	8	566.3	0	9.1	7.7	427.1	187	0	0	1	1	1	9.63	13.26	618.1	191	3.24	512.05	213.55	0	341.4	333.4	0.32	0	-4.82	20.3	19.7	20.6
87	20211102BS03	1	UU试验	7.13	2.67	198	0	-3	8	567.2	0	9.1	7.77	427.8	187	0	0	1	1	1	9.71	13.26	617.8	190	3.25	510.9	213.9	0	340.6	332.6	0.32	0	-4.86	20.3	19.7	20.6
88	20211102BS03	1	UU试验	7.22	2.69	198	0	-3	8	570.6	0	9.1	7.88	430.3	187	0	0	1	1	1	9.85	13.32	620.3	190	3.26	512.15	215.15	0	341.4	333.4	0.32	0	-4.93	20.3	19.7	20.6
89	20211102BS03	1	UU试验	7.3	2.7	198	0	-3	8	572.3	0	9.1	7.95	429.7	187	0	0	1	1	1	9.94	13.32	619.7	190	3.26	511.85	214.85	0	341.2	333.2	0.32	0	-4.97	20.3	19.7	20.6
90	20211102BS03	1	UU试验	7.38	2.72	199	0	-3	8	574.9	0	9.1	8.06	431.6	187	0	0	1	1	1	10.07	13.32	622.6	191	3.26	514.3	215.8	0	342.9	334.9	0.32	0	-5.04	20.3	19.7	20.6
91	20211102BS03	1	UU试验	7.47	2.73	198	0	-3	8	576.6	0	9.1	8.12	432.9	187	0	0	1	1	1	10.15	13.32	622.9	190	3.28	513.45	216.45	0	342.3	334.3	0.31	0	-5.08	20.3	19.7	20.6
92	20211102BS03	1	UU试验	7.55	2.75	199	0	-3	8	579.1	0	9.1	8.22	434.8	187	0	0	1	1	1	10.28	13.39	625.8	191	3.28	515.9	217.4	0	343.9	335.9	0.31	0	-5.14	20.3	19.7	20.6
93	20211102BS03	1	UU试验	7.63	2.76	199	0	-3	8	580	0	9.1	8.3	433.2	187	0	0	1	1	1	10.38	13.39	624.2	191	3.27	515.1	216.6	0	343.4	335.4	0.31	0	-5.19	20.3	19.7	20.6
94	20211102BS03	1	UU试验	7.72	2.78	198	0	-3	8	582.6	0	9.1	8.4	435.1	187	0	0	1	1	1	10.5	13.39	625.1	190	3.29	514.55	217.55	0	343	335	0.31	0	-5.25	20.3	19.7	20.6
95	20211102BS03	1	UU试验	7.8	2.79	198	0	-3	8	584.3	0	9.1	8.46	436.4	187	0	0	1	1	1	10.57	13.39	626.4	190	3.3	515.2	218.2	0	343.5	335.5	0.31	0	-5.29	20.3	19.7	20.6
96	20211102BS03	1	UU试验	7.88	2.81	198	0	-3	8	586	0	9.1	8.57	437.6	187	0	0	1	1	1	10.71	13.45	627.6	190	3.3	515.8	218.8	0	343.9	335.9	0.31	0	-5.36	20.3	19.7	20.6
97	20211102BS03	1	UU试验	7.97	2.82	199	0	-3	8	587.7	0	9.1	8.64	437	187	0	0	1	1	1	10.8	13.45	628	191	3.29	517	218.5	0	344.7	336.7	0.31	0	-5.4	20.3	19.8	20.6
98	20211102BS03	1	UU试验	8.05	2.84	198	0	-3	8	590.3	0	9.1	8.74	438.9	187	0	0	1	1	1	10.93	13.45	628.9	190	3.31	516.45	219.45	0	344.3	336.3	0.31	0	-5.47	20.3	19.7	20.6
99	20211102BS03	1	UU试验	8.13	2.85	198	0	-3	8	592	0	9.1	8.8	440.1	187	0	0	1	1	1	11	13.45	630.1	190	3.32	517.05	220.05	0	344.7	336.7	0.31	0	-5.5	20.3	19.8	20.6
100	20211102BS03	1	UU试验	8.22	2.87	199	0	-3	8	594.5	0	9.1	8.91	442	187	0	0	1	1	1	11.14	13.52	633	191	3.31	519.5	221	0	346.3	338.3	0.31	0	-5.57	20.3	19.7	20.6
101	20211102BS03	1	UU试验	8.3	2.88	198	0	-3	8	595.4	0	9.1	8.98	440.4	187	0	0	1	1	1	11.23	13.52	630.4	190	3.32	517.2	220.2	0	344.8	336.8	0.31	0	-5.62	20.3	19.7	20.6
102	20211102BS03	1	UU试验	8.38	2.9	199	0	-3	8	598	0	9.1	9.08	442.3	187	0	0	1	1	1	11.35	13.52	633.3	191	3.32	519.65	221.15	0	346.4	338.4	0.31	0	-5.68	20.3	19.8	20.6
103	20211102BS03	1	UU试验	8.47	2.91	199	0	-3	8	598.8	0	9.1	9.15	442.9	187	0	0	1	1	1	11.44	13.52	633.9	191	3.32	519.95	221.45	0	346.6	338.6	0.31	0	-5.72	20.3	19.8	20.6
104	20211102BS03	1	UU试验	8.55	2.92	198	0	-3	8	601.4	0	9.1	9.25	444.8	187	0	0	1	1	1	11.56	13.58	634.8	190	3.34	519.4	222.4	0	346.3	338.3	0.31	0	-5.78	20.3	19.7	20.6
105	20211102BS03	1	UU试验	8.63	2.94	199	0	-3	9	603.1	0	9.1	9.32	444.1	187	0	0	1	1	1	11.65	13.58	634.1	190	3.34	520.55	222.05	0	347	338	0.31	0	-5.83	20.3	19.8	20.6
106	20211102BS03	1	UU试验	8.72	2.95	199	0	-3	8	604.8	0	9.1	9.42	445.4	187	0	0	1	1	1	11.78	13.58	636.4	191	3.33	521.2	222.7	0	347.5	339.5	0.31	0	-5.89	20.3	19.8	20.6
107	20211102BS03	1	UU试验	8.8	2.97	199	0	-3	9	606.5	0	9.1	9.49	446.6	187	0	0	1	1	1	11.86	13.58	636.6	190	3.35	521.8	223.3	0	347.9	338.9	0.31	0	-5.93	20.3	19.8	20.6
108	20211102BS03	1	UU试验	8.88	2.98	199	0	-3	9	608.2	0	9.1	9.6	447.9	187	0	0	1	1	1	12	13.65	637.9	190	3.36	522.45	223.95	0	348.3	339.3	0.31	0	-6	20.3	19.8	20.6
109	20211102BS03	1	UU试验	8.97	2.99	199	0	-3	8	609.1	0	9.1	9.67	446.2	187	0	0	1	1	1	12.09	13.65	637.2	191	3.34	521.6	223.1	0	347.7	339.7	0.31	0	-6.05	20.3	19.8	20.6
110	20211102BS03	1	UU试验	9.05	3.01	199	0	-3	9	612.5	0	9.1	9.78	448.7	187	0	0	1	1	1	12.23	13.65	638.7	190	3.36	522.85	224.35	0	348.6	339.6	0.31	0	-6.12	20.3	19.8	20.6
111	20211102BS03	1	UU试验	9.13	3.02	199	0	-3	9	613.4	0	9.1	9.86	449.4	187	0	0	1	1	1	12.33	13.72	639.4	190	3.37	523.2	224.7	0	348.8	339.8	0.31	0	-6.17	20.3	19.8	20.6
112	20211102BS03	1	UU试验	9.22	3.04	198	0	-3	9	615.1	0	9.1	9.97	448.3	187	0	0	1	1	1	12.46	13.72	637.3	189	3.37	521.15	224.15	0	347.4	338.4	0.31	0	-6.23	20.3	19.8	20.6
113	20211102BS03	1	UU试验	9.3	3.05	199	0	-3	9	616.8	0	9.1	10.04	449.6	187	0	0	1	1	1	12.55	13.72	639.6	190	3.37	523.3	224.8	0	348.9	339.9	0.31	0	-6.28	20.3	19.8	20.6
114	20211102BS03	1	UU试验	9.38	3.06	198	0	-3	9	619.3	0	9.1	10.15	451.4	187	0	0	1	1	1	12.69	13.72	640.4	189	3.39	522.7	225.7	0	348.5	339.5	0.3	0	-6.35	20.3	19.8	20.6
115	20211102BS03	1	UU试验	9.47	3.08	199	0	-3	9	621.9	0	9.1	10.22	453.3	187	0	0	1	1	1	12.78	13.78	643.3	190	3.39	525.15	226.65	0	350.1	341.1	0.31	0	-6.39	20.3	19.8	20.6
116	20211102BS03	1	UU试验	9.55	3.09	199	0	-3	9	624.5	0	9.1	10.33	453.2	187	0	0	1	1	1	12.91	13.78	643.2	190	3.39	525.1	226.6	0	350.1	341.1	0.31	0	-6.46	20.3	19.8	20.6
117	20211102BS03	1	UU试验	9.63	3.1	198	0	-3	9	626.2	0	9.1	10.4	454.4	187	0	0	1	1	1	13	13.78	643.4	189	3.4	524.2	227.2	0	349.5	340.5	0.3	0	-6.5	20.3	19.8	20.6
118	20211102BS03	1	UU试验	9.72	3.12	199	0	-3	9	629.6	0	9.1	10.51	456.9	187	0	0	1	1	1	13.14	13.85	646.9	190	3.4	526.95	228.45	0	351.3	342.3	0.3	0	-6.57	20.3	19.8	20.6
119	20211102BS03	1	UU试验	9.8	3.13	199	0	-3	9	630.5	0	10.9	10.59	455.2	187	0	0	1	1	1	13.24	13.85	645.2	190	3.4	526.1	227.6	0	350.7	341.7	0.3	0	-6.62	20.3	19.8	20.6
120	20211102BS03	1	UU试验	9.88	3.14	199	0	-3	9	633	0	9.1	10.7	457	187	0	0	1	1	1	13.38	13.85	647	190	3.41	527	228.5	0	351.3	342.3	0.3	0	-6.69	20.4	19.8	20.6
121	20211102BS03	1	UU试验	9.97	3.16	199	0	-3	9	634.7	0	9.1	10.77	458.3	187	0	0	1	1	1	13.46	13.85	648.3	190	3.41	527.65	229.15	0	351.8	342.8	0.3	0	-6.73	20.3	19.8	20.6
122	20211102BS03	1	UU试验	10.05	3.17	199	0	-3	8	637.3	0	9.1	10.88	460.1	187	0	0	1	1	1	13.6	13.91	651.1	191	3.41	528.55	230.05	0	352.4	344.4	0.3	0	-6.8	20.3	19.8	20.6
123	20211102BS03	1	UU试验	10.13	3.18	199	0	-3	9	639	0	9.1	10.95	459.4	187	0	0	1	1	1	13.69	13.91	649.4	190	3.42	528.2	229.7	0	352.1	343.1	0.3	0	-6.85	20.4	19.8	20.6
124	20211102BS03	1	UU试验	10.22	3.2	199	0	-3	9	641.6	0	10.9	11.06	461.3	187	0	0	1	1	1	13.83	13.91	651.3	190	3.43	529.15	230.65	0	352.8	343.8	0.3	0	-6.92	20.4	19.8	20.7
125	20211102BS03	1	UU试验	10.3	3.21	199	0	-3	9	643.3	0	10.9	11.13	462.5	187	0	0	1	1	1	13.91	13.91	652.5	190	3.43	529.75	231.25	0	353.2	344.2	0.3	0	-6.96	20.4	19.8	20.6
126	20211102BS03	1	UU试验	10.38	3.22	200	0	-3	9	645.9	0	10.9	11.24	464.3	187	0	0	1	1	1	14.05	13.98	655.3	191	3.43	532.15	232.15	0	354.8	345.8	0.3	0	-7.03	20.4	19.9	20.6
127	20211102BS03	1	UU试验	10.47	3.24	199	0	-3	9	647.6	0	10.9	11.31	463.2	187	0	0	1	1	1	14.14	13.98	653.2	190	3.44	530.1	231.6	0	353.4	344.4	0.3	0	-7.07	20.4	19.9	20.6
128	20211102BS03	1	UU试验	10.55	3.25	199	0	-3	9	650.1	0	10.9	11.42	465	187	0	0	1	1	1	14.28	13.98	655	190	3.45	531	232.5	0	354	345	0.3	0	-7.14	20.4	19.9	20.6
129	20211102BS03	1	UU试验	10.63	3.26	199	0	-3	9	651	0	9.1	11.5	465.7	187	0	0	1	1	1	14.38	14.05	655.7	190	3.45	531.35	232.85	0	354.2	345.2	0.3	0	-7.19	20.3	19.9	20.6
130	20211102BS03	1	UU试验	10.72	3.27	199	0	-3	9	653.6	0	9.1	11.6	465.2	187	0	0	1	1	1	14.5	14.05	655.2	190	3.45	531.1	232.6	0	354.1	345.1	0.3	0	-7.25	20.4	19.8	20.6
131	20211102BS03	1	UU试验	10.8	3.29	199	0	-3	9	654.4	0	10.9	11.67	465.8	187	0	0	1	1	1	14.59	14.05	655.8	190	3.45	531.4	232.9	0	354.3	345.3	0.3	0	-7.3	20.4	19.8	20.6
132	20211102BS03	1	UU试验	10.88	3.3	199	0	-3	9	656.1	0	9.1	11.78	467	187	0	0	1	1	1	14.73	14.05	657	190	3.46	532	233.5	0	354.7	345.7	0.3	0	-7.37	20.3	19.8	20.6
133	20211102BS03	1	UU试验	10.97	3.31	199	0	-3	9	657.8	0	9.1	11.85	468.2	187	0	0	1	1	1	14.81	14.11	658.2	190	3.46	532.6	234.1	0	355.1	346.1	0.3	0	-7.41	20.3	19.8	20.6
134	20211102BS03	1	UU试验	11.05	3.32	199	0	-3	9	659.5	0	10.9	11.95	467.4	187	0	0	1	1	1	14.94	14.11	657.4	190	3.46	532.2	233.7	0	354.8	345.8	0.3	0	-7.47	20.3	19.8	20.6
135	20211102BS03	1	UU试验	11.13	3.34	199	0	-3	9	660.4	0	9.1	12.02	468	187	0	0	1	1	1	15.03	14.11	658	190	3.46	532.5	234	0	355	346	0.3	0	-7.52	20.3	19.8	20.6
136	20211102BS03	1	UU试验	11.22	3.35	199	0	-3	9	662.1	0	10.9	12.13	469.2	187	0	0	1	1	1	15.16	14.11	659.2	190	3.47	533.1	234.6	0	355.4	346.4	0.3	0	-7.58	20.3	19.8	20.6
137	20211102BS03	1	UU试验	11.3	3.36	200	0	-3	9	662.1	0	10.9	12.19	469.2	187	0	0	1	1	1	15.24	14.18	660.2	191	3.46	534.6	234.6	0	356.4	347.4	0.3	0	-7.62	20.3	19.8	20.6
138	20211102BS03	1	UU试验	11.38	3.37	199	0	-3	9	663.8	0	9.1	12.29	468.1	187	0	0	1	1	1	15.36	14.18	658.1	190	3.46	532.55	234.05	0	355	346	0.3	0	-7.68	20.3	19.8	20.6
139	20211102BS03	1	UU试验	11.47	3.39	199	0	-3	9	664.7	0	10.9	12.36	468.8	187	0	0	1	1	1	15.45	14.18	658.8	190	3.47	532.9	234.4	0	355.3	346.3	0.3	0	-7.73	20.3	19.8	20.6
140	20211102BS03	1	UU试验	11.55	3.4	198	0	-3	9	665.5	0	10.9	12.47	469.3	187	0	0	1	1	1	15.59	14.25	658.3	189	3.48	531.65	234.65	0	354.4	345.4	0.3	0	-7.8	20.3	19.8	20.6
141	20211102BS03	1	UU试验	11.63	3.41	199	0	-3	9	666.4	0	10.9	12.54	467.6	187	0	0	1	1	1	15.68	14.25	657.6	190	3.46	532.3	233.8	0	354.9	345.9	0.3	0	-7.84	20.3	19.8	20.6
142	20211102BS03	1	UU试验	11.72	3.42	199	0	-3	9	666.4	0	9.1	12.64	467.6	187	0	0	1	1	1	15.8	14.25	657.6	190	3.46	532.3	233.8	0	354.9	345.9	0.3	0	-7.9	20.3	19.8	20.6
143	20211102BS03	1	UU试验	11.8	3.44	199	0	-3	9	668.1	0	10.9	12.71	468.8	187	0	0	1	1	1	15.89	14.25	658.8	190	3.47	532.9	234.4	0	355.3	346.3	0.3	0	-7.95	20.3	19.8	20.6
144	20211102BS03	1	UU试验	11.88	3.45	199	0	-3	9	669	0	10.9	12.81	469.5	187	0	0	1	1	1	16.01	14.31	659.5	190	3.47	533.25	234.75	0	355.5	346.5	0.3	0	-8.01	20.3	19.8	20.6
145	20211102BS03	1	UU试验	11.97	3.46	199	0	-3	9	669.8	0	10.9	12.88	468.1	187	0	0	1	1	1	16.1	14.31	658.1	190	3.46	532.55	234.05	0	355	346	0.3	0	-8.05	20.3	19.8	20.6
146	20211102BS03	1	UU试验	12.05	3.47	199	0	-3	9	670.7	0	10.9	12.98	468.7	187	0	0	1	1	1	16.23	14.31	658.7	190	3.47	532.85	234.35	0	355.2	346.2	0.3	0	-8.12	20.3	19.8	20.6
147	20211102BS03	1	UU试验	12.13	3.48	199	0	-3	9	672.4	0	10.9	13.05	469.9	187	0	0	1	1	1	16.31	14.31	659.9	190	3.47	533.45	234.95	0	355.6	346.6	0.3	0	-8.16	20.3	19.8	20.6
148	20211102BS03	1	UU试验	12.22	3.5	199	0	-3	10	673.2	0	10.9	13.15	470.4	187	0	0	1	1	1	16.44	14.38	659.4	189	3.49	533.7	235.2	0	355.8	345.8	0.3	0	-8.22	20.3	19.8	20.6
149	20211102BS03	1	UU试验	12.3	3.51	200	0	-3	10	674.1	0	10.9	13.22	468.8	187	0	0	1	1	1	16.53	14.38	658.8	190	3.47	534.4	234.4	0	356.3	346.3	0.3	0	-8.27	20.3	19.8	20.6
150	20211102BS03	1	UU试验	12.38	3.52	199	0	-3	10	676.7	0	10.9	13.32	470.6	187	0	0	1	1	1	16.65	14.38	659.6	189	3.49	533.8	235.3	0	355.9	345.9	0.3	0	-8.32	20.3	19.8	20.6
151	20211102BS03	1	UU试验	12.47	3.53	199	0	-3	9	677.5	0	10.9	13.39	471.1	187	0	0	1	1	1	16.74	14.45	661.1	190	3.48	534.05	235.55	0	356	347	0.3	0	-8.37	20.3	19.8	20.6
152	20211102BS03	1	UU试验	12.55	3.54	199	0	-3	10	678.4	0	10.9	13.49	469.5	187	0	0	1	1	1	16.86	14.45	658.5	189	3.48	533.25	234.75	0	355.5	345.5	0.3	0	-8.43	20.3	19.8	20.6
153	20211102BS03	1	UU试验	12.63	3.55	200	0	-3	10	679.2	0	10.9	13.56	470	187	0	0	1	1	1	16.95	14.45	660	190	3.47	535	235	0	356.7	346.7	0.3	0	-8.48	20.3	19.8	20.6
154	20211102BS03	1	UU试验	12.72	3.57	199	0	-3	9	680.9	0	10.9	13.66	471.2	187	0	0	1	1	1	17.08	14.45	661.2	190	3.48	534.1	235.6	0	356.1	347.1	0.3	0	-8.54	20.3	19.8	20.6
155	20211102BS03	1	UU试验	12.8	3.58	199	0	-3	10	680.9	0	10.9	13.73	471.2	187	0	0	1	1	1	17.16	14.51	660.2	189	3.49	534.1	235.6	0	356.1	346.1	0.3	0	-8.58	20.3	19.8	20.6
156	20211102BS03	1	UU试验	12.88	3.59	200	0	-2	10	681.8	0	10.9	13.84	469.9	187	0	0	1	1	1	17.3	14.51	659.9	190	3.47	534.95	234.95	0	356.6	346.6	0.3	0	-8.65	20.3	19.8	20.6
157	20211102BS03	1	UU试验	12.97	3.6	199	0	-3	10	683.5	0	10.9	13.9	471.1	187	0	0	1	1	1	17.38	14.51	660.1	189	3.49	534.05	235.55	0	356	346	0.3	0	-8.69	20.3	19.8	20.6
158	20211102BS03	1	UU试验	13.05	3.61	199	0	-3	10	684.4	0	10.9	14	471.7	187	0	0	1	1	1	17.5	14.51	660.7	189	3.5	534.35	235.85	0	356.2	346.2	0.3	0	-8.75	20.3	19.8	20.6
159	20211102BS03	1	UU试验	13.13	3.62	199	0	-3	10	686.1	0	9.1	14.07	472.8	187	0	0	1	1	1	17.59	14.58	661.8	189	3.5	534.9	236.4	0	356.6	346.6	0.3	0	-8.8	20.3	19.8	20.6
160	20211102BS03	1	UU试验	13.22	3.64	199	0	-3	10	687.8	0	10.9	14.17	471.7	187	0	0	1	1	1	17.71	14.58	660.7	189	3.5	534.35	235.85	0	356.2	346.2	0.3	0	-8.86	20.3	19.8	20.6
161	20211102BS03	1	UU试验	13.3	3.65	199	0	-3	10	689.5	0	10.9	14.23	472.9	187	0	0	1	1	1	17.79	14.58	661.9	189	3.5	534.95	236.45	0	356.6	346.6	0.3	0	-8.9	20.3	19.8	20.6
162	20211102BS03	1	UU试验	13.38	3.66	199	0	-3	9	690.3	0	10.9	14.34	473.5	187	0	0	1	1	1	17.93	14.65	663.5	190	3.49	535.25	236.75	0	356.8	347.8	0.3	0	-8.97	20.3	19.8	20.5
163	20211102BS03	1	UU试验	13.47	3.67	199	0	-3	10	692.1	0	10.9	14.4	472.4	187	0	0	1	1	1	18	14.65	661.4	189	3.5	534.7	236.2	0	356.5	346.5	0.3	0	-9	20.3	19.8	20.6
164	20211102BS03	1	UU试验	13.55	3.68	199	0	-3	10	693.8	0	10.9	14.5	473.6	187	0	0	1	1	1	18.13	14.65	662.6	189	3.51	535.3	236.8	0	356.9	346.9	0.3	0	-9.07	20.3	19.8	20.6
165	20211102BS03	1	UU试验	13.63	3.69	199	0	-3	10	694.6	0	10.9	14.58	474.1	187	0	0	1	1	1	18.23	14.65	663.1	189	3.51	535.55	237.05	0	357	347	0.3	0	-9.12	20.3	19.8	20.6
166	20211102BS03	1	UU试验	13.72	3.7	199	0	-3	10	695.5	0	10.9	14.68	474.7	187	0	0	1	1	1	18.35	14.72	663.7	189	3.51	535.85	237.35	0	357.2	347.2	0.3	0	-9.18	20.3	19.8	20.6
167	20211102BS03	1	UU试验	13.8	3.71	199	0	-3	10	697.2	0	10.9	14.76	473.6	187	0	0	1	1	1	18.45	14.72	662.6	189	3.51	535.3	236.8	0	356.9	346.9	0.3	0	-9.23	20.3	19.8	20.6
168	20211102BS03	1	UU试验	13.88	3.73	199	0	-3	10	698	0	10.9	14.87	474.2	187	0	0	1	1	1	18.59	14.72	663.2	189	3.51	535.6	237.1	0	357.1	347.1	0.3	0	-9.3	20.3	19.8	20.6
169	20211102BS03	1	UU试验	13.97	3.74	199	0	-3	10	699.7	0	10.9	14.94	475.3	187	0	0	1	1	1	18.68	14.79	664.3	189	3.51	536.15	237.65	0	357.4	347.4	0.3	0	-9.34	20.3	19.8	20.6
170	20211102BS03	1	UU试验	14.05	3.75	199	0	-3	10	701.5	0	10.9	15.04	474.3	187	0	0	1	1	1	18.8	14.79	663.3	189	3.51	535.65	237.15	0	357.1	347.1	0.3	0	-9.4	20.3	19.8	20.6
171	20211102BS03	1	UU试验	14.13	3.76	199	0	-3	10	702.3	0	10.9	15.12	474.8	187	0	0	1	1	1	18.9	14.79	663.8	189	3.51	535.9	237.4	0	357.3	347.3	0.3	0	-9.45	20.3	19.8	20.6
172	20211102BS03	1	UU试验	14.22	3.77	200	0	-2	10	705.7	0	10.9	15.23	477.1	187	0	0	1	1	1	19.04	14.85	667.1	190	3.51	538.55	238.55	0	359	349	0.3	0	-9.52	20.3	19.8	20.6
173	20211102BS03	1	UU试验	14.3	3.78	199	0	-3	10	706.6	0	10.9	15.3	475.8	187	0	0	1	1	1	19.13	14.85	664.8	189	3.52	536.4	237.9	0	357.6	347.6	0.29	0	-9.57	20.3	19.8	20.6
174	20211102BS03	1	UU试验	14.38	3.79	199	0	-3	10	708.3	0	10.9	15.41	477	187	0	0	1	1	1	19.26	14.85	666	189	3.52	537	238.5	0	358	348	0.29	0	-9.63	20.3	19.8	20.6
175	20211102BS03	1	UU试验	14.47	3.8	199	0	-3	10	709.2	0	10.9	15.48	477.6	187	0	0	1	1	1	19.35	14.85	666.6	189	3.53	537.3	238.8	0	358.2	348.2	0.29	0	-9.68	20.3	19.8	20.6
176	20211102BS03	1	UU试验	14.55	3.81	199	0	-3	10	711.7	0	10.9	15.58	479.3	187	0	0	1	1	1	19.48	14.92	668.3	189	3.54	538.15	239.65	0	358.8	348.8	0.29	0	-9.74	20.3	19.8	20.6
177	20211102BS03	1	UU试验	14.63	3.83	199	0	-3	10	712.6	0	10.9	15.65	477.6	187	0	0	1	1	1	19.56	14.92	666.6	189	3.53	537.3	238.8	0	358.2	348.2	0.29	0	-9.78	20.3	19.8	20.6
178	20211102BS03	1	UU试验	14.72	3.84	199	0	-3	10	713.4	0	10.9	15.77	478.2	187	0	0	1	1	1	19.71	14.92	667.2	189	3.53	537.6	239.1	0	358.4	348.4	0.29	0	-9.86	20.3	19.8	20.6
179	20211102BS03	1	UU试验	14.8	3.85	199	0	-3	10	715.1	0	10.9	15.84	479.3	187	0	0	1	1	1	19.8	14.99	668.3	189	3.54	538.15	239.65	0	358.8	348.8	0.29	0	-9.9	20.3	19.8	20.6
180	20211102BS03	1	UU试验	14.88	3.86	199	0	-3	10	716	0	10.9	15.95	477.7	187	0	0	1	1	1	19.94	14.99	666.7	189	3.53	537.35	238.85	0	358.2	348.2	0.29	0	-9.97	20.3	19.8	20.6
181	20211102BS03	1	UU试验	14.97	3.87	199	0	-3	10	717.7	0	10.9	16.02	478.8	187	0	0	1	1	1	20.03	14.99	667.8	189	3.53	537.9	239.4	0	358.6	348.6	0.29	0	-10.02	20.3	19.8	20.6
182	20211102BS03	1	UU试验	15.05	3.88	199	0	-3	10	719.4	0	10.9	16.13	479.9	187	0	0	1	1	1	20.16	15.06	668.9	189	3.54	538.45	239.95	0	359	349	0.29	0	-10.08	20.3	19.8	20.6
183	20211102BS03	1	UU试验	15.13	3.89	200	0	-3	10	719.4	0	10.9	16.2	477.7	187	0	0	1	1	1	20.25	15.06	667.7	190	3.51	538.85	238.85	0	359.2	349.2	0.3	0	-10.13	20.3	19.8	20.6
184	20211102BS03	1	UU试验	15.22	3.9	199	0	-3	10	721.1	0	10.9	16.31	478.8	187	0	0	1	1	1	20.39	15.06	667.8	189	3.53	537.9	239.4	0	358.6	348.6	0.29	0	-10.2	20.3	19.8	20.6
185	20211102BS03	1	UU试验	15.3	3.91	199	0	-3	10	722.8	0	10.9	16.38	479.9	187	0	0	1	1	1	20.48	15.06	668.9	189	3.54	538.45	239.95	0	359	349	0.29	0	-10.24	20.3	19.8	20.6
186	20211102BS03	1	UU试验	15.38	3.92	200	0	-3	10	723.7	0	10.9	16.48	480.5	187	0	0	1	1	1	20.6	15.13	670.5	190	3.53	540.25	240.25	0	360.2	350.2	0.29	0	-10.3	20.3	19.8	20.6
187	20211102BS03	1	UU试验	15.47	3.93	199	0	-3	10	724.6	0	10.9	16.55	478.9	187	0	0	1	1	1	20.69	15.13	667.9	189	3.53	537.95	239.45	0	358.6	348.6	0.29	0	-10.35	20.3	19.8	20.6
188	20211102BS03	1	UU试验	15.55	3.94	199	0	-3	10	725.4	0	10.9	16.66	479.4	187	0	0	1	1	1	20.83	15.13	668.4	189	3.54	538.2	239.7	0	358.8	348.8	0.29	0	-10.41	20.3	19.8	20.5
189	20211102BS03	1	UU试验	15.63	3.95	200	0	-3	10	726.3	0	10.9	16.73	480	187	0	0	1	1	1	20.91	15.2	670	190	3.53	540	240	0	360	350	0.29	0	-10.46	20.3	19.8	20.5
190	20211102BS03	1	UU试验	15.72	3.96	200	0	-2	10	727.1	0	10.9	16.83	478.4	187	0	0	1	1	1	21.04	15.2	668.4	190	3.52	539.2	239.2	0	359.5	349.5	0.29	0	-10.52	20.3	19.8	20.6
191	20211102BS03	1	UU试验	15.8	3.97	200	0	-3	10	728	0	10.9	16.9	478.9	187	0	0	1	1	1	21.12	15.2	668.9	190	3.52	539.45	239.45	0	359.6	349.6	0.29	0	-10.56	20.3	19.8	20.5
192	20211102BS03	1	UU试验	15.88	3.99	200	0	-3	10	728.8	0	10.9	17.01	479.5	187	0	0	1	1	1	21.26	15.27	669.5	190	3.52	539.75	239.75	0	359.8	349.8	0.29	0	-10.63	20.3	19.8	20.6
193	20211102BS03	1	UU试验	15.97	4	200	0	-2	10	728.8	0	10.9	17.08	477.3	187	0	0	1	1	1	21.35	15.27	667.3	190	3.51	538.65	238.65	0	359.1	349.1	0.3	0	-10.68	20.3	19.8	20.5
194	20211102BS03	1	UU试验	16.05	4.01	200	0	-3	10	728.8	0	10.9	17.18	477.3	187	0	0	1	1	1	21.48	15.27	667.3	190	3.51	538.65	238.65	0	359.1	349.1	0.3	0	-10.74	20.3	19.8	20.5
195	20211102BS03	1	UU试验	16.13	4.02	200	0	-2	11	728	0	10.9	17.25	476.8	187	0	0	1	1	1	21.56	15.27	665.8	189	3.52	538.4	238.4	0	358.9	347.9	0.3	0	-10.78	20.3	19.8	20.6
196	20211102BS03	1	UU试验	16.22	4.03	200	0	-2	10	728	0	10.9	17.35	476.8	187	0	0	1	1	1	21.69	15.34	666.8	190	3.51	538.4	238.4	0	358.9	348.9	0.3	0	-10.85	20.3	19.8	20.6
197	20211102BS03	1	UU试验	16.3	4.04	199	0	-3	10	728.8	0	10.9	17.42	475.1	187	0	0	1	1	1	21.77	15.34	664.1	189	3.51	536.05	237.55	0	357.4	347.4	0.3	0	-10.89	20.3	19.8	20.5
198	20211102BS03	1	UU试验	16.38	4.05	199	0	-3	10	730.5	0	10.9	17.52	476.2	187	0	0	1	1	1	21.9	15.34	665.2	189	3.52	536.6	238.1	0	357.7	347.7	0.29	0	-10.95	20.3	19.8	20.6
199	20211102BS03	1	UU试验	16.47	4.06	199	0	-3	10	731.4	0	10.9	17.59	476.8	187	0	0	1	1	1	21.99	15.41	665.8	189	3.52	536.9	238.4	0	357.9	347.9	0.29	0	-10.99	20.3	19.8	20.5
200	20211102BS03	1	UU试验	16.55	4.07	200	0	-3	10	732.3	0	10.9	17.69	475.2	187	0	0	1	1	1	22.11	15.41	665.2	190	3.5	537.6	237.6	0	358.4	348.4	0.3	0	-11.06	20.3	19.8	20.6
201	20211102BS03	1	UU试验	16.63	4.08	200	0	-3	11	732.3	0	10.9	17.76	475.2	187	0	0	1	1	1	22.2	15.41	664.2	189	3.51	537.6	237.6	0	358.4	347.4	0.3	0	-11.1	20.3	19.8	20.6
202	20211102BS03	1	UU试验	16.72	4.09	199	0	-3	10	732.3	0	10.9	17.86	475.2	187	0	0	1	1	1	22.33	15.48	664.2	189	3.51	536.1	237.6	0	357.4	347.4	0.3	0	-11.16	20.3	19.8	20.6
203	20211102BS03	1	UU试验	16.8	4.1	200	0	-2	11	733.1	0	10.9	17.93	473.6	187	0	0	1	1	1	22.41	15.48	662.6	189	3.51	536.8	236.8	0	357.9	346.9	0.3	0	-11.21	20.3	19.8	20.6
204	20211102BS03	1	UU试验	16.88	4.11	200	0	-3	10	734.8	0	10.9	18.03	474.7	187	0	0	1	1	1	22.54	15.48	664.7	190	3.5	537.35	237.35	0	358.2	348.2	0.3	0	-11.27	20.3	19.8	20.6
205	20211102BS03	1	UU试验	16.97	4.12	199	0	-3	10	734.8	0	10.9	18.1	474.7	187	0	0	1	1	1	22.63	15.54	663.7	189	3.51	535.85	237.35	0	357.2	347.2	0.3	0	-11.32	20.3	19.8	20.5
206	20211102BS03	1	UU试验	17.05	4.13	199	0	-3	10	736.5	0	10.9	18.21	473.9	187	0	0	1	1	1	22.76	15.54	662.9	189	3.51	535.45	236.95	0	357	347	0.3	0	-11.38	20.3	19.8	20.6
207	20211102BS03	1	UU试验	17.13	4.14	199	0	-3	10	737.4	0	10.9	18.28	474.5	187	0	0	1	1	1	22.85	15.54	663.5	189	3.51	535.75	237.25	0	357.2	347.2	0.3	0	-11.43	20.3	19.8	20.6
208	20211102BS03	1	UU试验	17.22	4.15	199	0	-3	10	737.4	0	10.9	18.38	474.5	187	0	0	1	1	1	22.98	15.61	663.5	189	3.51	535.75	237.25	0	357.2	347.2	0.3	0	-11.49	20.3	19.8	20.6
209	20211102BS03	1	UU试验	17.3	4.16	200	0	-2	11	738.2	0	10.9	18.45	472.9	187	0	0	1	1	1	23.06	15.61	661.9	189	3.5	536.45	236.45	0	357.6	346.6	0.3	0	-11.53	20.3	19.8	20.6
210	20211102BS03	1	UU试验	17.38	4.17	199	0	-3	10	738.2	0	10.9	18.56	472.9	187	0	0	1	1	1	23.2	15.61	661.9	189	3.5	534.95	236.45	0	356.6	346.6	0.3	0	-11.6	20.3	19.8	20.6
211	20211102BS03	1	UU试验	17.47	4.18	199	0	-3	11	740	0	10.9	18.62	474.1	187	0	0	1	1	1	23.27	15.61	662.1	188	3.52	535.55	237.05	0	357	346	0.3	0	-11.64	20.3	19.8	20.6
212	20211102BS03	1	UU试验	17.55	4.19	199	0	-3	11	740	0	10.9	18.73	474.1	187	0	0	1	1	1	23.41	15.69	662.1	188	3.52	535.55	237.05	0	357	346	0.3	0	-11.71	20.3	19.8	20.6
213	20211102BS03	1	UU试验	17.63	4.2	199	0	-3	10	740	0	10.9	18.79	471.6	187	0	0	1	1	1	23.49	15.69	660.6	189	3.5	534.3	235.8	0	356.2	346.2	0.3	0	-11.75	20.3	19.8	20.6
214	20211102BS03	1	UU试验	17.72	4.21	199	0	-3	10	741.7	0	10.9	18.89	472.7	187	0	0	1	1	1	23.61	15.69	661.7	189	3.5	534.85	236.35	0	356.6	346.6	0.3	0	-11.81	20.3	19.8	20.6
215	20211102BS03	1	UU试验	17.8	4.22	199	0	-3	10	741.7	0	10.9	18.96	472.7	187	0	0	1	1	1	23.7	15.76	661.7	189	3.5	534.85	236.35	0	356.6	346.6	0.3	0	-11.85	20.3	19.8	20.6
216	20211102BS03	1	UU试验	17.88	4.23	199	0	-3	10	743.4	0	10.9	19.06	471.7	187	0	0	1	1	1	23.83	15.76	660.7	189	3.5	534.35	235.85	0	356.2	346.2	0.3	0	-11.92	20.3	19.8	20.6
217	20211102BS03	1	UU试验	17.97	4.24	200	0	-2	11	745.1	0	10.9	19.13	472.8	187	0	0	1	1	1	23.91	15.76	661.8	189	3.5	536.4	236.4	0	357.6	346.6	0.3	0	-11.96	20.3	19.8	20.6
218	20211102BS03	1	UU试验	18.05	4.25	199	0	-3	10	745.1	0	10.9	19.23	472.8	187	0	0	1	1	1	24.04	15.83	661.8	189	3.5	534.9	236.4	0	356.6	346.6	0.3	0	-12.02	20.3	19.8	20.6
219	20211102BS03	1	UU试验	18.13	4.26	199	0	-3	10	746.8	0	10.9	19.3	471.8	187	0	0	1	1	1	24.13	15.83	660.8	189	3.5	534.4	235.9	0	356.3	346.3	0.3	0	-12.07	20.3	19.8	20.6
220	20211102BS03	1	UU试验	18.22	4.27	200	0	-2	11	747.7	0	10.9	19.4	472.3	187	0	0	1	1	1	24.25	15.83	661.3	189	3.5	536.15	236.15	0	357.4	346.4	0.3	0	-12.13	20.3	19.8	20.6
221	20211102BS03	1	UU试验	18.3	4.28	199	0	-3	10	747.7	0	10.9	19.47	472.3	187	0	0	1	1	1	24.34	15.9	661.3	189	3.5	534.65	236.15	0	356.4	346.4	0.3	0	-12.17	20.3	19.8	20.6
222	20211102BS03	1	UU试验	18.38	4.29	199	0	-3	11	747.7	0	10.9	19.58	470.3	187	0	0	1	1	1	24.48	15.9	658.3	188	3.5	533.65	235.15	0	355.8	344.8	0.3	0	-12.24	20.3	19.8	20.6
223	20211102BS03	1	UU试验	18.47	4.3	199	0	-3	10	748.5	0	10.9	19.64	470.8	187	0	0	1	1	1	24.55	15.9	659.8	189	3.49	533.9	235.4	0	355.9	345.9	0.3	0	-12.28	20.3	19.8	20.6
224	20211102BS03	1	UU试验	18.55	4.31	199	0	-3	10	749.4	0	10.9	19.75	471.3	187	0	0	1	1	1	24.69	15.97	660.3	189	3.49	534.15	235.65	0	356.1	346.1	0.3	0	-12.35	20.3	19.8	20.6
225	20211102BS03	1	UU试验	18.63	4.32	199	0	-3	11	750.2	0	10.9	19.83	469.8	187	0	0	1	1	1	24.79	15.97	657.8	188	3.5	533.4	234.9	0	355.6	344.6	0.3	0	-12.4	20.3	19.8	20.6
226	20211102BS03	1	UU试验	18.72	4.33	199	0	-3	10	751.1	0	10.9	19.93	470.3	187	0	0	1	1	1	24.91	15.97	659.3	189	3.49	533.65	235.15	0	355.8	345.8	0.3	0	-12.46	20.3	19.8	20.6
227	20211102BS03	1	UU试验	18.8	4.34	199	0	-3	11	751.9	0	10.9	20.01	470.8	187	0	0	1	1	1	25.01	16.04	658.8	188	3.5	533.9	235.4	0	355.9	344.9	0.3	0	-12.51	20.3	19.8	20.6
228	20211102BS03	1	UU试验	18.88	4.35	199	0	-3	11	753.6	0	10.9	20.12	469.8	187	0	0	1	1	1	25.15	16.04	657.8	188	3.5	533.4	234.9	0	355.6	344.6	0.3	0	-12.58	20.3	19.8	20.6
229	20211102BS03	1	UU试验	18.97	4.36	199	0	-3	10	754.5	0	10.9	20.19	470.4	187	0	0	1	1	1	25.24	16.04	659.4	189	3.49	533.7	235.2	0	355.8	345.8	0.3	0	-12.62	20.3	19.8	20.6
230	20211102BS03	1	UU试验	19.05	4.36	199	0	-3	11	754.5	0	10.9	20.29	470.4	187	0	0	1	1	1	25.36	16.11	658.4	188	3.5	533.7	235.2	0	355.8	344.8	0.3	0	-12.68	20.3	19.8	20.6
231	20211102BS03	1	UU试验	19.13	4.37	199	0	-3	10	756.2	0	10.9	20.37	469.4	187	0	0	1	1	1	25.46	16.11	658.4	189	3.48	533.2	234.7	0	355.5	345.5	0.3	0	-12.73	20.3	19.8	20.6
232	20211102BS03	1	UU试验	19.22	4.38	199	0	-3	10	757.9	0	10.9	20.47	470.5	187	0	0	1	1	1	25.59	16.11	659.5	189	3.49	533.75	235.25	0	355.8	345.8	0.3	0	-12.8	20.3	19.8	20.6
233	20211102BS03	1	UU试验	19.3	4.39	199	0	-3	11	757.9	0	10.9	20.55	470.5	187	0	0	1	1	1	25.69	16.18	658.5	188	3.5	533.75	235.25	0	355.8	344.8	0.3	0	-12.85	20.3	19.8	20.6
234	20211102BS03	1	UU试验	19.38	4.4	199	0	-3	11	760.5	0	10.9	20.66	470	187	0	0	1	1	1	25.83	16.18	658	188	3.5	533.5	235	0	355.7	344.7	0.3	0	-12.92	20.3	19.8	20.6
235	20211102BS03	1	UU试验	19.47	4.41	199	0	-3	11	760.5	0	10.9	20.74	470	187	0	0	1	1	1	25.93	16.18	658	188	3.5	533.5	235	0	355.7	344.7	0.3	0	-12.97	20.3	19.8	20.6
236	20211102BS03	1	UU试验	19.55	4.42	199	0	-3	11	762.2	0	10.9	20.84	471.1	187	0	0	1	1	1	26.05	16.25	659.1	188	3.51	534.05	235.55	0	356	345	0.3	0	-13.03	20.3	19.8	20.6
237	20211102BS03	1	UU试验	19.63	4.43	199	0	-3	11	762.2	0	10.9	20.91	469	187	0	0	1	1	1	26.14	16.25	657	188	3.49	533	234.5	0	355.3	344.3	0.3	0	-13.07	20.3	19.8	20.6
238	20211102BS03	1	UU试验	19.72	4.44	199	0	-3	11	763.1	0	10.9	21.02	469.6	187	0	0	1	1	1	26.28	16.25	657.6	188	3.5	533.3	234.8	0	355.5	344.5	0.3	0	-13.14	20.3	19.8	20.6
239	20211102BS03	1	UU试验	19.8	4.45	199	0	-3	10	763.9	0	10.9	21.1	470.1	187	0	0	1	1	1	26.38	16.32	659.1	189	3.49	533.55	235.05	0	355.7	345.7	0.3	0	-13.19	20.3	19.8	20.6
240	20211102BS03	1	UU试验	19.88	4.46	199	0	-3	11	765.6	0	10.9	21.2	469.1	187	0	0	1	1	1	26.5	16.32	657.1	188	3.5	533.05	234.55	0	355.4	344.4	0.3	0	-13.25	20.3	19.8	20.6
241	20211102BS03	1	UU试验	19.97	4.47	199	0	-3	11	765.6	0	10.9	21.27	469.1	187	0	0	1	1	1	26.59	16.32	657.1	188	3.5	533.05	234.55	0	355.4	344.4	0.3	0	-13.3	20.3	19.8	20.6
242	20211102BS03	1	UU试验	20.05	4.48	199	0	-3	11	766.5	0	10.9	21.38	469.7	187	0	0	1	1	1	26.73	16.39	657.7	188	3.5	533.35	234.85	0	355.6	344.6	0.3	0	-13.37	20.3	19.8	20.6
243	20211102BS03	1	UU试验	20.13	4.49	199	0	-3	11	766.5	0	10.9	21.45	467.7	187	0	0	1	1	1	26.81	16.39	655.7	188	3.49	532.35	233.85	0	354.9	343.9	0.3	0	-13.41	20.3	19.8	20.6
244	20211102BS03	1	UU试验	20.22	4.5	199	0	-3	11	767.3	0	10.9	21.56	468.2	187	0	0	1	1	1	26.95	16.39	656.2	188	3.49	532.6	234.1	0	355.1	344.1	0.3	0	-13.48	20.3	19.8	20.6
245	20211102BS03	1	UU试验	20.3	4.51	199	0	-3	11	767.3	0	10.9	21.63	468.2	187	0	0	1	1	1	27.04	16.47	656.2	188	3.49	532.6	234.1	0	355.1	344.1	0.3	0	-13.52	20.3	19.8	20.6
246	20211102BS03	1	UU试验	20.38	4.51	199	0	-3	11	769	0	10.9	21.74	466.9	187	0	0	1	1	1	27.18	16.47	654.9	188	3.48	531.95	233.45	0	354.6	343.6	0.3	0	-13.59	20.3	19.8	20.6
247	20211102BS03	1	UU试验	20.47	4.52	199	0	-3	11	769	0	10.9	21.81	466.9	187	0	0	1	1	1	27.26	16.47	654.9	188	3.48	531.95	233.45	0	354.6	343.6	0.3	0	-13.63	20.3	19.8	20.6
248	20211102BS03	1	UU试验	20.55	4.53	199	0	-3	11	769	0	10.9	21.91	466.9	187	0	0	1	1	1	27.39	16.54	654.9	188	3.48	531.95	233.45	0	354.6	343.6	0.3	0	-13.7	20.3	19.8	20.6
249	20211102BS03	1	UU试验	20.63	4.54	199	0	-3	11	768.2	0	10.9	21.98	464.4	187	0	0	1	1	1	27.48	16.54	652.4	188	3.47	530.7	232.2	0	353.8	342.8	0.3	0	-13.74	20.3	19.8	20.6
250	20211102BS03	1	UU试验	20.72	4.55	199	0	-3	11	768.2	0	10.9	22.1	464.4	187	0	0	1	1	1	27.63	16.61	652.4	188	3.47	530.7	232.2	0	353.8	342.8	0.3	0	-13.82	20.3	19.8	20.6
251	20211102BS03	1	UU试验	20.8	4.56	199	0	-3	11	767.3	0	10.9	22.16	462	187	0	0	1	1	1	27.7	16.61	650	188	3.46	529.5	231	0	353	342	0.3	0	-13.85	20.3	19.8	20.6
252	20211102BS03	1	UU试验	20.88	4.57	199	0	-3	11	767.3	0	10.9	22.26	462	187	0	0	1	1	1	27.82	16.61	650	188	3.46	529.5	231	0	353	342	0.3	0	-13.91	20.3	19.8	20.6
253	20211102BS03	1	UU试验	20.97	4.58	199	0	-3	11	767.3	0	10.9	22.33	462	187	0	0	1	1	1	27.91	16.68	650	188	3.46	529.5	231	0	353	342	0.3	0	-13.96	20.3	19.8	20.6
254	20211102BS03	1	UU试验	21.05	4.59	199	0	-3	11	767.3	0	10.9	22.44	460	187	0	0	1	1	1	28.05	16.68	648	188	3.45	528.5	230	0	352.3	341.3	0.3	0	-14.03	20.3	19.8	20.6
255	20211102BS03	1	UU试验	21.13	4.6	199	0	-3	11	767.3	0	10.9	22.5	460	187	0	0	1	1	1	28.13	16.68	648	188	3.45	528.5	230	0	352.3	341.3	0.3	0	-14.07	20.3	19.8	20.6
256	20211102BS03	1	UU试验	21.22	4.61	199	0	-3	11	768.2	0	10.9	22.6	460.6	187	0	0	1	1	1	28.25	16.76	648.6	188	3.45	528.8	230.3	0	352.5	341.5	0.3	0	-14.13	20.3	19.8	20.6
257	20211102BS03	1	UU试验	21.3	4.62	199	0	-3	11	767.3	0	10.9	22.67	457.8	187	0	0	1	1	1	28.34	16.76	645.8	188	3.44	527.4	228.9	0	351.6	340.6	0.3	0	-14.17	20.3	19.8	20.6
258	20211102BS03	1	UU试验	21.38	4.62	199	0	-3	11	768.2	0	10.9	22.78	458.4	187	0	0	1	1	1	28.48	16.76	646.4	188	3.44	527.7	229.2	0	351.8	340.8	0.3	0	-14.24	20.3	19.8	20.6
259	20211102BS03	1	UU试验	21.47	4.63	199	0	-3	11	769	0	10.9	22.84	458.8	187	0	0	1	1	1	28.55	16.83	646.8	188	3.44	527.9	229.4	0	351.9	340.9	0.3	0	-14.28	20.3	19.8	20.6
260	20211102BS03	1	UU试验	21.55	4.64	199	0	-3	11	769	0	12.8	22.95	456.9	187	0	0	1	1	1	28.69	16.83	644.9	188	3.43	526.95	228.45	0	351.3	340.3	0.3	0	-14.35	20.3	19.8	20.6
261	20211102BS03	1	UU试验	21.63	4.65	199	0	-3	11	769.9	0	10.9	23.02	457.5	187	0	0	1	1	1	28.78	16.83	645.5	188	3.43	527.25	228.75	0	351.5	340.5	0.3	0	-14.39	20.3	19.8	20.6
262	20211102BS03	1	UU试验	21.72	4.66	199	0	-3	11	769.9	0	12.8	23.12	457.5	187	0	0	1	1	1	28.9	16.9	645.5	188	3.43	527.25	228.75	0	351.5	340.5	0.3	0	-14.45	20.3	19.8	20.6
263	20211102BS03	1	UU试验	21.8	4.67	199	0	-3	11	771.6	0	12.8	23.19	456.6	187	0	0	1	1	1	28.99	16.9	644.6	188	3.43	526.8	228.3	0	351.2	340.2	0.3	0	-14.5	20.3	19.8	20.6
264	20211102BS03	1	UU试验	21.88	4.68	199	0	-3	11	771.6	0	10.9	23.29	456.6	187	0	0	1	1	1	29.11	16.9	644.6	188	3.43	526.8	228.3	0	351.2	340.2	0.3	0	-14.56	20.3	19.8	20.6
265	20211102BS03	1	UU试验	21.97	4.69	199	0	-3	11	772.5	0	12.8	23.36	457.1	187	0	0	1	1	1	29.2	16.97	645.1	188	3.43	527.05	228.55	0	351.4	340.4	0.3	0	-14.6	20.3	19.8	20.6
266	20211102BS03	1	UU试验	22.05	4.7	199	0	-3	11	772.5	0	10.9	23.46	455.2	187	0	0	1	1	1	29.33	16.97	643.2	188	3.42	526.1	227.6	0	350.7	339.7	0.3	0	-14.67	20.3	19.8	20.6
267	20211102BS03	1	UU试验	22.13	4.7	200	0	-2	11	772.5	0	12.8	23.53	455.2	187	0	0	1	1	1	29.41	16.97	644.2	189	3.41	527.6	227.6	0	351.7	340.7	0.31	0	-14.71	20.3	19.8	20.6
268	20211102BS03	1	UU试验	22.22	4.71	200	0	-2	11	772.5	0	12.8	23.63	455.2	187	0	0	1	1	1	29.54	17.05	644.2	189	3.41	527.6	227.6	0	351.7	340.7	0.31	0	-14.77	20.3	19.8	20.6
269	20211102BS03	1	UU试验	22.3	4.72	200	0	-3	11	773.3	0	12.8	23.69	453.5	187	0	0	1	1	1	29.61	17.05	642.5	189	3.4	526.75	226.75	0	351.2	340.2	0.31	0	-14.81	20.3	19.8	20.6
270	20211102BS03	1	UU试验	22.38	4.73	200	0	-2	11	773.3	0	12.8	23.8	453.5	187	0	0	1	1	1	29.75	17.12	642.5	189	3.4	526.75	226.75	0	351.2	340.2	0.31	0	-14.88	20.3	19.8	20.6
271	20211102BS03	1	UU试验	22.47	4.74	200	0	-3	11	774.2	0	12.8	23.87	452.2	187	0	0	1	1	1	29.84	17.12	641.2	189	3.39	526.1	226.1	0	350.7	339.7	0.31	0	-14.92	20.3	19.8	20.6
272	20211102BS03	1	UU试验	22.55	4.75	200	0	-3	11	774.2	0	10.9	23.97	452.2	187	0	0	1	1	1	29.96	17.12	641.2	189	3.39	526.1	226.1	0	350.7	339.7	0.31	0	-14.98	20.3	19.8	20.6
273	20211102BS03	1	UU试验	22.63	4.76	200	0	-2	11	775	0	12.8	24.04	452.7	187	0	0	1	1	1	30.05	17.12	641.7	189	3.4	526.35	226.35	0	350.9	339.9	0.31	0	-15.03	20.3	19.8	20.6
274	20211102BS03	1	UU试验	22.72	4.77	199	0	-3	11	775	0	10.9	24.14	452.7	187	0	0	1	1	1	30.18	17.19	640.7	188	3.41	524.85	226.35	0	349.9	338.9	0.31	0	-15.09	20.3	19.8	20.6
275	20211102BS03	1	UU试验	22.8	4.77	200	0	-2	11	775	0	12.8	24.21	450.8	187	0	0	1	1	1	30.26	17.19	639.8	189	3.39	525.4	225.4	0	350.3	339.3	0.31	0	-15.13	20.3	19.8	20.6
276	20211102BS03	1	UU试验	22.88	4.78	200	0	-2	11	775.9	0	12.8	24.31	451.4	187	0	0	1	1	1	30.39	17.27	640.4	189	3.39	525.7	225.7	0	350.5	339.5	0.31	0	-15.2	20.3	19.8	20.6
277	20211102BS03	1	UU试验	22.97	4.79	199	0	-3	11	776.7	0	10.9	24.38	449.7	187	0	0	1	1	1	30.48	17.27	637.7	188	3.39	523.35	224.85	0	348.9	337.9	0.31	0	-15.24	20.3	19.8	20.6
278	20211102BS03	1	UU试验	23.05	4.8	200	0	-2	11	776.7	0	12.8	24.48	449.7	187	0	0	1	1	1	30.6	17.27	638.7	189	3.38	524.85	224.85	0	349.9	338.9	0.31	0	-15.3	20.3	19.8	20.6
279	20211102BS03	1	UU试验	23.13	4.81	199	0	-3	11	776.7	0	10.9	24.55	449.7	187	0	0	1	1	1	30.69	17.34	637.7	188	3.39	523.35	224.85	0	348.9	337.9	0.31	0	-15.35	20.3	19.8	20.6
280	20211102BS03	1	UU试验	23.22	4.82	199	0	-3	11	777.6	0	12.8	24.65	448.4	187	0	0	1	1	1	30.81	17.34	636.4	188	3.39	522.7	224.2	0	348.5	337.5	0.31	0	-15.41	20.3	19.8	20.6
281	20211102BS03	1	UU试验	23.3	4.83	199	0	-3	11	777.6	0	12.8	24.73	448.4	187	0	0	1	1	1	30.91	17.34	636.4	188	3.39	522.7	224.2	0	348.5	337.5	0.31	0	-15.46	20.3	19.8	20.6
282	20211102BS03	1	UU试验	23.38	4.84	199	0	-3	11	778.5	0	12.8	24.83	449	187	0	0	1	1	1	31.04	17.41	637	188	3.39	523	224.5	0	348.7	337.7	0.31	0	-15.52	20.3	19.8	20.6
283	20211102BS03	1	UU试验	23.47	4.84	199	0	-3	11	778.5	0	12.8	24.9	447.2	187	0	0	1	1	1	31.13	17.41	635.2	188	3.38	522.1	223.6	0	348.1	337.1	0.31	0	-15.57	20.3	19.8	20.6
284	20211102BS03	1	UU试验	23.55	4.85	199	0	-3	11	779.3	0	10.9	25.01	447.6	187	0	0	1	1	1	31.26	17.49	635.6	188	3.38	522.3	223.8	0	348.2	337.2	0.31	0	-15.63	20.3	19.8	20.6
285	20211102BS03	1	UU试验	23.63	4.86	199	0	-3	11	780.2	0	12.8	25.09	446.1	187	0	0	1	1	1	31.36	17.49	634.1	188	3.37	521.55	223.05	0	347.7	336.7	0.31	0	-15.68	20.3	19.8	20.6
286	20211102BS03	1	UU试验	23.72	4.87	199	0	-3	11	781.9	0	12.8	25.2	447.1	187	0	0	1	1	1	31.5	17.49	635.1	188	3.38	522.05	223.55	0	348	337	0.31	0	-15.75	20.3	19.8	20.6
287	20211102BS03	1	UU试验	23.8	4.88	199	0	-3	11	781.9	0	12.8	25.27	447.1	187	0	0	1	1	1	31.59	17.56	635.1	188	3.38	522.05	223.55	0	348	337	0.31	0	-15.8	20.3	19.8	20.6
288	20211102BS03	1	UU试验	23.88	4.89	199	0	-3	11	784.4	0	12.8	25.38	446.7	187	0	0	1	1	1	31.73	17.56	634.7	188	3.38	521.85	223.35	0	347.9	336.9	0.31	0	-15.87	20.3	19.8	20.6
289	20211102BS03	1	UU试验	23.97	4.9	199	0	-3	11	785.3	0	12.8	25.45	447.2	187	0	0	1	1	1	31.81	17.56	635.2	188	3.38	522.1	223.6	0	348.1	337.1	0.31	0	-15.91	20.3	19.9	20.6
290	20211102BS03	1	UU试验	24.05	4.9	199	0	-3	11	786.1	0	10.9	25.56	447.7	187	0	0	1	1	1	31.95	17.64	635.7	188	3.38	522.35	223.85	0	348.2	337.2	0.31	0	-15.98	20.3	19.8	20.6
291	20211102BS03	1	UU试验	24.13	4.91	199	0	-3	11	787	0	12.8	25.63	446.1	187	0	0	1	1	1	32.04	17.64	634.1	188	3.37	521.55	223.05	0	347.7	336.7	0.31	0	-16.02	20.3	19.9	20.6
292	20211102BS03	1	UU试验	24.22	4.92	199	0	-3	11	787.9	0	12.8	25.74	446.7	187	0	0	1	1	1	32.18	17.71	634.7	188	3.38	521.85	223.35	0	347.9	336.9	0.31	0	-16.09	20.3	19.9	20.6
293	20211102BS03	1	UU试验	24.3	4.93	199	0	-3	11	788.7	0	12.8	25.81	445.3	187	0	0	1	1	1	32.26	17.71	633.3	188	3.37	521.15	222.65	0	347.4	336.4	0.31	0	-16.13	20.3	19.8	20.6
294	20211102BS03	1	UU试验	24.38	4.94	199	0	-3	11	789.6	0	12.8	25.92	445.8	187	0	0	1	1	1	32.4	17.79	633.8	188	3.37	521.4	222.9	0	347.6	336.6	0.31	0	-16.2	20.3	19.9	20.6
295	20211102BS03	1	UU试验	24.47	4.95	199	0	-3	11	789.6	0	12.8	25.99	443.8	187	0	0	1	1	1	32.49	17.79	631.8	188	3.36	520.4	221.9	0	346.9	335.9	0.31	0	-16.25	20.3	19.8	20.6
296	20211102BS03	1	UU试验	24.55	4.95	199	0	-3	11	790.4	0	12.8	26.1	444.3	187	0	0	1	1	1	32.63	17.79	632.3	188	3.36	520.65	222.15	0	347.1	336.1	0.31	0	-16.32	20.3	19.8	20.6
297	20211102BS03	1	UU试验	24.63	4.96	199	0	-2	12	790.4	0	12.8	26.17	444.3	187	0	0	1	1	1	32.71	17.86	631.3	187	3.38	520.65	222.15	0	347.1	335.1	0.31	0	-16.36	20.3	19.9	20.6
298	20211102BS03	1	UU试验	24.72	4.97	199	0	-3	11	792.1	0	12.8	26.27	443.5	187	0	0	1	1	1	32.84	17.86	631.5	188	3.36	520.25	221.75	0	346.8	335.8	0.31	0	-16.42	20.3	19.8	20.6
299	20211102BS03	1	UU试验	24.8	4.98	199	0	-3	11	791.3	0	12.8	26.35	443.1	187	0	0	1	1	1	32.94	17.86	631.1	188	3.36	520.05	221.55	0	346.7	335.7	0.31	0	-16.47	20.3	19.9	20.6
300	20211102BS03	1	UU试验	24.88	4.99	199	0	-3	11	793	0	12.8	26.46	444	187	0	0	1	1	1	33.08	17.94	632	188	3.36	520.5	222	0	347	336	0.31	0	-16.54	20.3	19.9	20.6
301	20211102BS03	1	UU试验	24.97	5	199	0	-3	11	791.3	0	12.8	26.53	441.1	187	0	0	1	1	1	33.16	17.94	629.1	188	3.35	519.05	220.55	0	346	335	0.31	0	-16.58	20.3	19.8	20.6
