# Supplementary material for: Effect of freeze‒thaw cycles on root–Soil composite mechanical properties and slope stability
Source: PLoS One. 2024 Apr 25;19(4):e0302409. doi: 10.1371/journal.pone.0302409 (PMC11045164; doi:10.1371/journal.pone.0302409)
Supplement: S1 File — (ZIP) [file pone.0302409.s001.zip › Original data/original data/三轴/100kpa/100kpa EXCEL/(D4G3,100kpa)20211017BS02_uu_1.xlsx]

## Sheet: _20211017BS02_uu_1
ID	GCID	SpecimenID	TstMode	TimeMin	Squareroot	WeiYa	wytb	FanYa1	KongYa	CR	fytb	TiBian	ZhouXWeiYi	Q1dQ3	TargetWY	TargetFY1	TargetZYLC	TargetStrainSpd	TargetSYWD	TargetZTWD	E1	TuArea	Q11	Q31	Q11cQ31	HalfQ1pQ3	HalfQ1dQ3	Saturation	HalfQ11pQ31	Q1	K0	Ev	Er	sywd	ttwd	ztwd
1	20211017BS02	1	UU试验	0	0	98	0	11	0	0	0	32.8	0	10.7	85	0	0	1	1	1	0	12	0	0	0	0	0	0	0	0	0	0	0	24.4	22.6	24.6
2	20211017BS02	1	UU试验	0.1	0.32	98	0	-2	31	18.8	0	32.8	0.01	15.7	85	0	0	1	1	1	0.01	12	82.7	67	1.23	154.85	7.85	0	103.2	72.2	0.86	0	-0.01	24.4	22.6	24.6
3	20211017BS02	1	UU试验	0.1	0.32	98	0	-2	32	18.8	0	32.8	0.01	15.7	85	0	0	1	1	1	0.01	12	81.7	66	1.24	154.85	7.85	0	103.2	71.2	0.86	0	-0.01	24.4	22.6	24.6
4	20211017BS02	1	UU试验	0.2	0.45	97	0	-2	32	36.8	0	32.8	0.12	30.7	85	0	0	1	1	1	0.15	12	95.7	65	1.47	160.85	15.35	0	107.2	75.2	0.76	0	-0.08	24.4	22.6	24.6
5	20211017BS02	1	UU试验	0.25	0.5	97	0	-2	32	43.6	0	32.8	0.19	36.3	85	0	0	1	1	1	0.24	12	101.3	65	1.56	163.65	18.15	0	109.1	77.1	0.73	0	-0.12	24.3	22.6	24.6
6	20211017BS02	1	UU试验	0.27	0.52	97	0	-2	32	43.6	0	32.8	0.19	36.3	85	0	0	1	1	1	0.24	12	101.3	65	1.56	163.65	18.15	0	109.1	77.1	0.73	0	-0.12	24.3	22.6	24.6
7	20211017BS02	1	UU试验	0.37	0.61	97	0	-2	32	51.3	0	34.7	0.31	42.7	85	0	0	1	1	1	0.39	12.06	107.7	65	1.66	166.85	21.35	0	111.2	79.2	0.69	0	-0.2	24.4	22.6	24.5
8	20211017BS02	1	UU试验	0.42	0.65	97	0	-2	32	54.7	0	34.7	0.38	45.4	85	0	0	1	1	1	0.48	12.06	110.4	65	1.7	168.2	22.7	0	112.1	80.1	0.68	0	-0.24	24.3	22.6	24.5
9	20211017BS02	1	UU试验	0.52	0.72	98	0	-2	32	50.5	0	34.7	0.44	41.9	85	0	0	1	1	1	0.55	12.06	107.9	66	1.63	167.95	20.95	0	112	80	0.7	0	-0.28	24.3	22.6	24.5
10	20211017BS02	1	UU试验	0.62	0.79	97	0	-2	32	56.5	0	34.7	0.55	46.8	85	0	0	1	1	1	0.69	12.06	111.8	65	1.72	168.9	23.4	0	112.6	80.6	0.67	0	-0.34	24.3	22.6	24.5
11	20211017BS02	1	UU试验	0.72	0.85	98	0	-2	33	59	0	34.7	0.65	48.9	85	0	0	1	1	1	0.81	12.12	113.9	65	1.75	171.45	24.45	0	114.3	81.3	0.67	0	-0.41	24.3	22.6	24.5
12	20211017BS02	1	UU试验	0.77	0.88	98	0	-2	33	59	0	34.7	0.73	48.7	85	0	0	1	1	1	0.91	12.12	113.7	65	1.75	171.35	24.35	0	114.2	81.2	0.67	0	-0.46	24.3	22.6	24.5
13	20211017BS02	1	UU试验	0.78	0.89	98	0	-2	33	59	0	34.7	0.73	48.7	85	0	0	1	1	1	0.91	12.12	113.7	65	1.75	171.35	24.35	0	114.2	81.2	0.67	0	-0.46	24.3	22.6	24.5
14	20211017BS02	1	UU试验	0.87	0.93	97	0	-2	32	59	0	34.7	0.85	48.7	85	0	0	1	1	1	1.06	12.12	113.7	65	1.75	169.85	24.35	0	113.2	81.2	0.67	0	-0.53	24.3	22.6	24.5
15	20211017BS02	1	UU试验	0.95	0.97	97	0	-2	33	58.2	0	34.7	0.92	48	85	0	0	1	1	1	1.15	12.12	112	64	1.75	169.5	24	0	113	80	0.67	0	-0.57	24.3	22.6	24.5
16	20211017BS02	1	UU试验	1.03	1.02	98	0	-2	33	59.9	0	34.7	1.04	49.4	85	0	0	1	1	1	1.3	12.19	114.4	65	1.76	171.7	24.7	0	114.5	81.5	0.66	0	-0.65	24.3	22.6	24.5
17	20211017BS02	1	UU试验	1.12	1.06	97	0	-2	33	61.6	0	34.7	1.11	50.5	85	0	0	1	1	1	1.39	12.19	114.5	64	1.79	170.75	25.25	0	113.8	80.8	0.66	0	-0.69	24.3	22.6	24.5
18	20211017BS02	1	UU试验	1.2	1.1	98	0	-2	33	61.6	0	34.7	1.23	50.5	85	0	0	1	1	1	1.54	12.19	115.5	65	1.78	172.25	25.25	0	114.8	81.8	0.66	0	-0.77	24.3	22.6	24.5
19	20211017BS02	1	UU试验	1.28	1.13	97	0	-2	33	61.6	0	34.7	1.31	50.5	85	0	0	1	1	1	1.64	12.19	114.5	64	1.79	170.75	25.25	0	113.8	80.8	0.66	0	-0.82	24.3	22.6	24.5
20	20211017BS02	1	UU试验	1.37	1.17	97	0	-2	33	64.2	0	34.7	1.41	52.7	85	0	0	1	1	1	1.76	12.19	116.7	64	1.82	171.85	26.35	0	114.6	81.6	0.65	0	-0.88	24.3	22.6	24.5
21	20211017BS02	1	UU试验	1.45	1.2	98	0	-2	34	65	0	34.7	1.49	53.3	85	0	0	1	1	1	1.86	12.25	117.3	64	1.83	173.65	26.65	0	115.8	81.8	0.65	0	-0.93	24.3	22.6	24.5
22	20211017BS02	1	UU试验	1.53	1.24	97	0	-2	33	63.3	0	34.7	1.61	51.7	85	0	0	1	1	1	2.01	12.25	115.7	64	1.81	171.35	25.85	0	114.2	81.2	0.65	0	-1	24.3	22.6	24.5
23	20211017BS02	1	UU试验	1.62	1.27	97	0	-2	33	63.3	0	34.7	1.68	51.7	85	0	0	1	1	1	2.1	12.25	115.7	64	1.81	171.35	25.85	0	114.2	81.2	0.65	0	-1.05	24.3	22.6	24.5
24	20211017BS02	1	UU试验	1.7	1.3	98	0	-2	34	65	0	36.5	1.8	53.1	85	0	0	1	1	1	2.25	12.25	117.1	64	1.83	173.55	26.55	0	115.7	81.7	0.65	0	-1.13	24.3	22.6	24.5
25	20211017BS02	1	UU试验	1.78	1.34	97	0	-2	34	65	0	34.7	1.87	53.1	85	0	0	1	1	1	2.34	12.31	116.1	63	1.84	172.05	26.55	0	114.7	80.7	0.65	0	-1.17	24.3	22.6	24.5
26	20211017BS02	1	UU试验	1.87	1.37	97	0	-2	34	65.9	0	36.5	1.99	53.5	85	0	0	1	1	1	2.49	12.31	116.5	63	1.85	172.25	26.75	0	114.8	80.8	0.64	0	-1.25	24.3	22.6	24.5
27	20211017BS02	1	UU试验	1.95	1.4	98	0	-2	34	68.4	0	36.5	2.07	55.6	85	0	0	1	1	1	2.59	12.31	119.6	64	1.87	174.8	27.8	0	116.5	82.5	0.64	0	-1.3	24.3	22.6	24.5
28	20211017BS02	1	UU试验	2.03	1.43	97	0	-2	34	71	0	36.5	2.18	57.7	85	0	0	1	1	1	2.73	12.31	120.7	63	1.92	174.35	28.85	0	116.2	82.2	0.63	0	-1.37	24.3	22.6	24.4
29	20211017BS02	1	UU试验	2.12	1.45	97	0	-2	34	71	0	36.5	2.26	57.7	85	0	0	1	1	1	2.83	12.37	120.7	63	1.92	174.35	28.85	0	116.2	82.2	0.63	0	-1.42	24.3	22.6	24.4
30	20211017BS02	1	UU试验	2.2	1.48	97	0	-2	34	75.3	0	36.5	2.37	60.9	85	0	0	1	1	1	2.96	12.37	123.9	63	1.97	175.95	30.45	0	117.3	83.3	0.61	0	-1.48	24.3	22.6	24.4
31	20211017BS02	1	UU试验	2.28	1.51	97	0	-2	34	80.4	0	36.5	2.45	65	85	0	0	1	1	1	3.06	12.37	128	63	2.03	178	32.5	0	118.7	84.7	0.6	0	-1.53	24.3	22.7	24.4
32	20211017BS02	1	UU试验	2.37	1.54	97	0	-2	34	98.4	0	36.5	2.56	79.5	85	0	0	1	1	1	3.2	12.37	142.5	63	2.26	185.25	39.75	0	123.5	89.5	0.55	0	-1.6	24.2	22.6	24.4
33	20211017BS02	1	UU试验	2.45	1.57	97	0	-2	35	115.5	0	36.5	2.63	93.4	85	0	0	1	1	1	3.29	12.43	155.4	62	2.51	192.2	46.7	0	128.1	93.1	0.51	0	-1.65	24.2	22.6	24.4
34	20211017BS02	1	UU试验	2.53	1.59	97	0	-2	35	136.9	0	36.5	2.74	110.1	85	0	0	1	1	1	3.43	12.43	172.1	62	2.78	200.55	55.05	0	133.7	98.7	0.47	0	-1.72	24.2	22.6	24.4
35	20211017BS02	1	UU试验	2.62	1.62	97	0	-2	35	148	0	36.5	2.81	119.1	85	0	0	1	1	1	3.51	12.43	181.1	62	2.92	205.05	59.55	0	136.7	101.7	0.45	0	-1.76	24.2	22.6	24.4
36	20211017BS02	1	UU试验	2.7	1.64	97	0	-2	35	165.1	0	36.5	2.92	132.8	85	0	0	1	1	1	3.65	12.43	194.8	62	3.14	211.9	66.4	0	141.3	106.3	0.42	0	-1.83	24.2	22.6	24.4
37	20211017BS02	1	UU试验	2.78	1.67	97	0	-2	36	174.5	0	38.3	3	140.4	85	0	0	1	1	1	3.75	12.5	201.4	61	3.3	215.7	70.2	0	143.8	107.8	0.41	0	-1.88	24.2	22.7	24.4
38	20211017BS02	1	UU试验	2.87	1.69	97	0	-2	36	189.1	0	38.3	3.1	151.3	85	0	0	1	1	1	3.88	12.5	212.3	61	3.48	221.15	75.65	0	147.4	111.4	0.39	0	-1.94	24.2	22.7	24.4
39	20211017BS02	1	UU试验	2.95	1.72	97	0	-2	37	198.5	0	38.3	3.18	158.8	85	0	0	1	1	1	3.98	12.5	218.8	60	3.65	224.9	79.4	0	149.9	112.9	0.38	0	-1.99	24.2	22.7	24.4
40	20211017BS02	1	UU试验	3.03	1.74	97	0	-2	37	211.3	0	38.3	3.28	169	85	0	0	1	1	1	4.1	12.5	229	60	3.82	230	84.5	0	153.3	116.3	0.36	0	-2.05	24.2	22.7	24.4
41	20211017BS02	1	UU试验	3.12	1.77	97	0	-2	37	218.1	0	40.1	3.36	174.5	85	0	0	1	1	1	4.2	12.5	234.5	60	3.91	232.75	87.25	0	155.2	118.2	0.36	0	-2.1	24.2	22.6	24.4
42	20211017BS02	1	UU试验	3.2	1.79	97	0	-2	38	231	0	40.1	3.47	184.8	85	0	0	1	1	1	4.34	12.56	243.8	59	4.13	237.9	92.4	0	158.6	120.6	0.34	0	-2.17	24.2	22.7	24.4
43	20211017BS02	1	UU试验	3.28	1.81	97	0	-2	39	238.7	0	40.1	3.54	190	85	0	0	1	1	1	4.43	12.56	248	58	4.28	240.5	95	0	160.3	121.3	0.34	0	-2.22	24.2	22.7	24.4
44	20211017BS02	1	UU试验	3.37	1.83	97	0	-2	39	250.6	0	40.1	3.65	199.5	85	0	0	1	1	1	4.56	12.56	257.5	58	4.44	245.25	99.75	0	163.5	124.5	0.33	0	-2.28	24.2	22.7	24.4
45	20211017BS02	1	UU试验	3.45	1.86	97	0	-2	39	258.3	0	40.1	3.73	205.7	85	0	0	1	1	1	4.66	12.56	263.7	58	4.55	248.35	102.85	0	165.6	126.6	0.32	0	-2.33	24.2	22.7	24.4
46	20211017BS02	1	UU试验	3.53	1.88	97	0	-2	39	270.3	0	42	3.84	215.2	85	0	0	1	1	1	4.8	12.62	273.2	58	4.71	253.1	107.6	0	168.7	129.7	0.31	0	-2.4	24.2	22.7	24.4
47	20211017BS02	1	UU试验	3.62	1.9	97	0	-2	40	278	0	42	3.92	220.3	85	0	0	1	1	1	4.9	12.62	277.3	57	4.86	255.65	110.15	0	170.4	130.4	0.31	0	-2.45	24.2	22.7	24.4
48	20211017BS02	1	UU试验	3.7	1.92	97	0	-2	40	291.7	0	42	4.03	231.1	85	0	0	1	1	1	5.04	12.62	288.1	57	5.05	261.05	115.55	0	174	134	0.3	0	-2.52	24.2	22.7	24.4
49	20211017BS02	1	UU试验	3.78	1.95	97	0	-2	40	296.8	0	42	4.11	235.2	85	0	0	1	1	1	5.14	12.62	292.2	57	5.13	263.1	117.6	0	175.4	135.4	0.29	0	-2.57	24.2	22.7	24.4
50	20211017BS02	1	UU试验	3.87	1.97	97	0	-2	40	309.7	0	42	4.22	245.4	85	0	0	1	1	1	5.28	12.69	302.4	57	5.31	268.2	122.7	0	178.8	138.8	0.28	0	-2.64	24.2	22.7	24.4
51	20211017BS02	1	UU试验	3.95	1.99	97	0	-2	40	316.5	0	42	4.3	249.4	85	0	0	1	1	1	5.38	12.69	306.4	57	5.38	270.2	124.7	0	180.1	140.1	0.28	0	-2.69	24.2	22.7	24.4
52	20211017BS02	1	UU试验	4.03	2.01	97	0	-2	41	327.6	0	42	4.42	258.2	85	0	0	1	1	1	5.53	12.69	314.2	56	5.61	274.6	129.1	0	183.1	142.1	0.27	0	-2.77	24.2	22.7	24.4
53	20211017BS02	1	UU试验	4.12	2.03	97	0	-2	41	335.3	0	43.8	4.49	264.2	85	0	0	1	1	1	5.61	12.69	320.2	56	5.72	277.6	132.1	0	185.1	144.1	0.27	0	-2.81	24.2	22.7	24.4
54	20211017BS02	1	UU试验	4.2	2.05	97	0	-2	41	345.6	0	43.8	4.61	272.3	85	0	0	1	1	1	5.76	12.75	328.3	56	5.86	281.65	136.15	0	187.8	146.8	0.26	0	-2.88	24.2	22.7	24.3
55	20211017BS02	1	UU试验	4.28	2.07	98	0	-2	42	351.6	0	43.8	4.69	275.8	85	0	0	1	1	1	5.86	12.75	331.8	56	5.93	284.9	137.9	0	189.9	147.9	0.26	0	-2.93	24.2	22.7	24.3
56	20211017BS02	1	UU试验	4.37	2.09	98	0	-2	42	361.9	0	43.8	4.8	283.8	85	0	0	1	1	1	6	12.75	339.8	56	6.07	288.9	141.9	0	192.6	150.6	0.26	0	-3	24.2	22.7	24.4
57	20211017BS02	1	UU试验	4.45	2.11	97	0	-2	42	367.8	0	43.8	4.89	288.5	85	0	0	1	1	1	6.11	12.81	343.5	55	6.25	289.75	144.25	0	193.2	151.2	0.25	0	-3.06	24.1	22.7	24.3
58	20211017BS02	1	UU试验	4.53	2.13	97	0	-2	42	378.1	0	43.8	5	295.2	85	0	0	1	1	1	6.25	12.81	350.2	55	6.37	293.1	147.6	0	195.4	153.4	0.25	0	-3.13	24.1	22.7	24.3
59	20211017BS02	1	UU试验	4.62	2.15	97	0	-2	42	384.1	0	43.8	5.08	299.8	85	0	0	1	1	1	6.35	12.81	354.8	55	6.45	295.4	149.9	0	196.9	154.9	0.24	0	-3.18	24.1	22.7	24.3
60	20211017BS02	1	UU试验	4.7	2.17	97	0	-2	43	395.2	0	43.8	5.19	308.5	85	0	0	1	1	1	6.49	12.81	362.5	54	6.71	299.75	154.25	0	199.8	156.8	0.24	0	-3.25	24.1	22.7	24.3
61	20211017BS02	1	UU试验	4.78	2.19	97	0	-2	43	401.2	0	43.8	5.27	313.2	85	0	0	1	1	1	6.59	12.88	367.2	54	6.8	302.1	156.6	0	201.4	158.4	0.24	0	-3.3	24.1	22.7	24.3
62	20211017BS02	1	UU试验	4.87	2.21	97	0	-2	43	409.8	0	45.6	5.39	318.2	85	0	0	1	1	1	6.74	12.88	372.2	54	6.89	304.6	159.1	0	203.1	160.1	0.23	0	-3.37	24.1	22.7	24.3
63	20211017BS02	1	UU试验	4.95	2.22	98	0	-2	43	414.9	0	45.6	5.46	322.1	85	0	0	1	1	1	6.83	12.88	377.1	55	6.86	308.05	161.05	0	205.4	162.4	0.23	0	-3.42	24.1	22.7	24.3
64	20211017BS02	1	UU试验	5.03	2.24	97	0	-2	44	423.4	0	45.6	5.58	328.7	85	0	0	1	1	1	6.98	12.88	381.7	53	7.2	309.85	164.35	0	206.6	162.6	0.23	0	-3.49	24.1	22.7	24.3
65	20211017BS02	1	UU试验	5.12	2.26	97	0	-2	44	430.3	0	45.6	5.65	334.1	85	0	0	1	1	1	7.06	12.94	387.1	53	7.3	312.55	167.05	0	208.4	164.4	0.23	0	-3.53	24.1	22.7	24.3
66	20211017BS02	1	UU试验	5.2	2.28	97	0	-2	44	438	0	45.6	5.77	338.5	85	0	0	1	1	1	7.21	12.94	391.5	53	7.39	314.75	169.25	0	209.8	165.8	0.22	0	-3.61	24.1	22.7	24.3
67	20211017BS02	1	UU试验	5.28	2.3	98	0	-2	44	444	0	45.6	5.85	343.1	85	0	0	1	1	1	7.31	12.94	397.1	54	7.35	318.55	171.55	0	212.4	168.4	0.22	0	-3.66	24.1	22.7	24.3
68	20211017BS02	1	UU试验	5.37	2.32	97	0	-2	44	452.5	0	45.6	5.97	349.7	85	0	0	1	1	1	7.46	12.94	402.7	53	7.6	320.35	174.85	0	213.6	169.6	0.22	0	-3.73	24.1	22.7	24.3
69	20211017BS02	1	UU试验	5.45	2.33	98	0	-2	45	455.9	0	45.6	6.04	352.3	85	0	0	1	1	1	7.55	13	405.3	53	7.65	323.15	176.15	0	215.4	170.4	0.22	0	-3.78	24.1	22.7	24.3
70	20211017BS02	1	UU试验	5.53	2.35	97	0	-2	44	462.8	0	45.6	6.16	356	85	0	0	1	1	1	7.7	13	409	53	7.72	323.5	178	0	215.7	171.7	0.21	0	-3.85	24.1	22.7	24.3
71	20211017BS02	1	UU试验	5.62	2.37	97	0	-2	45	467.1	0	45.6	6.24	359.3	85	0	0	1	1	1	7.8	13	411.3	52	7.91	325.15	179.65	0	216.8	171.8	0.21	0	-3.9	24.1	22.7	24.3
72	20211017BS02	1	UU试验	5.7	2.39	97	0	-2	45	473.9	0	45.6	6.35	364.5	85	0	0	1	1	1	7.94	13.07	416.5	52	8.01	327.75	182.25	0	218.5	173.5	0.21	0	-3.97	24.1	22.7	24.3
73	20211017BS02	1	UU试验	5.78	2.4	97	0	-2	45	478.2	0	45.6	6.42	365.9	85	0	0	1	1	1	8.03	13.07	417.9	52	8.04	328.45	182.95	0	219	174	0.21	0	-4.02	24.1	22.7	24.3
74	20211017BS02	1	UU试验	5.87	2.42	97	0	-2	45	485.9	0	45.6	6.54	371.8	85	0	0	1	1	1	8.18	13.07	423.8	52	8.15	331.4	185.9	0	220.9	175.9	0.21	0	-4.09	24.1	22.7	24.3
75	20211017BS02	1	UU试验	5.95	2.44	97	0	-2	45	490.2	0	47.4	6.61	375.1	85	0	0	1	1	1	8.26	13.07	427.1	52	8.21	333.05	187.55	0	222	177	0.21	0	-4.13	24.1	22.7	24.3
76	20211017BS02	1	UU试验	6.03	2.46	97	0	-2	45	495.3	0	47.4	6.73	379	85	0	0	1	1	1	8.41	13.13	431	52	8.29	335	189.5	0	223.3	178.3	0.2	0	-4.21	24.1	22.7	24.3
77	20211017BS02	1	UU试验	6.12	2.47	98	0	-2	46	499.6	0	47.4	6.8	380.5	85	0	0	1	1	1	8.5	13.13	432.5	52	8.32	337.25	190.25	0	224.8	178.8	0.2	0	-4.25	24.1	22.7	24.3
78	20211017BS02	1	UU试验	6.2	2.49	97	0	-2	45	505.6	0	47.4	6.92	385.1	85	0	0	1	1	1	8.65	13.13	437.1	52	8.41	338.05	192.55	0	225.4	180.4	0.2	0	-4.33	24.1	22.7	24.3
79	20211017BS02	1	UU试验	6.28	2.51	97	0	-2	46	509	0	47.4	6.99	387.7	85	0	0	1	1	1	8.74	13.13	438.7	51	8.6	339.35	193.85	0	226.2	180.2	0.2	0	-4.37	24.1	22.7	24.3
80	20211017BS02	1	UU试验	6.37	2.52	97	0	-2	45	514.1	0	47.4	7.1	391.5	85	0	0	1	1	1	8.88	13.2	443.5	52	8.53	341.25	195.75	0	227.5	182.5	0.2	0	-4.44	24.1	22.7	24.3
81	20211017BS02	1	UU试验	6.45	2.54	97	0	-2	45	519.3	0	47.4	7.18	393.4	85	0	0	1	1	1	8.98	13.2	445.4	52	8.57	342.2	196.7	0	228.1	183.1	0.2	0	-4.49	24.1	22.7	24.3
82	20211017BS02	1	UU试验	6.53	2.56	97	0	-2	45	523.5	0	47.4	7.29	396.6	85	0	0	1	1	1	9.11	13.2	448.6	52	8.63	343.8	198.3	0	229.2	184.2	0.2	0	-4.56	24.1	22.7	24.3
83	20211017BS02	1	UU试验	6.62	2.57	98	0	-2	46	527	0	47.4	7.36	399.2	85	0	0	1	1	1	9.2	13.2	451.2	52	8.68	346.6	199.6	0	231.1	185.1	0.2	0	-4.6	24.1	22.7	24.3
84	20211017BS02	1	UU试验	6.7	2.59	97	0	-2	46	532.1	0	47.4	7.48	403.1	85	0	0	1	1	1	9.35	13.26	454.1	51	8.9	347.05	201.55	0	231.4	185.4	0.19	0	-4.68	24.1	22.7	24.3
85	20211017BS02	1	UU试验	6.78	2.6	97	0	-2	46	535.5	0	47.4	7.55	403.8	85	0	0	1	1	1	9.44	13.26	454.8	51	8.92	347.4	201.9	0	231.6	185.6	0.19	0	-4.72	24.1	22.7	24.2
86	20211017BS02	1	UU试验	6.87	2.62	98	0	-2	46	542.3	0	47.4	7.66	409	85	0	0	1	1	1	9.57	13.26	461	52	8.87	351.5	204.5	0	234.3	188.3	0.19	0	-4.79	24.1	22.7	24.2
87	20211017BS02	1	UU试验	6.95	2.64	97	0	-2	46	545.8	0	47.4	7.73	411.6	85	0	0	1	1	1	9.66	13.26	462.6	51	9.07	351.3	205.8	0	234.2	188.2	0.19	0	-4.83	24	22.7	24.2
88	20211017BS02	1	UU试验	7.03	2.65	97	0	-2	46	551.8	0	47.4	7.84	416.1	85	0	0	1	1	1	9.8	13.32	467.1	51	9.16	353.55	208.05	0	235.7	189.7	0.19	0	-4.9	24	22.7	24.2
89	20211017BS02	1	UU试验	7.12	2.67	97	0	-2	46	555.2	0	47.4	7.92	416.8	85	0	0	1	1	1	9.9	13.32	467.8	51	9.17	353.9	208.4	0	235.9	189.9	0.19	0	-4.95	24	22.7	24.2
90	20211017BS02	1	UU试验	7.2	2.68	96	0	-2	46	558.6	0	47.4	8.02	419.4	85	0	0	1	1	1	10.03	13.32	469.4	50	9.39	353.7	209.7	0	235.8	189.8	0.19	0	-5.02	24	22.7	24.2
91	20211017BS02	1	UU试验	7.28	2.7	97	0	-2	47	561.2	0	47.4	8.1	421.3	85	0	0	1	1	1	10.13	13.32	471.3	50	9.43	356.15	210.65	0	237.4	190.4	0.19	0	-5.07	24	22.7	24.2
92	20211017BS02	1	UU试验	7.37	2.71	96	0	-2	46	566.3	0	47.4	8.2	425.2	85	0	0	1	1	1	10.25	13.39	475.2	50	9.5	356.6	212.6	0	237.7	191.7	0.18	0	-5.13	24	22.7	24.2
93	20211017BS02	1	UU试验	7.45	2.73	98	0	-2	47	569.7	0	49.3	8.28	425.5	85	0	0	1	1	1	10.35	13.39	476.5	51	9.34	359.75	212.75	0	239.8	192.8	0.19	0	-5.18	24	22.7	24.2
94	20211017BS02	1	UU试验	7.53	2.74	97	0	-2	47	574.9	0	49.3	8.38	429.4	85	0	0	1	1	1	10.48	13.39	479.4	50	9.59	360.2	214.7	0	240.1	193.1	0.18	0	-5.24	24	22.7	24.2
95	20211017BS02	1	UU试验	7.62	2.76	97	0	-2	47	577.4	0	49.3	8.46	431.2	85	0	0	1	1	1	10.57	13.39	481.2	50	9.62	361.1	215.6	0	240.7	193.7	0.18	0	-5.29	24	22.7	24.2
96	20211017BS02	1	UU试验	7.7	2.77	97	0	-2	47	580.8	0	49.3	8.56	433.8	85	0	0	1	1	1	10.7	13.45	483.8	50	9.68	362.4	216.9	0	241.6	194.6	0.18	0	-5.35	24	22.7	24.2
97	20211017BS02	1	UU试验	7.78	2.79	97	0	-2	47	583.4	0	49.3	8.62	433.8	85	0	0	1	1	1	10.78	13.45	483.8	50	9.68	362.4	216.9	0	241.6	194.6	0.18	0	-5.39	24	22.7	24.2
98	20211017BS02	1	UU试验	7.87	2.8	97	0	-2	47	587.7	0	49.3	8.73	437	85	0	0	1	1	1	10.91	13.45	487	50	9.74	364	218.5	0	242.7	195.7	0.18	0	-5.46	24	22.7	24.2
99	20211017BS02	1	UU试验	7.95	2.82	97	0	-2	47	591.1	0	49.3	8.8	439.5	85	0	0	1	1	1	11	13.45	489.5	50	9.79	365.25	219.75	0	243.5	196.5	0.18	0	-5.5	24	22.7	24.2
100	20211017BS02	1	UU试验	8.03	2.83	97	0	-2	47	594.5	0	49.3	8.9	442	85	0	0	1	1	1	11.13	13.52	492	50	9.84	366.5	221	0	244.3	197.3	0.18	0	-5.57	24	22.7	24.2
101	20211017BS02	1	UU试验	8.12	2.85	98	0	-2	47	597.1	0	49.3	8.98	441.6	85	0	0	1	1	1	11.23	13.52	492.6	51	9.66	367.8	220.8	0	245.2	198.2	0.18	0	-5.62	24	22.7	24.2
102	20211017BS02	1	UU试验	8.2	2.86	97	0	-2	47	600.5	0	49.3	9.08	444.2	85	0	0	1	1	1	11.35	13.52	494.2	50	9.88	367.6	222.1	0	245.1	198.1	0.18	0	-5.68	24	22.7	24.2
103	20211017BS02	1	UU试验	8.28	2.88	97	0	-2	47	603.1	0	49.3	9.15	446.1	85	0	0	1	1	1	11.44	13.52	496.1	50	9.92	368.55	223.05	0	245.7	198.7	0.18	0	-5.72	24	22.7	24.2
104	20211017BS02	1	UU试验	8.37	2.89	97	0	-2	48	609.1	0	49.3	9.26	450.5	85	0	0	1	1	1	11.58	13.58	499.5	49	10.19	370.75	225.25	0	247.2	199.2	0.18	0	-5.79	24	22.7	24.2
105	20211017BS02	1	UU试验	8.45	2.91	97	0	-2	47	612.5	0	49.3	9.33	451	85	0	0	1	1	1	11.66	13.58	501	50	10.02	371	225.5	0	247.3	200.3	0.18	0	-5.83	24	22.7	24.2
106	20211017BS02	1	UU试验	8.53	2.92	98	0	-2	48	616.8	0	49.3	9.44	454.2	85	0	0	1	1	1	11.8	13.58	504.2	50	10.08	374.1	227.1	0	249.4	201.4	0.18	0	-5.9	24	22.7	24.2
107	20211017BS02	1	UU试验	8.62	2.94	97	0	-2	48	618.5	0	49.3	9.51	455.4	85	0	0	1	1	1	11.89	13.65	504.4	49	10.29	373.2	227.7	0	248.8	200.8	0.18	0	-5.95	24	22.7	24.2
108	20211017BS02	1	UU试验	8.7	2.95	97	0	-2	48	621.9	0	49.3	9.62	455.6	85	0	0	1	1	1	12.03	13.65	504.6	49	10.3	373.3	227.8	0	248.9	200.9	0.18	0	-6.02	24	22.7	24.2
109	20211017BS02	1	UU试验	8.78	2.96	98	0	-2	48	624.5	0	49.3	9.69	457.5	85	0	0	1	1	1	12.11	13.65	507.5	50	10.15	375.75	228.75	0	250.5	202.5	0.18	0	-6.06	24	22.7	24.2
110	20211017BS02	1	UU试验	8.87	2.98	97	0	-2	48	626.2	0	49.3	9.8	458.8	85	0	0	1	1	1	12.25	13.65	507.8	49	10.36	374.9	229.4	0	249.9	201.9	0.17	0	-6.13	24	22.7	24.2
111	20211017BS02	1	UU试验	8.95	2.99	97	0	-2	48	629.6	0	49.3	9.87	461.2	85	0	0	1	1	1	12.34	13.72	510.2	49	10.41	376.1	230.6	0	250.7	202.7	0.17	0	-6.17	24	22.7	24.2
112	20211017BS02	1	UU试验	9.03	3.01	97	0	-2	48	630.5	0	49.3	9.98	459.5	85	0	0	1	1	1	12.48	13.72	508.5	49	10.38	375.25	229.75	0	250.2	202.2	0.17	0	-6.24	24	22.7	24.2
113	20211017BS02	1	UU试验	9.12	3.02	97	0	-2	48	632.2	0	49.3	10.05	460.8	85	0	0	1	1	1	12.56	13.72	509.8	49	10.4	375.9	230.4	0	250.6	202.6	0.17	0	-6.28	24	22.7	24.2
114	20211017BS02	1	UU试验	9.2	3.03	97	0	-2	48	634.7	0	49.3	10.16	462.6	85	0	0	1	1	1	12.7	13.72	511.6	49	10.44	376.8	231.3	0	251.2	203.2	0.17	0	-6.35	24	22.7	24.2
115	20211017BS02	1	UU试验	9.28	3.05	97	0	-2	48	636.4	0	49.3	10.23	463.8	85	0	0	1	1	1	12.79	13.78	512.8	49	10.47	377.4	231.9	0	251.6	203.6	0.17	0	-6.4	24	22.7	24.2
116	20211017BS02	1	UU试验	9.37	3.06	97	0	-2	48	639.9	0	49.3	10.33	464.4	85	0	0	1	1	1	12.91	13.78	513.4	49	10.48	377.7	232.2	0	251.8	203.8	0.17	0	-6.46	24	22.7	24.2
117	20211017BS02	1	UU试验	9.45	3.07	97	0	-2	48	641.6	0	49.3	10.41	465.6	85	0	0	1	1	1	13.01	13.78	514.6	49	10.5	378.3	232.8	0	252.2	204.2	0.17	0	-6.51	24	22.7	24.2
118	20211017BS02	1	UU试验	9.53	3.09	97	0	-2	48	644.1	0	49.3	10.52	467.4	85	0	0	1	1	1	13.15	13.85	516.4	49	10.54	379.2	233.7	0	252.8	204.8	0.17	0	-6.58	23.9	22.7	24.2
119	20211017BS02	1	UU试验	9.62	3.1	97	0	-2	48	645.9	0	49.3	10.59	466.4	85	0	0	1	1	1	13.24	13.85	515.4	49	10.52	378.7	233.2	0	252.5	204.5	0.17	0	-6.62	23.9	22.7	24.2
120	20211017BS02	1	UU试验	9.7	3.11	97	0	-2	48	649.3	0	49.3	10.7	468.8	85	0	0	1	1	1	13.38	13.85	517.8	49	10.57	379.9	234.4	0	253.3	205.3	0.17	0	-6.69	23.9	22.7	24.2
121	20211017BS02	1	UU试验	9.78	3.13	97	0	-2	48	651	0	49.3	10.77	470	85	0	0	1	1	1	13.46	13.85	519	49	10.59	380.5	235	0	253.7	205.7	0.17	0	-6.73	23.9	22.7	24.2
122	20211017BS02	1	UU试验	9.87	3.14	97	0	-2	48	653.6	0	49.3	10.88	471.9	85	0	0	1	1	1	13.6	13.91	520.9	49	10.63	381.45	235.95	0	254.3	206.3	0.17	0	-6.8	23.9	22.7	24.1
123	20211017BS02	1	UU试验	9.95	3.15	97	0	-2	49	656.1	0	51.1	10.95	471.7	85	0	0	1	1	1	13.69	13.91	519.7	48	10.83	381.35	235.85	0	254.2	205.2	0.17	0	-6.85	23.9	22.7	24.2
124	20211017BS02	1	UU试验	10.03	3.17	97	0	-2	48	657.8	0	49.3	11.06	472.9	85	0	0	1	1	1	13.83	13.91	521.9	49	10.65	381.95	236.45	0	254.6	206.6	0.17	0	-6.92	23.9	22.7	24.1
125	20211017BS02	1	UU试验	10.12	3.18	97	0	-2	49	660.4	0	51.1	11.13	474.8	85	0	0	1	1	1	13.91	13.91	522.8	48	10.89	382.9	237.4	0	255.3	206.3	0.17	0	-6.96	23.9	22.7	24.2
126	20211017BS02	1	UU试验	10.2	3.19	97	0	-2	49	662.1	0	51.1	11.25	476	85	0	0	1	1	1	14.06	13.98	524	48	10.92	383.5	238	0	255.7	206.7	0.17	0	-7.03	23.9	22.7	24.1
127	20211017BS02	1	UU试验	10.28	3.21	97	0	-2	49	663.8	0	51.1	11.32	474.8	85	0	0	1	1	1	14.15	13.98	522.8	48	10.89	382.9	237.4	0	255.3	206.3	0.17	0	-7.08	23.9	22.7	24.1
128	20211017BS02	1	UU试验	10.37	3.22	97	0	-2	49	666.4	0	51.1	11.42	476.7	85	0	0	1	1	1	14.28	13.98	524.7	48	10.93	383.85	238.35	0	255.9	206.9	0.17	0	-7.14	23.9	22.7	24.1
129	20211017BS02	1	UU试验	10.45	3.23	97	0	-2	48	667.2	0	51.1	11.5	477.3	85	0	0	1	1	1	14.38	14.05	526.3	49	10.74	384.15	238.65	0	256.1	208.1	0.17	0	-7.19	23.9	22.7	24.1
130	20211017BS02	1	UU试验	10.53	3.25	97	0	-2	49	669	0	51.1	11.61	476.2	85	0	0	1	1	1	14.51	14.05	524.2	48	10.92	383.6	238.1	0	255.7	206.7	0.17	0	-7.26	23.9	22.7	24.1
131	20211017BS02	1	UU试验	10.62	3.26	97	0	-2	49	671.5	0	51.1	11.68	477.9	85	0	0	1	1	1	14.6	14.05	525.9	48	10.96	384.45	238.95	0	256.3	207.3	0.17	0	-7.3	23.9	22.7	24.1
132	20211017BS02	1	UU试验	10.7	3.27	97	0	-2	49	674.9	0	51.1	11.79	480.4	85	0	0	1	1	1	14.74	14.05	528.4	48	11.01	385.7	240.2	0	257.1	208.1	0.17	0	-7.37	23.9	22.6	24.1
133	20211017BS02	1	UU试验	10.78	3.28	97	0	-2	49	677.5	0	51.1	11.86	482.2	85	0	0	1	1	1	14.83	14.11	530.2	48	11.05	386.6	241.1	0	257.7	208.7	0.17	0	-7.42	23.9	22.7	24.1
134	20211017BS02	1	UU试验	10.87	3.3	97	0	-2	49	680.1	0	51.1	11.97	482	85	0	0	1	1	1	14.96	14.11	530	48	11.04	386.5	241	0	257.7	208.7	0.17	0	-7.48	23.9	22.7	24.1
135	20211017BS02	1	UU试验	10.95	3.31	97	0	-2	49	681.8	0	51.1	12.04	483.2	85	0	0	1	1	1	15.05	14.11	531.2	48	11.07	387.1	241.6	0	258.1	209.1	0.17	0	-7.53	23.9	22.6	24.1
136	20211017BS02	1	UU试验	11.03	3.32	97	0	-2	49	684.4	0	51.1	12.15	485	85	0	0	1	1	1	15.19	14.18	533	48	11.1	388	242.5	0	258.7	209.7	0.17	0	-7.6	23.9	22.7	24.1
137	20211017BS02	1	UU试验	11.12	3.33	97	0	-2	49	686.1	0	51.1	12.22	483.9	85	0	0	1	1	1	15.28	14.18	531.9	48	11.08	387.45	241.95	0	258.3	209.3	0.17	0	-7.64	23.9	22.7	24.1
138	20211017BS02	1	UU试验	11.2	3.35	97	0	-2	49	686.9	0	51.1	12.32	484.4	85	0	0	1	1	1	15.4	14.18	532.4	48	11.09	387.7	242.2	0	258.5	209.5	0.17	0	-7.7	23.9	22.6	24.1
139	20211017BS02	1	UU试验	11.28	3.36	98	0	-2	49	687.8	0	51.1	12.4	485	85	0	0	1	1	1	15.5	14.18	534	49	10.9	389.5	242.5	0	259.7	210.7	0.17	0	-7.75	23.9	22.7	24.1
140	20211017BS02	1	UU试验	11.37	3.37	97	0	-2	49	690.3	0	51.1	12.52	486.8	85	0	0	1	1	1	15.65	14.25	534.8	48	11.14	388.9	243.4	0	259.3	210.3	0.17	0	-7.83	23.9	22.7	24.1
141	20211017BS02	1	UU试验	11.45	3.38	97	0	-2	49	692.9	0	51.1	12.58	486.2	85	0	0	1	1	1	15.73	14.25	534.2	48	11.13	388.6	243.1	0	259.1	210.1	0.17	0	-7.87	23.9	22.7	24.1
142	20211017BS02	1	UU试验	11.53	3.4	98	0	-2	49	696.3	0	51.1	12.69	488.6	85	0	0	1	1	1	15.86	14.25	537.6	49	10.97	391.3	244.3	0	260.9	211.9	0.17	0	-7.93	23.9	22.7	24.1
143	20211017BS02	1	UU试验	11.62	3.41	97	0	-2	49	698.9	0	51.1	12.75	490.5	85	0	0	1	1	1	15.94	14.25	538.5	48	11.22	390.75	245.25	0	260.5	211.5	0.17	0	-7.97	23.9	22.6	24.1
144	20211017BS02	1	UU试验	11.7	3.42	96	0	-2	49	700.6	0	51.1	12.86	491.6	85	0	0	1	1	1	16.08	14.31	538.6	47	11.46	389.8	245.8	0	259.9	210.9	0.16	0	-8.04	23.9	22.7	24.1
145	20211017BS02	1	UU试验	11.78	3.43	97	0	-2	49	702.3	0	51.1	12.93	490.8	85	0	0	1	1	1	16.16	14.31	538.8	48	11.23	390.9	245.4	0	260.6	211.6	0.17	0	-8.08	23.9	22.7	24.1
146	20211017BS02	1	UU试验	11.87	3.44	97	0	-2	49	705.7	0	51.1	13.04	493.2	85	0	0	1	1	1	16.3	14.31	541.2	48	11.28	392.1	246.6	0	261.4	212.4	0.16	0	-8.15	23.9	22.6	24.1
147	20211017BS02	1	UU试验	11.95	3.46	97	0	-2	49	706.6	0	51.1	13.11	493.8	85	0	0	1	1	1	16.39	14.38	541.8	48	11.29	392.4	246.9	0	261.6	212.6	0.16	0	-8.2	23.9	22.6	24.1
148	20211017BS02	1	UU试验	12.03	3.47	97	0	-2	49	709.2	0	51.1	13.21	493.2	85	0	0	1	1	1	16.51	14.38	541.2	48	11.28	392.1	246.6	0	261.4	212.4	0.16	0	-8.26	23.9	22.6	24.1
149	20211017BS02	1	UU试验	12.12	3.48	97	0	-2	49	710.9	0	51.1	13.28	494.4	85	0	0	1	1	1	16.6	14.38	542.4	48	11.3	392.7	247.2	0	261.8	212.8	0.16	0	-8.3	23.9	22.7	24.1
150	20211017BS02	1	UU试验	12.2	3.49	97	0	-2	49	713.4	0	51.1	13.38	496.1	85	0	0	1	1	1	16.73	14.38	544.1	48	11.34	393.55	248.05	0	262.4	213.4	0.16	0	-8.37	23.9	22.6	24.1
151	20211017BS02	1	UU试验	12.28	3.5	97	0	-2	49	714.3	0	51.1	13.46	496.7	85	0	0	1	1	1	16.83	14.45	544.7	48	11.35	393.85	248.35	0	262.6	213.6	0.16	0	-8.41	23.9	22.6	24.1
152	20211017BS02	1	UU试验	12.37	3.52	97	0	-2	49	716.9	0	51.1	13.55	496.1	85	0	0	1	1	1	16.94	14.45	544.1	48	11.34	393.55	248.05	0	262.4	213.4	0.16	0	-8.47	23.9	22.7	24.1
153	20211017BS02	1	UU试验	12.45	3.53	97	0	-2	49	718.6	0	51.1	13.62	497.3	85	0	0	1	1	1	17.03	14.45	545.3	48	11.36	394.15	248.65	0	262.8	213.8	0.16	0	-8.52	23.9	22.6	24.1
154	20211017BS02	1	UU试验	12.53	3.54	97	0	-2	49	719.4	0	51.1	13.72	497.9	85	0	0	1	1	1	17.15	14.51	545.9	48	11.37	394.45	248.95	0	263	214	0.16	0	-8.57	23.9	22.6	24.1
155	20211017BS02	1	UU试验	12.62	3.55	97	0	-2	50	721.1	0	51.1	13.78	497	85	0	0	1	1	1	17.23	14.51	544	47	11.57	394	248.5	0	262.7	212.7	0.16	0	-8.62	23.9	22.7	24.1
156	20211017BS02	1	UU试验	12.7	3.56	97	0	-2	50	724.6	0	51.1	13.88	499.4	85	0	0	1	1	1	17.35	14.51	546.4	47	11.63	395.2	249.7	0	263.5	213.5	0.16	0	-8.68	23.9	22.7	24.1
157	20211017BS02	1	UU试验	12.78	3.58	97	0	-2	50	726.3	0	51.1	13.95	500.6	85	0	0	1	1	1	17.44	14.51	547.6	47	11.65	395.8	250.3	0	263.9	213.9	0.16	0	-8.72	23.9	22.6	24.1
158	20211017BS02	1	UU试验	12.87	3.59	97	0	-2	49	727.1	0	51.1	14.06	501.1	85	0	0	1	1	1	17.58	14.58	549.1	48	11.44	396.05	250.55	0	264	215	0.16	0	-8.79	23.9	22.7	24
159	20211017BS02	1	UU试验	12.95	3.6	96	0	-2	49	728.8	0	51.1	14.13	499.9	85	0	0	1	1	1	17.66	14.58	546.9	47	11.64	393.95	249.95	0	262.6	213.6	0.16	0	-8.83	23.8	22.6	24
160	20211017BS02	1	UU试验	13.03	3.61	97	0	-2	50	732.3	0	51.1	14.24	502.3	85	0	0	1	1	1	17.8	14.58	549.3	47	11.69	396.65	251.15	0	264.4	214.4	0.16	0	-8.9	23.9	22.7	24
161	20211017BS02	1	UU试验	13.12	3.62	97	0	-2	50	735.7	0	51.1	14.3	504.6	85	0	0	1	1	1	17.88	14.58	551.6	47	11.74	397.8	252.3	0	265.2	215.2	0.16	0	-8.94	23.8	22.6	24
162	20211017BS02	1	UU试验	13.2	3.63	97	0	-2	49	740	0	51.1	14.41	507.5	85	0	0	1	1	1	18.01	14.65	555.5	48	11.57	399.25	253.75	0	266.2	217.2	0.16	0	-9.01	23.8	22.6	24
163	20211017BS02	1	UU试验	13.28	3.64	97	0	-2	50	740	0	51.1	14.48	505.1	85	0	0	1	1	1	18.1	14.65	552.1	47	11.75	398.05	252.55	0	265.4	215.4	0.16	0	-9.05	23.8	22.6	24
164	20211017BS02	1	UU试验	13.37	3.66	97	0	-2	50	740	0	51.1	14.59	505.1	85	0	0	1	1	1	18.24	14.65	552.1	47	11.75	398.05	252.55	0	265.4	215.4	0.16	0	-9.12	23.8	22.6	24
165	20211017BS02	1	UU试验	13.45	3.67	96	0	-2	50	741.7	0	51.1	14.66	506.3	85	0	0	1	1	1	18.33	14.72	552.3	46	12.01	397.15	253.15	0	264.8	214.8	0.16	0	-9.16	23.8	22.6	24
166	20211017BS02	1	UU试验	13.53	3.68	97	0	-2	50	741.7	0	51.1	14.76	503.9	85	0	0	1	1	1	18.45	14.72	550.9	47	11.72	397.45	251.95	0	265	215	0.16	0	-9.23	23.8	22.6	24
167	20211017BS02	1	UU试验	13.62	3.69	97	0	-2	50	743.4	0	51.1	14.83	505	85	0	0	1	1	1	18.54	14.72	552	47	11.74	398	252.5	0	265.3	215.3	0.16	0	-9.27	23.8	22.6	24
168	20211017BS02	1	UU试验	13.7	3.7	97	0	-2	50	745.1	0	51.1	14.93	506.2	85	0	0	1	1	1	18.66	14.79	553.2	47	11.77	398.6	253.1	0	265.7	215.7	0.16	0	-9.33	23.8	22.6	24.1
169	20211017BS02	1	UU试验	13.78	3.71	97	0	-2	50	745.9	0	51.1	15	504.3	85	0	0	1	1	1	18.75	14.79	551.3	47	11.73	397.65	252.15	0	265.1	215.1	0.16	0	-9.38	23.8	22.6	24
170	20211017BS02	1	UU试验	13.87	3.72	97	0	-2	50	746.8	0	51.1	15.11	504.9	85	0	0	1	1	1	18.89	14.79	551.9	47	11.74	397.95	252.45	0	265.3	215.3	0.16	0	-9.45	23.8	22.6	24
171	20211017BS02	1	UU试验	13.95	3.73	97	0	-2	50	746.8	0	51.1	15.18	504.9	85	0	0	1	1	1	18.98	14.79	551.9	47	11.74	397.95	252.45	0	265.3	215.3	0.16	0	-9.49	23.8	22.6	24
172	20211017BS02	1	UU试验	14.03	3.75	97	0	-2	50	748.5	0	51.1	15.28	506.1	85	0	0	1	1	1	19.1	14.85	553.1	47	11.77	398.55	253.05	0	265.7	215.7	0.16	0	-9.55	23.8	22.6	24
173	20211017BS02	1	UU试验	14.12	3.76	97	0	-2	50	750.2	0	51.1	15.35	505.2	85	0	0	1	1	1	19.19	14.85	552.2	47	11.75	398.1	252.6	0	265.4	215.4	0.16	0	-9.6	23.8	22.6	24
174	20211017BS02	1	UU试验	14.2	3.77	97	0	-2	50	752.8	0	51.1	15.46	506.9	85	0	0	1	1	1	19.33	14.85	553.9	47	11.79	398.95	253.45	0	266	216	0.16	0	-9.66	23.8	22.6	24
175	20211017BS02	1	UU试验	14.28	3.78	97	0	-2	49	752.8	0	51.1	15.53	506.9	85	0	0	1	1	1	19.41	14.92	554.9	48	11.56	398.95	253.45	0	266	217	0.16	0	-9.71	23.8	22.6	24
176	20211017BS02	1	UU试验	14.37	3.79	97	0	-2	50	753.6	0	51.1	15.64	505.1	85	0	0	1	1	1	19.55	14.92	552.1	47	11.75	398.05	252.55	0	265.4	215.4	0.16	0	-9.78	23.8	22.6	24
177	20211017BS02	1	UU试验	14.45	3.8	97	0	-2	50	754.5	0	51.1	15.71	505.7	85	0	0	1	1	1	19.64	14.92	552.7	47	11.76	398.35	252.85	0	265.6	215.6	0.16	0	-9.82	23.8	22.6	24
178	20211017BS02	1	UU试验	14.53	3.81	96	0	-2	50	756.2	0	51.1	15.81	506.8	85	0	0	1	1	1	19.76	14.92	552.8	46	12.02	397.4	253.4	0	264.9	214.9	0.16	0	-9.88	23.8	22.6	24
179	20211017BS02	1	UU试验	14.62	3.82	97	0	-2	50	757.9	0	51.1	15.88	508	85	0	0	1	1	1	19.85	14.99	555	47	11.81	399.5	254	0	266.3	216.3	0.16	0	-9.93	23.8	22.6	24
180	20211017BS02	1	UU试验	14.7	3.83	97	0	-2	50	759.6	0	51.1	15.99	506.7	85	0	0	1	1	1	19.99	14.99	553.7	47	11.78	398.85	253.35	0	265.9	215.9	0.16	0	-9.99	23.8	22.6	24
181	20211017BS02	1	UU试验	14.78	3.84	97	0	-2	50	761.3	0	51.1	16.06	507.9	85	0	0	1	1	1	20.08	14.99	554.9	47	11.81	399.45	253.95	0	266.3	216.3	0.16	0	-10.04	23.8	22.6	24
182	20211017BS02	1	UU试验	14.87	3.86	97	0	-2	50	762.2	0	51.1	16.16	508.5	85	0	0	1	1	1	20.2	15.06	555.5	47	11.82	399.75	254.25	0	266.5	216.5	0.16	0	-10.1	23.8	22.6	24
183	20211017BS02	1	UU试验	14.95	3.87	97	0	-2	50	764.8	0	51.1	16.24	507.8	85	0	0	1	1	1	20.3	15.06	554.8	47	11.8	399.4	253.9	0	266.3	216.3	0.16	0	-10.15	23.8	22.6	24
184	20211017BS02	1	UU试验	15.03	3.88	96	0	-2	50	764.8	0	51.1	16.35	507.8	85	0	0	1	1	1	20.44	15.06	553.8	46	12.04	397.9	253.9	0	265.3	215.3	0.16	0	-10.22	23.8	22.6	24
185	20211017BS02	1	UU试验	15.12	3.89	96	0	-2	50	763.9	0	51.1	16.41	507.2	85	0	0	1	1	1	20.51	15.13	553.2	46	12.03	397.6	253.6	0	265.1	215.1	0.16	0	-10.26	23.8	22.6	24.1
186	20211017BS02	1	UU试验	15.2	3.9	97	0	-2	50	763.9	0	51.1	16.53	504.9	85	0	0	1	1	1	20.66	15.13	551.9	47	11.74	397.95	252.45	0	265.3	215.3	0.16	0	-10.33	23.8	22.6	24
187	20211017BS02	1	UU试验	15.28	3.91	97	0	-2	50	766.5	0	51.1	16.6	506.6	85	0	0	1	1	1	20.75	15.13	553.6	47	11.78	398.8	253.3	0	265.9	215.9	0.16	0	-10.38	23.8	22.6	24.1
188	20211017BS02	1	UU试验	15.37	3.92	97	0	-2	50	767.3	0	51.1	16.71	507.1	85	0	0	1	1	1	20.89	15.2	554.1	47	11.79	399.05	253.55	0	266	216	0.16	0	-10.45	23.8	22.6	24.1
189	20211017BS02	1	UU试验	15.45	3.93	97	0	-2	50	766.5	0	51.1	16.77	504.3	85	0	0	1	1	1	20.96	15.2	551.3	47	11.73	397.65	252.15	0	265.1	215.1	0.16	0	-10.48	23.8	22.6	24.1
190	20211017BS02	1	UU试验	15.53	3.94	97	0	-2	50	769.9	0	51.1	16.88	506.5	85	0	0	1	1	1	21.1	15.2	553.5	47	11.78	398.75	253.25	0	265.8	215.8	0.16	0	-10.55	23.8	22.6	24.1
191	20211017BS02	1	UU试验	15.62	3.95	97	0	-2	50	769.9	0	51.1	16.95	506.5	85	0	0	1	1	1	21.19	15.2	553.5	47	11.78	398.75	253.25	0	265.8	215.8	0.16	0	-10.6	23.8	22.6	24.1
192	20211017BS02	1	UU试验	15.7	3.96	97	0	-2	50	770.8	0	51.1	17.06	507.1	85	0	0	1	1	1	21.33	15.27	554.1	47	11.79	399.05	253.55	0	266	216	0.16	0	-10.66	23.8	22.6	24.1
193	20211017BS02	1	UU试验	15.78	3.97	97	0	-2	50	771.6	0	51.1	17.13	505.3	85	0	0	1	1	1	21.41	15.27	552.3	47	11.75	398.15	252.65	0	265.4	215.4	0.16	0	-10.71	23.8	22.6	24.1
194	20211017BS02	1	UU试验	15.87	3.98	97	0	-2	50	772.5	0	51.1	17.24	505.9	85	0	0	1	1	1	21.55	15.27	552.9	47	11.76	398.45	252.95	0	265.6	215.6	0.16	0	-10.78	23.8	22.6	24.1
195	20211017BS02	1	UU试验	15.95	3.99	96	0	-2	50	773.3	0	51.1	17.31	506.4	85	0	0	1	1	1	21.64	15.34	552.4	46	12.01	397.2	253.2	0	264.8	214.8	0.16	0	-10.82	23.8	22.6	24.1
196	20211017BS02	1	UU试验	16.03	4	96	0	-2	50	775	0	51.1	17.41	505.2	85	0	0	1	1	1	21.76	15.34	551.2	46	11.98	396.6	252.6	0	264.4	214.4	0.16	0	-10.88	23.8	22.6	24.1
197	20211017BS02	1	UU试验	16.12	4.01	96	0	-2	49	776.7	0	51.1	17.48	506.3	85	0	0	1	1	1	21.85	15.34	553.3	47	11.77	397.15	253.15	0	264.8	215.8	0.16	0	-10.93	23.8	22.6	24.1
198	20211017BS02	1	UU试验	16.2	4.02	96	0	-2	50	778.5	0	51.1	17.59	507.5	85	0	0	1	1	1	21.99	15.41	553.5	46	12.03	397.75	253.75	0	265.2	215.2	0.16	0	-10.99	23.8	22.6	24.1
199	20211017BS02	1	UU试验	16.28	4.04	96	0	-2	49	777.6	0	51.1	17.66	504.6	85	0	0	1	1	1	22.08	15.41	551.6	47	11.74	396.3	252.3	0	264.2	215.2	0.16	0	-11.04	23.8	22.6	24.1
200	20211017BS02	1	UU试验	16.37	4.05	97	0	-2	50	779.3	0	51.1	17.77	505.7	85	0	0	1	1	1	22.21	15.41	552.7	47	11.76	398.35	252.85	0	265.6	215.6	0.16	0	-11.11	23.8	22.6	24.1
201	20211017BS02	1	UU试验	16.45	4.06	97	0	-2	50	780.2	0	51.1	17.84	506.3	85	0	0	1	1	1	22.3	15.48	553.3	47	11.77	398.65	253.15	0	265.8	215.8	0.16	0	-11.15	23.8	22.6	24.1
202	20211017BS02	1	UU试验	16.53	4.07	97	0	-2	50	781.9	0	51.1	17.94	505.1	85	0	0	1	1	1	22.43	15.48	552.1	47	11.75	398.05	252.55	0	265.4	215.4	0.16	0	-11.22	23.8	22.6	24.1
203	20211017BS02	1	UU试验	16.62	4.08	97	0	-2	50	783.6	0	51.1	18.01	506.2	85	0	0	1	1	1	22.51	15.48	553.2	47	11.77	398.6	253.1	0	265.7	215.7	0.16	0	-11.26	23.8	22.6	24.1
204	20211017BS02	1	UU试验	16.7	4.09	97	0	-2	50	785.3	0	51.1	18.11	507.3	85	0	0	1	1	1	22.64	15.54	554.3	47	11.79	399.15	253.65	0	266.1	216.1	0.16	0	-11.32	23.8	22.6	24.1
205	20211017BS02	1	UU试验	16.78	4.1	96	0	-2	49	786.1	0	51.1	18.18	505.9	85	0	0	1	1	1	22.73	15.54	552.9	47	11.76	396.95	252.95	0	264.6	215.6	0.16	0	-11.37	23.8	22.6	24.1
206	20211017BS02	1	UU试验	16.87	4.11	96	0	-2	50	787	0	51.1	18.28	506.4	85	0	0	1	1	1	22.85	15.54	552.4	46	12.01	397.2	253.2	0	264.8	214.8	0.16	0	-11.43	23.8	22.6	24.1
207	20211017BS02	1	UU试验	16.95	4.12	97	0	-2	50	788.7	0	51.1	18.35	507.5	85	0	0	1	1	1	22.94	15.54	554.5	47	11.8	399.25	253.75	0	266.2	216.2	0.16	0	-11.47	23.8	22.6	24.1
208	20211017BS02	1	UU试验	17.03	4.13	97	0	-2	50	789.6	0	51.1	18.45	508.1	85	0	0	1	1	1	23.06	15.61	555.1	47	11.81	399.55	254.05	0	266.4	216.4	0.16	0	-11.53	23.8	22.6	24.1
209	20211017BS02	1	UU试验	17.12	4.14	97	0	-2	50	789.6	0	51.1	18.52	505.8	85	0	0	1	1	1	23.15	15.61	552.8	47	11.76	398.4	252.9	0	265.6	215.6	0.16	0	-11.58	23.8	22.6	24.1
210	20211017BS02	1	UU试验	17.2	4.15	97	0	-2	50	790.4	0	51.1	18.62	506.3	85	0	0	1	1	1	23.27	15.61	553.3	47	11.77	398.65	253.15	0	265.8	215.8	0.16	0	-11.64	23.7	22.6	24.1
211	20211017BS02	1	UU试验	17.28	4.16	97	0	-2	50	792.1	0	51.1	18.69	507.4	85	0	0	1	1	1	23.36	15.69	554.4	47	11.8	399.2	253.7	0	266.1	216.1	0.16	0	-11.68	23.8	22.6	24.1
212	20211017BS02	1	UU试验	17.37	4.17	97	0	-2	50	793.8	0	51.1	18.79	505.9	85	0	0	1	1	1	23.49	15.69	552.9	47	11.76	398.45	252.95	0	265.6	215.6	0.16	0	-11.75	23.8	22.6	24.1
213	20211017BS02	1	UU试验	17.45	4.18	96	0	-2	50	793	0	51.1	18.86	505.4	85	0	0	1	1	1	23.58	15.69	551.4	46	11.99	396.7	252.7	0	264.5	214.5	0.16	0	-11.79	23.7	22.6	24
214	20211017BS02	1	UU试验	17.53	4.19	97	0	-2	50	796.4	0	51.1	18.96	507.6	85	0	0	1	1	1	23.7	15.76	554.6	47	11.8	399.3	253.8	0	266.2	216.2	0.16	0	-11.85	23.7	22.6	24.1
215	20211017BS02	1	UU试验	17.62	4.2	97	0	-2	50	796.4	0	51.1	19.02	505.3	85	0	0	1	1	1	23.78	15.76	552.3	47	11.75	398.15	252.65	0	265.4	215.4	0.16	0	-11.89	23.7	22.6	24.1
216	20211017BS02	1	UU试验	17.7	4.21	97	0	-2	49	797.3	0	51.1	19.12	505.9	85	0	0	1	1	1	23.9	15.76	553.9	48	11.54	398.45	252.95	0	265.6	216.6	0.16	0	-11.95	23.7	22.6	24.1
217	20211017BS02	1	UU试验	17.78	4.22	97	0	-2	50	799	0	51.1	19.19	507	85	0	0	1	1	1	23.99	15.76	554	47	11.79	399	253.5	0	266	216	0.16	0	-12	23.7	22.6	24.1
218	20211017BS02	1	UU试验	17.87	4.23	97	0	-2	50	800.7	0	51.1	19.29	508.1	85	0	0	1	1	1	24.11	15.83	555.1	47	11.81	399.55	254.05	0	266.4	216.4	0.16	0	-12.06	23.7	22.6	24.1
219	20211017BS02	1	UU试验	17.95	4.24	96	0	-2	50	801.5	0	51.1	19.37	506.3	85	0	0	1	1	1	24.21	15.83	552.3	46	12.01	397.15	253.15	0	264.8	214.8	0.16	0	-12.11	23.7	22.6	24.1
220	20211017BS02	1	UU试验	18.03	4.25	96	0	-2	50	804.1	0	51.1	19.47	508	85	0	0	1	1	1	24.34	15.9	554	46	12.04	398	254	0	265.3	215.3	0.16	0	-12.17	23.7	22.6	24.1
221	20211017BS02	1	UU试验	18.12	4.26	96	0	-2	50	801.5	0	51.1	19.54	504.1	85	0	0	1	1	1	24.43	15.9	550.1	46	11.96	396.05	252.05	0	264	214	0.16	0	-12.22	23.7	22.6	24.1
222	20211017BS02	1	UU试验	18.2	4.27	96	0	-2	50	802.4	0	51.1	19.65	504.7	85	0	0	1	1	1	24.56	15.9	550.7	46	11.97	396.35	252.35	0	264.2	214.2	0.16	0	-12.28	23.7	22.6	24.1
223	20211017BS02	1	UU试验	18.28	4.28	97	0	-2	50	803.3	0	51.1	19.72	505.2	85	0	0	1	1	1	24.65	15.9	552.2	47	11.75	398.1	252.6	0	265.4	215.4	0.16	0	-12.33	23.7	22.6	24.1
224	20211017BS02	1	UU试验	18.37	4.29	97	0	-2	49	717.7	0	51.1	20.4	451.4	85	0	0	1	1	1	25.5	16.11	499.4	48	10.4	371.2	225.7	0	247.5	198.5	0.18	0	-12.75	23.7	22.6	24
225	20211017BS02	1	UU试验	18.45	4.3	97	0	-2	49	721.1	0	51.1	20.44	447.6	85	0	0	1	1	1	25.55	16.11	495.6	48	10.33	369.3	223.8	0	246.2	197.2	0.18	0	-12.78	23.7	22.6	24
226	20211017BS02	1	UU试验	18.53	4.31	97	0	-2	49	723.7	0	51.1	20.51	449.2	85	0	0	1	1	1	25.64	16.11	497.2	48	10.36	370.1	224.6	0	246.7	197.7	0.18	0	-12.82	23.7	22.6	24
227	20211017BS02	1	UU试验	18.62	4.31	97	0	-2	49	723.7	0	51.1	20.59	449.2	85	0	0	1	1	1	25.74	16.18	497.2	48	10.36	370.1	224.6	0	246.7	197.7	0.18	0	-12.87	23.7	22.6	24
228	20211017BS02	1	UU试验	18.7	4.32	97	0	-2	50	722	0	51.1	20.68	446.2	85	0	0	1	1	1	25.85	16.18	493.2	47	10.49	368.6	223.1	0	245.7	195.7	0.18	0	-12.93	23.7	22.6	24
229	20211017BS02	1	UU试验	18.78	4.33	97	0	-2	49	727.1	0	51.1	20.71	449.4	85	0	0	1	1	1	25.89	16.18	497.4	48	10.36	370.2	224.7	0	246.8	197.8	0.18	0	-12.95	23.7	22.6	24
230	20211017BS02	1	UU试验	18.87	4.34	97	0	-2	50	732.3	0	51.1	20.79	452.6	85	0	0	1	1	1	25.99	16.18	499.6	47	10.63	371.8	226.3	0	247.9	197.9	0.18	0	-13	23.7	22.6	24
231	20211017BS02	1	UU试验	18.95	4.35	97	0	-2	50	732.3	0	51.1	20.85	452.6	85	0	0	1	1	1	26.06	16.25	499.6	47	10.63	371.8	226.3	0	247.9	197.9	0.18	0	-13.03	23.7	22.6	24
232	20211017BS02	1	UU试验	19.03	4.36	97	0	-2	49	735.7	0	51.1	20.94	452.7	85	0	0	1	1	1	26.18	16.25	500.7	48	10.43	371.85	226.35	0	247.9	198.9	0.18	0	-13.09	23.7	22.6	24
233	20211017BS02	1	UU试验	19.12	4.37	97	0	-2	50	738.2	0	51.1	21	454.3	85	0	0	1	1	1	26.25	16.25	501.3	47	10.67	372.65	227.15	0	248.4	198.4	0.18	0	-13.13	23.7	22.6	24
234	20211017BS02	1	UU试验	19.2	4.38	97	0	-2	49	740	0	51.1	21.09	455.4	85	0	0	1	1	1	26.36	16.32	503.4	48	10.49	373.2	227.7	0	248.8	199.8	0.18	0	-13.18	23.7	22.6	24
235	20211017BS02	1	UU试验	19.28	4.39	97	0	-2	50	739.1	0	51.1	21.15	452.9	85	0	0	1	1	1	26.44	16.32	499.9	47	10.64	371.95	226.45	0	248	198	0.18	0	-13.22	23.7	22.6	24
236	20211017BS02	1	UU试验	19.37	4.4	97	0	-2	50	739.1	0	51.1	21.25	452.9	85	0	0	1	1	1	26.56	16.32	499.9	47	10.64	371.95	226.45	0	248	198	0.18	0	-13.28	23.7	22.6	24
237	20211017BS02	1	UU试验	19.45	4.41	97	0	-2	49	739.1	0	51.1	21.32	452.9	85	0	0	1	1	1	26.65	16.39	500.9	48	10.44	371.95	226.45	0	248	199	0.18	0	-13.33	23.7	22.6	24
238	20211017BS02	1	UU试验	19.53	4.42	96	0	-2	50	740	0	51.1	21.41	451.5	85	0	0	1	1	1	26.76	16.39	497.5	46	10.82	369.75	225.75	0	246.5	196.5	0.18	0	-13.38	23.7	22.6	24
239	20211017BS02	1	UU试验	19.62	4.43	96	0	-2	49	740.8	0	51.1	21.47	452	85	0	0	1	1	1	26.84	16.39	499	47	10.62	370	226	0	246.7	197.7	0.18	0	-13.42	23.7	22.6	24
240	20211017BS02	1	UU试验	19.7	4.44	96	0	-2	49	741.7	0	51.1	21.57	452.5	85	0	0	1	1	1	26.96	16.47	499.5	47	10.63	370.25	226.25	0	246.8	197.8	0.18	0	-13.48	23.7	22.6	24
241	20211017BS02	1	UU试验	19.78	4.45	96	0	-2	49	742.5	0	51.1	21.64	450.8	85	0	0	1	1	1	27.05	16.47	497.8	47	10.59	369.4	225.4	0	246.3	197.3	0.18	0	-13.53	23.7	22.6	24
242	20211017BS02	1	UU试验	19.87	4.46	96	0	-2	49	742.5	0	51.1	21.74	450.8	85	0	0	1	1	1	27.18	16.47	497.8	47	10.59	369.4	225.4	0	246.3	197.3	0.18	0	-13.59	23.7	22.6	24
243	20211017BS02	1	UU试验	19.95	4.47	97	0	-2	49	743.4	0	51.1	21.81	451.4	85	0	0	1	1	1	27.26	16.47	499.4	48	10.4	371.2	225.7	0	247.5	198.5	0.18	0	-13.63	23.7	22.6	24
244	20211017BS02	1	UU试验	20.03	4.48	97	0	-2	50	743.4	0	51.1	21.9	451.4	85	0	0	1	1	1	27.37	16.54	498.4	47	10.6	371.2	225.7	0	247.5	197.5	0.18	0	-13.69	23.7	22.6	24
245	20211017BS02	1	UU试验	20.12	4.49	97	0	-2	49	745.1	0	51.1	21.97	450.5	85	0	0	1	1	1	27.46	16.54	498.5	48	10.39	370.75	225.25	0	247.2	198.2	0.18	0	-13.73	23.7	22.6	24
246	20211017BS02	1	UU试验	20.2	4.49	97	0	-2	49	745.1	0	51.1	22.07	450.5	85	0	0	1	1	1	27.59	16.54	498.5	48	10.39	370.75	225.25	0	247.2	198.2	0.18	0	-13.8	23.7	22.6	24
247	20211017BS02	1	UU试验	20.28	4.5	97	0	-2	49	745.1	0	51.1	22.14	450.5	85	0	0	1	1	1	27.68	16.61	498.5	48	10.39	370.75	225.25	0	247.2	198.2	0.18	0	-13.84	23.7	22.6	24
248	20211017BS02	1	UU试验	20.37	4.51	96	0	-2	49	745.1	0	51.1	22.23	448.6	85	0	0	1	1	1	27.79	16.61	495.6	47	10.54	368.3	224.3	0	245.5	196.5	0.18	0	-13.9	23.7	22.6	24
249	20211017BS02	1	UU试验	20.45	4.52	96	0	-2	50	745.1	0	51.1	22.3	448.6	85	0	0	1	1	1	27.88	16.61	494.6	46	10.75	368.3	224.3	0	245.5	195.5	0.18	0	-13.94	23.7	22.6	24
250	20211017BS02	1	UU试验	20.53	4.53	96	0	-2	49	743.4	0	51.1	22.39	447.6	85	0	0	1	1	1	27.99	16.68	494.6	47	10.52	367.8	223.8	0	245.2	196.2	0.18	0	-14	23.7	22.6	24
251	20211017BS02	1	UU试验	20.62	4.54	97	0	-2	49	750.2	0	51.1	22.45	449.8	85	0	0	1	1	1	28.06	16.68	497.8	48	10.37	370.4	224.9	0	246.9	197.9	0.18	0	-14.03	23.7	22.6	24
252	20211017BS02	1	UU试验	20.7	4.55	97	0	-2	50	750.2	0	51.1	22.55	449.8	85	0	0	1	1	1	28.19	16.68	496.8	47	10.57	370.4	224.9	0	246.9	196.9	0.18	0	-14.1	23.7	22.6	24
253	20211017BS02	1	UU试验	20.78	4.56	96	0	-2	49	747.7	0	51.1	22.62	448.3	85	0	0	1	1	1	28.27	16.76	495.3	47	10.54	368.15	224.15	0	245.4	196.4	0.18	0	-14.14	23.7	22.6	24
254	20211017BS02	1	UU试验	20.87	4.57	97	0	-2	50	749.4	0	51.1	22.71	447.1	85	0	0	1	1	1	28.39	16.76	494.1	47	10.51	369.05	223.55	0	246	196	0.18	0	-14.2	23.7	22.6	24
255	20211017BS02	1	UU试验	20.95	4.58	97	0	-2	49	751.1	0	51.1	22.78	448.2	85	0	0	1	1	1	28.48	16.76	496.2	48	10.34	369.6	224.1	0	246.4	197.4	0.18	0	-14.24	23.7	22.6	24
256	20211017BS02	1	UU试验	21.03	4.59	96	0	-2	49	751.9	0	51.1	22.88	448.6	85	0	0	1	1	1	28.6	16.83	495.6	47	10.54	368.3	224.3	0	245.5	196.5	0.18	0	-14.3	23.7	22.5	24
257	20211017BS02	1	UU试验	21.12	4.6	97	0	-2	49	751.9	0	51.1	22.93	446.8	85	0	0	1	1	1	28.66	16.83	494.8	48	10.31	368.9	223.4	0	245.9	196.9	0.18	0	-14.33	23.7	22.6	24
258	20211017BS02	1	UU试验	21.2	4.6	97	0	-2	49	752.8	0	51.1	23.03	447.3	85	0	0	1	1	1	28.79	16.83	495.3	48	10.32	369.15	223.65	0	246.1	197.1	0.18	0	-14.4	23.7	22.6	24
259	20211017BS02	1	UU试验	21.28	4.61	96	0	-2	49	751.9	0	51.1	23.1	446.8	85	0	0	1	1	1	28.88	16.9	493.8	47	10.51	367.4	223.4	0	244.9	195.9	0.18	0	-14.44	23.7	22.5	24
260	20211017BS02	1	UU试验	21.37	4.62	96	0	-2	49	751.9	0	51.1	23.2	444.9	85	0	0	1	1	1	29	16.9	491.9	47	10.47	366.45	222.45	0	244.3	195.3	0.18	0	-14.5	23.7	22.6	24
261	20211017BS02	1	UU试验	21.45	4.63	96	0	-2	49	753.6	0	51.1	23.26	445.9	85	0	0	1	1	1	29.08	16.9	492.9	47	10.49	366.95	222.95	0	244.6	195.6	0.18	0	-14.54	23.7	22.5	24
262	20211017BS02	1	UU试验	21.53	4.64	96	0	-2	49	752.8	0	51.1	23.35	445.4	85	0	0	1	1	1	29.19	16.97	492.4	47	10.48	366.7	222.7	0	244.5	195.5	0.18	0	-14.6	23.7	22.6	24
263	20211017BS02	1	UU试验	21.62	4.65	97	0	-2	49	753.6	0	51.1	23.41	444.1	85	0	0	1	1	1	29.26	16.97	492.1	48	10.25	367.55	222.05	0	245	196	0.18	0	-14.63	23.7	22.5	24
264	20211017BS02	1	UU试验	21.7	4.66	97	0	-2	49	754.5	0	51.1	23.5	444.6	85	0	0	1	1	1	29.38	16.97	492.6	48	10.26	367.8	222.3	0	245.2	196.2	0.18	0	-14.69	23.7	22.5	24
265	20211017BS02	1	UU试验	21.78	4.67	96	0	-2	49	753.6	0	51.1	23.57	444.1	85	0	0	1	1	1	29.46	17.05	491.1	47	10.45	366.05	222.05	0	244	195	0.18	0	-14.73	23.7	22.6	24
266	20211017BS02	1	UU试验	21.87	4.68	96	0	-2	49	751.9	0	51.1	23.66	441	85	0	0	1	1	1	29.58	17.05	488	47	10.38	364.5	220.5	0	243	194	0.18	0	-14.79	23.7	22.6	24
267	20211017BS02	1	UU试验	21.95	4.69	96	0	-2	49	752.8	0	51.1	23.72	441.5	85	0	0	1	1	1	29.65	17.05	488.5	47	10.39	364.75	220.75	0	243.2	194.2	0.18	0	-14.83	23.7	22.5	24
268	20211017BS02	1	UU试验	22.03	4.69	97	0	-2	49	752.8	0	51.1	23.81	441.5	85	0	0	1	1	1	29.76	17.12	489.5	48	10.2	366.25	220.75	0	244.2	195.2	0.18	0	-14.88	23.7	22.6	24
269	20211017BS02	1	UU试验	22.12	4.7	97	0	-2	49	753.6	0	51.1	23.88	440.2	85	0	0	1	1	1	29.85	17.12	488.2	48	10.17	365.6	220.1	0	243.7	194.7	0.18	0	-14.93	23.7	22.5	24
270	20211017BS02	1	UU试验	22.2	4.71	97	0	-2	49	754.5	0	51.1	23.96	440.7	85	0	0	1	1	1	29.95	17.12	488.7	48	10.18	365.85	220.35	0	243.9	194.9	0.18	0	-14.98	23.7	22.6	24
271	20211017BS02	1	UU试验	22.28	4.72	97	0	-2	49	755.4	0	51.1	24.03	441.2	85	0	0	1	1	1	30.04	17.12	489.2	48	10.19	366.1	220.6	0	244.1	195.1	0.18	0	-15.02	23.7	22.6	24
272	20211017BS02	1	UU试验	22.37	4.73	97	0	-2	49	754.5	0	51.1	24.12	440.7	85	0	0	1	1	1	30.15	17.19	488.7	48	10.18	365.85	220.35	0	243.9	194.9	0.18	0	-15.08	23.7	22.5	24
273	20211017BS02	1	UU试验	22.45	4.74	96	0	-2	49	754.5	0	51.1	24.18	438.9	85	0	0	1	1	1	30.23	17.19	485.9	47	10.34	363.45	219.45	0	242.3	193.3	0.18	0	-15.12	23.7	22.6	24
274	20211017BS02	1	UU试验	22.53	4.75	97	0	-2	49	753.6	0	51.1	24.28	438.4	85	0	0	1	1	1	30.35	17.27	486.4	48	10.13	364.7	219.2	0	243.1	194.1	0.18	0	-15.18	23.7	22.5	24
275	20211017BS02	1	UU试验	22.62	4.76	96	0	-2	49	754.5	0	51.1	24.34	436.9	85	0	0	1	1	1	30.43	17.27	483.9	47	10.3	362.45	218.45	0	241.6	192.6	0.18	0	-15.22	23.7	22.5	24
276	20211017BS02	1	UU试验	22.7	4.76	97	0	-2	49	754.5	0	51.1	24.44	436.9	85	0	0	1	1	1	30.55	17.27	484.9	48	10.1	363.95	218.45	0	242.6	193.6	0.18	0	-15.28	23.7	22.5	24
277	20211017BS02	1	UU试验	22.78	4.77	97	0	-2	49	754.5	0	51.1	24.5	436.9	85	0	0	1	1	1	30.63	17.27	484.9	48	10.1	363.95	218.45	0	242.6	193.6	0.18	0	-15.32	23.7	22.5	24
278	20211017BS02	1	UU试验	22.87	4.78	97	0	-2	49	755.4	0	51.1	24.6	437.4	85	0	0	1	1	1	30.75	17.34	485.4	48	10.11	364.2	218.7	0	242.8	193.8	0.18	0	-15.38	23.7	22.5	24
279	20211017BS02	1	UU试验	22.95	4.79	96	0	-2	49	753.6	0	51.1	24.66	434.6	85	0	0	1	1	1	30.83	17.34	481.6	47	10.25	361.3	217.3	0	240.9	191.9	0.18	0	-15.42	23.7	22.5	24
280	20211017BS02	1	UU试验	23.03	4.8	96	0	-2	49	755.4	0	51.1	24.76	435.6	85	0	0	1	1	1	30.95	17.41	482.6	47	10.27	361.8	217.8	0	241.2	192.2	0.18	0	-15.48	23.7	22.5	24
281	20211017BS02	1	UU试验	23.12	4.81	96	0	-2	49	756.2	0	51.1	24.82	434.3	85	0	0	1	1	1	31.03	17.41	481.3	47	10.24	361.15	217.15	0	240.8	191.8	0.18	0	-15.52	23.7	22.5	24
282	20211017BS02	1	UU试验	23.2	4.82	96	0	-2	49	754.5	0	51.1	24.92	433.4	85	0	0	1	1	1	31.15	17.41	480.4	47	10.22	360.7	216.7	0	240.5	191.5	0.18	0	-15.58	23.7	22.5	24
283	20211017BS02	1	UU试验	23.28	4.83	97	0	-2	49	755.4	0	51.1	24.98	433.9	85	0	0	1	1	1	31.23	17.41	481.9	48	10.04	362.45	216.95	0	241.6	192.6	0.18	0	-15.62	23.7	22.5	24
284	20211017BS02	1	UU试验	23.37	4.83	97	0	-2	49	755.4	0	51.1	25.08	433.9	85	0	0	1	1	1	31.35	17.49	481.9	48	10.04	362.45	216.95	0	241.6	192.6	0.18	0	-15.68	23.7	22.5	24
285	20211017BS02	1	UU试验	23.45	4.84	97	0	-2	49	755.4	0	51.1	25.14	431.9	85	0	0	1	1	1	31.43	17.49	479.9	48	10	361.45	215.95	0	241	192	0.18	0	-15.72	23.7	22.5	24
286	20211017BS02	1	UU试验	23.53	4.85	97	0	-2	49	756.2	0	51.1	25.23	432.4	85	0	0	1	1	1	31.54	17.56	480.4	48	10.01	361.7	216.2	0	241.1	192.1	0.18	0	-15.77	23.7	22.5	24
287	20211017BS02	1	UU试验	23.62	4.86	96	0	-2	49	757.1	0	51.1	25.3	431.2	85	0	0	1	1	1	31.63	17.56	478.2	47	10.17	359.6	215.6	0	239.7	190.7	0.18	0	-15.82	23.7	22.5	24
288	20211017BS02	1	UU试验	23.7	4.87	96	0	-2	49	756.2	0	51.1	25.4	430.6	85	0	0	1	1	1	31.75	17.56	477.6	47	10.16	359.3	215.3	0	239.5	190.5	0.18	0	-15.88	23.7	22.5	24
289	20211017BS02	1	UU试验	23.78	4.88	97	0	-2	49	755.4	0	51.1	25.45	430.2	85	0	0	1	1	1	31.81	17.56	478.2	48	9.96	360.6	215.1	0	240.4	191.4	0.18	0	-15.91	23.7	22.5	24
290	20211017BS02	1	UU试验	23.87	4.89	97	0	-2	49	755.4	0	51.1	25.55	430.2	85	0	0	1	1	1	31.94	17.64	478.2	48	9.96	360.6	215.1	0	240.4	191.4	0.18	0	-15.97	23.7	22.5	24
291	20211017BS02	1	UU试验	23.95	4.89	97	0	-2	49	756.2	0	51.1	25.62	428.7	85	0	0	1	1	1	32.03	17.64	476.7	48	9.93	359.85	214.35	0	239.9	190.9	0.18	0	-16.02	23.7	22.5	24
292	20211017BS02	1	UU试验	24.03	4.9	97	0	-2	49	754.5	0	51.1	25.72	427.7	85	0	0	1	1	1	32.15	17.71	475.7	48	9.91	359.35	213.85	0	239.6	190.6	0.18	0	-16.08	23.7	22.5	24
293	20211017BS02	1	UU试验	24.12	4.91	96	0	-2	49	755.4	0	51.1	25.78	426.5	85	0	0	1	1	1	32.23	17.71	473.5	47	10.07	357.25	213.25	0	238.2	189.2	0.18	0	-16.12	23.7	22.5	24
294	20211017BS02	1	UU试验	24.2	4.92	96	0	-2	49	753.6	0	49.3	25.87	425.5	85	0	0	1	1	1	32.34	17.71	472.5	47	10.05	356.75	212.75	0	237.8	188.8	0.18	0	-16.17	23.6	22.5	23.9
295	20211017BS02	1	UU试验	24.28	4.93	96	0	-2	49	753.6	0	51.1	25.94	425.5	85	0	0	1	1	1	32.43	17.79	472.5	47	10.05	356.75	212.75	0	237.8	188.8	0.18	0	-16.22	23.7	22.5	24
296	20211017BS02	1	UU试验	24.37	4.94	96	0	-2	49	754.5	0	51.1	26.04	424.1	85	0	0	1	1	1	32.55	17.79	471.1	47	10.02	356.05	212.05	0	237.4	188.4	0.18	0	-16.28	23.6	22.5	23.9
297	20211017BS02	1	UU试验	24.45	4.94	97	0	-2	49	752.8	0	51.1	26.09	423.2	85	0	0	1	1	1	32.61	17.79	471.2	48	9.82	357.1	211.6	0	238.1	189.1	0.19	0	-16.31	23.6	22.5	23.9
