# Supplementary material for: Effect of freeze‒thaw cycles on root–Soil composite mechanical properties and slope stability
Source: PLoS One. 2024 Apr 25;19(4):e0302409. doi: 10.1371/journal.pone.0302409 (PMC11045164; doi:10.1371/journal.pone.0302409)
Supplement: S1 File — (ZIP) [file pone.0302409.s001.zip › Original data/original data/三轴/100kpa/100kpa EXCEL/(D4G5,100kpa)20211030BS04_uu_1.xlsx]

## Sheet: _20211030BS04_uu_1
ID	GCID	SpecimenID	TstMode	TimeMin	Squareroot	WeiYa	wytb	FanYa1	KongYa	CR	fytb	TiBian	ZhouXWeiYi	Q1dQ3	TargetWY	TargetFY1	TargetZYLC	TargetStrainSpd	TargetSYWD	TargetZTWD	E1	TuArea	Q11	Q31	Q11cQ31	HalfQ1pQ3	HalfQ1dQ3	Saturation	HalfQ11pQ31	Q1	K0	Ev	Er	sywd	ttwd	ztwd
1	20211030BS04	1	UU试验	0	0	97	0	9	0	0	0	23.7	0	8.6	87	0	0	1	1	1	0	12	0	0	0	0	0	0	0	0	0	0	0	20.5	19.2	20.6
2	20211030BS04	1	UU试验	0.08	0.29	97	0	-3	22	15.4	0	23.7	0	12.8	87	0	0	1	1	1	0	12	87.8	75	1.17	151.9	6.4	0	101.3	79.3	0.88	0	0	20.5	19.2	20.6
3	20211030BS04	1	UU试验	0.13	0.37	97	0	-3	22	26.5	0	23.7	0.05	22.1	87	0	0	1	1	1	0.06	12	97.1	75	1.29	156.55	11.05	0	104.4	82.4	0.81	0	-0.03	20.5	19.2	20.6
4	20211030BS04	1	UU试验	0.23	0.48	97	0	-3	23	34.2	0	23.7	0.15	28.5	87	0	0	1	1	1	0.19	12	102.5	74	1.39	159.75	14.25	0	106.5	83.5	0.77	0	-0.1	20.5	19.2	20.6
5	20211030BS04	1	UU试验	0.28	0.53	98	0	-3	23	37.6	0	25.5	0.22	31.3	87	0	0	1	1	1	0.28	12.06	106.3	75	1.42	162.65	15.65	0	108.4	85.4	0.76	0	-0.14	20.5	19.2	20.6
6	20211030BS04	1	UU试验	0.37	0.61	98	0	-3	23	40.2	0	25.5	0.3	33.3	87	0	0	1	1	1	0.38	12.06	108.3	75	1.44	163.65	16.65	0	109.1	86.1	0.75	0	-0.19	20.5	19.2	20.6
7	20211030BS04	1	UU试验	0.42	0.65	97	0	-3	23	42.8	0	25.5	0.37	35.5	87	0	0	1	1	1	0.46	12.06	109.5	74	1.48	163.25	17.75	0	108.8	85.8	0.73	0	-0.23	20.5	19.2	20.6
8	20211030BS04	1	UU试验	0.5	0.71	97	0	-3	24	44.5	0	25.5	0.45	36.9	87	0	0	1	1	1	0.56	12.06	109.9	73	1.51	163.95	18.45	0	109.3	85.3	0.72	0	-0.28	20.5	19.2	20.6
9	20211030BS04	1	UU试验	0.58	0.76	97	0	-3	24	48.8	0	25.5	0.52	40.5	87	0	0	1	1	1	0.65	12.06	113.5	73	1.55	165.75	20.25	0	110.5	86.5	0.71	0	-0.33	20.5	19.2	20.6
10	20211030BS04	1	UU试验	0.67	0.82	97	0	-3	24	57.3	0	25.5	0.63	47.5	87	0	0	1	1	1	0.79	12.12	120.5	73	1.65	169.25	23.75	0	112.8	88.8	0.67	0	-0.4	20.5	19.2	20.6
11	20211030BS04	1	UU试验	0.75	0.87	97	0	-3	24	60.7	0	25.5	0.7	50.1	87	0	0	1	1	1	0.88	12.12	123.1	73	1.69	170.55	25.05	0	113.7	89.7	0.66	0	-0.44	20.5	19.2	20.6
12	20211030BS04	1	UU试验	0.83	0.91	98	0	-3	25	60.7	0	25.5	0.82	50.1	87	0	0	1	1	1	1.02	12.12	123.1	73	1.69	172.05	25.05	0	114.7	89.7	0.66	0	-0.51	20.5	19.2	20.6
13	20211030BS04	1	UU试验	0.92	0.96	98	0	-3	25	60.7	0	27.4	0.89	50.1	87	0	0	1	1	1	1.11	12.12	123.1	73	1.69	172.05	25.05	0	114.7	89.7	0.66	0	-0.56	20.5	19.2	20.6
14	20211030BS04	1	UU试验	1	1	97	0	-3	25	61.6	0	27.4	1	50.8	87	0	0	1	1	1	1.25	12.12	122.8	72	1.71	170.9	25.4	0	113.9	88.9	0.66	0	-0.63	20.5	19.2	20.6
15	20211030BS04	1	UU试验	1.08	1.04	97	0	-3	25	62.4	0	27.4	1.07	51.5	87	0	0	1	1	1	1.34	12.19	123.5	72	1.72	171.25	25.75	0	114.2	89.2	0.65	0	-0.67	20.5	19.2	20.6
16	20211030BS04	1	UU试验	1.17	1.08	97	0	-3	26	83.8	0	27.4	1.18	68.7	87	0	0	1	1	1	1.48	12.19	139.7	71	1.97	179.85	34.35	0	119.9	93.9	0.59	0	-0.74	20.5	19.3	20.6
17	20211030BS04	1	UU试验	1.25	1.12	97	0	-3	26	100.9	0	27.4	1.25	82.8	87	0	0	1	1	1	1.56	12.19	153.8	71	2.17	186.9	41.4	0	124.6	98.6	0.54	0	-0.78	20.5	19.2	20.6
18	20211030BS04	1	UU试验	1.33	1.15	97	0	-3	26	119.8	0	27.4	1.35	98.3	87	0	0	1	1	1	1.69	12.19	169.3	71	2.38	194.65	49.15	0	129.8	103.8	0.5	0	-0.85	20.5	19.3	20.6
19	20211030BS04	1	UU试验	1.42	1.19	97	0	-3	26	129.2	0	27.4	1.43	106	87	0	0	1	1	1	1.79	12.25	177	71	2.49	198.5	53	0	132.3	106.3	0.48	0	-0.9	20.5	19.3	20.6
20	20211030BS04	1	UU试验	1.5	1.22	97	0	-3	26	143.7	0	27.4	1.53	117.3	87	0	0	1	1	1	1.91	12.25	188.3	71	2.65	204.15	58.65	0	136.1	110.1	0.45	0	-0.96	20.5	19.3	20.6
21	20211030BS04	1	UU试验	1.58	1.26	98	0	-3	27	152.3	0	27.4	1.61	124.3	87	0	0	1	1	1	2.01	12.25	195.3	71	2.75	209.15	62.15	0	139.4	112.4	0.44	0	-1	20.5	19.3	20.6
22	20211030BS04	1	UU试验	1.67	1.29	98	0	-3	27	165.1	0	27.4	1.71	134.8	87	0	0	1	1	1	2.14	12.25	205.8	71	2.9	214.4	67.4	0	142.9	115.9	0.42	0	-1.07	20.5	19.3	20.6
23	20211030BS04	1	UU试验	1.75	1.32	98	0	-3	27	173.7	0	29.2	1.78	141.8	87	0	0	1	1	1	2.23	12.25	212.8	71	3	217.9	70.9	0	145.3	118.3	0.41	0	-1.12	20.5	19.3	20.6
24	20211030BS04	1	UU试验	1.83	1.35	98	0	-3	27	185.6	0	29.2	1.89	151.5	87	0	0	1	1	1	2.36	12.31	222.5	71	3.13	222.75	75.75	0	148.5	121.5	0.39	0	-1.18	20.5	19.3	20.6
25	20211030BS04	1	UU试验	1.92	1.38	98	0	-3	27	194.2	0	29.2	1.97	157.8	87	0	0	1	1	1	2.46	12.31	228.8	71	3.22	225.9	78.9	0	150.6	123.6	0.38	0	-1.23	20.5	19.3	20.6
26	20211030BS04	1	UU试验	2	1.41	98	0	-3	27	206.2	0	29.2	2.08	167.5	87	0	0	1	1	1	2.6	12.31	238.5	71	3.36	230.75	83.75	0	153.8	126.8	0.37	0	-1.3	20.5	19.3	20.6
27	20211030BS04	1	UU试验	2.08	1.44	97	0	-3	27	213.9	0	29.2	2.16	173.8	87	0	0	1	1	1	2.7	12.31	243.8	70	3.48	232.4	86.9	0	154.9	127.9	0.36	0	-1.35	20.5	19.3	20.6
28	20211030BS04	1	UU试验	2.17	1.47	97	0	-3	27	224.1	0	29.2	2.28	182	87	0	0	1	1	1	2.85	12.37	252	70	3.6	236.5	91	0	157.7	130.7	0.35	0	-1.43	20.5	19.3	20.6
29	20211030BS04	1	UU试验	2.25	1.5	97	0	-3	27	231	0	29.2	2.36	186.7	87	0	0	1	1	1	2.95	12.37	256.7	70	3.67	238.85	93.35	0	159.2	132.2	0.34	0	-1.48	20.5	19.3	20.6
30	20211030BS04	1	UU试验	2.33	1.53	97	0	-3	27	242.9	0	29.2	2.47	196.4	87	0	0	1	1	1	3.09	12.37	266.4	70	3.81	243.7	98.2	0	162.5	135.5	0.33	0	-1.55	20.5	19.3	20.6
31	20211030BS04	1	UU试验	2.42	1.55	97	0	-3	27	249.8	0	29.2	2.55	201.9	87	0	0	1	1	1	3.19	12.37	271.9	70	3.88	246.45	100.95	0	164.3	137.3	0.32	0	-1.6	20.5	19.3	20.6
32	20211030BS04	1	UU试验	2.5	1.58	97	0	-3	28	259.2	0	29.2	2.66	209.5	87	0	0	1	1	1	3.33	12.43	278.5	69	4.04	250.25	104.75	0	166.8	138.8	0.32	0	-1.67	20.5	19.3	20.6
33	20211030BS04	1	UU试验	2.58	1.61	97	0	-3	27	266	0	29.2	2.73	214	87	0	0	1	1	1	3.41	12.43	284	70	4.06	252.5	107	0	168.3	141.3	0.31	0	-1.71	20.4	19.3	20.6
34	20211030BS04	1	UU试验	2.67	1.63	97	0	-3	28	275.5	0	29.2	2.85	221.6	87	0	0	1	1	1	3.56	12.43	290.6	69	4.21	256.3	110.8	0	170.9	142.9	0.3	0	-1.78	20.4	19.3	20.6
35	20211030BS04	1	UU试验	2.75	1.66	97	0	-3	28	282.3	0	29.2	2.93	227.1	87	0	0	1	1	1	3.66	12.43	296.1	69	4.29	259.05	113.55	0	172.7	144.7	0.3	0	-1.83	20.4	19.3	20.6
36	20211030BS04	1	UU试验	2.83	1.68	98	0	-3	28	291.7	0	29.2	3.04	234.7	87	0	0	1	1	1	3.8	12.5	304.7	70	4.35	264.35	117.35	0	176.2	148.2	0.29	0	-1.9	20.4	19.3	20.6
37	20211030BS04	1	UU试验	2.92	1.71	98	0	-3	28	298.5	0	31	3.12	238.8	87	0	0	1	1	1	3.9	12.5	308.8	70	4.41	266.4	119.4	0	177.6	149.6	0.29	0	-1.95	20.4	19.3	20.6
38	20211030BS04	1	UU试验	3	1.73	98	0	-3	28	308	0	29.2	3.23	246.4	87	0	0	1	1	1	4.04	12.5	316.4	70	4.52	270.2	123.2	0	180.1	152.1	0.28	0	-2.02	20.4	19.3	20.6
39	20211030BS04	1	UU试验	3.08	1.76	98	0	-3	28	313.9	0	29.2	3.31	251.1	87	0	0	1	1	1	4.14	12.5	321.1	70	4.59	272.55	125.55	0	181.7	153.7	0.28	0	-2.07	20.4	19.3	20.6
40	20211030BS04	1	UU试验	3.17	1.78	98	0	-3	28	323.4	0	31	3.43	258.7	87	0	0	1	1	1	4.29	12.56	328.7	70	4.7	276.35	129.35	0	184.2	156.2	0.27	0	-2.15	20.4	19.3	20.6
41	20211030BS04	1	UU试验	3.25	1.8	97	0	-3	28	328.5	0	29.2	3.51	261.5	87	0	0	1	1	1	4.39	12.56	330.5	69	4.79	276.25	130.75	0	184.2	156.2	0.27	0	-2.2	20.4	19.3	20.6
42	20211030BS04	1	UU试验	3.33	1.83	97	0	-3	28	336.2	0	29.2	3.62	267.7	87	0	0	1	1	1	4.53	12.56	336.7	69	4.88	279.35	133.85	0	186.2	158.2	0.27	0	-2.27	20.4	19.4	20.6
43	20211030BS04	1	UU试验	3.42	1.85	97	0	-3	28	341.3	0	29.2	3.7	271.7	87	0	0	1	1	1	4.63	12.56	340.7	69	4.94	281.35	135.85	0	187.6	159.6	0.26	0	-2.32	20.4	19.4	20.6
44	20211030BS04	1	UU试验	3.5	1.87	97	0	-3	28	349.9	0	29.2	3.81	278.6	87	0	0	1	1	1	4.76	12.62	347.6	69	5.04	284.8	139.3	0	189.9	161.9	0.26	0	-2.38	20.4	19.4	20.6
45	20211030BS04	1	UU试验	3.58	1.89	98	0	-3	28	354.2	0	31	3.88	280.7	87	0	0	1	1	1	4.85	12.62	350.7	70	5.01	287.35	140.35	0	191.6	163.6	0.26	0	-2.42	20.4	19.4	20.6
46	20211030BS04	1	UU试验	3.67	1.91	98	0	-3	28	362.7	0	31	4	287.4	87	0	0	1	1	1	5	12.62	357.4	70	5.11	290.7	143.7	0	193.8	165.8	0.25	0	-2.5	20.4	19.4	20.6
47	20211030BS04	1	UU试验	3.75	1.94	98	0	-3	29	367	0	31	4.07	290.8	87	0	0	1	1	1	5.09	12.62	359.8	69	5.21	292.4	145.4	0	194.9	165.9	0.25	0	-2.55	20.4	19.4	20.6
48	20211030BS04	1	UU试验	3.83	1.96	98	0	-3	28	373.8	0	31	4.18	296.2	87	0	0	1	1	1	5.22	12.69	366.2	70	5.23	295.1	148.1	0	196.7	168.7	0.25	0	-2.61	20.4	19.4	20.6
49	20211030BS04	1	UU试验	3.92	1.98	98	0	-3	28	378.1	0	31	4.25	298	87	0	0	1	1	1	5.31	12.69	368	70	5.26	296	149	0	197.3	169.3	0.25	0	-2.65	20.4	19.4	20.6
50	20211030BS04	1	UU试验	4	2	98	0	-3	29	385.8	0	31	4.37	304	87	0	0	1	1	1	5.46	12.69	373	69	5.41	299	152	0	199.3	170.3	0.24	0	-2.73	20.4	19.4	20.6
51	20211030BS04	1	UU试验	4.08	2.02	98	0	-3	29	389.2	0	31	4.44	306.7	87	0	0	1	1	1	5.55	12.69	375.7	69	5.44	300.35	153.35	0	200.2	171.2	0.24	0	-2.78	20.4	19.4	20.6
52	20211030BS04	1	UU试验	4.17	2.04	97	0	-3	28	395.2	0	31	4.55	311.4	87	0	0	1	1	1	5.69	12.75	380.4	69	5.51	301.2	155.7	0	200.8	172.8	0.24	0	-2.85	20.4	19.4	20.6
53	20211030BS04	1	UU试验	4.25	2.06	97	0	-3	29	399.5	0	31	4.62	313.3	87	0	0	1	1	1	5.78	12.75	381.3	68	5.61	302.15	156.65	0	201.4	172.4	0.24	0	-2.89	20.4	19.4	20.6
54	20211030BS04	1	UU试验	4.33	2.08	98	0	-3	28	405.5	0	31	4.73	318	87	0	0	1	1	1	5.91	12.75	388	70	5.54	306	159	0	204	176	0.24	0	-2.96	20.4	19.4	20.6
55	20211030BS04	1	UU试验	4.42	2.1	98	0	-3	29	408.9	0	31	4.8	320.7	87	0	0	1	1	1	6	12.75	389.7	69	5.65	307.35	160.35	0	204.9	175.9	0.23	0	-3	20.4	19.4	20.6
56	20211030BS04	1	UU试验	4.5	2.12	98	0	-3	29	414.9	0	31	4.91	325.4	87	0	0	1	1	1	6.14	12.81	394.4	69	5.72	309.7	162.7	0	206.5	177.5	0.23	0	-3.07	20.4	19.4	20.6
57	20211030BS04	1	UU试验	4.58	2.14	98	0	-3	29	418.3	0	31	4.98	326.5	87	0	0	1	1	1	6.23	12.81	395.5	69	5.73	310.25	163.25	0	206.8	177.8	0.23	0	-3.12	20.4	19.4	20.6
58	20211030BS04	1	UU试验	4.67	2.16	98	0	-3	29	422.6	0	31	5.08	329.9	87	0	0	1	1	1	6.35	12.81	398.9	69	5.78	311.95	164.95	0	208	179	0.23	0	-3.18	20.4	19.4	20.6
59	20211030BS04	1	UU试验	4.75	2.18	98	0	-3	29	426	0	31	5.15	332.6	87	0	0	1	1	1	6.44	12.81	401.6	69	5.82	313.3	166.3	0	208.9	179.9	0.23	0	-3.22	20.4	19.4	20.6
60	20211030BS04	1	UU试验	4.83	2.2	98	0	-3	29	431.1	0	31	5.25	336.5	87	0	0	1	1	1	6.56	12.81	405.5	69	5.88	315.25	168.25	0	210.2	181.2	0.23	0	-3.28	20.4	19.4	20.6
61	20211030BS04	1	UU试验	4.92	2.22	98	0	-3	29	433.7	0	31	5.32	338.6	87	0	0	1	1	1	6.65	12.88	407.6	69	5.91	316.3	169.3	0	210.9	181.9	0.22	0	-3.33	20.4	19.4	20.6
62	20211030BS04	1	UU试验	5	2.24	98	0	-3	29	439.7	0	31	5.42	341.4	87	0	0	1	1	1	6.78	12.88	410.4	69	5.95	317.7	170.7	0	211.8	182.8	0.22	0	-3.39	20.4	19.4	20.6
63	20211030BS04	1	UU试验	5.08	2.25	98	0	-3	29	443.1	0	31	5.5	344	87	0	0	1	1	1	6.88	12.88	413	69	5.99	319	172	0	212.7	183.7	0.22	0	-3.44	20.4	19.4	20.6
64	20211030BS04	1	UU试验	5.17	2.27	98	0	-3	29	447.4	0	31	5.6	347.4	87	0	0	1	1	1	7	12.88	416.4	69	6.03	320.7	173.7	0	213.8	184.8	0.22	0	-3.5	20.4	19.4	20.6
65	20211030BS04	1	UU试验	5.25	2.29	98	0	-3	29	450.8	0	31	5.67	350	87	0	0	1	1	1	7.09	12.94	419	69	6.07	322	175	0	214.7	185.7	0.22	0	-3.55	20.4	19.4	20.6
66	20211030BS04	1	UU试验	5.33	2.31	98	0	-3	29	455.1	0	31	5.78	351.7	87	0	0	1	1	1	7.23	12.94	420.7	69	6.1	322.85	175.85	0	215.2	186.2	0.22	0	-3.62	20.4	19.4	20.6
67	20211030BS04	1	UU试验	5.42	2.33	98	0	-3	29	457.7	0	31	5.85	353.7	87	0	0	1	1	1	7.31	12.94	422.7	69	6.13	323.85	176.85	0	215.9	186.9	0.22	0	-3.66	20.4	19.4	20.6
68	20211030BS04	1	UU试验	5.5	2.35	98	0	-3	29	461.9	0	31	5.95	357	87	0	0	1	1	1	7.44	12.94	426	69	6.17	325.5	178.5	0	217	188	0.22	0	-3.72	20.4	19.4	20.6
69	20211030BS04	1	UU试验	5.58	2.36	98	0	-3	29	465.4	0	31	6.02	359.7	87	0	0	1	1	1	7.53	13	428.7	69	6.21	326.85	179.85	0	217.9	188.9	0.21	0	-3.77	20.4	19.4	20.6
70	20211030BS04	1	UU试验	5.67	2.38	98	0	-3	29	469.6	0	31	6.12	361.2	87	0	0	1	1	1	7.65	13	430.2	69	6.23	327.6	180.6	0	218.4	189.4	0.21	0	-3.83	20.4	19.4	20.6
71	20211030BS04	1	UU试验	5.75	2.4	98	0	-3	30	472.2	0	31	6.19	363.2	87	0	0	1	1	1	7.74	13	431.2	68	6.34	328.6	181.6	0	219.1	189.1	0.21	0	-3.87	20.4	19.4	20.6
72	20211030BS04	1	UU试验	5.83	2.42	98	0	-3	30	475.6	0	31	6.29	365.8	87	0	0	1	1	1	7.86	13	433.8	68	6.38	329.9	182.9	0	219.9	189.9	0.21	0	-3.93	20.4	19.4	20.6
73	20211030BS04	1	UU试验	5.92	2.43	98	0	-3	29	479	0	31	6.36	368.5	87	0	0	1	1	1	7.95	13.07	437.5	69	6.34	331.25	184.25	0	220.8	191.8	0.21	0	-3.98	20.4	19.4	20.6
74	20211030BS04	1	UU试验	6	2.45	98	0	-3	30	483.3	0	31	6.46	369.8	87	0	0	1	1	1	8.07	13.07	437.8	68	6.44	331.9	184.9	0	221.3	191.3	0.21	0	-4.04	20.4	19.4	20.6
75	20211030BS04	1	UU试验	6.08	2.47	98	0	-3	30	485	0	31	6.53	371.1	87	0	0	1	1	1	8.16	13.07	439.1	68	6.46	332.55	185.55	0	221.7	191.7	0.21	0	-4.08	20.4	19.4	20.6
76	20211030BS04	1	UU试验	6.17	2.48	98	0	-3	30	490.2	0	31	6.63	375.1	87	0	0	1	1	1	8.29	13.07	443.1	68	6.52	334.55	187.55	0	223	193	0.21	0	-4.14	20.4	19.4	20.5
77	20211030BS04	1	UU试验	6.25	2.5	98	0	-3	30	492.7	0	31	6.7	377	87	0	0	1	1	1	8.38	13.07	445	68	6.54	335.5	188.5	0	223.7	193.7	0.21	0	-4.19	20.4	19.5	20.6
78	20211030BS04	1	UU试验	6.33	2.52	98	0	-3	30	497	0	31	6.8	380.3	87	0	0	1	1	1	8.5	13.13	448.3	68	6.59	337.15	190.15	0	224.8	194.8	0.2	0	-4.25	20.4	19.5	20.6
79	20211030BS04	1	UU试验	6.42	2.53	98	0	-3	30	499.6	0	31	6.87	380.5	87	0	0	1	1	1	8.59	13.13	448.5	68	6.6	337.25	190.25	0	224.8	194.8	0.2	0	-4.3	20.4	19.5	20.6
80	20211030BS04	1	UU试验	6.5	2.55	98	0	-3	30	503.9	0	31	6.98	383.8	87	0	0	1	1	1	8.73	13.13	451.8	68	6.64	338.9	191.9	0	225.9	195.9	0.2	0	-4.37	20.4	19.5	20.6
81	20211030BS04	1	UU试验	6.58	2.57	98	0	-3	30	506.4	0	31	7.05	385.7	87	0	0	1	1	1	8.81	13.13	453.7	68	6.67	339.85	192.85	0	226.6	196.6	0.2	0	-4.41	20.4	19.5	20.5
82	20211030BS04	1	UU试验	6.67	2.58	98	0	-3	30	510.7	0	31	7.15	389	87	0	0	1	1	1	8.94	13.2	457	68	6.72	341.5	194.5	0	227.7	197.7	0.2	0	-4.47	20.4	19.5	20.6
83	20211030BS04	1	UU试验	6.75	2.6	98	0	-3	30	514.1	0	32.8	7.22	389.5	87	0	0	1	1	1	9.03	13.2	457.5	68	6.73	341.75	194.75	0	227.8	197.8	0.2	0	-4.52	20.4	19.5	20.5
84	20211030BS04	1	UU试验	6.83	2.61	98	0	-3	30	516.7	0	31	7.33	391.4	87	0	0	1	1	1	9.16	13.2	459.4	68	6.76	342.7	195.7	0	228.5	198.5	0.2	0	-4.58	20.4	19.5	20.5
85	20211030BS04	1	UU试验	6.92	2.63	98	0	-3	30	519.3	0	31	7.4	393.4	87	0	0	1	1	1	9.25	13.2	461.4	68	6.79	343.7	196.7	0	229.1	199.1	0.2	0	-4.63	20.4	19.5	20.5
86	20211030BS04	1	UU试验	7	2.65	98	0	-3	30	522.7	0	32.8	7.51	396	87	0	0	1	1	1	9.39	13.26	464	68	6.82	345	198	0	230	200	0.2	0	-4.7	20.4	19.5	20.5
87	20211030BS04	1	UU试验	7.08	2.66	98	0	-3	30	525.2	0	32.8	7.59	396.1	87	0	0	1	1	1	9.49	13.26	464.1	68	6.83	345.05	198.05	0	230	200	0.2	0	-4.75	20.4	19.5	20.5
88	20211030BS04	1	UU试验	7.17	2.68	98	0	-3	30	528.7	0	32.8	7.7	398.7	87	0	0	1	1	1	9.63	13.26	466.7	68	6.86	346.35	199.35	0	230.9	200.9	0.2	0	-4.82	20.4	19.5	20.6
89	20211030BS04	1	UU试验	7.25	2.69	98	0	-3	30	530.4	0	32.8	7.77	400	87	0	0	1	1	1	9.71	13.26	468	68	6.88	347	200	0	231.3	201.3	0.2	0	-4.86	20.4	19.5	20.5
90	20211030BS04	1	UU试验	7.33	2.71	99	0	-3	30	533.8	0	32.8	7.88	402.6	87	0	0	1	1	1	9.85	13.32	471.6	69	6.83	349.8	201.3	0	233.2	203.2	0.2	0	-4.93	20.4	19.5	20.5
91	20211030BS04	1	UU试验	7.42	2.72	99	0	-3	30	537.2	0	32.8	7.95	403.3	87	0	0	1	1	1	9.94	13.32	472.3	69	6.84	350.15	201.65	0	233.4	203.4	0.2	0	-4.97	20.4	19.5	20.5
92	20211030BS04	1	UU试验	7.5	2.74	98	0	-3	30	539.8	0	32.8	8.06	405.3	87	0	0	1	1	1	10.07	13.32	473.3	68	6.96	349.65	202.65	0	233.1	203.1	0.19	0	-5.04	20.4	19.5	20.5
93	20211030BS04	1	UU试验	7.58	2.75	98	0	-3	30	541.5	0	32.8	8.14	406.5	87	0	0	1	1	1	10.18	13.39	474.5	68	6.98	350.25	203.25	0	233.5	203.5	0.19	0	-5.09	20.4	19.5	20.5
94	20211030BS04	1	UU试验	7.67	2.77	98	0	-3	30	544.9	0	32.8	8.24	406.9	87	0	0	1	1	1	10.3	13.39	474.9	68	6.98	350.45	203.45	0	233.6	203.6	0.19	0	-5.15	20.4	19.5	20.5
95	20211030BS04	1	UU试验	7.75	2.78	98	0	-3	30	546.6	0	32.8	8.32	408.2	87	0	0	1	1	1	10.4	13.39	476.2	68	7	351.1	204.1	0	234.1	204.1	0.19	0	-5.2	20.4	19.5	20.5
96	20211030BS04	1	UU试验	7.83	2.8	99	0	-3	30	551.8	0	31	8.43	412.1	87	0	0	1	1	1	10.54	13.39	481.1	69	6.97	354.55	206.05	0	236.4	206.4	0.19	0	-5.27	20.4	19.5	20.5
97	20211030BS04	1	UU试验	7.92	2.81	98	0	-3	30	553.5	0	32.8	8.51	413.4	87	0	0	1	1	1	10.64	13.45	481.4	68	7.08	353.7	206.7	0	235.8	205.8	0.19	0	-5.32	20.4	19.5	20.5
98	20211030BS04	1	UU试验	8	2.83	98	0	-3	30	556.9	0	32.8	8.62	414.1	87	0	0	1	1	1	10.78	13.45	482.1	68	7.09	354.05	207.05	0	236	206	0.19	0	-5.39	20.4	19.5	20.5
99	20211030BS04	1	UU试验	8.08	2.84	98	0	-3	30	559.5	0	32.8	8.69	416	87	0	0	1	1	1	10.86	13.45	484	68	7.12	355	208	0	236.7	206.7	0.19	0	-5.43	20.4	19.5	20.5
100	20211030BS04	1	UU试验	8.17	2.86	98	0	-3	30	562.9	0	32.8	8.8	418.5	87	0	0	1	1	1	11	13.45	486.5	68	7.15	356.25	209.25	0	237.5	207.5	0.19	0	-5.5	20.4	19.5	20.5
101	20211030BS04	1	UU试验	8.25	2.87	98	0	-3	30	564.6	0	32.8	8.87	419.8	87	0	0	1	1	1	11.09	13.52	487.8	68	7.17	356.9	209.9	0	237.9	207.9	0.19	0	-5.55	20.4	19.5	20.5
102	20211030BS04	1	UU试验	8.33	2.89	98	0	-3	30	568.9	0	32.8	8.98	420.8	87	0	0	1	1	1	11.23	13.52	488.8	68	7.19	357.4	210.4	0	238.3	208.3	0.19	0	-5.62	20.4	19.5	20.5
103	20211030BS04	1	UU试验	8.42	2.9	98	0	-3	30	571.4	0	32.8	9.06	422.6	87	0	0	1	1	1	11.32	13.52	490.6	68	7.21	358.3	211.3	0	238.9	208.9	0.19	0	-5.66	20.4	19.5	20.5
104	20211030BS04	1	UU试验	8.5	2.92	98	0	-3	31	574	0	32.8	9.16	424.6	87	0	0	1	1	1	11.45	13.58	491.6	67	7.34	359.3	212.3	0	239.5	208.5	0.19	0	-5.72	20.4	19.5	20.5
105	20211030BS04	1	UU试验	8.58	2.93	98	0	-3	30	574.9	0	32.8	9.24	423.3	87	0	0	1	1	1	11.55	13.58	491.3	68	7.23	358.65	211.65	0	239.1	209.1	0.19	0	-5.78	20.4	19.5	20.5
106	20211030BS04	1	UU试验	8.67	2.94	98	0	-3	31	577.4	0	32.8	9.35	425.2	87	0	0	1	1	1	11.69	13.58	492.2	67	7.35	359.6	212.6	0	239.7	208.7	0.19	0	-5.85	20.4	19.5	20.5
107	20211030BS04	1	UU试验	8.75	2.96	98	0	-3	31	579.1	0	32.8	9.42	426.4	87	0	0	1	1	1	11.78	13.58	493.4	67	7.36	360.2	213.2	0	240.1	209.1	0.19	0	-5.89	20.4	19.5	20.5
108	20211030BS04	1	UU试验	8.83	2.97	98	0	-3	31	582.6	0	32.8	9.52	429	87	0	0	1	1	1	11.9	13.65	496	67	7.4	361.5	214.5	0	241	210	0.19	0	-5.95	20.4	19.5	20.5
109	20211030BS04	1	UU试验	8.92	2.99	98	0	-3	31	583.4	0	32.8	9.59	427.4	87	0	0	1	1	1	11.99	13.65	494.4	67	7.38	360.7	213.7	0	240.5	209.5	0.19	0	-6	20.4	19.5	20.5
110	20211030BS04	1	UU试验	9	3	98	0	-3	31	586	0	32.8	9.7	429.3	87	0	0	1	1	1	12.13	13.65	496.3	67	7.41	361.65	214.65	0	241.1	210.1	0.19	0	-6.07	20.4	19.5	20.5
111	20211030BS04	1	UU试验	9.08	3.01	99	0	-3	31	588.5	0	32.8	9.77	431.1	87	0	0	1	1	1	12.21	13.65	499.1	68	7.34	364.05	215.55	0	242.7	211.7	0.19	0	-6.11	20.4	19.5	20.5
112	20211030BS04	1	UU试验	9.17	3.03	99	0	-3	31	590.3	0	32.8	9.87	432.5	87	0	0	1	1	1	12.34	13.72	500.5	68	7.36	364.75	216.25	0	243.2	212.2	0.19	0	-6.17	20.4	19.5	20.5
113	20211030BS04	1	UU试验	9.25	3.04	98	0	-3	31	591.1	0	32.8	9.94	430.8	87	0	0	1	1	1	12.43	13.72	497.8	67	7.43	362.4	215.4	0	241.6	210.6	0.19	0	-6.22	20.4	19.5	20.5
114	20211030BS04	1	UU试验	9.33	3.06	98	0	-3	31	593.7	0	32.8	10.04	432.7	87	0	0	1	1	1	12.55	13.72	499.7	67	7.46	363.35	216.35	0	242.2	211.2	0.18	0	-6.28	20.4	19.5	20.5
115	20211030BS04	1	UU试验	9.42	3.07	98	0	-3	31	595.4	0	32.8	10.11	434	87	0	0	1	1	1	12.64	13.72	501	67	7.48	364	217	0	242.7	211.7	0.18	0	-6.32	20.4	19.5	20.5
116	20211030BS04	1	UU试验	9.5	3.08	98	0	-3	31	597.1	0	32.8	10.21	435.2	87	0	0	1	1	1	12.76	13.78	502.2	67	7.5	364.6	217.6	0	243.1	212.1	0.18	0	-6.38	20.4	19.5	20.5
117	20211030BS04	1	UU试验	9.58	3.1	99	0	-3	31	598.8	0	32.8	10.28	434.5	87	0	0	1	1	1	12.85	13.78	502.5	68	7.39	365.75	217.25	0	243.8	212.8	0.19	0	-6.43	20.4	19.5	20.5
118	20211030BS04	1	UU试验	9.67	3.11	99	0	-3	31	601.4	0	32.8	10.38	436.4	87	0	0	1	1	1	12.98	13.78	504.4	68	7.42	366.7	218.2	0	244.5	213.5	0.18	0	-6.49	20.4	19.5	20.5
119	20211030BS04	1	UU试验	9.75	3.12	98	0	-3	31	602.2	0	32.8	10.45	437	87	0	0	1	1	1	13.06	13.78	504	67	7.52	365.5	218.5	0	243.7	212.7	0.18	0	-6.53	20.4	19.5	20.5
120	20211030BS04	1	UU试验	9.83	3.14	98	0	-3	31	603.9	0	32.8	10.55	438.2	87	0	0	1	1	1	13.19	13.85	505.2	67	7.54	366.1	219.1	0	244.1	213.1	0.18	0	-6.6	20.4	19.5	20.5
121	20211030BS04	1	UU试验	9.92	3.15	98	0	-3	31	605.7	0	32.8	10.62	437.3	87	0	0	1	1	1	13.28	13.85	504.3	67	7.53	365.65	218.65	0	243.8	212.8	0.18	0	-6.64	20.4	19.5	20.5
122	20211030BS04	1	UU试验	10	3.16	99	0	-3	31	609.1	0	32.8	10.72	439.8	87	0	0	1	1	1	13.4	13.85	507.8	68	7.47	368.4	219.9	0	245.6	214.6	0.18	0	-6.7	20.4	19.5	20.5
123	20211030BS04	1	UU试验	10.08	3.18	99	0	-3	31	609.9	0	32.8	10.8	440.4	87	0	0	1	1	1	13.5	13.85	508.4	68	7.48	368.7	220.2	0	245.8	214.8	0.18	0	-6.75	20.4	19.6	20.5
124	20211030BS04	1	UU试验	10.17	3.19	99	0	-3	31	612.5	0	32.8	10.9	442.2	87	0	0	1	1	1	13.63	13.91	510.2	68	7.5	369.6	221.1	0	246.4	215.4	0.18	0	-6.82	20.4	19.6	20.5
125	20211030BS04	1	UU试验	10.25	3.2	98	0	-3	31	614.2	0	32.8	10.96	441.6	87	0	0	1	1	1	13.7	13.91	508.6	67	7.59	367.8	220.8	0	245.2	214.2	0.18	0	-6.85	20.4	19.6	20.5
126	20211030BS04	1	UU试验	10.33	3.21	98	0	-3	31	616.8	0	32.8	11.06	443.4	87	0	0	1	1	1	13.83	13.91	510.4	67	7.62	368.7	221.7	0	245.8	214.8	0.18	0	-6.92	20.4	19.6	20.5
127	20211030BS04	1	UU试验	10.42	3.23	98	0	-3	31	618.5	0	32.8	11.13	444.6	87	0	0	1	1	1	13.91	13.91	511.6	67	7.64	369.3	222.3	0	246.2	215.2	0.18	0	-6.96	20.4	19.6	20.5
128	20211030BS04	1	UU试验	10.5	3.24	99	0	-3	31	621.9	0	32.8	11.23	447.1	87	0	0	1	1	1	14.04	13.98	515.1	68	7.58	372.05	223.55	0	248	217	0.18	0	-7.02	20.4	19.6	20.5
129	20211030BS04	1	UU试验	10.58	3.25	99	0	-3	31	622.8	0	32.8	11.3	445.5	87	0	0	1	1	1	14.13	13.98	513.5	68	7.55	371.25	222.75	0	247.5	216.5	0.18	0	-7.07	20.3	19.5	20.5
130	20211030BS04	1	UU试验	10.67	3.27	99	0	-3	31	625.3	0	32.8	11.4	447.3	87	0	0	1	1	1	14.25	13.98	515.3	68	7.58	372.15	223.65	0	248.1	217.1	0.18	0	-7.13	20.4	19.6	20.5
131	20211030BS04	1	UU试验	10.75	3.28	99	0	-3	31	627	0	32.8	11.47	448.5	87	0	0	1	1	1	14.34	13.98	516.5	68	7.6	372.75	224.25	0	248.5	217.5	0.18	0	-7.17	20.4	19.6	20.5
132	20211030BS04	1	UU试验	10.83	3.29	98	0	-3	31	628.7	0	32.8	11.57	449.7	87	0	0	1	1	1	14.46	14.05	516.7	67	7.71	371.85	224.85	0	247.9	216.9	0.18	0	-7.23	20.3	19.6	20.5
133	20211030BS04	1	UU试验	10.92	3.3	98	0	-3	31	629.6	0	32.8	11.63	448.1	87	0	0	1	1	1	14.54	14.05	515.1	67	7.69	371.05	224.05	0	247.4	216.4	0.18	0	-7.27	20.4	19.6	20.5
134	20211030BS04	1	UU试验	11	3.32	98	0	-3	31	632.2	0	32.8	11.74	450	87	0	0	1	1	1	14.68	14.05	517	67	7.72	372	225	0	248	217	0.18	0	-7.34	20.3	19.6	20.5
135	20211030BS04	1	UU试验	11.08	3.33	98	0	-3	31	633.9	0	32.8	11.8	451.2	87	0	0	1	1	1	14.75	14.05	518.2	67	7.73	372.6	225.6	0	248.4	217.4	0.18	0	-7.38	20.3	19.6	20.5
136	20211030BS04	1	UU试验	11.17	3.34	99	0	-3	31	637.3	0	32.8	11.9	453.6	87	0	0	1	1	1	14.88	14.11	521.6	68	7.67	375.3	226.8	0	250.2	219.2	0.18	0	-7.44	20.3	19.6	20.5
137	20211030BS04	1	UU试验	11.25	3.35	98	0	-3	31	639	0	32.8	11.97	452.9	87	0	0	1	1	1	14.96	14.11	519.9	67	7.76	373.45	226.45	0	249	218	0.18	0	-7.48	20.3	19.6	20.5
138	20211030BS04	1	UU试验	11.33	3.37	98	0	-3	31	640.7	0	32.8	12.07	454.1	87	0	0	1	1	1	15.09	14.11	521.1	67	7.78	374.05	227.05	0	249.4	218.4	0.18	0	-7.55	20.3	19.6	20.5
139	20211030BS04	1	UU试验	11.42	3.38	98	0	-3	31	643.3	0	32.8	12.14	455.9	87	0	0	1	1	1	15.18	14.18	522.9	67	7.8	374.95	227.95	0	250	219	0.18	0	-7.59	20.3	19.6	20.5
140	20211030BS04	1	UU试验	11.5	3.39	98	0	-3	31	645.9	0	32.8	12.24	455.5	87	0	0	1	1	1	15.3	14.18	522.5	67	7.8	374.75	227.75	0	249.8	218.8	0.18	0	-7.65	20.3	19.6	20.5
141	20211030BS04	1	UU试验	11.58	3.4	98	0	-3	31	647.6	0	32.8	12.32	456.7	87	0	0	1	1	1	15.4	14.18	523.7	67	7.82	375.35	228.35	0	250.2	219.2	0.18	0	-7.7	20.3	19.6	20.5
142	20211030BS04	1	UU试验	11.67	3.42	98	0	-3	31	649.3	0	32.8	12.43	457.9	87	0	0	1	1	1	15.54	14.18	524.9	67	7.83	375.95	228.95	0	250.6	219.6	0.18	0	-7.77	20.3	19.6	20.5
143	20211030BS04	1	UU试验	11.75	3.43	98	0	-3	31	651	0	32.8	12.5	459.1	87	0	0	1	1	1	15.63	14.25	526.1	67	7.85	376.55	229.55	0	251	220	0.18	0	-7.82	20.3	19.6	20.5
144	20211030BS04	1	UU试验	11.83	3.44	98	0	-3	31	653.6	0	32.8	12.61	458.7	87	0	0	1	1	1	15.76	14.25	525.7	67	7.85	376.35	229.35	0	250.9	219.9	0.18	0	-7.88	20.3	19.6	20.5
145	20211030BS04	1	UU试验	11.92	3.45	98	0	-3	31	654.4	0	32.8	12.68	459.2	87	0	0	1	1	1	15.85	14.25	526.2	67	7.85	376.6	229.6	0	251.1	220.1	0.18	0	-7.93	20.3	19.6	20.5
146	20211030BS04	1	UU试验	12	3.46	99	0	-3	32	656.1	0	32.8	12.79	460.4	87	0	0	1	1	1	15.99	14.31	527.4	67	7.87	378.7	230.2	0	252.5	220.5	0.18	0	-8	20.3	19.6	20.5
147	20211030BS04	1	UU试验	12.08	3.48	99	0	-3	31	657.8	0	32.8	12.86	459.7	87	0	0	1	1	1	16.08	14.31	527.7	68	7.76	378.35	229.85	0	252.2	221.2	0.18	0	-8.04	20.3	19.6	20.5
148	20211030BS04	1	UU试验	12.17	3.49	98	0	-3	31	659.5	0	32.8	12.97	460.9	87	0	0	1	1	1	16.21	14.31	527.9	67	7.88	377.45	230.45	0	251.6	220.6	0.18	0	-8.11	20.3	19.6	20.5
149	20211030BS04	1	UU试验	12.25	3.5	98	0	-3	31	662.1	0	32.8	13.04	462.7	87	0	0	1	1	1	16.3	14.31	529.7	67	7.91	378.35	231.35	0	252.2	221.2	0.17	0	-8.15	20.3	19.6	20.5
150	20211030BS04	1	UU试验	12.33	3.51	98	0	-3	31	663.8	0	32.8	13.15	463.9	87	0	0	1	1	1	16.44	14.38	530.9	67	7.92	378.95	231.95	0	252.6	221.6	0.17	0	-8.22	20.3	19.6	20.5
151	20211030BS04	1	UU试验	12.42	3.52	98	0	-3	31	665.5	0	32.8	13.22	462.8	87	0	0	1	1	1	16.53	14.38	529.8	67	7.91	378.4	231.4	0	252.3	221.3	0.17	0	-8.27	20.3	19.6	20.5
152	20211030BS04	1	UU试验	12.5	3.54	98	0	-3	31	668.1	0	32.8	13.33	464.6	87	0	0	1	1	1	16.66	14.38	531.6	67	7.93	379.3	232.3	0	252.9	221.9	0.17	0	-8.33	20.3	19.6	20.5
153	20211030BS04	1	UU试验	12.58	3.55	99	0	-3	31	669.8	0	32.8	13.4	465.8	87	0	0	1	1	1	16.75	14.45	533.8	68	7.85	381.4	232.9	0	254.3	223.3	0.18	0	-8.38	20.3	19.6	20.5
154	20211030BS04	1	UU试验	12.67	3.56	99	0	-3	31	671.5	0	32.8	13.51	464.7	87	0	0	1	1	1	16.89	14.45	532.7	68	7.83	380.85	232.35	0	253.9	222.9	0.18	0	-8.45	20.3	19.6	20.5
155	20211030BS04	1	UU试验	12.75	3.57	99	0	-3	31	673.2	0	32.8	13.58	465.9	87	0	0	1	1	1	16.98	14.45	533.9	68	7.85	381.45	232.95	0	254.3	223.3	0.18	0	-8.49	20.3	19.6	20.5
156	20211030BS04	1	UU试验	12.83	3.58	99	0	-3	31	675.8	0	32.8	13.69	467.7	87	0	0	1	1	1	17.11	14.45	535.7	68	7.88	382.35	233.85	0	254.9	223.9	0.17	0	-8.56	20.3	19.6	20.5
157	20211030BS04	1	UU试验	12.92	3.59	99	0	-3	32	677.5	0	32.8	13.77	468.9	87	0	0	1	1	1	17.21	14.51	535.9	67	8	382.95	234.45	0	255.3	223.3	0.17	0	-8.61	20.3	19.6	20.5
158	20211030BS04	1	UU试验	13	3.61	99	0	-3	31	679.2	0	32.8	13.88	468.1	87	0	0	1	1	1	17.35	14.51	536.1	68	7.88	382.55	234.05	0	255	224	0.17	0	-8.68	20.3	19.6	20.5
159	20211030BS04	1	UU试验	13.08	3.62	99	0	-3	31	680.1	0	32.8	13.95	468.7	87	0	0	1	1	1	17.44	14.51	536.7	68	7.89	382.85	234.35	0	255.2	224.2	0.17	0	-8.72	20.3	19.6	20.5
160	20211030BS04	1	UU试验	13.17	3.63	99	0	-3	31	681.8	0	32.8	14.06	469.9	87	0	0	1	1	1	17.58	14.58	537.9	68	7.91	383.45	234.95	0	255.6	224.6	0.17	0	-8.79	20.3	19.6	20.5
161	20211030BS04	1	UU试验	13.25	3.64	98	0	-3	31	681.8	0	32.8	14.13	467.6	87	0	0	1	1	1	17.66	14.58	534.6	67	7.98	380.8	233.8	0	253.9	222.9	0.17	0	-8.83	20.3	19.6	20.5
162	20211030BS04	1	UU试验	13.33	3.65	98	0	-3	31	684.4	0	32.8	14.23	469.4	87	0	0	1	1	1	17.79	14.58	536.4	67	8.01	381.7	234.7	0	254.5	223.5	0.17	0	-8.9	20.3	19.6	20.5
163	20211030BS04	1	UU试验	13.42	3.66	98	0	-3	31	686.1	0	32.8	14.3	470.6	87	0	0	1	1	1	17.88	14.58	537.6	67	8.02	382.3	235.3	0	254.9	223.9	0.17	0	-8.94	20.3	19.6	20.5
164	20211030BS04	1	UU试验	13.5	3.67	98	0	-3	31	687.8	0	32.8	14.41	471.7	87	0	0	1	1	1	18.01	14.65	538.7	67	8.04	382.85	235.85	0	255.2	224.2	0.17	0	-9.01	20.3	19.6	20.5
165	20211030BS04	1	UU试验	13.58	3.69	99	0	-3	31	689.5	0	32.8	14.48	470.6	87	0	0	1	1	1	18.1	14.65	538.6	68	7.92	383.8	235.3	0	255.9	224.9	0.17	0	-9.05	20.3	19.6	20.5
166	20211030BS04	1	UU试验	13.67	3.7	99	0	-3	31	690.3	0	32.8	14.59	471.2	87	0	0	1	1	1	18.24	14.65	539.2	68	7.93	384.1	235.6	0	256.1	225.1	0.17	0	-9.12	20.3	19.6	20.5
167	20211030BS04	1	UU试验	13.75	3.71	98	0	-3	31	690.3	0	32.8	14.65	471.2	87	0	0	1	1	1	18.31	14.72	538.2	67	8.03	382.6	235.6	0	255.1	224.1	0.17	0	-9.16	20.3	19.6	20.5
168	20211030BS04	1	UU试验	13.83	3.72	98	0	-3	31	692.1	0	32.8	14.76	470.2	87	0	0	1	1	1	18.45	14.72	537.2	67	8.02	382.1	235.1	0	254.7	223.7	0.17	0	-9.23	20.3	19.6	20.5
169	20211030BS04	1	UU试验	13.92	3.73	98	0	-3	31	692.9	0	32.8	14.83	470.7	87	0	0	1	1	1	18.54	14.72	537.7	67	8.03	382.35	235.35	0	254.9	223.9	0.17	0	-9.27	20.3	19.6	20.5
170	20211030BS04	1	UU试验	14	3.74	98	0	-3	31	694.6	0	32.8	14.93	471.9	87	0	0	1	1	1	18.66	14.79	538.9	67	8.04	382.95	235.95	0	255.3	224.3	0.17	0	-9.33	20.3	19.6	20.5
171	20211030BS04	1	UU试验	14.08	3.75	99	0	-3	32	695.5	0	32.8	15	470.3	87	0	0	1	1	1	18.75	14.79	537.3	67	8.02	383.65	235.15	0	255.8	223.8	0.17	0	-9.38	20.3	19.6	20.5
172	20211030BS04	1	UU试验	14.17	3.76	98	0	-3	31	696.3	0	32.8	15.11	470.8	87	0	0	1	1	1	18.89	14.79	537.8	67	8.03	382.4	235.4	0	254.9	223.9	0.17	0	-9.45	20.3	19.6	20.5
173	20211030BS04	1	UU试验	14.25	3.77	99	0	-2	32	697.2	0	34.7	15.17	471.4	87	0	0	1	1	1	18.96	14.79	538.4	67	8.04	384.2	235.7	0	256.1	224.1	0.17	0	-9.48	20.3	19.6	20.5
174	20211030BS04	1	UU试验	14.33	3.79	99	0	-3	32	698	0	32.8	15.27	471.9	87	0	0	1	1	1	19.09	14.85	538.9	67	8.04	384.45	235.95	0	256.3	224.3	0.17	0	-9.55	20.3	19.6	20.5
175	20211030BS04	1	UU试验	14.42	3.8	99	0	-2	32	698.9	0	34.7	15.34	470.6	87	0	0	1	1	1	19.18	14.85	537.6	67	8.02	383.8	235.3	0	255.9	223.9	0.17	0	-9.59	20.3	19.6	20.5
176	20211030BS04	1	UU试验	14.5	3.81	99	0	-3	32	700.6	0	32.8	15.44	471.8	87	0	0	1	1	1	19.3	14.85	538.8	67	8.04	384.4	235.9	0	256.3	224.3	0.17	0	-9.65	20.3	19.6	20.5
177	20211030BS04	1	UU试验	14.58	3.82	99	0	-3	31	701.5	0	32.8	15.51	472.4	87	0	0	1	1	1	19.39	14.85	540.4	68	7.95	384.7	236.2	0	256.5	225.5	0.17	0	-9.7	20.3	19.6	20.5
178	20211030BS04	1	UU试验	14.67	3.83	99	0	-3	31	703.2	0	32.8	15.61	473.5	87	0	0	1	1	1	19.51	14.92	541.5	68	7.96	385.25	236.75	0	256.8	225.8	0.17	0	-9.76	20.3	19.6	20.5
179	20211030BS04	1	UU试验	14.75	3.84	98	0	-3	31	704	0	32.8	15.68	471.8	87	0	0	1	1	1	19.6	14.92	538.8	67	8.04	382.9	235.9	0	255.3	224.3	0.17	0	-9.8	20.3	19.6	20.5
180	20211030BS04	1	UU试验	14.83	3.85	98	0	-3	32	704.9	0	32.8	15.78	472.5	87	0	0	1	1	1	19.73	14.92	538.5	66	8.16	383.25	236.25	0	255.5	223.5	0.17	0	-9.87	20.3	19.6	20.5
181	20211030BS04	1	UU试验	14.92	3.86	99	0	-3	32	705.7	0	32.8	15.86	473	87	0	0	1	1	1	19.83	14.99	540	67	8.06	385	236.5	0	256.7	224.7	0.17	0	-9.91	20.3	19.6	20.5
182	20211030BS04	1	UU试验	15	3.87	99	0	-3	31	707.4	0	32.8	15.95	471.9	87	0	0	1	1	1	19.94	14.99	539.9	68	7.94	384.45	235.95	0	256.3	225.3	0.17	0	-9.97	20.3	19.6	20.5
183	20211030BS04	1	UU试验	15.08	3.88	99	0	-2	32	709.2	0	34.7	16.02	473.1	87	0	0	1	1	1	20.03	14.99	540.1	67	8.06	385.05	236.55	0	256.7	224.7	0.17	0	-10.02	20.3	19.6	20.5
184	20211030BS04	1	UU试验	15.17	3.89	99	0	-3	32	710	0	32.8	16.13	473.6	87	0	0	1	1	1	20.16	15.06	540.6	67	8.07	385.3	236.8	0	256.9	224.9	0.17	0	-10.08	20.3	19.6	20.5
185	20211030BS04	1	UU试验	15.25	3.91	98	0	-3	31	710	0	32.8	16.19	471.4	87	0	0	1	1	1	20.24	15.06	538.4	67	8.04	382.7	235.7	0	255.1	224.1	0.17	0	-10.12	20.3	19.6	20.5
186	20211030BS04	1	UU试验	15.33	3.92	99	0	-3	32	711.7	0	32.8	16.29	472.6	87	0	0	1	1	1	20.36	15.06	539.6	67	8.05	384.8	236.3	0	256.5	224.5	0.17	0	-10.18	20.3	19.6	20.5
187	20211030BS04	1	UU试验	15.42	3.93	98	0	-3	32	712.6	0	32.8	16.36	473.2	87	0	0	1	1	1	20.45	15.06	539.2	66	8.17	383.6	236.6	0	255.7	223.7	0.17	0	-10.23	20.3	19.6	20.5
188	20211030BS04	1	UU试验	15.5	3.94	98	0	-3	31	713.4	0	32.8	16.47	473.7	87	0	0	1	1	1	20.59	15.13	540.7	67	8.07	383.85	236.85	0	255.9	224.9	0.17	0	-10.3	20.3	19.6	20.5
189	20211030BS04	1	UU试验	15.58	3.95	99	0	-3	32	715.1	0	32.8	16.53	472.6	87	0	0	1	1	1	20.66	15.13	539.6	67	8.05	384.8	236.3	0	256.5	224.5	0.17	0	-10.33	20.3	19.6	20.5
190	20211030BS04	1	UU试验	15.67	3.96	99	0	-2	32	716.9	0	34.7	16.63	473.8	87	0	0	1	1	1	20.79	15.13	540.8	67	8.07	385.4	236.9	0	256.9	224.9	0.17	0	-10.4	20.3	19.6	20.5
191	20211030BS04	1	UU试验	15.75	3.97	99	0	-2	32	718.6	0	34.7	16.69	475	87	0	0	1	1	1	20.86	15.2	542	67	8.09	386	237.5	0	257.3	225.3	0.17	0	-10.43	20.3	19.6	20.5
192	20211030BS04	1	UU试验	15.83	3.98	99	0	-2	32	720.3	0	34.7	16.8	473.9	87	0	0	1	1	1	21	15.2	540.9	67	8.07	385.45	236.95	0	257	225	0.17	0	-10.5	20.3	19.6	20.5
193	20211030BS04	1	UU试验	15.92	3.99	99	0	-3	32	722.8	0	32.8	16.86	475.5	87	0	0	1	1	1	21.08	15.2	542.5	67	8.1	386.25	237.75	0	257.5	225.5	0.17	0	-10.54	20.3	19.6	20.5
194	20211030BS04	1	UU试验	16	4	99	0	-3	32	723.7	0	32.8	16.97	476.1	87	0	0	1	1	1	21.21	15.2	543.1	67	8.11	386.55	238.05	0	257.7	225.7	0.17	0	-10.61	20.3	19.6	20.5
195	20211030BS04	1	UU试验	16.08	4.01	99	0	-2	32	725.4	0	34.7	17.04	477.2	87	0	0	1	1	1	21.3	15.27	544.2	67	8.12	387.1	238.6	0	258.1	226.1	0.17	0	-10.65	20.3	19.7	20.5
196	20211030BS04	1	UU试验	16.17	4.02	99	0	-3	32	726.3	0	32.8	17.14	475.6	87	0	0	1	1	1	21.43	15.27	542.6	67	8.1	386.3	237.8	0	257.5	225.5	0.17	0	-10.72	20.3	19.6	20.5
197	20211030BS04	1	UU试验	16.25	4.03	98	0	-3	32	728	0	32.8	17.21	476.8	87	0	0	1	1	1	21.51	15.27	542.8	66	8.22	385.4	238.4	0	256.9	224.9	0.17	0	-10.76	20.3	19.6	20.5
198	20211030BS04	1	UU试验	16.33	4.04	98	0	-3	32	728.8	0	32.8	17.32	477.3	87	0	0	1	1	1	21.65	15.34	543.3	66	8.23	385.65	238.65	0	257.1	225.1	0.17	0	-10.82	20.3	19.6	20.5
199	20211030BS04	1	UU试验	16.42	4.05	98	0	-3	32	730.5	0	32.8	17.39	476.2	87	0	0	1	1	1	21.74	15.34	542.2	66	8.22	385.1	238.1	0	256.7	224.7	0.17	0	-10.87	20.3	19.6	20.5
200	20211030BS04	1	UU试验	16.5	4.06	98	0	-3	32	731.4	0	32.8	17.5	476.8	87	0	0	1	1	1	21.88	15.34	542.8	66	8.22	385.4	238.4	0	256.9	224.9	0.17	0	-10.94	20.3	19.6	20.5
201	20211030BS04	1	UU试验	16.58	4.07	98	0	-3	32	733.1	0	32.8	17.57	477.9	87	0	0	1	1	1	21.96	15.41	543.9	66	8.24	385.95	238.95	0	257.3	225.3	0.17	0	-10.98	20.3	19.6	20.5
202	20211030BS04	1	UU试验	16.67	4.08	98	0	-3	32	733.1	0	32.8	17.68	475.7	87	0	0	1	1	1	22.1	15.41	541.7	66	8.21	384.85	237.85	0	256.6	224.6	0.17	0	-11.05	20.3	19.6	20.5
203	20211030BS04	1	UU试验	16.75	4.09	98	0	-3	32	734.8	0	32.8	17.75	476.8	87	0	0	1	1	1	22.19	15.41	542.8	66	8.22	385.4	238.4	0	256.9	224.9	0.17	0	-11.1	20.3	19.6	20.5
204	20211030BS04	1	UU试验	16.83	4.1	98	0	-3	32	735.7	0	32.8	17.86	477.4	87	0	0	1	1	1	22.33	15.48	543.4	66	8.23	385.7	238.7	0	257.1	225.1	0.17	0	-11.16	20.3	19.6	20.5
205	20211030BS04	1	UU试验	16.92	4.11	98	0	-3	32	735.7	0	32.8	17.93	475.3	87	0	0	1	1	1	22.41	15.48	541.3	66	8.2	384.65	237.65	0	256.4	224.4	0.17	0	-11.21	20.3	19.7	20.5
206	20211030BS04	1	UU试验	17	4.12	98	0	-3	32	738.2	0	32.8	18.04	476.9	87	0	0	1	1	1	22.55	15.48	542.9	66	8.23	385.45	238.45	0	257	225	0.17	0	-11.28	20.3	19.6	20.5
207	20211030BS04	1	UU试验	17.08	4.13	99	0	-2	32	739.1	0	32.8	18.11	477.5	87	0	0	1	1	1	22.64	15.54	544.5	67	8.13	387.25	238.75	0	258.2	226.2	0.17	0	-11.32	20.3	19.7	20.5
208	20211030BS04	1	UU试验	17.17	4.14	99	0	-2	32	740.8	0	34.7	18.22	476.7	87	0	0	1	1	1	22.78	15.54	543.7	67	8.11	386.85	238.35	0	257.9	225.9	0.17	0	-11.39	20.3	19.7	20.5
209	20211030BS04	1	UU试验	17.25	4.15	98	0	-3	32	742.5	0	32.8	18.29	477.8	87	0	0	1	1	1	22.86	15.54	543.8	66	8.24	385.9	238.9	0	257.3	225.3	0.17	0	-11.43	20.3	19.7	20.5
210	20211030BS04	1	UU试验	17.33	4.16	99	0	-3	32	745.1	0	32.8	18.4	479.5	87	0	0	1	1	1	23	15.61	546.5	67	8.16	388.25	239.75	0	258.8	226.8	0.17	0	-11.5	20.3	19.7	20.5
211	20211030BS04	1	UU试验	17.42	4.17	99	0	-3	32	745.1	0	32.8	18.47	477.3	87	0	0	1	1	1	23.09	15.61	544.3	67	8.12	387.15	238.65	0	258.1	226.1	0.17	0	-11.55	20.3	19.7	20.5
212	20211030BS04	1	UU试验	17.5	4.18	99	0	-3	32	746.8	0	32.8	18.58	478.4	87	0	0	1	1	1	23.23	15.61	545.4	67	8.14	387.7	239.2	0	258.5	226.5	0.17	0	-11.62	20.3	19.7	20.5
213	20211030BS04	1	UU试验	17.58	4.19	99	0	-2	32	747.7	0	34.7	18.67	479	87	0	0	1	1	1	23.34	15.69	546	67	8.15	388	239.5	0	258.7	226.7	0.17	0	-11.67	20.3	19.7	20.5
214	20211030BS04	1	UU试验	17.67	4.2	98	0	-3	32	748.5	0	32.8	18.76	477.1	87	0	0	1	1	1	23.45	15.69	543.1	66	8.23	385.55	238.55	0	257	225	0.17	0	-11.73	20.3	19.7	20.5
215	20211030BS04	1	UU试验	17.75	4.21	98	0	-3	32	749.4	0	32.8	18.83	477.6	87	0	0	1	1	1	23.54	15.69	543.6	66	8.24	385.8	238.8	0	257.2	225.2	0.17	0	-11.77	20.3	19.7	20.5
216	20211030BS04	1	UU试验	17.83	4.22	98	0	-3	32	750.2	0	34.7	18.94	478.1	87	0	0	1	1	1	23.68	15.76	544.1	66	8.24	386.05	239.05	0	257.4	225.4	0.17	0	-11.84	20.3	19.7	20.5
217	20211030BS04	1	UU试验	17.92	4.23	98	0	-3	32	751.9	0	32.8	19.01	477.1	87	0	0	1	1	1	23.76	15.76	543.1	66	8.23	385.55	238.55	0	257	225	0.17	0	-11.88	20.3	19.7	20.5
218	20211030BS04	1	UU试验	18	4.24	98	0	-3	32	753.6	0	32.8	19.12	478.2	87	0	0	1	1	1	23.9	15.76	544.2	66	8.25	386.1	239.1	0	257.4	225.4	0.17	0	-11.95	20.3	19.7	20.5
219	20211030BS04	1	UU试验	18.08	4.25	98	0	-3	32	753.6	0	32.8	19.19	478.2	87	0	0	1	1	1	23.99	15.76	544.2	66	8.25	386.1	239.1	0	257.4	225.4	0.17	0	-12	20.3	19.7	20.5
220	20211030BS04	1	UU试验	18.17	4.26	98	0	-3	32	754.5	0	32.8	19.3	478.7	87	0	0	1	1	1	24.13	15.83	544.7	66	8.25	386.35	239.35	0	257.6	225.6	0.17	0	-12.07	20.3	19.7	20.5
221	20211030BS04	1	UU试验	18.25	4.27	99	0	-3	32	756.2	0	34.7	19.37	477.7	87	0	0	1	1	1	24.21	15.83	544.7	67	8.13	387.35	238.85	0	258.2	226.2	0.17	0	-12.11	20.3	19.7	20.5
222	20211030BS04	1	UU试验	18.33	4.28	99	0	-2	32	756.2	0	34.7	19.48	477.7	87	0	0	1	1	1	24.35	15.9	544.7	67	8.13	387.35	238.85	0	258.2	226.2	0.17	0	-12.18	20.3	19.7	20.5
223	20211030BS04	1	UU试验	18.42	4.29	99	0	-3	32	757.9	0	32.8	19.55	476.7	87	0	0	1	1	1	24.44	15.9	543.7	67	8.11	386.85	238.35	0	257.9	225.9	0.17	0	-12.22	20.3	19.7	20.5
224	20211030BS04	1	UU试验	18.5	4.3	99	0	-3	32	758.8	0	32.8	19.66	477.2	87	0	0	1	1	1	24.58	15.9	544.2	67	8.12	387.1	238.6	0	258.1	226.1	0.17	0	-12.29	20.3	19.7	20.5
225	20211030BS04	1	UU试验	18.58	4.31	99	0	-3	32	759.6	0	32.8	19.73	477.7	87	0	0	1	1	1	24.66	15.9	544.7	67	8.13	387.35	238.85	0	258.2	226.2	0.17	0	-12.33	20.3	19.7	20.5
226	20211030BS04	1	UU试验	18.67	4.32	98	0	-3	32	759.6	0	32.8	19.83	477.7	87	0	0	1	1	1	24.79	15.97	543.7	66	8.24	385.85	238.85	0	257.2	225.2	0.17	0	-12.4	20.3	19.7	20.5
227	20211030BS04	1	UU试验	18.75	4.33	98	0	-3	32	761.3	0	32.8	19.9	476.7	87	0	0	1	1	1	24.87	15.97	542.7	66	8.22	385.35	238.35	0	256.9	224.9	0.17	0	-12.44	20.3	19.7	20.5
228	20211030BS04	1	UU试验	18.83	4.34	98	0	-3	32	763.1	0	32.8	20	477.8	87	0	0	1	1	1	25	15.97	543.8	66	8.24	385.9	238.9	0	257.3	225.3	0.17	0	-12.5	20.3	19.7	20.5
229	20211030BS04	1	UU试验	18.92	4.35	98	0	-2	32	763.1	0	34.7	20.07	477.8	87	0	0	1	1	1	25.09	16.04	543.8	66	8.24	385.9	238.9	0	257.3	225.3	0.17	0	-12.55	20.3	19.7	20.5
230	20211030BS04	1	UU试验	19	4.36	98	0	-3	32	763.1	0	32.8	20.17	475.7	87	0	0	1	1	1	25.21	16.04	541.7	66	8.21	384.85	237.85	0	256.6	224.6	0.17	0	-12.61	20.3	19.7	20.5
231	20211030BS04	1	UU试验	19.08	4.37	99	0	-2	32	763.1	0	34.7	20.24	475.7	87	0	0	1	1	1	25.3	16.04	542.7	67	8.1	386.35	237.85	0	257.6	225.6	0.17	0	-12.65	20.3	19.7	20.5
232	20211030BS04	1	UU试验	19.17	4.38	99	0	-2	32	763.1	0	34.7	20.34	475.7	87	0	0	1	1	1	25.43	16.11	542.7	67	8.1	386.35	237.85	0	257.6	225.6	0.17	0	-12.72	20.3	19.7	20.5
233	20211030BS04	1	UU试验	19.25	4.39	99	0	-3	32	763.9	0	32.8	20.4	474.2	87	0	0	1	1	1	25.5	16.11	541.2	67	8.08	385.6	237.1	0	257.1	225.1	0.17	0	-12.75	20.3	19.7	20.5
234	20211030BS04	1	UU试验	19.33	4.4	99	0	-3	32	764.8	0	32.8	20.52	474.7	87	0	0	1	1	1	25.65	16.11	541.7	67	8.09	385.85	237.35	0	257.2	225.2	0.17	0	-12.83	20.3	19.7	20.5
235	20211030BS04	1	UU试验	19.42	4.41	99	0	-3	32	765.6	0	32.8	20.58	475.2	87	0	0	1	1	1	25.73	16.18	542.2	67	8.09	386.1	237.6	0	257.4	225.4	0.17	0	-12.87	20.3	19.7	20.5
236	20211030BS04	1	UU试验	19.5	4.42	98	0	-3	32	765.6	0	32.8	20.69	473.2	87	0	0	1	1	1	25.86	16.18	539.2	66	8.17	383.6	236.6	0	255.7	223.7	0.17	0	-12.93	20.3	19.7	20.5
237	20211030BS04	1	UU试验	19.58	4.43	98	0	-2	32	765.6	0	34.7	20.76	473.2	87	0	0	1	1	1	25.95	16.18	539.2	66	8.17	383.6	236.6	0	255.7	223.7	0.17	0	-12.98	20.3	19.7	20.5
238	20211030BS04	1	UU试验	19.67	4.43	98	0	-3	32	765.6	0	34.7	20.86	473.2	87	0	0	1	1	1	26.08	16.25	539.2	66	8.17	383.6	236.6	0	255.7	223.7	0.17	0	-13.04	20.3	19.7	20.5
239	20211030BS04	1	UU试验	19.75	4.44	99	0	-3	32	765.6	0	32.8	20.93	471.1	87	0	0	1	1	1	26.16	16.25	538.1	67	8.03	384.05	235.55	0	256	224	0.17	0	-13.08	20.3	19.7	20.5
240	20211030BS04	1	UU试验	19.83	4.45	99	0	-2	32	767.3	0	34.7	21.03	472.2	87	0	0	1	1	1	26.29	16.25	539.2	67	8.05	384.6	236.1	0	256.4	224.4	0.17	0	-13.15	20.3	19.7	20.5
241	20211030BS04	1	UU试验	19.92	4.46	99	0	-3	32	768.2	0	32.8	21.1	472.7	87	0	0	1	1	1	26.38	16.32	539.7	67	8.06	384.85	236.35	0	256.6	224.6	0.17	0	-13.19	20.3	19.7	20.5
242	20211030BS04	1	UU试验	20	4.47	99	0	-3	32	768.2	0	32.8	21.2	470.7	87	0	0	1	1	1	26.5	16.32	537.7	67	8.03	383.85	235.35	0	255.9	223.9	0.17	0	-13.25	20.3	19.7	20.5
243	20211030BS04	1	UU试验	20.08	4.48	99	0	-2	32	769	0	34.7	21.27	471.2	87	0	0	1	1	1	26.59	16.32	538.2	67	8.03	384.1	235.6	0	256.1	224.1	0.17	0	-13.3	20.3	19.7	20.5
244	20211030BS04	1	UU试验	20.17	4.49	98	0	-3	32	769.9	0	32.8	21.37	471.8	87	0	0	1	1	1	26.71	16.39	537.8	66	8.15	382.9	235.9	0	255.3	223.3	0.17	0	-13.36	20.3	19.7	20.5
245	20211030BS04	1	UU试验	20.25	4.5	98	0	-3	32	770.8	0	34.7	21.43	470.3	87	0	0	1	1	1	26.79	16.39	536.3	66	8.13	382.15	235.15	0	254.8	222.8	0.17	0	-13.4	20.3	19.7	20.5
246	20211030BS04	1	UU试验	20.33	4.51	98	0	-3	32	769.9	0	32.8	21.54	469.7	87	0	0	1	1	1	26.93	16.39	535.7	66	8.12	381.85	234.85	0	254.6	222.6	0.17	0	-13.47	20.3	19.7	20.5
247	20211030BS04	1	UU试验	20.42	4.52	98	0	-3	32	772.5	0	32.8	21.6	471.3	87	0	0	1	1	1	27	16.47	537.3	66	8.14	382.65	235.65	0	255.1	223.1	0.17	0	-13.5	20.3	19.7	20.5
248	20211030BS04	1	UU试验	20.5	4.53	99	0	-2	32	774.2	0	34.7	21.7	470.1	87	0	0	1	1	1	27.13	16.47	537.1	67	8.02	383.55	235.05	0	255.7	223.7	0.17	0	-13.57	20.3	19.7	20.5
249	20211030BS04	1	UU试验	20.58	4.54	99	0	-3	32	774.2	0	32.8	21.77	470.1	87	0	0	1	1	1	27.21	16.47	537.1	67	8.02	383.55	235.05	0	255.7	223.7	0.17	0	-13.61	20.3	19.7	20.5
250	20211030BS04	1	UU试验	20.67	4.55	99	0	-3	32	775	0	32.8	21.87	470.6	87	0	0	1	1	1	27.34	16.54	537.6	67	8.02	383.8	235.3	0	255.9	223.9	0.17	0	-13.67	20.3	19.7	20.5
251	20211030BS04	1	UU试验	20.75	4.56	99	0	-3	32	775	0	32.8	21.94	468.6	87	0	0	1	1	1	27.43	16.54	535.6	67	7.99	382.8	234.3	0	255.2	223.2	0.17	0	-13.72	20.3	19.7	20.5
252	20211030BS04	1	UU试验	20.83	4.56	99	0	-3	32	777.6	0	32.8	22.05	470.1	87	0	0	1	1	1	27.56	16.54	537.1	67	8.02	383.55	235.05	0	255.7	223.7	0.17	0	-13.78	20.3	19.7	20.5
253	20211030BS04	1	UU试验	20.92	4.57	98	0	-2	32	777.6	0	34.7	22.11	470.1	87	0	0	1	1	1	27.64	16.61	536.1	66	8.12	382.05	235.05	0	254.7	222.7	0.17	0	-13.82	20.3	19.7	20.5
254	20211030BS04	1	UU试验	21	4.58	98	0	-3	32	779.3	0	32.8	22.22	469.2	87	0	0	1	1	1	27.78	16.61	535.2	66	8.11	381.6	234.6	0	254.4	222.4	0.17	0	-13.89	20.3	19.7	20.5
255	20211030BS04	1	UU试验	21.08	4.59	98	0	-3	32	780.2	0	32.8	22.29	469.7	87	0	0	1	1	1	27.86	16.61	535.7	66	8.12	381.85	234.85	0	254.6	222.6	0.17	0	-13.93	20.3	19.7	20.5
256	20211030BS04	1	UU试验	21.17	4.6	98	0	-3	32	781	0	32.8	22.39	470.2	87	0	0	1	1	1	27.99	16.68	536.2	66	8.12	382.1	235.1	0	254.7	222.7	0.17	0	-14	20.3	19.7	20.5
257	20211030BS04	1	UU试验	21.25	4.61	98	0	-3	32	781.9	0	32.8	22.47	468.8	87	0	0	1	1	1	28.09	16.68	534.8	66	8.1	381.4	234.4	0	254.3	222.3	0.17	0	-14.05	20.3	19.7	20.5
258	20211030BS04	1	UU试验	21.33	4.62	99	0	-2	32	783.6	0	34.7	22.58	469.8	87	0	0	1	1	1	28.23	16.76	536.8	67	8.01	383.4	234.9	0	255.6	223.6	0.17	0	-14.12	20.3	19.7	20.5
259	20211030BS04	1	UU试验	21.42	4.63	99	0	-2	32	783.6	0	34.7	22.65	467.5	87	0	0	1	1	1	28.31	16.76	534.5	67	7.98	382.25	233.75	0	254.8	222.8	0.17	0	-14.16	20.3	19.7	20.5
260	20211030BS04	1	UU试验	21.5	4.64	99	0	-3	32	785.3	0	32.8	22.75	468.6	87	0	0	1	1	1	28.44	16.76	535.6	67	7.99	382.8	234.3	0	255.2	223.2	0.17	0	-14.22	20.3	19.7	20.5
261	20211030BS04	1	UU试验	21.58	4.65	99	0	-2	32	786.1	0	34.7	22.83	469	87	0	0	1	1	1	28.54	16.83	536	67	8	383	234.5	0	255.3	223.3	0.17	0	-14.27	20.3	19.7	20.5
262	20211030BS04	1	UU试验	21.67	4.65	99	0	-3	32	787	0	34.7	22.94	467.6	87	0	0	1	1	1	28.68	16.83	534.6	67	7.98	382.3	233.8	0	254.9	222.9	0.17	0	-14.34	20.3	19.7	20.5
263	20211030BS04	1	UU试验	21.75	4.66	98	0	-3	32	787.9	0	32.8	23.01	468.2	87	0	0	1	1	1	28.76	16.83	534.2	66	8.09	381.1	234.1	0	254.1	222.1	0.17	0	-14.38	20.3	19.7	20.5
264	20211030BS04	1	UU试验	21.83	4.67	99	0	-3	32	791.3	0	34.7	23.12	470.2	87	0	0	1	1	1	28.9	16.9	537.2	67	8.02	383.6	235.1	0	255.7	223.7	0.17	0	-14.45	20.3	19.7	20.5
265	20211030BS04	1	UU试验	21.92	4.68	99	0	-3	32	792.1	0	32.8	23.19	468.7	87	0	0	1	1	1	28.99	16.9	535.7	67	8	382.85	234.35	0	255.2	223.2	0.17	0	-14.5	20.3	19.7	20.5
266	20211030BS04	1	UU试验	22	4.69	98	0	-3	32	793	0	34.7	23.3	469.2	87	0	0	1	1	1	29.13	16.9	535.2	66	8.11	381.6	234.6	0	254.4	222.4	0.17	0	-14.57	20.3	19.7	20.5
267	20211030BS04	1	UU试验	22.08	4.7	98	0	-3	32	793.8	0	32.8	23.37	469.7	87	0	0	1	1	1	29.21	16.97	535.7	66	8.12	381.85	234.85	0	254.6	222.6	0.17	0	-14.61	20.3	19.7	20.5
268	20211030BS04	1	UU试验	22.17	4.71	98	0	-3	32	795.6	0	32.8	23.48	468.8	87	0	0	1	1	1	29.35	16.97	534.8	66	8.1	381.4	234.4	0	254.3	222.3	0.17	0	-14.68	20.3	19.7	20.5
269	20211030BS04	1	UU试验	22.25	4.72	98	0	-3	32	796.4	0	32.8	23.55	469.3	87	0	0	1	1	1	29.44	16.97	535.3	66	8.11	381.65	234.65	0	254.4	222.4	0.17	0	-14.72	20.3	19.7	20.5
270	20211030BS04	1	UU试验	22.33	4.73	98	0	-3	32	798.1	0	32.8	23.65	470.3	87	0	0	1	1	1	29.56	17.05	536.3	66	8.13	382.15	235.15	0	254.8	222.8	0.17	0	-14.78	20.3	19.7	20.5
271	20211030BS04	1	UU试验	22.42	4.73	98	0	-3	32	798.1	0	32.8	23.73	468.1	87	0	0	1	1	1	29.66	17.05	534.1	66	8.09	381.05	234.05	0	254	222	0.17	0	-14.83	20.3	19.7	20.5
272	20211030BS04	1	UU试验	22.5	4.74	98	0	-3	32	799.8	0	32.8	23.84	469.1	87	0	0	1	1	1	29.8	17.12	535.1	66	8.11	381.55	234.55	0	254.4	222.4	0.17	0	-14.9	20.3	19.7	20.5
273	20211030BS04	1	UU试验	22.58	4.75	99	0	-2	32	800.7	0	34.7	23.91	467.7	87	0	0	1	1	1	29.89	17.12	534.7	67	7.98	382.35	233.85	0	254.9	222.9	0.17	0	-14.95	20.3	19.7	20.5
274	20211030BS04	1	UU试验	22.67	4.76	99	0	-2	32	802.4	0	34.7	24.02	468.7	87	0	0	1	1	1	30.03	17.12	535.7	67	8	382.85	234.35	0	255.2	223.2	0.17	0	-15.02	20.3	19.7	20.5
275	20211030BS04	1	UU试验	22.75	4.77	99	0	-2	32	803.3	0	34.7	24.09	469.2	87	0	0	1	1	1	30.11	17.19	536.2	67	8	383.1	234.6	0	255.4	223.4	0.17	0	-15.06	20.3	19.7	20.5
276	20211030BS04	1	UU试验	22.83	4.78	99	0	-2	32	805	0	34.7	24.2	468.3	87	0	0	1	1	1	30.25	17.19	535.3	67	7.99	382.65	234.15	0	255.1	223.1	0.17	0	-15.13	20.3	19.7	20.4
277	20211030BS04	1	UU试验	22.92	4.79	99	0	-2	32	805	0	34.7	24.27	468.3	87	0	0	1	1	1	30.34	17.19	535.3	67	7.99	382.65	234.15	0	255.1	223.1	0.17	0	-15.17	20.3	19.7	20.5
278	20211030BS04	1	UU试验	23	4.8	98	0	-3	32	805	0	32.8	24.37	468.3	87	0	0	1	1	1	30.46	17.27	534.3	66	8.1	381.15	234.15	0	254.1	222.1	0.17	0	-15.23	20.3	19.7	20.5
279	20211030BS04	1	UU试验	23.08	4.8	98	0	-3	32	805.8	0	32.8	24.45	466.6	87	0	0	1	1	1	30.56	17.27	532.6	66	8.07	380.3	233.3	0	253.5	221.5	0.17	0	-15.28	20.3	19.7	20.5
280	20211030BS04	1	UU试验	23.17	4.81	98	0	-2	32	807.5	0	34.7	24.55	467.6	87	0	0	1	1	1	30.69	17.34	533.6	66	8.08	380.8	233.8	0	253.9	221.9	0.17	0	-15.35	20.3	19.7	20.5
281	20211030BS04	1	UU试验	23.25	4.82	99	0	-2	32	808.4	0	34.7	24.62	466.2	87	0	0	1	1	1	30.78	17.34	533.2	67	7.96	381.6	233.1	0	254.4	222.4	0.18	0	-15.39	20.3	19.7	20.5
282	20211030BS04	1	UU试验	23.33	4.83	99	0	-2	32	809.2	0	34.7	24.72	466.7	87	0	0	1	1	1	30.9	17.34	533.7	67	7.97	381.85	233.35	0	254.6	222.6	0.18	0	-15.45	20.3	19.7	20.5
283	20211030BS04	1	UU试验	23.42	4.84	99	0	-2	32	809.2	0	34.7	24.8	466.7	87	0	0	1	1	1	31	17.41	533.7	67	7.97	381.85	233.35	0	254.6	222.6	0.18	0	-15.5	20.3	19.7	20.5
284	20211030BS04	1	UU试验	23.5	4.85	99	0	-2	32	809.2	0	34.7	24.9	464.8	87	0	0	1	1	1	31.13	17.41	531.8	67	7.94	380.9	232.4	0	253.9	221.9	0.18	0	-15.57	20.3	19.7	20.5
285	20211030BS04	1	UU试验	23.58	4.86	98	0	-3	32	810.1	0	32.8	24.97	465.3	87	0	0	1	1	1	31.21	17.41	531.3	66	8.05	379.65	232.65	0	253.1	221.1	0.17	0	-15.61	20.3	19.7	20.4
286	20211030BS04	1	UU试验	23.67	4.86	98	0	-2	32	810.1	0	34.7	25.07	465.3	87	0	0	1	1	1	31.34	17.49	531.3	66	8.05	379.65	232.65	0	253.1	221.1	0.17	0	-15.67	20.3	19.7	20.5
287	20211030BS04	1	UU试验	23.75	4.87	98	0	-3	32	810.1	0	32.8	25.14	463.2	87	0	0	1	1	1	31.43	17.49	529.2	66	8.02	378.6	231.6	0	252.4	220.4	0.17	0	-15.72	20.3	19.7	20.4
288	20211030BS04	1	UU试验	23.83	4.88	99	0	-2	32	811	0	34.7	25.24	463.7	87	0	0	1	1	1	31.55	17.56	530.7	67	7.92	380.35	231.85	0	253.6	221.6	0.18	0	-15.78	20.3	19.7	20.5
289	20211030BS04	1	UU试验	23.92	4.89	99	0	-2	32	811	0	34.7	25.31	461.8	87	0	0	1	1	1	31.64	17.56	528.8	67	7.89	379.4	230.9	0	252.9	220.9	0.18	0	-15.82	20.3	19.7	20.5
290	20211030BS04	1	UU试验	24	4.9	99	0	-2	32	811	0	34.7	25.41	461.8	87	0	0	1	1	1	31.76	17.56	528.8	67	7.89	379.4	230.9	0	252.9	220.9	0.18	0	-15.88	20.3	19.7	20.5
291	20211030BS04	1	UU试验	24.08	4.91	99	0	-2	32	811	0	34.7	25.48	461.8	87	0	0	1	1	1	31.85	17.64	528.8	67	7.89	379.4	230.9	0	252.9	220.9	0.18	0	-15.93	20.3	19.7	20.5
292	20211030BS04	1	UU试验	24.17	4.92	98	0	-3	32	811.8	0	32.8	25.58	460.2	87	0	0	1	1	1	31.98	17.64	526.2	66	7.97	377.1	230.1	0	251.4	219.4	0.18	0	-15.99	20.3	19.7	20.4
293	20211030BS04	1	UU试验	24.25	4.92	98	0	-2	32	811	0	34.7	25.65	459.8	87	0	0	1	1	1	32.06	17.64	525.8	66	7.97	376.9	229.9	0	251.3	219.3	0.18	0	-16.03	20.3	19.7	20.5
294	20211030BS04	1	UU试验	24.33	4.93	98	0	-3	32	811	0	32.8	25.75	459.8	87	0	0	1	1	1	32.19	17.71	525.8	66	7.97	376.9	229.9	0	251.3	219.3	0.18	0	-16.1	20.3	19.7	20.4
295	20211030BS04	1	UU试验	24.42	4.94	98	0	-3	32	811	0	32.8	25.82	457.9	87	0	0	1	1	1	32.28	17.71	523.9	66	7.94	375.95	228.95	0	250.6	218.6	0.18	0	-16.14	20.3	19.7	20.4
296	20211030BS04	1	UU试验	24.5	4.95	99	0	-2	32	812.7	0	34.7	25.92	458.9	87	0	0	1	1	1	32.4	17.79	525.9	67	7.85	377.95	229.45	0	252	220	0.18	0	-16.2	20.3	19.7	20.5
297	20211030BS04	1	UU试验	24.58	4.96	99	0	-3	32	812.7	0	32.8	25.99	456.8	87	0	0	1	1	1	32.49	17.79	523.8	67	7.82	376.9	228.4	0	251.3	219.3	0.18	0	-16.25	20.3	19.7	20.5
298	20211030BS04	1	UU试验	24.67	4.97	99	0	-2	32	812.7	0	34.7	26.09	456.8	87	0	0	1	1	1	32.61	17.79	523.8	67	7.82	376.9	228.4	0	251.3	219.3	0.18	0	-16.31	20.3	19.7	20.5
299	20211030BS04	1	UU试验	24.75	4.97	99	0	-2	32	813.5	0	34.7	26.16	457.3	87	0	0	1	1	1	32.7	17.86	524.3	67	7.83	377.15	228.65	0	251.4	219.4	0.18	0	-16.35	20.3	19.7	20.5
300	20211030BS04	1	UU试验	24.83	4.98	98	0	-2	32	813.5	0	32.8	26.26	455.5	87	0	0	1	1	1	32.83	17.86	521.5	66	7.9	374.75	227.75	0	249.8	217.8	0.18	0	-16.42	20.3	19.7	20.5
301	20211030BS04	1	UU试验	24.92	4.99	98	0	-2	32	813.5	0	34.7	26.33	455.5	87	0	0	1	1	1	32.91	17.86	521.5	66	7.9	374.75	227.75	0	249.8	217.8	0.18	0	-16.45	20.3	19.7	20.5
302	20211030BS04	1	UU试验	25	5	98	0	-2	32	814.4	0	34.7	26.43	456	87	0	0	1	1	1	33.04	17.94	522	66	7.91	375	228	0	250	218	0.18	0	-16.52	20.3	19.7	20.5
