# Supplementary material for: Effect of freeze‒thaw cycles on root–Soil composite mechanical properties and slope stability
Source: PLoS One. 2024 Apr 25;19(4):e0302409. doi: 10.1371/journal.pone.0302409 (PMC11045164; doi:10.1371/journal.pone.0302409)
Supplement: S1 File — (ZIP) [file pone.0302409.s001.zip › Original data/original data/三轴/100kpa/100kpa EXCEL/(D4G7,100kpa)20211026BS05_uu_1.xlsx]

## Sheet: _20211026BS05_uu_1
ID	GCID	SpecimenID	TstMode	TimeMin	Squareroot	WeiYa	wytb	FanYa1	KongYa	CR	fytb	TiBian	ZhouXWeiYi	Q1dQ3	TargetWY	TargetFY1	TargetZYLC	TargetStrainSpd	TargetSYWD	TargetZTWD	E1	TuArea	Q11	Q31	Q11cQ31	HalfQ1pQ3	HalfQ1dQ3	Saturation	HalfQ11pQ31	Q1	K0	Ev	Er	sywd	ttwd	ztwd
1	20211026BS05	1	UU试验	0	0	98	0	7	0	0	0	31	0	6.7	87	0	0	1	1	1	0	12	0	0	0	0	0	0	0	0	0	0	0	21	20.1	21.1
2	20211026BS05	1	UU试验	0.05	0.22	98	0	-3	29	12	0	32.8	0.01	10	87	0	0	1	1	1	0.01	12	79	69	1.14	152	5	0	101.3	72.3	0.91	0	-0.01	21.1	20.1	21.1
3	20211026BS05	1	UU试验	0.15	0.39	98	0	-3	29	12	0	32.8	0	10	87	0	0	1	1	1	0	12	79	69	1.14	152	5	0	101.3	72.3	0.91	0	0	21	20.1	21.1
4	20211026BS05	1	UU试验	0.23	0.48	98	0	-3	29	17.1	0	32.8	0.01	14.3	87	0	0	1	1	1	0.01	12	83.3	69	1.21	154.15	7.15	0	102.8	73.8	0.87	0	-0.01	21.1	20.1	21.1
5	20211026BS05	1	UU试验	0.33	0.58	98	0	-3	29	23.1	0	32.8	0.12	19.3	87	0	0	1	1	1	0.15	12	88.3	69	1.28	156.65	9.65	0	104.4	75.4	0.84	0	-0.08	21	20.1	21.1
6	20211026BS05	1	UU试验	0.68	0.83	98	0	-3	30	42.8	0	32.8	0.49	35.7	87	0	0	1	1	1	0.61	12.06	103.7	68	1.53	164.85	17.85	0	109.9	79.9	0.73	0	-0.31	21	20.1	21.1
7	20211026BS05	1	UU试验	0.77	0.88	98	0	-3	30	51.3	0	32.8	0.56	42.5	87	0	0	1	1	1	0.7	12.06	110.5	68	1.63	168.25	21.25	0	112.2	82.2	0.7	0	-0.35	21	20.1	21.1
8	20211026BS05	1	UU试验	0.85	0.92	98	0	-3	30	54.7	0	32.8	0.63	45.4	87	0	0	1	1	1	0.79	12.12	113.4	68	1.67	169.7	22.7	0	113.1	83.1	0.68	0	-0.4	21	20.1	21.1
9	20211026BS05	1	UU试验	0.93	0.97	98	0	-3	30	58.2	0	32.8	0.74	48	87	0	0	1	1	1	0.93	12.12	116	68	1.71	171	24	0	114	84	0.67	0	-0.47	21	20.1	21.1
10	20211026BS05	1	UU试验	1.02	1.01	98	0	-3	30	59.9	0	32.8	0.81	49.4	87	0	0	1	1	1	1.01	12.12	117.4	68	1.73	171.7	24.7	0	114.5	84.5	0.66	0	-0.51	21	20.1	21.1
11	20211026BS05	1	UU试验	1.1	1.05	99	0	-3	31	60.7	0	32.8	0.93	50.1	87	0	0	1	1	1	1.16	12.12	118.1	68	1.74	173.55	25.05	0	115.7	84.7	0.66	0	-0.58	21	20.1	21.1
12	20211026BS05	1	UU试验	1.18	1.09	98	0	-3	31	61.6	0	34.7	1	50.8	87	0	0	1	1	1	1.25	12.12	117.8	67	1.76	172.4	25.4	0	114.9	83.9	0.66	0	-0.63	21	20.1	21.1
13	20211026BS05	1	UU试验	1.27	1.13	98	0	-3	31	61.6	0	32.8	1.11	50.8	87	0	0	1	1	1	1.39	12.19	117.8	67	1.76	172.4	25.4	0	114.9	83.9	0.66	0	-0.69	21	20.1	21.1
14	20211026BS05	1	UU试验	1.35	1.16	98	0	-3	31	62.4	0	34.7	1.18	51.2	87	0	0	1	1	1	1.48	12.19	118.2	67	1.76	172.6	25.6	0	115.1	84.1	0.66	0	-0.74	21	20.1	21.1
15	20211026BS05	1	UU试验	1.43	1.2	98	0	-3	31	63.3	0	34.7	1.28	51.9	87	0	0	1	1	1	1.6	12.19	118.9	67	1.77	172.95	25.95	0	115.3	84.3	0.65	0	-0.8	21	20.1	21.1
16	20211026BS05	1	UU试验	1.52	1.23	98	0	-3	31	64.2	0	34.7	1.35	52.7	87	0	0	1	1	1	1.69	12.19	119.7	67	1.79	173.35	26.35	0	115.6	84.6	0.65	0	-0.85	21	20.1	21.1
17	20211026BS05	1	UU试验	1.6	1.26	98	0	-3	31	63.3	0	34.7	1.46	51.9	87	0	0	1	1	1	1.83	12.25	118.9	67	1.77	172.95	25.95	0	115.3	84.3	0.65	0	-0.92	21	20.1	21.1
18	20211026BS05	1	UU试验	1.68	1.3	98	0	-3	31	64.2	0	34.7	1.53	52.4	87	0	0	1	1	1	1.91	12.25	119.4	67	1.78	173.2	26.2	0	115.5	84.5	0.65	0	-0.96	21	20.1	21.1
19	20211026BS05	1	UU试验	1.77	1.33	98	0	-3	31	65.9	0	34.7	1.64	53.8	87	0	0	1	1	1	2.05	12.25	120.8	67	1.8	173.9	26.9	0	115.9	84.9	0.65	0	-1.02	21	20.1	21.1
20	20211026BS05	1	UU试验	1.85	1.36	98	0	-3	31	67.6	0	34.7	1.72	55.2	87	0	0	1	1	1	2.15	12.25	122.2	67	1.82	174.6	27.6	0	116.4	85.4	0.64	0	-1.08	21	20.1	21.1
21	20211026BS05	1	UU试验	1.93	1.39	98	0	-3	31	97.5	0	34.7	1.83	79.6	87	0	0	1	1	1	2.29	12.31	146.6	67	2.19	186.8	39.8	0	124.5	93.5	0.55	0	-1.15	21	20.1	21.1
22	20211026BS05	1	UU试验	2.02	1.42	98	0	-3	32	112.1	0	34.7	1.91	91.1	87	0	0	1	1	1	2.39	12.31	157.1	66	2.38	192.55	45.55	0	128.4	96.4	0.52	0	-1.2	21	20.1	21.1
23	20211026BS05	1	UU试验	2.1	1.45	98	0	-3	32	130	0	34.7	2.03	105.6	87	0	0	1	1	1	2.54	12.31	171.6	66	2.6	199.8	52.8	0	133.2	101.2	0.48	0	-1.27	21	20.1	21.1
24	20211026BS05	1	UU试验	2.18	1.48	98	0	-3	32	139.4	0	34.7	2.11	113.2	87	0	0	1	1	1	2.64	12.31	179.2	66	2.72	203.6	56.6	0	135.7	103.7	0.46	0	-1.32	21	20.1	21.1
25	20211026BS05	1	UU试验	2.27	1.51	98	0	-3	32	153.1	0	34.7	2.23	124.4	87	0	0	1	1	1	2.79	12.37	190.4	66	2.88	209.2	62.2	0	139.5	107.5	0.44	0	-1.4	21	20.1	21.1
26	20211026BS05	1	UU试验	2.35	1.53	98	0	-3	32	160.8	0	34.7	2.3	130	87	0	0	1	1	1	2.88	12.37	196	66	2.97	212	65	0	141.3	109.3	0.43	0	-1.44	21	20.1	21.1
27	20211026BS05	1	UU试验	2.43	1.56	99	0	-3	33	172.8	0	34.7	2.42	139.7	87	0	0	1	1	1	3.03	12.37	205.7	66	3.12	218.35	69.85	0	145.6	112.6	0.41	0	-1.52	21	20.2	21.1
28	20211026BS05	1	UU试验	2.52	1.59	99	0	-3	33	180.5	0	36.5	2.5	145.9	87	0	0	1	1	1	3.13	12.37	211.9	66	3.21	221.45	72.95	0	147.6	114.6	0.4	0	-1.57	21	20.2	21.1
29	20211026BS05	1	UU试验	2.6	1.61	99	0	-3	33	192.5	0	36.5	2.61	155.6	87	0	0	1	1	1	3.26	12.43	221.6	66	3.36	226.3	77.8	0	150.9	117.9	0.39	0	-1.63	21	20.2	21.1
30	20211026BS05	1	UU试验	2.68	1.64	99	0	-3	33	200.2	0	36.5	2.69	161.1	87	0	0	1	1	1	3.36	12.43	227.1	66	3.44	229.05	80.55	0	152.7	119.7	0.38	0	-1.68	21	20.2	21.1
31	20211026BS05	1	UU试验	2.77	1.66	98	0	-3	33	212.1	0	36.5	2.81	170.6	87	0	0	1	1	1	3.51	12.43	235.6	65	3.62	232.3	85.3	0	154.9	121.9	0.36	0	-1.76	21	20.2	21.1
32	20211026BS05	1	UU试验	2.85	1.69	98	0	-3	34	219	0	36.5	2.89	176.2	87	0	0	1	1	1	3.61	12.43	240.2	64	3.75	235.1	88.1	0	156.7	122.7	0.36	0	-1.81	21	20.2	21.1
33	20211026BS05	1	UU试验	2.93	1.71	99	0	-3	34	230.1	0	36.5	3	185.1	87	0	0	1	1	1	3.75	12.5	250.1	65	3.85	241.05	92.55	0	160.7	126.7	0.35	0	-1.88	21	20.2	21.1
34	20211026BS05	1	UU试验	3.02	1.74	98	0	-3	34	237	0	36.5	3.09	189.6	87	0	0	1	1	1	3.86	12.5	253.6	64	3.96	241.8	94.8	0	161.2	127.2	0.34	0	-1.93	21	20.2	21.1
35	20211026BS05	1	UU试验	3.1	1.76	98	0	-3	34	247.2	0	36.5	3.2	197.8	87	0	0	1	1	1	4	12.5	261.8	64	4.09	245.9	98.9	0	163.9	129.9	0.33	0	-2	21	20.2	21.1
36	20211026BS05	1	UU试验	3.18	1.78	98	0	-3	34	254.9	0	36.5	3.28	203.9	87	0	0	1	1	1	4.1	12.5	267.9	64	4.19	248.95	101.95	0	166	132	0.32	0	-2.05	21	20.2	21.1
37	20211026BS05	1	UU试验	3.27	1.81	98	0	-3	34	265.2	0	36.5	3.41	212.2	87	0	0	1	1	1	4.26	12.56	276.2	64	4.32	253.1	106.1	0	168.7	134.7	0.32	0	-2.13	21	20.2	21.1
38	20211026BS05	1	UU试验	3.35	1.83	98	0	-3	34	272.9	0	36.5	3.49	217.3	87	0	0	1	1	1	4.36	12.56	281.3	64	4.4	255.65	108.65	0	170.4	136.4	0.31	0	-2.18	21	20.2	21.1
39	20211026BS05	1	UU试验	3.43	1.85	98	0	-3	34	282.3	0	36.5	3.61	224.8	87	0	0	1	1	1	4.51	12.56	288.8	64	4.51	259.4	112.4	0	172.9	138.9	0.3	0	-2.26	21	20.2	21.1
40	20211026BS05	1	UU试验	3.52	1.88	98	0	-3	35	289.1	0	36.5	3.69	230.2	87	0	0	1	1	1	4.61	12.56	293.2	63	4.65	262.1	115.1	0	174.7	139.7	0.3	0	-2.31	21	20.2	21.1
41	20211026BS05	1	UU试验	3.6	1.9	98	0	-3	35	299.4	0	38.3	3.81	238.4	87	0	0	1	1	1	4.76	12.62	301.4	63	4.78	266.2	119.2	0	177.5	142.5	0.29	0	-2.38	21	20.2	21.1
42	20211026BS05	1	UU试验	3.68	1.92	98	0	-3	35	305.4	0	38.3	3.88	242	87	0	0	1	1	1	4.85	12.62	305	63	4.84	268	121	0	178.7	143.7	0.29	0	-2.42	21	20.2	21.1
43	20211026BS05	1	UU试验	3.77	1.94	98	0	-3	35	314.8	0	38.3	4	249.4	87	0	0	1	1	1	5	12.62	312.4	63	4.96	271.7	124.7	0	181.1	146.1	0.28	0	-2.5	21	20.2	21.1
44	20211026BS05	1	UU试验	3.85	1.96	98	0	-3	35	320.8	0	38.3	4.08	254.2	87	0	0	1	1	1	5.1	12.62	317.2	63	5.03	274.1	127.1	0	182.7	147.7	0.28	0	-2.55	21	20.2	21.1
45	20211026BS05	1	UU试验	3.93	1.98	99	0	-3	35	329.3	0	38.3	4.2	260.9	87	0	0	1	1	1	5.25	12.69	324.9	64	5.08	278.95	130.45	0	186	151	0.28	0	-2.63	21	20.2	21.1
46	20211026BS05	1	UU试验	4.02	2	98	0	-3	35	335.3	0	38.3	4.27	264.2	87	0	0	1	1	1	5.34	12.69	327.2	63	5.19	279.1	132.1	0	186.1	151.1	0.27	0	-2.67	21	20.2	21.1
47	20211026BS05	1	UU试验	4.1	2.02	98	0	-3	35	343	0	38.3	4.39	270.3	87	0	0	1	1	1	5.49	12.69	333.3	63	5.29	282.15	135.15	0	188.1	153.1	0.27	0	-2.75	21	20.2	21.1
48	20211026BS05	1	UU试验	4.18	2.05	99	0	-3	35	348.2	0	38.3	4.47	274.4	87	0	0	1	1	1	5.59	12.69	338.4	64	5.29	285.7	137.2	0	190.5	155.5	0.27	0	-2.8	21	20.2	21.1
49	20211026BS05	1	UU试验	4.27	2.07	99	0	-3	35	355.9	0	38.3	4.58	280.5	87	0	0	1	1	1	5.72	12.75	344.5	64	5.38	288.75	140.25	0	192.5	157.5	0.26	0	-2.86	21	20.2	21.1
50	20211026BS05	1	UU试验	4.35	2.09	99	0	-3	36	361.9	0	38.3	4.66	283.8	87	0	0	1	1	1	5.83	12.75	346.8	63	5.5	290.4	141.9	0	193.6	157.6	0.26	0	-2.92	21	20.2	21.1
51	20211026BS05	1	UU试验	4.43	2.11	98	0	-3	36	369.6	0	38.3	4.77	289.9	87	0	0	1	1	1	5.96	12.75	351.9	62	5.68	291.95	144.95	0	194.6	158.6	0.25	0	-2.98	21	20.2	21.1
52	20211026BS05	1	UU试验	4.52	2.13	98	0	-3	36	374.7	0	38.3	4.84	293.9	87	0	0	1	1	1	6.05	12.75	355.9	62	5.74	293.95	146.95	0	196	160	0.25	0	-3.03	21	20.2	21.1
53	20211026BS05	1	UU试验	4.6	2.14	99	0	-3	36	381.5	0	38.3	4.96	299.2	87	0	0	1	1	1	6.2	12.81	362.2	63	5.75	298.1	149.6	0	198.7	162.7	0.25	0	-3.1	21	20.2	21.1
54	20211026BS05	1	UU试验	4.68	2.16	98	0	-3	36	385.8	0	38.3	5.03	301.2	87	0	0	1	1	1	6.29	12.81	363.2	62	5.86	297.6	150.6	0	198.4	162.4	0.25	0	-3.15	21	20.2	21.1
55	20211026BS05	1	UU试验	4.77	2.18	98	0	-3	36	391.8	0	38.3	5.14	305.9	87	0	0	1	1	1	6.43	12.81	367.9	62	5.93	299.95	152.95	0	200	164	0.24	0	-3.22	21	20.2	21.1
56	20211026BS05	1	UU试验	4.85	2.2	99	0	-3	36	397.8	0	38.3	5.21	310.5	87	0	0	1	1	1	6.51	12.81	373.5	63	5.93	303.75	155.25	0	202.5	166.5	0.24	0	-3.26	21	20.2	21.1
57	20211026BS05	1	UU试验	4.93	2.22	98	0	-3	36	404.6	0	38.3	5.32	315.8	87	0	0	1	1	1	6.65	12.88	377.8	62	6.09	304.9	157.9	0	203.3	167.3	0.24	0	-3.33	21	20.2	21.1
58	20211026BS05	1	UU试验	5.02	2.24	98	0	-3	36	408	0	38.3	5.39	316.8	87	0	0	1	1	1	6.74	12.88	378.8	62	6.11	305.4	158.4	0	203.6	167.6	0.24	0	-3.37	21	20.2	21.1
59	20211026BS05	1	UU试验	5.1	2.26	99	0	-3	36	414	0	38.3	5.5	321.4	87	0	0	1	1	1	6.88	12.88	384.4	63	6.1	309.2	160.7	0	206.1	170.1	0.24	0	-3.44	21	20.2	21.1
60	20211026BS05	1	UU试验	5.18	2.28	98	0	-3	36	417.5	0	38.3	5.57	324.1	87	0	0	1	1	1	6.96	12.88	386.1	62	6.23	309.05	162.05	0	206	170	0.23	0	-3.48	21	20.2	21.1
61	20211026BS05	1	UU试验	5.27	2.29	99	0	-3	36	422.6	0	38.3	5.68	328.1	87	0	0	1	1	1	7.1	12.94	391.1	63	6.21	312.55	164.05	0	208.4	172.4	0.23	0	-3.55	21	20.2	21.1
62	20211026BS05	1	UU试验	5.35	2.31	99	0	-3	36	426.9	0	40.1	5.74	329.9	87	0	0	1	1	1	7.18	12.94	392.9	63	6.24	313.45	164.95	0	209	173	0.23	0	-3.59	21	20.2	21.1
63	20211026BS05	1	UU试验	5.43	2.33	98	0	-3	36	432	0	38.3	5.85	333.8	87	0	0	1	1	1	7.31	12.94	395.8	62	6.38	313.9	166.9	0	209.3	173.3	0.23	0	-3.66	21	20.2	21.1
64	20211026BS05	1	UU试验	5.52	2.35	99	0	-3	37	434.6	0	40.1	5.92	335.9	87	0	0	1	1	1	7.4	12.94	397.9	62	6.42	316.45	167.95	0	211	174	0.23	0	-3.7	21	20.2	21.1
65	20211026BS05	1	UU试验	5.6	2.37	98	0	-3	36	439.7	0	40.1	6.03	339.8	87	0	0	1	1	1	7.54	13	401.8	62	6.48	316.9	169.9	0	211.3	175.3	0.22	0	-3.77	21	20.2	21.1
66	20211026BS05	1	UU试验	5.68	2.38	99	0	-3	37	443.1	0	40.1	6.09	340.8	87	0	0	1	1	1	7.61	13	402.8	62	6.5	318.9	170.4	0	212.6	175.6	0.23	0	-3.81	21	20.2	21.1
67	20211026BS05	1	UU试验	5.77	2.4	99	0	-3	37	446.5	0	40.1	6.2	343.5	87	0	0	1	1	1	7.75	13	405.5	62	6.54	320.25	171.75	0	213.5	176.5	0.22	0	-3.88	21	20.2	21.1
68	20211026BS05	1	UU试验	5.85	2.42	98	0	-3	37	450.8	0	40.1	6.27	346.8	87	0	0	1	1	1	7.84	13	407.8	61	6.69	320.4	173.4	0	213.6	176.6	0.22	0	-3.92	21	20.2	21.1
69	20211026BS05	1	UU试验	5.93	2.44	99	0	-3	37	455.1	0	40.1	6.37	350.1	87	0	0	1	1	1	7.96	13.07	412.1	62	6.65	323.55	175.05	0	215.7	178.7	0.22	0	-3.98	21	20.2	21.1
70	20211026BS05	1	UU试验	6.02	2.45	98	0	-3	37	456.8	0	40.1	6.44	349.5	87	0	0	1	1	1	8.05	13.07	410.5	61	6.73	321.75	174.75	0	214.5	177.5	0.22	0	-4.03	21	20.2	21.1
71	20211026BS05	1	UU试验	6.1	2.47	98	0	-3	37	461.9	0	40.1	6.54	353.4	87	0	0	1	1	1	8.18	13.07	414.4	61	6.79	323.7	176.7	0	215.8	178.8	0.22	0	-4.09	21	20.2	21.1
72	20211026BS05	1	UU试验	6.18	2.49	98	0	-3	37	464.5	0	40.1	6.62	355.4	87	0	0	1	1	1	8.28	13.07	416.4	61	6.83	324.7	177.7	0	216.5	179.5	0.22	0	-4.14	21	20.2	21.1
73	20211026BS05	1	UU试验	6.27	2.5	98	0	-3	37	468.8	0	40.1	6.72	358.7	87	0	0	1	1	1	8.4	13.13	419.7	61	6.88	326.35	179.35	0	217.6	180.6	0.21	0	-4.2	21	20.2	21.1
74	20211026BS05	1	UU试验	6.35	2.52	99	0	-3	37	471.3	0	40.1	6.79	358.9	87	0	0	1	1	1	8.49	13.13	420.9	62	6.79	327.95	179.45	0	218.6	181.6	0.22	0	-4.25	21	20.2	21.1
75	20211026BS05	1	UU试验	6.43	2.54	99	0	-3	37	475.6	0	40.1	6.9	362.2	87	0	0	1	1	1	8.63	13.13	424.2	62	6.84	329.6	181.1	0	219.7	182.7	0.21	0	-4.32	21	20.2	21.1
76	20211026BS05	1	UU试验	6.52	2.55	99	0	-3	37	477.3	0	40.1	6.97	363.5	87	0	0	1	1	1	8.71	13.13	425.5	62	6.86	330.25	181.75	0	220.2	183.2	0.21	0	-4.36	21	20.2	21.1
77	20211026BS05	1	UU试验	6.6	2.57	99	0	-3	37	481.6	0	40.1	7.08	366.8	87	0	0	1	1	1	8.85	13.2	428.8	62	6.92	331.9	183.4	0	221.3	184.3	0.21	0	-4.43	21	20.2	21.1
78	20211026BS05	1	UU试验	6.68	2.59	99	0	-3	37	485	0	40.1	7.15	367.4	87	0	0	1	1	1	8.94	13.2	429.4	62	6.93	332.2	183.7	0	221.5	184.5	0.21	0	-4.47	21	20.2	21.1
79	20211026BS05	1	UU试验	6.77	2.6	99	0	-3	37	489.3	0	40.1	7.26	370.7	87	0	0	1	1	1	9.07	13.2	432.7	62	6.98	333.85	185.35	0	222.6	185.6	0.21	0	-4.54	21	20.2	21.1
80	20211026BS05	1	UU试验	6.85	2.62	99	0	-3	38	491.9	0	40.1	7.34	372.7	87	0	0	1	1	1	9.18	13.2	433.7	61	7.11	334.85	186.35	0	223.2	185.2	0.21	0	-4.59	21	20.2	21.1
81	20211026BS05	1	UU试验	6.93	2.63	99	0	-3	37	494.4	0	40.1	7.45	374.5	87	0	0	1	1	1	9.31	13.26	436.5	62	7.04	335.75	187.25	0	223.8	186.8	0.21	0	-4.66	21	20.2	21.1
82	20211026BS05	1	UU试验	7.02	2.65	99	0	-3	38	497	0	40.1	7.52	374.8	87	0	0	1	1	1	9.4	13.26	435.8	61	7.14	335.9	187.4	0	223.9	185.9	0.21	0	-4.7	21	20.2	21.1
83	20211026BS05	1	UU试验	7.1	2.66	99	0	-3	38	501.3	0	40.1	7.63	378.1	87	0	0	1	1	1	9.54	13.26	439.1	61	7.2	337.55	189.05	0	225	187	0.21	0	-4.77	21	20.2	21.1
84	20211026BS05	1	UU试验	7.18	2.68	99	0	-3	37	503.9	0	40.1	7.71	380	87	0	0	1	1	1	9.64	13.26	442	62	7.13	338.5	190	0	225.7	188.7	0.21	0	-4.82	21	20.2	21.1
85	20211026BS05	1	UU试验	7.27	2.7	99	0	-3	38	508.1	0	40.1	7.81	383.2	87	0	0	1	1	1	9.76	13.32	444.2	61	7.28	340.1	191.6	0	226.7	188.7	0.21	0	-4.88	21	20.2	21.1
86	20211026BS05	1	UU试验	7.35	2.71	98	0	-3	37	509.8	0	40.1	7.89	382.7	87	0	0	1	1	1	9.86	13.32	443.7	61	7.27	338.35	191.35	0	225.6	188.6	0.2	0	-4.93	21	20.2	21.1
87	20211026BS05	1	UU试验	7.43	2.73	98	0	-3	37	513.3	0	40.1	8	385.4	87	0	0	1	1	1	10	13.32	446.4	61	7.32	339.7	192.7	0	226.5	189.5	0.2	0	-5	21	20.2	21.1
88	20211026BS05	1	UU试验	7.52	2.74	99	0	-3	38	515.8	0	40.1	8.07	387.2	87	0	0	1	1	1	10.09	13.32	448.2	61	7.35	342.1	193.6	0	228.1	190.1	0.2	0	-5.05	21	20.2	21.1
89	20211026BS05	1	UU试验	7.6	2.76	98	0	-3	37	520.1	0	40.1	8.18	390.5	87	0	0	1	1	1	10.23	13.39	451.5	61	7.4	342.25	195.25	0	228.2	191.2	0.2	0	-5.12	21	20.2	21.1
90	20211026BS05	1	UU试验	7.68	2.77	99	0	-3	38	522.7	0	40.1	8.26	390.4	87	0	0	1	1	1	10.32	13.39	451.4	61	7.4	343.7	195.2	0	229.1	191.1	0.2	0	-5.16	21	20.2	21.1
91	20211026BS05	1	UU试验	7.77	2.79	98	0	-3	38	526.1	0	40.1	8.37	392.9	87	0	0	1	1	1	10.46	13.39	452.9	60	7.55	343.45	196.45	0	229	191	0.2	0	-5.23	21	20.2	21.1
92	20211026BS05	1	UU试验	7.85	2.8	99	0	-3	38	527.8	0	40.1	8.44	394.2	87	0	0	1	1	1	10.55	13.39	455.2	61	7.46	345.6	197.1	0	230.4	192.4	0.2	0	-5.28	21	20.2	21.1
93	20211026BS05	1	UU试验	7.93	2.82	99	0	-3	38	531.2	0	40.1	8.55	396.7	87	0	0	1	1	1	10.69	13.45	457.7	61	7.5	346.85	198.35	0	231.2	193.2	0.2	0	-5.35	21	20.2	21.1
94	20211026BS05	1	UU试验	8.02	2.83	99	0	-3	37	533.8	0	40.1	8.63	396.9	87	0	0	1	1	1	10.79	13.45	458.9	62	7.4	346.95	198.45	0	231.3	194.3	0.2	0	-5.39	21	20.2	21.1
95	20211026BS05	1	UU试验	8.1	2.85	99	0	-3	38	537.2	0	40.1	8.74	399.4	87	0	0	1	1	1	10.93	13.45	460.4	61	7.55	348.2	199.7	0	232.1	194.1	0.2	0	-5.47	21	20.2	21.1
96	20211026BS05	1	UU试验	8.18	2.86	100	0	-3	38	539.8	0	40.1	8.82	401.3	87	0	0	1	1	1	11.03	13.52	463.3	62	7.47	350.65	200.65	0	233.8	195.8	0.2	0	-5.52	21	20.2	21.1
97	20211026BS05	1	UU试验	8.27	2.88	99	0	-3	38	544.1	0	40.1	8.93	402.4	87	0	0	1	1	1	11.16	13.52	463.4	61	7.6	349.7	201.2	0	233.1	195.1	0.2	0	-5.58	21	20.2	21.1
98	20211026BS05	1	UU试验	8.35	2.89	99	0	-3	38	545.8	0	40.1	9.01	403.7	87	0	0	1	1	1	11.26	13.52	464.7	61	7.62	350.35	201.85	0	233.6	195.6	0.2	0	-5.63	21	20.2	21.1
99	20211026BS05	1	UU试验	8.43	2.9	99	0	-3	38	549.2	0	40.1	9.12	406.2	87	0	0	1	1	1	11.4	13.52	467.2	61	7.66	351.6	203.1	0	234.4	196.4	0.2	0	-5.7	21	20.2	21.1
100	20211026BS05	1	UU试验	8.52	2.92	99	0	-3	38	550.9	0	40.1	9.19	407.5	87	0	0	1	1	1	11.49	13.58	468.5	61	7.68	352.25	203.75	0	234.8	196.8	0.2	0	-5.75	21	20.2	21.1
101	20211026BS05	1	UU试验	8.6	2.93	99	0	-3	38	555.2	0	40.1	9.3	408.8	87	0	0	1	1	1	11.63	13.58	469.8	61	7.7	352.9	204.4	0	235.3	197.3	0.19	0	-5.82	21	20.2	21.1
102	20211026BS05	1	UU试验	8.68	2.95	99	0	-3	38	556.9	0	40.1	9.38	410.1	87	0	0	1	1	1	11.73	13.58	471.1	61	7.72	353.55	205.05	0	235.7	197.7	0.19	0	-5.87	21	20.2	21.1
103	20211026BS05	1	UU试验	8.77	2.96	99	0	-3	38	560.3	0	40.1	9.49	412.6	87	0	0	1	1	1	11.86	13.58	473.6	61	7.76	354.8	206.3	0	236.5	198.5	0.19	0	-5.93	21	20.2	21.1
104	20211026BS05	1	UU试验	8.85	2.97	99	0	-3	38	562	0	40.1	9.56	413.8	87	0	0	1	1	1	11.95	13.65	474.8	61	7.78	355.4	206.9	0	236.9	198.9	0.19	0	-5.98	21	20.2	21.1
105	20211026BS05	1	UU试验	8.93	2.99	99	0	-3	38	566.3	0	40.1	9.67	414.9	87	0	0	1	1	1	12.09	13.65	475.9	61	7.8	355.95	207.45	0	237.3	199.3	0.19	0	-6.05	21	20.2	21.1
106	20211026BS05	1	UU试验	9.02	3	99	0	-3	38	568	0	40.1	9.75	416.1	87	0	0	1	1	1	12.19	13.65	477.1	61	7.82	356.55	208.05	0	237.7	199.7	0.19	0	-6.1	21	20.2	21.1
107	20211026BS05	1	UU试验	9.1	3.02	99	0	-3	38	570.6	0	40.1	9.86	418	87	0	0	1	1	1	12.33	13.72	479	61	7.85	357.5	209	0	238.3	200.3	0.19	0	-6.17	21	20.2	21.1
108	20211026BS05	1	UU试验	9.18	3.03	99	0	-3	38	572.3	0	40.1	9.92	417.1	87	0	0	1	1	1	12.4	13.72	478.1	61	7.84	357.05	208.55	0	238	200	0.19	0	-6.2	21	20.2	21.1
109	20211026BS05	1	UU试验	9.27	3.04	99	0	-3	38	574.9	0	40.1	10.03	419	87	0	0	1	1	1	12.54	13.72	480	61	7.87	358	209.5	0	238.7	200.7	0.19	0	-6.27	21	20.2	21.1
110	20211026BS05	1	UU试验	9.35	3.06	99	0	-3	38	577.4	0	40.1	10.1	420.8	87	0	0	1	1	1	12.63	13.72	481.8	61	7.9	358.9	210.4	0	239.3	201.3	0.19	0	-6.32	21	20.2	21.1
111	20211026BS05	1	UU试验	9.43	3.07	99	0	-3	38	580	0	40.1	10.2	422.7	87	0	0	1	1	1	12.75	13.78	483.7	61	7.93	359.85	211.35	0	239.9	201.9	0.19	0	-6.38	21	20.2	21.1
112	20211026BS05	1	UU试验	9.52	3.08	99	0	-3	38	580.8	0	40.1	10.27	421.5	87	0	0	1	1	1	12.84	13.78	482.5	61	7.91	359.25	210.75	0	239.5	201.5	0.19	0	-6.42	21	20.2	21.1
113	20211026BS05	1	UU试验	9.6	3.1	99	0	-3	38	584.3	0	40.1	10.38	424	87	0	0	1	1	1	12.98	13.78	485	61	7.95	360.5	212	0	240.3	202.3	0.19	0	-6.49	21	20.2	21.1
114	20211026BS05	1	UU试验	9.68	3.11	100	0	-3	38	586.8	0	40.1	10.45	425.8	87	0	0	1	1	1	13.06	13.78	487.8	62	7.87	362.9	212.9	0	241.9	203.9	0.19	0	-6.53	21	20.2	21.1
115	20211026BS05	1	UU试验	9.77	3.13	100	0	-3	38	590.3	0	40.1	10.55	428.4	87	0	0	1	1	1	13.19	13.85	490.4	62	7.91	364.2	214.2	0	242.8	204.8	0.19	0	-6.6	21	20.2	21.1
116	20211026BS05	1	UU试验	9.85	3.14	100	0	-3	38	591.1	0	40.1	10.62	426.8	87	0	0	1	1	1	13.28	13.85	488.8	62	7.88	363.4	213.4	0	242.3	204.3	0.19	0	-6.64	21	20.2	21.1
117	20211026BS05	1	UU试验	9.93	3.15	99	0	-3	38	592.8	0	40.1	10.73	428	87	0	0	1	1	1	13.41	13.85	489	61	8.02	362.5	214	0	241.7	203.7	0.19	0	-6.71	21	20.2	21.1
118	20211026BS05	1	UU试验	10.02	3.16	99	0	-3	38	593.7	0	40.1	10.79	428.7	87	0	0	1	1	1	13.49	13.85	489.7	61	8.03	362.85	214.35	0	241.9	203.9	0.19	0	-6.75	21	20.2	21.1
119	20211026BS05	1	UU试验	10.1	3.18	99	0	-3	38	595.4	0	40.1	10.89	429.9	87	0	0	1	1	1	13.61	13.91	490.9	61	8.05	363.45	214.95	0	242.3	204.3	0.19	0	-6.81	21	20.3	21.1
120	20211026BS05	1	UU试验	10.18	3.19	99	0	-3	38	596.2	0	40.1	10.96	428.6	87	0	0	1	1	1	13.7	13.91	489.6	61	8.03	362.8	214.3	0	241.9	203.9	0.19	0	-6.85	21	20.3	21.1
121	20211026BS05	1	UU试验	10.27	3.2	99	0	-3	38	598.8	0	40.1	11.05	430.5	87	0	0	1	1	1	13.81	13.91	491.5	61	8.06	363.75	215.25	0	242.5	204.5	0.19	0	-6.91	21	20.2	21.1
122	20211026BS05	1	UU试验	10.35	3.22	99	0	-3	38	599.7	0	40.1	11.12	431.1	87	0	0	1	1	1	13.9	13.91	492.1	61	8.07	364.05	215.55	0	242.7	204.7	0.19	0	-6.95	21	20.3	21.1
123	20211026BS05	1	UU试验	10.43	3.23	99	0	-3	38	601.4	0	40.1	11.22	432.4	87	0	0	1	1	1	14.03	13.98	493.4	61	8.09	364.7	216.2	0	243.1	205.1	0.19	0	-7.02	21	20.3	21.1
124	20211026BS05	1	UU试验	10.52	3.24	99	0	-3	39	603.1	0	40.1	11.28	431.4	87	0	0	1	1	1	14.1	13.98	491.4	60	8.19	364.2	215.7	0	242.8	203.8	0.19	0	-7.05	21	20.3	21.1
125	20211026BS05	1	UU试验	10.6	3.26	99	0	-3	39	604.8	0	40.1	11.39	432.6	87	0	0	1	1	1	14.24	13.98	492.6	60	8.21	364.8	216.3	0	243.2	204.2	0.19	0	-7.12	21	20.3	21.1
126	20211026BS05	1	UU试验	10.68	3.27	99	0	-3	38	606.5	0	40.1	11.45	433.8	87	0	0	1	1	1	14.31	13.98	494.8	61	8.11	365.4	216.9	0	243.6	205.6	0.19	0	-7.16	21	20.3	21.1
127	20211026BS05	1	UU试验	10.77	3.28	100	0	-3	39	609.1	0	40.1	11.55	435.7	87	0	0	1	1	1	14.44	14.05	496.7	61	8.14	367.85	217.85	0	245.2	206.2	0.19	0	-7.22	21	20.3	21.1
128	20211026BS05	1	UU试验	10.85	3.29	99	0	-3	38	611.6	0	40.1	11.62	435.3	87	0	0	1	1	1	14.53	14.05	496.3	61	8.14	366.15	217.65	0	244.1	206.1	0.19	0	-7.27	21	20.3	21.1
129	20211026BS05	1	UU试验	10.93	3.31	100	0	-3	38	612.5	0	40.1	11.72	435.9	87	0	0	1	1	1	14.65	14.05	497.9	62	8.03	367.95	217.95	0	245.3	207.3	0.19	0	-7.33	21	20.3	21.1
130	20211026BS05	1	UU试验	11.02	3.32	100	0	-3	39	614.2	0	40.1	11.79	437.2	87	0	0	1	1	1	14.74	14.05	498.2	61	8.17	368.6	218.6	0	245.7	206.7	0.19	0	-7.37	21	20.3	21.1
131	20211026BS05	1	UU试验	11.1	3.33	99	0	-3	39	616.8	0	40.1	11.89	439	87	0	0	1	1	1	14.86	14.11	499	60	8.32	368	219.5	0	245.3	206.3	0.18	0	-7.43	21	20.3	21.1
132	20211026BS05	1	UU试验	11.18	3.34	100	0	-3	39	619.3	0	42	11.96	438.9	87	0	0	1	1	1	14.95	14.11	499.9	61	8.2	369.45	219.45	0	246.3	207.3	0.19	0	-7.48	21	20.3	21.1
133	20211026BS05	1	UU试验	11.27	3.36	99	0	-3	39	620.2	0	42	12.07	439.5	87	0	0	1	1	1	15.09	14.11	499.5	60	8.32	368.25	219.75	0	245.5	206.5	0.18	0	-7.55	21	20.3	21.1
134	20211026BS05	1	UU试验	11.35	3.37	99	0	-3	38	621.9	0	42	12.14	440.8	87	0	0	1	1	1	15.18	14.18	501.8	61	8.23	368.9	220.4	0	245.9	207.9	0.18	0	-7.59	21	20.3	21.1
135	20211026BS05	1	UU试验	11.43	3.38	99	0	-3	39	623.6	0	42	12.24	439.8	87	0	0	1	1	1	15.3	14.18	499.8	60	8.33	368.4	219.9	0	245.6	206.6	0.18	0	-7.65	21	20.3	21.1
136	20211026BS05	1	UU试验	11.52	3.39	99	0	-3	39	624.5	0	40.1	12.31	440.4	87	0	0	1	1	1	15.39	14.18	500.4	60	8.34	368.7	220.2	0	245.8	206.8	0.18	0	-7.7	20.9	20.2	21
137	20211026BS05	1	UU试验	11.6	3.41	99	0	-3	38	626.2	0	40.1	12.42	441.6	87	0	0	1	1	1	15.53	14.18	502.6	61	8.24	369.3	220.8	0	246.2	208.2	0.18	0	-7.77	20.9	20.3	21.1
138	20211026BS05	1	UU试验	11.68	3.42	99	0	-3	39	627.9	0	40.1	12.49	442.8	87	0	0	1	1	1	15.61	14.25	502.8	60	8.38	369.9	221.4	0	246.6	207.6	0.18	0	-7.81	21	20.3	21.1
139	20211026BS05	1	UU试验	11.77	3.43	99	0	-3	39	628.7	0	40.1	12.6	441.2	87	0	0	1	1	1	15.75	14.25	501.2	60	8.35	369.1	220.6	0	246.1	207.1	0.18	0	-7.88	20.9	20.2	21
140	20211026BS05	1	UU试验	11.85	3.44	100	0	-3	39	630.5	0	42	12.67	442.5	87	0	0	1	1	1	15.84	14.25	503.5	61	8.25	371.25	221.25	0	247.5	208.5	0.18	0	-7.92	21	20.3	21.1
141	20211026BS05	1	UU试验	11.93	3.45	100	0	-3	39	633	0	42	12.78	444.2	87	0	0	1	1	1	15.98	14.31	505.2	61	8.28	372.1	222.1	0	248.1	209.1	0.18	0	-7.99	21	20.3	21.1
142	20211026BS05	1	UU试验	12.02	3.47	100	0	-3	39	634.7	0	42	12.85	443.5	87	0	0	1	1	1	16.06	14.31	504.5	61	8.27	371.75	221.75	0	247.8	208.8	0.18	0	-8.03	21	20.3	21.1
143	20211026BS05	1	UU试验	12.1	3.48	100	0	-3	39	637.3	0	42	12.96	445.4	87	0	0	1	1	1	16.2	14.31	506.4	61	8.3	372.7	222.7	0	248.5	209.5	0.18	0	-8.1	21	20.3	21.1
144	20211026BS05	1	UU试验	12.18	3.49	100	0	-3	39	639	0	42	13.03	446.5	87	0	0	1	1	1	16.29	14.31	507.5	61	8.32	373.25	223.25	0	248.8	209.8	0.18	0	-8.15	21	20.3	21.1
145	20211026BS05	1	UU试验	12.27	3.5	99	0	-3	38	641.6	0	42	13.14	448.4	87	0	0	1	1	1	16.43	14.38	509.4	61	8.35	372.7	224.2	0	248.5	210.5	0.18	0	-8.22	20.9	20.3	21
146	20211026BS05	1	UU试验	12.35	3.51	99	0	-3	39	642.4	0	42	13.21	446.7	87	0	0	1	1	1	16.51	14.38	506.7	60	8.45	371.85	223.35	0	247.9	208.9	0.18	0	-8.26	21	20.3	21.1
147	20211026BS05	1	UU试验	12.43	3.53	99	0	-3	39	645	0	40.1	13.31	448.5	87	0	0	1	1	1	16.64	14.38	508.5	60	8.48	372.75	224.25	0	248.5	209.5	0.18	0	-8.32	20.9	20.3	21.1
148	20211026BS05	1	UU试验	12.52	3.54	99	0	-3	39	646.7	0	42	13.39	449.7	87	0	0	1	1	1	16.74	14.45	509.7	60	8.49	373.35	224.85	0	248.9	209.9	0.18	0	-8.37	21	20.3	21.1
149	20211026BS05	1	UU试验	12.6	3.55	99	0	-3	39	649.3	0	42	13.49	449.3	87	0	0	1	1	1	16.86	14.45	509.3	60	8.49	373.15	224.65	0	248.8	209.8	0.18	0	-8.43	21	20.3	21
150	20211026BS05	1	UU试验	12.68	3.56	99	0	-3	39	650.1	0	42	13.57	449.9	87	0	0	1	1	1	16.96	14.45	509.9	60	8.5	373.45	224.95	0	249	210	0.18	0	-8.48	20.9	20.3	21
151	20211026BS05	1	UU试验	12.77	3.57	99	0	-3	39	652.7	0	42	13.68	451.7	87	0	0	1	1	1	17.1	14.45	511.7	60	8.53	374.35	225.85	0	249.6	210.6	0.18	0	-8.55	21	20.3	21.1
152	20211026BS05	1	UU试验	12.85	3.58	99	0	-3	39	655.3	0	42	13.75	453.5	87	0	0	1	1	1	17.19	14.51	513.5	60	8.56	375.25	226.75	0	250.2	211.2	0.18	0	-8.6	21	20.3	21
153	20211026BS05	1	UU试验	12.93	3.6	100	0	-3	39	656.1	0	42	13.86	452.2	87	0	0	1	1	1	17.33	14.51	513.2	61	8.41	376.1	226.1	0	250.7	211.7	0.18	0	-8.66	21	20.3	21
154	20211026BS05	1	UU试验	13.02	3.61	100	0	-3	39	657.8	0	42	13.93	453.3	87	0	0	1	1	1	17.41	14.51	514.3	61	8.43	376.65	226.65	0	251.1	212.1	0.18	0	-8.71	21	20.3	21
155	20211026BS05	1	UU试验	13.1	3.62	100	0	-3	39	660.4	0	42	14.04	455.1	87	0	0	1	1	1	17.55	14.58	516.1	61	8.46	377.55	227.55	0	251.7	212.7	0.18	0	-8.78	20.9	20.3	21
156	20211026BS05	1	UU试验	13.18	3.63	100	0	-3	39	662.1	0	42	14.11	454.1	87	0	0	1	1	1	17.64	14.58	515.1	61	8.44	377.05	227.05	0	251.4	212.4	0.18	0	-8.82	21	20.3	21
157	20211026BS05	1	UU试验	13.27	3.64	100	0	-3	39	663.8	0	42	14.23	455.3	87	0	0	1	1	1	17.79	14.58	516.3	61	8.46	377.65	227.65	0	251.8	212.8	0.18	0	-8.9	21	20.3	21.1
158	20211026BS05	1	UU试验	13.35	3.65	99	0	-3	39	665.5	0	42	14.3	456.4	87	0	0	1	1	1	17.88	14.58	516.4	60	8.61	376.7	228.2	0	251.1	212.1	0.18	0	-8.94	20.9	20.3	21
159	20211026BS05	1	UU试验	13.43	3.67	100	0	-3	39	667.2	0	42	14.41	457.6	87	0	0	1	1	1	18.01	14.65	518.6	61	8.5	378.8	228.8	0	252.5	213.5	0.18	0	-9.01	20.9	20.3	21
160	20211026BS05	1	UU试验	13.52	3.68	99	0	-3	39	669	0	42	14.48	456.7	87	0	0	1	1	1	18.1	14.65	516.7	60	8.61	376.85	228.35	0	251.2	212.2	0.18	0	-9.05	20.9	20.3	21
161	20211026BS05	1	UU试验	13.6	3.69	99	0	-3	39	670.7	0	42	14.58	457.8	87	0	0	1	1	1	18.23	14.65	517.8	60	8.63	377.4	228.9	0	251.6	212.6	0.18	0	-9.12	21	20.3	21
162	20211026BS05	1	UU试验	13.68	3.7	99	0	-3	39	671.5	0	42	14.66	458.4	87	0	0	1	1	1	18.33	14.72	518.4	60	8.64	377.7	229.2	0	251.8	212.8	0.18	0	-9.16	20.9	20.3	21
163	20211026BS05	1	UU试验	13.77	3.71	99	0	-3	39	673.2	0	42	14.76	457.3	87	0	0	1	1	1	18.45	14.72	517.3	60	8.62	377.15	228.65	0	251.4	212.4	0.18	0	-9.23	20.9	20.3	21
164	20211026BS05	1	UU试验	13.85	3.72	100	0	-3	39	674.9	0	42	14.84	458.5	87	0	0	1	1	1	18.55	14.72	519.5	61	8.52	379.25	229.25	0	252.8	213.8	0.18	0	-9.28	20.9	20.3	21
165	20211026BS05	1	UU试验	13.93	3.73	100	0	-3	39	677.5	0	42	14.94	460.3	87	0	0	1	1	1	18.68	14.79	521.3	61	8.55	380.15	230.15	0	253.4	214.4	0.18	0	-9.34	20.9	20.3	21
166	20211026BS05	1	UU试验	14.02	3.74	100	0	-3	39	679.2	0	42	15.01	459.2	87	0	0	1	1	1	18.76	14.79	520.2	61	8.53	379.6	229.6	0	253.1	214.1	0.18	0	-9.38	20.9	20.3	21
167	20211026BS05	1	UU试验	14.1	3.75	100	0	-3	39	681.8	0	42	15.12	461	87	0	0	1	1	1	18.9	14.79	522	61	8.56	380.5	230.5	0	253.7	214.7	0.18	0	-9.45	20.9	20.3	21
168	20211026BS05	1	UU试验	14.18	3.77	99	0	-3	39	682.6	0	42	15.19	461.5	87	0	0	1	1	1	18.99	14.79	521.5	60	8.69	379.25	230.75	0	252.8	213.8	0.18	0	-9.49	20.9	20.3	21
169	20211026BS05	1	UU试验	14.27	3.78	99	0	-3	39	684.4	0	42	15.29	462.7	87	0	0	1	1	1	19.11	14.85	522.7	60	8.71	379.85	231.35	0	253.2	214.2	0.18	0	-9.56	20.9	20.3	21
170	20211026BS05	1	UU试验	14.35	3.79	99	0	-3	39	685.2	0	42	15.36	461.4	87	0	0	1	1	1	19.2	14.85	521.4	60	8.69	379.2	230.7	0	252.8	213.8	0.18	0	-9.6	20.9	20.3	21
171	20211026BS05	1	UU试验	14.43	3.8	99	0	-3	39	686.9	0	42	15.46	462.6	87	0	0	1	1	1	19.33	14.85	522.6	60	8.71	379.8	231.3	0	253.2	214.2	0.18	0	-9.66	20.9	20.3	21
172	20211026BS05	1	UU试验	14.52	3.81	99	0	-3	39	687.8	0	42	15.53	463.2	87	0	0	1	1	1	19.41	14.92	523.2	60	8.72	380.1	231.6	0	253.4	214.4	0.18	0	-9.71	20.9	20.3	21
173	20211026BS05	1	UU试验	14.6	3.82	99	0	-3	39	690.3	0	42	15.63	462.7	87	0	0	1	1	1	19.54	14.92	522.7	60	8.71	379.85	231.35	0	253.2	214.2	0.18	0	-9.77	20.9	20.3	21
174	20211026BS05	1	UU试验	14.68	3.83	99	0	-3	39	692.1	0	42	15.7	463.9	87	0	0	1	1	1	19.63	14.92	523.9	60	8.73	380.45	231.95	0	253.6	214.6	0.18	0	-9.82	20.9	20.3	21
175	20211026BS05	1	UU试验	14.77	3.84	99	0	-3	39	692.9	0	42	15.8	464.4	87	0	0	1	1	1	19.75	14.92	524.4	60	8.74	380.7	232.2	0	253.8	214.8	0.18	0	-9.88	20.9	20.3	21
176	20211026BS05	1	UU试验	14.85	3.85	100	0	-3	39	693.8	0	42	15.86	465	87	0	0	1	1	1	19.83	14.99	526	61	8.62	382.5	232.5	0	255	216	0.18	0	-9.91	20.9	20.3	21
177	20211026BS05	1	UU试验	14.93	3.86	100	0	-3	39	695.5	0	42	15.96	464	87	0	0	1	1	1	19.95	14.99	525	61	8.61	382	232	0	254.7	215.7	0.18	0	-9.98	20.9	20.3	21.1
178	20211026BS05	1	UU试验	15.02	3.88	100	0	-3	39	697.2	0	42	16.03	465.1	87	0	0	1	1	1	20.04	14.99	526.1	61	8.62	382.55	232.55	0	255	216	0.18	0	-10.02	20.9	20.3	21
179	20211026BS05	1	UU试验	15.1	3.89	100	0	-3	39	698.9	0	42	16.13	466.2	87	0	0	1	1	1	20.16	15.06	527.2	61	8.64	383.1	233.1	0	255.4	216.4	0.18	0	-10.08	20.9	20.3	21
180	20211026BS05	1	UU试验	15.18	3.9	100	0	-3	39	699.7	0	42	16.2	464.6	87	0	0	1	1	1	20.25	15.06	525.6	61	8.62	382.3	232.3	0	254.9	215.9	0.18	0	-10.13	20.9	20.3	21.1
181	20211026BS05	1	UU试验	15.27	3.91	100	0	-3	39	700.6	0	42	16.3	465.2	87	0	0	1	1	1	20.38	15.06	526.2	61	8.63	382.6	232.6	0	255.1	216.1	0.18	0	-10.19	20.9	20.3	21.1
182	20211026BS05	1	UU试验	15.35	3.92	100	0	-3	39	702.3	0	42	16.36	466.3	87	0	0	1	1	1	20.45	15.06	527.3	61	8.64	383.15	233.15	0	255.4	216.4	0.18	0	-10.23	20.9	20.3	21.1
183	20211026BS05	1	UU试验	15.43	3.93	100	0	-3	39	702.3	0	42	16.47	466.3	87	0	0	1	1	1	20.59	15.13	527.3	61	8.64	383.15	233.15	0	255.4	216.4	0.18	0	-10.3	20.9	20.3	21.1
184	20211026BS05	1	UU试验	15.52	3.94	100	0	-3	39	703.2	0	42	16.54	464.8	87	0	0	1	1	1	20.68	15.13	525.8	61	8.62	382.4	232.4	0	254.9	215.9	0.18	0	-10.34	20.9	20.3	21.1
185	20211026BS05	1	UU试验	15.6	3.95	100	0	-3	39	704.9	0	42	16.63	465.9	87	0	0	1	1	1	20.79	15.13	526.9	61	8.64	382.95	232.95	0	255.3	216.3	0.18	0	-10.4	21	20.3	21.1
186	20211026BS05	1	UU试验	15.68	3.96	99	0	-3	39	704.9	0	42	16.7	465.9	87	0	0	1	1	1	20.88	15.2	525.9	60	8.76	381.45	232.95	0	254.3	215.3	0.18	0	-10.44	20.9	20.3	21.1
187	20211026BS05	1	UU试验	15.77	3.97	99	0	-3	39	706.6	0	42	16.8	464.9	87	0	0	1	1	1	21	15.2	524.9	60	8.75	380.95	232.45	0	254	215	0.18	0	-10.5	21	20.3	21.1
188	20211026BS05	1	UU试验	15.85	3.98	99	0	-3	39	708.3	0	42	16.86	466	87	0	0	1	1	1	21.08	15.2	526	60	8.77	381.5	233	0	254.3	215.3	0.18	0	-10.54	20.9	20.3	21.1
189	20211026BS05	1	UU试验	15.93	3.99	99	0	-3	39	709.2	0	42	16.97	466.6	87	0	0	1	1	1	21.21	15.2	526.6	60	8.78	381.8	233.3	0	254.5	215.5	0.18	0	-10.61	20.9	20.3	21.1
190	20211026BS05	1	UU试验	16.02	4	99	0	-3	39	710	0	42	17.04	467.1	87	0	0	1	1	1	21.3	15.27	527.1	60	8.79	382.05	233.55	0	254.7	215.7	0.17	0	-10.65	21	20.3	21.1
191	20211026BS05	1	UU试验	16.1	4.01	99	0	-3	39	710.9	0	42	17.13	465.6	87	0	0	1	1	1	21.41	15.27	525.6	60	8.76	381.3	232.8	0	254.2	215.2	0.18	0	-10.71	20.9	20.3	21.1
192	20211026BS05	1	UU试验	16.18	4.02	100	0	-3	39	712.6	0	42	17.21	466.7	87	0	0	1	1	1	21.51	15.27	527.7	61	8.65	383.35	233.35	0	255.6	216.6	0.18	0	-10.76	21	20.3	21.1
193	20211026BS05	1	UU试验	16.27	4.03	100	0	-3	39	714.3	0	42	17.31	467.8	87	0	0	1	1	1	21.64	15.34	528.8	61	8.67	383.9	233.9	0	255.9	216.9	0.18	0	-10.82	21	20.3	21.1
194	20211026BS05	1	UU试验	16.35	4.04	99	0	-3	39	715.1	0	42	17.38	466.2	87	0	0	1	1	1	21.73	15.34	526.2	60	8.77	381.6	233.1	0	254.4	215.4	0.18	0	-10.87	21	20.4	21.1
195	20211026BS05	1	UU试验	16.43	4.05	99	0	-3	39	716	0	42	17.49	466.8	87	0	0	1	1	1	21.86	15.34	526.8	60	8.78	381.9	233.4	0	254.6	215.6	0.17	0	-10.93	21	20.4	21.1
196	20211026BS05	1	UU试验	16.52	4.06	100	0	-3	39	716.9	0	42	17.57	467.3	87	0	0	1	1	1	21.96	15.41	528.3	61	8.66	383.65	233.65	0	255.8	216.8	0.18	0	-10.98	21	20.3	21.2
197	20211026BS05	1	UU试验	16.6	4.07	99	0	-3	39	718.6	0	42	17.67	466.3	87	0	0	1	1	1	22.09	15.41	526.3	60	8.77	381.65	233.15	0	254.4	215.4	0.18	0	-11.05	21.1	20.4	21.2
198	20211026BS05	1	UU试验	16.68	4.08	99	0	-3	39	719.4	0	42	17.75	466.8	87	0	0	1	1	1	22.19	15.41	526.8	60	8.78	381.9	233.4	0	254.6	215.6	0.17	0	-11.1	21	20.3	21.1
199	20211026BS05	1	UU试验	16.77	4.09	99	0	-3	39	721.1	0	42	17.85	467.9	87	0	0	1	1	1	22.31	15.48	527.9	60	8.8	382.45	233.95	0	255	216	0.17	0	-11.16	21	20.4	21.1
200	20211026BS05	1	UU试验	16.85	4.1	99	0	-3	39	722.8	0	42	17.92	466.9	87	0	0	1	1	1	22.4	15.48	526.9	60	8.78	381.95	233.45	0	254.6	215.6	0.17	0	-11.2	21	20.4	21.1
201	20211026BS05	1	UU试验	16.93	4.12	99	0	-3	39	723.7	0	42	18.03	467.5	87	0	0	1	1	1	22.54	15.48	527.5	60	8.79	382.25	233.75	0	254.8	215.8	0.17	0	-11.27	21	20.4	21.1
202	20211026BS05	1	UU试验	17.02	4.13	100	0	-3	39	725.4	0	42	18.1	468.6	87	0	0	1	1	1	22.63	15.54	529.6	61	8.68	384.3	234.3	0	256.2	217.2	0.18	0	-11.32	21	20.3	21.1
203	20211026BS05	1	UU试验	17.1	4.14	100	0	-3	39	727.1	0	42	18.21	467.9	87	0	0	1	1	1	22.76	15.54	528.9	61	8.67	383.95	233.95	0	256	217	0.18	0	-11.38	21	20.3	21.1
204	20211026BS05	1	UU试验	17.18	4.15	100	0	-3	39	728.8	0	42	18.28	469	87	0	0	1	1	1	22.85	15.54	530	61	8.69	384.5	234.5	0	256.3	217.3	0.18	0	-11.43	20.9	20.3	21.1
205	20211026BS05	1	UU试验	17.27	4.16	100	0	-3	39	730.5	0	42	18.39	470.1	87	0	0	1	1	1	22.99	15.61	531.1	61	8.71	385.05	235.05	0	256.7	217.7	0.18	0	-11.49	20.9	20.3	21.1
206	20211026BS05	1	UU试验	17.35	4.17	100	0	-3	39	732.3	0	42	18.46	469.1	87	0	0	1	1	1	23.08	15.61	530.1	61	8.69	384.55	234.55	0	256.4	217.4	0.18	0	-11.54	20.9	20.3	21.1
207	20211026BS05	1	UU试验	17.43	4.18	100	0	-3	39	733.1	0	42	18.57	469.6	87	0	0	1	1	1	23.21	15.61	530.6	61	8.7	384.8	234.8	0	256.5	217.5	0.18	0	-11.61	20.9	20.3	21.1
208	20211026BS05	1	UU试验	17.52	4.19	100	0	-3	39	734.8	0	42	18.64	470.7	87	0	0	1	1	1	23.3	15.61	531.7	61	8.72	385.35	235.35	0	256.9	217.9	0.18	0	-11.65	20.9	20.3	21
209	20211026BS05	1	UU试验	17.6	4.2	100	0	-3	39	736.5	0	42	18.75	471.8	87	0	0	1	1	1	23.44	15.69	532.8	61	8.73	385.9	235.9	0	257.3	218.3	0.17	0	-11.72	20.9	20.3	21
210	20211026BS05	1	UU试验	17.68	4.21	99	0	-3	39	737.4	0	42	18.82	470	87	0	0	1	1	1	23.53	15.69	530	60	8.83	383.5	235	0	255.7	216.7	0.17	0	-11.77	20.9	20.3	21
211	20211026BS05	1	UU试验	17.77	4.22	99	0	-3	39	738.2	0	42	18.93	470.5	87	0	0	1	1	1	23.66	15.76	530.5	60	8.84	383.75	235.25	0	255.8	216.8	0.17	0	-11.83	20.9	20.3	21
212	20211026BS05	1	UU试验	17.85	4.22	99	0	-3	39	740	0	42	19	469.5	87	0	0	1	1	1	23.75	15.76	529.5	60	8.82	383.25	234.75	0	255.5	216.5	0.17	0	-11.88	20.9	20.3	21
213	20211026BS05	1	UU试验	17.93	4.23	99	0	-3	39	741.7	0	42	19.11	470.6	87	0	0	1	1	1	23.89	15.76	530.6	60	8.84	383.8	235.3	0	255.9	216.9	0.17	0	-11.95	20.9	20.3	21
214	20211026BS05	1	UU试验	18.02	4.24	99	0	-3	39	742.5	0	42	19.18	471.1	87	0	0	1	1	1	23.98	15.76	531.1	60	8.85	384.05	235.55	0	256	217	0.17	0	-11.99	20.9	20.3	21
215	20211026BS05	1	UU试验	18.1	4.25	99	0	-3	40	744.2	0	42	19.29	472.2	87	0	0	1	1	1	24.11	15.83	531.2	59	9	384.6	236.1	0	256.4	216.4	0.17	0	-12.06	20.9	20.3	21
216	20211026BS05	1	UU试验	18.18	4.26	100	0	-3	39	745.9	0	42	19.36	471.2	87	0	0	1	1	1	24.2	15.83	532.2	61	8.72	385.6	235.6	0	257.1	218.1	0.18	0	-12.1	20.9	20.3	21
217	20211026BS05	1	UU试验	18.27	4.27	100	0	-3	39	747.7	0	42	19.47	472.3	87	0	0	1	1	1	24.34	15.9	533.3	61	8.74	386.15	236.15	0	257.4	218.4	0.17	0	-12.17	20.9	20.3	21
218	20211026BS05	1	UU试验	18.35	4.28	100	0	-3	39	749.4	0	42	19.54	471.3	87	0	0	1	1	1	24.43	15.9	532.3	61	8.73	385.65	235.65	0	257.1	218.1	0.18	0	-12.22	20.9	20.3	21
219	20211026BS05	1	UU试验	18.43	4.29	100	0	-3	39	750.2	0	42	19.65	471.8	87	0	0	1	1	1	24.56	15.9	532.8	61	8.73	385.9	235.9	0	257.3	218.3	0.17	0	-12.28	20.9	20.3	21
220	20211026BS05	1	UU试验	18.52	4.3	100	0	-3	39	751.1	0	42	19.72	472.4	87	0	0	1	1	1	24.65	15.9	533.4	61	8.74	386.2	236.2	0	257.5	218.5	0.17	0	-12.33	20.9	20.3	21
221	20211026BS05	1	UU试验	18.6	4.31	99	0	-3	39	752.8	0	42	19.83	473.5	87	0	0	1	1	1	24.79	15.97	533.5	60	8.89	385.25	236.75	0	256.8	217.8	0.17	0	-12.4	20.9	20.3	21
222	20211026BS05	1	UU试验	18.68	4.32	99	0	-3	39	754.5	0	42	19.9	472.4	87	0	0	1	1	1	24.87	15.97	532.4	60	8.87	384.7	236.2	0	256.5	217.5	0.17	0	-12.44	20.9	20.3	21
223	20211026BS05	1	UU试验	18.77	4.33	99	0	-3	39	756.2	0	42	20.01	473.5	87	0	0	1	1	1	25.01	16.04	533.5	60	8.89	385.25	236.75	0	256.8	217.8	0.17	0	-12.51	20.9	20.3	21
224	20211026BS05	1	UU试验	18.85	4.34	100	0	-3	39	757.9	0	42	20.08	472.5	87	0	0	1	1	1	25.1	16.04	533.5	61	8.75	386.25	236.25	0	257.5	218.5	0.17	0	-12.55	20.9	20.3	21
225	20211026BS05	1	UU试验	18.93	4.35	100	0	-3	40	758.8	0	42	20.18	473.1	87	0	0	1	1	1	25.23	16.04	533.1	60	8.89	386.55	236.55	0	257.7	217.7	0.17	0	-12.62	20.9	20.3	21
226	20211026BS05	1	UU试验	19.02	4.36	100	0	-3	39	760.5	0	42	20.25	474.1	87	0	0	1	1	1	25.31	16.04	535.1	61	8.77	387.05	237.05	0	258	219	0.17	0	-12.66	20.9	20.3	21
227	20211026BS05	1	UU试验	19.1	4.37	100	0	-3	39	761.3	0	42	20.35	474.6	87	0	0	1	1	1	25.44	16.11	535.6	61	8.78	387.3	237.3	0	258.2	219.2	0.17	0	-12.72	20.9	20.3	21
228	20211026BS05	1	UU试验	19.18	4.38	100	0	-3	39	762.2	0	42	20.42	473.1	87	0	0	1	1	1	25.52	16.11	534.1	61	8.76	386.55	236.55	0	257.7	218.7	0.17	0	-12.76	20.9	20.3	21
229	20211026BS05	1	UU试验	19.27	4.39	100	0	-3	39	764.8	0	42	20.52	474.7	87	0	0	1	1	1	25.65	16.11	535.7	61	8.78	387.35	237.35	0	258.2	219.2	0.17	0	-12.83	20.9	20.3	21
230	20211026BS05	1	UU试验	19.35	4.4	100	0	-3	40	764.8	0	42	20.59	474.7	87	0	0	1	1	1	25.74	16.18	534.7	60	8.91	387.35	237.35	0	258.2	218.2	0.17	0	-12.87	20.9	20.3	21
231	20211026BS05	1	UU试验	19.43	4.41	99	0	-3	39	767.3	0	42	20.69	474.2	87	0	0	1	1	1	25.86	16.18	534.2	60	8.9	385.6	237.1	0	257.1	218.1	0.17	0	-12.93	20.9	20.3	21
232	20211026BS05	1	UU试验	19.52	4.42	99	0	-3	39	767.3	0	42	20.76	474.2	87	0	0	1	1	1	25.95	16.18	534.2	60	8.9	385.6	237.1	0	257.1	218.1	0.17	0	-12.98	20.9	20.3	21
233	20211026BS05	1	UU试验	19.6	4.43	99	0	-3	39	768.2	0	42	20.86	474.8	87	0	0	1	1	1	26.08	16.25	534.8	60	8.91	385.9	237.4	0	257.3	218.3	0.17	0	-13.04	20.9	20.3	21
234	20211026BS05	1	UU试验	19.68	4.44	99	0	-3	39	769	0	42	20.92	473.2	87	0	0	1	1	1	26.15	16.25	533.2	60	8.89	385.1	236.6	0	256.7	217.7	0.17	0	-13.08	20.9	20.3	21
235	20211026BS05	1	UU试验	19.77	4.45	99	0	-3	39	770.8	0	42	21.03	474.3	87	0	0	1	1	1	26.29	16.25	534.3	60	8.91	385.65	237.15	0	257.1	218.1	0.17	0	-13.15	20.9	20.3	21
236	20211026BS05	1	UU试验	19.85	4.46	100	0	-3	39	771.6	0	42	21.09	474.8	87	0	0	1	1	1	26.36	16.32	535.8	61	8.78	387.4	237.4	0	258.3	219.3	0.17	0	-13.18	20.9	20.3	21
237	20211026BS05	1	UU试验	19.93	4.46	100	0	-3	39	771.6	0	42	21.19	472.8	87	0	0	1	1	1	26.49	16.32	533.8	61	8.75	386.4	236.4	0	257.6	218.6	0.17	0	-13.25	20.9	20.3	21
238	20211026BS05	1	UU试验	20.02	4.47	100	0	-3	40	772.5	0	42	21.26	473.3	87	0	0	1	1	1	26.57	16.32	533.3	60	8.89	386.65	236.65	0	257.8	217.8	0.17	0	-13.29	20.9	20.3	21
239	20211026BS05	1	UU试验	20.1	4.48	100	0	-3	39	774.2	0	42	21.36	474.4	87	0	0	1	1	1	26.7	16.39	535.4	61	8.78	387.2	237.2	0	258.1	219.1	0.17	0	-13.35	20.9	20.3	21
240	20211026BS05	1	UU试验	20.18	4.49	100	0	-3	39	774.2	0	42	21.43	472.4	87	0	0	1	1	1	26.79	16.39	533.4	61	8.74	386.2	236.2	0	257.5	218.5	0.17	0	-13.4	20.9	20.3	21
241	20211026BS05	1	UU试验	20.27	4.5	100	0	-3	40	776.7	0	42	21.52	473.9	87	0	0	1	1	1	26.9	16.39	533.9	60	8.9	386.95	236.95	0	258	218	0.17	0	-13.45	20.9	20.3	21
242	20211026BS05	1	UU试验	20.35	4.51	100	0	-3	39	776.7	0	42	21.59	473.9	87	0	0	1	1	1	26.99	16.47	534.9	61	8.77	386.95	236.95	0	258	219	0.17	0	-13.5	20.9	20.3	21
243	20211026BS05	1	UU试验	20.43	4.52	100	0	-3	39	778.5	0	42	21.69	472.7	87	0	0	1	1	1	27.11	16.47	533.7	61	8.75	386.35	236.35	0	257.6	218.6	0.17	0	-13.56	20.9	20.3	21
244	20211026BS05	1	UU试验	20.52	4.53	100	0	-3	40	778.5	0	42	21.76	472.7	87	0	0	1	1	1	27.2	16.47	532.7	60	8.88	386.35	236.35	0	257.6	217.6	0.17	0	-13.6	20.9	20.3	21
245	20211026BS05	1	UU试验	20.6	4.54	99	0	-3	39	780.2	0	42	21.86	473.7	87	0	0	1	1	1	27.33	16.54	533.7	60	8.9	385.35	236.85	0	256.9	217.9	0.17	0	-13.67	20.9	20.3	21
246	20211026BS05	1	UU试验	20.68	4.55	100	0	-3	39	781	0	42	21.93	472.2	87	0	0	1	1	1	27.41	16.54	533.2	61	8.74	386.1	236.1	0	257.4	218.4	0.17	0	-13.71	20.9	20.3	21
247	20211026BS05	1	UU试验	20.77	4.56	100	0	-3	40	781	0	42	22.03	472.2	87	0	0	1	1	1	27.54	16.54	532.2	60	8.87	386.1	236.1	0	257.4	217.4	0.17	0	-13.77	20.9	20.3	21
248	20211026BS05	1	UU试验	20.85	4.57	100	0	-3	39	782.7	0	42	22.1	473.2	87	0	0	1	1	1	27.63	16.61	534.2	61	8.76	386.6	236.6	0	257.7	218.7	0.17	0	-13.82	20.9	20.3	21
249	20211026BS05	1	UU试验	20.93	4.58	100	0	-3	39	783.6	0	42	22.2	471.8	87	0	0	1	1	1	27.75	16.61	532.8	61	8.73	385.9	235.9	0	257.3	218.3	0.17	0	-13.88	20.9	20.3	21
250	20211026BS05	1	UU试验	21.02	4.58	100	0	-3	39	783.6	0	42	22.27	471.8	87	0	0	1	1	1	27.84	16.61	532.8	61	8.73	385.9	235.9	0	257.3	218.3	0.17	0	-13.92	20.9	20.3	21
251	20211026BS05	1	UU试验	21.1	4.59	100	0	-3	39	785.3	0	42	22.38	472.8	87	0	0	1	1	1	27.98	16.68	533.8	61	8.75	386.4	236.4	0	257.6	218.6	0.17	0	-13.99	20.9	20.3	21
252	20211026BS05	1	UU试验	21.18	4.6	99	0	-3	40	785.3	0	42	22.45	470.8	87	0	0	1	1	1	28.06	16.68	529.8	59	8.98	383.9	235.4	0	255.9	215.9	0.17	0	-14.03	20.9	20.3	21
253	20211026BS05	1	UU试验	21.27	4.61	99	0	-3	39	787	0	42	22.56	471.8	87	0	0	1	1	1	28.2	16.68	531.8	60	8.86	384.4	235.9	0	256.3	217.3	0.17	0	-14.1	20.9	20.3	21
254	20211026BS05	1	UU试验	21.35	4.62	100	0	-3	40	787.9	0	42	22.63	472.4	87	0	0	1	1	1	28.29	16.76	532.4	60	8.87	386.2	236.2	0	257.5	217.5	0.17	0	-14.15	20.9	20.3	21
255	20211026BS05	1	UU试验	21.43	4.63	100	0	-3	39	788.7	0	42	22.74	470.6	87	0	0	1	1	1	28.43	16.76	531.6	61	8.71	385.3	235.3	0	256.9	217.9	0.18	0	-14.22	20.9	20.3	21
256	20211026BS05	1	UU试验	21.52	4.64	100	0	-3	39	790.4	0	42	22.81	471.6	87	0	0	1	1	1	28.51	16.76	532.6	61	8.73	385.8	235.8	0	257.2	218.2	0.17	0	-14.26	20.9	20.3	21
257	20211026BS05	1	UU试验	21.6	4.65	100	0	-3	39	792.1	0	42	22.89	472.6	87	0	0	1	1	1	28.61	16.83	533.6	61	8.75	386.3	236.3	0	257.5	218.5	0.17	0	-14.31	20.9	20.3	21
258	20211026BS05	1	UU试验	21.68	4.66	100	0	-3	40	793	0	42	23	471.2	87	0	0	1	1	1	28.75	16.83	531.2	60	8.85	385.6	235.6	0	257.1	217.1	0.18	0	-14.38	20.9	20.3	21
259	20211026BS05	1	UU试验	21.77	4.67	100	0	-3	39	793.8	0	42	23.07	471.7	87	0	0	1	1	1	28.84	16.9	532.7	61	8.73	385.85	235.85	0	257.2	218.2	0.17	0	-14.42	20.9	20.3	21
260	20211026BS05	1	UU试验	21.85	4.67	100	0	-3	40	796.4	0	42	23.17	471.2	87	0	0	1	1	1	28.96	16.9	531.2	60	8.85	385.6	235.6	0	257.1	217.1	0.18	0	-14.48	20.9	20.3	21
261	20211026BS05	1	UU试验	21.93	4.68	99	0	-3	39	797.3	0	42	23.25	471.8	87	0	0	1	1	1	29.06	16.9	531.8	60	8.86	384.4	235.9	0	256.3	217.3	0.17	0	-14.53	20.9	20.3	21
262	20211026BS05	1	UU试验	22.02	4.69	99	0	-3	39	798.1	0	42	23.36	472.2	87	0	0	1	1	1	29.2	16.97	532.2	60	8.87	384.6	236.1	0	256.4	217.4	0.17	0	-14.6	20.9	20.3	21
263	20211026BS05	1	UU试验	22.1	4.7	100	0	-3	40	798.1	0	42	23.44	470.3	87	0	0	1	1	1	29.3	16.97	530.3	60	8.84	385.15	235.15	0	256.8	216.8	0.18	0	-14.65	20.9	20.3	21
264	20211026BS05	1	UU试验	22.18	4.71	100	0	-3	39	800.7	0	42	23.54	471.8	87	0	0	1	1	1	29.43	16.97	532.8	61	8.73	385.9	235.9	0	257.3	218.3	0.17	0	-14.72	20.9	20.3	21
265	20211026BS05	1	UU试验	22.27	4.72	100	0	-3	40	800.7	0	42	23.62	471.8	87	0	0	1	1	1	29.53	17.05	531.8	60	8.86	385.9	235.9	0	257.3	217.3	0.17	0	-14.77	20.9	20.3	21
266	20211026BS05	1	UU试验	22.35	4.73	100	0	-3	40	802.4	0	42	23.73	470.6	87	0	0	1	1	1	29.66	17.05	530.6	60	8.84	385.3	235.3	0	256.9	216.9	0.18	0	-14.83	20.9	20.3	21
267	20211026BS05	1	UU试验	22.43	4.74	100	0	-3	39	803.3	0	42	23.8	471.1	87	0	0	1	1	1	29.75	17.12	532.1	61	8.72	385.55	235.55	0	257	218	0.18	0	-14.88	20.9	20.3	21
268	20211026BS05	1	UU试验	22.52	4.75	100	0	-3	40	804.1	0	42	23.91	469.7	87	0	0	1	1	1	29.89	17.12	529.7	60	8.83	384.85	234.85	0	256.6	216.6	0.18	0	-14.95	20.9	20.3	21
269	20211026BS05	1	UU试验	22.6	4.75	99	0	-3	39	805	0	42	23.98	470.2	87	0	0	1	1	1	29.98	17.12	530.2	60	8.84	383.6	235.1	0	255.7	216.7	0.17	0	-14.99	20.9	20.3	21
270	20211026BS05	1	UU试验	22.68	4.76	99	0	-3	39	805.8	0	42	24.09	470.7	87	0	0	1	1	1	30.11	17.19	530.7	60	8.85	383.85	235.35	0	255.9	216.9	0.17	0	-15.06	20.9	20.3	21
271	20211026BS05	1	UU试验	22.77	4.77	100	0	-3	39	807.5	0	42	24.16	469.7	87	0	0	1	1	1	30.2	17.19	530.7	61	8.7	384.85	234.85	0	256.6	217.6	0.18	0	-15.1	20.9	20.3	21
272	20211026BS05	1	UU试验	22.85	4.78	99	0	-3	39	808.4	0	42	24.27	470.3	87	0	0	1	1	1	30.34	17.19	530.3	60	8.84	383.65	235.15	0	255.8	216.8	0.17	0	-15.17	20.9	20.3	21
273	20211026BS05	1	UU试验	22.93	4.79	100	0	-3	40	810.1	0	42	24.34	471.3	87	0	0	1	1	1	30.43	17.27	531.3	60	8.85	385.65	235.65	0	257.1	217.1	0.18	0	-15.22	20.9	20.3	21
274	20211026BS05	1	UU试验	23.02	4.8	100	0	-3	40	811.8	0	42	24.45	470.1	87	0	0	1	1	1	30.56	17.27	530.1	60	8.84	385.05	235.05	0	256.7	216.7	0.18	0	-15.28	20.9	20.3	21
275	20211026BS05	1	UU试验	23.1	4.81	100	0	-3	39	812.7	0	42	24.52	470.6	87	0	0	1	1	1	30.65	17.34	531.6	61	8.71	385.3	235.3	0	256.9	217.9	0.18	0	-15.33	20.9	20.3	21
276	20211026BS05	1	UU试验	23.18	4.81	100	0	-3	40	814.4	0	42	24.63	469.7	87	0	0	1	1	1	30.79	17.34	529.7	60	8.83	384.85	234.85	0	256.6	216.6	0.18	0	-15.4	20.9	20.3	21
277	20211026BS05	1	UU试验	23.27	4.82	100	0	-3	39	814.4	0	42	24.7	469.7	87	0	0	1	1	1	30.88	17.34	530.7	61	8.7	384.85	234.85	0	256.6	217.6	0.18	0	-15.44	20.9	20.3	21
278	20211026BS05	1	UU试验	23.35	4.83	100	0	-3	39	816.9	0	42	24.8	471.1	87	0	0	1	1	1	31	17.41	532.1	61	8.72	385.55	235.55	0	257	218	0.18	0	-15.5	20.9	20.3	21
279	20211026BS05	1	UU试验	23.43	4.84	100	0	-3	39	816.1	0	42	24.88	468.8	87	0	0	1	1	1	31.1	17.41	529.8	61	8.69	384.4	234.4	0	256.3	217.3	0.18	0	-15.55	20.9	20.3	21
280	20211026BS05	1	UU试验	23.52	4.85	99	0	-3	39	817.8	0	42	24.98	469.7	87	0	0	1	1	1	31.23	17.41	529.7	60	8.83	383.35	234.85	0	255.6	216.6	0.17	0	-15.62	20.9	20.3	21
281	20211026BS05	1	UU试验	23.6	4.86	99	0	-3	39	818.7	0	42	25.05	470.2	87	0	0	1	1	1	31.31	17.49	530.2	60	8.84	383.6	235.1	0	255.7	216.7	0.17	0	-15.66	20.9	20.3	21
282	20211026BS05	1	UU试验	23.68	4.87	100	0	-3	39	820.4	0	42	25.15	469.1	87	0	0	1	1	1	31.44	17.49	530.1	61	8.69	384.55	234.55	0	256.4	217.4	0.18	0	-15.72	20.9	20.3	21
283	20211026BS05	1	UU试验	23.77	4.88	100	0	-3	39	820.4	0	42	25.22	469.1	87	0	0	1	1	1	31.53	17.56	530.1	61	8.69	384.55	234.55	0	256.4	217.4	0.18	0	-15.77	20.9	20.3	21
284	20211026BS05	1	UU试验	23.85	4.88	100	0	-3	39	821.2	0	42	25.32	467.7	87	0	0	1	1	1	31.65	17.56	528.7	61	8.67	383.85	233.85	0	255.9	216.9	0.18	0	-15.83	20.9	20.3	21
285	20211026BS05	1	UU试验	23.93	4.89	100	0	-3	39	821.2	0	42	25.39	467.7	87	0	0	1	1	1	31.74	17.56	528.7	61	8.67	383.85	233.85	0	255.9	216.9	0.18	0	-15.87	20.9	20.3	21
286	20211026BS05	1	UU试验	24.02	4.9	100	0	-3	39	822.1	0	42	25.5	468.2	87	0	0	1	1	1	31.88	17.64	529.2	61	8.68	384.1	234.1	0	256.1	217.1	0.18	0	-15.94	20.9	20.3	21
287	20211026BS05	1	UU试验	24.1	4.91	100	0	-3	40	822.9	0	42	25.57	466.5	87	0	0	1	1	1	31.96	17.64	526.5	60	8.78	383.25	233.25	0	255.5	215.5	0.18	0	-15.98	20.9	20.3	21
288	20211026BS05	1	UU试验	24.18	4.92	100	0	-3	39	825.5	0	42	25.67	468	87	0	0	1	1	1	32.09	17.64	529	61	8.67	384	234	0	256	217	0.18	0	-16.05	20.9	20.3	21
289	20211026BS05	1	UU试验	24.27	4.93	99	0	-3	40	825.5	0	42	25.74	468	87	0	0	1	1	1	32.18	17.71	527	59	8.93	382.5	234	0	255	215	0.17	0	-16.09	20.9	20.3	21
290	20211026BS05	1	UU试验	24.35	4.93	99	0	-3	39	825.5	0	42	25.84	466.1	87	0	0	1	1	1	32.3	17.71	526.1	60	8.77	381.55	233.05	0	254.4	215.4	0.18	0	-16.15	20.9	20.3	21
291	20211026BS05	1	UU试验	24.43	4.94	100	0	-3	39	826.4	0	42	25.9	466.6	87	0	0	1	1	1	32.38	17.71	527.6	61	8.65	383.3	233.3	0	255.5	216.5	0.18	0	-16.19	20.9	20.3	21
292	20211026BS05	1	UU试验	24.52	4.95	100	0	-3	40	827.2	0	42	26	467.1	87	0	0	1	1	1	32.5	17.79	527.1	60	8.79	383.55	233.55	0	255.7	215.7	0.18	0	-16.25	20.9	20.3	21
293	20211026BS05	1	UU试验	24.6	4.96	100	0	-3	39	827.2	0	42	26.07	465	87	0	0	1	1	1	32.59	17.79	526	61	8.62	382.5	232.5	0	255	216	0.18	0	-16.3	20.9	20.3	20.9
294	20211026BS05	1	UU试验	24.68	4.97	100	0	-3	39	828.1	0	42	26.17	465.5	87	0	0	1	1	1	32.71	17.86	526.5	61	8.63	382.75	232.75	0	255.2	216.2	0.18	0	-16.36	20.9	20.3	21
295	20211026BS05	1	UU试验	24.77	4.98	100	0	-3	39	829.8	0	42	26.23	464.6	87	0	0	1	1	1	32.79	17.86	525.6	61	8.62	382.3	232.3	0	254.9	215.9	0.18	0	-16.4	20.9	20.3	20.9
296	20211026BS05	1	UU试验	24.85	4.98	100	0	-3	39	830.6	0	42	26.33	465.1	87	0	0	1	1	1	32.91	17.86	526.1	61	8.62	382.55	232.55	0	255	216	0.18	0	-16.45	20.9	20.3	20.9
297	20211026BS05	1	UU试验	24.93	4.99	100	0	-3	40	830.6	0	42	26.4	465.1	87	0	0	1	1	1	33	17.94	525.1	60	8.75	382.55	232.55	0	255	215	0.18	0	-16.5	20.9	20.3	21
298	20211026BS05	1	UU试验	25.02	5	100	0	-3	40	832.3	0	42	26.5	463.9	87	0	0	1	1	1	33.13	17.94	523.9	60	8.73	381.95	231.95	0	254.6	214.6	0.18	0	-16.57	20.9	20.3	21
299	20211026BS05	1	UU试验	25.1	5.01	100	0	-3	39	832.3	0	42	26.56	463.9	87	0	0	1	1	1	33.2	17.94	524.9	61	8.6	381.95	231.95	0	254.6	215.6	0.18	0	-16.6	20.9	20.3	20.9
300	20211026BS05	1	UU试验	25.18	5.02	100	0	-3	39	833.2	0	42	26.67	464.4	87	0	0	1	1	1	33.34	18.01	525.4	61	8.61	382.2	232.2	0	254.8	215.8	0.18	0	-16.67	20.9	20.3	21
