# Supplementary material for: Effect of freeze‒thaw cycles on root–Soil composite mechanical properties and slope stability
Source: PLoS One. 2024 Apr 25;19(4):e0302409. doi: 10.1371/journal.pone.0302409 (PMC11045164; doi:10.1371/journal.pone.0302409)
Supplement: S1 File — (ZIP) [file pone.0302409.s001.zip › Original data/original data/三轴/100kpa/100kpa EXCEL/(D4G9,100kpa)20211102BS07_uu_1.xlsx]

## Sheet: _20211102BS07_uu_1
ID	GCID	SpecimenID	TstMode	TimeMin	Squareroot	WeiYa	wytb	FanYa1	KongYa	CR	fytb	TiBian	ZhouXWeiYi	Q1dQ3	TargetWY	TargetFY1	TargetZYLC	TargetStrainSpd	TargetSYWD	TargetZTWD	E1	TuArea	Q11	Q31	Q11cQ31	HalfQ1pQ3	HalfQ1dQ3	Saturation	HalfQ11pQ31	Q1	K0	Ev	Er	sywd	ttwd	ztwd
1	20211102BS07	1	UU试验	0	0	98	0	8	0	0	0	5.5	0	7.6	86	0	0	1	1	1	0	12	0	0	0	0	0	0	0	0	0	0	0	21	20.3	21.2
2	20211102BS07	1	UU试验	0.07	0.26	98	0	-2	5	14.5	0	5.5	0	12.1	86	0	0	1	1	1	0	12	105.1	93	1.13	153.05	6.05	0	102	97	0.89	0	0	21	20.3	21.2
3	20211102BS07	1	UU试验	0.12	0.34	98	0	-2	5	20.5	0	5.5	0.03	17.1	86	0	0	1	1	1	0.04	12	110.1	93	1.18	155.55	8.55	0	103.7	98.7	0.85	0	-0.02	21	20.3	21.2
4	20211102BS07	1	UU试验	0.22	0.47	97	0	-3	5	31.7	0	5.5	0.14	26.4	86	0	0	1	1	1	0.17	12	118.4	92	1.29	158.7	13.2	0	105.8	100.8	0.79	0	-0.09	21	20.3	21.2
5	20211102BS07	1	UU试验	0.25	0.5	98	0	-2	5	36.8	0	5.5	0.22	30.7	86	0	0	1	1	1	0.28	12.06	123.7	93	1.33	162.35	15.35	0	108.2	103.2	0.76	0	-0.14	21	20.3	21.2
6	20211102BS07	1	UU试验	0.33	0.58	98	0	-2	5	40.2	0	5.5	0.29	33.3	86	0	0	1	1	1	0.36	12.06	126.3	93	1.36	163.65	16.65	0	109.1	104.1	0.75	0	-0.18	21	20.3	21.2
7	20211102BS07	1	UU试验	0.37	0.61	98	0	-2	5	41.9	0	5.5	0.32	34.7	86	0	0	1	1	1	0.4	12.06	127.7	93	1.37	164.35	17.35	0	109.6	104.6	0.74	0	-0.2	21	20.3	21.2
8	20211102BS07	1	UU试验	0.45	0.67	97	0	-3	5	44.5	0	5.5	0.4	36.9	86	0	0	1	1	1	0.5	12.06	128.9	92	1.4	163.95	18.45	0	109.3	104.3	0.72	0	-0.25	21	20.3	21.2
9	20211102BS07	1	UU试验	0.53	0.73	98	0	-2	5	47.9	0	5.5	0.51	39.7	86	0	0	1	1	1	0.64	12.06	132.7	93	1.43	166.85	19.85	0	111.2	106.2	0.71	0	-0.32	21	20.3	21.2
10	20211102BS07	1	UU试验	0.62	0.79	97	0	-3	5	51.3	0	5.5	0.58	42.5	86	0	0	1	1	1	0.73	12.06	134.5	92	1.46	166.75	21.25	0	111.2	106.2	0.7	0	-0.37	21	20.3	21.2
11	20211102BS07	1	UU试验	0.7	0.84	97	0	-3	5	62.4	0	5.5	0.69	51.7	86	0	0	1	1	1	0.86	12.12	143.7	92	1.56	171.35	25.85	0	114.2	109.2	0.65	0	-0.43	21	20.3	21.2
12	20211102BS07	1	UU试验	0.78	0.89	97	0	-3	5	92.4	0	5.5	0.76	76.2	86	0	0	1	1	1	0.95	12.12	168.2	92	1.83	183.6	38.1	0	122.4	117.4	0.56	0	-0.48	21	20.3	21.2
13	20211102BS07	1	UU试验	0.87	0.93	97	0	-3	5	131.7	0	5.5	0.87	108.7	86	0	0	1	1	1	1.09	12.12	200.7	92	2.18	199.85	54.35	0	133.2	128.2	0.47	0	-0.55	21	20.3	21.2
14	20211102BS07	1	UU试验	0.95	0.97	98	0	-2	5	148.8	0	7.3	0.95	122.8	86	0	0	1	1	1	1.19	12.12	215.8	93	2.32	208.4	61.4	0	138.9	133.9	0.44	0	-0.6	21	20.3	21.2
15	20211102BS07	1	UU试验	1.03	1.02	98	0	-2	5	172.8	0	7.3	1.05	142.6	86	0	0	1	1	1	1.31	12.19	235.6	93	2.53	218.3	71.3	0	145.5	140.5	0.41	0	-0.66	21	20.3	21.2
16	20211102BS07	1	UU试验	1.12	1.06	97	0	-3	5	187.3	0	5.5	1.13	153.7	86	0	0	1	1	1	1.41	12.19	245.7	92	2.67	222.35	76.85	0	148.2	143.2	0.39	0	-0.71	21	20.3	21.2
17	20211102BS07	1	UU试验	1.2	1.1	98	0	-2	6	207.9	0	7.3	1.24	170.5	86	0	0	1	1	1	1.55	12.19	262.5	92	2.85	232.25	85.25	0	154.8	148.8	0.36	0	-0.78	21	20.3	21.2
18	20211102BS07	1	UU试验	1.28	1.13	97	0	-3	6	221.6	0	5.5	1.31	181.8	86	0	0	1	1	1	1.64	12.19	272.8	91	3	236.4	90.9	0	157.6	151.6	0.35	0	-0.82	21	20.3	21.2
19	20211102BS07	1	UU试验	1.37	1.17	97	0	-3	6	240.4	0	7.3	1.42	197.2	86	0	0	1	1	1	1.78	12.25	288.2	91	3.17	244.1	98.6	0	162.7	156.7	0.33	0	-0.89	21	20.3	21.2
20	20211102BS07	1	UU试验	1.45	1.2	97	0	-3	6	252.4	0	7.3	1.49	206	86	0	0	1	1	1	1.86	12.25	297	91	3.26	248.5	103	0	165.7	159.7	0.32	0	-0.93	21	20.3	21.2
21	20211102BS07	1	UU试验	1.53	1.24	98	0	-3	6	268.6	0	7.3	1.6	219.3	86	0	0	1	1	1	2	12.25	311.3	92	3.38	256.65	109.65	0	171.1	165.1	0.31	0	-1	21	20.3	21.2
22	20211102BS07	1	UU试验	1.62	1.27	98	0	-2	6	280.6	0	7.3	1.67	229.1	86	0	0	1	1	1	2.09	12.25	321.1	92	3.49	261.55	114.55	0	174.4	168.4	0.3	0	-1.05	21	20.3	21.2
23	20211102BS07	1	UU试验	1.7	1.3	98	0	-2	6	296.8	0	7.3	1.78	242.3	86	0	0	1	1	1	2.23	12.25	334.3	92	3.63	268.15	121.15	0	178.8	172.8	0.29	0	-1.12	21	20.3	21.2
24	20211102BS07	1	UU试验	1.78	1.34	97	0	-3	6	307.1	0	7.3	1.85	250.7	86	0	0	1	1	1	2.31	12.31	341.7	91	3.75	270.85	125.35	0	180.6	174.6	0.28	0	-1.16	21	20.3	21.2
25	20211102BS07	1	UU试验	1.87	1.37	98	0	-2	6	320.8	0	7.3	1.96	260.6	86	0	0	1	1	1	2.45	12.31	352.6	92	3.83	277.3	130.3	0	184.9	178.9	0.27	0	-1.23	21	20.3	21.2
26	20211102BS07	1	UU试验	1.95	1.4	98	0	-3	6	331.1	0	7.3	2.04	269	86	0	0	1	1	1	2.55	12.31	361	92	3.92	281.5	134.5	0	187.7	181.7	0.27	0	-1.27	21	20.3	21.2
27	20211102BS07	1	UU试验	2.03	1.43	98	0	-3	6	344.7	0	7.3	2.15	280	86	0	0	1	1	1	2.69	12.31	372	92	4.04	287	140	0	191.3	185.3	0.26	0	-1.35	21	20.3	21.2
28	20211102BS07	1	UU试验	2.12	1.45	98	0	-2	7	353.3	0	7.3	2.24	287	86	0	0	1	1	1	2.8	12.37	378	91	4.15	290.5	143.5	0	193.7	186.7	0.25	0	-1.4	21	20.3	21.2
29	20211102BS07	1	UU试验	2.2	1.48	98	0	-3	6	365.3	0	7.3	2.35	295.3	86	0	0	1	1	1	2.94	12.37	387.3	92	4.21	294.65	147.65	0	196.4	190.4	0.25	0	-1.47	21	20.3	21.2
30	20211102BS07	1	UU试验	2.28	1.51	98	0	-2	7	373.8	0	7.3	2.43	302.2	86	0	0	1	1	1	3.04	12.37	393.2	91	4.32	298.1	151.1	0	198.7	191.7	0.24	0	-1.52	21	20.3	21.2
31	20211102BS07	1	UU试验	2.37	1.54	98	0	-2	6	380.7	0	7.3	2.51	307.8	86	0	0	1	1	1	3.14	12.37	399.8	92	4.35	300.9	153.9	0	200.6	194.6	0.24	0	-1.57	21	20.3	21.2
32	20211102BS07	1	UU试验	2.45	1.57	97	0	-3	6	392.6	0	7.3	2.63	317.4	86	0	0	1	1	1	3.29	12.43	408.4	91	4.49	304.2	158.7	0	202.8	196.8	0.23	0	-1.65	21	20.3	21.2
33	20211102BS07	1	UU试验	2.53	1.59	98	0	-2	7	399.5	0	7.3	2.7	321.4	86	0	0	1	1	1	3.38	12.43	412.4	91	4.53	307.7	160.7	0	205.1	198.1	0.23	0	-1.69	21	20.4	21.2
34	20211102BS07	1	UU试验	2.62	1.62	98	0	-2	7	408.9	0	7.3	2.82	329	86	0	0	1	1	1	3.53	12.43	420	91	4.62	311.5	164.5	0	207.7	200.7	0.23	0	-1.77	21	20.4	21.2
35	20211102BS07	1	UU试验	2.7	1.64	97	0	-3	6	414.9	0	7.3	2.9	333.8	86	0	0	1	1	1	3.63	12.43	424.8	91	4.67	312.4	166.9	0	208.3	202.3	0.23	0	-1.82	21	20.3	21.2
36	20211102BS07	1	UU试验	2.78	1.67	98	0	-2	7	423.4	0	7.3	3.02	340.6	86	0	0	1	1	1	3.78	12.5	431.6	91	4.74	317.3	170.3	0	211.5	204.5	0.22	0	-1.89	21	20.4	21.2
37	20211102BS07	1	UU试验	2.87	1.69	98	0	-3	6	429.4	0	7.3	3.09	343.5	86	0	0	1	1	1	3.86	12.5	435.5	92	4.73	318.75	171.75	0	212.5	206.5	0.22	0	-1.93	21	20.3	21.2
38	20211102BS07	1	UU试验	2.95	1.72	98	0	-2	7	438	0	7.3	3.21	350.4	86	0	0	1	1	1	4.01	12.5	441.4	91	4.85	322.2	175.2	0	214.8	207.8	0.22	0	-2.01	21	20.4	21.2
39	20211102BS07	1	UU试验	3.03	1.74	98	0	-2	7	443.1	0	7.3	3.29	354.5	86	0	0	1	1	1	4.11	12.5	445.5	91	4.9	324.25	177.25	0	216.2	209.2	0.22	0	-2.06	21	20.4	21.2
40	20211102BS07	1	UU试验	3.12	1.77	98	0	-3	6	450	0	7.3	3.41	360	86	0	0	1	1	1	4.26	12.56	452	92	4.91	327	180	0	218	212	0.21	0	-2.13	21	20.3	21.2
41	20211102BS07	1	UU试验	3.2	1.79	98	0	-2	7	455.1	0	7.3	3.49	362.3	86	0	0	1	1	1	4.36	12.56	453.3	91	4.98	328.15	181.15	0	218.8	211.8	0.21	0	-2.18	21	20.4	21.2
42	20211102BS07	1	UU试验	3.28	1.81	98	0	-2	7	461.9	0	9.1	3.6	367.8	86	0	0	1	1	1	4.5	12.56	458.8	91	5.04	330.9	183.9	0	220.6	213.6	0.21	0	-2.25	21	20.4	21.2
43	20211102BS07	1	UU试验	3.37	1.83	98	0	-3	7	465.4	0	7.3	3.68	370.5	86	0	0	1	1	1	4.6	12.56	461.5	91	5.07	332.25	185.25	0	221.5	214.5	0.21	0	-2.3	21	20.3	21.2
44	20211102BS07	1	UU试验	3.45	1.86	98	0	-2	7	471.3	0	9.1	3.79	375.2	86	0	0	1	1	1	4.74	12.62	466.2	91	5.12	334.6	187.6	0	223.1	216.1	0.21	0	-2.37	21	20.4	21.2
45	20211102BS07	1	UU试验	3.53	1.88	97	0	-3	7	474.8	0	7.3	3.87	376.2	86	0	0	1	1	1	4.84	12.62	466.2	90	5.18	333.6	188.1	0	222.4	215.4	0.2	0	-2.42	21	20.3	21.2
46	20211102BS07	1	UU试验	3.62	1.9	98	0	-2	7	480.8	0	9.1	3.98	381	86	0	0	1	1	1	4.97	12.62	472	91	5.19	337.5	190.5	0	225	218	0.2	0	-2.49	21	20.4	21.2
47	20211102BS07	1	UU试验	3.7	1.92	98	0	-2	7	485	0	9.1	4.06	384.3	86	0	0	1	1	1	5.08	12.62	475.3	91	5.22	339.15	192.15	0	226.1	219.1	0.2	0	-2.54	21	20.4	21.2
48	20211102BS07	1	UU试验	3.78	1.95	98	0	-3	7	489.3	0	7.3	4.17	387.7	86	0	0	1	1	1	5.21	12.69	478.7	91	5.26	340.85	193.85	0	227.2	220.2	0.2	0	-2.61	21	20.4	21.2
49	20211102BS07	1	UU试验	3.87	1.97	98	0	-2	7	493.6	0	9.1	4.24	389	86	0	0	1	1	1	5.3	12.69	480	91	5.27	341.5	194.5	0	227.7	220.7	0.2	0	-2.65	21	20.4	21.2
50	20211102BS07	1	UU试验	3.95	1.99	98	0	-2	7	497.9	0	9.1	4.35	392.4	86	0	0	1	1	1	5.44	12.69	483.4	91	5.31	343.2	196.2	0	228.8	221.8	0.2	0	-2.72	21	20.4	21.2
51	20211102BS07	1	UU试验	4.03	2.01	98	0	-3	7	500.4	0	7.3	4.43	394.3	86	0	0	1	1	1	5.54	12.69	485.3	91	5.33	344.15	197.15	0	229.4	222.4	0.2	0	-2.77	21	20.4	21.2
52	20211102BS07	1	UU试验	4.12	2.03	98	0	-2	7	503.9	0	9.1	4.54	397.1	86	0	0	1	1	1	5.68	12.75	488.1	91	5.36	345.55	198.55	0	230.4	223.4	0.2	0	-2.84	21	20.4	21.2
53	20211102BS07	1	UU试验	4.2	2.05	98	0	-3	7	507.3	0	7.3	4.61	397.9	86	0	0	1	1	1	5.76	12.75	488.9	91	5.37	345.95	198.95	0	230.6	223.6	0.2	0	-2.88	21	20.4	21.2
54	20211102BS07	1	UU试验	4.28	2.07	98	0	-2	8	510.7	0	9.1	4.72	400.5	86	0	0	1	1	1	5.9	12.75	490.5	90	5.45	347.25	200.25	0	231.5	223.5	0.2	0	-2.95	21	20.4	21.2
55	20211102BS07	1	UU试验	4.37	2.09	98	0	-2	7	512.4	0	9.1	4.79	401.9	86	0	0	1	1	1	5.99	12.75	492.9	91	5.42	347.95	200.95	0	232	225	0.2	0	-3	21	20.4	21.2
56	20211102BS07	1	UU试验	4.45	2.11	98	0	-3	7	515	0	7.3	4.9	403.9	86	0	0	1	1	1	6.13	12.81	494.9	91	5.44	348.95	201.95	0	232.6	225.6	0.2	0	-3.07	21	20.4	21.2
57	20211102BS07	1	UU试验	4.53	2.13	98	0	-2	7	516.7	0	9.1	4.97	403.4	86	0	0	1	1	1	6.21	12.81	494.4	91	5.43	348.7	201.7	0	232.5	225.5	0.2	0	-3.11	21	20.4	21.2
58	20211102BS07	1	UU试验	4.62	2.15	98	0	-2	8	520.1	0	9.1	5.08	406	86	0	0	1	1	1	6.35	12.81	496	90	5.51	350	203	0	233.3	225.3	0.19	0	-3.18	21	20.4	21.2
59	20211102BS07	1	UU试验	4.7	2.17	97	0	-3	7	523.5	0	7.3	5.15	408.7	86	0	0	1	1	1	6.44	12.81	498.7	90	5.54	349.85	204.35	0	233.2	226.2	0.19	0	-3.22	21	20.4	21.2
60	20211102BS07	1	UU试验	4.78	2.19	98	0	-2	7	526.1	0	9.1	5.26	410.7	86	0	0	1	1	1	6.58	12.88	501.7	91	5.51	352.35	205.35	0	234.9	227.9	0.19	0	-3.29	21	20.4	21.2
61	20211102BS07	1	UU试验	4.87	2.21	98	0	-3	7	528.7	0	7.3	5.33	410.5	86	0	0	1	1	1	6.66	12.88	501.5	91	5.51	352.25	205.25	0	234.8	227.8	0.19	0	-3.33	21	20.4	21.2
62	20211102BS07	1	UU试验	4.95	2.22	98	0	-2	8	531.2	0	9.1	5.44	412.4	86	0	0	1	1	1	6.8	12.88	502.4	90	5.58	353.2	206.2	0	235.5	227.5	0.19	0	-3.4	21	20.4	21.2
63	20211102BS07	1	UU试验	5.03	2.24	98	0	-2	8	532.9	0	9.1	5.51	413.7	86	0	0	1	1	1	6.89	12.88	503.7	90	5.6	353.85	206.85	0	235.9	227.9	0.19	0	-3.45	21	20.4	21.2
64	20211102BS07	1	UU试验	5.12	2.26	98	0	-3	8	536.4	0	9.1	5.62	416.5	86	0	0	1	1	1	7.03	12.94	506.5	90	5.63	355.25	208.25	0	236.8	228.8	0.19	0	-3.52	21	20.4	21.2
65	20211102BS07	1	UU试验	5.2	2.28	98	0	-2	8	538.9	0	9.1	5.69	416.5	86	0	0	1	1	1	7.11	12.94	506.5	90	5.63	355.25	208.25	0	236.8	228.8	0.19	0	-3.56	21	20.4	21.2
66	20211102BS07	1	UU试验	5.28	2.3	98	0	-2	8	542.3	0	9.1	5.8	419.1	86	0	0	1	1	1	7.25	12.94	509.1	90	5.66	356.55	209.55	0	237.7	229.7	0.19	0	-3.63	21	20.4	21.2
67	20211102BS07	1	UU试验	5.37	2.32	98	0	-3	8	544.1	0	9.1	5.87	420.5	86	0	0	1	1	1	7.34	12.94	510.5	90	5.67	357.25	210.25	0	238.2	230.2	0.19	0	-3.67	21	20.4	21.2
68	20211102BS07	1	UU试验	5.45	2.33	98	0	-2	8	547.5	0	9.1	5.98	423.1	86	0	0	1	1	1	7.48	12.94	513.1	90	5.7	358.55	211.55	0	239	231	0.19	0	-3.74	21	20.4	21.2
69	20211102BS07	1	UU试验	5.53	2.35	98	0	-3	8	549.2	0	9.1	6.05	424.4	86	0	0	1	1	1	7.56	13	514.4	90	5.72	359.2	212.2	0	239.5	231.5	0.19	0	-3.78	21	20.4	21.2
70	20211102BS07	1	UU试验	5.62	2.37	98	0	-2	8	552.6	0	9.1	6.15	425.1	86	0	0	1	1	1	7.69	13	515.1	90	5.72	359.55	212.55	0	239.7	231.7	0.19	0	-3.85	21	20.4	21.2
71	20211102BS07	1	UU试验	5.7	2.39	98	0	-2	8	553.5	0	9.1	6.23	425.8	86	0	0	1	1	1	7.79	13	515.8	90	5.73	359.9	212.9	0	239.9	231.9	0.19	0	-3.9	21	20.4	21.2
72	20211102BS07	1	UU试验	5.78	2.4	98	0	-2	8	556.9	0	9.1	6.33	428.4	86	0	0	1	1	1	7.91	13	518.4	90	5.76	361.2	214.2	0	240.8	232.8	0.19	0	-3.96	21	20.4	21.2
73	20211102BS07	1	UU试验	5.87	2.42	99	0	-2	8	558.6	0	9.1	6.4	429.7	86	0	0	1	1	1	8	13.07	520.7	91	5.72	363.35	214.85	0	242.2	234.2	0.19	0	-4	21	20.4	21.2
74	20211102BS07	1	UU试验	5.95	2.44	98	0	-2	8	562	0	9.1	6.5	430	86	0	0	1	1	1	8.13	13.07	520	90	5.78	362	215	0	241.3	233.3	0.19	0	-4.07	21	20.4	21.2
75	20211102BS07	1	UU试验	6.03	2.46	98	0	-3	8	562.9	0	9.1	6.57	430.7	86	0	0	1	1	1	8.21	13.07	520.7	90	5.79	362.35	215.35	0	241.6	233.6	0.19	0	-4.11	21	20.4	21.2
76	20211102BS07	1	UU试验	6.12	2.47	98	0	-2	8	565.4	0	9.1	6.68	432.6	86	0	0	1	1	1	8.35	13.07	522.6	90	5.81	363.3	216.3	0	242.2	234.2	0.18	0	-4.18	21	20.4	21.2
77	20211102BS07	1	UU试验	6.2	2.49	98	0	-3	8	568	0	9.1	6.75	434.6	86	0	0	1	1	1	8.44	13.13	524.6	90	5.83	364.3	217.3	0	242.9	234.9	0.18	0	-4.22	21	20.4	21.2
78	20211102BS07	1	UU试验	6.28	2.51	98	0	-2	8	570.6	0	9.1	6.85	434.6	86	0	0	1	1	1	8.56	13.13	524.6	90	5.83	364.3	217.3	0	242.9	234.9	0.18	0	-4.28	21	20.4	21.2
79	20211102BS07	1	UU试验	6.37	2.52	99	0	-2	8	573.1	0	9.1	6.92	436.5	86	0	0	1	1	1	8.65	13.13	527.5	91	5.8	366.75	218.25	0	244.5	236.5	0.18	0	-4.33	21	20.4	21.2
80	20211102BS07	1	UU试验	6.45	2.54	98	0	-3	8	576.6	0	9.1	7.02	439.1	86	0	0	1	1	1	8.78	13.13	529.1	90	5.88	366.55	219.55	0	244.4	236.4	0.18	0	-4.39	21	20.4	21.2
81	20211102BS07	1	UU试验	6.53	2.56	98	0	-2	8	578.3	0	9.1	7.09	440.4	86	0	0	1	1	1	8.86	13.2	530.4	90	5.89	367.2	220.2	0	244.8	236.8	0.18	0	-4.43	21	20.4	21.2
82	20211102BS07	1	UU试验	6.62	2.57	98	0	-2	8	580	0	9.1	7.2	439.4	86	0	0	1	1	1	9	13.2	529.4	90	5.88	366.7	219.7	0	244.5	236.5	0.18	0	-4.5	21	20.4	21.2
83	20211102BS07	1	UU试验	6.7	2.59	98	0	-2	8	582.6	0	9.1	7.27	441.4	86	0	0	1	1	1	9.09	13.2	531.4	90	5.9	367.7	220.7	0	245.1	237.1	0.18	0	-4.55	21	20.4	21.2
84	20211102BS07	1	UU试验	6.78	2.6	97	0	-2	8	585.1	0	9.1	7.38	443.3	86	0	0	1	1	1	9.23	13.2	532.3	89	5.98	367.15	221.65	0	244.8	236.8	0.18	0	-4.62	21	20.4	21.2
85	20211102BS07	1	UU试验	6.87	2.62	97	0	-3	8	586.8	0	9.1	7.45	444.5	86	0	0	1	1	1	9.31	13.26	533.5	89	5.99	367.75	222.25	0	245.2	237.2	0.18	0	-4.66	21	20.4	21.2
86	20211102BS07	1	UU试验	6.95	2.64	98	0	-3	8	590.3	0	9.1	7.56	445.2	86	0	0	1	1	1	9.45	13.26	535.2	90	5.95	369.6	222.6	0	246.4	238.4	0.18	0	-4.72	21	20.4	21.2
87	20211102BS07	1	UU试验	7.03	2.65	98	0	-2	8	592.8	0	9.1	7.63	447.1	86	0	0	1	1	1	9.54	13.26	537.1	90	5.97	370.55	223.55	0	247	239	0.18	0	-4.77	21	20.4	21.2
88	20211102BS07	1	UU试验	7.12	2.67	98	0	-3	8	596.2	0	9.1	7.75	449.6	86	0	0	1	1	1	9.69	13.26	539.6	90	6	371.8	224.8	0	247.9	239.9	0.18	0	-4.85	21	20.4	21.2
89	20211102BS07	1	UU试验	7.2	2.68	98	0	-2	8	598	0	9.1	7.82	451	86	0	0	1	1	1	9.78	13.32	541	90	6.01	372.5	225.5	0	248.3	240.3	0.18	0	-4.89	21	20.4	21.2
90	20211102BS07	1	UU试验	7.28	2.7	98	0	-2	8	601.4	0	9.1	7.93	451.5	86	0	0	1	1	1	9.91	13.32	541.5	90	6.02	372.75	225.75	0	248.5	240.5	0.18	0	-4.96	21	20.4	21.2
91	20211102BS07	1	UU试验	7.37	2.71	98	0	-3	8	602.2	0	9.1	8.01	452.1	86	0	0	1	1	1	10.01	13.32	542.1	90	6.02	373.05	226.05	0	248.7	240.7	0.18	0	-5.01	21	20.4	21.2
92	20211102BS07	1	UU试验	7.45	2.73	99	0	-2	8	605.7	0	9.1	8.12	454.7	86	0	0	1	1	1	10.15	13.32	545.7	91	6	375.85	227.35	0	250.6	242.6	0.18	0	-5.08	21	20.4	21.2
93	20211102BS07	1	UU试验	7.53	2.74	98	0	-3	8	608.2	0	9.1	8.19	456.6	86	0	0	1	1	1	10.24	13.39	546.6	90	6.07	375.3	228.3	0	250.2	242.2	0.18	0	-5.12	21	20.4	21.2
94	20211102BS07	1	UU试验	7.62	2.76	98	0	-2	8	610.8	0	9.1	8.3	456.2	86	0	0	1	1	1	10.38	13.39	546.2	90	6.07	375.1	228.1	0	250.1	242.1	0.18	0	-5.19	21	20.4	21.2
95	20211102BS07	1	UU试验	7.7	2.77	98	0	-2	8	613.4	0	9.1	8.37	458.1	86	0	0	1	1	1	10.46	13.39	548.1	90	6.09	376.05	229.05	0	250.7	242.7	0.18	0	-5.23	21	20.4	21.2
96	20211102BS07	1	UU试验	7.78	2.79	98	0	-2	8	615.9	0	9.1	8.48	460	86	0	0	1	1	1	10.6	13.45	550	90	6.11	377	230	0	251.3	243.3	0.18	0	-5.3	21	20.4	21.2
97	20211102BS07	1	UU试验	7.87	2.8	98	0	-2	9	616.8	0	9.1	8.56	458.6	86	0	0	1	1	1	10.7	13.45	547.6	89	6.15	376.3	229.3	0	250.9	241.9	0.18	0	-5.35	21	20.4	21.2
98	20211102BS07	1	UU试验	7.95	2.82	98	0	-2	8	619.3	0	9.1	8.67	460.4	86	0	0	1	1	1	10.84	13.45	550.4	90	6.12	377.2	230.2	0	251.5	243.5	0.18	0	-5.42	21	20.4	21.2
99	20211102BS07	1	UU试验	8.03	2.83	98	0	-3	8	621	0	9.1	8.74	461.7	86	0	0	1	1	1	10.93	13.45	551.7	90	6.13	377.85	230.85	0	251.9	243.9	0.18	0	-5.47	21	20.4	21.2
100	20211102BS07	1	UU试验	8.12	2.85	99	0	-2	9	623.6	0	9.1	8.85	463.6	86	0	0	1	1	1	11.06	13.52	553.6	90	6.15	380.3	231.8	0	253.5	244.5	0.18	0	-5.53	21	20.4	21.2
101	20211102BS07	1	UU试验	8.2	2.86	98	0	-3	8	625.3	0	9.1	8.92	462.5	86	0	0	1	1	1	11.15	13.52	552.5	90	6.14	378.25	231.25	0	252.2	244.2	0.17	0	-5.58	21	20.4	21.2
102	20211102BS07	1	UU试验	8.28	2.88	98	0	-2	9	627	0	9.1	9.03	463.8	86	0	0	1	1	1	11.29	13.52	552.8	89	6.21	378.9	231.9	0	252.6	243.6	0.17	0	-5.64	21	20.4	21.2
103	20211102BS07	1	UU试验	8.37	2.89	98	0	-2	9	628.7	0	9.1	9.1	465	86	0	0	1	1	1	11.38	13.52	554	89	6.22	379.5	232.5	0	253	244	0.17	0	-5.69	21	20.4	21.2
104	20211102BS07	1	UU试验	8.45	2.91	98	0	-3	8	630.5	0	9.1	9.21	466.3	86	0	0	1	1	1	11.51	13.58	556.3	90	6.18	380.15	233.15	0	253.4	245.4	0.17	0	-5.76	21	20.4	21.2
105	20211102BS07	1	UU试验	8.53	2.92	98	0	-2	9	633	0	9.1	9.28	466.1	86	0	0	1	1	1	11.6	13.58	555.1	89	6.24	380.05	233.05	0	253.4	244.4	0.17	0	-5.8	21	20.4	21.2
106	20211102BS07	1	UU试验	8.62	2.94	98	0	-2	9	634.7	0	9.1	9.39	467.4	86	0	0	1	1	1	11.74	13.58	556.4	89	6.25	380.7	233.7	0	253.8	244.8	0.17	0	-5.87	21	20.4	21.2
107	20211102BS07	1	UU试验	8.7	2.95	98	0	-2	8	636.4	0	9.1	9.46	468.6	86	0	0	1	1	1	11.83	13.58	558.6	90	6.21	381.3	234.3	0	254.2	246.2	0.17	0	-5.92	20.9	20.4	21.2
108	20211102BS07	1	UU试验	8.78	2.96	98	0	-2	9	638.2	0	9.1	9.57	470	86	0	0	1	1	1	11.96	13.65	559	89	6.28	382	235	0	254.7	245.7	0.17	0	-5.98	21	20.4	21.2
109	20211102BS07	1	UU试验	8.87	2.98	98	0	-3	8	639	0	9.1	9.64	468.1	86	0	0	1	1	1	12.05	13.65	558.1	90	6.2	381.05	234.05	0	254	246	0.17	0	-6.03	20.9	20.4	21.2
110	20211102BS07	1	UU试验	8.95	2.99	98	0	-3	9	641.6	0	9.1	9.74	470	86	0	0	1	1	1	12.18	13.65	559	89	6.28	382	235	0	254.7	245.7	0.17	0	-6.09	21	20.4	21.2
111	20211102BS07	1	UU试验	9.03	3.01	98	0	-2	9	641.6	0	9.1	9.81	470	86	0	0	1	1	1	12.26	13.65	559	89	6.28	382	235	0	254.7	245.7	0.17	0	-6.13	21	20.4	21.2
112	20211102BS07	1	UU试验	9.12	3.02	98	0	-3	9	642.4	0	9.1	9.91	470.6	86	0	0	1	1	1	12.39	13.72	559.6	89	6.29	382.3	235.3	0	254.9	245.9	0.17	0	-6.2	21	20.4	21.2
113	20211102BS07	1	UU试验	9.2	3.03	98	0	-2	9	643.3	0	9.1	9.97	468.9	86	0	0	1	1	1	12.46	13.72	557.9	89	6.27	381.45	234.45	0	254.3	245.3	0.17	0	-6.23	21	20.4	21.2
114	20211102BS07	1	UU试验	9.28	3.05	98	0	-2	9	643.3	0	9.1	10.08	468.9	86	0	0	1	1	1	12.6	13.72	557.9	89	6.27	381.45	234.45	0	254.3	245.3	0.17	0	-6.3	21	20.4	21.2
115	20211102BS07	1	UU试验	9.37	3.06	98	0	-3	9	644.1	0	9.1	10.15	469.5	86	0	0	1	1	1	12.69	13.72	558.5	89	6.28	381.75	234.75	0	254.5	245.5	0.17	0	-6.35	20.9	20.4	21.2
116	20211102BS07	1	UU试验	9.45	3.07	98	0	-2	9	646.7	0	10.9	10.25	471.4	86	0	0	1	1	1	12.81	13.78	560.4	89	6.3	382.7	235.7	0	255.1	246.1	0.17	0	-6.41	21	20.4	21.2
117	20211102BS07	1	UU试验	9.53	3.09	98	0	-2	9	647.6	0	9.1	10.32	470	86	0	0	1	1	1	12.9	13.78	559	89	6.28	382	235	0	254.7	245.7	0.17	0	-6.45	20.9	20.4	21.2
118	20211102BS07	1	UU试验	9.62	3.1	98	0	-2	9	649.3	0	9.1	10.42	471.2	86	0	0	1	1	1	13.03	13.78	560.2	89	6.29	382.6	235.6	0	255.1	246.1	0.17	0	-6.52	20.9	20.4	21.2
119	20211102BS07	1	UU试验	9.7	3.11	98	0	-2	9	650.1	0	9.1	10.5	471.8	86	0	0	1	1	1	13.13	13.85	560.8	89	6.3	382.9	235.9	0	255.3	246.3	0.17	0	-6.57	21	20.4	21.2
120	20211102BS07	1	UU试验	9.78	3.13	98	0	-2	9	651.8	0	9.1	10.6	470.6	86	0	0	1	1	1	13.25	13.85	559.6	89	6.29	382.3	235.3	0	254.9	245.9	0.17	0	-6.63	20.9	20.4	21.2
121	20211102BS07	1	UU试验	9.87	3.14	99	0	-2	9	652.7	0	10.9	10.67	471.3	86	0	0	1	1	1	13.34	13.85	561.3	90	6.24	384.15	235.65	0	256.1	247.1	0.17	0	-6.67	21	20.4	21.2
122	20211102BS07	1	UU试验	9.95	3.15	98	0	-2	9	653.6	0	10.9	10.78	471.9	86	0	0	1	1	1	13.48	13.85	560.9	89	6.3	382.95	235.95	0	255.3	246.3	0.17	0	-6.74	21	20.4	21.2
123	20211102BS07	1	UU试验	10.03	3.17	98	0	-3	9	655.3	0	9.1	10.85	473.1	86	0	0	1	1	1	13.56	13.91	562.1	89	6.32	383.55	236.55	0	255.7	246.7	0.17	0	-6.78	20.9	20.4	21.2
124	20211102BS07	1	UU试验	10.12	3.18	99	0	-2	9	656.1	0	9.1	10.95	471.7	86	0	0	1	1	1	13.69	13.91	561.7	90	6.24	384.35	235.85	0	256.2	247.2	0.17	0	-6.85	20.9	20.4	21.2
125	20211102BS07	1	UU试验	10.2	3.19	98	0	-2	9	657	0	10.9	11.02	472.3	86	0	0	1	1	1	13.78	13.91	561.3	89	6.31	383.15	236.15	0	255.4	246.4	0.17	0	-6.89	21	20.4	21.1
126	20211102BS07	1	UU试验	10.28	3.21	98	0	-3	9	658.7	0	9.1	11.12	473.5	86	0	0	1	1	1	13.9	13.91	562.5	89	6.32	383.75	236.75	0	255.8	246.8	0.17	0	-6.95	20.9	20.4	21.2
127	20211102BS07	1	UU试验	10.37	3.22	98	0	-2	9	659.5	0	10.9	11.19	474.1	86	0	0	1	1	1	13.99	13.98	563.1	89	6.33	384.05	237.05	0	256	247	0.17	0	-7	21	20.4	21.2
128	20211102BS07	1	UU试验	10.45	3.23	98	0	-2	9	661.3	0	9.1	11.29	473	86	0	0	1	1	1	14.11	13.98	562	89	6.31	383.5	236.5	0	255.7	246.7	0.17	0	-7.06	20.9	20.4	21.1
129	20211102BS07	1	UU试验	10.53	3.25	98	0	-2	9	662.1	0	9.1	11.36	473.6	86	0	0	1	1	1	14.2	13.98	562.6	89	6.32	383.8	236.8	0	255.9	246.9	0.17	0	-7.1	20.9	20.4	21.2
130	20211102BS07	1	UU试验	10.62	3.26	98	0	-2	9	664.7	0	10.9	11.46	475.5	86	0	0	1	1	1	14.33	13.98	564.5	89	6.34	384.75	237.75	0	256.5	247.5	0.17	0	-7.17	21	20.4	21.2
131	20211102BS07	1	UU试验	10.7	3.27	98	0	-2	9	665.5	0	9.1	11.53	476	86	0	0	1	1	1	14.41	14.05	565	89	6.35	385	238	0	256.7	247.7	0.17	0	-7.21	20.9	20.4	21.2
132	20211102BS07	1	UU试验	10.78	3.28	98	0	-2	9	668.1	0	10.9	11.64	475.5	86	0	0	1	1	1	14.55	14.05	564.5	89	6.34	384.75	237.75	0	256.5	247.5	0.17	0	-7.28	21	20.4	21.2
133	20211102BS07	1	UU试验	10.87	3.3	98	0	-3	9	669	0	9.1	11.71	476.2	86	0	0	1	1	1	14.64	14.05	565.2	89	6.35	385.1	238.1	0	256.7	247.7	0.17	0	-7.32	20.9	20.4	21.2
134	20211102BS07	1	UU试验	10.95	3.31	99	0	-2	9	672.4	0	10.9	11.81	478.6	86	0	0	1	1	1	14.76	14.11	568.6	90	6.32	387.8	239.3	0	258.5	249.5	0.17	0	-7.38	20.9	20.4	21.2
135	20211102BS07	1	UU试验	11.03	3.32	99	0	-2	9	674.1	0	9.1	11.87	477.7	86	0	0	1	1	1	14.84	14.11	567.7	90	6.31	387.35	238.85	0	258.2	249.2	0.17	0	-7.42	20.9	20.4	21.1
136	20211102BS07	1	UU试验	11.12	3.33	99	0	-2	9	675.8	0	10.9	11.98	479	86	0	0	1	1	1	14.98	14.11	569	90	6.32	388	239.5	0	258.7	249.7	0.17	0	-7.49	20.9	20.4	21.1
137	20211102BS07	1	UU试验	11.2	3.35	99	0	-2	9	677.5	0	10.9	12.05	480.2	86	0	0	1	1	1	15.06	14.11	570.2	90	6.34	388.6	240.1	0	259.1	250.1	0.17	0	-7.53	21	20.4	21.2
138	20211102BS07	1	UU试验	11.28	3.36	98	0	-2	9	678.4	0	10.9	12.15	480.8	86	0	0	1	1	1	15.19	14.18	569.8	89	6.4	387.4	240.4	0	258.3	249.3	0.17	0	-7.6	21	20.4	21.2
139	20211102BS07	1	UU试验	11.37	3.37	98	0	-2	9	680.1	0	10.9	12.22	479.6	86	0	0	1	1	1	15.28	14.18	568.6	89	6.39	386.8	239.8	0	257.9	248.9	0.17	0	-7.64	20.9	20.4	21.1
140	20211102BS07	1	UU试验	11.45	3.38	98	0	-2	9	683.5	0	9.1	12.32	482	86	0	0	1	1	1	15.4	14.18	571	89	6.42	388	241	0	258.7	249.7	0.17	0	-7.7	20.9	20.4	21.2
141	20211102BS07	1	UU试验	11.53	3.4	98	0	-3	9	685.2	0	9.1	12.38	483.2	86	0	0	1	1	1	15.48	14.18	572.2	89	6.43	388.6	241.6	0	259.1	250.1	0.17	0	-7.74	20.9	20.4	21.1
142	20211102BS07	1	UU试验	11.62	3.41	98	0	-3	9	687.8	0	9.1	12.49	485	86	0	0	1	1	1	15.61	14.25	574	89	6.45	389.5	242.5	0	259.7	250.7	0.17	0	-7.81	20.9	20.4	21.1
143	20211102BS07	1	UU试验	11.7	3.42	98	0	-2	9	689.5	0	10.9	12.57	483.9	86	0	0	1	1	1	15.71	14.25	572.9	89	6.44	388.95	241.95	0	259.3	250.3	0.17	0	-7.86	21	20.4	21.2
144	20211102BS07	1	UU试验	11.78	3.43	98	0	-3	9	690.3	0	9.1	12.67	484.4	86	0	0	1	1	1	15.84	14.25	573.4	89	6.44	389.2	242.2	0	259.5	250.5	0.17	0	-7.92	20.9	20.4	21.1
145	20211102BS07	1	UU试验	11.87	3.44	98	0	-2	9	692.1	0	10.9	12.75	485.7	86	0	0	1	1	1	15.94	14.25	574.7	89	6.46	389.85	242.85	0	259.9	250.9	0.17	0	-7.97	21	20.4	21.2
146	20211102BS07	1	UU试验	11.95	3.46	98	0	-2	9	692.9	0	10.9	12.86	486.2	86	0	0	1	1	1	16.08	14.31	575.2	89	6.46	390.1	243.1	0	260.1	251.1	0.17	0	-8.04	20.9	20.4	21.2
147	20211102BS07	1	UU试验	12.03	3.47	98	0	-2	9	693.8	0	9.1	12.93	484.8	86	0	0	1	1	1	16.16	14.31	573.8	89	6.45	389.4	242.4	0	259.6	250.6	0.17	0	-8.08	20.9	20.4	21.1
148	20211102BS07	1	UU试验	12.12	3.48	98	0	-2	9	693.8	0	10.9	13.04	484.8	86	0	0	1	1	1	16.3	14.31	573.8	89	6.45	389.4	242.4	0	259.6	250.6	0.17	0	-8.15	21	20.4	21.2
149	20211102BS07	1	UU试验	12.2	3.49	98	0	-2	9	696.3	0	9.1	13.11	486.6	86	0	0	1	1	1	16.39	14.38	575.6	89	6.47	390.3	243.3	0	260.2	251.2	0.17	0	-8.2	20.9	20.4	21.1
150	20211102BS07	1	UU试验	12.28	3.5	98	0	-3	9	697.2	0	9.1	13.22	484.8	86	0	0	1	1	1	16.53	14.38	573.8	89	6.45	389.4	242.4	0	259.6	250.6	0.17	0	-8.27	20.9	20.4	21.1
151	20211102BS07	1	UU试验	12.37	3.52	98	0	-2	9	698.9	0	10.9	13.29	486	86	0	0	1	1	1	16.61	14.38	575	89	6.46	390	243	0	260	251	0.17	0	-8.31	20.9	20.4	21.2
152	20211102BS07	1	UU试验	12.45	3.53	98	0	-3	9	699.7	0	9.1	13.4	486.6	86	0	0	1	1	1	16.75	14.45	575.6	89	6.47	390.3	243.3	0	260.2	251.2	0.17	0	-8.38	20.9	20.4	21.1
153	20211102BS07	1	UU试验	12.53	3.54	99	0	-2	9	701.5	0	10.9	13.47	485.5	86	0	0	1	1	1	16.84	14.45	575.5	90	6.39	391.25	242.75	0	260.8	251.8	0.17	0	-8.42	20.9	20.4	21.2
154	20211102BS07	1	UU试验	12.62	3.55	99	0	-2	9	704	0	10.9	13.58	487.2	86	0	0	1	1	1	16.98	14.45	577.2	90	6.41	392.1	243.6	0	261.4	252.4	0.17	0	-8.49	20.9	20.4	21.2
155	20211102BS07	1	UU试验	12.7	3.56	98	0	-3	9	704.9	0	9.1	13.65	487.8	86	0	0	1	1	1	17.06	14.45	576.8	89	6.48	390.9	243.9	0	260.6	251.6	0.17	0	-8.53	20.9	20.4	21.2
156	20211102BS07	1	UU试验	12.78	3.58	98	0	-2	9	705.7	0	10.9	13.76	488.4	86	0	0	1	1	1	17.2	14.51	577.4	89	6.49	391.2	244.2	0	260.8	251.8	0.17	0	-8.6	20.9	20.4	21.2
157	20211102BS07	1	UU试验	12.87	3.59	98	0	-3	9	707.4	0	9.1	13.83	487.5	86	0	0	1	1	1	17.29	14.51	576.5	89	6.48	390.75	243.75	0	260.5	251.5	0.17	0	-8.65	20.9	20.4	21.1
158	20211102BS07	1	UU试验	12.95	3.6	98	0	-2	9	709.2	0	9.1	13.94	488.8	86	0	0	1	1	1	17.43	14.51	577.8	89	6.49	391.4	244.4	0	260.9	251.9	0.17	0	-8.72	20.9	20.4	21.2
159	20211102BS07	1	UU试验	13.03	3.61	98	0	-2	9	710	0	10.9	14.01	489.3	86	0	0	1	1	1	17.51	14.58	578.3	89	6.5	391.65	244.65	0	261.1	252.1	0.17	0	-8.76	20.9	20.4	21.2
160	20211102BS07	1	UU试验	13.12	3.62	98	0	-2	9	711.7	0	9.1	14.11	488.1	86	0	0	1	1	1	17.64	14.58	577.1	89	6.48	391.05	244.05	0	260.7	251.7	0.17	0	-8.82	20.9	20.4	21.1
161	20211102BS07	1	UU试验	13.2	3.63	99	0	-2	9	712.6	0	10.9	14.19	488.8	86	0	0	1	1	1	17.74	14.58	578.8	90	6.43	392.9	244.4	0	261.9	252.9	0.17	0	-8.87	20.9	20.4	21.2
162	20211102BS07	1	UU试验	13.28	3.64	99	0	-2	9	713.4	0	10.9	14.29	489.3	86	0	0	1	1	1	17.86	14.58	579.3	90	6.44	393.15	244.65	0	262.1	253.1	0.17	0	-8.93	20.9	20.4	21.1
163	20211102BS07	1	UU试验	13.37	3.66	98	0	-2	9	713.4	0	10.9	14.36	489.3	86	0	0	1	1	1	17.95	14.65	578.3	89	6.5	391.65	244.65	0	261.1	252.1	0.17	0	-8.98	20.9	20.4	21.1
164	20211102BS07	1	UU试验	13.45	3.67	98	0	-2	10	715.1	0	10.9	14.47	488.1	86	0	0	1	1	1	18.09	14.65	576.1	88	6.55	391.05	244.05	0	260.7	250.7	0.17	0	-9.05	20.9	20.4	21.2
165	20211102BS07	1	UU试验	13.53	3.68	98	0	-2	9	716	0	10.9	14.54	488.7	86	0	0	1	1	1	18.18	14.65	577.7	89	6.49	391.35	244.35	0	260.9	251.9	0.17	0	-9.09	20.9	20.4	21.1
166	20211102BS07	1	UU试验	13.62	3.69	98	0	-3	9	718.6	0	9.1	14.64	490.5	86	0	0	1	1	1	18.3	14.72	579.5	89	6.51	392.25	245.25	0	261.5	252.5	0.17	0	-9.15	20.9	20.4	21.1
167	20211102BS07	1	UU试验	13.7	3.7	98	0	-2	9	719.4	0	10.9	14.71	488.7	86	0	0	1	1	1	18.39	14.72	577.7	89	6.49	391.35	244.35	0	260.9	251.9	0.17	0	-9.2	20.9	20.4	21.2
168	20211102BS07	1	UU试验	13.78	3.71	98	0	-3	9	720.3	0	9.1	14.81	489.3	86	0	0	1	1	1	18.51	14.72	578.3	89	6.5	391.65	244.65	0	261.1	252.1	0.17	0	-9.26	20.9	20.4	21.1
169	20211102BS07	1	UU试验	13.87	3.72	98	0	-2	9	720.3	0	10.9	14.88	489.3	86	0	0	1	1	1	18.6	14.72	578.3	89	6.5	391.65	244.65	0	261.1	252.1	0.17	0	-9.3	20.9	20.4	21.1
170	20211102BS07	1	UU试验	13.95	3.73	99	0	-2	9	720.3	0	9.1	14.97	489.3	86	0	0	1	1	1	18.71	14.79	579.3	90	6.44	393.15	244.65	0	262.1	253.1	0.17	0	-9.36	20.9	20.4	21.1
171	20211102BS07	1	UU试验	14.03	3.75	99	0	-2	9	721.1	0	10.9	15.04	487.6	86	0	0	1	1	1	18.8	14.79	577.6	90	6.42	392.3	243.8	0	261.5	252.5	0.17	0	-9.4	20.9	20.4	21.1
172	20211102BS07	1	UU试验	14.12	3.76	99	0	-2	9	722	0	10.9	15.15	488.2	86	0	0	1	1	1	18.94	14.79	578.2	90	6.42	392.6	244.1	0	261.7	252.7	0.17	0	-9.47	20.9	20.4	21.1
173	20211102BS07	1	UU试验	14.2	3.77	98	0	-2	9	722.8	0	10.9	15.22	488.7	86	0	0	1	1	1	19.03	14.85	577.7	89	6.49	391.35	244.35	0	260.9	251.9	0.17	0	-9.52	20.9	20.4	21.1
174	20211102BS07	1	UU试验	14.28	3.78	98	0	-2	9	722.8	0	10.9	15.33	486.7	86	0	0	1	1	1	19.16	14.85	575.7	89	6.47	390.35	243.35	0	260.2	251.2	0.17	0	-9.58	20.9	20.4	21.1
175	20211102BS07	1	UU试验	14.37	3.79	98	0	-2	9	723.7	0	10.9	15.4	487.3	86	0	0	1	1	1	19.25	14.85	576.3	89	6.48	390.65	243.65	0	260.4	251.4	0.17	0	-9.63	20.9	20.4	21.1
176	20211102BS07	1	UU试验	14.45	3.8	98	0	-2	9	724.6	0	9.1	15.5	487.9	86	0	0	1	1	1	19.38	14.85	576.9	89	6.48	390.95	243.95	0	260.6	251.6	0.17	0	-9.69	20.9	20.4	21.1
177	20211102BS07	1	UU试验	14.53	3.81	98	0	-2	9	725.4	0	10.9	15.57	488.5	86	0	0	1	1	1	19.46	14.92	577.5	89	6.49	391.25	244.25	0	260.8	251.8	0.17	0	-9.73	20.9	20.4	21.1
178	20211102BS07	1	UU试验	14.62	3.82	98	0	-2	9	727.1	0	10.9	15.68	487.3	86	0	0	1	1	1	19.6	14.92	576.3	89	6.48	390.65	243.65	0	260.4	251.4	0.17	0	-9.8	20.9	20.4	21.1
179	20211102BS07	1	UU试验	14.7	3.83	99	0	-2	9	728	0	10.9	15.74	487.9	86	0	0	1	1	1	19.68	14.92	577.9	90	6.42	392.45	243.95	0	261.6	252.6	0.17	0	-9.84	20.9	20.4	21.1
180	20211102BS07	1	UU试验	14.78	3.84	99	0	-2	10	729.7	0	10.9	15.85	489.1	86	0	0	1	1	1	19.81	14.99	578.1	89	6.5	393.05	244.55	0	262	252	0.17	0	-9.91	20.9	20.4	21.1
181	20211102BS07	1	UU试验	14.87	3.86	98	0	-2	9	730.5	0	10.9	15.92	487.3	86	0	0	1	1	1	19.9	14.99	576.3	89	6.48	390.65	243.65	0	260.4	251.4	0.17	0	-9.95	20.9	20.4	21.1
182	20211102BS07	1	UU试验	14.95	3.87	98	0	-2	9	730.5	0	10.9	16.02	487.3	86	0	0	1	1	1	20.03	14.99	576.3	89	6.48	390.65	243.65	0	260.4	251.4	0.17	0	-10.02	20.9	20.4	21.1
183	20211102BS07	1	UU试验	15.03	3.88	98	0	-2	9	731.4	0	10.9	16.09	487.9	86	0	0	1	1	1	20.11	14.99	576.9	89	6.48	390.95	243.95	0	260.6	251.6	0.17	0	-10.06	20.9	20.4	21.1
184	20211102BS07	1	UU试验	15.12	3.89	98	0	-2	9	733.1	0	10.9	16.19	489.1	86	0	0	1	1	1	20.24	15.06	578.1	89	6.5	391.55	244.55	0	261	252	0.17	0	-10.12	20.9	20.4	21.1
185	20211102BS07	1	UU试验	15.2	3.9	99	0	-2	10	734	0	10.9	16.26	487.4	86	0	0	1	1	1	20.32	15.06	576.4	89	6.48	392.2	243.7	0	261.5	251.5	0.17	0	-10.16	20.9	20.4	21.1
186	20211102BS07	1	UU试验	15.28	3.91	99	0	-2	10	735.7	0	10.9	16.36	488.5	86	0	0	1	1	1	20.45	15.06	577.5	89	6.49	392.75	244.25	0	261.8	251.8	0.17	0	-10.23	20.9	20.4	21.1
187	20211102BS07	1	UU试验	15.37	3.92	99	0	-2	9	736.5	0	10.9	16.43	489	86	0	0	1	1	1	20.54	15.13	579	90	6.43	393	244.5	0	262	253	0.17	0	-10.27	20.9	20.4	21.1
188	20211102BS07	1	UU试验	15.45	3.93	99	0	-2	10	738.2	0	10.9	16.53	487.9	86	0	0	1	1	1	20.66	15.13	576.9	89	6.48	392.45	243.95	0	261.6	251.6	0.17	0	-10.33	20.9	20.4	21.1
189	20211102BS07	1	UU试验	15.53	3.94	99	0	-2	9	740	0	9.1	16.6	489.1	86	0	0	1	1	1	20.75	15.13	579.1	90	6.43	393.05	244.55	0	262	253	0.17	0	-10.38	20.9	20.4	21.1
190	20211102BS07	1	UU试验	15.62	3.95	99	0	-2	9	740.8	0	10.9	16.7	489.6	86	0	0	1	1	1	20.88	15.2	579.6	90	6.44	393.3	244.8	0	262.2	253.2	0.17	0	-10.44	20.9	20.4	21.1
191	20211102BS07	1	UU试验	15.7	3.96	98	0	-2	10	741.7	0	10.9	16.77	488	86	0	0	1	1	1	20.96	15.2	576	88	6.55	391	244	0	260.7	250.7	0.17	0	-10.48	20.9	20.4	21.1
192	20211102BS07	1	UU试验	15.78	3.97	98	0	-2	9	743.4	0	10.9	16.87	489.1	86	0	0	1	1	1	21.09	15.2	578.1	89	6.5	391.55	244.55	0	261	252	0.17	0	-10.55	20.9	20.4	21.1
193	20211102BS07	1	UU试验	15.87	3.98	99	0	-2	10	744.2	0	10.9	16.94	489.6	86	0	0	1	1	1	21.18	15.2	578.6	89	6.5	393.3	244.8	0	262.2	252.2	0.17	0	-10.59	20.9	20.4	21.1
194	20211102BS07	1	UU试验	15.95	3.99	99	0	-2	10	746.8	0	10.9	17.04	491.3	86	0	0	1	1	1	21.3	15.27	580.3	89	6.52	394.15	245.65	0	262.8	252.8	0.17	0	-10.65	20.9	20.4	21.1
195	20211102BS07	1	UU试验	16.03	4	99	0	-2	9	747.7	0	10.9	17.11	489.7	86	0	0	1	1	1	21.39	15.27	579.7	90	6.44	393.35	244.85	0	262.2	253.2	0.17	0	-10.7	20.9	20.4	21.1
196	20211102BS07	1	UU试验	16.12	4.01	98	0	-2	9	749.4	0	10.9	17.21	490.8	86	0	0	1	1	1	21.51	15.27	579.8	89	6.51	392.4	245.4	0	261.6	252.6	0.17	0	-10.76	20.9	20.4	21.1
197	20211102BS07	1	UU试验	16.2	4.02	98	0	-2	9	750.2	0	10.9	17.28	491.3	86	0	0	1	1	1	21.6	15.34	580.3	89	6.52	392.65	245.65	0	261.8	252.8	0.17	0	-10.8	20.9	20.4	21.1
198	20211102BS07	1	UU试验	16.28	4.04	98	0	-2	9	751.9	0	10.9	17.38	490.2	86	0	0	1	1	1	21.73	15.34	579.2	89	6.51	392.1	245.1	0	261.4	252.4	0.17	0	-10.87	20.9	20.4	21.1
199	20211102BS07	1	UU试验	16.37	4.05	98	0	-2	10	752.8	0	10.9	17.45	490.7	86	0	0	1	1	1	21.81	15.34	578.7	88	6.58	392.35	245.35	0	261.6	251.6	0.17	0	-10.91	20.9	20.4	21.1
200	20211102BS07	1	UU试验	16.45	4.06	99	0	-2	9	753.6	0	10.9	17.56	491.3	86	0	0	1	1	1	21.95	15.41	581.3	90	6.46	394.15	245.65	0	262.8	253.8	0.17	0	-10.98	20.9	20.4	21.1
201	20211102BS07	1	UU试验	16.53	4.07	99	0	-2	10	754.5	0	10.9	17.63	489.6	86	0	0	1	1	1	22.04	15.41	578.6	89	6.5	393.3	244.8	0	262.2	252.2	0.17	0	-11.02	20.9	20.4	21.1
202	20211102BS07	1	UU试验	16.62	4.08	98	0	-2	10	755.4	0	10.9	17.74	490.2	86	0	0	1	1	1	22.18	15.41	578.2	88	6.57	392.1	245.1	0	261.4	251.4	0.17	0	-11.09	20.9	20.4	21.1
203	20211102BS07	1	UU试验	16.7	4.09	98	0	-2	9	756.2	0	10.9	17.81	490.7	86	0	0	1	1	1	22.26	15.41	579.7	89	6.51	392.35	245.35	0	261.6	252.6	0.17	0	-11.13	20.9	20.4	21.1
204	20211102BS07	1	UU试验	16.78	4.1	98	0	-2	10	757.9	0	10.9	17.92	491.8	86	0	0	1	1	1	22.4	15.48	579.8	88	6.59	392.9	245.9	0	261.9	251.9	0.17	0	-11.2	20.9	20.4	21.1
205	20211102BS07	1	UU试验	16.87	4.11	98	0	-2	9	757.9	0	10.9	17.99	489.6	86	0	0	1	1	1	22.49	15.48	578.6	89	6.5	391.8	244.8	0	261.2	252.2	0.17	0	-11.24	20.9	20.4	21.1
206	20211102BS07	1	UU试验	16.95	4.12	99	0	-2	9	760.5	0	10.9	18.1	491.3	86	0	0	1	1	1	22.63	15.54	581.3	90	6.46	394.15	245.65	0	262.8	253.8	0.17	0	-11.32	20.9	20.4	21.1
207	20211102BS07	1	UU试验	17.03	4.13	98	0	-2	10	761.3	0	10.9	18.17	489.9	86	0	0	1	1	1	22.71	15.54	577.9	88	6.57	391.95	244.95	0	261.3	251.3	0.17	0	-11.36	20.9	20.4	21.1
208	20211102BS07	1	UU试验	17.12	4.14	99	0	-2	9	762.2	0	10.9	18.28	490.5	86	0	0	1	1	1	22.85	15.54	580.5	90	6.45	393.75	245.25	0	262.5	253.5	0.17	0	-11.43	20.9	20.4	21.1
209	20211102BS07	1	UU试验	17.2	4.15	99	0	-2	10	763.9	0	10.9	18.35	491.6	86	0	0	1	1	1	22.94	15.54	580.6	89	6.52	394.3	245.8	0	262.9	252.9	0.17	0	-11.47	20.9	20.4	21.1
210	20211102BS07	1	UU试验	17.28	4.16	99	0	-2	10	765.6	0	10.9	18.46	492.7	86	0	0	1	1	1	23.08	15.61	581.7	89	6.54	394.85	246.35	0	263.2	253.2	0.17	0	-11.54	20.9	20.4	21.1
211	20211102BS07	1	UU试验	17.37	4.17	98	0	-2	9	765.6	0	10.9	18.53	490.5	86	0	0	1	1	1	23.16	15.61	579.5	89	6.51	392.25	245.25	0	261.5	252.5	0.17	0	-11.58	20.9	20.4	21.1
212	20211102BS07	1	UU试验	17.45	4.18	98	0	-2	10	766.5	0	10.9	18.64	491	86	0	0	1	1	1	23.3	15.61	579	88	6.58	392.5	245.5	0	261.7	251.7	0.17	0	-11.65	20.9	20.4	21.1
213	20211102BS07	1	UU试验	17.53	4.19	98	0	-2	9	768.2	0	10.9	18.71	492.1	86	0	0	1	1	1	23.39	15.69	581.1	89	6.53	393.05	246.05	0	262	253	0.17	0	-11.7	20.9	20.4	21.1
214	20211102BS07	1	UU试验	17.62	4.2	99	0	-2	9	769	0	10.9	18.82	490.1	86	0	0	1	1	1	23.53	15.69	580.1	90	6.45	393.55	245.05	0	262.4	253.4	0.17	0	-11.77	20.9	20.4	21.1
215	20211102BS07	1	UU试验	17.7	4.21	99	0	-2	10	770.8	0	10.9	18.89	491.3	86	0	0	1	1	1	23.61	15.69	580.3	89	6.52	394.15	245.65	0	262.8	252.8	0.17	0	-11.81	20.9	20.4	21.1
216	20211102BS07	1	UU试验	17.78	4.22	99	0	-2	9	771.6	0	10.9	19	491.8	86	0	0	1	1	1	23.75	15.76	581.8	90	6.46	394.4	245.9	0	262.9	253.9	0.17	0	-11.88	20.9	20.4	21.1
217	20211102BS07	1	UU试验	17.87	4.23	99	0	-2	10	771.6	0	10.9	19.07	489.6	86	0	0	1	1	1	23.84	15.76	578.6	89	6.5	393.3	244.8	0	262.2	252.2	0.17	0	-11.92	20.9	20.4	21.1
218	20211102BS07	1	UU试验	17.95	4.24	99	0	-2	10	772.5	0	10.9	19.18	490.2	86	0	0	1	1	1	23.98	15.76	579.2	89	6.51	393.6	245.1	0	262.4	252.4	0.17	0	-11.99	20.9	20.4	21.1
219	20211102BS07	1	UU试验	18.03	4.25	98	0	-2	9	773.3	0	10.9	19.25	490.7	86	0	0	1	1	1	24.06	15.83	579.7	89	6.51	392.35	245.35	0	261.6	252.6	0.17	0	-12.03	20.9	20.4	21.1
220	20211102BS07	1	UU试验	18.12	4.26	98	0	-2	10	773.3	0	10.9	19.36	488.5	86	0	0	1	1	1	24.2	15.83	576.5	88	6.55	391.25	244.25	0	260.8	250.8	0.17	0	-12.1	20.9	20.4	21.1
221	20211102BS07	1	UU试验	18.2	4.27	98	0	-2	10	774.2	0	10.9	19.43	489.1	86	0	0	1	1	1	24.29	15.83	577.1	88	6.56	391.55	244.55	0	261	251	0.17	0	-12.15	20.9	20.4	21.1
222	20211102BS07	1	UU试验	18.28	4.28	98	0	-2	9	774.2	0	10.9	19.53	489.1	86	0	0	1	1	1	24.41	15.9	578.1	89	6.5	391.55	244.55	0	261	252	0.17	0	-12.21	20.9	20.4	21.1
223	20211102BS07	1	UU试验	18.37	4.29	99	0	-2	10	775	0	10.9	19.6	487.4	86	0	0	1	1	1	24.5	15.9	576.4	89	6.48	392.2	243.7	0	261.5	251.5	0.17	0	-12.25	20.9	20.4	21.1
224	20211102BS07	1	UU试验	18.45	4.3	98	0	-3	9	776.7	0	10.9	19.71	488.5	86	0	0	1	1	1	24.64	15.9	577.5	89	6.49	391.25	244.25	0	260.8	251.8	0.17	0	-12.32	20.9	20.4	21.1
225	20211102BS07	1	UU试验	18.53	4.31	99	0	-2	10	777.6	0	10.9	19.78	489.1	86	0	0	1	1	1	24.73	15.97	578.1	89	6.5	393.05	244.55	0	262	252	0.17	0	-12.37	20.9	20.4	21.1
226	20211102BS07	1	UU试验	18.62	4.31	99	0	-2	10	777.6	0	10.9	19.88	486.9	86	0	0	1	1	1	24.85	15.97	575.9	89	6.47	391.95	243.45	0	261.3	251.3	0.17	0	-12.43	20.9	20.4	21.1
227	20211102BS07	1	UU试验	18.7	4.32	99	0	-2	9	776.7	0	10.9	19.95	486.3	86	0	0	1	1	1	24.94	15.97	576.3	90	6.4	391.65	243.15	0	261.1	252.1	0.17	0	-12.47	20.9	20.4	21.1
228	20211102BS07	1	UU试验	18.78	4.33	99	0	-2	10	775.9	0	10.9	20.05	485.8	86	0	0	1	1	1	25.06	16.04	574.8	89	6.46	391.4	242.9	0	260.9	250.9	0.17	0	-12.53	20.9	20.4	21.1
229	20211102BS07	1	UU试验	18.87	4.34	98	0	-2	10	776.7	0	10.9	20.12	484.2	86	0	0	1	1	1	25.15	16.04	572.2	88	6.5	389.1	242.1	0	259.4	249.4	0.17	0	-12.58	20.9	20.4	21.1
230	20211102BS07	1	UU试验	18.95	4.35	98	0	-2	10	777.6	0	10.9	20.23	484.8	86	0	0	1	1	1	25.29	16.04	572.8	88	6.51	389.4	242.4	0	259.6	249.6	0.17	0	-12.65	20.9	20.4	21.1
231	20211102BS07	1	UU试验	19.03	4.36	99	0	-2	10	778.5	0	10.9	20.3	485.3	86	0	0	1	1	1	25.38	16.11	574.3	89	6.45	391.15	242.65	0	260.8	250.8	0.17	0	-12.69	20.9	20.4	21.1
232	20211102BS07	1	UU试验	19.12	4.37	99	0	-2	9	779.3	0	10.9	20.4	483.7	86	0	0	1	1	1	25.5	16.11	573.7	90	6.37	390.35	241.85	0	260.2	251.2	0.17	0	-12.75	20.9	20.4	21.1
233	20211102BS07	1	UU试验	19.2	4.38	99	0	-2	10	780.2	0	10.9	20.47	484.3	86	0	0	1	1	1	25.59	16.11	573.3	89	6.44	390.65	242.15	0	260.4	250.4	0.17	0	-12.8	20.9	20.5	21.1
234	20211102BS07	1	UU试验	19.28	4.39	99	0	-2	10	781	0	10.9	20.57	484.8	86	0	0	1	1	1	25.71	16.18	573.8	89	6.45	390.9	242.4	0	260.6	250.6	0.17	0	-12.86	20.9	20.5	21.1
235	20211102BS07	1	UU试验	19.37	4.4	99	0	-2	10	781.9	0	10.9	20.64	483.3	86	0	0	1	1	1	25.8	16.18	572.3	89	6.43	390.15	241.65	0	260.1	250.1	0.17	0	-12.9	20.9	20.4	21.1
236	20211102BS07	1	UU试验	19.45	4.41	99	0	-2	10	783.6	0	10.9	20.74	484.3	86	0	0	1	1	1	25.93	16.18	573.3	89	6.44	390.65	242.15	0	260.4	250.4	0.17	0	-12.97	20.9	20.4	21.1
237	20211102BS07	1	UU试验	19.53	4.42	99	0	-2	10	783.6	0	10.9	20.82	484.3	86	0	0	1	1	1	26.03	16.25	573.3	89	6.44	390.65	242.15	0	260.4	250.4	0.17	0	-13.02	20.9	20.4	21.1
238	20211102BS07	1	UU试验	19.62	4.43	99	0	-2	9	785.3	0	10.9	20.92	483.3	86	0	0	1	1	1	26.15	16.25	573.3	90	6.37	390.15	241.65	0	260.1	251.1	0.17	0	-13.08	20.9	20.4	21.1
239	20211102BS07	1	UU试验	19.7	4.44	99	0	-2	10	786.1	0	10.9	20.99	483.8	86	0	0	1	1	1	26.24	16.25	572.8	89	6.44	390.4	241.9	0	260.3	250.3	0.17	0	-13.12	20.9	20.4	21.1
240	20211102BS07	1	UU试验	19.78	4.45	98	0	-2	10	787	0	10.9	21.09	484.3	86	0	0	1	1	1	26.36	16.32	572.3	88	6.5	389.15	242.15	0	259.4	249.4	0.17	0	-13.18	20.9	20.4	21.1
241	20211102BS07	1	UU试验	19.87	4.46	99	0	-2	10	787.9	0	10.9	21.16	482.8	86	0	0	1	1	1	26.45	16.32	571.8	89	6.42	389.9	241.4	0	259.9	249.9	0.17	0	-13.23	20.9	20.5	21.1
242	20211102BS07	1	UU试验	19.95	4.47	99	0	-2	10	788.7	0	10.9	21.26	483.3	86	0	0	1	1	1	26.57	16.32	572.3	89	6.43	390.15	241.65	0	260.1	250.1	0.17	0	-13.29	20.9	20.5	21.1
243	20211102BS07	1	UU试验	20.03	4.48	98	0	-2	9	789.6	0	10.9	21.33	483.8	86	0	0	1	1	1	26.66	16.39	572.8	89	6.44	388.9	241.9	0	259.3	250.3	0.17	0	-13.33	20.9	20.4	21.1
244	20211102BS07	1	UU试验	20.12	4.49	99	0	-2	10	790.4	0	10.9	21.43	482.2	86	0	0	1	1	1	26.79	16.39	571.2	89	6.42	389.6	241.1	0	259.7	249.7	0.17	0	-13.4	20.9	20.5	21.1
245	20211102BS07	1	UU试验	20.2	4.49	98	0	-2	10	791.3	0	10.9	21.5	482.8	86	0	0	1	1	1	26.88	16.39	570.8	88	6.49	388.4	241.4	0	258.9	248.9	0.17	0	-13.44	20.9	20.4	21.1
246	20211102BS07	1	UU试验	20.28	4.5	98	0	-2	10	793	0	10.9	21.6	483.8	86	0	0	1	1	1	27	16.47	571.8	88	6.5	388.9	241.9	0	259.3	249.3	0.17	0	-13.5	20.9	20.4	21.1
247	20211102BS07	1	UU试验	20.37	4.51	99	0	-2	10	793	0	10.9	21.67	481.5	86	0	0	1	1	1	27.09	16.47	570.5	89	6.41	389.25	240.75	0	259.5	249.5	0.17	0	-13.55	20.9	20.5	21.1
248	20211102BS07	1	UU试验	20.45	4.52	99	0	-2	10	794.7	0	10.9	21.77	482.5	86	0	0	1	1	1	27.21	16.47	571.5	89	6.42	389.75	241.25	0	259.8	249.8	0.17	0	-13.61	20.9	20.4	21.1
249	20211102BS07	1	UU试验	20.53	4.53	99	0	-2	10	794.7	0	10.9	21.84	482.5	86	0	0	1	1	1	27.3	16.54	571.5	89	6.42	389.75	241.25	0	259.8	249.8	0.17	0	-13.65	20.9	20.5	21.1
250	20211102BS07	1	UU试验	20.62	4.54	99	0	-2	10	796.4	0	10.9	21.95	481.5	86	0	0	1	1	1	27.44	16.54	570.5	89	6.41	389.25	240.75	0	259.5	249.5	0.17	0	-13.72	20.9	20.5	21.1
251	20211102BS07	1	UU试验	20.7	4.55	99	0	-2	10	798.1	0	10.9	22.01	482.5	86	0	0	1	1	1	27.51	16.54	571.5	89	6.42	389.75	241.25	0	259.8	249.8	0.17	0	-13.76	20.9	20.4	21.1
252	20211102BS07	1	UU试验	20.78	4.56	99	0	-2	10	799.8	0	10.9	22.11	483.6	86	0	0	1	1	1	27.64	16.61	572.6	89	6.43	390.3	241.8	0	260.2	250.2	0.17	0	-13.82	20.9	20.5	21.1
253	20211102BS07	1	UU试验	20.87	4.57	99	0	-2	10	800.7	0	10.9	22.18	482.1	86	0	0	1	1	1	27.73	16.61	571.1	89	6.42	389.55	241.05	0	259.7	249.7	0.17	0	-13.87	20.9	20.5	21.1
254	20211102BS07	1	UU试验	20.95	4.58	99	0	-2	10	800.7	0	10.9	22.29	482.1	86	0	0	1	1	1	27.86	16.61	571.1	89	6.42	389.55	241.05	0	259.7	249.7	0.17	0	-13.93	20.9	20.4	21.1
255	20211102BS07	1	UU试验	21.03	4.59	98	0	-2	10	801.5	0	10.9	22.35	482.5	86	0	0	1	1	1	27.94	16.68	570.5	88	6.48	388.25	241.25	0	258.8	248.8	0.17	0	-13.97	20.9	20.5	21.1
256	20211102BS07	1	UU试验	21.12	4.6	98	0	-2	10	804.1	0	10.9	22.46	482.1	86	0	0	1	1	1	28.08	16.68	570.1	88	6.48	388.05	241.05	0	258.7	248.7	0.17	0	-14.04	20.9	20.4	21.1
257	20211102BS07	1	UU试验	21.2	4.6	99	0	-2	10	805	0	10.9	22.53	482.6	86	0	0	1	1	1	28.16	16.68	571.6	89	6.42	389.8	241.3	0	259.9	249.9	0.17	0	-14.08	20.9	20.5	21.1
258	20211102BS07	1	UU试验	21.28	4.61	99	0	-2	10	805.8	0	10.9	22.64	483.1	86	0	0	1	1	1	28.3	16.76	572.1	89	6.43	390.05	241.55	0	260	250	0.17	0	-14.15	20.9	20.5	21.1
259	20211102BS07	1	UU试验	21.37	4.62	99	0	-2	10	805.8	0	10.9	22.71	480.8	86	0	0	1	1	1	28.39	16.76	569.8	89	6.4	388.9	240.4	0	259.3	249.3	0.17	0	-14.2	20.9	20.5	21.1
260	20211102BS07	1	UU试验	21.45	4.63	99	0	-2	10	807.5	0	10.9	22.82	481.8	86	0	0	1	1	1	28.53	16.83	570.8	89	6.41	389.4	240.9	0	259.6	249.6	0.17	0	-14.27	20.9	20.5	21.1
261	20211102BS07	1	UU试验	21.53	4.64	98	0	-2	10	808.4	0	10.9	22.89	480.3	86	0	0	1	1	1	28.61	16.83	568.3	88	6.46	387.15	240.15	0	258.1	248.1	0.17	0	-14.31	20.9	20.5	21.1
262	20211102BS07	1	UU试验	21.62	4.65	98	0	-2	10	809.2	0	10.9	23	480.8	86	0	0	1	1	1	28.75	16.83	568.8	88	6.46	387.4	240.4	0	258.3	248.3	0.17	0	-14.38	20.9	20.4	21.1
263	20211102BS07	1	UU试验	21.7	4.66	99	0	-2	10	810.1	0	10.9	23.07	481.3	86	0	0	1	1	1	28.84	16.9	570.3	89	6.41	389.15	240.65	0	259.4	249.4	0.17	0	-14.42	20.9	20.5	21.1
264	20211102BS07	1	UU试验	21.78	4.67	98	0	-2	10	811	0	10.9	23.18	479.9	86	0	0	1	1	1	28.98	16.9	567.9	88	6.45	386.95	239.95	0	258	248	0.17	0	-14.49	20.9	20.5	21.1
265	20211102BS07	1	UU试验	21.87	4.68	98	0	-2	10	811.8	0	10.9	23.25	480.4	86	0	0	1	1	1	29.06	16.9	568.4	88	6.46	387.2	240.2	0	258.1	248.1	0.17	0	-14.53	20.9	20.5	21.1
266	20211102BS07	1	UU试验	21.95	4.69	99	0	-2	10	813.5	0	10.9	23.36	481.4	86	0	0	1	1	1	29.2	16.97	570.4	89	6.41	389.2	240.7	0	259.5	249.5	0.17	0	-14.6	20.9	20.5	21.1
267	20211102BS07	1	UU试验	22.03	4.69	99	0	-2	10	814.4	0	10.9	23.43	479.9	86	0	0	1	1	1	29.29	16.97	568.9	89	6.39	388.45	239.95	0	259	249	0.17	0	-14.65	20.9	20.5	21.1
268	20211102BS07	1	UU试验	22.12	4.7	99	0	-2	10	815.2	0	10.9	23.54	480.4	86	0	0	1	1	1	29.43	16.97	569.4	89	6.4	388.7	240.2	0	259.1	249.1	0.17	0	-14.72	20.9	20.5	21.1
269	20211102BS07	1	UU试验	22.2	4.71	99	0	-2	10	815.2	0	10.9	23.61	480.4	86	0	0	1	1	1	29.51	17.05	569.4	89	6.4	388.7	240.2	0	259.1	249.1	0.17	0	-14.76	20.9	20.5	21.1
270	20211102BS07	1	UU试验	22.28	4.72	98	0	-2	10	816.9	0	10.9	23.72	479.1	86	0	0	1	1	1	29.65	17.05	567.1	88	6.44	386.55	239.55	0	257.7	247.7	0.17	0	-14.83	20.9	20.5	21.1
271	20211102BS07	1	UU试验	22.37	4.73	98	0	-2	10	816.9	0	10.9	23.79	479.1	86	0	0	1	1	1	29.74	17.05	567.1	88	6.44	386.55	239.55	0	257.7	247.7	0.17	0	-14.87	20.9	20.5	21.1
272	20211102BS07	1	UU试验	22.45	4.74	98	0	-2	10	818.7	0	10.9	23.9	480.2	86	0	0	1	1	1	29.88	17.12	568.2	88	6.46	387.1	240.1	0	258.1	248.1	0.17	0	-14.94	20.9	20.5	21.1
273	20211102BS07	1	UU试验	22.53	4.75	99	0	-2	10	819.5	0	10.9	23.97	478.7	86	0	0	1	1	1	29.96	17.12	567.7	89	6.38	387.85	239.35	0	258.6	248.6	0.17	0	-14.98	20.9	20.5	21.1
274	20211102BS07	1	UU试验	22.62	4.76	99	0	-2	10	819.5	0	10.9	24.08	478.7	86	0	0	1	1	1	30.1	17.19	567.7	89	6.38	387.85	239.35	0	258.6	248.6	0.17	0	-15.05	20.9	20.5	21.1
275	20211102BS07	1	UU试验	22.7	4.76	99	0	-2	10	819.5	0	10.9	24.15	476.7	86	0	0	1	1	1	30.19	17.19	565.7	89	6.36	386.85	238.35	0	257.9	247.9	0.17	0	-15.1	20.9	20.5	21.1
276	20211102BS07	1	UU试验	22.78	4.77	99	0	-2	10	819.5	0	10.9	24.25	476.7	86	0	0	1	1	1	30.31	17.19	565.7	89	6.36	386.85	238.35	0	257.9	247.9	0.17	0	-15.16	20.9	20.5	21.1
277	20211102BS07	1	UU试验	22.87	4.78	99	0	-2	10	821.2	0	10.9	24.32	477.7	86	0	0	1	1	1	30.4	17.27	566.7	89	6.37	387.35	238.85	0	258.2	248.2	0.17	0	-15.2	20.9	20.5	21.1
278	20211102BS07	1	UU试验	22.95	4.79	98	0	-2	10	822.1	0	10.9	24.43	476	86	0	0	1	1	1	30.54	17.27	564	88	6.41	385	238	0	256.7	246.7	0.17	0	-15.27	20.9	20.5	21.1
279	20211102BS07	1	UU试验	23.03	4.8	98	0	-2	10	822.1	0	10.9	24.5	476	86	0	0	1	1	1	30.63	17.27	564	88	6.41	385	238	0	256.7	246.7	0.17	0	-15.32	20.9	20.5	21.1
280	20211102BS07	1	UU试验	23.12	4.81	98	0	-2	10	822.9	0	10.9	24.61	476.5	86	0	0	1	1	1	30.76	17.34	564.5	88	6.41	385.25	238.25	0	256.8	246.8	0.17	0	-15.38	20.9	20.5	21.1
281	20211102BS07	1	UU试验	23.2	4.82	98	0	-2	10	822.9	0	10.9	24.68	474.6	86	0	0	1	1	1	30.85	17.34	562.6	88	6.39	384.3	237.3	0	256.2	246.2	0.17	0	-15.43	20.9	20.5	21.1
282	20211102BS07	1	UU试验	23.28	4.83	99	0	-2	10	824.6	0	10.9	24.78	475.5	86	0	0	1	1	1	30.98	17.41	564.5	89	6.34	386.25	237.75	0	257.5	247.5	0.17	0	-15.49	20.9	20.5	21.1
283	20211102BS07	1	UU试验	23.37	4.83	98	0	-2	10	824.6	0	10.9	24.84	473.6	86	0	0	1	1	1	31.05	17.41	561.6	88	6.38	383.8	236.8	0	255.9	245.9	0.17	0	-15.53	20.9	20.5	21.1
284	20211102BS07	1	UU试验	23.45	4.84	99	0	-2	10	824.6	0	10.9	24.95	473.6	86	0	0	1	1	1	31.19	17.41	562.6	89	6.32	385.3	236.8	0	256.9	246.9	0.17	0	-15.6	20.9	20.5	21.1
285	20211102BS07	1	UU试验	23.53	4.85	99	0	-2	10	824.6	0	10.9	25.02	473.6	86	0	0	1	1	1	31.28	17.49	562.6	89	6.32	385.3	236.8	0	256.9	246.9	0.17	0	-15.64	20.9	20.5	21.1
286	20211102BS07	1	UU试验	23.62	4.86	99	0	-2	10	825.5	0	10.9	25.12	472	86	0	0	1	1	1	31.4	17.49	561	89	6.3	384.5	236	0	256.3	246.3	0.17	0	-15.7	20.9	20.5	21.1
287	20211102BS07	1	UU试验	23.7	4.87	99	0	-2	10	825.5	0	10.9	25.19	472	86	0	0	1	1	1	31.49	17.49	561	89	6.3	384.5	236	0	256.3	246.3	0.17	0	-15.75	20.9	20.5	21.1
288	20211102BS07	1	UU试验	23.78	4.88	98	0	-2	10	826.4	0	10.9	25.29	472.5	86	0	0	1	1	1	31.61	17.56	560.5	88	6.37	383.25	236.25	0	255.5	245.5	0.17	0	-15.81	20.9	20.5	21.1
289	20211102BS07	1	UU试验	23.87	4.89	99	0	-2	10	826.4	0	10.9	25.36	470.6	86	0	0	1	1	1	31.7	17.56	559.6	89	6.29	383.8	235.3	0	255.9	245.9	0.17	0	-15.85	20.9	20.5	21.1
290	20211102BS07	1	UU试验	23.95	4.89	98	0	-2	10	827.2	0	10.9	25.47	471.1	86	0	0	1	1	1	31.84	17.64	559.1	88	6.35	382.55	235.55	0	255	245	0.17	0	-15.92	20.9	20.5	21.1
291	20211102BS07	1	UU试验	24.03	4.9	99	0	-2	10	827.2	0	10.9	25.54	468.9	86	0	0	1	1	1	31.93	17.64	557.9	89	6.27	382.95	234.45	0	255.3	245.3	0.17	0	-15.97	20.9	20.5	21.1
292	20211102BS07	1	UU试验	24.12	4.91	99	0	-2	10	827.2	0	10.9	25.65	468.9	86	0	0	1	1	1	32.06	17.64	557.9	89	6.27	382.95	234.45	0	255.3	245.3	0.17	0	-16.03	20.9	20.5	21.1
293	20211102BS07	1	UU试验	24.2	4.92	99	0	-2	10	827.2	0	10.9	25.72	468.9	86	0	0	1	1	1	32.15	17.71	557.9	89	6.27	382.95	234.45	0	255.3	245.3	0.17	0	-16.08	20.9	20.5	21.1
294	20211102BS07	1	UU试验	24.28	4.93	99	0	-2	10	828.9	0	10.9	25.82	468	86	0	0	1	1	1	32.28	17.71	557	89	6.26	382.5	234	0	255	245	0.17	0	-16.14	20.9	20.5	21.1
295	20211102BS07	1	UU试验	24.37	4.94	99	0	-2	10	829.8	0	10.9	25.89	468.5	86	0	0	1	1	1	32.36	17.71	557.5	89	6.26	382.75	234.25	0	255.2	245.2	0.17	0	-16.18	20.9	20.5	21.1
296	20211102BS07	1	UU试验	24.45	4.94	99	0	-2	10	830.6	0	10.9	25.99	469	86	0	0	1	1	1	32.49	17.79	558	89	6.27	383	234.5	0	255.3	245.3	0.17	0	-16.25	20.9	20.5	21.1
297	20211102BS07	1	UU试验	24.53	4.95	99	0	-2	10	831.5	0	10.9	26.06	467.4	86	0	0	1	1	1	32.58	17.79	556.4	89	6.25	382.2	233.7	0	254.8	244.8	0.17	0	-16.29	20.9	20.5	21.1
298	20211102BS07	1	UU试验	24.62	4.96	98	0	-2	10	832.3	0	10.9	26.16	467.8	86	0	0	1	1	1	32.7	17.86	555.8	88	6.32	380.9	233.9	0	253.9	243.9	0.17	0	-16.35	20.9	20.5	21.1
299	20211102BS07	1	UU试验	24.7	4.97	98	0	-2	10	833.2	0	10.9	26.23	466.5	86	0	0	1	1	1	32.79	17.86	554.5	88	6.3	380.25	233.25	0	253.5	243.5	0.17	0	-16.4	20.9	20.5	21.1
300	20211102BS07	1	UU试验	24.78	4.98	99	0	-2	10	834.1	0	10.9	26.33	467	86	0	0	1	1	1	32.91	17.86	556	89	6.25	382	233.5	0	254.7	244.7	0.17	0	-16.45	20.9	20.5	21.1
301	20211102BS07	1	UU试验	24.87	4.99	99	0	-2	10	834.1	0	10.9	26.4	467	86	0	0	1	1	1	33	17.94	556	89	6.25	382	233.5	0	254.7	244.7	0.17	0	-16.5	20.9	20.5	21.1
302	20211102BS07	1	UU试验	24.95	4.99	98	0	-2	10	834.9	0	10.9	26.5	465.4	86	0	0	1	1	1	33.13	17.94	553.4	88	6.29	379.7	232.7	0	253.1	243.1	0.17	0	-16.57	20.9	20.5	21.1
