# Supplementary material for: Effect of freeze‒thaw cycles on root–Soil composite mechanical properties and slope stability
Source: PLoS One. 2024 Apr 25;19(4):e0302409. doi: 10.1371/journal.pone.0302409 (PMC11045164; doi:10.1371/journal.pone.0302409)
Supplement: S1 File — (ZIP) [file pone.0302409.s001.zip › Original data/original data/三轴/100kpa/100kpa EXCEL/(D6G0,100kpa)20211102BS04_uu_1.xlsx]

## Sheet: _20211102BS04_uu_1
ID	GCID	SpecimenID	TstMode	TimeMin	Squareroot	WeiYa	wytb	FanYa1	KongYa	CR	fytb	TiBian	ZhouXWeiYi	Q1dQ3	TargetWY	TargetFY1	TargetZYLC	TargetStrainSpd	TargetSYWD	TargetZTWD	E1	TuArea	Q11	Q31	Q11cQ31	HalfQ1pQ3	HalfQ1dQ3	Saturation	HalfQ11pQ31	Q1	K0	Ev	Er	sywd	ttwd	ztwd
1	20211102BS04	1	UU试验	0	0	97	0	10	0	0	0	5.5	0	10.5	89	0	0	1	1	1	0	12	0	0	0	0	0	0	0	0	0	0	0	20.8	19.9	21
2	20211102BS04	1	UU试验	0.07	0.26	97	0	-3	3	24	0	5.5	0	20	89	0	0	1	1	1	0	12	114	94	1.21	155.5	10	0	103.7	100.7	0.83	0	0	20.8	19.9	21
3	20211102BS04	1	UU试验	0.12	0.34	98	0	-3	4	28.2	0	5.5	0.04	23.5	89	0	0	1	1	1	0.05	12	117.5	94	1.25	158.75	11.75	0	105.8	101.8	0.81	0	-0.03	20.8	19.9	21
4	20211102BS04	1	UU试验	0.22	0.47	97	0	-3	3	35.9	0	5.5	0.15	29.9	89	0	0	1	1	1	0.19	12	123.9	94	1.32	160.45	14.95	0	107	104	0.76	0	-0.1	20.8	19.9	21
5	20211102BS04	1	UU试验	0.28	0.53	99	0	-3	4	40.2	0	5.5	0.23	33.5	89	0	0	1	1	1	0.29	12.06	128.5	95	1.35	165.25	16.75	0	110.2	106.2	0.75	0	-0.15	20.8	20	21
6	20211102BS04	1	UU试验	0.37	0.61	98	0	-3	4	44.5	0	5.5	0.3	36.9	89	0	0	1	1	1	0.38	12.06	130.9	94	1.39	165.45	18.45	0	110.3	106.3	0.73	0	-0.19	20.8	20	21
7	20211102BS04	1	UU试验	0.42	0.65	98	0	-3	3	47	0	5.5	0.38	39	89	0	0	1	1	1	0.48	12.06	134	95	1.41	166.5	19.5	0	111	108	0.72	0	-0.24	20.8	20	21
8	20211102BS04	1	UU试验	0.5	0.71	98	0	-3	4	51.3	0	5.5	0.46	42.5	89	0	0	1	1	1	0.57	12.06	136.5	94	1.45	168.25	21.25	0	112.2	108.2	0.7	0	-0.28	20.8	20	21
9	20211102BS04	1	UU试验	0.58	0.76	98	0	-3	3	61.6	0	5.5	0.57	51.1	89	0	0	1	1	1	0.71	12.06	146.1	95	1.54	172.55	25.55	0	115	112	0.66	0	-0.36	20.8	20	21
10	20211102BS04	1	UU试验	0.67	0.82	98	0	-3	3	70.1	0	5.5	0.65	58.1	89	0	0	1	1	1	0.81	12.12	153.1	95	1.61	176.05	29.05	0	117.4	114.4	0.63	0	-0.41	20.8	20	21
11	20211102BS04	1	UU试验	0.75	0.87	98	0	-3	4	114.6	0	5.5	0.77	94.6	89	0	0	1	1	1	0.96	12.12	188.6	94	2.01	194.3	47.3	0	129.5	125.5	0.51	0	-0.48	20.8	20	21
12	20211102BS04	1	UU试验	0.83	0.91	98	0	-3	4	133.4	0	5.5	0.85	110.1	89	0	0	1	1	1	1.06	12.12	204.1	94	2.17	202.05	55.05	0	134.7	130.7	0.47	0	-0.53	20.8	20	21
13	20211102BS04	1	UU试验	0.92	0.96	98	0	-3	4	158.3	0	5.5	0.96	130.6	89	0	0	1	1	1	1.2	12.12	224.6	94	2.39	212.3	65.3	0	141.5	137.5	0.43	0	-0.6	20.8	20	21
14	20211102BS04	1	UU试验	1	1	99	0	-3	4	171.9	0	5.5	1.04	141.8	89	0	0	1	1	1	1.3	12.19	236.8	95	2.49	219.4	70.9	0	146.3	142.3	0.41	0	-0.65	20.8	20	21
15	20211102BS04	1	UU试验	1.08	1.04	99	0	-3	4	191.6	0	5.5	1.16	157.2	89	0	0	1	1	1	1.45	12.19	252.2	95	2.65	227.1	78.6	0	151.4	147.4	0.39	0	-0.73	20.8	20	21
16	20211102BS04	1	UU试验	1.17	1.08	98	0	-3	4	204.5	0	7.3	1.23	167.8	89	0	0	1	1	1	1.54	12.19	261.8	94	2.79	230.9	83.9	0	153.9	149.9	0.37	0	-0.77	20.8	20	21
17	20211102BS04	1	UU试验	1.25	1.12	98	0	-3	4	221.6	0	7.3	1.35	181.8	89	0	0	1	1	1	1.69	12.19	275.8	94	2.93	237.9	90.9	0	158.6	154.6	0.35	0	-0.85	20.8	20	21
18	20211102BS04	1	UU试验	1.33	1.15	98	0	-3	4	232.7	0	5.5	1.43	190.9	89	0	0	1	1	1	1.79	12.25	284.9	94	3.03	242.45	95.45	0	161.6	157.6	0.34	0	-0.9	20.8	20	21
19	20211102BS04	1	UU试验	1.42	1.19	98	0	-3	4	247.2	0	7.3	1.55	201.8	89	0	0	1	1	1	1.94	12.25	295.8	94	3.15	247.9	100.9	0	165.3	161.3	0.33	0	-0.97	20.8	20	21
20	20211102BS04	1	UU试验	1.5	1.22	98	0	-3	4	256.6	0	7.3	1.62	209.5	89	0	0	1	1	1	2.03	12.25	303.5	94	3.23	251.75	104.75	0	167.8	163.8	0.32	0	-1.01	20.8	20	21
21	20211102BS04	1	UU试验	1.58	1.26	98	0	-3	4	270.3	0	7.3	1.74	220.7	89	0	0	1	1	1	2.17	12.25	314.7	94	3.35	257.35	110.35	0	171.6	167.6	0.31	0	-1.09	20.8	20	21
22	20211102BS04	1	UU试验	1.67	1.29	99	0	-3	5	278.9	0	7.3	1.81	227.7	89	0	0	1	1	1	2.26	12.25	321.7	94	3.42	262.35	113.85	0	174.9	169.9	0.3	0	-1.13	20.8	20	21
23	20211102BS04	1	UU试验	1.75	1.32	98	0	-3	4	291.7	0	7.3	1.93	238.1	89	0	0	1	1	1	2.41	12.31	332.1	94	3.53	266.05	119.05	0	177.4	173.4	0.29	0	-1.21	20.8	20	21
24	20211102BS04	1	UU试验	1.83	1.35	98	0	-3	5	299.4	0	7.3	2	243.2	89	0	0	1	1	1	2.5	12.31	336.2	93	3.62	268.6	121.6	0	179.1	174.1	0.29	0	-1.25	20.8	20	21
25	20211102BS04	1	UU试验	1.92	1.38	99	0	-3	5	309.7	0	7.3	2.11	251.6	89	0	0	1	1	1	2.64	12.31	345.6	94	3.68	274.3	125.8	0	182.9	177.9	0.28	0	-1.32	20.8	20	21
26	20211102BS04	1	UU试验	2	1.41	98	0	-3	5	317.4	0	7.3	2.19	257.8	89	0	0	1	1	1	2.74	12.31	350.8	93	3.77	275.9	128.9	0	183.9	178.9	0.28	0	-1.37	20.8	20	21
27	20211102BS04	1	UU试验	2.08	1.44	98	0	-3	5	326.8	0	7.3	2.31	265.5	89	0	0	1	1	1	2.89	12.37	358.5	93	3.85	279.75	132.75	0	186.5	181.5	0.27	0	-1.45	20.8	20	21
28	20211102BS04	1	UU试验	2.17	1.47	98	0	-3	5	332.8	0	7.3	2.38	269	89	0	0	1	1	1	2.98	12.37	362	93	3.89	281.5	134.5	0	187.7	182.7	0.27	0	-1.49	20.8	20	21
29	20211102BS04	1	UU试验	2.25	1.5	98	0	-3	5	341.3	0	7.3	2.5	275.9	89	0	0	1	1	1	3.13	12.37	368.9	93	3.97	284.95	137.95	0	190	185	0.26	0	-1.57	20.8	20	21
30	20211102BS04	1	UU试验	2.33	1.53	99	0	-3	5	345.6	0	7.3	2.57	279.4	89	0	0	1	1	1	3.21	12.37	373.4	94	3.97	288.2	139.7	0	192.1	187.1	0.26	0	-1.61	20.8	20	21
31	20211102BS04	1	UU试验	2.42	1.55	99	0	-3	5	352.4	0	7.3	2.68	284.9	89	0	0	1	1	1	3.35	12.43	378.9	94	4.03	290.95	142.45	0	194	189	0.26	0	-1.68	20.8	20	21
32	20211102BS04	1	UU试验	2.5	1.58	99	0	-3	5	356.7	0	7.3	2.75	287	89	0	0	1	1	1	3.44	12.43	381	94	4.05	292	143.5	0	194.7	189.7	0.26	0	-1.72	20.8	20	21
33	20211102BS04	1	UU试验	2.58	1.61	99	0	-3	5	363.6	0	7.3	2.85	292.5	89	0	0	1	1	1	3.56	12.43	386.5	94	4.11	294.75	146.25	0	196.5	191.5	0.25	0	-1.78	20.8	20.1	21
34	20211102BS04	1	UU试验	2.67	1.63	98	0	-3	5	367.8	0	7.3	2.92	295.9	89	0	0	1	1	1	3.65	12.43	388.9	93	4.18	294.95	147.95	0	196.6	191.6	0.25	0	-1.83	20.8	20.1	21
35	20211102BS04	1	UU试验	2.75	1.66	98	0	-3	5	373	0	7.3	3.03	300.1	89	0	0	1	1	1	3.79	12.5	393.1	93	4.23	297.05	150.05	0	198	193	0.25	0	-1.9	20.8	20.1	21
36	20211102BS04	1	UU试验	2.83	1.68	98	0	-3	5	377.2	0	7.3	3.1	301.8	89	0	0	1	1	1	3.88	12.5	394.8	93	4.25	297.9	150.9	0	198.6	193.6	0.25	0	-1.94	20.8	20.1	21
37	20211102BS04	1	UU试验	2.92	1.71	98	0	-3	5	383.2	0	7.3	3.21	306.6	89	0	0	1	1	1	4.01	12.5	399.6	93	4.3	300.3	153.3	0	200.2	195.2	0.24	0	-2.01	20.8	20.1	21
38	20211102BS04	1	UU试验	3	1.73	98	0	-3	5	387.5	0	7.3	3.28	310	89	0	0	1	1	1	4.1	12.5	403	93	4.33	302	155	0	201.3	196.3	0.24	0	-2.05	20.8	20.1	21
39	20211102BS04	1	UU试验	3.08	1.76	98	0	-3	5	391.8	0	7.3	3.36	313.4	89	0	0	1	1	1	4.2	12.5	406.4	93	4.37	303.7	156.7	0	202.5	197.5	0.24	0	-2.1	20.8	20.1	21
40	20211102BS04	1	UU试验	3.17	1.78	98	0	-3	5	395.2	0	7.3	3.43	316.2	89	0	0	1	1	1	4.29	12.56	409.2	93	4.4	305.1	158.1	0	203.4	198.4	0.24	0	-2.15	20.8	20.1	21
41	20211102BS04	1	UU试验	3.25	1.8	98	0	-3	5	400.3	0	7.3	3.54	318.7	89	0	0	1	1	1	4.43	12.56	411.7	93	4.43	306.35	159.35	0	204.2	199.2	0.24	0	-2.22	20.8	20.1	21
42	20211102BS04	1	UU试验	3.33	1.83	98	0	-3	5	403.8	0	7.3	3.61	321.5	89	0	0	1	1	1	4.51	12.56	414.5	93	4.46	307.75	160.75	0	205.2	200.2	0.23	0	-2.26	20.8	20.1	21
43	20211102BS04	1	UU试验	3.42	1.85	98	0	-3	5	407.2	0	7.3	3.72	324.2	89	0	0	1	1	1	4.65	12.56	417.2	93	4.49	309.1	162.1	0	206.1	201.1	0.23	0	-2.33	20.8	20.1	21
44	20211102BS04	1	UU试验	3.5	1.87	98	0	-3	5	410.6	0	7.3	3.78	326.9	89	0	0	1	1	1	4.72	12.62	419.9	93	4.52	310.45	163.45	0	207	202	0.23	0	-2.36	20.8	20.1	21
45	20211102BS04	1	UU试验	3.58	1.89	98	0	-3	5	414	0	7.3	3.89	328.1	89	0	0	1	1	1	4.86	12.62	421.1	93	4.53	311.05	164.05	0	207.4	202.4	0.23	0	-2.43	20.8	20.1	21
46	20211102BS04	1	UU试验	3.67	1.91	98	0	-3	5	417.5	0	7.3	3.96	330.8	89	0	0	1	1	1	4.95	12.62	423.8	93	4.56	312.4	165.4	0	208.3	203.3	0.23	0	-2.48	20.8	20.1	21
47	20211102BS04	1	UU试验	3.75	1.94	98	0	-3	5	420.9	0	7.3	4.07	333.5	89	0	0	1	1	1	5.09	12.62	426.5	93	4.59	313.75	166.75	0	209.2	204.2	0.23	0	-2.55	20.8	20.1	21
48	20211102BS04	1	UU试验	3.83	1.96	99	0	-3	6	423.4	0	7.3	4.14	335.5	89	0	0	1	1	1	5.18	12.69	428.5	93	4.61	316.25	167.75	0	210.8	204.8	0.23	0	-2.59	20.8	20.1	21
49	20211102BS04	1	UU试验	3.92	1.98	99	0	-3	6	427.7	0	7.3	4.24	337	89	0	0	1	1	1	5.3	12.69	430	93	4.62	317	168.5	0	211.3	205.3	0.23	0	-2.65	20.8	20.1	21
50	20211102BS04	1	UU试验	4	2	98	0	-3	5	430.3	0	7.3	4.31	339.1	89	0	0	1	1	1	5.39	12.69	432.1	93	4.65	316.55	169.55	0	211	206	0.22	0	-2.7	20.8	20.1	21
51	20211102BS04	1	UU试验	4.08	2.02	99	0	-3	6	434.6	0	7.3	4.43	342.5	89	0	0	1	1	1	5.54	12.69	435.5	93	4.68	319.75	171.25	0	213.2	207.2	0.22	0	-2.77	20.8	20.1	21
52	20211102BS04	1	UU试验	4.17	2.04	99	0	-3	6	437.1	0	7.3	4.49	344.4	89	0	0	1	1	1	5.61	12.69	437.4	93	4.7	320.7	172.2	0	213.8	207.8	0.22	0	-2.81	20.8	20.1	21
53	20211102BS04	1	UU试验	4.25	2.06	99	0	-3	6	440.6	0	7.3	4.6	347.2	89	0	0	1	1	1	5.75	12.75	440.2	93	4.73	322.1	173.6	0	214.7	208.7	0.22	0	-2.88	20.8	20.1	21
54	20211102BS04	1	UU试验	4.33	2.08	99	0	-3	6	443.1	0	7.3	4.67	347.5	89	0	0	1	1	1	5.84	12.75	440.5	93	4.74	322.25	173.75	0	214.8	208.8	0.22	0	-2.92	20.8	20.1	21
55	20211102BS04	1	UU试验	4.42	2.1	98	0	-3	5	446.5	0	7.3	4.78	350.2	89	0	0	1	1	1	5.98	12.75	443.2	93	4.77	322.1	175.1	0	214.7	209.7	0.22	0	-2.99	20.8	20.1	21
56	20211102BS04	1	UU试验	4.5	2.12	98	0	-3	6	449.1	0	7.3	4.85	352.2	89	0	0	1	1	1	6.06	12.75	444.2	92	4.83	323.1	176.1	0	215.4	209.4	0.22	0	-3.03	20.8	20.1	21
57	20211102BS04	1	UU试验	4.58	2.14	98	0	-3	6	452.5	0	7.3	4.97	354.9	89	0	0	1	1	1	6.21	12.81	446.9	92	4.86	324.45	177.45	0	216.3	210.3	0.22	0	-3.11	20.8	20.1	21
58	20211102BS04	1	UU试验	4.67	2.16	98	0	-3	6	455.1	0	7.3	5.04	355.3	89	0	0	1	1	1	6.3	12.81	447.3	92	4.86	324.65	177.65	0	216.4	210.4	0.22	0	-3.15	20.8	20.1	21
59	20211102BS04	1	UU试验	4.75	2.18	99	0	-3	6	459.4	0	7.3	5.16	358.6	89	0	0	1	1	1	6.45	12.81	451.6	93	4.86	327.8	179.3	0	218.5	212.5	0.22	0	-3.23	20.8	20.1	21
60	20211102BS04	1	UU试验	4.83	2.2	99	0	-3	6	461.1	0	7.3	5.23	360	89	0	0	1	1	1	6.54	12.81	453	93	4.87	328.5	180	0	219	213	0.22	0	-3.27	20.8	20.1	21
61	20211102BS04	1	UU试验	4.92	2.22	99	0	-3	6	463.6	0	7.3	5.35	361.9	89	0	0	1	1	1	6.69	12.88	454.9	93	4.89	329.45	180.95	0	219.6	213.6	0.21	0	-3.35	20.8	20.1	21
62	20211102BS04	1	UU试验	5	2.24	99	0	-3	6	466.2	0	7.3	5.42	362	89	0	0	1	1	1	6.78	12.88	455	93	4.89	329.5	181	0	219.7	213.7	0.21	0	-3.39	20.8	20.1	21
63	20211102BS04	1	UU试验	5.08	2.25	99	0	-3	6	469.6	0	7.3	5.53	364.6	89	0	0	1	1	1	6.91	12.88	457.6	93	4.92	330.8	182.3	0	220.5	214.5	0.21	0	-3.46	20.8	20.1	21
64	20211102BS04	1	UU试验	5.17	2.27	99	0	-3	6	472.2	0	7.3	5.6	366.6	89	0	0	1	1	1	7	12.88	459.6	93	4.94	331.8	183.3	0	221.2	215.2	0.21	0	-3.5	20.8	20.1	21
65	20211102BS04	1	UU试验	5.25	2.29	99	0	-3	6	475.6	0	7.3	5.71	369.3	89	0	0	1	1	1	7.14	12.94	462.3	93	4.97	333.15	184.65	0	222.1	216.1	0.21	0	-3.57	20.8	20.1	21
66	20211102BS04	1	UU试验	5.33	2.31	98	0	-3	6	477.3	0	7.3	5.79	368.9	89	0	0	1	1	1	7.24	12.94	460.9	92	5.01	331.45	184.45	0	221	215	0.21	0	-3.62	20.8	20.1	21
67	20211102BS04	1	UU试验	5.42	2.33	99	0	-3	6	480.8	0	7.3	5.9	371.6	89	0	0	1	1	1	7.38	12.94	464.6	93	5	334.3	185.8	0	222.9	216.9	0.21	0	-3.69	20.8	20.1	21
68	20211102BS04	1	UU试验	5.5	2.35	99	0	-3	6	483.3	0	7.3	5.98	373.5	89	0	0	1	1	1	7.48	12.94	466.5	93	5.02	335.25	186.75	0	223.5	217.5	0.21	0	-3.74	20.8	20.1	21
69	20211102BS04	1	UU试验	5.58	2.36	99	0	-3	6	487.6	0	7.3	6.09	376.8	89	0	0	1	1	1	7.61	13	469.8	93	5.05	336.9	188.4	0	224.6	218.6	0.21	0	-3.81	20.8	20.1	21
70	20211102BS04	1	UU试验	5.67	2.38	99	0	-3	6	488.5	0	7.3	6.16	375.8	89	0	0	1	1	1	7.7	13	468.8	93	5.04	336.4	187.9	0	224.3	218.3	0.21	0	-3.85	20.8	20.1	21
71	20211102BS04	1	UU试验	5.75	2.4	99	0	-3	6	491.9	0	7.3	6.27	378.4	89	0	0	1	1	1	7.84	13	471.4	93	5.07	337.7	189.2	0	225.1	219.1	0.21	0	-3.92	20.8	20.1	21
72	20211102BS04	1	UU试验	5.83	2.42	99	0	-3	6	493.6	0	7.3	6.35	379.7	89	0	0	1	1	1	7.94	13.07	472.7	93	5.08	338.35	189.85	0	225.6	219.6	0.21	0	-3.97	20.8	20.1	21
73	20211102BS04	1	UU试验	5.92	2.43	99	0	-3	6	497	0	9.1	6.45	380.3	89	0	0	1	1	1	8.06	13.07	473.3	93	5.09	338.65	190.15	0	225.8	219.8	0.21	0	-4.03	20.8	20.1	21
74	20211102BS04	1	UU试验	6	2.45	99	0	-3	6	498.7	0	7.3	6.53	381.6	89	0	0	1	1	1	8.16	13.07	474.6	93	5.1	339.3	190.8	0	226.2	220.2	0.21	0	-4.08	20.8	20.1	21
75	20211102BS04	1	UU试验	6.08	2.47	99	0	-3	6	501.3	0	9.1	6.64	383.6	89	0	0	1	1	1	8.3	13.07	476.6	93	5.12	340.3	191.8	0	226.9	220.9	0.21	0	-4.15	20.8	20.1	21
76	20211102BS04	1	UU试验	6.17	2.48	99	0	-3	6	503	0	9.1	6.71	384.9	89	0	0	1	1	1	8.39	13.13	477.9	93	5.14	340.95	192.45	0	227.3	221.3	0.2	0	-4.2	20.8	20.1	21
77	20211102BS04	1	UU试验	6.25	2.5	99	0	-3	6	506.4	0	9.1	6.82	385.7	89	0	0	1	1	1	8.53	13.13	478.7	93	5.15	341.35	192.85	0	227.6	221.6	0.2	0	-4.27	20.8	20.1	21
78	20211102BS04	1	UU试验	6.33	2.52	99	0	-3	6	508.1	0	9.1	6.87	387	89	0	0	1	1	1	8.59	13.13	480	93	5.16	342	193.5	0	228	222	0.2	0	-4.3	20.8	20.1	21
79	20211102BS04	1	UU试验	6.42	2.53	99	0	-3	6	510.7	0	9.1	6.96	389	89	0	0	1	1	1	8.7	13.13	482	93	5.18	343	194.5	0	228.7	222.7	0.2	0	-4.35	20.8	20.1	21
80	20211102BS04	1	UU试验	6.5	2.55	99	0	-3	6	513.3	0	9.1	7.02	390.9	89	0	0	1	1	1	8.78	13.13	483.9	93	5.2	343.95	195.45	0	229.3	223.3	0.2	0	-4.39	20.8	20.1	21
81	20211102BS04	1	UU试验	6.58	2.57	99	0	-3	7	515	0	9.1	7.14	392.2	89	0	0	1	1	1	8.93	13.2	484.2	92	5.26	344.6	196.1	0	229.7	222.7	0.2	0	-4.47	20.8	20.1	21
82	20211102BS04	1	UU试验	6.67	2.58	99	0	-3	6	516.7	0	9.1	7.21	391.4	89	0	0	1	1	1	9.01	13.2	484.4	93	5.21	344.2	195.7	0	229.5	223.5	0.2	0	-4.51	20.8	20.1	21
83	20211102BS04	1	UU试验	6.75	2.6	99	0	-3	6	519.3	0	9.1	7.31	393.4	89	0	0	1	1	1	9.14	13.2	486.4	93	5.23	345.2	196.7	0	230.1	224.1	0.2	0	-4.57	20.8	20.1	21
84	20211102BS04	1	UU试验	6.83	2.61	99	0	-3	6	520.1	0	9.1	7.39	394	89	0	0	1	1	1	9.24	13.2	487	93	5.24	345.5	197	0	230.3	224.3	0.2	0	-4.62	20.8	20.2	21
85	20211102BS04	1	UU试验	6.92	2.63	99	0	-3	6	521.8	0	9.1	7.53	395.3	89	0	0	1	1	1	9.41	13.26	488.3	93	5.25	346.15	197.65	0	230.8	224.8	0.2	0	-4.71	20.8	20.1	21
86	20211102BS04	1	UU试验	7	2.65	99	0	-3	7	523.5	0	9.1	7.6	394.8	89	0	0	1	1	1	9.5	13.26	486.8	92	5.29	345.9	197.4	0	230.6	223.6	0.2	0	-4.75	20.8	20.2	21
87	20211102BS04	1	UU试验	7.08	2.66	98	0	-3	6	524.4	0	9.1	7.7	395.5	89	0	0	1	1	1	9.63	13.26	487.5	92	5.3	344.75	197.75	0	229.8	223.8	0.2	0	-4.82	20.8	20.2	21
88	20211102BS04	1	UU试验	7.17	2.68	99	0	-3	6	525.2	0	9.1	7.77	396.1	89	0	0	1	1	1	9.71	13.26	489.1	93	5.26	346.55	198.05	0	231	225	0.2	0	-4.86	20.8	20.2	21
89	20211102BS04	1	UU试验	7.25	2.69	99	0	-3	6	527	0	9.1	7.87	397.4	89	0	0	1	1	1	9.84	13.32	490.4	93	5.27	347.2	198.7	0	231.5	225.5	0.2	0	-4.92	20.8	20.2	21
90	20211102BS04	1	UU试验	7.33	2.71	99	0	-3	6	527.8	0	9.1	7.94	396.2	89	0	0	1	1	1	9.93	13.32	489.2	93	5.26	346.6	198.1	0	231.1	225.1	0.2	0	-4.97	20.8	20.2	21
91	20211102BS04	1	UU试验	7.42	2.72	99	0	-3	6	530.4	0	9.1	8.05	398.2	89	0	0	1	1	1	10.06	13.32	491.2	93	5.28	347.6	199.1	0	231.7	225.7	0.2	0	-5.03	20.8	20.2	21
92	20211102BS04	1	UU试验	7.5	2.74	99	0	-3	6	531.2	0	9.1	8.11	398.8	89	0	0	1	1	1	10.14	13.32	491.8	93	5.29	347.9	199.4	0	231.9	225.9	0.2	0	-5.07	20.8	20.2	21
93	20211102BS04	1	UU试验	7.58	2.75	99	0	-3	6	532.1	0	9.1	8.22	399.5	89	0	0	1	1	1	10.28	13.39	492.5	93	5.3	348.25	199.75	0	232.2	226.2	0.2	0	-5.14	20.8	20.2	21
94	20211102BS04	1	UU试验	7.67	2.77	99	0	-3	7	533.8	0	9.1	8.29	398.7	89	0	0	1	1	1	10.36	13.39	490.7	92	5.33	347.85	199.35	0	231.9	224.9	0.2	0	-5.18	20.8	20.2	21
95	20211102BS04	1	UU试验	7.75	2.78	99	0	-3	6	534.7	0	9.1	8.4	399.3	89	0	0	1	1	1	10.5	13.39	492.3	93	5.29	348.15	199.65	0	232.1	226.1	0.2	0	-5.25	20.8	20.2	21
96	20211102BS04	1	UU试验	7.83	2.8	99	0	-3	6	536.4	0	9.1	8.47	400.6	89	0	0	1	1	1	10.59	13.45	493.6	93	5.31	348.8	200.3	0	232.5	226.5	0.2	0	-5.3	20.8	20.2	21
97	20211102BS04	1	UU试验	7.92	2.81	99	0	-3	6	538.1	0	9.1	8.57	400.1	89	0	0	1	1	1	10.71	13.45	493.1	93	5.3	348.55	200.05	0	232.4	226.4	0.2	0	-5.36	20.8	20.2	21
98	20211102BS04	1	UU试验	8	2.83	99	0	-3	6	538.9	0	9.1	8.64	400.7	89	0	0	1	1	1	10.8	13.45	493.7	93	5.31	348.85	200.35	0	232.6	226.6	0.2	0	-5.4	20.8	20.2	21
99	20211102BS04	1	UU试验	8.08	2.84	99	0	-3	6	540.6	0	9.1	8.74	401.9	89	0	0	1	1	1	10.93	13.45	494.9	93	5.32	349.45	200.95	0	233	227	0.2	0	-5.47	20.8	20.2	21
100	20211102BS04	1	UU试验	8.17	2.86	99	0	-3	7	541.5	0	9.1	8.81	402.6	89	0	0	1	1	1	11.01	13.45	494.6	92	5.38	349.8	201.3	0	233.2	226.2	0.2	0	-5.51	20.8	20.2	21
101	20211102BS04	1	UU试验	8.25	2.87	99	0	-3	6	543.2	0	9.1	8.91	403.9	89	0	0	1	1	1	11.14	13.52	496.9	93	5.34	350.45	201.95	0	233.6	227.6	0.2	0	-5.57	20.8	20.2	21
102	20211102BS04	1	UU试验	8.33	2.89	99	0	-3	6	544.9	0	9.1	8.98	403	89	0	0	1	1	1	11.23	13.52	496	93	5.33	350	201.5	0	233.3	227.3	0.2	0	-5.62	20.8	20.2	21
103	20211102BS04	1	UU试验	8.42	2.9	99	0	-3	6	544.9	0	9.1	9.08	403	89	0	0	1	1	1	11.35	13.52	496	93	5.33	350	201.5	0	233.3	227.3	0.2	0	-5.68	20.8	20.2	21
104	20211102BS04	1	UU试验	8.5	2.92	99	0	-3	7	546.6	0	9.1	9.15	404.3	89	0	0	1	1	1	11.44	13.52	496.3	92	5.39	350.65	202.15	0	233.8	226.8	0.2	0	-5.72	20.8	20.2	21
105	20211102BS04	1	UU试验	8.58	2.93	99	0	-3	7	548.3	0	9.1	9.25	405.5	89	0	0	1	1	1	11.56	13.58	497.5	92	5.41	351.25	202.75	0	234.2	227.2	0.2	0	-5.78	20.8	20.2	21
106	20211102BS04	1	UU试验	8.67	2.94	99	0	-3	6	550	0	9.1	9.32	405	89	0	0	1	1	1	11.65	13.58	498	93	5.35	351	202.5	0	234	228	0.2	0	-5.83	20.8	20.2	21
107	20211102BS04	1	UU试验	8.75	2.96	99	0	-3	7	551.8	0	9.1	9.42	406.3	89	0	0	1	1	1	11.78	13.58	498.3	92	5.42	351.65	203.15	0	234.4	227.4	0.2	0	-5.89	20.8	20.2	21
108	20211102BS04	1	UU试验	8.83	2.97	99	0	-3	7	552.6	0	9.1	9.49	406.9	89	0	0	1	1	1	11.86	13.58	498.9	92	5.42	351.95	203.45	0	234.6	227.6	0.2	0	-5.93	20.8	20.2	21
109	20211102BS04	1	UU试验	8.92	2.99	99	0	-3	6	554.3	0	9.1	9.59	408.2	89	0	0	1	1	1	11.99	13.65	501.2	93	5.39	352.6	204.1	0	235.1	229.1	0.2	0	-6	20.8	20.2	21
110	20211102BS04	1	UU试验	9	3	99	0	-3	7	556	0	9.1	9.66	407.3	89	0	0	1	1	1	12.08	13.65	499.3	92	5.43	352.15	203.65	0	234.8	227.8	0.2	0	-6.04	20.8	20.2	21
111	20211102BS04	1	UU试验	9.08	3.01	99	0	-3	7	557.7	0	9.1	9.76	408.6	89	0	0	1	1	1	12.2	13.65	500.6	92	5.44	352.8	204.3	0	235.2	228.2	0.2	0	-6.1	20.8	20.2	21
112	20211102BS04	1	UU试验	9.17	3.03	99	0	-3	7	559.5	0	9.1	9.84	409.9	89	0	0	1	1	1	12.3	13.72	501.9	92	5.46	353.45	204.95	0	235.6	228.6	0.19	0	-6.15	20.8	20.2	21
113	20211102BS04	1	UU试验	9.25	3.04	99	0	-3	7	561.2	0	9.1	9.94	409	89	0	0	1	1	1	12.43	13.72	501	92	5.45	353	204.5	0	235.3	228.3	0.19	0	-6.22	20.8	20.2	21
114	20211102BS04	1	UU试验	9.33	3.06	99	0	-3	7	562.9	0	9.1	10.01	410.3	89	0	0	1	1	1	12.51	13.72	502.3	92	5.46	353.65	205.15	0	235.8	228.8	0.19	0	-6.26	20.8	20.2	21
115	20211102BS04	1	UU试验	9.42	3.07	100	0	-3	7	564.6	0	9.1	10.12	411.5	89	0	0	1	1	1	12.65	13.72	504.5	93	5.42	355.75	205.75	0	237.2	230.2	0.2	0	-6.33	20.8	20.2	21
116	20211102BS04	1	UU试验	9.5	3.08	100	0	-3	7	566.3	0	9.1	10.19	412.8	89	0	0	1	1	1	12.74	13.78	505.8	93	5.44	356.4	206.4	0	237.6	230.6	0.2	0	-6.37	20.8	20.2	21
117	20211102BS04	1	UU试验	9.58	3.1	99	0	-3	7	568	0	9.1	10.3	412.2	89	0	0	1	1	1	12.88	13.78	504.2	92	5.48	354.6	206.1	0	236.4	229.4	0.19	0	-6.44	20.8	20.2	21
118	20211102BS04	1	UU试验	9.67	3.11	99	0	-3	7	568.9	0	9.1	10.37	412.8	89	0	0	1	1	1	12.96	13.78	504.8	92	5.49	354.9	206.4	0	236.6	229.6	0.19	0	-6.48	20.8	20.2	21
119	20211102BS04	1	UU试验	9.75	3.12	99	0	-3	7	569.7	0	9.1	10.48	413.4	89	0	0	1	1	1	13.1	13.78	505.4	92	5.49	355.2	206.7	0	236.8	229.8	0.19	0	-6.55	20.8	20.2	21
120	20211102BS04	1	UU试验	9.83	3.14	99	0	-3	7	572.3	0	9.1	10.55	415.3	89	0	0	1	1	1	13.19	13.85	507.3	92	5.51	356.15	207.65	0	237.4	230.4	0.19	0	-6.6	20.8	20.2	21
121	20211102BS04	1	UU试验	9.92	3.15	99	0	-3	7	574	0	9.1	10.66	414.4	89	0	0	1	1	1	13.33	13.85	506.4	92	5.5	355.7	207.2	0	237.1	230.1	0.19	0	-6.67	20.8	20.2	21
122	20211102BS04	1	UU试验	10	3.16	99	0	-3	7	574.9	0	9.1	10.74	415.1	89	0	0	1	1	1	13.43	13.85	507.1	92	5.51	356.05	207.55	0	237.4	230.4	0.19	0	-6.72	20.8	20.2	21
123	20211102BS04	1	UU试验	10.08	3.18	99	0	-3	7	577.4	0	9.1	10.84	416.9	89	0	0	1	1	1	13.55	13.91	508.9	92	5.53	356.95	208.45	0	238	231	0.19	0	-6.78	20.8	20.2	21
124	20211102BS04	1	UU试验	10.17	3.19	99	0	-3	7	579.1	0	9.1	10.92	416.3	89	0	0	1	1	1	13.65	13.91	508.3	92	5.53	356.65	208.15	0	237.8	230.8	0.19	0	-6.83	20.8	20.2	21
125	20211102BS04	1	UU试验	10.25	3.2	99	0	-3	7	581.7	0	9.1	11.03	418.2	89	0	0	1	1	1	13.79	13.91	510.2	92	5.55	357.6	209.1	0	238.4	231.4	0.19	0	-6.9	20.8	20.2	21
126	20211102BS04	1	UU试验	10.33	3.21	99	0	-3	7	583.4	0	9.1	11.07	419.4	89	0	0	1	1	1	13.84	13.91	511.4	92	5.56	358.2	209.7	0	238.8	231.8	0.19	0	-6.92	20.8	20.2	21
127	20211102BS04	1	UU试验	10.42	3.23	100	0	-3	7	584.3	0	9.1	11.18	420.1	89	0	0	1	1	1	13.98	13.98	513.1	93	5.52	360.05	210.05	0	240	233	0.19	0	-6.99	20.8	20.2	21
128	20211102BS04	1	UU试验	10.5	3.24	100	0	-3	7	586.8	0	9.1	11.25	419.7	89	0	0	1	1	1	14.06	13.98	512.7	93	5.51	359.85	209.85	0	239.9	232.9	0.19	0	-7.03	20.8	20.2	21
129	20211102BS04	1	UU试验	10.58	3.25	100	0	-3	7	589.4	0	9.1	11.36	421.6	89	0	0	1	1	1	14.2	13.98	514.6	93	5.53	360.8	210.8	0	240.5	233.5	0.19	0	-7.1	20.8	20.2	21
130	20211102BS04	1	UU试验	10.67	3.27	99	0	-3	7	590.3	0	9.1	11.43	422.2	89	0	0	1	1	1	14.29	13.98	514.2	92	5.59	359.6	211.1	0	239.7	232.7	0.19	0	-7.15	20.8	20.2	21
131	20211102BS04	1	UU试验	10.75	3.28	99	0	-3	7	592.8	0	9.1	11.54	424	89	0	0	1	1	1	14.43	14.05	516	92	5.61	360.5	212	0	240.3	233.3	0.19	0	-7.22	20.8	20.2	21
132	20211102BS04	1	UU试验	10.83	3.29	99	0	-3	7	594.5	0	9.1	11.61	423.1	89	0	0	1	1	1	14.51	14.05	515.1	92	5.6	360.05	211.55	0	240	233	0.19	0	-7.26	20.8	20.2	21
133	20211102BS04	1	UU试验	10.92	3.3	99	0	-3	7	596.2	0	9.1	11.71	424.3	89	0	0	1	1	1	14.64	14.05	516.3	92	5.61	360.65	212.15	0	240.4	233.4	0.19	0	-7.32	20.8	20.2	21
134	20211102BS04	1	UU试验	11	3.32	99	0	-3	7	597.1	0	9.1	11.78	425	89	0	0	1	1	1	14.73	14.05	517	92	5.62	361	212.5	0	240.7	233.7	0.19	0	-7.37	20.8	20.2	21
135	20211102BS04	1	UU试验	11.08	3.33	99	0	-3	7	599.7	0	9.1	11.89	426.8	89	0	0	1	1	1	14.86	14.11	518.8	92	5.64	361.9	213.4	0	241.3	234.3	0.19	0	-7.43	20.8	20.2	21
136	20211102BS04	1	UU试验	11.17	3.34	99	0	-3	7	601.4	0	9.1	11.97	426.2	89	0	0	1	1	1	14.96	14.11	518.2	92	5.63	361.6	213.1	0	241.1	234.1	0.19	0	-7.48	20.8	20.2	21
137	20211102BS04	1	UU试验	11.25	3.35	99	0	-3	7	602.2	0	9.1	12.07	426.8	89	0	0	1	1	1	15.09	14.11	518.8	92	5.64	361.9	213.4	0	241.3	234.3	0.19	0	-7.55	20.8	20.2	21
138	20211102BS04	1	UU试验	11.33	3.37	99	0	-3	7	603.1	0	9.1	12.15	427.4	89	0	0	1	1	1	15.19	14.18	519.4	92	5.65	362.2	213.7	0	241.5	234.5	0.19	0	-7.6	20.8	20.2	21
139	20211102BS04	1	UU试验	11.42	3.38	99	0	-3	7	603.9	0	9.1	12.24	425.9	89	0	0	1	1	1	15.3	14.18	517.9	92	5.63	361.45	212.95	0	241	234	0.19	0	-7.65	20.8	20.2	21
140	20211102BS04	1	UU试验	11.5	3.39	100	0	-3	7	605.7	0	9.1	12.31	427.2	89	0	0	1	1	1	15.39	14.18	520.2	93	5.59	363.6	213.6	0	242.4	235.4	0.19	0	-7.7	20.8	20.2	21
141	20211102BS04	1	UU试验	11.58	3.4	100	0	-3	7	607.4	0	9.1	12.42	428.3	89	0	0	1	1	1	15.53	14.18	521.3	93	5.61	364.15	214.15	0	242.8	235.8	0.19	0	-7.77	20.8	20.2	21
142	20211102BS04	1	UU试验	11.67	3.42	100	0	-3	7	608.2	0	9.1	12.48	428.9	89	0	0	1	1	1	15.6	14.25	521.9	93	5.61	364.45	214.45	0	243	236	0.19	0	-7.8	20.8	20.2	21
143	20211102BS04	1	UU试验	11.75	3.43	100	0	-3	7	608.2	0	9.1	12.59	426.8	89	0	0	1	1	1	15.74	14.25	519.8	93	5.59	363.4	213.4	0	242.3	235.3	0.19	0	-7.87	20.8	20.2	21
144	20211102BS04	1	UU试验	11.83	3.44	100	0	-3	7	609.1	0	9.1	12.65	427.4	89	0	0	1	1	1	15.81	14.25	520.4	93	5.6	363.7	213.7	0	242.5	235.5	0.19	0	-7.91	20.8	20.2	21
145	20211102BS04	1	UU试验	11.92	3.45	100	0	-3	7	609.1	0	9.1	12.76	427.4	89	0	0	1	1	1	15.95	14.25	520.4	93	5.6	363.7	213.7	0	242.5	235.5	0.19	0	-7.98	20.8	20.2	21
146	20211102BS04	1	UU试验	12	3.46	99	0	-3	7	609.9	0	9.1	12.83	428	89	0	0	1	1	1	16.04	14.31	520	92	5.65	362.5	214	0	241.7	234.7	0.19	0	-8.02	20.8	20.2	21
147	20211102BS04	1	UU试验	12.08	3.48	99	0	-3	7	612.5	0	9.1	12.92	428	89	0	0	1	1	1	16.15	14.31	520	92	5.65	362.5	214	0	241.7	234.7	0.19	0	-8.07	20.8	20.2	21
148	20211102BS04	1	UU试验	12.17	3.49	99	0	-3	7	612.5	0	9.1	12.99	428	89	0	0	1	1	1	16.24	14.31	520	92	5.65	362.5	214	0	241.7	234.7	0.19	0	-8.12	20.8	20.2	21
149	20211102BS04	1	UU试验	12.25	3.5	99	0	-3	7	612.5	0	9.1	13.1	428	89	0	0	1	1	1	16.38	14.38	520	92	5.65	362.5	214	0	241.7	234.7	0.19	0	-8.19	20.8	20.2	21
150	20211102BS04	1	UU试验	12.33	3.51	99	0	-2	7	613.4	0	9.1	13.17	426.6	89	0	0	1	1	1	16.46	14.38	518.6	92	5.64	361.8	213.3	0	241.2	234.2	0.19	0	-8.23	20.8	20.2	21
151	20211102BS04	1	UU试验	12.42	3.52	99	0	-3	7	614.2	0	9.1	13.27	427.1	89	0	0	1	1	1	16.59	14.38	519.1	92	5.64	362.05	213.55	0	241.4	234.4	0.19	0	-8.3	20.8	20.2	21
152	20211102BS04	1	UU试验	12.5	3.54	99	0	-3	7	615.1	0	9.1	13.34	427.7	89	0	0	1	1	1	16.68	14.38	519.7	92	5.65	362.35	213.85	0	241.6	234.6	0.19	0	-8.34	20.8	20.2	21
153	20211102BS04	1	UU试验	12.58	3.55	99	0	-3	7	615.9	0	9.1	13.44	428.3	89	0	0	1	1	1	16.8	14.45	520.3	92	5.66	362.65	214.15	0	241.8	234.8	0.19	0	-8.4	20.8	20.2	21
154	20211102BS04	1	UU试验	12.67	3.56	100	0	-3	7	615.9	0	9.1	13.51	426.2	89	0	0	1	1	1	16.89	14.45	519.2	93	5.58	363.1	213.1	0	242.1	235.1	0.19	0	-8.45	20.8	20.2	21
155	20211102BS04	1	UU试验	12.75	3.57	100	0	-3	7	616.8	0	9.1	13.61	426.9	89	0	0	1	1	1	17.01	14.45	519.9	93	5.59	363.45	213.45	0	242.3	235.3	0.19	0	-8.51	20.8	20.2	21
156	20211102BS04	1	UU试验	12.83	3.58	99	0	-3	7	617.6	0	9.1	13.68	427.4	89	0	0	1	1	1	17.1	14.45	519.4	92	5.65	362.2	213.7	0	241.5	234.5	0.19	0	-8.55	20.8	20.2	21
157	20211102BS04	1	UU试验	12.92	3.59	99	0	-3	7	617.6	0	9.1	13.78	427.4	89	0	0	1	1	1	17.23	14.51	519.4	92	5.65	362.2	213.7	0	241.5	234.5	0.19	0	-8.62	20.8	20.2	21
158	20211102BS04	1	UU试验	13	3.61	100	0	-3	7	619.3	0	9.1	13.85	426.8	89	0	0	1	1	1	17.31	14.51	519.8	93	5.59	363.4	213.4	0	242.3	235.3	0.19	0	-8.66	20.8	20.2	21
159	20211102BS04	1	UU试验	13.08	3.62	100	0	-3	7	621	0	9.1	13.95	428	89	0	0	1	1	1	17.44	14.51	521	93	5.6	364	214	0	242.7	235.7	0.19	0	-8.72	20.8	20.2	21
160	20211102BS04	1	UU试验	13.17	3.63	99	0	-3	7	621.9	0	9.1	14.02	428.6	89	0	0	1	1	1	17.53	14.58	520.6	92	5.66	362.8	214.3	0	241.9	234.9	0.19	0	-8.77	20.8	20.2	21
161	20211102BS04	1	UU试验	13.25	3.64	99	0	-3	7	622.8	0	9.1	14.12	427.2	89	0	0	1	1	1	17.65	14.58	519.2	92	5.64	362.1	213.6	0	241.4	234.4	0.19	0	-8.82	20.8	20.2	21
162	20211102BS04	1	UU试验	13.33	3.65	99	0	-3	7	622.8	0	9.1	14.19	427.2	89	0	0	1	1	1	17.74	14.58	519.2	92	5.64	362.1	213.6	0	241.4	234.4	0.19	0	-8.87	20.8	20.2	21
163	20211102BS04	1	UU试验	13.42	3.66	99	0	-3	7	624.5	0	9.1	14.29	428.3	89	0	0	1	1	1	17.86	14.58	520.3	92	5.66	362.65	214.15	0	241.8	234.8	0.19	0	-8.93	20.8	20.2	21
164	20211102BS04	1	UU试验	13.5	3.67	100	0	-3	7	625.3	0	9.1	14.36	428.9	89	0	0	1	1	1	17.95	14.65	521.9	93	5.61	364.45	214.45	0	243	236	0.19	0	-8.98	20.8	20.2	21
165	20211102BS04	1	UU试验	13.58	3.69	100	0	-3	7	627	0	9.1	14.46	428	89	0	0	1	1	1	18.08	14.65	521	93	5.6	364	214	0	242.7	235.7	0.19	0	-9.04	20.8	20.2	21
166	20211102BS04	1	UU试验	13.67	3.7	99	0	-3	7	627.9	0	9.1	14.53	428.6	89	0	0	1	1	1	18.16	14.65	520.6	92	5.66	362.8	214.3	0	241.9	234.9	0.19	0	-9.08	20.8	20.2	21
167	20211102BS04	1	UU试验	13.75	3.71	99	0	-3	7	628.7	0	9.1	14.63	429.1	89	0	0	1	1	1	18.29	14.72	521.1	92	5.66	363.05	214.55	0	242	235	0.19	0	-9.15	20.8	20.2	21
168	20211102BS04	1	UU试验	13.83	3.72	99	0	-3	7	629.6	0	9.1	14.7	427.7	89	0	0	1	1	1	18.38	14.72	519.7	92	5.65	362.35	213.85	0	241.6	234.6	0.19	0	-9.19	20.8	20.2	21
169	20211102BS04	1	UU试验	13.92	3.73	99	0	-3	7	631.3	0	9.1	14.8	428.9	89	0	0	1	1	1	18.5	14.72	520.9	92	5.66	362.95	214.45	0	242	235	0.19	0	-9.25	20.8	20.2	21
170	20211102BS04	1	UU试验	14	3.74	99	0	-3	7	632.2	0	9.1	14.87	429.5	89	0	0	1	1	1	18.59	14.72	521.5	92	5.67	363.25	214.75	0	242.2	235.2	0.19	0	-9.3	20.8	20.2	21
171	20211102BS04	1	UU试验	14.08	3.75	99	0	-3	7	633.9	0	9.1	14.98	430.6	89	0	0	1	1	1	18.73	14.79	522.6	92	5.68	363.8	215.3	0	242.5	235.5	0.19	0	-9.37	20.8	20.2	21
172	20211102BS04	1	UU试验	14.17	3.76	100	0	-3	7	635.6	0	9.1	15.05	429.7	89	0	0	1	1	1	18.81	14.79	522.7	93	5.62	364.85	214.85	0	243.2	236.2	0.19	0	-9.41	20.8	20.2	21
173	20211102BS04	1	UU试验	14.25	3.77	100	0	-3	7	636.4	0	9.1	15.15	430.3	89	0	0	1	1	1	18.94	14.79	523.3	93	5.63	365.15	215.15	0	243.4	236.4	0.19	0	-9.47	20.8	20.2	21
174	20211102BS04	1	UU试验	14.33	3.79	99	0	-3	7	637.3	0	9.1	15.23	430.9	89	0	0	1	1	1	19.04	14.85	522.9	92	5.68	363.95	215.45	0	242.6	235.6	0.19	0	-9.52	20.8	20.2	21
175	20211102BS04	1	UU试验	14.42	3.8	99	0	-3	7	638.2	0	9.1	15.34	429.8	89	0	0	1	1	1	19.18	14.85	521.8	92	5.67	363.4	214.9	0	242.3	235.3	0.19	0	-9.59	20.8	20.2	21
176	20211102BS04	1	UU试验	14.5	3.81	100	0	-2	8	639	0	9.1	15.41	430.3	89	0	0	1	1	1	19.26	14.85	522.3	92	5.68	365.15	215.15	0	243.4	235.4	0.19	0	-9.63	20.8	20.2	21
177	20211102BS04	1	UU试验	14.58	3.82	100	0	-2	7	640.7	0	9.1	15.52	431.4	89	0	0	1	1	1	19.4	14.92	524.4	93	5.64	365.7	215.7	0	243.8	236.8	0.19	0	-9.7	20.8	20.2	21
178	20211102BS04	1	UU试验	14.67	3.83	100	0	-3	7	641.6	0	9.1	15.59	430	89	0	0	1	1	1	19.49	14.92	523	93	5.62	365	215	0	243.3	236.3	0.19	0	-9.74	20.8	20.2	21
179	20211102BS04	1	UU试验	14.75	3.84	100	0	-3	7	643.3	0	9.1	15.69	431.2	89	0	0	1	1	1	19.61	14.92	524.2	93	5.64	365.6	215.6	0	243.7	236.7	0.19	0	-9.81	20.8	20.2	21
180	20211102BS04	1	UU试验	14.83	3.85	100	0	-3	7	644.1	0	9.1	15.76	431.7	89	0	0	1	1	1	19.7	14.92	524.7	93	5.64	365.85	215.85	0	243.9	236.9	0.19	0	-9.85	20.8	20.2	21
181	20211102BS04	1	UU试验	14.92	3.86	99	0	-3	7	645.9	0	9.1	15.87	432.9	89	0	0	1	1	1	19.84	14.99	524.9	92	5.71	364.95	216.45	0	243.3	236.3	0.19	0	-9.92	20.8	20.2	21
182	20211102BS04	1	UU试验	15	3.87	99	0	-3	8	646.7	0	9.1	15.95	431.4	89	0	0	1	1	1	19.94	14.99	522.4	91	5.74	364.2	215.7	0	242.8	234.8	0.19	0	-9.97	20.8	20.2	21
183	20211102BS04	1	UU试验	15.08	3.88	99	0	-2	8	647.6	0	9.1	16.05	432	89	0	0	1	1	1	20.06	14.99	523	91	5.75	364.5	216	0	243	235	0.19	0	-10.03	20.8	20.2	21
184	20211102BS04	1	UU试验	15.17	3.89	100	0	-3	8	649.3	0	9.1	16.12	433.2	89	0	0	1	1	1	20.15	15.06	525.2	92	5.71	366.6	216.6	0	244.4	236.4	0.19	0	-10.07	20.8	20.2	21
185	20211102BS04	1	UU试验	15.25	3.91	100	0	-3	7	651.8	0	9.1	16.23	432.8	89	0	0	1	1	1	20.29	15.06	525.8	93	5.65	366.4	216.4	0	244.3	237.3	0.19	0	-10.15	20.8	20.2	21
186	20211102BS04	1	UU试验	15.33	3.92	99	0	-3	7	652.7	0	9.1	16.31	433.4	89	0	0	1	1	1	20.39	15.06	525.4	92	5.71	365.2	216.7	0	243.5	236.5	0.19	0	-10.2	20.8	20.2	21
187	20211102BS04	1	UU试验	15.42	3.93	99	0	-3	7	654.4	0	9.1	16.41	434.5	89	0	0	1	1	1	20.51	15.13	526.5	92	5.72	365.75	217.25	0	243.8	236.8	0.19	0	-10.26	20.8	20.2	21
188	20211102BS04	1	UU试验	15.5	3.94	99	0	-3	8	654.4	0	9.1	16.49	432.5	89	0	0	1	1	1	20.61	15.13	523.5	91	5.75	364.75	216.25	0	243.2	235.2	0.19	0	-10.31	20.8	20.2	21
189	20211102BS04	1	UU试验	15.58	3.95	100	0	-3	7	655.3	0	9.1	16.59	433.1	89	0	0	1	1	1	20.74	15.13	526.1	93	5.66	366.55	216.55	0	244.4	237.4	0.19	0	-10.37	20.8	20.2	21
190	20211102BS04	1	UU试验	15.67	3.96	100	0	-3	8	656.1	0	9.1	16.66	433.6	89	0	0	1	1	1	20.83	15.13	525.6	92	5.71	366.8	216.8	0	244.5	236.5	0.19	0	-10.41	20.8	20.2	21
191	20211102BS04	1	UU试验	15.75	3.97	99	0	-3	7	657	0	9.1	16.77	434.2	89	0	0	1	1	1	20.96	15.2	526.2	92	5.72	365.6	217.1	0	243.7	236.7	0.19	0	-10.48	20.8	20.2	21
192	20211102BS04	1	UU试验	15.83	3.98	99	0	-2	8	657.8	0	9.1	16.84	432.8	89	0	0	1	1	1	21.05	15.2	523.8	91	5.76	364.9	216.4	0	243.3	235.3	0.19	0	-10.53	20.8	20.2	21
193	20211102BS04	1	UU试验	15.92	3.99	99	0	-3	8	659.5	0	9.1	16.94	433.9	89	0	0	1	1	1	21.18	15.2	524.9	91	5.77	365.45	216.95	0	243.6	235.6	0.19	0	-10.59	20.8	20.2	21
194	20211102BS04	1	UU试验	16	4	100	0	-3	7	661.3	0	9.1	17.01	435.1	89	0	0	1	1	1	21.26	15.27	528.1	93	5.68	367.55	217.55	0	245	238	0.19	0	-10.63	20.8	20.2	21
195	20211102BS04	1	UU试验	16.08	4.01	100	0	-3	8	663	0	9.1	17.12	434.2	89	0	0	1	1	1	21.4	15.27	526.2	92	5.72	367.1	217.1	0	244.7	236.7	0.19	0	-10.7	20.8	20.2	21
196	20211102BS04	1	UU试验	16.17	4.02	99	0	-3	8	664.7	0	9.1	17.19	435.3	89	0	0	1	1	1	21.49	15.27	526.3	91	5.78	366.15	217.65	0	244.1	236.1	0.19	0	-10.74	20.8	20.2	21
197	20211102BS04	1	UU试验	16.25	4.03	99	0	-3	7	665.5	0	9.1	17.29	435.8	89	0	0	1	1	1	21.61	15.34	527.8	92	5.74	366.4	217.9	0	244.3	237.3	0.19	0	-10.81	20.8	20.2	21
198	20211102BS04	1	UU试验	16.33	4.04	99	0	-3	8	666.4	0	9.1	17.36	434.4	89	0	0	1	1	1	21.7	15.34	525.4	91	5.77	365.7	217.2	0	243.8	235.8	0.19	0	-10.85	20.8	20.2	21
199	20211102BS04	1	UU试验	16.42	4.05	99	0	-3	8	668.1	0	9.1	17.47	435.5	89	0	0	1	1	1	21.84	15.34	526.5	91	5.79	366.25	217.75	0	244.2	236.2	0.19	0	-10.92	20.8	20.2	21
200	20211102BS04	1	UU试验	16.5	4.06	100	0	-3	8	668.1	0	9.1	17.53	435.5	89	0	0	1	1	1	21.91	15.34	527.5	92	5.73	367.75	217.75	0	245.2	237.2	0.19	0	-10.96	20.8	20.2	21
201	20211102BS04	1	UU试验	16.58	4.07	100	0	-2	8	669	0	9.1	17.64	436.1	89	0	0	1	1	1	22.05	15.41	528.1	92	5.74	368.05	218.05	0	245.4	237.4	0.19	0	-11.03	20.8	20.2	21
202	20211102BS04	1	UU试验	16.67	4.08	100	0	-3	7	666.4	0	9.1	17.71	432.4	89	0	0	1	1	1	22.14	15.41	525.4	93	5.65	366.2	216.2	0	244.1	237.1	0.19	0	-11.07	20.8	20.2	21
203	20211102BS04	1	UU试验	16.75	4.09	100	0	-3	7	667.2	0	9.1	17.81	433	89	0	0	1	1	1	22.26	15.41	526	93	5.66	366.5	216.5	0	244.3	237.3	0.19	0	-11.13	20.8	20.2	21
204	20211102BS04	1	UU试验	16.83	4.1	100	0	-2	8	667.2	0	9.1	17.88	433	89	0	0	1	1	1	22.35	15.48	525	92	5.71	366.5	216.5	0	244.3	236.3	0.19	0	-11.18	20.8	20.2	21
205	20211102BS04	1	UU试验	16.92	4.11	99	0	-3	8	668.1	0	9.1	17.99	431.6	89	0	0	1	1	1	22.49	15.48	522.6	91	5.74	364.3	215.8	0	242.9	234.9	0.19	0	-11.24	20.8	20.2	21
206	20211102BS04	1	UU试验	17	4.12	100	0	-3	8	669	0	9.1	18.06	432.2	89	0	0	1	1	1	22.58	15.48	524.2	92	5.7	366.1	216.1	0	244.1	236.1	0.19	0	-11.29	20.8	20.2	21
207	20211102BS04	1	UU试验	17.08	4.13	100	0	-3	8	669.8	0	9.1	18.16	432.7	89	0	0	1	1	1	22.7	15.54	524.7	92	5.7	366.35	216.35	0	244.2	236.2	0.19	0	-11.35	20.8	20.2	21
208	20211102BS04	1	UU试验	17.17	4.14	99	0	-3	7	669.8	0	9.1	18.23	431	89	0	0	1	1	1	22.79	15.54	523	92	5.68	364	215.5	0	242.7	235.7	0.19	0	-11.4	20.8	20.2	21
209	20211102BS04	1	UU试验	17.25	4.15	100	0	-2	8	671.5	0	9.1	18.33	432.1	89	0	0	1	1	1	22.91	15.54	524.1	92	5.7	366.05	216.05	0	244	236	0.19	0	-11.46	20.8	20.2	21
210	20211102BS04	1	UU试验	17.33	4.16	99	0	-3	8	671.5	0	9.1	18.4	432.1	89	0	0	1	1	1	23	15.61	523.1	91	5.75	364.55	216.05	0	243	235	0.19	0	-11.5	20.8	20.2	21
211	20211102BS04	1	UU试验	17.42	4.17	99	0	-2	8	672.4	0	9.1	18.5	430.7	89	0	0	1	1	1	23.13	15.61	521.7	91	5.73	363.85	215.35	0	242.6	234.6	0.19	0	-11.57	20.8	20.2	21
212	20211102BS04	1	UU试验	17.5	4.18	100	0	-3	7	673.2	0	9.1	18.57	431.3	89	0	0	1	1	1	23.21	15.61	524.3	93	5.64	365.65	215.65	0	243.8	236.8	0.19	0	-11.61	20.8	20.2	21
213	20211102BS04	1	UU试验	17.58	4.19	100	0	-3	7	674.9	0	9.1	18.68	432.4	89	0	0	1	1	1	23.35	15.69	525.4	93	5.65	366.2	216.2	0	244.1	237.1	0.19	0	-11.68	20.8	20.2	21
214	20211102BS04	1	UU试验	17.67	4.2	100	0	-3	8	674.9	0	9.1	18.75	430.1	89	0	0	1	1	1	23.44	15.69	522.1	92	5.68	365.05	215.05	0	243.4	235.4	0.19	0	-11.72	20.8	20.2	21
215	20211102BS04	1	UU试验	17.75	4.21	100	0	-2	8	674.9	0	9.1	18.85	430.1	89	0	0	1	1	1	23.56	15.69	522.1	92	5.68	365.05	215.05	0	243.4	235.4	0.19	0	-11.78	20.8	20.2	21
216	20211102BS04	1	UU试验	17.83	4.22	99	0	-3	7	675.8	0	9.1	18.92	430.7	89	0	0	1	1	1	23.65	15.69	522.7	92	5.68	363.85	215.35	0	242.6	235.6	0.19	0	-11.83	20.8	20.2	21
217	20211102BS04	1	UU试验	17.92	4.23	99	0	-3	8	675.8	0	9.1	19.02	430.7	89	0	0	1	1	1	23.78	15.76	521.7	91	5.73	363.85	215.35	0	242.6	234.6	0.19	0	-11.89	20.8	20.3	21
218	20211102BS04	1	UU试验	18	4.24	99	0	-3	7	676.7	0	9.1	19.09	429.4	89	0	0	1	1	1	23.86	15.76	521.4	92	5.67	363.2	214.7	0	242.1	235.1	0.19	0	-11.93	20.8	20.2	21
219	20211102BS04	1	UU试验	18.08	4.25	100	0	-3	8	678.4	0	9.1	19.19	430.5	89	0	0	1	1	1	23.99	15.76	522.5	92	5.68	365.25	215.25	0	243.5	235.5	0.19	0	-12	20.8	20.2	21
220	20211102BS04	1	UU试验	18.17	4.26	100	0	-2	8	679.2	0	9.1	19.26	431	89	0	0	1	1	1	24.07	15.83	523	92	5.68	365.5	215.5	0	243.7	235.7	0.19	0	-12.04	20.8	20.2	21
221	20211102BS04	1	UU试验	18.25	4.27	99	0	-3	7	680.9	0	9.1	19.36	430.1	89	0	0	1	1	1	24.2	15.83	522.1	92	5.68	363.55	215.05	0	242.4	235.4	0.19	0	-12.1	20.8	20.2	21
222	20211102BS04	1	UU试验	18.33	4.28	99	0	-3	8	680.9	0	9.1	19.42	430.1	89	0	0	1	1	1	24.27	15.83	521.1	91	5.73	363.55	215.05	0	242.4	234.4	0.19	0	-12.14	20.8	20.3	21
223	20211102BS04	1	UU试验	18.42	4.29	99	0	-3	8	682.6	0	9.1	19.53	431.2	89	0	0	1	1	1	24.41	15.9	522.2	91	5.74	364.1	215.6	0	242.7	234.7	0.19	0	-12.21	20.8	20.2	21
224	20211102BS04	1	UU试验	18.5	4.3	100	0	-3	7	683.5	0	9.1	19.6	429.9	89	0	0	1	1	1	24.5	15.9	522.9	93	5.62	364.95	214.95	0	243.3	236.3	0.19	0	-12.25	20.8	20.2	21
225	20211102BS04	1	UU试验	18.58	4.31	100	0	-2	8	685.2	0	9.1	19.7	430.9	89	0	0	1	1	1	24.63	15.9	522.9	92	5.68	365.45	215.45	0	243.6	235.6	0.19	0	-12.32	20.8	20.3	21
226	20211102BS04	1	UU试验	18.67	4.32	100	0	-3	8	685.2	0	9.1	19.77	430.9	89	0	0	1	1	1	24.71	15.97	522.9	92	5.68	365.45	215.45	0	243.6	235.6	0.19	0	-12.36	20.8	20.2	21
227	20211102BS04	1	UU试验	18.75	4.33	100	0	-2	8	686.1	0	9.1	19.87	429.6	89	0	0	1	1	1	24.84	15.97	521.6	92	5.67	364.8	214.8	0	243.2	235.2	0.19	0	-12.42	20.8	20.3	21
228	20211102BS04	1	UU试验	18.83	4.34	99	0	-3	8	686.1	0	9.1	19.94	429.6	89	0	0	1	1	1	24.93	15.97	520.6	91	5.72	363.3	214.8	0	242.2	234.2	0.19	0	-12.47	20.8	20.3	21
229	20211102BS04	1	UU试验	18.92	4.35	100	0	-3	8	687.8	0	9.1	20.05	430.7	89	0	0	1	1	1	25.06	16.04	522.7	92	5.68	365.35	215.35	0	243.6	235.6	0.19	0	-12.53	20.8	20.2	21
230	20211102BS04	1	UU试验	19	4.36	100	0	-3	8	687.8	0	9.1	20.12	428.8	89	0	0	1	1	1	25.15	16.04	520.8	92	5.66	364.4	214.4	0	242.9	234.9	0.19	0	-12.58	20.8	20.3	21
231	20211102BS04	1	UU试验	19.08	4.37	100	0	-2	8	689.5	0	10.9	20.23	429.9	89	0	0	1	1	1	25.29	16.04	521.9	92	5.67	364.95	214.95	0	243.3	235.3	0.19	0	-12.65	20.8	20.3	21
232	20211102BS04	1	UU试验	19.17	4.38	99	0	-3	8	690.3	0	9.1	20.3	430.4	89	0	0	1	1	1	25.38	16.11	521.4	91	5.73	363.7	215.2	0	242.5	234.5	0.19	0	-12.69	20.8	20.3	21
233	20211102BS04	1	UU试验	19.25	4.39	100	0	-3	8	691.2	0	9.1	20.41	429.1	89	0	0	1	1	1	25.51	16.11	521.1	92	5.66	364.55	214.55	0	243	235	0.19	0	-12.76	20.8	20.3	21
234	20211102BS04	1	UU试验	19.33	4.4	100	0	-3	8	692.1	0	9.1	20.48	429.6	89	0	0	1	1	1	25.6	16.11	521.6	92	5.67	364.8	214.8	0	243.2	235.2	0.19	0	-12.8	20.8	20.3	21
235	20211102BS04	1	UU试验	19.42	4.41	100	0	-3	8	693.8	0	9.1	20.59	430.7	89	0	0	1	1	1	25.74	16.18	522.7	92	5.68	365.35	215.35	0	243.6	235.6	0.19	0	-12.87	20.8	20.3	21
236	20211102BS04	1	UU试验	19.5	4.42	100	0	-2	8	693.8	0	9.1	20.66	428.8	89	0	0	1	1	1	25.83	16.18	520.8	92	5.66	364.4	214.4	0	242.9	234.9	0.19	0	-12.92	20.8	20.3	21
237	20211102BS04	1	UU试验	19.58	4.43	99	0	-3	8	695.5	0	9.1	20.77	429.9	89	0	0	1	1	1	25.96	16.18	520.9	91	5.72	363.45	214.95	0	242.3	234.3	0.19	0	-12.98	20.8	20.3	21
238	20211102BS04	1	UU试验	19.67	4.43	99	0	-3	8	696.3	0	9.1	20.84	430.3	89	0	0	1	1	1	26.05	16.25	521.3	91	5.73	363.65	215.15	0	242.4	234.4	0.19	0	-13.03	20.8	20.3	21
239	20211102BS04	1	UU试验	19.75	4.44	99	0	-2	8	697.2	0	9.1	20.95	429	89	0	0	1	1	1	26.19	16.25	520	91	5.71	363	214.5	0	242	234	0.19	0	-13.1	20.8	20.3	21
240	20211102BS04	1	UU试验	19.83	4.45	99	0	-3	8	697.2	0	9.1	21.03	429	89	0	0	1	1	1	26.29	16.25	520	91	5.71	363	214.5	0	242	234	0.19	0	-13.15	20.8	20.3	21
241	20211102BS04	1	UU试验	19.92	4.46	99	0	-3	8	699.7	0	9.1	21.14	430.6	89	0	0	1	1	1	26.43	16.32	521.6	91	5.73	363.8	215.3	0	242.5	234.5	0.19	0	-13.22	20.8	20.3	21
242	20211102BS04	1	UU试验	20	4.47	100	0	-3	8	700.6	0	9.1	21.21	429.3	89	0	0	1	1	1	26.51	16.32	521.3	92	5.67	364.65	214.65	0	243.1	235.1	0.19	0	-13.26	20.8	20.3	21
243	20211102BS04	1	UU试验	20.08	4.48	100	0	-2	8	702.3	0	10.9	21.32	430.3	89	0	0	1	1	1	26.65	16.39	522.3	92	5.68	365.15	215.15	0	243.4	235.4	0.19	0	-13.33	20.8	20.3	21
244	20211102BS04	1	UU试验	20.17	4.49	100	0	-3	8	702.3	0	9.1	21.39	428.5	89	0	0	1	1	1	26.74	16.39	520.5	92	5.66	364.25	214.25	0	242.8	234.8	0.19	0	-13.37	20.8	20.3	21
245	20211102BS04	1	UU试验	20.25	4.5	100	0	-3	8	703.2	0	9.1	21.5	429	89	0	0	1	1	1	26.88	16.39	521	92	5.66	364.5	214.5	0	243	235	0.19	0	-13.44	20.8	20.3	21
246	20211102BS04	1	UU试验	20.33	4.51	100	0	-3	8	704.9	0	9.1	21.57	430.1	89	0	0	1	1	1	26.96	16.47	522.1	92	5.68	365.05	215.05	0	243.4	235.4	0.19	0	-13.48	20.8	20.3	21
247	20211102BS04	1	UU试验	20.42	4.52	100	0	-2	8	705.7	0	10.9	21.67	428.5	89	0	0	1	1	1	27.09	16.47	520.5	92	5.66	364.25	214.25	0	242.8	234.8	0.19	0	-13.55	20.8	20.3	21
248	20211102BS04	1	UU试验	20.5	4.53	100	0	-3	8	706.6	0	9.1	21.74	429	89	0	0	1	1	1	27.18	16.47	521	92	5.66	364.5	214.5	0	243	235	0.19	0	-13.59	20.8	20.3	21
249	20211102BS04	1	UU试验	20.58	4.54	100	0	-2	8	708.3	0	10.9	21.85	430.1	89	0	0	1	1	1	27.31	16.54	522.1	92	5.68	365.05	215.05	0	243.4	235.4	0.19	0	-13.66	20.8	20.3	21
250	20211102BS04	1	UU试验	20.67	4.55	100	0	-3	8	707.4	0	9.1	21.92	427.7	89	0	0	1	1	1	27.4	16.54	519.7	92	5.65	363.85	213.85	0	242.6	234.6	0.19	0	-13.7	20.8	20.3	21
251	20211102BS04	1	UU试验	20.75	4.56	100	0	-2	8	709.2	0	10.9	22.03	428.8	89	0	0	1	1	1	27.54	16.54	520.8	92	5.66	364.4	214.4	0	242.9	234.9	0.19	0	-13.77	20.8	20.3	21
252	20211102BS04	1	UU试验	20.83	4.56	100	0	-2	8	710	0	10.9	22.1	429.3	89	0	0	1	1	1	27.63	16.61	521.3	92	5.67	364.65	214.65	0	243.1	235.1	0.19	0	-13.82	20.8	20.3	21
253	20211102BS04	1	UU试验	20.92	4.57	100	0	-3	8	711.7	0	9.1	22.2	428.5	89	0	0	1	1	1	27.75	16.61	520.5	92	5.66	364.25	214.25	0	242.8	234.8	0.19	0	-13.88	20.8	20.3	21
254	20211102BS04	1	UU试验	21	4.58	100	0	-2	8	711.7	0	10.9	22.27	428.5	89	0	0	1	1	1	27.84	16.61	520.5	92	5.66	364.25	214.25	0	242.8	234.8	0.19	0	-13.92	20.8	20.3	21
255	20211102BS04	1	UU试验	21.08	4.59	100	0	-3	8	712.6	0	9.1	22.38	429	89	0	0	1	1	1	27.98	16.68	521	92	5.66	364.5	214.5	0	243	235	0.19	0	-13.99	20.8	20.3	21
256	20211102BS04	1	UU试验	21.17	4.6	100	0	-3	8	712.6	0	9.1	22.45	427.2	89	0	0	1	1	1	28.06	16.68	519.2	92	5.64	363.6	213.6	0	242.4	234.4	0.19	0	-14.03	20.8	20.3	21
257	20211102BS04	1	UU试验	21.25	4.61	100	0	-2	8	712.6	0	10.9	22.55	427.2	89	0	0	1	1	1	28.19	16.68	519.2	92	5.64	363.6	213.6	0	242.4	234.4	0.19	0	-14.1	20.8	20.3	21
258	20211102BS04	1	UU试验	21.33	4.62	100	0	-3	8	714.3	0	9.1	22.62	428.2	89	0	0	1	1	1	28.27	16.76	520.2	92	5.65	364.1	214.1	0	242.7	234.7	0.19	0	-14.14	20.8	20.3	21
259	20211102BS04	1	UU试验	21.42	4.63	100	0	-2	8	715.1	0	10.9	22.72	426.7	89	0	0	1	1	1	28.4	16.76	518.7	92	5.64	363.35	213.35	0	242.2	234.2	0.19	0	-14.2	20.8	20.3	21
260	20211102BS04	1	UU试验	21.5	4.64	100	0	-2	8	715.1	0	10.9	22.79	426.7	89	0	0	1	1	1	28.49	16.76	518.7	92	5.64	363.35	213.35	0	242.2	234.2	0.19	0	-14.25	20.8	20.3	21
261	20211102BS04	1	UU试验	21.58	4.65	100	0	-3	8	716.9	0	9.1	22.89	427.7	89	0	0	1	1	1	28.61	16.83	519.7	92	5.65	363.85	213.85	0	242.6	234.6	0.19	0	-14.31	20.7	20.3	21
262	20211102BS04	1	UU试验	21.67	4.65	100	0	-2	8	717.7	0	10.9	22.96	426.4	89	0	0	1	1	1	28.7	16.83	518.4	92	5.63	363.2	213.2	0	242.1	234.1	0.19	0	-14.35	20.8	20.3	21
263	20211102BS04	1	UU试验	21.75	4.66	99	0	-3	8	718.6	0	9.1	23.06	427	89	0	0	1	1	1	28.83	16.83	518	91	5.69	362	213.5	0	241.3	233.3	0.19	0	-14.42	20.8	20.3	21
264	20211102BS04	1	UU试验	21.83	4.67	100	0	-2	8	716.9	0	10.9	23.13	426	89	0	0	1	1	1	28.91	16.9	518	92	5.63	363	213	0	242	234	0.19	0	-14.46	20.8	20.3	21
265	20211102BS04	1	UU试验	21.92	4.68	100	0	-2	8	717.7	0	10.9	23.24	424.7	89	0	0	1	1	1	29.05	16.9	516.7	92	5.62	362.35	212.35	0	241.6	233.6	0.19	0	-14.53	20.8	20.3	21
266	20211102BS04	1	UU试验	22	4.69	100	0	-3	8	719.4	0	9.1	23.31	425.7	89	0	0	1	1	1	29.14	16.9	517.7	92	5.63	362.85	212.85	0	241.9	233.9	0.19	0	-14.57	20.8	20.3	21
267	20211102BS04	1	UU试验	22.08	4.7	100	0	-2	8	719.4	0	10.9	23.42	425.7	89	0	0	1	1	1	29.28	16.97	517.7	92	5.63	362.85	212.85	0	241.9	233.9	0.19	0	-14.64	20.8	20.3	21
268	20211102BS04	1	UU试验	22.17	4.71	100	0	-2	8	719.4	0	10.9	23.49	423.9	89	0	0	1	1	1	29.36	16.97	515.9	92	5.61	361.95	211.95	0	241.3	233.3	0.19	0	-14.68	20.8	20.3	21
269	20211102BS04	1	UU试验	22.25	4.72	100	0	-3	8	720.3	0	9.1	23.59	424.5	89	0	0	1	1	1	29.49	17.05	516.5	92	5.61	362.25	212.25	0	241.5	233.5	0.19	0	-14.75	20.7	20.3	21
270	20211102BS04	1	UU试验	22.33	4.73	100	0	-3	8	720.3	0	9.1	23.66	422.5	89	0	0	1	1	1	29.58	17.05	514.5	92	5.59	361.25	211.25	0	240.8	232.8	0.19	0	-14.79	20.8	20.3	21
271	20211102BS04	1	UU试验	22.42	4.73	100	0	-3	8	721.1	0	9.1	23.76	422.9	89	0	0	1	1	1	29.7	17.05	514.9	92	5.6	361.45	211.45	0	241	233	0.19	0	-14.85	20.8	20.3	21
272	20211102BS04	1	UU试验	22.5	4.74	100	0	-3	8	721.1	0	9.1	23.83	422.9	89	0	0	1	1	1	29.79	17.12	514.9	92	5.6	361.45	211.45	0	241	233	0.19	0	-14.9	20.7	20.3	21
273	20211102BS04	1	UU试验	22.58	4.75	99	0	-3	8	722	0	9.1	23.93	421.7	89	0	0	1	1	1	29.91	17.12	512.7	91	5.63	359.35	210.85	0	239.6	231.6	0.19	0	-14.96	20.8	20.3	21
274	20211102BS04	1	UU试验	22.67	4.76	99	0	-3	8	722	0	9.1	24	421.7	89	0	0	1	1	1	30	17.12	512.7	91	5.63	359.35	210.85	0	239.6	231.6	0.19	0	-15	20.8	20.3	21
275	20211102BS04	1	UU试验	22.75	4.77	100	0	-2	8	723.7	0	10.9	24.1	422.7	89	0	0	1	1	1	30.13	17.19	514.7	92	5.59	361.35	211.35	0	240.9	232.9	0.19	0	-15.07	20.8	20.3	21
276	20211102BS04	1	UU试验	22.83	4.78	100	0	-2	8	724.6	0	10.9	24.17	421.5	89	0	0	1	1	1	30.21	17.19	513.5	92	5.58	360.75	210.75	0	240.5	232.5	0.19	0	-15.11	20.8	20.3	21
277	20211102BS04	1	UU试验	22.92	4.79	99	0	-3	8	725.4	0	9.1	24.27	422	89	0	0	1	1	1	30.34	17.19	513	91	5.64	359.5	211	0	239.7	231.7	0.19	0	-15.17	20.7	20.3	21
278	20211102BS04	1	UU试验	23	4.8	100	0	-2	8	726.3	0	10.9	24.34	422.5	89	0	0	1	1	1	30.43	17.27	514.5	92	5.59	361.25	211.25	0	240.8	232.8	0.19	0	-15.22	20.8	20.3	21
279	20211102BS04	1	UU试验	23.08	4.8	100	0	-2	8	728	0	10.9	24.44	421.5	89	0	0	1	1	1	30.55	17.27	513.5	92	5.58	360.75	210.75	0	240.5	232.5	0.19	0	-15.28	20.8	20.3	21
280	20211102BS04	1	UU试验	23.17	4.81	100	0	-3	8	728.8	0	9.1	24.51	422	89	0	0	1	1	1	30.64	17.27	514	92	5.59	361	211	0	240.7	232.7	0.19	0	-15.32	20.7	20.3	21
281	20211102BS04	1	UU试验	23.25	4.82	100	0	-2	8	729.7	0	10.9	24.61	422.5	89	0	0	1	1	1	30.76	17.34	514.5	92	5.59	361.25	211.25	0	240.8	232.8	0.19	0	-15.38	20.8	20.3	21
282	20211102BS04	1	UU试验	23.33	4.83	100	0	-3	8	730.5	0	9.1	24.67	421.3	89	0	0	1	1	1	30.84	17.34	513.3	92	5.58	360.65	210.65	0	240.4	232.4	0.19	0	-15.42	20.7	20.3	21
283	20211102BS04	1	UU试验	23.42	4.84	100	0	-2	8	731.4	0	10.9	24.78	421.8	89	0	0	1	1	1	30.98	17.41	513.8	92	5.58	360.9	210.9	0	240.6	232.6	0.19	0	-15.49	20.8	20.3	21
284	20211102BS04	1	UU试验	23.5	4.85	100	0	-2	8	732.3	0	10.9	24.84	420.6	89	0	0	1	1	1	31.05	17.41	512.6	92	5.57	360.3	210.3	0	240.2	232.2	0.19	0	-15.53	20.8	20.3	21
285	20211102BS04	1	UU试验	23.58	4.86	100	0	-3	8	733.1	0	9.1	24.95	421.1	89	0	0	1	1	1	31.19	17.41	513.1	92	5.58	360.55	210.55	0	240.4	232.4	0.19	0	-15.6	20.7	20.3	21
286	20211102BS04	1	UU试验	23.67	4.86	100	0	-2	8	734.8	0	10.9	25.02	422.1	89	0	0	1	1	1	31.28	17.49	514.1	92	5.59	361.05	211.05	0	240.7	232.7	0.19	0	-15.64	20.8	20.3	21
287	20211102BS04	1	UU试验	23.75	4.87	100	0	-2	8	735.7	0	10.9	25.12	420.6	89	0	0	1	1	1	31.4	17.49	512.6	92	5.57	360.3	210.3	0	240.2	232.2	0.19	0	-15.7	20.8	20.3	21
288	20211102BS04	1	UU试验	23.83	4.88	99	0	-3	8	735.7	0	9.1	25.19	420.6	89	0	0	1	1	1	31.49	17.49	511.6	91	5.62	358.8	210.3	0	239.2	231.2	0.19	0	-15.75	20.7	20.3	21
289	20211102BS04	1	UU试验	23.92	4.89	99	0	-3	8	735.7	0	9.1	25.3	420.6	89	0	0	1	1	1	31.63	17.56	511.6	91	5.62	358.8	210.3	0	239.2	231.2	0.19	0	-15.82	20.8	20.3	21
290	20211102BS04	1	UU试验	24	4.9	99	0	-3	8	735.7	0	9.1	25.38	419	89	0	0	1	1	1	31.73	17.56	510	91	5.6	358	209.5	0	238.7	230.7	0.19	0	-15.87	20.7	20.3	21
291	20211102BS04	1	UU试验	24.08	4.91	100	0	-2	8	736.5	0	10.9	25.48	419.4	89	0	0	1	1	1	31.85	17.64	511.4	92	5.56	359.7	209.7	0	239.8	231.8	0.19	0	-15.93	20.8	20.3	21
292	20211102BS04	1	UU试验	24.17	4.92	100	0	-2	8	736.5	0	10.9	25.55	417.5	89	0	0	1	1	1	31.94	17.64	509.5	92	5.54	358.75	208.75	0	239.2	231.2	0.19	0	-15.97	20.8	20.3	21
293	20211102BS04	1	UU试验	24.25	4.92	100	0	-3	8	738.2	0	9.1	25.66	418.5	89	0	0	1	1	1	32.08	17.64	510.5	92	5.55	359.25	209.25	0	239.5	231.5	0.19	0	-16.04	20.7	20.3	21
294	20211102BS04	1	UU试验	24.33	4.93	99	0	-2	8	738.2	0	10.9	25.73	418.5	89	0	0	1	1	1	32.16	17.71	509.5	91	5.6	357.75	209.25	0	238.5	230.5	0.19	0	-16.08	20.8	20.3	21
295	20211102BS04	1	UU试验	24.42	4.94	99	0	-2	8	738.2	0	10.9	25.85	416.8	89	0	0	1	1	1	32.31	17.71	507.8	91	5.58	356.9	208.4	0	237.9	229.9	0.19	0	-16.16	20.8	20.3	21
296	20211102BS04	1	UU试验	24.5	4.95	99	0	-3	8	739.1	0	9.1	25.91	417.3	89	0	0	1	1	1	32.39	17.79	508.3	91	5.59	357.15	208.65	0	238.1	230.1	0.19	0	-16.2	20.7	20.3	21
297	20211102BS04	1	UU试验	24.58	4.96	100	0	-2	8	740.8	0	10.9	26.02	416.4	89	0	0	1	1	1	32.53	17.79	508.4	92	5.53	358.2	208.2	0	238.8	230.8	0.19	0	-16.27	20.8	20.3	21
298	20211102BS04	1	UU试验	24.67	4.97	100	0	-3	8	742.5	0	9.1	26.09	417.4	89	0	0	1	1	1	32.61	17.79	509.4	92	5.54	358.7	208.7	0	239.1	231.1	0.19	0	-16.31	20.7	20.3	21
299	20211102BS04	1	UU试验	24.75	4.97	100	0	-3	8	744.2	0	9.1	26.2	418.3	89	0	0	1	1	1	32.75	17.86	510.3	92	5.55	359.15	209.15	0	239.4	231.4	0.19	0	-16.38	20.7	20.3	21
300	20211102BS04	1	UU试验	24.83	4.98	99	0	-3	8	744.2	0	9.1	26.27	416.7	89	0	0	1	1	1	32.84	17.86	507.7	91	5.58	356.85	208.35	0	237.9	229.9	0.19	0	-16.42	20.7	20.3	21
301	20211102BS04	1	UU试验	24.92	4.99	99	0	-3	8	745.1	0	9.1	26.38	417.2	89	0	0	1	1	1	32.98	17.94	508.2	91	5.58	357.1	208.6	0	238.1	230.1	0.19	0	-16.49	20.7	20.3	21
302	20211102BS04	1	UU试验	25	5	100	0	-3	8	745.1	0	9.1	26.45	415.3	89	0	0	1	1	1	33.06	17.94	507.3	92	5.51	357.65	207.65	0	238.4	230.4	0.19	0	-16.53	20.7	20.3	21
