# Supplementary material for: Effect of freeze‒thaw cycles on root–Soil composite mechanical properties and slope stability
Source: PLoS One. 2024 Apr 25;19(4):e0302409. doi: 10.1371/journal.pone.0302409 (PMC11045164; doi:10.1371/journal.pone.0302409)
Supplement: S1 File — (ZIP) [file pone.0302409.s001.zip › Original data/original data/三轴/100kpa/100kpa EXCEL/(D6G3,100kpa)20211103BS03_uu_1.xlsx]

## Sheet: _20211103BS03_uu_1
ID	GCID	SpecimenID	TstMode	TimeMin	Squareroot	WeiYa	wytb	FanYa1	KongYa	CR	fytb	TiBian	ZhouXWeiYi	Q1dQ3	TargetWY	TargetFY1	TargetZYLC	TargetStrainSpd	TargetSYWD	TargetZTWD	E1	TuArea	Q11	Q31	Q11cQ31	HalfQ1pQ3	HalfQ1dQ3	Saturation	HalfQ11pQ31	Q1	K0	Ev	Er	sywd	ttwd	ztwd
1	20211103BS03	1	UU试验	0	0	198	0	27	0	0	0	14.6	0	26.7	188	0	0	1	1	1	0	12	0	0	0	0	0	0	0	0	0	0	0	20.6	19.4	20.6
2	20211103BS03	1	UU试验	0.08	0.29	197	0	-3	14	49.6	0	14.6	0.03	41.3	188	0	0	1	1	1	0.04	12	224.3	183	1.23	316.15	20.65	0	210.8	196.8	0.83	0	-0.02	20.6	19.5	20.6
3	20211103BS03	1	UU试验	0.13	0.37	197	0	-3	14	51.3	0	16.4	0.06	42.7	188	0	0	1	1	1	0.08	12	225.7	183	1.23	316.85	21.35	0	211.2	197.2	0.82	0	-0.04	20.6	19.5	20.6
4	20211103BS03	1	UU试验	0.23	0.48	198	0	-3	15	59	0	16.4	0.17	49.2	188	0	0	1	1	1	0.21	12	232.2	183	1.27	321.6	24.6	0	214.4	199.4	0.8	0	-0.11	20.6	19.5	20.6
5	20211103BS03	1	UU试验	0.28	0.53	198	0	-3	15	61.6	0	16.4	0.21	51.3	188	0	0	1	1	1	0.26	12.06	234.3	183	1.28	322.65	25.65	0	215.1	200.1	0.79	0	-0.13	20.6	19.5	20.6
6	20211103BS03	1	UU试验	0.37	0.61	197	0	-3	15	67.6	0	16.4	0.32	56.1	188	0	0	1	1	1	0.4	12.06	238.1	182	1.31	323.55	28.05	0	215.7	200.7	0.78	0	-0.2	20.6	19.5	20.6
7	20211103BS03	1	UU试验	0.42	0.65	198	0	-3	15	68.4	0	16.4	0.36	56.7	188	0	0	1	1	1	0.45	12.06	239.7	183	1.31	325.35	28.35	0	216.9	201.9	0.78	0	-0.23	20.6	19.5	20.6
8	20211103BS03	1	UU试验	0.5	0.71	198	0	-3	16	69.3	0	16.4	0.48	57.5	188	0	0	1	1	1	0.6	12.06	239.5	182	1.32	325.75	28.75	0	217.2	201.2	0.77	0	-0.3	20.6	19.5	20.6
9	20211103BS03	1	UU试验	0.58	0.76	198	0	-3	16	68.4	0	16.4	0.55	56.7	188	0	0	1	1	1	0.69	12.06	238.7	182	1.31	325.35	28.35	0	216.9	200.9	0.78	0	-0.34	20.6	19.5	20.6
10	20211103BS03	1	UU试验	0.67	0.82	198	0	-3	16	70.1	0	18.2	0.66	58.1	188	0	0	1	1	1	0.83	12.12	240.1	182	1.32	326.05	29.05	0	217.4	201.4	0.77	0	-0.42	20.6	19.5	20.6
11	20211103BS03	1	UU试验	0.75	0.87	198	0	-3	17	70.1	0	18.2	0.74	57.8	188	0	0	1	1	1	0.93	12.12	238.8	181	1.32	325.9	28.9	0	217.3	200.3	0.77	0	-0.47	20.6	19.5	20.6
12	20211103BS03	1	UU试验	0.83	0.91	198	0	-3	17	71	0	18.2	0.85	58.6	188	0	0	1	1	1	1.06	12.12	239.6	181	1.32	326.3	29.3	0	217.5	200.5	0.77	0	-0.53	20.6	19.5	20.6
13	20211103BS03	1	UU试验	0.92	0.96	198	0	-3	17	71.9	0	18.2	0.92	59.3	188	0	0	1	1	1	1.15	12.12	240.3	181	1.33	326.65	29.65	0	217.8	200.8	0.77	0	-0.57	20.6	19.5	20.6
14	20211103BS03	1	UU试验	1	1	198	0	-3	17	73.6	0	18.2	1.04	60.7	188	0	0	1	1	1	1.3	12.19	241.7	181	1.34	327.35	30.35	0	218.2	201.2	0.77	0	-0.65	20.6	19.5	20.6
15	20211103BS03	1	UU试验	1.08	1.04	197	0	-3	17	94.1	0	18.2	1.11	77.2	188	0	0	1	1	1	1.39	12.19	257.2	180	1.43	334.1	38.6	0	222.7	205.7	0.72	0	-0.69	20.6	19.5	20.6
16	20211103BS03	1	UU试验	1.17	1.08	198	0	-3	18	118.1	0	20.1	1.22	96.9	188	0	0	1	1	1	1.53	12.19	276.9	180	1.54	345.45	48.45	0	230.3	212.3	0.67	0	-0.77	20.6	19.5	20.6
17	20211103BS03	1	UU试验	1.25	1.12	198	0	-3	18	130.9	0	20.1	1.29	107.4	188	0	0	1	1	1	1.61	12.19	287.4	180	1.6	350.7	53.7	0	233.8	215.8	0.65	0	-0.81	20.6	19.5	20.6
18	20211103BS03	1	UU试验	1.33	1.15	198	0	-3	18	144.6	0	20.1	1.4	118.6	188	0	0	1	1	1	1.75	12.19	298.6	180	1.66	356.3	59.3	0	237.5	219.5	0.63	0	-0.88	20.6	19.5	20.6
19	20211103BS03	1	UU试验	1.42	1.19	198	0	-3	19	153.1	0	20.1	1.48	125.6	188	0	0	1	1	1	1.85	12.25	304.6	179	1.7	359.8	62.8	0	239.9	220.9	0.61	0	-0.93	20.6	19.5	20.6
20	20211103BS03	1	UU试验	1.5	1.22	198	0	-3	19	164.2	0	20.1	1.59	134	188	0	0	1	1	1	1.99	12.25	313	179	1.75	364	67	0	242.7	223.7	0.6	0	-1	20.6	19.5	20.6
21	20211103BS03	1	UU试验	1.58	1.26	198	0	-3	19	171.1	0	20.1	1.66	139.7	188	0	0	1	1	1	2.08	12.25	318.7	179	1.78	366.85	69.85	0	244.6	225.6	0.59	0	-1.04	20.6	19.5	20.6
22	20211103BS03	1	UU试验	1.67	1.29	198	0	-3	20	181.4	0	20.1	1.77	148.1	188	0	0	1	1	1	2.21	12.25	326.1	178	1.83	371.05	74.05	0	247.4	227.4	0.57	0	-1.11	20.6	19.5	20.6
23	20211103BS03	1	UU试验	1.75	1.32	198	0	-3	20	187.3	0	20.1	1.84	152.9	188	0	0	1	1	1	2.3	12.31	330.9	178	1.86	373.45	76.45	0	249	229	0.56	0	-1.15	20.6	19.5	20.6
24	20211103BS03	1	UU试验	1.83	1.35	198	0	-3	20	195.9	0	21.9	1.95	159.1	188	0	0	1	1	1	2.44	12.31	337.1	178	1.89	376.55	79.55	0	251	231	0.55	0	-1.22	20.6	19.6	20.6
25	20211103BS03	1	UU试验	1.92	1.38	197	0	-3	20	201.9	0	21.9	2.02	164	188	0	0	1	1	1	2.53	12.31	341	177	1.93	377.5	82	0	251.7	231.7	0.55	0	-1.26	20.6	19.6	20.6
26	20211103BS03	1	UU试验	2	1.41	197	0	-3	20	209.6	0	21.9	2.13	170.3	188	0	0	1	1	1	2.66	12.31	347.3	177	1.96	380.65	85.15	0	253.8	233.8	0.54	0	-1.33	20.6	19.6	20.6
27	20211103BS03	1	UU试验	2.08	1.44	198	0	-3	21	214.7	0	21.9	2.2	174.4	188	0	0	1	1	1	2.75	12.31	351.4	177	1.99	384.2	87.2	0	256.1	235.1	0.53	0	-1.38	20.6	19.6	20.7
28	20211103BS03	1	UU试验	2.17	1.47	198	0	-3	21	222.4	0	21.9	2.31	180.7	188	0	0	1	1	1	2.89	12.37	357.7	177	2.02	387.35	90.35	0	258.2	237.2	0.52	0	-1.45	20.6	19.6	20.6
29	20211103BS03	1	UU试验	2.25	1.5	198	0	-2	21	227.5	0	23.7	2.39	183.9	188	0	0	1	1	1	2.99	12.37	360.9	177	2.04	388.95	91.95	0	259.3	238.3	0.52	0	-1.5	20.6	19.6	20.7
30	20211103BS03	1	UU试验	2.33	1.53	198	0	-3	22	234.4	0	21.9	2.5	189.5	188	0	0	1	1	1	3.13	12.37	365.5	176	2.08	391.75	94.75	0	261.2	239.2	0.51	0	-1.57	20.6	19.6	20.7
31	20211103BS03	1	UU试验	2.42	1.55	198	0	-3	22	239.5	0	23.7	2.57	193.6	188	0	0	1	1	1	3.21	12.37	369.6	176	2.1	393.8	96.8	0	262.5	240.5	0.51	0	-1.61	20.6	19.6	20.6
32	20211103BS03	1	UU试验	2.5	1.58	198	0	-3	22	246.4	0	23.7	2.68	199.2	188	0	0	1	1	1	3.35	12.43	375.2	176	2.13	396.6	99.6	0	264.4	242.4	0.5	0	-1.68	20.6	19.6	20.7
33	20211103BS03	1	UU试验	2.58	1.61	198	0	-3	22	250.6	0	23.7	2.76	201.6	188	0	0	1	1	1	3.45	12.43	377.6	176	2.15	397.8	100.8	0	265.2	243.2	0.5	0	-1.73	20.6	19.6	20.7
34	20211103BS03	1	UU试验	2.67	1.63	198	0	-3	22	258.3	0	23.7	2.87	207.8	188	0	0	1	1	1	3.59	12.43	383.8	176	2.18	400.9	103.9	0	267.3	245.3	0.49	0	-1.8	20.6	19.6	20.6
35	20211103BS03	1	UU试验	2.75	1.66	198	0	-2	23	261.8	0	23.7	2.95	210.6	188	0	0	1	1	1	3.69	12.43	385.6	175	2.2	402.3	105.3	0	268.2	245.2	0.48	0	-1.85	20.6	19.6	20.7
36	20211103BS03	1	UU试验	2.83	1.68	198	0	-3	23	269.5	0	23.7	3.07	216.8	188	0	0	1	1	1	3.84	12.5	391.8	175	2.24	405.4	108.4	0	270.3	247.3	0.48	0	-1.92	20.6	19.6	20.6
37	20211103BS03	1	UU试验	2.92	1.71	198	0	-3	23	273.7	0	23.7	3.15	219	188	0	0	1	1	1	3.94	12.5	394	175	2.25	406.5	109.5	0	271	248	0.47	0	-1.97	20.6	19.6	20.7
38	20211103BS03	1	UU试验	3	1.73	198	0	-3	23	279.7	0	23.7	3.27	223.8	188	0	0	1	1	1	4.09	12.5	398.8	175	2.28	408.9	111.9	0	272.6	249.6	0.47	0	-2.05	20.6	19.6	20.7
39	20211103BS03	1	UU试验	3.08	1.76	198	0	-3	23	284	0	25.5	3.34	227.2	188	0	0	1	1	1	4.18	12.5	402.2	175	2.3	410.6	113.6	0	273.7	250.7	0.47	0	-2.09	20.6	19.6	20.7
40	20211103BS03	1	UU试验	3.17	1.78	198	0	-2	24	290	0	25.5	3.46	232	188	0	0	1	1	1	4.33	12.56	406	174	2.33	413	116	0	275.3	251.3	0.46	0	-2.17	20.6	19.6	20.7
41	20211103BS03	1	UU试验	3.25	1.8	198	0	-3	23	294.3	0	23.7	3.54	234.3	188	0	0	1	1	1	4.43	12.56	409.3	175	2.34	414.15	117.15	0	276.1	253.1	0.46	0	-2.22	20.6	19.6	20.6
42	20211103BS03	1	UU试验	3.33	1.83	198	0	-3	24	299.4	0	25.5	3.65	238.4	188	0	0	1	1	1	4.56	12.56	412.4	174	2.37	416.2	119.2	0	277.5	253.5	0.45	0	-2.28	20.6	19.6	20.6
43	20211103BS03	1	UU试验	3.42	1.85	198	0	-3	24	303.7	0	25.5	3.73	241.8	188	0	0	1	1	1	4.66	12.56	415.8	174	2.39	417.9	120.9	0	278.6	254.6	0.45	0	-2.33	20.6	19.6	20.7
44	20211103BS03	1	UU试验	3.5	1.87	198	0	-3	24	308.8	0	25.5	3.84	245.9	188	0	0	1	1	1	4.8	12.62	419.9	174	2.41	419.95	122.95	0	280	256	0.45	0	-2.4	20.6	19.6	20.6
45	20211103BS03	1	UU试验	3.58	1.89	198	0	-3	25	312.2	0	25.5	3.92	247.4	188	0	0	1	1	1	4.9	12.62	420.4	173	2.43	420.7	123.7	0	280.5	255.5	0.44	0	-2.45	20.6	19.6	20.7
46	20211103BS03	1	UU试验	3.67	1.91	198	0	-3	25	317.4	0	25.5	4.03	251.5	188	0	0	1	1	1	5.04	12.62	424.5	173	2.45	422.75	125.75	0	281.8	256.8	0.44	0	-2.52	20.6	19.6	20.7
47	20211103BS03	1	UU试验	3.75	1.94	198	0	-3	25	319.9	0	25.5	4.11	253.5	188	0	0	1	1	1	5.14	12.62	426.5	173	2.47	423.75	126.75	0	282.5	257.5	0.44	0	-2.57	20.5	19.6	20.6
48	20211103BS03	1	UU试验	3.83	1.96	198	0	-2	25	324.2	0	27.4	4.22	256.9	188	0	0	1	1	1	5.28	12.69	429.9	173	2.48	425.45	128.45	0	283.6	258.6	0.44	0	-2.64	20.6	19.6	20.7
49	20211103BS03	1	UU试验	3.92	1.98	198	0	-3	25	327.6	0	25.5	4.3	258.2	188	0	0	1	1	1	5.38	12.69	431.2	173	2.49	426.1	129.1	0	284.1	259.1	0.43	0	-2.69	20.5	19.6	20.7
50	20211103BS03	1	UU试验	4	2	198	0	-3	25	331.9	0	25.5	4.41	261.5	188	0	0	1	1	1	5.51	12.69	434.5	173	2.51	427.75	130.75	0	285.2	260.2	0.43	0	-2.76	20.5	19.6	20.7
51	20211103BS03	1	UU试验	4.08	2.02	198	0	-2	25	334.5	0	27.4	4.49	263.6	188	0	0	1	1	1	5.61	12.69	436.6	173	2.52	428.8	131.8	0	285.9	260.9	0.43	0	-2.81	20.6	19.6	20.7
52	20211103BS03	1	UU试验	4.17	2.04	198	0	-3	25	338.8	0	27.4	4.6	267	188	0	0	1	1	1	5.75	12.75	440	173	2.54	430.5	133.5	0	287	262	0.43	0	-2.88	20.6	19.6	20.7
53	20211103BS03	1	UU试验	4.25	2.06	199	0	-3	26	341.3	0	27.4	4.68	267.7	188	0	0	1	1	1	5.85	12.75	440.7	173	2.55	432.35	133.85	0	288.2	262.2	0.43	0	-2.93	20.6	19.6	20.7
54	20211103BS03	1	UU试验	4.33	2.08	198	0	-3	26	345.6	0	27.4	4.79	271.1	188	0	0	1	1	1	5.99	12.75	443.1	172	2.58	432.55	135.55	0	288.4	262.4	0.42	0	-3	20.6	19.6	20.7
55	20211103BS03	1	UU试验	4.42	2.1	199	0	-3	26	349	0	27.4	4.86	273.7	188	0	0	1	1	1	6.08	12.75	446.7	173	2.58	435.35	136.85	0	290.2	264.2	0.42	0	-3.04	20.5	19.6	20.7
56	20211103BS03	1	UU试验	4.5	2.12	198	0	-3	26	352.4	0	27.4	4.97	276.4	188	0	0	1	1	1	6.21	12.81	448.4	172	2.61	435.2	138.2	0	290.1	264.1	0.42	0	-3.11	20.6	19.7	20.7
57	20211103BS03	1	UU试验	4.58	2.14	199	0	-3	26	355	0	27.4	5.04	277.1	188	0	0	1	1	1	6.3	12.81	450.1	173	2.6	437.05	138.55	0	291.4	265.4	0.42	0	-3.15	20.5	19.6	20.7
58	20211103BS03	1	UU试验	4.67	2.16	198	0	-3	26	358.4	0	27.4	5.15	279.8	188	0	0	1	1	1	6.44	12.81	451.8	172	2.63	436.9	139.9	0	291.3	265.3	0.41	0	-3.22	20.5	19.6	20.7
59	20211103BS03	1	UU试验	4.75	2.18	199	0	-2	26	361	0	29.2	5.23	281.8	188	0	0	1	1	1	6.54	12.81	454.8	173	2.63	439.4	140.9	0	292.9	266.9	0.41	0	-3.27	20.6	19.7	20.7
60	20211103BS03	1	UU试验	4.83	2.2	198	0	-3	26	363.6	0	27.4	5.33	283.8	188	0	0	1	1	1	6.66	12.88	455.8	172	2.65	438.9	141.9	0	292.6	266.6	0.41	0	-3.33	20.5	19.6	20.7
61	20211103BS03	1	UU试验	4.92	2.22	199	0	-3	27	366.1	0	27.4	5.41	284.2	188	0	0	1	1	1	6.76	12.88	456.2	172	2.65	440.6	142.1	0	293.7	266.7	0.41	0	-3.38	20.5	19.7	20.7
62	20211103BS03	1	UU试验	5	2.24	198	0	-3	27	368.7	0	27.4	5.51	286.3	188	0	0	1	1	1	6.89	12.88	457.3	171	2.67	440.15	143.15	0	293.4	266.4	0.41	0	-3.45	20.5	19.7	20.7
63	20211103BS03	1	UU试验	5.08	2.25	199	0	-3	27	371.3	0	27.4	5.59	288.3	188	0	0	1	1	1	6.99	12.88	460.3	172	2.68	442.65	144.15	0	295.1	268.1	0.41	0	-3.5	20.5	19.7	20.7
64	20211103BS03	1	UU试验	5.17	2.27	198	0	-3	27	373.8	0	27.4	5.7	290.2	188	0	0	1	1	1	7.13	12.94	461.2	171	2.7	442.1	145.1	0	294.7	267.7	0.41	0	-3.57	20.5	19.7	20.7
65	20211103BS03	1	UU试验	5.25	2.29	198	0	-3	27	376.4	0	27.4	5.77	290.9	188	0	0	1	1	1	7.21	12.94	461.9	171	2.7	442.45	145.45	0	295	268	0.4	0	-3.61	20.5	19.7	20.7
66	20211103BS03	1	UU试验	5.33	2.31	198	0	-3	27	378.1	0	27.4	5.87	292.2	188	0	0	1	1	1	7.34	12.94	463.2	171	2.71	443.1	146.1	0	295.4	268.4	0.4	0	-3.67	20.5	19.7	20.7
67	20211103BS03	1	UU试验	5.42	2.33	199	0	-2	27	380.7	0	29.2	5.95	294.2	188	0	0	1	1	1	7.44	12.94	466.2	172	2.71	445.6	147.1	0	297.1	270.1	0.4	0	-3.72	20.5	19.7	20.7
68	20211103BS03	1	UU试验	5.5	2.35	198	0	-3	27	383.2	0	29.2	6.05	296.1	188	0	0	1	1	1	7.56	13	467.1	171	2.73	445.05	148.05	0	296.7	269.7	0.4	0	-3.78	20.5	19.7	20.7
69	20211103BS03	1	UU试验	5.58	2.36	198	0	-3	28	384.9	0	29.2	6.12	296.1	188	0	0	1	1	1	7.65	13	466.1	170	2.74	445.05	148.05	0	296.7	268.7	0.4	0	-3.83	20.5	19.7	20.7
70	20211103BS03	1	UU试验	5.67	2.38	199	0	-3	28	387.5	0	29.2	6.23	298.1	188	0	0	1	1	1	7.79	13	469.1	171	2.74	447.55	149.05	0	298.4	270.4	0.4	0	-3.9	20.5	19.7	20.7
71	20211103BS03	1	UU试验	5.75	2.4	198	0	-3	28	389.2	0	29.2	6.3	299.4	188	0	0	1	1	1	7.88	13	469.4	170	2.76	446.7	149.7	0	297.8	269.8	0.4	0	-3.94	20.5	19.7	20.7
72	20211103BS03	1	UU试验	5.83	2.42	199	0	-3	28	392.6	0	29.2	6.4	302	188	0	0	1	1	1	8	13.07	473	171	2.77	449.5	151	0	299.7	271.7	0.4	0	-4	20.5	19.7	20.7
73	20211103BS03	1	UU试验	5.92	2.43	198	0	-3	28	394.4	0	29.2	6.47	301.8	188	0	0	1	1	1	8.09	13.07	471.8	170	2.78	447.9	150.9	0	298.6	270.6	0.4	0	-4.05	20.5	19.7	20.7
74	20211103BS03	1	UU试验	6	2.45	198	0	-3	28	396.1	0	29.2	6.58	303.1	188	0	0	1	1	1	8.23	13.07	473.1	170	2.78	448.55	151.55	0	299	271	0.4	0	-4.12	20.5	19.7	20.7
75	20211103BS03	1	UU试验	6.08	2.47	199	0	-3	28	397.8	0	29.2	6.65	304.4	188	0	0	1	1	1	8.31	13.07	475.4	171	2.78	450.7	152.2	0	300.5	272.5	0.4	0	-4.16	20.5	19.7	20.7
76	20211103BS03	1	UU试验	6.17	2.48	198	0	-3	28	400.3	0	29.2	6.76	306.3	188	0	0	1	1	1	8.45	13.13	476.3	170	2.8	450.15	153.15	0	300.1	272.1	0.39	0	-4.22	20.5	19.7	20.7
77	20211103BS03	1	UU试验	6.25	2.5	199	0	-2	28	402.1	0	29.2	6.82	306.2	188	0	0	1	1	1	8.53	13.13	477.2	171	2.79	451.6	153.1	0	301.1	273.1	0.39	0	-4.27	20.5	19.7	20.7
78	20211103BS03	1	UU试验	6.33	2.52	199	0	-2	29	404.6	0	29.2	6.93	308.1	188	0	0	1	1	1	8.66	13.13	478.1	170	2.81	452.55	154.05	0	301.7	272.7	0.39	0	-4.33	20.5	19.7	20.7
79	20211103BS03	1	UU试验	6.42	2.53	198	0	-3	29	406.3	0	29.2	7	309.4	188	0	0	1	1	1	8.75	13.13	478.4	169	2.83	451.7	154.7	0	301.1	272.1	0.39	0	-4.38	20.5	19.7	20.7
80	20211103BS03	1	UU试验	6.5	2.55	199	0	-2	29	408.9	0	31	7.1	311.4	188	0	0	1	1	1	8.88	13.2	481.4	170	2.83	454.2	155.7	0	302.8	273.8	0.39	0	-4.44	20.5	19.7	20.7
81	20211103BS03	1	UU试验	6.58	2.57	198	0	-2	29	410.6	0	31	7.17	311.1	188	0	0	1	1	1	8.96	13.2	480.1	169	2.84	452.55	155.55	0	301.7	272.7	0.39	0	-4.48	20.5	19.7	20.7
82	20211103BS03	1	UU试验	6.67	2.58	199	0	-3	29	413.2	0	29.2	7.28	313	188	0	0	1	1	1	9.1	13.2	483	170	2.84	455	156.5	0	303.3	274.3	0.39	0	-4.55	20.5	19.7	20.7
83	20211103BS03	1	UU试验	6.75	2.6	199	0	-2	29	414	0	31	7.35	313.6	188	0	0	1	1	1	9.19	13.2	483.6	170	2.84	455.3	156.8	0	303.5	274.5	0.39	0	-4.6	20.5	19.7	20.7
84	20211103BS03	1	UU试验	6.83	2.61	199	0	-3	29	417.5	0	31	7.45	316.3	188	0	0	1	1	1	9.31	13.26	486.3	170	2.86	456.65	158.15	0	304.4	275.4	0.39	0	-4.66	20.5	19.7	20.7
85	20211103BS03	1	UU试验	6.92	2.63	199	0	-2	30	420	0	31	7.51	316.7	188	0	0	1	1	1	9.39	13.26	485.7	169	2.87	456.85	158.35	0	304.6	274.6	0.39	0	-4.7	20.5	19.7	20.7
86	20211103BS03	1	UU试验	7	2.65	198	0	-2	29	422.6	0	31	7.62	318.7	188	0	0	1	1	1	9.53	13.26	487.7	169	2.89	456.35	159.35	0	304.2	275.2	0.38	0	-4.77	20.5	19.7	20.7
87	20211103BS03	1	UU试验	7.08	2.66	199	0	-3	29	425.2	0	31	7.69	320.7	188	0	0	1	1	1	9.61	13.26	490.7	170	2.89	458.85	160.35	0	305.9	276.9	0.38	0	-4.81	20.5	19.7	20.7
88	20211103BS03	1	UU试验	7.17	2.68	200	0	-2	30	429.4	0	31	7.79	323.8	188	0	0	1	1	1	9.74	13.32	493.8	170	2.9	461.9	161.9	0	307.9	277.9	0.38	0	-4.87	20.5	19.7	20.7
89	20211103BS03	1	UU试验	7.25	2.69	199	0	-2	30	430.3	0	31	7.87	323	188	0	0	1	1	1	9.84	13.32	492	169	2.91	460	161.5	0	306.7	276.7	0.38	0	-4.92	20.5	19.7	20.7
90	20211103BS03	1	UU试验	7.33	2.71	199	0	-3	30	435.4	0	31	7.97	326.9	188	0	0	1	1	1	9.96	13.32	495.9	169	2.93	461.95	163.45	0	308	278	0.38	0	-4.98	20.5	19.7	20.7
91	20211103BS03	1	UU试验	7.42	2.72	199	0	-2	30	436.3	0	31	8.04	327.6	188	0	0	1	1	1	10.05	13.32	496.6	169	2.94	462.3	163.8	0	308.2	278.2	0.38	0	-5.03	20.5	19.7	20.7
92	20211103BS03	1	UU试验	7.5	2.74	198	0	-3	30	438	0	31	8.15	328.8	188	0	0	1	1	1	10.19	13.39	496.8	168	2.96	461.4	164.4	0	307.6	277.6	0.38	0	-5.1	20.5	19.7	20.7
93	20211103BS03	1	UU试验	7.58	2.75	199	0	-3	30	441.4	0	31	8.22	329.6	188	0	0	1	1	1	10.28	13.39	498.6	169	2.95	463.3	164.8	0	308.9	278.9	0.38	0	-5.14	20.5	19.7	20.7
94	20211103BS03	1	UU试验	7.67	2.77	198	0	-2	30	442.3	0	31	8.33	330.3	188	0	0	1	1	1	10.41	13.39	498.3	168	2.97	462.15	165.15	0	308.1	278.1	0.37	0	-5.21	20.5	19.7	20.7
95	20211103BS03	1	UU试验	7.75	2.78	198	0	-3	30	444	0	31	8.41	331.6	188	0	0	1	1	1	10.51	13.39	499.6	168	2.97	462.8	165.8	0	308.5	278.5	0.37	0	-5.26	20.5	19.7	20.7
96	20211103BS03	1	UU试验	7.83	2.8	199	0	-2	30	446.5	0	31	8.52	333.5	188	0	0	1	1	1	10.65	13.45	502.5	169	2.97	465.25	166.75	0	310.2	280.2	0.37	0	-5.33	20.5	19.7	20.7
97	20211103BS03	1	UU试验	7.92	2.81	198	0	-3	30	449.1	0	31	8.59	333.9	188	0	0	1	1	1	10.74	13.45	501.9	168	2.99	463.95	166.95	0	309.3	279.3	0.37	0	-5.37	20.5	19.7	20.7
98	20211103BS03	1	UU试验	8	2.83	199	0	-3	30	451.7	0	31	8.71	335.8	188	0	0	1	1	1	10.89	13.45	504.8	169	2.99	466.4	167.9	0	310.9	280.9	0.37	0	-5.45	20.5	19.7	20.7
99	20211103BS03	1	UU试验	8.08	2.84	199	0	-2	31	454.2	0	32.8	8.78	337.7	188	0	0	1	1	1	10.98	13.45	505.7	168	3.01	467.35	168.85	0	311.6	280.6	0.37	0	-5.49	20.5	19.7	20.7
100	20211103BS03	1	UU试验	8.17	2.86	199	0	-3	30	457.7	0	31	8.89	340.3	188	0	0	1	1	1	11.11	13.52	509.3	169	3.01	468.65	170.15	0	312.4	282.4	0.37	0	-5.56	20.5	19.7	20.6
101	20211103BS03	1	UU试验	8.25	2.87	199	0	-2	31	459.4	0	32.8	8.96	339.8	188	0	0	1	1	1	11.2	13.52	507.8	168	3.02	468.4	169.9	0	312.3	281.3	0.37	0	-5.6	20.5	19.7	20.6
102	20211103BS03	1	UU试验	8.33	2.89	199	0	-2	31	462.8	0	32.8	9.08	342.3	188	0	0	1	1	1	11.35	13.52	510.3	168	3.04	469.65	171.15	0	313.1	282.1	0.37	0	-5.68	20.5	19.7	20.6
103	20211103BS03	1	UU试验	8.42	2.9	199	0	-3	31	465.4	0	31	9.15	344.2	188	0	0	1	1	1	11.44	13.52	512.2	168	3.05	470.6	172.1	0	313.7	282.7	0.37	0	-5.72	20.5	19.7	20.6
104	20211103BS03	1	UU试验	8.5	2.92	199	0	-2	31	467.9	0	32.8	9.26	346.1	188	0	0	1	1	1	11.58	13.58	514.1	168	3.06	471.55	173.05	0	314.4	283.4	0.37	0	-5.79	20.5	19.8	20.7
105	20211103BS03	1	UU试验	8.58	2.93	199	0	-2	31	470.5	0	32.8	9.33	346.5	188	0	0	1	1	1	11.66	13.58	514.5	168	3.06	471.75	173.25	0	314.5	283.5	0.36	0	-5.83	20.5	19.8	20.7
106	20211103BS03	1	UU试验	8.67	2.94	199	0	-3	31	471.3	0	32.8	9.44	347.1	188	0	0	1	1	1	11.8	13.58	515.1	168	3.07	472.05	173.55	0	314.7	283.7	0.36	0	-5.9	20.5	19.7	20.6
107	20211103BS03	1	UU试验	8.75	2.96	199	0	-2	31	473.9	0	32.8	9.51	349	188	0	0	1	1	1	11.89	13.65	517	168	3.08	473	174.5	0	315.3	284.3	0.36	0	-5.95	20.5	19.8	20.7
108	20211103BS03	1	UU试验	8.83	2.97	198	0	-3	31	476.5	0	32.8	9.62	349.1	188	0	0	1	1	1	12.03	13.65	516.1	167	3.09	471.55	174.55	0	314.4	283.4	0.36	0	-6.02	20.5	19.7	20.6
109	20211103BS03	1	UU试验	8.92	2.99	199	0	-2	31	477.3	0	32.8	9.7	349.7	188	0	0	1	1	1	12.13	13.65	517.7	168	3.08	473.35	174.85	0	315.6	284.6	0.36	0	-6.07	20.5	19.8	20.6
110	20211103BS03	1	UU试验	9	3	199	0	-2	32	479.9	0	32.8	9.8	351.6	188	0	0	1	1	1	12.25	13.65	518.6	167	3.11	474.3	175.8	0	316.2	284.2	0.36	0	-6.13	20.5	19.8	20.6
111	20211103BS03	1	UU试验	9.08	3.01	198	0	-3	31	481.6	0	32.8	9.87	352.8	188	0	0	1	1	1	12.34	13.72	519.8	167	3.11	473.4	176.4	0	315.6	284.6	0.36	0	-6.17	20.5	19.7	20.6
112	20211103BS03	1	UU试验	9.17	3.03	200	0	-2	32	485	0	32.8	9.98	353.5	188	0	0	1	1	1	12.48	13.72	521.5	168	3.1	476.75	176.75	0	317.8	285.8	0.36	0	-6.24	20.5	19.8	20.6
113	20211103BS03	1	UU试验	9.25	3.04	199	0	-3	32	485.9	0	32.8	10.05	354.2	188	0	0	1	1	1	12.56	13.72	521.2	167	3.12	475.6	177.1	0	317.1	285.1	0.36	0	-6.28	20.5	19.8	20.6
114	20211103BS03	1	UU试验	9.33	3.06	199	0	-3	31	487.6	0	32.8	10.16	355.4	188	0	0	1	1	1	12.7	13.72	523.4	168	3.12	476.2	177.7	0	317.5	286.5	0.36	0	-6.35	20.5	19.8	20.6
115	20211103BS03	1	UU试验	9.42	3.07	199	0	-3	32	490.2	0	32.8	10.23	357.3	188	0	0	1	1	1	12.79	13.78	524.3	167	3.14	477.15	178.65	0	318.1	286.1	0.36	0	-6.4	20.5	19.8	20.6
116	20211103BS03	1	UU试验	9.5	3.08	199	0	-3	32	491.9	0	32.8	10.34	357	188	0	0	1	1	1	12.93	13.78	524	167	3.14	477	178.5	0	318	286	0.36	0	-6.47	20.5	19.8	20.6
117	20211103BS03	1	UU试验	9.58	3.1	198	0	-3	32	492.7	0	32.8	10.41	357.5	188	0	0	1	1	1	13.01	13.78	523.5	166	3.15	475.75	178.75	0	317.2	285.2	0.36	0	-6.51	20.5	19.8	20.6
118	20211103BS03	1	UU试验	9.67	3.11	199	0	-3	32	494.4	0	32.8	10.51	358.8	188	0	0	1	1	1	13.14	13.85	525.8	167	3.15	477.9	179.4	0	318.6	286.6	0.36	0	-6.57	20.5	19.8	20.6
119	20211103BS03	1	UU试验	9.75	3.12	199	0	-3	32	495.3	0	32.8	10.57	357.6	188	0	0	1	1	1	13.21	13.85	524.6	167	3.14	477.3	178.8	0	318.2	286.2	0.36	0	-6.61	20.5	19.8	20.6
120	20211103BS03	1	UU试验	9.83	3.14	199	0	-2	32	497	0	32.8	10.68	358.8	188	0	0	1	1	1	13.35	13.85	525.8	167	3.15	477.9	179.4	0	318.6	286.6	0.36	0	-6.68	20.5	19.8	20.6
121	20211103BS03	1	UU试验	9.92	3.15	199	0	-2	32	499.6	0	32.8	10.75	360.7	188	0	0	1	1	1	13.44	13.85	527.7	167	3.16	478.85	180.35	0	319.2	287.2	0.36	0	-6.72	20.5	19.8	20.6
122	20211103BS03	1	UU试验	10	3.16	199	0	-3	32	500.4	0	32.8	10.85	361.3	188	0	0	1	1	1	13.56	13.91	528.3	167	3.16	479.15	180.65	0	319.4	287.4	0.36	0	-6.78	20.5	19.8	20.6
123	20211103BS03	1	UU试验	10.08	3.18	200	0	-2	33	501.3	0	34.7	10.93	360.4	188	0	0	1	1	1	13.66	13.91	527.4	167	3.16	480.2	180.2	0	320.1	287.1	0.36	0	-6.83	20.5	19.8	20.6
124	20211103BS03	1	UU试验	10.17	3.19	199	0	-2	32	503.9	0	34.7	11.02	362.3	188	0	0	1	1	1	13.78	13.91	529.3	167	3.17	479.65	181.15	0	319.8	287.8	0.35	0	-6.89	20.5	19.8	20.6
125	20211103BS03	1	UU试验	10.25	3.2	199	0	-3	32	505.6	0	32.8	11.1	363.5	188	0	0	1	1	1	13.88	13.91	530.5	167	3.18	480.25	181.75	0	320.2	288.2	0.35	0	-6.94	20.5	19.8	20.6
126	20211103BS03	1	UU试验	10.33	3.21	199	0	-2	33	507.3	0	34.7	11.2	364.7	188	0	0	1	1	1	14	13.98	530.7	166	3.2	480.85	182.35	0	320.6	287.6	0.35	0	-7	20.5	19.8	20.6
127	20211103BS03	1	UU试验	10.42	3.23	198	0	-3	32	508.1	0	32.8	11.27	363.4	188	0	0	1	1	1	14.09	13.98	529.4	166	3.19	478.7	181.7	0	319.1	287.1	0.35	0	-7.05	20.5	19.8	20.6
128	20211103BS03	1	UU试验	10.5	3.24	200	0	-2	33	509.8	0	34.7	11.37	364.7	188	0	0	1	1	1	14.21	13.98	531.7	167	3.18	482.35	182.35	0	321.6	288.6	0.35	0	-7.11	20.5	19.8	20.6
129	20211103BS03	1	UU试验	10.58	3.25	199	0	-2	33	510.7	0	34.7	11.44	365.3	188	0	0	1	1	1	14.3	13.98	531.3	166	3.2	481.15	182.65	0	320.8	287.8	0.35	0	-7.15	20.5	19.8	20.6
130	20211103BS03	1	UU试验	10.67	3.27	199	0	-3	33	512.4	0	34.7	11.55	366.5	188	0	0	1	1	1	14.44	14.05	532.5	166	3.21	481.75	183.25	0	321.2	288.2	0.35	0	-7.22	20.5	19.8	20.6
131	20211103BS03	1	UU试验	10.75	3.28	199	0	-2	33	514.1	0	34.7	11.61	365.9	188	0	0	1	1	1	14.51	14.05	531.9	166	3.2	481.45	182.95	0	321	288	0.35	0	-7.26	20.5	19.8	20.6
132	20211103BS03	1	UU试验	10.83	3.29	199	0	-3	33	516.7	0	34.7	11.71	367.8	188	0	0	1	1	1	14.64	14.05	533.8	166	3.22	482.4	183.9	0	321.6	288.6	0.35	0	-7.32	20.5	19.8	20.6
133	20211103BS03	1	UU试验	10.92	3.3	199	0	-2	33	517.5	0	34.7	11.79	368.3	188	0	0	1	1	1	14.74	14.05	534.3	166	3.22	482.65	184.15	0	321.8	288.8	0.35	0	-7.37	20.5	19.8	20.6
134	20211103BS03	1	UU试验	11	3.32	199	0	-2	33	518.4	0	34.7	11.89	369	188	0	0	1	1	1	14.86	14.11	535	166	3.22	483	184.5	0	322	289	0.35	0	-7.43	20.5	19.8	20.6
135	20211103BS03	1	UU试验	11.08	3.33	199	0	-3	33	520.1	0	34.7	11.96	368.6	188	0	0	1	1	1	14.95	14.11	534.6	166	3.22	482.8	184.3	0	321.9	288.9	0.35	0	-7.48	20.5	19.8	20.6
136	20211103BS03	1	UU试验	11.17	3.34	200	0	-2	33	521.8	0	34.7	12.05	369.8	188	0	0	1	1	1	15.06	14.11	536.8	167	3.21	484.9	184.9	0	323.3	290.3	0.35	0	-7.53	20.5	19.8	20.6
137	20211103BS03	1	UU试验	11.25	3.35	200	0	-2	33	522.7	0	34.7	12.12	370.4	188	0	0	1	1	1	15.15	14.11	537.4	167	3.22	485.2	185.2	0	323.5	290.5	0.35	0	-7.58	20.5	19.8	20.6
138	20211103BS03	1	UU试验	11.33	3.37	199	0	-3	33	525.2	0	34.7	12.23	372.2	188	0	0	1	1	1	15.29	14.18	538.2	166	3.24	484.6	186.1	0	323.1	290.1	0.35	0	-7.65	20.5	19.8	20.6
139	20211103BS03	1	UU试验	11.42	3.38	199	0	-2	33	526.1	0	34.7	12.29	371	188	0	0	1	1	1	15.36	14.18	537	166	3.23	484	185.5	0	322.7	289.7	0.35	0	-7.68	20.5	19.8	20.6
140	20211103BS03	1	UU试验	11.5	3.39	199	0	-2	34	527.8	0	34.7	12.4	372.2	188	0	0	1	1	1	15.5	14.18	537.2	165	3.26	484.6	186.1	0	323.1	289.1	0.35	0	-7.75	20.5	19.8	20.6
141	20211103BS03	1	UU试验	11.58	3.4	200	0	-2	34	530.4	0	34.7	12.46	374	188	0	0	1	1	1	15.58	14.25	540	166	3.25	487	187	0	324.7	290.7	0.35	0	-7.79	20.5	19.8	20.6
142	20211103BS03	1	UU试验	11.67	3.42	199	0	-2	34	532.1	0	34.7	12.56	373.4	188	0	0	1	1	1	15.7	14.25	538.4	165	3.26	485.2	186.7	0	323.5	289.5	0.35	0	-7.85	20.5	19.8	20.6
143	20211103BS03	1	UU试验	11.75	3.43	199	0	-3	34	532.9	0	34.7	12.63	374	188	0	0	1	1	1	15.79	14.25	539	165	3.27	485.5	187	0	323.7	289.7	0.35	0	-7.9	20.5	19.8	20.6
144	20211103BS03	1	UU试验	11.83	3.44	200	0	-2	34	535.5	0	34.7	12.73	375.8	188	0	0	1	1	1	15.91	14.25	541.8	166	3.26	487.9	187.9	0	325.3	291.3	0.35	0	-7.96	20.5	19.8	20.6
145	20211103BS03	1	UU试验	11.92	3.45	200	0	-2	34	537.2	0	34.7	12.8	377	188	0	0	1	1	1	16	14.31	543	166	3.27	488.5	188.5	0	325.7	291.7	0.35	0	-8	20.5	19.8	20.6
146	20211103BS03	1	UU试验	12	3.46	199	0	-2	34	538.9	0	36.5	12.9	376.6	188	0	0	1	1	1	16.13	14.31	541.6	165	3.28	486.8	188.3	0	324.5	290.5	0.35	0	-8.07	20.5	19.8	20.6
147	20211103BS03	1	UU试验	12.08	3.48	199	0	-2	34	539.8	0	34.7	12.97	377.2	188	0	0	1	1	1	16.21	14.31	542.2	165	3.29	487.1	188.6	0	324.7	290.7	0.35	0	-8.11	20.5	19.8	20.6
148	20211103BS03	1	UU试验	12.17	3.49	200	0	-2	34	543.2	0	34.7	13.07	379.6	188	0	0	1	1	1	16.34	14.31	545.6	166	3.29	489.8	189.8	0	326.5	292.5	0.35	0	-8.17	20.5	19.8	20.6
149	20211103BS03	1	UU试验	12.25	3.5	200	0	-2	34	544.1	0	34.7	13.14	380.2	188	0	0	1	1	1	16.43	14.38	546.2	166	3.29	490.1	190.1	0	326.7	292.7	0.34	0	-8.22	20.5	19.8	20.6
150	20211103BS03	1	UU试验	12.33	3.51	199	0	-2	34	545.8	0	34.7	13.25	379.6	188	0	0	1	1	1	16.56	14.38	544.6	165	3.3	488.3	189.8	0	325.5	291.5	0.34	0	-8.28	20.5	19.8	20.6
151	20211103BS03	1	UU试验	12.42	3.52	199	0	-3	34	548.3	0	34.7	13.32	381.3	188	0	0	1	1	1	16.65	14.38	546.3	165	3.31	489.15	190.65	0	326.1	292.1	0.34	0	-8.32	20.5	19.8	20.6
152	20211103BS03	1	UU试验	12.5	3.54	200	0	-2	34	550.9	0	36.5	13.43	383.1	188	0	0	1	1	1	16.79	14.45	549.1	166	3.31	491.55	191.55	0	327.7	293.7	0.34	0	-8.4	20.5	19.8	20.6
153	20211103BS03	1	UU试验	12.58	3.55	199	0	-2	34	551.8	0	36.5	13.5	381.9	188	0	0	1	1	1	16.88	14.45	546.9	165	3.31	489.45	190.95	0	326.3	292.3	0.34	0	-8.44	20.5	19.8	20.6
154	20211103BS03	1	UU试验	12.67	3.56	200	0	-2	34	555.2	0	34.7	13.62	384.2	188	0	0	1	1	1	17.03	14.45	550.2	166	3.31	492.1	192.1	0	328.1	294.1	0.34	0	-8.52	20.5	19.8	20.6
155	20211103BS03	1	UU试验	12.75	3.57	199	0	-2	35	556	0	36.5	13.69	384.8	188	0	0	1	1	1	17.11	14.45	548.8	164	3.35	490.9	192.4	0	327.3	292.3	0.34	0	-8.56	20.5	19.8	20.6
156	20211103BS03	1	UU试验	12.83	3.58	200	0	-2	35	557.7	0	36.5	13.8	386	188	0	0	1	1	1	17.25	14.51	551	165	3.34	493	193	0	328.7	293.7	0.34	0	-8.63	20.5	19.8	20.6
157	20211103BS03	1	UU试验	12.92	3.59	200	0	-2	35	559.5	0	36.5	13.87	385.6	188	0	0	1	1	1	17.34	14.51	550.6	165	3.34	492.8	192.8	0	328.5	293.5	0.34	0	-8.67	20.5	19.8	20.6
158	20211103BS03	1	UU试验	13	3.61	200	0	-2	35	562	0	36.5	13.98	387.3	188	0	0	1	1	1	17.48	14.51	552.3	165	3.35	493.65	193.65	0	329.1	294.1	0.34	0	-8.74	20.5	19.8	20.6
159	20211103BS03	1	UU试验	13.08	3.62	199	0	-3	35	562.9	0	36.5	14.05	387.9	188	0	0	1	1	1	17.56	14.58	551.9	164	3.37	492.45	193.95	0	328.3	293.3	0.34	0	-8.78	20.5	19.8	20.6
160	20211103BS03	1	UU试验	13.17	3.63	200	0	-2	35	566.3	0	36.5	14.16	388.4	188	0	0	1	1	1	17.7	14.58	553.4	165	3.35	494.2	194.2	0	329.5	294.5	0.34	0	-8.85	20.5	19.8	20.6
161	20211103BS03	1	UU试验	13.25	3.64	200	0	-2	35	568.9	0	36.5	14.23	390.2	188	0	0	1	1	1	17.79	14.58	555.2	165	3.36	495.1	195.1	0	330.1	295.1	0.34	0	-8.9	20.5	19.8	20.6
162	20211103BS03	1	UU试验	13.33	3.65	199	0	-3	35	571.4	0	34.7	14.34	391.9	188	0	0	1	1	1	17.93	14.65	555.9	164	3.39	494.45	195.95	0	329.6	294.6	0.34	0	-8.97	20.5	19.8	20.6
163	20211103BS03	1	UU试验	13.42	3.66	200	0	-2	35	571.4	0	36.5	14.41	390	188	0	0	1	1	1	18.01	14.65	555	165	3.36	495	195	0	330	295	0.34	0	-9.01	20.5	19.8	20.6
164	20211103BS03	1	UU试验	13.5	3.67	199	0	-2	35	574	0	36.5	14.52	391.8	188	0	0	1	1	1	18.15	14.65	555.8	164	3.39	494.4	195.9	0	329.6	294.6	0.34	0	-9.07	20.5	19.8	20.6
165	20211103BS03	1	UU试验	13.58	3.69	199	0	-3	35	575.7	0	36.5	14.59	393	188	0	0	1	1	1	18.24	14.65	557	164	3.4	495	196.5	0	330	295	0.34	0	-9.12	20.5	19.8	20.6
166	20211103BS03	1	UU试验	13.67	3.7	200	0	-2	35	577.4	0	36.5	14.69	394.1	188	0	0	1	1	1	18.36	14.72	559.1	165	3.39	497.05	197.05	0	331.4	296.4	0.34	0	-9.18	20.5	19.8	20.6
167	20211103BS03	1	UU试验	13.75	3.71	199	0	-3	35	578.3	0	36.5	14.77	392.9	188	0	0	1	1	1	18.46	14.72	556.9	164	3.4	494.95	196.45	0	330	295	0.34	0	-9.23	20.5	19.8	20.6
168	20211103BS03	1	UU试验	13.83	3.72	199	0	-2	35	580	0	36.5	14.88	394	188	0	0	1	1	1	18.6	14.72	558	164	3.4	495.5	197	0	330.3	295.3	0.34	0	-9.3	20.5	19.8	20.6
169	20211103BS03	1	UU试验	13.92	3.73	200	0	-2	35	580.8	0	36.5	14.94	394.6	188	0	0	1	1	1	18.68	14.79	559.6	165	3.39	497.3	197.3	0	331.5	296.5	0.34	0	-9.34	20.5	19.8	20.6
170	20211103BS03	1	UU试验	14	3.74	199	0	-3	35	583.4	0	36.5	15.05	394.5	188	0	0	1	1	1	18.81	14.79	558.5	164	3.41	495.75	197.25	0	330.5	295.5	0.34	0	-9.41	20.5	19.8	20.6
171	20211103BS03	1	UU试验	14.08	3.75	200	0	-2	36	585.1	0	36.5	15.12	395.6	188	0	0	1	1	1	18.9	14.79	559.6	164	3.41	497.8	197.8	0	331.9	295.9	0.34	0	-9.45	20.5	19.8	20.6
172	20211103BS03	1	UU试验	14.17	3.76	199	0	-2	35	586.8	0	36.5	15.23	396.8	188	0	0	1	1	1	19.04	14.85	560.8	164	3.42	496.9	198.4	0	331.3	296.3	0.33	0	-9.52	20.5	19.8	20.6
173	20211103BS03	1	UU试验	14.25	3.77	199	0	-3	35	587.7	0	36.5	15.29	395.8	188	0	0	1	1	1	19.11	14.85	559.8	164	3.41	496.4	197.9	0	330.9	295.9	0.33	0	-9.56	20.5	19.8	20.6
174	20211103BS03	1	UU试验	14.33	3.79	199	0	-2	36	588.5	0	36.5	15.4	396.3	188	0	0	1	1	1	19.25	14.85	559.3	163	3.43	496.65	198.15	0	331.1	295.1	0.33	0	-9.63	20.5	19.8	20.6
175	20211103BS03	1	UU试验	14.42	3.8	200	0	-2	36	588.5	0	36.5	15.47	396.3	188	0	0	1	1	1	19.34	14.85	560.3	164	3.42	498.15	198.15	0	332.1	296.1	0.34	0	-9.67	20.5	19.8	20.5
176	20211103BS03	1	UU试验	14.5	3.81	200	0	-2	36	590.3	0	36.5	15.57	397.5	188	0	0	1	1	1	19.46	14.92	561.5	164	3.42	498.75	198.75	0	332.5	296.5	0.33	0	-9.73	20.5	19.8	20.6
177	20211103BS03	1	UU试验	14.58	3.82	199	0	-2	36	592	0	36.5	15.64	396.8	188	0	0	1	1	1	19.55	14.92	559.8	163	3.43	496.9	198.4	0	331.3	295.3	0.33	0	-9.78	20.5	19.8	20.5
178	20211103BS03	1	UU试验	14.67	3.83	200	0	-2	36	592	0	36.5	15.74	396.8	188	0	0	1	1	1	19.68	14.92	560.8	164	3.42	498.4	198.4	0	332.3	296.3	0.34	0	-9.84	20.5	19.8	20.5
179	20211103BS03	1	UU试验	14.75	3.84	200	0	-2	36	593.7	0	36.5	15.81	397.9	188	0	0	1	1	1	19.76	14.92	561.9	164	3.43	498.95	198.95	0	332.6	296.6	0.33	0	-9.88	20.5	19.8	20.5
180	20211103BS03	1	UU试验	14.83	3.85	200	0	-2	36	595.4	0	36.5	15.91	399.1	188	0	0	1	1	1	19.89	14.99	563.1	164	3.43	499.55	199.55	0	333	297	0.33	0	-9.95	20.5	19.8	20.5
181	20211103BS03	1	UU试验	14.92	3.86	200	0	-2	36	596.2	0	36.5	15.99	397.7	188	0	0	1	1	1	19.99	14.99	561.7	164	3.43	498.85	198.85	0	332.6	296.6	0.33	0	-9.99	20.5	19.8	20.5
182	20211103BS03	1	UU试验	15	3.87	199	0	-2	36	598	0	38.3	16.09	398.9	188	0	0	1	1	1	20.11	14.99	561.9	163	3.45	497.95	199.45	0	332	296	0.33	0	-10.06	20.5	19.8	20.5
183	20211103BS03	1	UU试验	15.08	3.88	200	0	-2	36	598.8	0	36.5	16.16	399.5	188	0	0	1	1	1	20.2	15.06	563.5	164	3.44	499.75	199.75	0	333.2	297.2	0.33	0	-10.1	20.5	19.8	20.5
184	20211103BS03	1	UU试验	15.17	3.89	199	0	-2	36	598.8	0	38.3	16.27	397.6	188	0	0	1	1	1	20.34	15.06	560.6	163	3.44	497.3	198.8	0	331.5	295.5	0.33	0	-10.17	20.5	19.8	20.5
185	20211103BS03	1	UU试验	15.25	3.91	199	0	-2	36	600.5	0	36.5	16.33	398.7	188	0	0	1	1	1	20.41	15.06	561.7	163	3.45	497.85	199.35	0	331.9	295.9	0.33	0	-10.21	20.5	19.8	20.5
186	20211103BS03	1	UU试验	15.33	3.92	199	0	-2	36	602.2	0	36.5	16.44	399.9	188	0	0	1	1	1	20.55	15.13	562.9	163	3.45	498.45	199.95	0	332.3	296.3	0.33	0	-10.28	20.5	19.8	20.5
187	20211103BS03	1	UU试验	15.42	3.93	199	0	-2	36	603.1	0	38.3	16.5	398.6	188	0	0	1	1	1	20.63	15.13	561.6	163	3.45	497.8	199.3	0	331.9	295.9	0.33	0	-10.32	20.5	19.8	20.5
188	20211103BS03	1	UU试验	15.5	3.94	199	0	-2	36	603.9	0	38.3	16.61	399.1	188	0	0	1	1	1	20.76	15.13	562.1	163	3.45	498.05	199.55	0	332	296	0.33	0	-10.38	20.5	19.8	20.5
189	20211103BS03	1	UU试验	15.58	3.95	200	0	-2	36	605.7	0	38.3	16.68	400.3	188	0	0	1	1	1	20.85	15.13	564.3	164	3.44	500.15	200.15	0	333.4	297.4	0.33	0	-10.43	20.5	19.8	20.6
190	20211103BS03	1	UU试验	15.67	3.96	200	0	-2	36	607.4	0	38.3	16.77	401.5	188	0	0	1	1	1	20.96	15.2	565.5	164	3.45	500.75	200.75	0	333.8	297.8	0.33	0	-10.48	20.5	19.8	20.6
191	20211103BS03	1	UU试验	15.75	3.97	200	0	-2	36	608.2	0	38.3	16.84	400.1	188	0	0	1	1	1	21.05	15.2	564.1	164	3.44	500.05	200.05	0	333.4	297.4	0.33	0	-10.53	20.5	19.8	20.6
192	20211103BS03	1	UU试验	15.83	3.98	199	0	-3	36	609.9	0	36.5	16.95	401.3	188	0	0	1	1	1	21.19	15.2	564.3	163	3.46	499.15	200.65	0	332.8	296.8	0.33	0	-10.6	20.5	19.8	20.6
193	20211103BS03	1	UU试验	15.92	3.99	200	0	-2	37	610.8	0	38.3	17.01	401.8	188	0	0	1	1	1	21.26	15.27	564.8	163	3.47	500.9	200.9	0	333.9	296.9	0.33	0	-10.63	20.5	19.8	20.6
194	20211103BS03	1	UU试验	16	4	200	0	-2	36	612.5	0	38.3	17.12	401.1	188	0	0	1	1	1	21.4	15.27	565.1	164	3.45	500.55	200.55	0	333.7	297.7	0.33	0	-10.7	20.5	19.8	20.6
195	20211103BS03	1	UU试验	16.08	4.01	199	0	-2	37	612.5	0	38.3	17.19	401.1	188	0	0	1	1	1	21.49	15.27	563.1	162	3.48	499.05	200.55	0	332.7	295.7	0.33	0	-10.74	20.5	19.8	20.7
196	20211103BS03	1	UU试验	16.17	4.02	199	0	-2	37	615.1	0	38.3	17.29	402.8	188	0	0	1	1	1	21.61	15.34	564.8	162	3.49	499.9	201.4	0	333.3	296.3	0.33	0	-10.81	20.5	19.8	20.7
197	20211103BS03	1	UU试验	16.25	4.03	199	0	-2	37	615.1	0	38.3	17.36	401	188	0	0	1	1	1	21.7	15.34	563	162	3.48	499	200.5	0	332.7	295.7	0.33	0	-10.85	20.5	19.8	20.7
198	20211103BS03	1	UU试验	16.33	4.04	199	0	-2	37	617.6	0	38.3	17.46	402.6	188	0	0	1	1	1	21.83	15.34	564.6	162	3.49	499.8	201.3	0	333.2	296.2	0.33	0	-10.91	20.5	19.8	20.7
199	20211103BS03	1	UU试验	16.42	4.05	199	0	-3	37	619.3	0	38.3	17.52	403.7	188	0	0	1	1	1	21.9	15.34	565.7	162	3.49	500.35	201.85	0	333.6	296.6	0.33	0	-10.95	20.5	19.8	20.7
200	20211103BS03	1	UU试验	16.5	4.06	199	0	-3	37	621.9	0	38.3	17.62	405.4	188	0	0	1	1	1	22.02	15.41	567.4	162	3.5	501.2	202.7	0	334.1	297.1	0.33	0	-11.01	20.5	19.8	20.7
201	20211103BS03	1	UU试验	16.58	4.07	200	0	-2	37	622.8	0	38.3	17.69	404.2	188	0	0	1	1	1	22.11	15.41	567.2	163	3.48	502.1	202.1	0	334.7	297.7	0.33	0	-11.06	20.5	19.8	20.7
202	20211103BS03	1	UU试验	16.67	4.08	200	0	-2	37	626.2	0	38.3	17.79	406.4	188	0	0	1	1	1	22.24	15.41	569.4	163	3.49	503.2	203.2	0	335.5	298.5	0.33	0	-11.12	20.5	19.8	20.7
203	20211103BS03	1	UU试验	16.75	4.09	200	0	-2	37	627	0	38.3	17.86	406.9	188	0	0	1	1	1	22.33	15.48	569.9	163	3.5	503.45	203.45	0	335.6	298.6	0.33	0	-11.16	20.5	19.9	20.7
204	20211103BS03	1	UU试验	16.83	4.1	200	0	-2	37	628.7	0	38.3	17.96	406.1	188	0	0	1	1	1	22.45	15.48	569.1	163	3.49	503.05	203.05	0	335.4	298.4	0.33	0	-11.23	20.5	19.9	20.7
205	20211103BS03	1	UU试验	16.92	4.11	200	0	-2	37	629.6	0	38.3	18.03	406.7	188	0	0	1	1	1	22.54	15.48	569.7	163	3.5	503.35	203.35	0	335.6	298.6	0.33	0	-11.27	20.5	19.8	20.7
206	20211103BS03	1	UU试验	17	4.12	200	0	-2	37	631.3	0	38.3	18.13	407.8	188	0	0	1	1	1	22.66	15.54	570.8	163	3.5	503.9	203.9	0	335.9	298.9	0.33	0	-11.33	20.5	19.9	20.7
207	20211103BS03	1	UU试验	17.08	4.13	200	0	-2	37	632.2	0	38.3	18.21	406.8	188	0	0	1	1	1	22.76	15.54	569.8	163	3.5	503.4	203.4	0	335.6	298.6	0.33	0	-11.38	20.5	19.9	20.7
208	20211103BS03	1	UU试验	17.17	4.14	200	0	-2	37	633.9	0	38.3	18.32	407.9	188	0	0	1	1	1	22.9	15.54	570.9	163	3.5	503.95	203.95	0	336	299	0.33	0	-11.45	20.5	19.9	20.7
209	20211103BS03	1	UU试验	17.25	4.15	200	0	-2	37	634.7	0	38.3	18.39	408.4	188	0	0	1	1	1	22.99	15.61	571.4	163	3.51	504.2	204.2	0	336.1	299.1	0.33	0	-11.49	20.5	19.9	20.7
210	20211103BS03	1	UU试验	17.33	4.16	200	0	-2	37	636.4	0	38.3	18.5	407.7	188	0	0	1	1	1	23.13	15.61	570.7	163	3.5	503.85	203.85	0	335.9	298.9	0.33	0	-11.57	20.5	19.9	20.7
211	20211103BS03	1	UU试验	17.42	4.17	200	0	-2	37	638.2	0	38.3	18.57	408.8	188	0	0	1	1	1	23.21	15.61	571.8	163	3.51	504.4	204.4	0	336.3	299.3	0.33	0	-11.61	20.5	19.9	20.7
212	20211103BS03	1	UU试验	17.5	4.18	200	0	-2	37	639.9	0	38.3	18.68	409.9	188	0	0	1	1	1	23.35	15.69	572.9	163	3.51	504.95	204.95	0	336.6	299.6	0.33	0	-11.68	20.5	19.9	20.7
213	20211103BS03	1	UU试验	17.58	4.19	200	0	-2	37	640.7	0	38.3	18.75	408.3	188	0	0	1	1	1	23.44	15.69	571.3	163	3.5	504.15	204.15	0	336.1	299.1	0.33	0	-11.72	20.5	19.9	20.7
214	20211103BS03	1	UU试验	17.67	4.2	200	0	-2	37	644.1	0	40.1	18.86	410.5	188	0	0	1	1	1	23.58	15.69	573.5	163	3.52	505.25	205.25	0	336.8	299.8	0.33	0	-11.79	20.5	19.9	20.7
215	20211103BS03	1	UU试验	17.75	4.21	199	0	-3	37	645	0	38.3	18.93	411.1	188	0	0	1	1	1	23.66	15.76	573.1	162	3.54	504.05	205.55	0	336	299	0.33	0	-11.83	20.5	19.9	20.7
216	20211103BS03	1	UU试验	17.83	4.22	199	0	-2	37	646.7	0	38.3	19.04	410.3	188	0	0	1	1	1	23.8	15.76	572.3	162	3.53	503.65	205.15	0	335.8	298.8	0.33	0	-11.9	20.5	19.9	20.7
217	20211103BS03	1	UU试验	17.92	4.23	199	0	-2	38	649.3	0	38.3	19.11	412	188	0	0	1	1	1	23.89	15.76	573	161	3.56	504.5	206	0	336.3	298.3	0.33	0	-11.95	20.5	19.9	20.7
218	20211103BS03	1	UU试验	18	4.24	199	0	-2	38	651.8	0	38.3	19.22	413.6	188	0	0	1	1	1	24.03	15.83	574.6	161	3.57	505.3	206.8	0	336.9	298.9	0.32	0	-12.02	20.5	19.9	20.7
219	20211103BS03	1	UU试验	18.08	4.25	199	0	-2	38	652.7	0	38.3	19.29	412.3	188	0	0	1	1	1	24.11	15.83	573.3	161	3.56	504.65	206.15	0	336.4	298.4	0.33	0	-12.06	20.5	19.9	20.7
220	20211103BS03	1	UU试验	18.17	4.26	199	0	-2	38	654.4	0	40.1	19.4	413.4	188	0	0	1	1	1	24.25	15.83	574.4	161	3.57	505.2	206.7	0	336.8	298.8	0.32	0	-12.13	20.5	19.9	20.7
221	20211103BS03	1	UU试验	18.25	4.27	199	0	-2	38	656.1	0	38.3	19.47	414.5	188	0	0	1	1	1	24.34	15.9	575.5	161	3.57	505.75	207.25	0	337.2	299.2	0.32	0	-12.17	20.5	19.9	20.7
222	20211103BS03	1	UU试验	18.33	4.28	200	0	-2	38	657.8	0	40.1	19.58	413.7	188	0	0	1	1	1	24.48	15.9	575.7	162	3.55	506.85	206.85	0	337.9	299.9	0.33	0	-12.24	20.5	19.9	20.7
223	20211103BS03	1	UU试验	18.42	4.29	200	0	-2	38	657.8	0	38.3	19.65	413.7	188	0	0	1	1	1	24.56	15.9	575.7	162	3.55	506.85	206.85	0	337.9	299.9	0.33	0	-12.28	20.5	19.9	20.7
224	20211103BS03	1	UU试验	18.5	4.3	200	0	-2	38	660.4	0	38.3	19.76	415.3	188	0	0	1	1	1	24.7	15.97	577.3	162	3.56	507.65	207.65	0	338.4	300.4	0.33	0	-12.35	20.5	19.9	20.7
225	20211103BS03	1	UU试验	18.58	4.31	200	0	-2	38	661.3	0	38.3	19.83	414.1	188	0	0	1	1	1	24.79	15.97	576.1	162	3.56	507.05	207.05	0	338	300	0.33	0	-12.4	20.5	19.9	20.7
226	20211103BS03	1	UU试验	18.67	4.32	200	0	-2	38	663	0	40.1	19.94	415.2	188	0	0	1	1	1	24.93	15.97	577.2	162	3.56	507.6	207.6	0	338.4	300.4	0.33	0	-12.47	20.5	19.9	20.7
227	20211103BS03	1	UU试验	18.75	4.33	200	0	-2	38	664.7	0	38.3	20.01	416.2	188	0	0	1	1	1	25.01	16.04	578.2	162	3.57	508.1	208.1	0	338.7	300.7	0.32	0	-12.51	20.5	19.9	20.7
228	20211103BS03	1	UU试验	18.83	4.34	200	0	-2	38	665.5	0	40.1	20.12	414.9	188	0	0	1	1	1	25.15	16.04	576.9	162	3.56	507.45	207.45	0	338.3	300.3	0.33	0	-12.58	20.5	19.9	20.7
229	20211103BS03	1	UU试验	18.92	4.35	200	0	-2	38	666.4	0	40.1	20.19	415.5	188	0	0	1	1	1	25.24	16.04	577.5	162	3.56	507.75	207.75	0	338.5	300.5	0.32	0	-12.62	20.5	19.9	20.7
230	20211103BS03	1	UU试验	19	4.36	200	0	-2	38	667.2	0	40.1	20.29	416	188	0	0	1	1	1	25.36	16.11	578	162	3.57	508	208	0	338.7	300.7	0.32	0	-12.68	20.5	19.9	20.7
231	20211103BS03	1	UU试验	19.08	4.37	200	0	-2	38	668.1	0	40.1	20.36	414.7	188	0	0	1	1	1	25.45	16.11	576.7	162	3.56	507.35	207.35	0	338.2	300.2	0.33	0	-12.73	20.5	19.9	20.7
232	20211103BS03	1	UU试验	19.17	4.38	200	0	-2	38	669	0	40.1	20.47	415.3	188	0	0	1	1	1	25.59	16.11	577.3	162	3.56	507.65	207.65	0	338.4	300.4	0.33	0	-12.8	20.5	19.9	20.7
233	20211103BS03	1	UU试验	19.25	4.39	200	0	-2	38	669	0	40.1	20.54	415.3	188	0	0	1	1	1	25.68	16.18	577.3	162	3.56	507.65	207.65	0	338.4	300.4	0.33	0	-12.84	20.5	19.9	20.7
234	20211103BS03	1	UU试验	19.33	4.4	200	0	-2	38	670.7	0	40.1	20.64	414.5	188	0	0	1	1	1	25.8	16.18	576.5	162	3.56	507.25	207.25	0	338.2	300.2	0.33	0	-12.9	20.5	19.9	20.7
235	20211103BS03	1	UU试验	19.42	4.41	200	0	-2	38	671.5	0	40.1	20.71	415	188	0	0	1	1	1	25.89	16.18	577	162	3.56	507.5	207.5	0	338.3	300.3	0.33	0	-12.95	20.5	19.9	20.7
236	20211103BS03	1	UU试验	19.5	4.42	200	0	-2	38	672.4	0	40.1	20.82	415.6	188	0	0	1	1	1	26.03	16.25	577.6	162	3.57	507.8	207.8	0	338.5	300.5	0.32	0	-13.02	20.5	19.9	20.7
237	20211103BS03	1	UU试验	19.58	4.43	200	0	-2	38	673.2	0	38.3	20.89	414.3	188	0	0	1	1	1	26.11	16.25	576.3	162	3.56	507.15	207.15	0	338.1	300.1	0.33	0	-13.06	20.5	19.9	20.7
238	20211103BS03	1	UU试验	19.67	4.43	200	0	-2	39	674.9	0	40.1	20.99	415.3	188	0	0	1	1	1	26.24	16.25	576.3	161	3.58	507.65	207.65	0	338.4	299.4	0.33	0	-13.12	20.5	19.9	20.7
239	20211103BS03	1	UU试验	19.75	4.44	200	0	-2	39	675.8	0	40.1	21.06	415.9	188	0	0	1	1	1	26.33	16.32	576.9	161	3.58	507.95	207.95	0	338.6	299.6	0.32	0	-13.17	20.5	19.9	20.7
240	20211103BS03	1	UU试验	19.83	4.45	199	0	-2	38	675.8	0	40.1	21.17	414.1	188	0	0	1	1	1	26.46	16.32	575.1	161	3.57	505.55	207.05	0	337	299	0.32	0	-13.23	20.5	19.9	20.7
241	20211103BS03	1	UU试验	19.92	4.46	200	0	-2	39	675.8	0	40.1	21.24	414.1	188	0	0	1	1	1	26.55	16.32	575.1	161	3.57	507.05	207.05	0	338	299	0.33	0	-13.28	20.5	19.9	20.7
242	20211103BS03	1	UU试验	20	4.47	200	0	-2	39	677.5	0	40.1	21.34	415.1	188	0	0	1	1	1	26.68	16.39	576.1	161	3.58	507.55	207.55	0	338.4	299.4	0.33	0	-13.34	20.5	19.9	20.7
243	20211103BS03	1	UU试验	20.08	4.48	200	0	-2	39	679.2	0	40.1	21.41	414.4	188	0	0	1	1	1	26.76	16.39	575.4	161	3.57	507.2	207.2	0	338.1	299.1	0.33	0	-13.38	20.5	19.9	20.7
244	20211103BS03	1	UU试验	20.17	4.49	199	0	-2	39	680.9	0	40.1	21.51	415.4	188	0	0	1	1	1	26.89	16.39	575.4	160	3.6	506.2	207.7	0	337.5	298.5	0.32	0	-13.45	20.5	19.9	20.7
245	20211103BS03	1	UU试验	20.25	4.5	199	0	-2	39	681.8	0	40.1	21.58	416	188	0	0	1	1	1	26.98	16.47	576	160	3.6	506.5	208	0	337.7	298.7	0.32	0	-13.49	20.5	19.9	20.7
246	20211103BS03	1	UU试验	20.33	4.51	200	0	-2	39	683.5	0	40.1	21.68	415	188	0	0	1	1	1	27.1	16.47	576	161	3.58	507.5	207.5	0	338.3	299.3	0.33	0	-13.55	20.5	19.9	20.7
247	20211103BS03	1	UU试验	20.42	4.52	200	0	-2	39	684.4	0	40.1	21.76	415.5	188	0	0	1	1	1	27.2	16.47	576.5	161	3.58	507.75	207.75	0	338.5	299.5	0.32	0	-13.6	20.5	19.9	20.7
248	20211103BS03	1	UU试验	20.5	4.53	200	0	-2	39	686.1	0	40.1	21.86	416.6	188	0	0	1	1	1	27.33	16.54	577.6	161	3.59	508.3	208.3	0	338.9	299.9	0.32	0	-13.67	20.5	19.9	20.7
249	20211103BS03	1	UU试验	20.58	4.54	199	0	-2	39	686.1	0	40.1	21.93	414.8	188	0	0	1	1	1	27.41	16.54	574.8	160	3.59	505.9	207.4	0	337.3	298.3	0.32	0	-13.71	20.5	19.9	20.7
250	20211103BS03	1	UU试验	20.67	4.55	200	0	-2	39	686.9	0	40.1	22.03	415.3	188	0	0	1	1	1	27.54	16.54	576.3	161	3.58	507.65	207.65	0	338.4	299.4	0.33	0	-13.77	20.5	19.9	20.7
251	20211103BS03	1	UU试验	20.75	4.56	200	0	-2	39	687.8	0	40.1	22.1	415.8	188	0	0	1	1	1	27.63	16.61	576.8	161	3.58	507.9	207.9	0	338.6	299.6	0.32	0	-13.82	20.5	19.9	20.7
252	20211103BS03	1	UU试验	20.83	4.56	199	0	-2	39	689.5	0	40.1	22.2	415.1	188	0	0	1	1	1	27.75	16.61	575.1	160	3.59	506.05	207.55	0	337.4	298.4	0.32	0	-13.88	20.5	19.9	20.7
253	20211103BS03	1	UU试验	20.92	4.57	200	0	-2	39	691.2	0	40.1	22.27	416.1	188	0	0	1	1	1	27.84	16.61	577.1	161	3.58	508.05	208.05	0	338.7	299.7	0.32	0	-13.92	20.5	19.9	20.7
254	20211103BS03	1	UU试验	21	4.58	200	0	-2	39	692.9	0	40.1	22.37	417.2	188	0	0	1	1	1	27.96	16.68	578.2	161	3.59	508.6	208.6	0	339.1	300.1	0.32	0	-13.98	20.5	19.9	20.7
255	20211103BS03	1	UU试验	21.08	4.59	199	0	-2	39	692.9	0	40.1	22.44	415.4	188	0	0	1	1	1	28.05	16.68	575.4	160	3.6	506.2	207.7	0	337.5	298.5	0.32	0	-14.03	20.5	19.9	20.7
256	20211103BS03	1	UU试验	21.17	4.6	200	0	-2	39	694.6	0	40.1	22.53	416.4	188	0	0	1	1	1	28.16	16.68	577.4	161	3.59	508.2	208.2	0	338.8	299.8	0.32	0	-14.08	20.4	19.9	20.7
257	20211103BS03	1	UU试验	21.25	4.61	200	0	-2	39	695.5	0	40.1	22.6	417	188	0	0	1	1	1	28.25	16.76	578	161	3.59	508.5	208.5	0	339	300	0.32	0	-14.13	20.5	19.9	20.7
258	20211103BS03	1	UU试验	21.33	4.62	200	0	-2	39	697.2	0	40.1	22.7	416	188	0	0	1	1	1	28.38	16.76	577	161	3.58	508	208	0	338.7	299.7	0.32	0	-14.19	20.5	19.9	20.7
259	20211103BS03	1	UU试验	21.42	4.63	200	0	-2	39	698	0	40.1	22.77	416.5	188	0	0	1	1	1	28.46	16.76	577.5	161	3.59	508.25	208.25	0	338.8	299.8	0.32	0	-14.23	20.5	19.9	20.7
260	20211103BS03	1	UU试验	21.5	4.64	200	0	-2	39	699.7	0	40.1	22.88	417.5	188	0	0	1	1	1	28.6	16.83	578.5	161	3.59	508.75	208.75	0	339.2	300.2	0.32	0	-14.3	20.5	19.9	20.7
261	20211103BS03	1	UU试验	21.58	4.65	199	0	-2	39	700.6	0	40.1	22.94	416.3	188	0	0	1	1	1	28.68	16.83	576.3	160	3.6	506.65	208.15	0	337.8	298.8	0.32	0	-14.34	20.5	19.9	20.7
262	20211103BS03	1	UU试验	21.67	4.65	200	0	-2	39	702.3	0	40.1	23.05	417.3	188	0	0	1	1	1	28.81	16.83	578.3	161	3.59	508.65	208.65	0	339.1	300.1	0.32	0	-14.41	20.5	19.9	20.7
263	20211103BS03	1	UU试验	21.75	4.66	199	0	-2	39	703.2	0	40.1	23.12	417.8	188	0	0	1	1	1	28.9	16.9	577.8	160	3.61	507.4	208.9	0	338.3	299.3	0.32	0	-14.45	20.5	19.9	20.7
264	20211103BS03	1	UU试验	21.83	4.67	199	0	-2	39	705.7	0	40.1	23.22	417.6	188	0	0	1	1	1	29.03	16.9	577.6	160	3.61	507.3	208.8	0	338.2	299.2	0.32	0	-14.52	20.4	19.9	20.7
265	20211103BS03	1	UU试验	21.92	4.68	200	0	-2	40	706.6	0	40.1	23.29	418.1	188	0	0	1	1	1	29.11	16.9	578.1	160	3.61	509.05	209.05	0	339.4	299.4	0.32	0	-14.56	20.5	19.9	20.7
266	20211103BS03	1	UU试验	22	4.69	200	0	-2	40	708.3	0	40.1	23.4	419.1	188	0	0	1	1	1	29.25	16.97	579.1	160	3.62	509.55	209.55	0	339.7	299.7	0.32	0	-14.63	20.4	19.9	20.7
267	20211103BS03	1	UU试验	22.08	4.7	200	0	-2	40	710	0	40.1	23.47	418.4	188	0	0	1	1	1	29.34	16.97	578.4	160	3.62	509.2	209.2	0	339.5	299.5	0.32	0	-14.67	20.5	19.9	20.7
268	20211103BS03	1	UU试验	22.17	4.71	200	0	-2	40	711.7	0	40.1	23.58	419.4	188	0	0	1	1	1	29.48	17.05	579.4	160	3.62	509.7	209.7	0	339.8	299.8	0.32	0	-14.74	20.5	19.9	20.7
269	20211103BS03	1	UU试验	22.25	4.72	200	0	-2	40	712.6	0	40.1	23.65	417.9	188	0	0	1	1	1	29.56	17.05	577.9	160	3.61	508.95	208.95	0	339.3	299.3	0.32	0	-14.78	20.5	19.9	20.7
270	20211103BS03	1	UU试验	22.33	4.73	200	0	-2	40	714.3	0	40.1	23.76	418.9	188	0	0	1	1	1	29.7	17.05	578.9	160	3.62	509.45	209.45	0	339.6	299.6	0.32	0	-14.85	20.5	19.9	20.7
271	20211103BS03	1	UU试验	22.42	4.73	200	0	-2	40	716.9	0	40.1	23.83	420.5	188	0	0	1	1	1	29.79	17.12	580.5	160	3.63	510.25	210.25	0	340.2	300.2	0.32	0	-14.9	20.5	19.9	20.7
272	20211103BS03	1	UU试验	22.5	4.74	199	0	-2	40	718.6	0	40.1	23.94	419.7	188	0	0	1	1	1	29.93	17.12	578.7	159	3.64	508.35	209.85	0	338.9	298.9	0.32	0	-14.97	20.4	19.9	20.7
273	20211103BS03	1	UU试验	22.58	4.75	199	0	-2	40	719.4	0	42	24.01	420.2	188	0	0	1	1	1	30.01	17.12	579.2	159	3.64	508.6	210.1	0	339.1	299.1	0.32	0	-15.01	20.5	19.9	20.7
274	20211103BS03	1	UU试验	22.67	4.76	199	0	-2	40	721.1	0	42	24.12	421.2	188	0	0	1	1	1	30.15	17.19	580.2	159	3.65	509.1	210.6	0	339.4	299.4	0.32	0	-15.08	20.5	19.9	20.7
275	20211103BS03	1	UU试验	22.75	4.77	200	0	-2	40	722.8	0	40.1	24.19	420.5	188	0	0	1	1	1	30.24	17.19	580.5	160	3.63	510.25	210.25	0	340.2	300.2	0.32	0	-15.12	20.5	19.9	20.7
276	20211103BS03	1	UU试验	22.83	4.78	199	0	-2	40	724.6	0	42	24.3	421.5	188	0	0	1	1	1	30.38	17.27	580.5	159	3.65	509.25	210.75	0	339.5	299.5	0.32	0	-15.19	20.5	19.9	20.7
277	20211103BS03	1	UU试验	22.92	4.79	199	0	-2	40	725.4	0	42	24.37	420	188	0	0	1	1	1	30.46	17.27	579	159	3.64	508.5	210	0	339	299	0.32	0	-15.23	20.5	19.9	20.7
278	20211103BS03	1	UU试验	23	4.8	200	0	-2	40	727.1	0	40.1	24.48	421	188	0	0	1	1	1	30.6	17.27	581	160	3.63	510.5	210.5	0	340.3	300.3	0.32	0	-15.3	20.5	19.9	20.7
279	20211103BS03	1	UU试验	23.08	4.8	200	0	-2	40	728	0	42	24.55	421.5	188	0	0	1	1	1	30.69	17.34	581.5	160	3.63	510.75	210.75	0	340.5	300.5	0.32	0	-15.35	20.5	19.9	20.7
280	20211103BS03	1	UU试验	23.17	4.81	199	0	-2	40	729.7	0	42	24.66	420.8	188	0	0	1	1	1	30.83	17.34	579.8	159	3.65	508.9	210.4	0	339.3	299.3	0.32	0	-15.42	20.5	19.9	20.7
281	20211103BS03	1	UU试验	23.25	4.82	199	0	-2	40	730.5	0	42	24.73	421.3	188	0	0	1	1	1	30.91	17.34	580.3	159	3.65	509.15	210.65	0	339.4	299.4	0.32	0	-15.46	20.5	19.9	20.7
282	20211103BS03	1	UU试验	23.33	4.83	199	0	-2	40	732.3	0	42	24.84	422.3	188	0	0	1	1	1	31.05	17.41	581.3	159	3.66	509.65	211.15	0	339.8	299.8	0.32	0	-15.53	20.5	19.9	20.7
283	20211103BS03	1	UU试验	23.42	4.84	200	0	-2	40	733.1	0	42	24.91	421.1	188	0	0	1	1	1	31.14	17.41	581.1	160	3.63	510.55	210.55	0	340.4	300.4	0.32	0	-15.57	20.5	19.9	20.7
284	20211103BS03	1	UU试验	23.5	4.85	199	0	-2	40	734	0	42	25.01	421.6	188	0	0	1	1	1	31.26	17.49	580.6	159	3.65	509.3	210.8	0	339.5	299.5	0.32	0	-15.63	20.5	19.9	20.7
285	20211103BS03	1	UU试验	23.58	4.86	200	0	-2	40	734.8	0	42	25.08	420.1	188	0	0	1	1	1	31.35	17.49	580.1	160	3.63	510.05	210.05	0	340	300	0.32	0	-15.68	20.5	19.9	20.7
286	20211103BS03	1	UU试验	23.67	4.86	200	0	-2	41	735.7	0	42	25.19	420.6	188	0	0	1	1	1	31.49	17.49	579.6	159	3.65	510.3	210.3	0	340.2	299.2	0.32	0	-15.75	20.5	19.9	20.7
287	20211103BS03	1	UU试验	23.75	4.87	200	0	-2	40	737.4	0	42	25.26	421.6	188	0	0	1	1	1	31.58	17.56	581.6	160	3.64	510.8	210.8	0	340.5	300.5	0.32	0	-15.79	20.5	19.9	20.7
288	20211103BS03	1	UU试验	23.83	4.88	199	0	-2	40	737.4	0	42	25.37	419.9	188	0	0	1	1	1	31.71	17.56	578.9	159	3.64	508.45	209.95	0	339	299	0.32	0	-15.86	20.5	19.9	20.7
289	20211103BS03	1	UU试验	23.92	4.89	200	0	-2	41	737.4	0	42	25.43	419.9	188	0	0	1	1	1	31.79	17.56	578.9	159	3.64	509.95	209.95	0	340	299	0.32	0	-15.9	20.5	19.9	20.7
290	20211103BS03	1	UU试验	24	4.9	199	0	-2	40	738.2	0	42	25.54	420.4	188	0	0	1	1	1	31.93	17.64	579.4	159	3.64	508.7	210.2	0	339.1	299.1	0.32	0	-15.97	20.5	19.9	20.7
291	20211103BS03	1	UU试验	24.08	4.91	200	0	-2	41	739.1	0	42	25.61	419	188	0	0	1	1	1	32.01	17.64	578	159	3.64	509.5	209.5	0	339.7	298.7	0.32	0	-16	20.5	19.9	20.7
292	20211103BS03	1	UU试验	24.17	4.92	200	0	-2	41	739.1	0	42	25.71	419	188	0	0	1	1	1	32.14	17.71	578	159	3.64	509.5	209.5	0	339.7	298.7	0.32	0	-16.07	20.5	19.9	20.7
293	20211103BS03	1	UU试验	24.25	4.92	200	0	-2	40	739.1	0	42	25.78	417.3	188	0	0	1	1	1	32.23	17.71	577.3	160	3.61	508.65	208.65	0	339.1	299.1	0.32	0	-16.12	20.4	19.9	20.7
294	20211103BS03	1	UU试验	24.33	4.93	200	0	-2	41	740	0	42	25.88	417.8	188	0	0	1	1	1	32.35	17.71	576.8	159	3.63	508.9	208.9	0	339.3	298.3	0.32	0	-16.18	20.5	19.9	20.7
295	20211103BS03	1	UU试验	24.42	4.94	201	0	-2	41	740	0	42	25.95	417.8	188	0	0	1	1	1	32.44	17.79	577.8	160	3.61	510.4	208.9	0	340.3	299.3	0.32	0	-16.22	20.5	19.9	20.7
296	20211103BS03	1	UU试验	24.5	4.95	200	0	-2	41	741.7	0	42	26.06	416.9	188	0	0	1	1	1	32.58	17.79	575.9	159	3.62	508.45	208.45	0	339	298	0.32	0	-16.29	20.4	19.9	20.7
297	20211103BS03	1	UU试验	24.58	4.96	200	0	-2	41	742.5	0	42	26.12	417.4	188	0	0	1	1	1	32.65	17.79	576.4	159	3.63	508.7	208.7	0	339.1	298.1	0.32	0	-16.33	20.5	19.9	20.7
298	20211103BS03	1	UU试验	24.67	4.97	200	0	-2	41	744.2	0	42	26.23	418.3	188	0	0	1	1	1	32.79	17.86	577.3	159	3.63	509.15	209.15	0	339.4	298.4	0.32	0	-16.4	20.5	19.9	20.7
299	20211103BS03	1	UU试验	24.75	4.97	200	0	-2	41	744.2	0	42	26.3	416.7	188	0	0	1	1	1	32.88	17.86	575.7	159	3.62	508.35	208.35	0	338.9	297.9	0.32	0	-16.44	20.5	19.9	20.7
300	20211103BS03	1	UU试验	24.83	4.98	200	0	-2	41	746.8	0	42	26.41	418.1	188	0	0	1	1	1	33.01	17.94	577.1	159	3.63	509.05	209.05	0	339.4	298.4	0.32	0	-16.51	20.5	19.9	20.7
301	20211103BS03	1	UU试验	24.92	4.99	200	0	-2	41	746.8	0	42	26.48	416.3	188	0	0	1	1	1	33.1	17.94	575.3	159	3.62	508.15	208.15	0	338.8	297.8	0.32	0	-16.55	20.4	19.9	20.7
302	20211103BS03	1	UU试验	25	5	200	0	-2	41	747.7	0	42	26.58	416.8	188	0	0	1	1	1	33.23	18.01	575.8	159	3.62	508.4	208.4	0	338.9	297.9	0.32	0	-16.61	20.4	19.9	20.7
