# Supplementary material for: Effect of freeze‒thaw cycles on root–Soil composite mechanical properties and slope stability
Source: PLoS One. 2024 Apr 25;19(4):e0302409. doi: 10.1371/journal.pone.0302409 (PMC11045164; doi:10.1371/journal.pone.0302409)
Supplement: S1 File — (ZIP) [file pone.0302409.s001.zip › Original data/original data/三轴/100kpa/100kpa EXCEL/(D6G5,100kpa)20211102BS06_uu_1.xlsx]

## Sheet: _20211102BS06_uu_1
ID	GCID	SpecimenID	TstMode	TimeMin	Squareroot	WeiYa	wytb	FanYa1	KongYa	CR	fytb	TiBian	ZhouXWeiYi	Q1dQ3	TargetWY	TargetFY1	TargetZYLC	TargetStrainSpd	TargetSYWD	TargetZTWD	E1	TuArea	Q11	Q31	Q11cQ31	HalfQ1pQ3	HalfQ1dQ3	Saturation	HalfQ11pQ31	Q1	K0	Ev	Er	sywd	ttwd	ztwd
1	20211102BS06	1	UU试验	0	0	98	0	12	0	0	0	5.5	0	12.2	87	0	0	1	1	1	0	12	0	0	0	0	0	0	0	0	0	0	0	20.7	20.1	20.9
2	20211102BS06	1	UU试验	0.07	0.26	98	0	-3	4	23.1	0	5.5	0	19.3	87	0	0	1	1	1	0	12	113.3	94	1.21	156.65	9.65	0	104.4	100.4	0.84	0	0	20.7	20.1	20.9
3	20211102BS06	1	UU试验	0.12	0.34	98	0	-3	4	29.1	0	5.5	0.04	24.3	87	0	0	1	1	1	0.05	12	118.3	94	1.26	159.15	12.15	0	106.1	102.1	0.8	0	-0.03	20.7	20.1	20.9
4	20211102BS06	1	UU试验	0.22	0.47	98	0	-3	3	44.5	0	5.5	0.15	37.1	87	0	0	1	1	1	0.19	12	132.1	95	1.39	165.55	18.55	0	110.4	107.4	0.73	0	-0.1	20.7	20.1	20.9
5	20211102BS06	1	UU试验	0.27	0.52	98	0	-3	4	47.9	0	5.5	0.22	39.9	87	0	0	1	1	1	0.28	12.06	133.9	94	1.42	166.95	19.95	0	111.3	107.3	0.71	0	-0.14	20.7	20.1	20.9
6	20211102BS06	1	UU试验	0.35	0.59	98	0	-3	4	49.6	0	5.5	0.29	41.1	87	0	0	1	1	1	0.36	12.06	135.1	94	1.44	167.55	20.55	0	111.7	107.7	0.7	0	-0.18	20.7	20.1	20.9
7	20211102BS06	1	UU试验	0.48	0.7	99	0	-3	4	52.2	0	5.5	0.44	43.3	87	0	0	1	1	1	0.55	12.06	138.3	95	1.46	170.15	21.65	0	113.4	109.4	0.7	0	-0.28	20.7	20.1	20.9
8	20211102BS06	1	UU试验	0.57	0.75	99	0	-3	4	54.7	0	5.5	0.55	45.4	87	0	0	1	1	1	0.69	12.06	140.4	95	1.48	171.2	22.7	0	114.1	110.1	0.69	0	-0.34	20.7	20.1	20.9
9	20211102BS06	1	UU试验	0.65	0.81	99	0	-3	4	60.7	0	5.5	0.63	50.3	87	0	0	1	1	1	0.79	12.12	145.3	95	1.53	173.65	25.15	0	115.8	111.8	0.66	0	-0.4	20.7	20.1	20.9
10	20211102BS06	1	UU试验	0.73	0.86	99	0	-3	4	103.5	0	5.5	0.73	85.4	87	0	0	1	1	1	0.91	12.12	180.4	95	1.9	191.2	42.7	0	127.5	123.5	0.54	0	-0.46	20.7	20.1	20.9
11	20211102BS06	1	UU试验	0.82	0.9	98	0	-3	3	121.5	0	5.5	0.8	100.2	87	0	0	1	1	1	1	12.12	195.2	95	2.05	197.1	50.1	0	131.4	128.4	0.49	0	-0.5	20.7	20.1	20.9
12	20211102BS06	1	UU试验	0.9	0.95	98	0	-3	4	144.6	0	5.5	0.91	119.3	87	0	0	1	1	1	1.14	12.12	213.3	94	2.27	206.65	59.65	0	137.8	133.8	0.45	0	-0.57	20.7	20.1	20.9
13	20211102BS06	1	UU试验	0.98	0.99	99	0	-3	4	158.3	0	5.5	0.98	130.6	87	0	0	1	1	1	1.23	12.12	225.6	95	2.37	213.8	65.3	0	142.5	138.5	0.43	0	-0.62	20.7	20.1	20.9
14	20211102BS06	1	UU试验	1.07	1.03	98	0	-3	4	177.1	0	5.5	1.09	146.1	87	0	0	1	1	1	1.36	12.19	240.1	94	2.55	220.05	73.05	0	146.7	142.7	0.4	0	-0.68	20.7	20.1	20.9
15	20211102BS06	1	UU试验	1.15	1.07	98	0	-3	4	189.1	0	5.5	1.16	155.1	87	0	0	1	1	1	1.45	12.19	249.1	94	2.65	224.55	77.55	0	149.7	145.7	0.39	0	-0.73	20.7	20.1	20.9
16	20211102BS06	1	UU试验	1.23	1.11	98	0	-3	4	206.2	0	5.5	1.27	169.2	87	0	0	1	1	1	1.59	12.19	263.2	94	2.8	231.6	84.6	0	154.4	150.4	0.37	0	-0.8	20.7	20.1	20.9
17	20211102BS06	1	UU试验	1.32	1.15	98	0	-3	4	217.3	0	5.5	1.35	178.3	87	0	0	1	1	1	1.69	12.19	272.3	94	2.9	236.15	89.15	0	157.4	153.4	0.35	0	-0.85	20.7	20.1	20.9
18	20211102BS06	1	UU试验	1.4	1.18	98	0	-3	4	232.7	0	5.5	1.46	190.9	87	0	0	1	1	1	1.83	12.25	284.9	94	3.03	242.45	95.45	0	161.6	157.6	0.34	0	-0.92	20.7	20.1	20.9
19	20211102BS06	1	UU试验	1.48	1.22	99	0	-3	4	242.9	0	5.5	1.53	198.3	87	0	0	1	1	1	1.91	12.25	293.3	95	3.09	247.65	99.15	0	165.1	161.1	0.33	0	-0.96	20.7	20.1	20.9
20	20211102BS06	1	UU试验	1.57	1.25	99	0	-3	4	257.5	0	5.5	1.65	210.2	87	0	0	1	1	1	2.06	12.25	305.2	95	3.21	253.6	105.1	0	169.1	165.1	0.32	0	-1.03	20.7	20.1	20.9
21	20211102BS06	1	UU试验	1.65	1.28	99	0	-3	5	266.9	0	5.5	1.72	217.9	87	0	0	1	1	1	2.15	12.25	311.9	94	3.32	257.45	108.95	0	171.6	166.6	0.31	0	-1.08	20.7	20.1	20.9
22	20211102BS06	1	UU试验	1.73	1.32	99	0	-3	4	280.6	0	5.5	1.84	229.1	87	0	0	1	1	1	2.3	12.31	324.1	95	3.41	263.05	114.55	0	175.4	171.4	0.3	0	-1.15	20.7	20.1	20.9
23	20211102BS06	1	UU试验	1.82	1.35	99	0	-3	5	288.3	0	5.5	1.92	234.2	87	0	0	1	1	1	2.4	12.31	328.2	94	3.49	265.6	117.1	0	177.1	172.1	0.3	0	-1.2	20.7	20.1	20.9
24	20211102BS06	1	UU试验	1.9	1.38	99	0	-3	5	299.4	0	5.5	2.04	243.2	87	0	0	1	1	1	2.55	12.31	337.2	94	3.59	270.1	121.6	0	180.1	175.1	0.29	0	-1.27	20.7	20.1	20.9
25	20211102BS06	1	UU试验	1.98	1.41	99	0	-3	5	307.1	0	5.5	2.12	249.5	87	0	0	1	1	1	2.65	12.31	343.5	94	3.65	273.25	124.75	0	182.2	177.2	0.28	0	-1.33	20.7	20.1	20.9
26	20211102BS06	1	UU试验	2.07	1.44	99	0	-3	5	317.4	0	5.5	2.23	257.8	87	0	0	1	1	1	2.79	12.37	351.8	94	3.74	277.4	128.9	0	184.9	179.9	0.28	0	-1.4	20.7	20.1	20.9
27	20211102BS06	1	UU试验	2.15	1.47	98	0	-3	5	324.2	0	5.5	2.31	262.1	87	0	0	1	1	1	2.89	12.37	355.1	93	3.82	278.05	131.05	0	185.4	180.4	0.27	0	-1.45	20.7	20.1	20.9
28	20211102BS06	1	UU试验	2.23	1.49	98	0	-3	5	333.6	0	5.5	2.43	269.7	87	0	0	1	1	1	3.04	12.37	362.7	93	3.9	281.85	134.85	0	187.9	182.9	0.27	0	-1.52	20.7	20.1	20.9
29	20211102BS06	1	UU试验	2.32	1.52	98	0	-3	5	339.6	0	5.5	2.5	274.5	87	0	0	1	1	1	3.13	12.37	367.5	93	3.95	284.25	137.25	0	189.5	184.5	0.26	0	-1.57	20.7	20.1	20.9
30	20211102BS06	1	UU试验	2.4	1.55	99	0	-3	5	349	0	7.3	2.61	282.1	87	0	0	1	1	1	3.26	12.43	376.1	94	4	289.55	141.05	0	193	188	0.26	0	-1.63	20.7	20.1	20.9
31	20211102BS06	1	UU试验	2.48	1.58	99	0	-3	5	354.2	0	7.3	2.69	285	87	0	0	1	1	1	3.36	12.43	379	94	4.03	291	142.5	0	194	189	0.26	0	-1.68	20.7	20.1	20.9
32	20211102BS06	1	UU试验	2.57	1.6	99	0	-3	5	361.9	0	7.3	2.81	291.2	87	0	0	1	1	1	3.51	12.43	385.2	94	4.1	294.1	145.6	0	196.1	191.1	0.25	0	-1.76	20.7	20.1	20.9
33	20211102BS06	1	UU试验	2.65	1.63	99	0	-3	5	367	0	7.3	2.88	295.3	87	0	0	1	1	1	3.6	12.43	389.3	94	4.14	296.15	147.65	0	197.4	192.4	0.25	0	-1.8	20.7	20.1	20.9
34	20211102BS06	1	UU试验	2.73	1.65	99	0	-3	5	373.8	0	7.3	3.01	300.7	87	0	0	1	1	1	3.76	12.5	394.7	94	4.2	298.85	150.35	0	199.2	194.2	0.25	0	-1.88	20.7	20.1	20.9
35	20211102BS06	1	UU试验	2.82	1.68	99	0	-3	5	378.1	0	7.3	3.08	302.5	87	0	0	1	1	1	3.85	12.5	396.5	94	4.22	299.75	151.25	0	199.8	194.8	0.25	0	-1.93	20.7	20.1	20.9
36	20211102BS06	1	UU试验	2.9	1.7	99	0	-3	5	384.9	0	7.3	3.2	307.9	87	0	0	1	1	1	4	12.5	401.9	94	4.28	302.45	153.95	0	201.6	196.6	0.24	0	-2	20.7	20.1	20.9
37	20211102BS06	1	UU试验	2.98	1.73	99	0	-3	5	388.4	0	7.3	3.27	310.7	87	0	0	1	1	1	4.09	12.5	404.7	94	4.31	303.85	155.35	0	202.6	197.6	0.24	0	-2.05	20.7	20.1	20.9
38	20211102BS06	1	UU试验	3.07	1.75	98	0	-3	5	394.4	0	7.3	3.38	315.5	87	0	0	1	1	1	4.22	12.56	408.5	93	4.39	304.75	157.75	0	203.2	198.2	0.24	0	-2.11	20.7	20.1	20.9
39	20211102BS06	1	UU试验	3.15	1.77	99	0	-3	5	398.6	0	7.3	3.46	317.4	87	0	0	1	1	1	4.33	12.56	411.4	94	4.38	307.2	158.7	0	204.8	199.8	0.24	0	-2.17	20.7	20.1	20.9
40	20211102BS06	1	UU试验	3.23	1.8	99	0	-3	5	403.8	0	7.3	3.58	321.5	87	0	0	1	1	1	4.47	12.56	415.5	94	4.42	309.25	160.75	0	206.2	201.2	0.24	0	-2.24	20.7	20.1	20.9
41	20211102BS06	1	UU试验	3.32	1.82	99	0	-3	5	407.2	0	7.3	3.65	324.2	87	0	0	1	1	1	4.56	12.56	418.2	94	4.45	310.6	162.1	0	207.1	202.1	0.23	0	-2.28	20.7	20.1	20.9
42	20211102BS06	1	UU试验	3.4	1.84	99	0	-3	5	413.2	0	7.3	3.77	329	87	0	0	1	1	1	4.71	12.62	423	94	4.5	313	164.5	0	208.7	203.7	0.23	0	-2.36	20.7	20.1	20.9
43	20211102BS06	1	UU试验	3.48	1.87	99	0	-3	5	415.7	0	7.3	3.84	329.4	87	0	0	1	1	1	4.8	12.62	423.4	94	4.5	313.2	164.7	0	208.8	203.8	0.23	0	-2.4	20.7	20.1	20.9
44	20211102BS06	1	UU试验	3.57	1.89	99	0	-3	5	420.9	0	7.3	3.96	333.5	87	0	0	1	1	1	4.95	12.62	427.5	94	4.55	315.25	166.75	0	210.2	205.2	0.23	0	-2.48	20.7	20.1	20.9
45	20211102BS06	1	UU试验	3.65	1.91	99	0	-3	5	425.2	0	7.3	4.03	336.9	87	0	0	1	1	1	5.04	12.62	430.9	94	4.58	316.95	168.45	0	211.3	206.3	0.23	0	-2.52	20.7	20.1	20.9
46	20211102BS06	1	UU试验	3.73	1.93	99	0	-3	5	429.4	0	7.3	4.14	340.3	87	0	0	1	1	1	5.18	12.69	434.3	94	4.62	318.65	170.15	0	212.4	207.4	0.23	0	-2.59	20.7	20.1	20.9
47	20211102BS06	1	UU试验	3.82	1.95	99	0	-3	5	432	0	7.3	4.22	340.4	87	0	0	1	1	1	5.28	12.69	434.4	94	4.62	318.7	170.2	0	212.5	207.5	0.23	0	-2.64	20.7	20.1	20.9
48	20211102BS06	1	UU试验	3.9	1.97	99	0	-3	5	436.3	0	7.3	4.33	343.8	87	0	0	1	1	1	5.41	12.69	437.8	94	4.66	320.4	171.9	0	213.6	208.6	0.22	0	-2.71	20.7	20.1	20.9
49	20211102BS06	1	UU试验	3.98	2	99	0	-3	6	438.8	0	7.3	4.4	345.8	87	0	0	1	1	1	5.5	12.69	438.8	93	4.72	321.4	172.9	0	214.3	208.3	0.22	0	-2.75	20.7	20.1	20.9
50	20211102BS06	1	UU试验	4.07	2.02	99	0	-3	6	442.3	0	7.3	4.51	348.5	87	0	0	1	1	1	5.64	12.75	441.5	93	4.75	322.75	174.25	0	215.2	209.2	0.22	0	-2.82	20.7	20.1	20.9
51	20211102BS06	1	UU试验	4.15	2.04	98	0	-3	5	444.8	0	7.3	4.59	348.9	87	0	0	1	1	1	5.74	12.75	441.9	93	4.75	321.45	174.45	0	214.3	209.3	0.22	0	-2.87	20.7	20.1	20.9
52	20211102BS06	1	UU试验	4.23	2.06	99	0	-3	6	448.3	0	7.3	4.7	351.6	87	0	0	1	1	1	5.88	12.75	444.6	93	4.78	324.3	175.8	0	216.2	210.2	0.22	0	-2.94	20.7	20.1	20.9
53	20211102BS06	1	UU试验	4.32	2.08	99	0	-3	6	450	0	7.3	4.77	352.9	87	0	0	1	1	1	5.96	12.75	445.9	93	4.79	324.95	176.45	0	216.6	210.6	0.22	0	-2.98	20.7	20.1	20.9
54	20211102BS06	1	UU试验	4.4	2.1	99	0	-3	6	454.2	0	7.3	4.88	356.2	87	0	0	1	1	1	6.1	12.75	449.2	93	4.83	326.6	178.1	0	217.7	211.7	0.22	0	-3.05	20.7	20.1	20.9
55	20211102BS06	1	UU试验	4.48	2.12	99	0	-3	6	456.8	0	7.3	4.95	358.3	87	0	0	1	1	1	6.19	12.81	451.3	93	4.85	327.65	179.15	0	218.4	212.4	0.22	0	-3.1	20.7	20.2	20.9
56	20211102BS06	1	UU试验	4.57	2.14	99	0	-3	6	460.2	0	7.3	5.06	359.3	87	0	0	1	1	1	6.33	12.81	452.3	93	4.86	328.15	179.65	0	218.8	212.8	0.22	0	-3.17	20.7	20.1	20.9
57	20211102BS06	1	UU试验	4.65	2.16	99	0	-3	6	462.8	0	7.3	5.13	361.3	87	0	0	1	1	1	6.41	12.81	454.3	93	4.88	329.15	180.65	0	219.4	213.4	0.22	0	-3.21	20.7	20.2	20.9
58	20211102BS06	1	UU试验	4.75	2.18	99	0	-3	6	465.4	0	7.3	5.24	363.3	87	0	0	1	1	1	6.55	12.81	456.3	93	4.91	330.15	181.65	0	220.1	214.1	0.21	0	-3.28	20.7	20.2	20.9
59	20211102BS06	1	UU试验	4.83	2.2	99	0	-3	6	467.1	0	7.3	5.32	364.6	87	0	0	1	1	1	6.65	12.88	457.6	93	4.92	330.8	182.3	0	220.5	214.5	0.21	0	-3.33	20.7	20.1	20.9
60	20211102BS06	1	UU试验	4.9	2.21	99	0	-3	6	469.6	0	7.3	5.39	364.6	87	0	0	1	1	1	6.74	12.88	457.6	93	4.92	330.8	182.3	0	220.5	214.5	0.21	0	-3.37	20.7	20.2	20.9
61	20211102BS06	1	UU试验	4.98	2.23	99	0	-3	6	473.1	0	7.3	5.5	367.3	87	0	0	1	1	1	6.88	12.88	460.3	93	4.95	332.15	183.65	0	221.4	215.4	0.21	0	-3.44	20.7	20.2	20.9
62	20211102BS06	1	UU试验	5.07	2.25	99	0	-3	6	474.8	0	7.3	5.57	368.6	87	0	0	1	1	1	6.96	12.88	461.6	93	4.96	332.8	184.3	0	221.9	215.9	0.21	0	-3.48	20.7	20.1	20.9
63	20211102BS06	1	UU试验	5.15	2.27	99	0	-3	6	478.2	0	7.3	5.68	371.3	87	0	0	1	1	1	7.1	12.94	464.3	93	4.99	334.15	185.65	0	222.8	216.8	0.21	0	-3.55	20.7	20.2	20.9
64	20211102BS06	1	UU试验	5.23	2.29	99	0	-3	6	479	0	7.3	5.75	370.2	87	0	0	1	1	1	7.19	12.94	463.2	93	4.98	333.6	185.1	0	222.4	216.4	0.21	0	-3.6	20.7	20.1	20.9
65	20211102BS06	1	UU试验	5.32	2.31	99	0	-3	6	481.6	0	7.3	5.85	372.2	87	0	0	1	1	1	7.31	12.94	465.2	93	5	334.6	186.1	0	223.1	217.1	0.21	0	-3.66	20.7	20.2	20.9
66	20211102BS06	1	UU试验	5.4	2.32	99	0	-3	6	484.2	0	7.3	5.92	374.2	87	0	0	1	1	1	7.4	12.94	467.2	93	5.02	335.6	187.1	0	223.7	217.7	0.21	0	-3.7	20.7	20.2	20.9
67	20211102BS06	1	UU试验	5.48	2.34	99	0	-3	6	485.9	0	7.3	6.03	375.5	87	0	0	1	1	1	7.54	13	468.5	93	5.04	336.25	187.75	0	224.2	218.2	0.21	0	-3.77	20.7	20.2	20.9
68	20211102BS06	1	UU试验	5.57	2.36	99	0	-3	6	487.6	0	7.3	6.09	375.1	87	0	0	1	1	1	7.61	13	468.1	93	5.03	336.05	187.55	0	224	218	0.21	0	-3.81	20.7	20.2	20.9
69	20211102BS06	1	UU试验	5.65	2.38	99	0	-3	6	490.2	0	7.3	6.2	377.1	87	0	0	1	1	1	7.75	13	470.1	93	5.05	337.05	188.55	0	224.7	218.7	0.21	0	-3.88	20.7	20.2	20.9
70	20211102BS06	1	UU试验	5.73	2.39	99	0	-3	6	492.7	0	7.3	6.27	379	87	0	0	1	1	1	7.84	13	472	93	5.08	338	189.5	0	225.3	219.3	0.21	0	-3.92	20.7	20.2	20.9
71	20211102BS06	1	UU试验	5.82	2.41	99	0	-3	6	495.3	0	7.3	6.37	381	87	0	0	1	1	1	7.96	13.07	474	93	5.1	339	190.5	0	226	220	0.21	0	-3.98	20.7	20.2	20.9
72	20211102BS06	1	UU试验	5.9	2.43	99	0	-3	6	497	0	7.3	6.45	380.3	87	0	0	1	1	1	8.06	13.07	473.3	93	5.09	338.65	190.15	0	225.8	219.8	0.21	0	-4.03	20.7	20.1	20.9
73	20211102BS06	1	UU试验	5.98	2.45	99	0	-3	6	498.7	0	7.3	6.56	381.6	87	0	0	1	1	1	8.2	13.07	474.6	93	5.1	339.3	190.8	0	226.2	220.2	0.21	0	-4.1	20.7	20.2	20.9
74	20211102BS06	1	UU试验	6.07	2.46	99	0	-3	6	500.4	0	7.3	6.63	382.9	87	0	0	1	1	1	8.29	13.07	475.9	93	5.12	339.95	191.45	0	226.6	220.6	0.21	0	-4.14	20.7	20.2	20.9
75	20211102BS06	1	UU试验	6.15	2.48	99	0	-3	6	503.9	0	7.3	6.73	385.5	87	0	0	1	1	1	8.41	13.13	478.5	93	5.15	341.25	192.75	0	227.5	221.5	0.2	0	-4.21	20.7	20.2	20.9
76	20211102BS06	1	UU试验	6.23	2.5	100	0	-3	6	505.6	0	7.3	6.8	385.1	87	0	0	1	1	1	8.5	13.13	479.1	94	5.1	342.55	192.55	0	228.4	222.4	0.21	0	-4.25	20.7	20.2	20.9
77	20211102BS06	1	UU试验	6.32	2.51	99	0	-3	6	508.1	0	7.3	6.91	387	87	0	0	1	1	1	8.64	13.13	480	93	5.16	342	193.5	0	228	222	0.2	0	-4.32	20.7	20.2	20.9
78	20211102BS06	1	UU试验	6.4	2.53	99	0	-3	6	509.8	0	7.3	6.99	388.3	87	0	0	1	1	1	8.74	13.13	481.3	93	5.18	342.65	194.15	0	228.4	222.4	0.2	0	-4.37	20.7	20.2	20.9
79	20211102BS06	1	UU试验	6.48	2.55	99	0	-3	6	513.3	0	7.3	7.1	390.9	87	0	0	1	1	1	8.88	13.2	483.9	93	5.2	343.95	195.45	0	229.3	223.3	0.2	0	-4.44	20.7	20.2	20.9
80	20211102BS06	1	UU试验	6.57	2.56	99	0	-3	6	515	0	7.3	7.17	390.2	87	0	0	1	1	1	8.96	13.2	483.2	93	5.2	343.6	195.1	0	229.1	223.1	0.2	0	-4.48	20.7	20.2	20.9
81	20211102BS06	1	UU试验	6.65	2.58	99	0	-3	6	516.7	0	7.3	7.29	391.4	87	0	0	1	1	1	9.11	13.2	484.4	93	5.21	344.2	195.7	0	229.5	223.5	0.2	0	-4.56	20.7	20.2	20.9
82	20211102BS06	1	UU试验	6.73	2.59	99	0	-3	7	518.4	0	7.3	7.36	392.7	87	0	0	1	1	1	9.2	13.2	484.7	92	5.27	344.85	196.35	0	229.9	222.9	0.2	0	-4.6	20.7	20.2	20.9
83	20211102BS06	1	UU试验	6.82	2.61	99	0	-3	6	520.1	0	7.3	7.48	394	87	0	0	1	1	1	9.35	13.26	487	93	5.24	345.5	197	0	230.3	224.3	0.2	0	-4.68	20.7	20.2	20.9
84	20211102BS06	1	UU试验	6.9	2.63	99	0	-3	7	521.8	0	7.3	7.56	393.5	87	0	0	1	1	1	9.45	13.26	485.5	92	5.28	345.25	196.75	0	230.2	223.2	0.2	0	-4.72	20.7	20.2	20.9
85	20211102BS06	1	UU试验	6.98	2.64	99	0	-3	6	523.5	0	7.3	7.67	394.8	87	0	0	1	1	1	9.59	13.26	487.8	93	5.25	345.9	197.4	0	230.6	224.6	0.2	0	-4.8	20.7	20.2	20.9
86	20211102BS06	1	UU试验	7.07	2.66	99	0	-3	6	525.2	0	7.3	7.74	396.1	87	0	0	1	1	1	9.68	13.26	489.1	93	5.26	346.55	198.05	0	231	225	0.2	0	-4.84	20.7	20.2	20.9
87	20211102BS06	1	UU试验	7.15	2.67	99	0	-3	7	527.8	0	7.3	7.85	398	87	0	0	1	1	1	9.81	13.32	490	92	5.33	347.5	199	0	231.7	224.7	0.2	0	-4.91	20.7	20.2	20.9
88	20211102BS06	1	UU试验	7.23	2.69	99	0	-3	7	529.5	0	7.3	7.93	397.5	87	0	0	1	1	1	9.91	13.32	489.5	92	5.32	347.25	198.75	0	231.5	224.5	0.2	0	-4.96	20.7	20.2	20.9
89	20211102BS06	1	UU试验	7.32	2.7	100	0	-3	7	532.1	0	7.3	8.04	399.5	87	0	0	1	1	1	10.05	13.32	492.5	93	5.3	349.75	199.75	0	233.2	226.2	0.2	0	-5.03	20.7	20.2	20.9
90	20211102BS06	1	UU试验	7.4	2.72	100	0	-3	7	533.8	0	7.3	8.11	400.8	87	0	0	1	1	1	10.14	13.32	493.8	93	5.31	350.4	200.4	0	233.6	226.6	0.2	0	-5.07	20.7	20.2	20.9
91	20211102BS06	1	UU试验	7.48	2.74	100	0	-3	7	536.4	0	7.3	8.22	402.7	87	0	0	1	1	1	10.28	13.39	495.7	93	5.33	351.35	201.35	0	234.2	227.2	0.2	0	-5.14	20.7	20.2	20.9
92	20211102BS06	1	UU试验	7.57	2.75	100	0	-3	7	538.1	0	7.3	8.29	401.9	87	0	0	1	1	1	10.36	13.39	494.9	93	5.32	350.95	200.95	0	234	227	0.2	0	-5.18	20.7	20.2	20.9
93	20211102BS06	1	UU试验	7.65	2.77	99	0	-3	6	540.6	0	7.3	8.4	403.7	87	0	0	1	1	1	10.5	13.39	496.7	93	5.34	350.35	201.85	0	233.6	227.6	0.2	0	-5.25	20.7	20.2	20.9
94	20211102BS06	1	UU试验	7.73	2.78	99	0	-3	7	542.3	0	7.3	8.47	405	87	0	0	1	1	1	10.59	13.45	497	92	5.4	351	202.5	0	234	227	0.2	0	-5.3	20.7	20.2	20.9
95	20211102BS06	1	UU试验	7.82	2.8	99	0	-3	7	544.1	0	7.3	8.58	404.5	87	0	0	1	1	1	10.73	13.45	496.5	92	5.4	350.75	202.25	0	233.8	226.8	0.2	0	-5.37	20.7	20.2	20.9
96	20211102BS06	1	UU试验	7.9	2.81	99	0	-3	7	544.9	0	7.3	8.66	405.1	87	0	0	1	1	1	10.82	13.45	497.1	92	5.4	351.05	202.55	0	234	227	0.2	0	-5.41	20.7	20.2	20.9
97	20211102BS06	1	UU试验	7.98	2.83	99	0	-3	7	547.5	0	7.3	8.76	407.1	87	0	0	1	1	1	10.95	13.45	499.1	92	5.43	352.05	203.55	0	234.7	227.7	0.2	0	-5.47	20.7	20.2	20.9
98	20211102BS06	1	UU试验	8.07	2.84	99	0	-3	7	548.3	0	7.3	8.83	407.7	87	0	0	1	1	1	11.04	13.52	499.7	92	5.43	352.35	203.85	0	234.9	227.9	0.2	0	-5.52	20.7	20.2	20.9
99	20211102BS06	1	UU试验	8.15	2.85	99	0	-3	7	550.9	0	7.3	8.95	407.5	87	0	0	1	1	1	11.19	13.52	499.5	92	5.43	352.25	203.75	0	234.8	227.8	0.2	0	-5.6	20.7	20.2	20.9
100	20211102BS06	1	UU试验	8.23	2.87	100	0	-3	7	551.8	0	7.3	9.02	408.1	87	0	0	1	1	1	11.28	13.52	501.1	93	5.39	354.05	204.05	0	236	229	0.2	0	-5.64	20.7	20.2	20.9
101	20211102BS06	1	UU试验	8.32	2.88	99	0	-3	6	554.3	0	7.3	9.13	410	87	0	0	1	1	1	11.41	13.52	503	93	5.41	353.5	205	0	235.7	229.7	0.19	0	-5.71	20.7	20.2	20.9
102	20211102BS06	1	UU试验	8.4	2.9	100	0	-3	7	555.2	0	7.3	9.19	410.7	87	0	0	1	1	1	11.49	13.58	503.7	93	5.42	355.35	205.35	0	236.9	229.9	0.2	0	-5.75	20.7	20.2	20.9
103	20211102BS06	1	UU试验	8.48	2.91	99	0	-3	7	557.7	0	7.3	9.3	410.7	87	0	0	1	1	1	11.63	13.58	502.7	92	5.46	353.85	205.35	0	235.9	228.9	0.19	0	-5.82	20.7	20.2	20.9
104	20211102BS06	1	UU试验	8.57	2.93	99	0	-3	7	558.6	0	7.3	9.37	411.3	87	0	0	1	1	1	11.71	13.58	503.3	92	5.47	354.15	205.65	0	236.1	229.1	0.19	0	-5.86	20.7	20.2	20.9
105	20211102BS06	1	UU试验	8.65	2.94	99	0	-3	7	560.3	0	7.3	9.48	412.6	87	0	0	1	1	1	11.85	13.58	504.6	92	5.48	354.8	206.3	0	236.5	229.5	0.19	0	-5.93	20.7	20.2	20.9
106	20211102BS06	1	UU试验	8.73	2.96	99	0	-3	7	562	0	7.3	9.55	413.8	87	0	0	1	1	1	11.94	13.65	505.8	92	5.5	355.4	206.9	0	236.9	229.9	0.19	0	-5.97	20.7	20.2	20.9
107	20211102BS06	1	UU试验	8.82	2.97	100	0	-3	7	563.7	0	7.3	9.65	413	87	0	0	1	1	1	12.06	13.65	506	93	5.44	356.5	206.5	0	237.7	230.7	0.19	0	-6.03	20.7	20.2	20.9
108	20211102BS06	1	UU试验	8.9	2.98	100	0	-3	7	564.6	0	7.3	9.72	413.6	87	0	0	1	1	1	12.15	13.65	506.6	93	5.45	356.8	206.8	0	237.9	230.9	0.19	0	-6.08	20.7	20.2	20.9
109	20211102BS06	1	UU试验	8.98	3	99	0	-3	7	566.3	0	7.3	9.82	414.9	87	0	0	1	1	1	12.28	13.65	506.9	92	5.51	355.95	207.45	0	237.3	230.3	0.19	0	-6.14	20.7	20.2	20.9
110	20211102BS06	1	UU试验	9.07	3.01	100	0	-3	7	568	0	7.3	9.89	416.1	87	0	0	1	1	1	12.36	13.72	509.1	93	5.47	358.05	208.05	0	238.7	231.7	0.19	0	-6.18	20.7	20.2	20.9
111	20211102BS06	1	UU试验	9.15	3.02	99	0	-3	7	569.7	0	7.3	10	415.2	87	0	0	1	1	1	12.5	13.72	507.2	92	5.51	356.1	207.6	0	237.4	230.4	0.19	0	-6.25	20.7	20.2	20.9
112	20211102BS06	1	UU试验	9.23	3.04	99	0	-3	7	570.6	0	7.3	10.07	415.9	87	0	0	1	1	1	12.59	13.72	507.9	92	5.52	356.45	207.95	0	237.6	230.6	0.19	0	-6.3	20.7	20.2	20.9
113	20211102BS06	1	UU试验	9.32	3.05	99	0	-3	7	572.3	0	7.3	10.17	417.1	87	0	0	1	1	1	12.71	13.72	509.1	92	5.53	357.05	208.55	0	238	231	0.19	0	-6.36	20.7	20.2	20.9
114	20211102BS06	1	UU试验	9.4	3.07	99	0	-3	7	573.1	0	7.3	10.24	417.7	87	0	0	1	1	1	12.8	13.78	509.7	92	5.54	357.35	208.85	0	238.2	231.2	0.19	0	-6.4	20.7	20.2	20.9
115	20211102BS06	1	UU试验	9.48	3.08	99	0	-3	7	574	0	7.3	10.35	416.5	87	0	0	1	1	1	12.94	13.78	508.5	92	5.53	356.75	208.25	0	237.8	230.8	0.19	0	-6.47	20.7	20.2	20.9
116	20211102BS06	1	UU试验	9.57	3.09	100	0	-3	7	575.7	0	7.3	10.42	417.8	87	0	0	1	1	1	13.03	13.78	510.8	93	5.49	358.9	208.9	0	239.3	232.3	0.19	0	-6.52	20.7	20.2	20.9
117	20211102BS06	1	UU试验	9.65	3.11	99	0	-3	7	577.4	0	7.3	10.52	419	87	0	0	1	1	1	13.15	13.85	511	92	5.55	358	209.5	0	238.7	231.7	0.19	0	-6.58	20.7	20.2	20.9
118	20211102BS06	1	UU试验	9.73	3.12	100	0	-3	7	579.1	0	7.3	10.59	418.1	87	0	0	1	1	1	13.24	13.85	511.1	93	5.5	359.05	209.05	0	239.4	232.4	0.19	0	-6.62	20.7	20.2	20.9
119	20211102BS06	1	UU试验	9.82	3.13	100	0	-3	7	580	0	7.3	10.69	418.8	87	0	0	1	1	1	13.36	13.85	511.8	93	5.5	359.4	209.4	0	239.6	232.6	0.19	0	-6.68	20.7	20.2	20.9
120	20211102BS06	1	UU试验	9.9	3.15	99	0	-3	7	580.8	0	7.3	10.76	419.4	87	0	0	1	1	1	13.45	13.85	511.4	92	5.56	358.2	209.7	0	238.8	231.8	0.19	0	-6.73	20.7	20.2	20.9
121	20211102BS06	1	UU试验	9.98	3.16	100	0	-3	7	582.6	0	7.3	10.86	420.6	87	0	0	1	1	1	13.58	13.91	513.6	93	5.52	360.3	210.3	0	240.2	233.2	0.19	0	-6.79	20.7	20.2	20.9
122	20211102BS06	1	UU试验	10.07	3.17	99	0	-3	7	582.6	0	7.3	10.93	418.8	87	0	0	1	1	1	13.66	13.91	510.8	92	5.55	357.9	209.4	0	238.6	231.6	0.19	0	-6.83	20.7	20.2	20.9
123	20211102BS06	1	UU试验	10.15	3.19	100	0	-3	7	585.1	0	7.3	11.03	420.6	87	0	0	1	1	1	13.79	13.91	513.6	93	5.52	360.3	210.3	0	240.2	233.2	0.19	0	-6.9	20.7	20.2	20.9
124	20211102BS06	1	UU试验	10.23	3.2	99	0	-3	7	586	0	7.3	11.1	421.3	87	0	0	1	1	1	13.88	13.91	513.3	92	5.58	359.15	210.65	0	239.4	232.4	0.19	0	-6.94	20.7	20.2	20.9
125	20211102BS06	1	UU试验	10.32	3.21	99	0	-3	7	587.7	0	7.3	11.2	422.5	87	0	0	1	1	1	14	13.98	514.5	92	5.59	359.75	211.25	0	239.8	232.8	0.19	0	-7	20.7	20.2	20.9
126	20211102BS06	1	UU试验	10.4	3.22	100	0	-3	7	588.5	0	7.3	11.27	421	87	0	0	1	1	1	14.09	13.98	514	93	5.53	360.5	210.5	0	240.3	233.3	0.19	0	-7.05	20.7	20.2	20.9
127	20211102BS06	1	UU试验	10.48	3.24	100	0	-3	7	589.4	0	7.3	11.37	421.6	87	0	0	1	1	1	14.21	13.98	514.6	93	5.53	360.8	210.8	0	240.5	233.5	0.19	0	-7.11	20.7	20.2	20.9
128	20211102BS06	1	UU试验	10.57	3.25	99	0	-3	7	590.3	0	7.3	11.44	422.2	87	0	0	1	1	1	14.3	13.98	514.2	92	5.59	359.6	211.1	0	239.7	232.7	0.19	0	-7.15	20.7	20.2	20.9
129	20211102BS06	1	UU试验	10.65	3.26	99	0	-3	7	592	0	7.3	11.54	423.5	87	0	0	1	1	1	14.43	14.05	515.5	92	5.6	360.25	211.75	0	240.2	233.2	0.19	0	-7.22	20.7	20.2	20.9
130	20211102BS06	1	UU试验	10.73	3.28	99	0	-3	7	592.8	0	7.3	11.61	421.9	87	0	0	1	1	1	14.51	14.05	513.9	92	5.59	359.45	210.95	0	239.6	232.6	0.19	0	-7.26	20.7	20.2	20.9
131	20211102BS06	1	UU试验	10.82	3.29	100	0	-3	7	594.5	0	7.3	11.72	423.1	87	0	0	1	1	1	14.65	14.05	516.1	93	5.55	361.55	211.55	0	241	234	0.19	0	-7.33	20.7	20.2	20.9
132	20211102BS06	1	UU试验	10.9	3.3	100	0	-3	7	596.2	0	7.3	11.78	424.3	87	0	0	1	1	1	14.73	14.05	517.3	93	5.56	362.15	212.15	0	241.4	234.4	0.19	0	-7.37	20.7	20.2	20.9
133	20211102BS06	1	UU试验	10.98	3.31	99	0	-3	7	597.1	0	7.3	11.88	425	87	0	0	1	1	1	14.85	14.11	517	92	5.62	361	212.5	0	240.7	233.7	0.19	0	-7.43	20.7	20.2	20.9
134	20211102BS06	1	UU试验	11.07	3.33	99	0	-3	7	598	0	9.1	11.95	423.8	87	0	0	1	1	1	14.94	14.11	515.8	92	5.61	360.4	211.9	0	240.3	233.3	0.19	0	-7.47	20.7	20.2	20.9
135	20211102BS06	1	UU试验	11.15	3.34	99	0	-3	7	600.5	0	9.1	12.06	425.6	87	0	0	1	1	1	15.08	14.11	517.6	92	5.63	361.3	212.8	0	240.9	233.9	0.19	0	-7.54	20.7	20.2	20.9
136	20211102BS06	1	UU试验	11.23	3.35	99	0	-3	7	602.2	0	9.1	12.13	426.8	87	0	0	1	1	1	15.16	14.11	518.8	92	5.64	361.9	213.4	0	241.3	234.3	0.19	0	-7.58	20.7	20.3	20.9
137	20211102BS06	1	UU试验	11.32	3.36	100	0	-3	7	603.9	0	9.1	12.25	428	87	0	0	1	1	1	15.31	14.18	521	93	5.6	364	214	0	242.7	235.7	0.19	0	-7.66	20.7	20.2	20.9
138	20211102BS06	1	UU试验	11.4	3.38	100	0	-3	7	605.7	0	9.1	12.32	427.2	87	0	0	1	1	1	15.4	14.18	520.2	93	5.59	363.6	213.6	0	242.4	235.4	0.19	0	-7.7	20.7	20.3	20.9
139	20211102BS06	1	UU试验	11.48	3.39	100	0	-3	7	607.4	0	9.1	12.43	428.3	87	0	0	1	1	1	15.54	14.18	521.3	93	5.61	364.15	214.15	0	242.8	235.8	0.19	0	-7.77	20.7	20.2	20.9
140	20211102BS06	1	UU试验	11.57	3.4	100	0	-3	7	608.2	0	9.1	12.51	428.9	87	0	0	1	1	1	15.64	14.25	521.9	93	5.61	364.45	214.45	0	243	236	0.19	0	-7.82	20.7	20.3	21
141	20211102BS06	1	UU试验	11.65	3.41	99	0	-3	7	609.9	0	9.1	12.62	428	87	0	0	1	1	1	15.78	14.25	520	92	5.65	362.5	214	0	241.7	234.7	0.19	0	-7.89	20.8	20.2	21
142	20211102BS06	1	UU试验	11.73	3.43	99	0	-3	7	610.8	0	9.1	12.69	428.6	87	0	0	1	1	1	15.86	14.25	520.6	92	5.66	362.8	214.3	0	241.9	234.9	0.19	0	-7.93	20.7	20.3	20.9
143	20211102BS06	1	UU试验	11.82	3.44	99	0	-3	7	613.4	0	7.3	12.8	430.5	87	0	0	1	1	1	16	14.31	522.5	92	5.68	363.75	215.25	0	242.5	235.5	0.19	0	-8	20.7	20.2	20.9
144	20211102BS06	1	UU试验	11.9	3.45	100	0	-3	7	614.2	0	9.1	12.87	429.2	87	0	0	1	1	1	16.09	14.31	522.2	93	5.62	364.6	214.6	0	243.1	236.1	0.19	0	-8.05	20.7	20.2	20.9
145	20211102BS06	1	UU试验	11.98	3.46	100	0	-3	7	616.8	0	7.3	12.97	431	87	0	0	1	1	1	16.21	14.31	524	93	5.63	365.5	215.5	0	243.7	236.7	0.19	0	-8.11	20.7	20.3	20.9
146	20211102BS06	1	UU试验	12.07	3.47	100	0	-3	7	617.6	0	7.3	13.04	431.6	87	0	0	1	1	1	16.3	14.31	524.6	93	5.64	365.8	215.8	0	243.9	236.9	0.19	0	-8.15	20.7	20.2	20.9
147	20211102BS06	1	UU试验	12.15	3.49	100	0	-3	7	619.3	0	7.3	13.15	432.8	87	0	0	1	1	1	16.44	14.38	525.8	93	5.65	366.4	216.4	0	244.3	237.3	0.19	0	-8.22	20.7	20.2	20.9
148	20211102BS06	1	UU试验	12.23	3.5	100	0	-3	7	620.2	0	9.1	13.23	431.3	87	0	0	1	1	1	16.54	14.38	524.3	93	5.64	365.65	215.65	0	243.8	236.8	0.19	0	-8.27	20.7	20.2	20.9
149	20211102BS06	1	UU试验	12.32	3.51	100	0	-3	7	621	0	7.3	13.33	431.8	87	0	0	1	1	1	16.66	14.38	524.8	93	5.64	365.9	215.9	0	243.9	236.9	0.19	0	-8.33	20.6	20.2	20.9
150	20211102BS06	1	UU试验	12.4	3.52	99	0	-3	7	622.8	0	7.3	13.4	433.1	87	0	0	1	1	1	16.75	14.45	525.1	92	5.71	365.05	216.55	0	243.4	236.4	0.19	0	-8.38	20.7	20.2	20.9
151	20211102BS06	1	UU试验	12.48	3.53	99	0	-3	7	624.5	0	7.3	13.51	432.2	87	0	0	1	1	1	16.89	14.45	524.2	92	5.7	364.6	216.1	0	243.1	236.1	0.19	0	-8.45	20.7	20.2	20.9
152	20211102BS06	1	UU试验	12.57	3.54	99	0	-3	7	625.3	0	7.3	13.58	432.7	87	0	0	1	1	1	16.98	14.45	524.7	92	5.7	364.85	216.35	0	243.2	236.2	0.19	0	-8.49	20.7	20.2	20.9
153	20211102BS06	1	UU试验	12.65	3.56	99	0	-3	7	626.2	0	7.3	13.69	433.4	87	0	0	1	1	1	17.11	14.45	525.4	92	5.71	365.2	216.7	0	243.5	236.5	0.19	0	-8.56	20.7	20.2	20.9
154	20211102BS06	1	UU试验	12.73	3.57	100	0	-3	7	627	0	7.3	13.76	433.9	87	0	0	1	1	1	17.2	14.51	526.9	93	5.67	366.95	216.95	0	244.6	237.6	0.19	0	-8.6	20.6	20.2	20.9
155	20211102BS06	1	UU试验	12.82	3.58	100	0	-3	7	628.7	0	7.3	13.87	433.3	87	0	0	1	1	1	17.34	14.51	526.3	93	5.66	366.65	216.65	0	244.4	237.4	0.19	0	-8.67	20.7	20.2	20.9
156	20211102BS06	1	UU试验	12.9	3.59	100	0	-3	7	629.6	0	7.3	13.94	433.9	87	0	0	1	1	1	17.43	14.51	526.9	93	5.67	366.95	216.95	0	244.6	237.6	0.19	0	-8.72	20.7	20.2	20.9
157	20211102BS06	1	UU试验	12.98	3.6	100	0	-3	7	630.5	0	7.3	14.05	434.5	87	0	0	1	1	1	17.56	14.58	527.5	93	5.67	367.25	217.25	0	244.8	237.8	0.19	0	-8.78	20.6	20.2	20.9
158	20211102BS06	1	UU试验	13.07	3.61	100	0	-3	7	633	0	7.3	14.12	434.2	87	0	0	1	1	1	17.65	14.58	527.2	93	5.67	367.1	217.1	0	244.7	237.7	0.19	0	-8.82	20.7	20.2	20.9
159	20211102BS06	1	UU试验	13.15	3.63	99	0	-3	7	633.9	0	7.3	14.22	434.8	87	0	0	1	1	1	17.78	14.58	526.8	92	5.73	365.9	217.4	0	243.9	236.9	0.19	0	-8.89	20.6	20.2	20.8
160	20211102BS06	1	UU试验	13.23	3.64	100	0	-3	8	634.7	0	7.3	14.29	435.3	87	0	0	1	1	1	17.86	14.58	527.3	92	5.73	367.65	217.65	0	245.1	237.1	0.19	0	-8.93	20.7	20.2	20.9
161	20211102BS06	1	UU试验	13.32	3.65	99	0	-3	8	635.6	0	7.3	14.39	435.9	87	0	0	1	1	1	17.99	14.65	526.9	91	5.79	366.45	217.95	0	244.3	236.3	0.19	0	-8.99	20.7	20.2	20.8
162	20211102BS06	1	UU试验	13.4	3.66	100	0	-3	7	635.6	0	7.3	14.46	433.9	87	0	0	1	1	1	18.08	14.65	526.9	93	5.67	366.95	216.95	0	244.6	237.6	0.19	0	-9.04	20.6	20.2	20.8
163	20211102BS06	1	UU试验	13.48	3.67	100	0	-3	7	638.2	0	7.3	14.57	435.6	87	0	0	1	1	1	18.21	14.65	528.6	93	5.68	367.8	217.8	0	245.2	238.2	0.19	0	-9.11	20.6	20.2	20.9
164	20211102BS06	1	UU试验	13.57	3.68	100	0	-3	7	638.2	0	7.3	14.64	435.6	87	0	0	1	1	1	18.3	14.72	528.6	93	5.68	367.8	217.8	0	245.2	238.2	0.19	0	-9.15	20.7	20.2	20.9
165	20211102BS06	1	UU试验	13.65	3.69	99	0	-3	7	639	0	7.3	14.75	434.1	87	0	0	1	1	1	18.44	14.72	526.1	92	5.72	365.55	217.05	0	243.7	236.7	0.19	0	-9.22	20.6	20.2	20.8
166	20211102BS06	1	UU试验	13.73	3.71	100	0	-2	8	639.9	0	9.1	14.82	434.7	87	0	0	1	1	1	18.52	14.72	526.7	92	5.73	367.35	217.35	0	244.9	236.9	0.19	0	-9.26	20.7	20.2	20.9
167	20211102BS06	1	UU试验	13.82	3.72	100	0	-3	7	640.7	0	7.3	14.92	435.3	87	0	0	1	1	1	18.65	14.79	528.3	93	5.68	367.65	217.65	0	245.1	238.1	0.19	0	-9.32	20.6	20.2	20.8
168	20211102BS06	1	UU试验	13.9	3.73	100	0	-3	8	641.6	0	7.3	14.99	433.8	87	0	0	1	1	1	18.74	14.79	525.8	92	5.72	366.9	216.9	0	244.6	236.6	0.19	0	-9.37	20.6	20.2	20.9
169	20211102BS06	1	UU试验	13.98	3.74	100	0	-3	8	642.4	0	7.3	15.09	434.3	87	0	0	1	1	1	18.86	14.79	526.3	92	5.72	367.15	217.15	0	244.8	236.8	0.19	0	-9.43	20.6	20.2	20.9
170	20211102BS06	1	UU试验	14.07	3.75	99	0	-3	7	644.1	0	7.3	15.16	435.5	87	0	0	1	1	1	18.95	14.79	527.5	92	5.73	366.25	217.75	0	244.2	237.2	0.19	0	-9.48	20.6	20.2	20.8
171	20211102BS06	1	UU试验	14.15	3.76	100	0	-3	7	644.1	0	7.3	15.26	435.5	87	0	0	1	1	1	19.08	14.85	528.5	93	5.68	367.75	217.75	0	245.2	238.2	0.19	0	-9.54	20.6	20.2	20.8
172	20211102BS06	1	UU试验	14.23	3.77	100	0	-3	7	645	0	7.3	15.33	434.3	87	0	0	1	1	1	19.16	14.85	527.3	93	5.67	367.15	217.15	0	244.8	237.8	0.19	0	-9.58	20.6	20.2	20.9
173	20211102BS06	1	UU试验	14.32	3.78	99	0	-3	7	646.7	0	7.3	15.43	435.5	87	0	0	1	1	1	19.29	14.85	527.5	92	5.73	366.25	217.75	0	244.2	237.2	0.19	0	-9.65	20.6	20.2	20.8
174	20211102BS06	1	UU试验	14.4	3.79	100	0	-3	8	647.6	0	7.3	15.5	436.1	87	0	0	1	1	1	19.38	14.85	528.1	92	5.74	368.05	218.05	0	245.4	237.4	0.19	0	-9.69	20.6	20.2	20.8
175	20211102BS06	1	UU试验	14.48	3.81	100	0	-3	7	649.3	0	7.3	15.61	437.2	87	0	0	1	1	1	19.51	14.92	530.2	93	5.7	368.6	218.6	0	245.7	238.7	0.19	0	-9.76	20.6	20.2	20.8
176	20211102BS06	1	UU试验	14.57	3.82	100	0	-3	7	649.3	0	7.3	15.67	435.2	87	0	0	1	1	1	19.59	14.92	528.2	93	5.68	367.6	217.6	0	245.1	238.1	0.19	0	-9.8	20.6	20.2	20.8
177	20211102BS06	1	UU试验	14.65	3.83	100	0	-3	8	650.1	0	7.3	15.78	435.7	87	0	0	1	1	1	19.73	14.92	527.7	92	5.74	367.85	217.85	0	245.2	237.2	0.19	0	-9.87	20.6	20.2	20.8
178	20211102BS06	1	UU试验	14.73	3.84	100	0	-3	7	651.8	0	7.3	15.85	436.9	87	0	0	1	1	1	19.81	14.99	529.9	93	5.7	368.45	218.45	0	245.6	238.6	0.19	0	-9.91	20.6	20.2	20.8
179	20211102BS06	1	UU试验	14.82	3.85	99	0	-3	7	651.8	0	9.1	15.95	434.8	87	0	0	1	1	1	19.94	14.99	526.8	92	5.73	365.9	217.4	0	243.9	236.9	0.19	0	-9.97	20.7	20.2	20.9
180	20211102BS06	1	UU试验	14.9	3.86	100	0	-3	8	651.8	0	7.3	16.02	434.8	87	0	0	1	1	1	20.03	14.99	526.8	92	5.73	367.4	217.4	0	244.9	236.9	0.19	0	-10.02	20.6	20.2	20.9
181	20211102BS06	1	UU试验	14.98	3.87	99	0	-3	7	652.7	0	7.3	16.12	435.4	87	0	0	1	1	1	20.15	15.06	527.4	92	5.73	366.2	217.7	0	244.1	237.1	0.19	0	-10.07	20.6	20.2	20.8
182	20211102BS06	1	UU试验	15.07	3.88	100	0	-3	7	653.6	0	7.3	16.18	434	87	0	0	1	1	1	20.23	15.06	527	93	5.67	367	217	0	244.7	237.7	0.19	0	-10.12	20.6	20.2	20.8
183	20211102BS06	1	UU试验	15.15	3.89	100	0	-3	7	655.3	0	7.3	16.28	435.1	87	0	0	1	1	1	20.35	15.06	528.1	93	5.68	367.55	217.55	0	245	238	0.19	0	-10.18	20.6	20.2	20.8
184	20211102BS06	1	UU试验	15.23	3.9	100	0	-3	8	655.3	0	9.1	16.35	435.1	87	0	0	1	1	1	20.44	15.06	527.1	92	5.73	367.55	217.55	0	245	237	0.19	0	-10.22	20.7	20.2	20.9
185	20211102BS06	1	UU试验	15.32	3.91	100	0	-3	7	657	0	7.3	16.45	436.3	87	0	0	1	1	1	20.56	15.13	529.3	93	5.69	368.15	218.15	0	245.4	238.4	0.19	0	-10.28	20.6	20.2	20.9
186	20211102BS06	1	UU试验	15.4	3.92	100	0	-3	7	657.8	0	9.1	16.52	434.8	87	0	0	1	1	1	20.65	15.13	527.8	93	5.68	367.4	217.4	0	244.9	237.9	0.19	0	-10.32	20.6	20.2	20.8
187	20211102BS06	1	UU试验	15.48	3.93	100	0	-3	8	658.7	0	7.3	16.62	435.4	87	0	0	1	1	1	20.77	15.13	527.4	92	5.73	367.7	217.7	0	245.1	237.1	0.19	0	-10.39	20.6	20.2	20.8
188	20211102BS06	1	UU试验	15.57	3.95	100	0	-3	7	660.4	0	7.3	16.69	436.5	87	0	0	1	1	1	20.86	15.2	529.5	93	5.69	368.25	218.25	0	245.5	238.5	0.19	0	-10.43	20.6	20.2	20.9
189	20211102BS06	1	UU试验	15.65	3.96	99	0	-3	7	661.3	0	7.3	16.79	435.1	87	0	0	1	1	1	20.99	15.2	527.1	92	5.73	366.05	217.55	0	244	237	0.19	0	-10.49	20.6	20.2	20.8
190	20211102BS06	1	UU试验	15.73	3.97	99	0	-3	8	663	0	9.1	16.86	436.2	87	0	0	1	1	1	21.08	15.2	527.2	91	5.79	366.6	218.1	0	244.4	236.4	0.18	0	-10.54	20.6	20.2	20.9
191	20211102BS06	1	UU试验	15.82	3.98	99	0	-3	8	664.7	0	9.1	16.97	437.3	87	0	0	1	1	1	21.21	15.2	528.3	91	5.81	367.15	218.65	0	244.8	236.8	0.18	0	-10.61	20.6	20.2	20.8
192	20211102BS06	1	UU试验	15.9	3.99	100	0	-3	8	665.5	0	7.3	17.04	437.8	87	0	0	1	1	1	21.3	15.27	529.8	92	5.76	368.9	218.9	0	245.9	237.9	0.19	0	-10.65	20.6	20.2	20.9
193	20211102BS06	1	UU试验	15.98	4	100	0	-3	8	668.1	0	7.3	17.15	437.5	87	0	0	1	1	1	21.44	15.27	529.5	92	5.76	368.75	218.75	0	245.8	237.8	0.19	0	-10.72	20.6	20.2	20.9
194	20211102BS06	1	UU试验	16.07	4.01	99	0	-3	7	669	0	7.3	17.22	438.1	87	0	0	1	1	1	21.53	15.27	530.1	92	5.76	367.55	219.05	0	245	238	0.18	0	-10.77	20.6	20.2	20.8
195	20211102BS06	1	UU试验	16.15	4.02	100	0	-3	8	669.8	0	9.1	17.32	438.6	87	0	0	1	1	1	21.65	15.34	530.6	92	5.77	369.3	219.3	0	246.2	238.2	0.19	0	-10.82	20.6	20.2	20.9
196	20211102BS06	1	UU试验	16.23	4.03	100	0	-3	8	670.7	0	9.1	17.4	437.2	87	0	0	1	1	1	21.75	15.34	529.2	92	5.75	368.6	218.6	0	245.7	237.7	0.19	0	-10.88	20.6	20.2	20.9
197	20211102BS06	1	UU试验	16.32	4.04	100	0	-3	7	672.4	0	7.3	17.5	438.3	87	0	0	1	1	1	21.88	15.34	531.3	93	5.71	369.15	219.15	0	246.1	239.1	0.19	0	-10.94	20.6	20.2	20.8
198	20211102BS06	1	UU试验	16.4	4.05	99	0	-3	8	673.2	0	9.1	17.57	438.9	87	0	0	1	1	1	21.96	15.41	529.9	91	5.82	367.95	219.45	0	245.3	237.3	0.18	0	-10.98	20.6	20.2	20.8
199	20211102BS06	1	UU试验	16.48	4.06	99	0	-3	8	674.1	0	7.3	17.69	437.4	87	0	0	1	1	1	22.11	15.41	528.4	91	5.81	367.2	218.7	0	244.8	236.8	0.18	0	-11.06	20.6	20.2	20.8
200	20211102BS06	1	UU试验	16.57	4.07	100	0	-3	8	674.1	0	9.1	17.76	437.4	87	0	0	1	1	1	22.2	15.41	529.4	92	5.75	368.7	218.7	0	245.8	237.8	0.19	0	-11.1	20.6	20.2	20.9
201	20211102BS06	1	UU试验	16.65	4.08	100	0	-3	8	675.8	0	7.3	17.86	438.5	87	0	0	1	1	1	22.33	15.48	530.5	92	5.77	369.25	219.25	0	246.2	238.2	0.19	0	-11.16	20.6	20.2	20.9
202	20211102BS06	1	UU试验	16.73	4.09	99	0	-3	7	676.7	0	9.1	17.93	437.1	87	0	0	1	1	1	22.41	15.48	529.1	92	5.75	367.05	218.55	0	244.7	237.7	0.18	0	-11.21	20.6	20.2	20.8
203	20211102BS06	1	UU试验	16.82	4.1	100	0	-3	8	678.4	0	9.1	18.04	438.2	87	0	0	1	1	1	22.55	15.48	530.2	92	5.76	369.1	219.1	0	246.1	238.1	0.19	0	-11.28	20.6	20.2	20.8
204	20211102BS06	1	UU试验	16.9	4.11	100	0	-3	8	679.2	0	9.1	18.12	438.8	87	0	0	1	1	1	22.65	15.54	530.8	92	5.77	369.4	219.4	0	246.3	238.3	0.19	0	-11.32	20.6	20.2	20.9
205	20211102BS06	1	UU试验	16.98	4.12	100	0	-3	7	681.8	0	9.1	18.23	438.7	87	0	0	1	1	1	22.79	15.54	531.7	93	5.72	369.35	219.35	0	246.2	239.2	0.19	0	-11.4	20.6	20.2	20.8
206	20211102BS06	1	UU试验	17.07	4.13	100	0	-3	8	682.6	0	9.1	18.3	439.3	87	0	0	1	1	1	22.88	15.54	531.3	92	5.78	369.65	219.65	0	246.4	238.4	0.19	0	-11.44	20.6	20.2	20.9
207	20211102BS06	1	UU试验	17.15	4.14	100	0	-3	8	683.5	0	9.1	18.4	439.8	87	0	0	1	1	1	23	15.61	531.8	92	5.78	369.9	219.9	0	246.6	238.6	0.19	0	-11.5	20.6	20.2	20.9
208	20211102BS06	1	UU试验	17.23	4.15	100	0	-3	8	685.2	0	9.1	18.47	438.9	87	0	0	1	1	1	23.09	15.61	530.9	92	5.77	369.45	219.45	0	246.3	238.3	0.19	0	-11.55	20.6	20.2	20.8
209	20211102BS06	1	UU试验	17.32	4.16	100	0	-3	8	686.9	0	9.1	18.58	440	87	0	0	1	1	1	23.23	15.61	532	92	5.78	370	220	0	246.7	238.7	0.19	0	-11.62	20.6	20.2	20.8
210	20211102BS06	1	UU试验	17.4	4.17	100	0	-3	8	687.8	0	7.3	18.65	440.6	87	0	0	1	1	1	23.31	15.61	532.6	92	5.79	370.3	220.3	0	246.9	238.9	0.18	0	-11.66	20.6	20.2	20.8
211	20211102BS06	1	UU试验	17.48	4.18	100	0	-3	8	688.6	0	9.1	18.76	441.1	87	0	0	1	1	1	23.45	15.69	533.1	92	5.79	370.55	220.55	0	247	239	0.18	0	-11.73	20.6	20.2	20.9
212	20211102BS06	1	UU试验	17.57	4.19	100	0	-3	8	690.3	0	9.1	18.83	440	87	0	0	1	1	1	23.54	15.69	532	92	5.78	370	220	0	246.7	238.7	0.19	0	-11.77	20.6	20.2	20.9
213	20211102BS06	1	UU试验	17.65	4.2	99	0	-3	8	691.2	0	7.3	18.94	440.5	87	0	0	1	1	1	23.68	15.76	531.5	91	5.84	368.75	220.25	0	245.8	237.8	0.18	0	-11.84	20.6	20.2	20.9
214	20211102BS06	1	UU试验	17.73	4.21	100	0	-3	8	691.2	0	9.1	19.01	438.6	87	0	0	1	1	1	23.76	15.76	530.6	92	5.77	369.3	219.3	0	246.2	238.2	0.19	0	-11.88	20.6	20.2	20.9
215	20211102BS06	1	UU试验	17.82	4.22	100	0	-3	8	692.9	0	9.1	19.12	439.7	87	0	0	1	1	1	23.9	15.76	531.7	92	5.78	369.85	219.85	0	246.6	238.6	0.19	0	-11.95	20.6	20.2	20.8
216	20211102BS06	1	UU试验	17.9	4.23	100	0	-3	8	693.8	0	9.1	19.18	440.2	87	0	0	1	1	1	23.98	15.76	532.2	92	5.78	370.1	220.1	0	246.7	238.7	0.19	0	-11.99	20.6	20.2	20.8
217	20211102BS06	1	UU试验	17.98	4.24	100	0	-3	8	695.5	0	9.1	19.29	441.3	87	0	0	1	1	1	24.11	15.83	533.3	92	5.8	370.65	220.65	0	247.1	239.1	0.18	0	-12.06	20.6	20.2	20.8
218	20211102BS06	1	UU试验	18.07	4.25	100	0	-3	8	696.3	0	9.1	19.36	439.9	87	0	0	1	1	1	24.2	15.83	531.9	92	5.78	369.95	219.95	0	246.6	238.6	0.19	0	-12.1	20.6	20.2	20.8
219	20211102BS06	1	UU试验	18.15	4.26	100	0	-3	8	695.5	0	9.1	19.47	439.4	87	0	0	1	1	1	24.34	15.9	531.4	92	5.78	369.7	219.7	0	246.5	238.5	0.19	0	-12.17	20.6	20.2	20.8
220	20211102BS06	1	UU试验	18.23	4.27	100	0	-3	8	695.5	0	9.1	19.54	437.4	87	0	0	1	1	1	24.43	15.9	529.4	92	5.75	368.7	218.7	0	245.8	237.8	0.19	0	-12.22	20.6	20.2	20.9
221	20211102BS06	1	UU试验	18.32	4.28	100	0	-3	8	695.5	0	9.1	19.64	437.4	87	0	0	1	1	1	24.55	15.9	529.4	92	5.75	368.7	218.7	0	245.8	237.8	0.19	0	-12.28	20.6	20.2	20.8
222	20211102BS06	1	UU试验	18.4	4.29	100	0	-3	8	695.5	0	9.1	19.71	437.4	87	0	0	1	1	1	24.64	15.9	529.4	92	5.75	368.7	218.7	0	245.8	237.8	0.19	0	-12.32	20.6	20.2	20.8
223	20211102BS06	1	UU试验	18.48	4.3	99	0	-3	8	696.3	0	9.1	19.82	437.9	87	0	0	1	1	1	24.78	15.97	528.9	91	5.81	367.45	218.95	0	245	237	0.18	0	-12.39	20.6	20.2	20.8
224	20211102BS06	1	UU试验	18.57	4.31	99	0	-3	8	697.2	0	9.1	19.89	436.6	87	0	0	1	1	1	24.86	15.97	527.6	91	5.8	366.8	218.3	0	244.5	236.5	0.18	0	-12.43	20.6	20.2	20.8
225	20211102BS06	1	UU试验	18.65	4.32	100	0	-3	8	698	0	9.1	19.99	437.1	87	0	0	1	1	1	24.99	15.97	529.1	92	5.75	368.55	218.55	0	245.7	237.7	0.19	0	-12.5	20.6	20.2	20.9
226	20211102BS06	1	UU试验	18.73	4.33	99	0	-3	8	698	0	9.1	20.06	437.1	87	0	0	1	1	1	25.08	16.04	528.1	91	5.8	367.05	218.55	0	244.7	236.7	0.18	0	-12.54	20.6	20.2	20.8
227	20211102BS06	1	UU试验	18.82	4.34	100	0	-3	8	699.7	0	9.1	20.16	436.2	87	0	0	1	1	1	25.2	16.04	528.2	92	5.74	368.1	218.1	0	245.4	237.4	0.19	0	-12.6	20.6	20.2	20.8
228	20211102BS06	1	UU试验	18.9	4.35	100	0	-3	8	699.7	0	9.1	20.23	436.2	87	0	0	1	1	1	25.29	16.04	528.2	92	5.74	368.1	218.1	0	245.4	237.4	0.19	0	-12.65	20.6	20.2	20.8
229	20211102BS06	1	UU试验	18.98	4.36	100	0	-3	8	699.7	0	9.1	20.33	436.2	87	0	0	1	1	1	25.41	16.11	528.2	92	5.74	368.1	218.1	0	245.4	237.4	0.19	0	-12.71	20.6	20.2	20.8
230	20211102BS06	1	UU试验	19.07	4.37	100	0	-3	8	700.6	0	9.1	20.4	434.9	87	0	0	1	1	1	25.5	16.11	526.9	92	5.73	367.45	217.45	0	245	237	0.19	0	-12.75	20.6	20.2	20.8
231	20211102BS06	1	UU试验	19.15	4.38	100	0	-3	8	702.3	0	9.1	20.51	435.9	87	0	0	1	1	1	25.64	16.11	527.9	92	5.74	367.95	217.95	0	245.3	237.3	0.19	0	-12.82	20.6	20.2	20.8
232	20211102BS06	1	UU试验	19.23	4.39	100	0	-3	8	702.3	0	9.1	20.58	435.9	87	0	0	1	1	1	25.73	16.18	527.9	92	5.74	367.95	217.95	0	245.3	237.3	0.19	0	-12.87	20.6	20.2	20.8
233	20211102BS06	1	UU试验	19.32	4.4	100	0	-3	8	702.3	0	9.1	20.68	434.1	87	0	0	1	1	1	25.85	16.18	526.1	92	5.72	367.05	217.05	0	244.7	236.7	0.19	0	-12.93	20.6	20.2	20.8
234	20211102BS06	1	UU试验	19.4	4.4	100	0	-3	8	703.2	0	9.1	20.75	434.6	87	0	0	1	1	1	25.94	16.18	526.6	92	5.72	367.3	217.3	0	244.9	236.9	0.19	0	-12.97	20.6	20.2	20.8
235	20211102BS06	1	UU试验	19.48	4.41	100	0	-3	8	704	0	9.1	20.85	435.1	87	0	0	1	1	1	26.06	16.25	527.1	92	5.73	367.55	217.55	0	245	237	0.19	0	-13.03	20.6	20.2	20.8
236	20211102BS06	1	UU试验	19.57	4.42	100	0	-3	8	704.9	0	9.1	20.92	433.8	87	0	0	1	1	1	26.15	16.25	525.8	92	5.72	366.9	216.9	0	244.6	236.6	0.19	0	-13.08	20.6	20.2	20.8
237	20211102BS06	1	UU试验	19.65	4.43	100	0	-3	8	705.7	0	9.1	21.02	434.3	87	0	0	1	1	1	26.28	16.25	526.3	92	5.72	367.15	217.15	0	244.8	236.8	0.19	0	-13.14	20.6	20.2	20.8
238	20211102BS06	1	UU试验	19.73	4.44	99	0	-3	8	705.7	0	9.1	21.09	434.3	87	0	0	1	1	1	26.36	16.32	525.3	91	5.77	365.65	217.15	0	243.8	235.8	0.19	0	-13.18	20.6	20.2	20.9
239	20211102BS06	1	UU试验	19.82	4.45	99	0	-3	8	706.6	0	9.1	21.19	433	87	0	0	1	1	1	26.49	16.32	524	91	5.76	365	216.5	0	243.3	235.3	0.19	0	-13.25	20.6	20.2	20.8
240	20211102BS06	1	UU试验	19.9	4.46	100	0	-2	8	707.4	0	9.1	21.26	433.5	87	0	0	1	1	1	26.57	16.32	525.5	92	5.71	366.75	216.75	0	244.5	236.5	0.19	0	-13.29	20.6	20.2	20.8
241	20211102BS06	1	UU试验	19.98	4.47	100	0	-3	8	708.3	0	9.1	21.36	434	87	0	0	1	1	1	26.7	16.39	526	92	5.72	367	217	0	244.7	236.7	0.19	0	-13.35	20.6	20.2	20.8
242	20211102BS06	1	UU试验	20.07	4.48	100	0	-3	8	709.2	0	9.1	21.42	432.7	87	0	0	1	1	1	26.77	16.39	524.7	92	5.7	366.35	216.35	0	244.2	236.2	0.19	0	-13.39	20.6	20.2	20.8
243	20211102BS06	1	UU试验	20.15	4.49	100	0	-3	8	710	0	9.1	21.53	433.2	87	0	0	1	1	1	26.91	16.39	525.2	92	5.71	366.6	216.6	0	244.4	236.4	0.19	0	-13.46	20.6	20.2	20.8
244	20211102BS06	1	UU试验	20.23	4.5	100	0	-3	8	710	0	9.1	21.6	433.2	87	0	0	1	1	1	27	16.47	525.2	92	5.71	366.6	216.6	0	244.4	236.4	0.19	0	-13.5	20.6	20.2	20.8
245	20211102BS06	1	UU试验	20.32	4.51	100	0	-3	8	710.9	0	9.1	21.7	431.6	87	0	0	1	1	1	27.13	16.47	523.6	92	5.69	365.8	215.8	0	243.9	235.9	0.19	0	-13.57	20.6	20.2	20.8
246	20211102BS06	1	UU试验	20.4	4.52	100	0	-3	8	711.7	0	9.1	21.76	432.1	87	0	0	1	1	1	27.2	16.47	524.1	92	5.7	366.05	216.05	0	244	236	0.19	0	-13.6	20.6	20.2	20.8
247	20211102BS06	1	UU试验	20.48	4.53	100	0	-3	8	713.4	0	9.1	21.87	433.2	87	0	0	1	1	1	27.34	16.54	525.2	92	5.71	366.6	216.6	0	244.4	236.4	0.19	0	-13.67	20.6	20.2	20.8
248	20211102BS06	1	UU试验	20.57	4.54	100	0	-3	8	714.3	0	9.1	21.94	431.9	87	0	0	1	1	1	27.43	16.54	523.9	92	5.69	365.95	215.95	0	244	236	0.19	0	-13.72	20.6	20.2	20.8
249	20211102BS06	1	UU试验	20.65	4.54	100	0	-3	8	716.9	0	9.1	22.04	433.4	87	0	0	1	1	1	27.55	16.54	525.4	92	5.71	366.7	216.7	0	244.5	236.5	0.19	0	-13.78	20.6	20.2	20.8
250	20211102BS06	1	UU试验	20.73	4.55	100	0	-3	8	717.7	0	9.1	22.11	433.9	87	0	0	1	1	1	27.64	16.61	525.9	92	5.72	366.95	216.95	0	244.6	236.6	0.19	0	-13.82	20.6	20.2	20.8
251	20211102BS06	1	UU试验	20.82	4.56	100	0	-3	8	718.6	0	9.1	22.22	432.6	87	0	0	1	1	1	27.78	16.61	524.6	92	5.7	366.3	216.3	0	244.2	236.2	0.19	0	-13.89	20.6	20.2	20.8
252	20211102BS06	1	UU试验	20.9	4.57	100	0	-3	8	719.4	0	9.1	22.29	433.1	87	0	0	1	1	1	27.86	16.61	525.1	92	5.71	366.55	216.55	0	244.4	236.4	0.19	0	-13.93	20.6	20.2	20.8
253	20211102BS06	1	UU试验	20.98	4.58	100	0	-3	8	720.3	0	9.1	22.4	433.7	87	0	0	1	1	1	28	16.68	525.7	92	5.71	366.85	216.85	0	244.6	236.6	0.19	0	-14	20.6	20.2	20.8
254	20211102BS06	1	UU试验	21.07	4.59	100	0	-3	8	721.1	0	9.1	22.47	432.3	87	0	0	1	1	1	28.09	16.68	524.3	92	5.7	366.15	216.15	0	244.1	236.1	0.19	0	-14.05	20.6	20.2	20.8
255	20211102BS06	1	UU试验	21.15	4.6	100	0	-3	8	722	0	9.1	22.59	432.9	87	0	0	1	1	1	28.24	16.76	524.9	92	5.71	366.45	216.45	0	244.3	236.3	0.19	0	-14.12	20.6	20.2	20.8
256	20211102BS06	1	UU试验	21.23	4.61	100	0	-3	8	722.8	0	9.1	22.66	431.3	87	0	0	1	1	1	28.33	16.76	523.3	92	5.69	365.65	215.65	0	243.8	235.8	0.19	0	-14.17	20.6	20.2	20.8
257	20211102BS06	1	UU试验	21.32	4.62	100	0	-3	8	724.6	0	9.1	22.77	432.3	87	0	0	1	1	1	28.46	16.76	524.3	92	5.7	366.15	216.15	0	244.1	236.1	0.19	0	-14.23	20.6	20.2	20.8
258	20211102BS06	1	UU试验	21.4	4.63	100	0	-3	8	725.4	0	9.1	22.84	432.8	87	0	0	1	1	1	28.55	16.83	524.8	92	5.7	366.4	216.4	0	244.3	236.3	0.19	0	-14.28	20.6	20.2	20.8
259	20211102BS06	1	UU试验	21.48	4.64	100	0	-2	8	726.3	0	9.1	22.95	431.6	87	0	0	1	1	1	28.69	16.83	523.6	92	5.69	365.8	215.8	0	243.9	235.9	0.19	0	-14.35	20.6	20.2	20.8
260	20211102BS06	1	UU试验	21.57	4.64	100	0	-2	8	727.1	0	9.1	23.02	432	87	0	0	1	1	1	28.78	16.83	524	92	5.7	366	216	0	244	236	0.19	0	-14.39	20.6	20.2	20.8
261	20211102BS06	1	UU试验	21.65	4.65	100	0	-3	8	727.1	0	9.1	23.13	432	87	0	0	1	1	1	28.91	16.9	524	92	5.7	366	216	0	244	236	0.19	0	-14.46	20.6	20.2	20.8
262	20211102BS06	1	UU试验	21.73	4.66	100	0	-3	8	728.8	0	9.1	23.2	431.2	87	0	0	1	1	1	29	16.9	523.2	92	5.69	365.6	215.6	0	243.7	235.7	0.19	0	-14.5	20.6	20.2	20.8
263	20211102BS06	1	UU试验	21.82	4.67	100	0	-3	8	729.7	0	9.1	23.31	431.8	87	0	0	1	1	1	29.14	16.9	523.8	92	5.69	365.9	215.9	0	243.9	235.9	0.19	0	-14.57	20.6	20.2	20.8
264	20211102BS06	1	UU试验	21.9	4.68	100	0	-3	8	731.4	0	9.1	23.38	432.8	87	0	0	1	1	1	29.23	16.97	524.8	92	5.7	366.4	216.4	0	244.3	236.3	0.19	0	-14.62	20.6	20.2	20.8
265	20211102BS06	1	UU试验	21.98	4.69	100	0	-3	8	733.1	0	9.1	23.49	432	87	0	0	1	1	1	29.36	16.97	524	92	5.7	366	216	0	244	236	0.19	0	-14.68	20.6	20.2	20.8
266	20211102BS06	1	UU试验	22.07	4.7	100	0	-3	8	733.1	0	9.1	23.56	432	87	0	0	1	1	1	29.45	17.05	524	92	5.7	366	216	0	244	236	0.19	0	-14.73	20.6	20.2	20.8
267	20211102BS06	1	UU试验	22.15	4.71	99	0	-3	8	734.8	0	9.1	23.66	431	87	0	0	1	1	1	29.58	17.05	522	91	5.74	364	215.5	0	242.7	234.7	0.19	0	-14.79	20.6	20.2	20.8
268	20211102BS06	1	UU试验	22.23	4.72	100	0	-2	8	735.7	0	9.1	23.74	431.5	87	0	0	1	1	1	29.68	17.05	523.5	92	5.69	365.75	215.75	0	243.8	235.8	0.19	0	-14.84	20.6	20.2	20.8
269	20211102BS06	1	UU试验	22.32	4.72	100	0	-3	8	736.5	0	9.1	23.84	432	87	0	0	1	1	1	29.8	17.12	524	92	5.7	366	216	0	244	236	0.19	0	-14.9	20.6	20.2	20.8
270	20211102BS06	1	UU试验	22.4	4.73	100	0	-3	8	737.4	0	9.1	23.92	430.7	87	0	0	1	1	1	29.9	17.12	522.7	92	5.68	365.35	215.35	0	243.6	235.6	0.19	0	-14.95	20.6	20.2	20.8
271	20211102BS06	1	UU试验	22.48	4.74	100	0	-3	8	739.1	0	9.1	24.02	431.7	87	0	0	1	1	1	30.03	17.12	523.7	92	5.69	365.85	215.85	0	243.9	235.9	0.19	0	-15.02	20.6	20.2	20.8
272	20211102BS06	1	UU试验	22.57	4.75	100	0	-3	8	740	0	9.1	24.1	432.2	87	0	0	1	1	1	30.13	17.19	524.2	92	5.7	366.1	216.1	0	244.1	236.1	0.19	0	-15.07	20.6	20.2	20.8
273	20211102BS06	1	UU试验	22.65	4.76	100	0	-3	8	739.1	0	9.1	24.2	430	87	0	0	1	1	1	30.25	17.19	522	92	5.67	365	215	0	243.3	235.3	0.19	0	-15.13	20.6	20.2	20.8
274	20211102BS06	1	UU试验	22.73	4.77	100	0	-3	8	740.8	0	9.1	24.28	430.9	87	0	0	1	1	1	30.35	17.27	522.9	92	5.68	365.45	215.45	0	243.6	235.6	0.19	0	-15.18	20.6	20.2	20.8
275	20211102BS06	1	UU试验	22.82	4.78	100	0	-3	8	741.7	0	9.1	24.38	429.5	87	0	0	1	1	1	30.48	17.27	521.5	92	5.67	364.75	214.75	0	243.2	235.2	0.19	0	-15.24	20.6	20.2	20.8
276	20211102BS06	1	UU试验	22.9	4.79	100	0	-3	8	742.5	0	9.1	24.44	429.9	87	0	0	1	1	1	30.55	17.27	521.9	92	5.67	364.95	214.95	0	243.3	235.3	0.19	0	-15.28	20.6	20.2	20.8
277	20211102BS06	1	UU试验	22.98	4.79	100	0	-3	8	742.5	0	9.1	24.55	429.9	87	0	0	1	1	1	30.69	17.34	521.9	92	5.67	364.95	214.95	0	243.3	235.3	0.19	0	-15.35	20.6	20.2	20.8
278	20211102BS06	1	UU试验	23.07	4.8	100	0	-3	8	742.5	0	9.1	24.62	428.2	87	0	0	1	1	1	30.78	17.34	520.2	92	5.65	364.1	214.1	0	242.7	234.7	0.19	0	-15.39	20.6	20.2	20.8
279	20211102BS06	1	UU试验	23.15	4.81	99	0	-3	8	742.5	0	9.1	24.72	428.2	87	0	0	1	1	1	30.9	17.34	519.2	91	5.71	362.6	214.1	0	241.7	233.7	0.19	0	-15.45	20.6	20.2	20.8
280	20211102BS06	1	UU试验	23.23	4.82	100	0	-2	8	743.4	0	9.1	24.79	428.7	87	0	0	1	1	1	30.99	17.41	520.7	92	5.66	364.35	214.35	0	242.9	234.9	0.19	0	-15.5	20.6	20.2	20.8
281	20211102BS06	1	UU试验	23.32	4.83	100	0	-2	8	743.4	0	9.1	24.9	427	87	0	0	1	1	1	31.13	17.41	519	92	5.64	363.5	213.5	0	242.3	234.3	0.19	0	-15.57	20.6	20.3	20.8
282	20211102BS06	1	UU试验	23.4	4.84	100	0	-3	8	744.2	0	9.1	24.97	427.5	87	0	0	1	1	1	31.21	17.41	519.5	92	5.65	363.75	213.75	0	242.5	234.5	0.19	0	-15.61	20.6	20.2	20.8
283	20211102BS06	1	UU试验	23.48	4.85	100	0	-3	8	745.1	0	9.1	25.07	428	87	0	0	1	1	1	31.34	17.49	520	92	5.65	364	214	0	242.7	234.7	0.19	0	-15.67	20.6	20.3	20.8
284	20211102BS06	1	UU试验	23.57	4.85	100	0	-2	8	745.9	0	9.1	25.14	426.5	87	0	0	1	1	1	31.43	17.49	518.5	92	5.64	363.25	213.25	0	242.2	234.2	0.19	0	-15.72	20.6	20.3	20.8
285	20211102BS06	1	UU试验	23.65	4.86	100	0	-3	8	745.9	0	9.1	25.24	426.5	87	0	0	1	1	1	31.55	17.56	518.5	92	5.64	363.25	213.25	0	242.2	234.2	0.19	0	-15.78	20.6	20.2	20.8
286	20211102BS06	1	UU试验	23.73	4.87	100	0	-3	8	745.1	0	9.1	25.32	424.3	87	0	0	1	1	1	31.65	17.56	516.3	92	5.61	362.15	212.15	0	241.4	233.4	0.19	0	-15.83	20.6	20.2	20.8
287	20211102BS06	1	UU试验	23.82	4.88	100	0	-2	8	745.9	0	9.1	25.42	424.8	87	0	0	1	1	1	31.78	17.56	516.8	92	5.62	362.4	212.4	0	241.6	233.6	0.19	0	-15.89	20.6	20.3	20.8
288	20211102BS06	1	UU试验	23.9	4.89	100	0	-3	8	745.9	0	9.1	25.48	424.8	87	0	0	1	1	1	31.85	17.64	516.8	92	5.62	362.4	212.4	0	241.6	233.6	0.19	0	-15.93	20.6	20.2	20.8
289	20211102BS06	1	UU试验	23.98	4.9	100	0	-2	8	746.8	0	9.1	25.59	423.4	87	0	0	1	1	1	31.99	17.64	515.4	92	5.6	361.7	211.7	0	241.1	233.1	0.19	0	-16	20.6	20.3	20.8
290	20211102BS06	1	UU试验	24.07	4.91	100	0	-3	8	747.7	0	9.1	25.66	423.9	87	0	0	1	1	1	32.08	17.64	515.9	92	5.61	361.95	211.95	0	241.3	233.3	0.19	0	-16.04	20.6	20.3	20.8
291	20211102BS06	1	UU试验	24.15	4.91	100	0	-3	8	748.5	0	9.1	25.76	424.3	87	0	0	1	1	1	32.2	17.71	516.3	92	5.61	362.15	212.15	0	241.4	233.4	0.19	0	-16.1	20.6	20.3	20.8
292	20211102BS06	1	UU试验	24.23	4.92	100	0	-3	8	749.4	0	9.1	25.82	423.2	87	0	0	1	1	1	32.28	17.71	515.2	92	5.6	361.6	211.6	0	241.1	233.1	0.19	0	-16.14	20.6	20.3	20.8
293	20211102BS06	1	UU试验	24.32	4.93	100	0	-3	8	751.1	0	9.1	25.92	424.1	87	0	0	1	1	1	32.4	17.79	516.1	92	5.61	362.05	212.05	0	241.4	233.4	0.19	0	-16.2	20.6	20.3	20.8
294	20211102BS06	1	UU试验	24.4	4.94	100	0	-3	8	751.1	0	9.1	25.99	422.2	87	0	0	1	1	1	32.49	17.79	514.2	92	5.59	361.1	211.1	0	240.7	232.7	0.19	0	-16.25	20.6	20.3	20.8
295	20211102BS06	1	UU试验	24.48	4.95	100	0	-3	8	751.9	0	9.1	26.09	422.7	87	0	0	1	1	1	32.61	17.79	514.7	92	5.59	361.35	211.35	0	240.9	232.9	0.19	0	-16.31	20.6	20.3	20.8
296	20211102BS06	1	UU试验	24.57	4.96	100	0	-3	8	752.8	0	9.1	26.16	423.2	87	0	0	1	1	1	32.7	17.86	515.2	92	5.6	361.6	211.6	0	241.1	233.1	0.19	0	-16.35	20.6	20.3	20.8
297	20211102BS06	1	UU试验	24.65	4.96	100	0	-3	8	753.6	0	9.1	26.26	421.9	87	0	0	1	1	1	32.83	17.86	513.9	92	5.59	360.95	210.95	0	240.6	232.6	0.19	0	-16.42	20.6	20.3	20.8
298	20211102BS06	1	UU试验	24.73	4.97	99	0	-3	8	753.6	0	9.1	26.33	421.9	87	0	0	1	1	1	32.91	17.86	512.9	91	5.64	359.45	210.95	0	239.6	231.6	0.19	0	-16.45	20.6	20.3	20.8
299	20211102BS06	1	UU试验	24.82	4.98	99	0	-3	8	754.5	0	9.1	26.43	422.5	87	0	0	1	1	1	33.04	17.94	513.5	91	5.64	359.75	211.25	0	239.8	231.8	0.19	0	-16.52	20.6	20.3	20.8
300	20211102BS06	1	UU试验	24.9	4.99	100	0	-2	8	755.4	0	9.1	26.5	421.1	87	0	0	1	1	1	33.13	17.94	513.1	92	5.58	360.55	210.55	0	240.4	232.4	0.19	0	-16.57	20.6	20.3	20.8
301	20211102BS06	1	UU试验	24.98	5	99	0	-3	8	757.1	0	9.1	26.6	422	87	0	0	1	1	1	33.25	18.01	513	91	5.64	359.5	211	0	239.7	231.7	0.19	0	-16.63	20.6	20.2	20.8
