# Supplementary material for: Effect of freeze‒thaw cycles on root–Soil composite mechanical properties and slope stability
Source: PLoS One. 2024 Apr 25;19(4):e0302409. doi: 10.1371/journal.pone.0302409 (PMC11045164; doi:10.1371/journal.pone.0302409)
Supplement: S1 File — (ZIP) [file pone.0302409.s001.zip › Original data/original data/三轴/100kpa/100kpa EXCEL/(D6G7,100kpa)20211102BS08_uu_1.xlsx]

## Sheet: _20211102BS08_uu_1
ID	GCID	SpecimenID	TstMode	TimeMin	Squareroot	WeiYa	wytb	FanYa1	KongYa	CR	fytb	TiBian	ZhouXWeiYi	Q1dQ3	TargetWY	TargetFY1	TargetZYLC	TargetStrainSpd	TargetSYWD	TargetZTWD	E1	TuArea	Q11	Q31	Q11cQ31	HalfQ1pQ3	HalfQ1dQ3	Saturation	HalfQ11pQ31	Q1	K0	Ev	Er	sywd	ttwd	ztwd
1	20211102BS08	1	UU试验	0	0	197	0	24	0	0	0	12.8	0	23.9	188	0	0	1	1	1	0	12	0	0	0	0	0	0	0	0	0	0	0	22.1	20.4	22.2
2	20211102BS08	1	UU试验	0.08	0.29	197	0	-3	12	42.8	0	14.6	0	35.7	188	0	0	1	1	1	0	12	220.7	185	1.19	313.35	17.85	0	208.9	196.9	0.85	0	0	22.1	20.4	22.2
3	20211102BS08	1	UU试验	0.13	0.37	197	0	-3	12	46.2	0	14.6	0.07	38.5	188	0	0	1	1	1	0.09	12	223.5	185	1.21	314.75	19.25	0	209.8	197.8	0.84	0	-0.05	22.1	20.4	22.2
4	20211102BS08	1	UU试验	0.23	0.48	197	0	-3	13	53	0	14.6	0.18	44.2	188	0	0	1	1	1	0.23	12	228.2	184	1.24	317.6	22.1	0	211.7	198.7	0.82	0	-0.12	22.1	20.4	22.2
5	20211102BS08	1	UU试验	0.3	0.55	198	0	-3	13	56.5	0	14.6	0.26	47.1	188	0	0	1	1	1	0.33	12.06	232.1	185	1.25	320.55	23.55	0	213.7	200.7	0.81	0	-0.17	22.1	20.4	22.2
6	20211102BS08	1	UU试验	0.38	0.62	198	0	-3	13	59	0	14.6	0.34	48.9	188	0	0	1	1	1	0.43	12.06	233.9	185	1.26	321.45	24.45	0	214.3	201.3	0.8	0	-0.22	22.1	20.4	22.2
7	20211102BS08	1	UU试验	0.47	0.68	198	0	-3	13	63.3	0	14.6	0.44	52.5	188	0	0	1	1	1	0.55	12.06	237.5	185	1.28	323.25	26.25	0	215.5	202.5	0.79	0	-0.28	22.1	20.4	22.2
8	20211102BS08	1	UU试验	0.55	0.74	197	0	-3	13	65	0	14.6	0.52	53.9	188	0	0	1	1	1	0.65	12.06	237.9	184	1.29	322.45	26.95	0	215	202	0.79	0	-0.33	22.1	20.4	22.2
9	20211102BS08	1	UU试验	0.63	0.8	198	0	-3	14	70.1	0	14.6	0.63	58.1	188	0	0	1	1	1	0.79	12.12	242.1	184	1.32	326.05	29.05	0	217.4	203.4	0.77	0	-0.4	22.1	20.5	22.2
10	20211102BS08	1	UU试验	0.72	0.85	198	0	-3	14	71	0	14.6	0.7	58.6	188	0	0	1	1	1	0.88	12.12	242.6	184	1.32	326.3	29.3	0	217.5	203.5	0.77	0	-0.44	22.1	20.5	22.2
11	20211102BS08	1	UU试验	0.8	0.89	198	0	-3	14	71	0	14.6	0.82	58.6	188	0	0	1	1	1	1.02	12.12	242.6	184	1.32	326.3	29.3	0	217.5	203.5	0.77	0	-0.51	22.1	20.5	22.2
12	20211102BS08	1	UU试验	0.88	0.94	198	0	-3	14	71.9	0	16.4	0.89	59.3	188	0	0	1	1	1	1.11	12.12	243.3	184	1.32	326.65	29.65	0	217.8	203.8	0.77	0	-0.56	22.1	20.5	22.2
13	20211102BS08	1	UU试验	0.97	0.98	199	0	-3	15	71	0	14.6	1	58.6	188	0	0	1	1	1	1.25	12.12	242.6	184	1.32	327.8	29.3	0	218.5	203.5	0.77	0	-0.63	22	20.5	22.2
14	20211102BS08	1	UU试验	1.05	1.02	198	0	-3	15	71	0	16.4	1.08	58.6	188	0	0	1	1	1	1.35	12.19	241.6	183	1.32	326.3	29.3	0	217.5	202.5	0.77	0	-0.68	22	20.5	22.2
15	20211102BS08	1	UU试验	1.13	1.06	198	0	-3	15	72.7	0	16.4	1.19	59.6	188	0	0	1	1	1	1.49	12.19	242.6	183	1.33	326.8	29.8	0	217.9	202.9	0.77	0	-0.75	22	20.5	22.2
16	20211102BS08	1	UU试验	1.22	1.1	198	0	-3	15	73.6	0	16.4	1.25	60.4	188	0	0	1	1	1	1.56	12.19	243.4	183	1.33	327.2	30.2	0	218.1	203.1	0.77	0	-0.78	22	20.5	22.2
17	20211102BS08	1	UU试验	1.3	1.14	197	0	-3	15	107.8	0	16.4	1.37	88.4	188	0	0	1	1	1	1.71	12.19	270.4	182	1.49	339.7	44.2	0	226.5	211.5	0.69	0	-0.86	22	20.5	22.2
18	20211102BS08	1	UU试验	1.38	1.18	197	0	-3	15	123.2	0	16.4	1.44	101.1	188	0	0	1	1	1	1.8	12.25	283.1	182	1.56	346.05	50.55	0	230.7	215.7	0.66	0	-0.9	22	20.5	22.2
19	20211102BS08	1	UU试验	1.47	1.21	198	0	-3	15	140.3	0	16.4	1.55	114.5	188	0	0	1	1	1	1.94	12.25	297.5	183	1.63	354.25	57.25	0	236.2	221.2	0.63	0	-0.97	22	20.5	22.2
20	20211102BS08	1	UU试验	1.55	1.24	198	0	-3	16	149.7	0	16.4	1.62	122.2	188	0	0	1	1	1	2.03	12.25	304.2	182	1.67	358.1	61.1	0	238.7	222.7	0.62	0	-1.01	22	20.5	22.2
21	20211102BS08	1	UU试验	1.63	1.28	199	0	-3	16	162.5	0	16.4	1.73	132.7	188	0	0	1	1	1	2.16	12.25	315.7	183	1.73	364.85	66.35	0	243.2	227.2	0.6	0	-1.08	22	20.6	22.2
22	20211102BS08	1	UU试验	1.72	1.31	199	0	-3	16	171.1	0	16.4	1.8	139.7	188	0	0	1	1	1	2.25	12.25	322.7	183	1.76	368.35	69.85	0	245.6	229.6	0.59	0	-1.13	22	20.6	22.2
23	20211102BS08	1	UU试验	1.8	1.34	197	0	-3	16	182.2	0	18.2	1.91	148.7	188	0	0	1	1	1	2.39	12.31	329.7	181	1.82	369.85	74.35	0	246.6	230.6	0.57	0	-1.2	22	20.6	22.2
24	20211102BS08	1	UU试验	1.88	1.37	198	0	-3	16	189.1	0	18.2	1.98	153.6	188	0	0	1	1	1	2.48	12.31	335.6	182	1.84	373.8	76.8	0	249.2	233.2	0.56	0	-1.24	22	20.6	22.2
25	20211102BS08	1	UU试验	1.97	1.4	198	0	-3	17	199.3	0	18.2	2.09	161.9	188	0	0	1	1	1	2.61	12.31	342.9	181	1.89	377.95	80.95	0	252	235	0.55	0	-1.31	22	20.6	22.2
26	20211102BS08	1	UU试验	2.05	1.43	198	0	-3	17	206.2	0	18.2	2.16	167.5	188	0	0	1	1	1	2.7	12.31	348.5	181	1.93	380.75	83.75	0	253.8	236.8	0.54	0	-1.35	22	20.6	22.2
27	20211102BS08	1	UU试验	2.13	1.46	198	0	-3	17	215.6	0	18.2	2.27	175.1	188	0	0	1	1	1	2.84	12.37	356.1	181	1.97	384.55	87.55	0	256.4	239.4	0.53	0	-1.42	22	20.6	22.2
28	20211102BS08	1	UU试验	2.22	1.49	197	0	-3	17	220.7	0	18.2	2.34	178.4	188	0	0	1	1	1	2.93	12.37	358.4	180	1.99	384.7	89.2	0	256.5	239.5	0.52	0	-1.47	22	20.6	22.2
29	20211102BS08	1	UU试验	2.3	1.52	198	0	-3	17	230.1	0	18.2	2.45	186	188	0	0	1	1	1	3.06	12.37	367	181	2.03	390	93	0	260	243	0.52	0	-1.53	22	20.6	22.1
30	20211102BS08	1	UU试验	2.38	1.54	198	0	-3	17	235.2	0	18.2	2.54	190.1	188	0	0	1	1	1	3.18	12.37	371.1	181	2.05	392.05	95.05	0	261.4	244.4	0.51	0	-1.59	22	20.6	22.1
31	20211102BS08	1	UU试验	2.47	1.57	198	0	-2	18	244.7	0	20.1	2.65	197.8	188	0	0	1	1	1	3.31	12.43	377.8	180	2.1	395.9	98.9	0	263.9	245.9	0.5	0	-1.66	22	20.6	22.1
32	20211102BS08	1	UU试验	2.55	1.6	198	0	-3	18	250.6	0	18.2	2.73	201.6	188	0	0	1	1	1	3.41	12.43	381.6	180	2.12	397.8	100.8	0	265.2	247.2	0.5	0	-1.71	22	20.6	22.1
33	20211102BS08	1	UU试验	2.63	1.62	198	0	-3	18	260.1	0	18.2	2.85	209.3	188	0	0	1	1	1	3.56	12.43	389.3	180	2.16	401.65	104.65	0	267.8	249.8	0.49	0	-1.78	22	20.6	22.1
34	20211102BS08	1	UU试验	2.72	1.65	198	0	-3	18	265.2	0	20.1	2.93	213.4	188	0	0	1	1	1	3.66	12.43	393.4	180	2.19	403.7	106.7	0	269.1	251.1	0.48	0	-1.83	22	20.6	22.1
35	20211102BS08	1	UU试验	2.8	1.67	198	0	-3	18	272.9	0	20.1	3.05	219.5	188	0	0	1	1	1	3.81	12.5	399.5	180	2.22	406.75	109.75	0	271.2	253.2	0.47	0	-1.91	22	20.6	22.1
36	20211102BS08	1	UU试验	2.88	1.7	198	0	-3	18	278	0	20.1	3.12	222.4	188	0	0	1	1	1	3.9	12.5	402.4	180	2.24	408.2	111.2	0	272.1	254.1	0.47	0	-1.95	22	20.6	22.1
37	20211102BS08	1	UU试验	2.97	1.72	199	0	-3	18	285.7	0	20.1	3.24	228.6	188	0	0	1	1	1	4.05	12.5	409.6	181	2.26	412.8	114.3	0	275.2	257.2	0.47	0	-2.03	21.9	20.6	22.1
38	20211102BS08	1	UU试验	3.05	1.75	198	0	-3	18	290.8	0	18.2	3.31	232.6	188	0	0	1	1	1	4.14	12.5	412.6	180	2.29	413.3	116.3	0	275.5	257.5	0.46	0	-2.07	21.9	20.6	22.1
39	20211102BS08	1	UU试验	3.13	1.77	199	0	-2	19	297.7	0	20.1	3.44	238.2	188	0	0	1	1	1	4.3	12.56	418.2	180	2.32	417.6	119.1	0	278.4	259.4	0.46	0	-2.15	21.9	20.7	22.1
40	20211102BS08	1	UU试验	3.22	1.79	199	0	-3	19	302	0	20.1	3.51	240.4	188	0	0	1	1	1	4.39	12.56	420.4	180	2.34	418.7	120.2	0	279.1	260.1	0.45	0	-2.2	21.9	20.7	22.1
41	20211102BS08	1	UU试验	3.3	1.82	199	0	-3	19	308.8	0	20.1	3.62	245.9	188	0	0	1	1	1	4.53	12.56	425.9	180	2.37	421.45	122.95	0	281	262	0.45	0	-2.27	21.9	20.7	22.1
42	20211102BS08	1	UU试验	3.38	1.84	198	0	-3	19	313.1	0	20.1	3.7	249.3	188	0	0	1	1	1	4.63	12.56	428.3	179	2.39	421.65	124.65	0	281.1	262.1	0.44	0	-2.32	21.9	20.7	22.1
43	20211102BS08	1	UU试验	3.47	1.86	198	0	-3	19	319.1	0	20.1	3.82	254.1	188	0	0	1	1	1	4.78	12.62	433.1	179	2.42	424.05	127.05	0	282.7	263.7	0.44	0	-2.39	21.9	20.7	22.1
44	20211102BS08	1	UU试验	3.55	1.88	198	0	-3	19	323.4	0	20.1	3.9	256.3	188	0	0	1	1	1	4.88	12.62	435.3	179	2.43	425.15	128.15	0	283.4	264.4	0.44	0	-2.44	21.9	20.7	22.1
45	20211102BS08	1	UU试验	3.63	1.91	198	0	-3	19	329.3	0	20.1	4.01	260.9	188	0	0	1	1	1	5.01	12.62	439.9	179	2.46	427.45	130.45	0	285	266	0.43	0	-2.51	21.9	20.7	22.1
46	20211102BS08	1	UU试验	3.72	1.93	199	0	-3	19	332.8	0	20.1	4.09	263.7	188	0	0	1	1	1	5.11	12.62	443.7	180	2.47	430.35	131.85	0	286.9	267.9	0.43	0	-2.56	21.9	20.7	22.1
47	20211102BS08	1	UU试验	3.8	1.95	199	0	-3	19	337.9	0	20.1	4.2	267.7	188	0	0	1	1	1	5.25	12.69	447.7	180	2.49	432.35	133.85	0	288.2	269.2	0.43	0	-2.63	21.9	20.7	22.1
48	20211102BS08	1	UU试验	3.88	1.97	199	0	-3	19	341.3	0	20.1	4.27	269	188	0	0	1	1	1	5.34	12.69	449	180	2.49	433	134.5	0	288.7	269.7	0.43	0	-2.67	21.9	20.7	22.1
49	20211102BS08	1	UU试验	3.97	1.99	198	0	-3	19	346.5	0	20.1	4.38	273	188	0	0	1	1	1	5.47	12.69	452	179	2.53	433.5	136.5	0	289	270	0.42	0	-2.74	21.9	20.7	22.1
50	20211102BS08	1	UU试验	4.05	2.01	199	0	-3	20	349.9	0	20.1	4.46	275.7	188	0	0	1	1	1	5.58	12.69	454.7	179	2.54	436.35	137.85	0	290.9	270.9	0.42	0	-2.79	21.9	20.7	22.1
51	20211102BS08	1	UU试验	4.13	2.03	198	0	-3	20	354.2	0	20.1	4.57	279.1	188	0	0	1	1	1	5.71	12.75	457.1	178	2.57	436.55	139.55	0	291	271	0.42	0	-2.86	21.9	20.7	22.1
52	20211102BS08	1	UU试验	4.22	2.05	199	0	-3	20	357.6	0	21.9	4.64	280.5	188	0	0	1	1	1	5.8	12.75	459.5	179	2.57	438.75	140.25	0	292.5	272.5	0.42	0	-2.9	21.9	20.7	22.1
53	20211102BS08	1	UU试验	4.3	2.07	199	0	-3	20	361	0	21.9	4.75	283.1	188	0	0	1	1	1	5.94	12.75	462.1	179	2.58	440.05	141.55	0	293.4	273.4	0.41	0	-2.97	21.9	20.7	22.1
54	20211102BS08	1	UU试验	4.38	2.09	199	0	-3	20	364.4	0	21.9	4.82	285.8	188	0	0	1	1	1	6.03	12.75	464.8	179	2.6	441.4	142.9	0	294.3	274.3	0.41	0	-3.02	21.9	20.7	22
55	20211102BS08	1	UU试验	4.47	2.11	199	0	-2	20	368.7	0	21.9	4.93	289.2	188	0	0	1	1	1	6.16	12.81	468.2	179	2.62	443.1	144.6	0	295.4	275.4	0.41	0	-3.08	21.9	20.7	22.1
56	20211102BS08	1	UU试验	4.55	2.13	199	0	-3	20	371.3	0	21.9	5.01	289.9	188	0	0	1	1	1	6.26	12.81	468.9	179	2.62	443.45	144.95	0	295.6	275.6	0.41	0	-3.13	21.9	20.7	22.1
57	20211102BS08	1	UU试验	4.63	2.15	199	0	-3	20	375.5	0	21.9	5.11	293.1	188	0	0	1	1	1	6.39	12.81	472.1	179	2.64	445.05	146.55	0	296.7	276.7	0.4	0	-3.2	21.9	20.7	22
58	20211102BS08	1	UU试验	4.72	2.17	199	0	-2	20	377.2	0	21.9	5.18	294.5	188	0	0	1	1	1	6.48	12.81	473.5	179	2.65	445.75	147.25	0	297.2	277.2	0.4	0	-3.24	21.9	20.7	22
59	20211102BS08	1	UU试验	4.8	2.19	199	0	-3	20	380.7	0	21.9	5.29	297.2	188	0	0	1	1	1	6.61	12.88	476.2	179	2.66	447.1	148.6	0	298.1	278.1	0.4	0	-3.31	21.9	20.7	22
60	20211102BS08	1	UU试验	4.88	2.21	199	0	-2	21	383.2	0	21.9	5.36	297.5	188	0	0	1	1	1	6.7	12.88	475.5	178	2.67	447.25	148.75	0	298.2	277.2	0.4	0	-3.35	21.9	20.7	22
61	20211102BS08	1	UU试验	4.97	2.23	200	0	-2	21	386.7	0	21.9	5.47	300.2	188	0	0	1	1	1	6.84	12.88	479.2	179	2.68	450.1	150.1	0	300.1	279.1	0.4	0	-3.42	21.9	20.8	22
62	20211102BS08	1	UU试验	5.05	2.25	199	0	-3	21	389.2	0	21.9	5.54	302.2	188	0	0	1	1	1	6.93	12.88	480.2	178	2.7	449.6	151.1	0	299.7	278.7	0.4	0	-3.47	21.9	20.8	22
63	20211102BS08	1	UU试验	5.13	2.27	198	0	-3	21	392.6	0	21.9	5.65	304.8	188	0	0	1	1	1	7.06	12.94	481.8	177	2.72	449.4	152.4	0	299.6	278.6	0.39	0	-3.53	21.9	20.8	22
64	20211102BS08	1	UU试验	5.22	2.28	198	0	-3	21	395.2	0	21.9	5.72	305.4	188	0	0	1	1	1	7.15	12.94	482.4	177	2.73	449.7	152.7	0	299.8	278.8	0.39	0	-3.58	21.9	20.7	22
65	20211102BS08	1	UU试验	5.3	2.3	199	0	-3	21	398.6	0	21.9	5.82	308	188	0	0	1	1	1	7.28	12.94	486	178	2.73	452.5	154	0	301.7	280.7	0.39	0	-3.64	21.9	20.8	22
66	20211102BS08	1	UU试验	5.38	2.32	199	0	-3	21	401.2	0	21.9	5.89	310	188	0	0	1	1	1	7.36	12.94	488	178	2.74	453.5	155	0	302.3	281.3	0.39	0	-3.68	21.9	20.8	22
67	20211102BS08	1	UU试验	5.47	2.34	199	0	-3	21	404.6	0	21.9	6	312.7	188	0	0	1	1	1	7.5	13	490.7	178	2.76	454.85	156.35	0	303.2	282.2	0.39	0	-3.75	21.9	20.8	22
68	20211102BS08	1	UU试验	5.55	2.36	198	0	-3	21	407.2	0	21.9	6.07	313.2	188	0	0	1	1	1	7.59	13	490.2	177	2.77	453.6	156.6	0	302.4	281.4	0.39	0	-3.8	21.9	20.8	22
69	20211102BS08	1	UU试验	5.63	2.37	199	0	-3	21	409.8	0	21.9	6.18	315.2	188	0	0	1	1	1	7.73	13	493.2	178	2.77	456.1	157.6	0	304.1	283.1	0.39	0	-3.87	21.9	20.8	22
70	20211102BS08	1	UU试验	5.72	2.39	200	0	-3	21	412.3	0	21.9	6.25	317.2	188	0	0	1	1	1	7.81	13	496.2	179	2.77	458.6	158.6	0	305.7	284.7	0.39	0	-3.91	21.9	20.8	22
71	20211102BS08	1	UU试验	5.8	2.41	199	0	-2	22	414.9	0	23.7	6.36	319.2	188	0	0	1	1	1	7.95	13.07	496.2	177	2.8	458.1	159.6	0	305.4	283.4	0.38	0	-3.98	21.9	20.8	22
72	20211102BS08	1	UU试验	5.88	2.43	199	0	-3	22	416.6	0	23.7	6.43	318.7	188	0	0	1	1	1	8.04	13.07	495.7	177	2.8	457.85	159.35	0	305.2	283.2	0.38	0	-4.02	21.9	20.8	22
73	20211102BS08	1	UU试验	5.97	2.44	199	0	-3	22	419.2	0	23.7	6.53	320.7	188	0	0	1	1	1	8.16	13.07	497.7	177	2.81	458.85	160.35	0	305.9	283.9	0.38	0	-4.08	21.9	20.8	22
74	20211102BS08	1	UU试验	6.05	2.46	198	0	-3	22	421.7	0	23.7	6.6	322.6	188	0	0	1	1	1	8.25	13.07	498.6	176	2.83	458.3	161.3	0	305.5	283.5	0.38	0	-4.13	21.9	20.8	22
75	20211102BS08	1	UU试验	6.13	2.48	198	0	-3	22	425.2	0	23.7	6.7	325.3	188	0	0	1	1	1	8.38	13.07	501.3	176	2.85	459.65	162.65	0	306.4	284.4	0.38	0	-4.19	21.9	20.8	22
76	20211102BS08	1	UU试验	6.22	2.49	199	0	-3	22	426.9	0	23.7	6.77	326.6	188	0	0	1	1	1	8.46	13.13	503.6	177	2.85	461.8	163.3	0	307.9	285.9	0.38	0	-4.23	21.9	20.8	22
77	20211102BS08	1	UU试验	6.3	2.51	200	0	-3	22	430.3	0	23.7	6.87	327.7	188	0	0	1	1	1	8.59	13.13	505.7	178	2.84	463.85	163.85	0	309.2	287.2	0.38	0	-4.3	21.9	20.8	22
78	20211102BS08	1	UU试验	6.38	2.53	199	0	-3	22	432.9	0	23.7	6.94	329.7	188	0	0	1	1	1	8.68	13.13	506.7	177	2.86	463.35	164.85	0	308.9	286.9	0.38	0	-4.34	21.9	20.8	22
79	20211102BS08	1	UU试验	6.47	2.54	199	0	-3	22	435.4	0	23.7	7.05	331.6	188	0	0	1	1	1	8.81	13.13	508.6	177	2.87	464.3	165.8	0	309.5	287.5	0.38	0	-4.41	21.9	20.8	22
80	20211102BS08	1	UU试验	6.55	2.56	200	0	-3	22	437.1	0	23.7	7.11	332.9	188	0	0	1	1	1	8.89	13.2	510.9	178	2.87	466.45	166.45	0	311	289	0.38	0	-4.45	21.9	20.8	22
81	20211102BS08	1	UU试验	6.63	2.58	198	0	-3	22	440.6	0	23.7	7.21	333.8	188	0	0	1	1	1	9.01	13.2	509.8	176	2.9	463.9	166.9	0	309.3	287.3	0.37	0	-4.51	21.9	20.8	22
82	20211102BS08	1	UU试验	6.72	2.59	199	0	-2	22	443.1	0	23.7	7.28	335.7	188	0	0	1	1	1	9.1	13.2	512.7	177	2.9	466.35	167.85	0	310.9	288.9	0.37	0	-4.55	21.9	20.8	22
83	20211102BS08	1	UU试验	6.8	2.61	199	0	-3	22	446.5	0	23.7	7.39	338.3	188	0	0	1	1	1	9.24	13.2	515.3	177	2.91	467.65	169.15	0	311.8	289.8	0.37	0	-4.62	21.9	20.8	22
84	20211102BS08	1	UU试验	6.88	2.62	200	0	-2	22	447.4	0	23.7	7.46	338.9	188	0	0	1	1	1	9.32	13.26	516.9	178	2.9	469.45	169.45	0	313	291	0.37	0	-4.66	21.9	20.8	22
85	20211102BS08	1	UU试验	6.97	2.64	199	0	-2	22	450.8	0	23.7	7.56	340	188	0	0	1	1	1	9.45	13.26	517	177	2.92	468.5	170	0	312.3	290.3	0.37	0	-4.72	21.9	20.8	22
86	20211102BS08	1	UU试验	7.05	2.66	198	0	-3	23	453.4	0	23.7	7.63	341.9	188	0	0	1	1	1	9.54	13.26	516.9	175	2.95	467.95	170.95	0	312	289	0.37	0	-4.77	21.8	20.8	22
87	20211102BS08	1	UU试验	7.13	2.67	200	0	-2	23	456.8	0	23.7	7.74	344.5	188	0	0	1	1	1	9.68	13.26	521.5	177	2.95	472.25	172.25	0	314.8	291.8	0.37	0	-4.84	21.9	20.8	22
88	20211102BS08	1	UU试验	7.22	2.69	199	0	-3	23	458.5	0	23.7	7.81	345.8	188	0	0	1	1	1	9.76	13.32	521.8	176	2.96	471.4	172.9	0	314.3	291.3	0.37	0	-4.88	21.8	20.8	22
89	20211102BS08	1	UU试验	7.3	2.7	199	0	-3	23	461.9	0	23.7	7.92	346.8	188	0	0	1	1	1	9.9	13.32	522.8	176	2.97	471.9	173.4	0	314.6	291.6	0.36	0	-4.95	21.8	20.8	22
90	20211102BS08	1	UU试验	7.38	2.72	199	0	-2	23	463.6	0	23.7	8	348	188	0	0	1	1	1	10	13.32	524	176	2.98	472.5	174	0	315	292	0.36	0	-5	21.8	20.8	22
91	20211102BS08	1	UU试验	7.47	2.73	200	0	-3	23	467.1	0	23.7	8.11	350.7	188	0	0	1	1	1	10.14	13.32	527.7	177	2.98	475.35	175.35	0	316.9	293.9	0.36	0	-5.07	21.8	20.8	22
92	20211102BS08	1	UU试验	7.55	2.75	200	0	-3	23	469.6	0	23.7	8.18	352.6	188	0	0	1	1	1	10.23	13.39	529.6	177	2.99	476.3	176.3	0	317.5	294.5	0.36	0	-5.12	21.8	20.8	22
93	20211102BS08	1	UU试验	7.63	2.76	200	0	-2	23	472.2	0	25.5	8.29	352.7	188	0	0	1	1	1	10.36	13.39	529.7	177	2.99	476.35	176.35	0	317.6	294.6	0.36	0	-5.18	21.9	20.9	22
94	20211102BS08	1	UU试验	7.72	2.78	200	0	-3	23	474.8	0	25.5	8.36	354.6	188	0	0	1	1	1	10.45	13.39	531.6	177	3	477.3	177.3	0	318.2	295.2	0.36	0	-5.22	21.8	20.8	22
95	20211102BS08	1	UU试验	7.8	2.79	199	0	-3	23	478.2	0	23.7	8.47	357.1	188	0	0	1	1	1	10.59	13.45	533.1	176	3.03	477.05	178.55	0	318	295	0.36	0	-5.3	21.8	20.8	22
96	20211102BS08	1	UU试验	7.88	2.81	199	0	-2	24	480.8	0	25.5	8.55	357.5	188	0	0	1	1	1	10.69	13.45	532.5	175	3.04	477.25	178.75	0	318.2	294.2	0.36	0	-5.35	21.9	20.9	22
97	20211102BS08	1	UU试验	7.97	2.82	200	0	-3	23	483.3	0	25.5	8.66	359.3	188	0	0	1	1	1	10.82	13.45	536.3	177	3.03	479.65	179.65	0	319.8	296.8	0.36	0	-5.41	21.8	20.8	22
98	20211102BS08	1	UU试验	8.05	2.84	200	0	-2	24	485.9	0	25.5	8.74	361.3	188	0	0	1	1	1	10.93	13.45	537.3	176	3.05	480.65	180.65	0	320.4	296.4	0.36	0	-5.47	21.8	20.9	22
99	20211102BS08	1	UU试验	8.13	2.85	199	0	-3	23	488.5	0	25.5	8.85	363.2	188	0	0	1	1	1	11.06	13.52	539.2	176	3.06	480.1	181.6	0	320.1	297.1	0.35	0	-5.53	21.8	20.8	22
100	20211102BS08	1	UU试验	8.22	2.87	199	0	-2	24	491	0	25.5	8.92	363.2	188	0	0	1	1	1	11.15	13.52	538.2	175	3.08	480.1	181.6	0	320.1	296.1	0.35	0	-5.58	21.8	20.9	22
101	20211102BS08	1	UU试验	8.3	2.88	200	0	-2	24	493.6	0	25.5	9.03	365.1	188	0	0	1	1	1	11.29	13.52	541.1	176	3.07	482.55	182.55	0	321.7	297.7	0.35	0	-5.64	21.8	20.9	22
102	20211102BS08	1	UU试验	8.38	2.9	199	0	-3	24	495.3	0	25.5	9.1	366.3	188	0	0	1	1	1	11.38	13.52	541.3	175	3.09	481.65	183.15	0	321.1	297.1	0.35	0	-5.69	21.8	20.9	22
103	20211102BS08	1	UU试验	8.47	2.91	200	0	-2	24	497.9	0	25.5	9.21	368.3	188	0	0	1	1	1	11.51	13.58	544.3	176	3.09	484.15	184.15	0	322.8	298.8	0.35	0	-5.76	21.8	20.9	22
104	20211102BS08	1	UU试验	8.55	2.92	200	0	-3	24	499.6	0	25.5	9.28	367.9	188	0	0	1	1	1	11.6	13.58	543.9	176	3.09	483.95	183.95	0	322.6	298.6	0.35	0	-5.8	21.8	20.9	22
105	20211102BS08	1	UU试验	8.63	2.94	198	0	-3	24	502.1	0	25.5	9.39	369.7	188	0	0	1	1	1	11.74	13.58	543.7	174	3.12	481.85	184.85	0	321.2	297.2	0.35	0	-5.87	21.8	20.9	22
106	20211102BS08	1	UU试验	8.72	2.95	199	0	-3	24	503.9	0	25.5	9.46	371.1	188	0	0	1	1	1	11.83	13.58	546.1	175	3.12	484.05	185.55	0	322.7	298.7	0.35	0	-5.92	21.8	20.9	22
107	20211102BS08	1	UU试验	8.8	2.97	200	0	-3	24	506.4	0	25.5	9.57	372.9	188	0	0	1	1	1	11.96	13.65	548.9	176	3.12	486.45	186.45	0	324.3	300.3	0.35	0	-5.98	21.8	20.9	21.9
108	20211102BS08	1	UU试验	8.88	2.98	200	0	-2	24	507.3	0	25.5	9.64	371.6	188	0	0	1	1	1	12.05	13.65	547.6	176	3.11	485.8	185.8	0	323.9	299.9	0.35	0	-6.03	21.8	20.9	21.9
109	20211102BS08	1	UU试验	8.97	2.99	200	0	-2	24	509.8	0	25.5	9.74	373.5	188	0	0	1	1	1	12.18	13.65	549.5	176	3.12	486.75	186.75	0	324.5	300.5	0.35	0	-6.09	21.8	20.9	22
110	20211102BS08	1	UU试验	9.05	3.01	199	0	-3	24	511.6	0	25.5	9.82	374.8	188	0	0	1	1	1	12.28	13.65	549.8	175	3.14	485.9	187.4	0	323.9	299.9	0.35	0	-6.14	21.8	20.9	21.9
111	20211102BS08	1	UU试验	9.13	3.02	199	0	-2	24	514.1	0	25.5	9.92	376.6	188	0	0	1	1	1	12.4	13.72	551.6	175	3.15	486.8	188.3	0	324.5	300.5	0.35	0	-6.2	21.8	20.9	22
112	20211102BS08	1	UU试验	9.22	3.04	200	0	-2	24	515	0	25.5	10	375.4	188	0	0	1	1	1	12.5	13.72	551.4	176	3.13	487.7	187.7	0	325.1	301.1	0.35	0	-6.25	21.8	20.9	22
113	20211102BS08	1	UU试验	9.3	3.05	200	0	-3	24	517.5	0	25.5	10.1	377.2	188	0	0	1	1	1	12.63	13.72	553.2	176	3.14	488.6	188.6	0	325.7	301.7	0.35	0	-6.32	21.8	20.9	21.9
114	20211102BS08	1	UU试验	9.38	3.06	200	0	-2	24	518.4	0	25.5	10.16	377.8	188	0	0	1	1	1	12.7	13.72	553.8	176	3.15	488.9	188.9	0	325.9	301.9	0.35	0	-6.35	21.8	20.9	22
115	20211102BS08	1	UU试验	9.47	3.08	200	0	-2	24	520.1	0	25.5	10.27	379.1	188	0	0	1	1	1	12.84	13.78	555.1	176	3.15	489.55	189.55	0	326.4	302.4	0.35	0	-6.42	21.8	20.9	22
116	20211102BS08	1	UU试验	9.55	3.09	200	0	-2	25	521.8	0	25.5	10.33	378.7	188	0	0	1	1	1	12.91	13.78	553.7	175	3.16	489.35	189.35	0	326.2	301.2	0.35	0	-6.46	21.8	20.9	22
117	20211102BS08	1	UU试验	9.63	3.1	200	0	-2	25	522.7	0	25.5	10.44	379.3	188	0	0	1	1	1	13.05	13.78	554.3	175	3.17	489.65	189.65	0	326.4	301.4	0.35	0	-6.53	21.8	20.9	22
131	20211102BS08	1	UU试验	10.8	3.29	200	0	-2	25	545.8	0	27.4	11.64	388.5	188	0	0	1	1	1	14.55	14.05	563.5	175	3.22	494.25	194.25	0	329.5	304.5	0.34	0	-7.28	21.8	20.9	21.9
132	20211102BS08	1	UU试验	10.88	3.3	200	0	-2	25	547.5	0	27.4	11.71	389.7	188	0	0	1	1	1	14.64	14.05	564.7	175	3.23	494.85	194.85	0	329.9	304.9	0.34	0	-7.32	21.8	20.9	21.9
133	20211102BS08	1	UU试验	10.97	3.31	200	0	-2	25	550	0	27.4	11.81	391.5	188	0	0	1	1	1	14.76	14.11	566.5	175	3.24	495.75	195.75	0	330.5	305.5	0.34	0	-7.38	21.8	20.9	21.9
134	20211102BS08	1	UU试验	11.05	3.32	200	0	-3	25	550.9	0	27.4	11.88	390.4	188	0	0	1	1	1	14.85	14.11	565.4	175	3.23	495.2	195.2	0	330.1	305.1	0.34	0	-7.43	21.8	20.9	21.9
135	20211102BS08	1	UU试验	11.13	3.34	200	0	-2	26	552.6	0	27.4	11.98	391.6	188	0	0	1	1	1	14.98	14.11	565.6	174	3.25	495.8	195.8	0	330.5	304.5	0.34	0	-7.49	21.8	20.9	21.9
136	20211102BS08	1	UU试验	11.22	3.35	200	0	-2	26	554.3	0	27.4	12.05	392.8	188	0	0	1	1	1	15.06	14.11	566.8	174	3.26	496.4	196.4	0	330.9	304.9	0.34	0	-7.53	21.8	20.9	21.9
137	20211102BS08	1	UU试验	11.3	3.36	200	0	-3	25	556.9	0	27.4	12.15	394.7	188	0	0	1	1	1	15.19	14.18	569.7	175	3.26	497.35	197.35	0	331.6	306.6	0.34	0	-7.6	21.8	20.9	21.9
138	20211102BS08	1	UU试验	11.38	3.37	200	0	-2	26	557.7	0	27.4	12.22	393.3	188	0	0	1	1	1	15.28	14.18	567.3	174	3.26	496.65	196.65	0	331.1	305.1	0.34	0	-7.64	21.8	20.9	21.9
139	20211102BS08	1	UU试验	11.47	3.39	200	0	-2	26	559.5	0	27.4	12.32	394.6	188	0	0	1	1	1	15.4	14.18	568.6	174	3.27	497.3	197.3	0	331.5	305.5	0.34	0	-7.7	21.8	20.9	21.9
140	20211102BS08	1	UU试验	11.55	3.4	200	0	-2	26	561.2	0	27.4	12.39	395.8	188	0	0	1	1	1	15.49	14.18	569.8	174	3.27	497.9	197.9	0	331.9	305.9	0.34	0	-7.75	21.8	20.9	21.9
141	20211102BS08	1	UU试验	11.63	3.41	200	0	-2	26	563.7	0	27.4	12.49	397.5	188	0	0	1	1	1	15.61	14.25	571.5	174	3.28	498.75	198.75	0	332.5	306.5	0.33	0	-7.81	21.8	20.9	21.9
142	20211102BS08	1	UU试验	11.72	3.42	200	0	-3	26	564.6	0	27.4	12.56	396.2	188	0	0	1	1	1	15.7	14.25	570.2	174	3.28	498.1	198.1	0	332.1	306.1	0.34	0	-7.85	21.8	20.9	21.9
143	20211102BS08	1	UU试验	11.8	3.44	200	0	-2	26	566.3	0	27.4	12.66	397.4	188	0	0	1	1	1	15.83	14.25	571.4	174	3.28	498.7	198.7	0	332.5	306.5	0.33	0	-7.92	21.8	20.9	21.9
157	20211102BS08	1	UU试验	12.97	3.6	200	0	-2	27	593.7	0	27.4	13.92	409.2	188	0	0	1	1	1	17.4	14.51	582.2	173	3.37	504.6	204.6	0	336.4	309.4	0.33	0	-8.7	21.8	21	21.9
158	20211102BS08	1	UU试验	13.05	3.61	200	0	-3	26	595.4	0	27.4	13.99	410.3	188	0	0	1	1	1	17.49	14.51	584.3	174	3.36	505.15	205.15	0	336.8	310.8	0.33	0	-8.74	21.7	20.9	21.9
159	20211102BS08	1	UU试验	13.13	3.62	200	0	-2	27	597.1	0	27.4	14.1	411.5	188	0	0	1	1	1	17.63	14.58	584.5	173	3.38	505.75	205.75	0	337.2	310.2	0.33	0	-8.82	21.8	21	21.9
160	20211102BS08	1	UU试验	13.22	3.64	201	0	-2	27	598.8	0	29.2	14.17	410.7	188	0	0	1	1	1	17.71	14.58	584.7	174	3.36	506.85	205.35	0	337.9	310.9	0.33	0	-8.86	21.8	21	21.9
161	20211102BS08	1	UU试验	13.3	3.65	200	0	-3	26	600.5	0	27.4	14.28	411.9	188	0	0	1	1	1	17.85	14.58	585.9	174	3.37	505.95	205.95	0	337.3	311.3	0.33	0	-8.93	21.7	20.9	21.9
162	20211102BS08	1	UU试验	13.38	3.66	200	0	-2	27	602.2	0	27.4	14.35	413	188	0	0	1	1	1	17.94	14.65	586	173	3.39	506.5	206.5	0	337.7	310.7	0.33	0	-8.97	21.8	21	21.9
163	20211102BS08	1	UU试验	13.47	3.67	201	0	-2	27	604.8	0	27.4	14.46	412.8	188	0	0	1	1	1	18.08	14.65	586.8	174	3.37	507.9	206.4	0	338.6	311.6	0.33	0	-9.04	21.7	21	21.9
164	20211102BS08	1	UU试验	13.55	3.68	200	0	-3	27	605.7	0	27.4	14.53	413.4	188	0	0	1	1	1	18.16	14.65	586.4	173	3.39	506.7	206.7	0	337.8	310.8	0.33	0	-9.08	21.7	21	21.9
165	20211102BS08	1	UU试验	13.63	3.69	201	0	-2	27	607.4	0	29.2	14.63	414.6	188	0	0	1	1	1	18.29	14.72	588.6	174	3.38	508.8	207.3	0	339.2	312.2	0.33	0	-9.15	21.8	21	21.9
166	20211102BS08	1	UU试验	13.72	3.7	201	0	-3	27	608.2	0	27.4	14.7	413.2	188	0	0	1	1	1	18.38	14.72	587.2	174	3.37	508.1	206.6	0	338.7	311.7	0.33	0	-9.19	21.7	21	21.9
167	20211102BS08	1	UU试验	13.8	3.71	201	0	-2	27	609.9	0	29.2	14.81	414.3	188	0	0	1	1	1	18.51	14.72	588.3	174	3.38	508.65	207.15	0	339.1	312.1	0.33	0	-9.26	21.8	21	21.9
168	20211102BS08	1	UU试验	13.88	3.73	201	0	-2	27	610.8	0	29.2	14.88	414.9	188	0	0	1	1	1	18.6	14.72	588.9	174	3.38	508.95	207.45	0	339.3	312.3	0.33	0	-9.3	21.8	21	21.9
169	20211102BS08	1	UU试验	13.97	3.74	201	0	-3	27	613.4	0	27.4	14.98	416.7	188	0	0	1	1	1	18.73	14.79	590.7	174	3.39	509.85	208.35	0	339.9	312.9	0.33	0	-9.37	21.7	21	21.9
183	20211102BS08	1	UU试验	15.13	3.89	200	0	-3	27	629.6	0	29.2	16.19	420	188	0	0	1	1	1	20.24	15.06	593	173	3.43	510	210	0	340	313	0.32	0	-10.12	21.7	21	21.9
184	20211102BS08	1	UU试验	15.22	3.9	201	0	-2	28	630.5	0	29.2	16.26	418.7	188	0	0	1	1	1	20.32	15.06	591.7	173	3.42	510.85	209.35	0	340.6	312.6	0.32	0	-10.16	21.7	21	21.9
185	20211102BS08	1	UU试验	15.3	3.91	201	0	-3	27	632.2	0	29.2	16.36	419.8	188	0	0	1	1	1	20.45	15.06	593.8	174	3.41	511.4	209.9	0	340.9	313.9	0.32	0	-10.23	21.7	21	21.9
186	20211102BS08	1	UU试验	15.38	3.92	201	0	-2	28	633	0	29.2	16.43	420.3	188	0	0	1	1	1	20.54	15.13	593.3	173	3.43	511.65	210.15	0	341.1	313.1	0.32	0	-10.27	21.7	21	21.9
187	20211102BS08	1	UU试验	15.47	3.93	201	0	-2	28	635.6	0	29.2	16.53	420.1	188	0	0	1	1	1	20.66	15.13	593.1	173	3.43	511.55	210.05	0	341	313	0.32	0	-10.33	21.7	21	21.9
188	20211102BS08	1	UU试验	15.55	3.94	201	0	-2	28	635.6	0	29.2	16.6	420.1	188	0	0	1	1	1	20.75	15.13	593.1	173	3.43	511.55	210.05	0	341	313	0.32	0	-10.38	21.7	21	21.9
189	20211102BS08	1	UU试验	15.63	3.95	201	0	-3	28	638.2	0	29.2	16.7	421.8	188	0	0	1	1	1	20.88	15.2	594.8	173	3.44	512.4	210.9	0	341.6	313.6	0.32	0	-10.44	21.7	21	21.9
190	20211102BS08	1	UU试验	15.72	3.96	201	0	-3	28	638.2	0	29.2	16.77	419.9	188	0	0	1	1	1	20.96	15.2	592.9	173	3.43	511.45	209.95	0	341	313	0.32	0	-10.48	21.7	21	21.9
191	20211102BS08	1	UU试验	15.8	3.97	201	0	-2	28	639.9	0	29.2	16.87	421	188	0	0	1	1	1	21.09	15.2	594	173	3.43	512	210.5	0	341.3	313.3	0.32	0	-10.55	21.7	21	21.9
192	20211102BS08	1	UU试验	15.88	3.99	201	0	-2	28	640.7	0	29.2	16.94	421.5	188	0	0	1	1	1	21.18	15.2	594.5	173	3.44	512.25	210.75	0	341.5	313.5	0.32	0	-10.59	21.7	21	21.9
193	20211102BS08	1	UU试验	15.97	4	201	0	-2	28	642.4	0	29.2	17.04	422.6	188	0	0	1	1	1	21.3	15.27	595.6	173	3.44	512.8	211.3	0	341.9	313.9	0.32	0	-10.65	21.7	21	21.9
194	20211102BS08	1	UU试验	16.05	4.01	200	0	-2	28	643.3	0	29.2	17.11	421.3	188	0	0	1	1	1	21.39	15.27	593.3	172	3.45	510.65	210.65	0	340.4	312.4	0.32	0	-10.7	21.7	21	21.9
195	20211102BS08	1	UU试验	16.13	4.02	201	0	-2	28	645	0	29.2	17.21	422.4	188	0	0	1	1	1	21.51	15.27	595.4	173	3.44	512.7	211.2	0	341.8	313.8	0.32	0	-10.76	21.7	21	21.9
209	20211102BS08	1	UU试验	17.3	4.16	201	0	-2	28	667.2	0	31	18.44	429.3	188	0	0	1	1	1	23.05	15.61	602.3	173	3.48	516.15	214.65	0	344.1	316.1	0.32	0	-11.53	21.7	21	21.9
210	20211102BS08	1	UU试验	17.38	4.17	201	0	-2	28	669	0	31	18.51	428.6	188	0	0	1	1	1	23.14	15.61	601.6	173	3.48	515.8	214.3	0	343.9	315.9	0.32	0	-11.57	21.7	21	21.9
211	20211102BS08	1	UU试验	17.47	4.18	201	0	-2	29	670.7	0	31	18.62	429.7	188	0	0	1	1	1	23.27	15.61	601.7	172	3.5	516.35	214.85	0	344.2	315.2	0.32	0	-11.64	21.7	21	21.9
212	20211102BS08	1	UU试验	17.55	4.19	201	0	-2	29	671.5	0	31	18.69	430.2	188	0	0	1	1	1	23.36	15.69	602.2	172	3.5	516.6	215.1	0	344.4	315.4	0.32	0	-11.68	21.7	21	21.9
213	20211102BS08	1	UU试验	17.63	4.2	201	0	-2	29	674.1	0	31	18.8	429.6	188	0	0	1	1	1	23.5	15.69	601.6	172	3.5	516.3	214.8	0	344.2	315.2	0.32	0	-11.75	21.7	21	21.9
214	20211102BS08	1	UU试验	17.72	4.21	201	0	-2	29	675.8	0	31	18.87	430.7	188	0	0	1	1	1	23.59	15.69	602.7	172	3.5	516.85	215.35	0	344.6	315.6	0.32	0	-11.8	21.7	21	21.9
215	20211102BS08	1	UU试验	17.8	4.22	201	0	-2	29	677.5	0	31	18.98	431.8	188	0	0	1	1	1	23.73	15.76	603.8	172	3.51	517.4	215.9	0	344.9	315.9	0.32	0	-11.87	21.7	21	21.9
216	20211102BS08	1	UU试验	17.88	4.23	201	0	-2	29	679.2	0	31	19.06	431	188	0	0	1	1	1	23.83	15.76	603	172	3.51	517	215.5	0	344.7	315.7	0.32	0	-11.92	21.7	21	21.9
217	20211102BS08	1	UU试验	17.97	4.24	200	0	-3	28	680.9	0	29.2	19.16	432	188	0	0	1	1	1	23.95	15.76	604	172	3.51	516	216	0	344	316	0.32	0	-11.98	21.7	21	21.9
218	20211102BS08	1	UU试验	18.05	4.25	201	0	-2	29	681.8	0	31	19.24	432.6	188	0	0	1	1	1	24.05	15.83	604.6	172	3.52	517.8	216.3	0	345.2	316.2	0.32	0	-12.03	21.7	21	21.9
219	20211102BS08	1	UU试验	18.13	4.26	201	0	-2	29	682.6	0	31	19.31	431.2	188	0	0	1	1	1	24.14	15.83	603.2	172	3.51	517.1	215.6	0	344.7	315.7	0.32	0	-12.07	21.7	21	21.9
220	20211102BS08	1	UU试验	18.22	4.27	200	0	-2	29	684.4	0	31	19.41	432.3	188	0	0	1	1	1	24.26	15.83	603.3	171	3.53	516.15	216.15	0	344.1	315.1	0.32	0	-12.13	21.7	21	21.9
221	20211102BS08	1	UU试验	18.3	4.28	200	0	-2	29	686.1	0	31	19.49	433.4	188	0	0	1	1	1	24.36	15.9	604.4	171	3.53	516.7	216.7	0	344.5	315.5	0.32	0	-12.18	21.7	21	21.9
235	20211102BS08	1	UU试验	19.47	4.41	201	0	-2	30	700.6	0	31	20.71	433	188	0	0	1	1	1	25.89	16.18	604	171	3.53	518	216.5	0	345.3	315.3	0.32	0	-12.95	21.7	21	21.9
236	20211102BS08	1	UU试验	19.55	4.42	200	0	-3	29	701.5	0	31	20.82	433.6	188	0	0	1	1	1	26.03	16.25	604.6	171	3.54	516.8	216.8	0	344.5	315.5	0.32	0	-13.02	21.7	21	21.9
237	20211102BS08	1	UU试验	19.63	4.43	201	0	-2	30	701.5	0	31	20.89	431.7	188	0	0	1	1	1	26.11	16.25	602.7	171	3.52	517.35	215.85	0	344.9	314.9	0.32	0	-13.06	21.7	21	21.9
238	20211102BS08	1	UU试验	19.72	4.44	201	0	-2	30	702.3	0	31	20.99	432.2	188	0	0	1	1	1	26.24	16.25	603.2	171	3.53	517.6	216.1	0	345.1	315.1	0.32	0	-13.12	21.7	21	21.9
239	20211102BS08	1	UU试验	19.8	4.45	201	0	-2	30	704	0	31	21.06	433.2	188	0	0	1	1	1	26.33	16.32	604.2	171	3.53	518.1	216.6	0	345.4	315.4	0.32	0	-13.17	21.7	21	21.9
240	20211102BS08	1	UU试验	19.88	4.46	201	0	-2	29	704.9	0	31	21.16	431.9	188	0	0	1	1	1	26.45	16.32	603.9	172	3.51	517.45	215.95	0	345	316	0.32	0	-13.23	21.7	21	21.9
241	20211102BS08	1	UU试验	19.97	4.47	201	0	-2	30	706.6	0	31	21.23	433	188	0	0	1	1	1	26.54	16.32	604	171	3.53	518	216.5	0	345.3	315.3	0.32	0	-13.27	21.7	21	21.9
242	20211102BS08	1	UU试验	20.05	4.48	201	0	-2	30	707.4	0	31	21.33	433.5	188	0	0	1	1	1	26.66	16.39	604.5	171	3.54	518.25	216.75	0	345.5	315.5	0.32	0	-13.33	21.7	21	21.9
243	20211102BS08	1	UU试验	20.13	4.49	201	0	-2	30	708.3	0	31	21.4	432.2	188	0	0	1	1	1	26.75	16.39	603.2	171	3.53	517.6	216.1	0	345.1	315.1	0.32	0	-13.38	21.7	21	21.9
244	20211102BS08	1	UU试验	20.22	4.5	201	0	-2	30	708.3	0	31	21.51	432.2	188	0	0	1	1	1	26.89	16.39	603.2	171	3.53	517.6	216.1	0	345.1	315.1	0.32	0	-13.45	21.7	21	21.9
245	20211102BS08	1	UU试验	20.3	4.51	201	0	-2	30	709.2	0	31	21.58	432.7	188	0	0	1	1	1	26.98	16.47	603.7	171	3.53	517.85	216.35	0	345.2	315.2	0.32	0	-13.49	21.7	21	21.9
246	20211102BS08	1	UU试验	20.38	4.51	201	0	-2	30	710.9	0	31	21.68	431.6	188	0	0	1	1	1	27.1	16.47	602.6	171	3.52	517.3	215.8	0	344.9	314.9	0.32	0	-13.55	21.7	21	21.9
247	20211102BS08	1	UU试验	20.47	4.52	201	0	-2	30	711.7	0	31	21.75	432.1	188	0	0	1	1	1	27.19	16.47	603.1	171	3.53	517.55	216.05	0	345	315	0.32	0	-13.6	21.7	21	21.9
261	20211102BS08	1	UU试验	21.63	4.65	201	0	-2	30	729.7	0	32.8	22.95	433.6	188	0	0	1	1	1	28.69	16.83	604.6	171	3.54	518.3	216.8	0	345.5	315.5	0.32	0	-14.35	21.7	21	21.9
262	20211102BS08	1	UU试验	21.72	4.66	201	0	-2	30	732.3	0	32.8	23.05	435.1	188	0	0	1	1	1	28.81	16.83	606.1	171	3.54	519.05	217.55	0	346	316	0.32	0	-14.41	21.7	21	21.9
263	20211102BS08	1	UU试验	21.8	4.67	201	0	-2	30	733.1	0	32.8	23.12	435.6	188	0	0	1	1	1	28.9	16.9	606.6	171	3.55	519.3	217.8	0	346.2	316.2	0.32	0	-14.45	21.7	21	21.9
264	20211102BS08	1	UU试验	21.88	4.68	201	0	-2	30	735.7	0	32.8	23.23	435.3	188	0	0	1	1	1	29.04	16.9	606.3	171	3.55	519.15	217.65	0	346.1	316.1	0.32	0	-14.52	21.7	21	21.9
265	20211102BS08	1	UU试验	21.97	4.69	201	0	-2	30	736.5	0	32.8	23.3	435.8	188	0	0	1	1	1	29.13	16.9	606.8	171	3.55	519.4	217.9	0	346.3	316.3	0.32	0	-14.57	21.7	21	21.9
266	20211102BS08	1	UU试验	22.05	4.7	201	0	-2	30	738.2	0	32.8	23.41	436.8	188	0	0	1	1	1	29.26	16.97	607.8	171	3.55	519.9	218.4	0	346.6	316.6	0.32	0	-14.63	21.7	21	21.9
267	20211102BS08	1	UU试验	22.13	4.7	201	0	-2	30	740	0	32.8	23.49	436.1	188	0	0	1	1	1	29.36	16.97	607.1	171	3.55	519.55	218.05	0	346.4	316.4	0.32	0	-14.68	21.7	21	21.9
268	20211102BS08	1	UU试验	22.22	4.71	201	0	-2	30	741.7	0	32.8	23.6	437.1	188	0	0	1	1	1	29.5	17.05	608.1	171	3.56	520.05	218.55	0	346.7	316.7	0.31	0	-14.75	21.7	21	21.9
269	20211102BS08	1	UU试验	22.3	4.72	201	0	-2	30	743.4	0	32.8	23.67	436	188	0	0	1	1	1	29.59	17.05	607	171	3.55	519.5	218	0	346.3	316.3	0.32	0	-14.8	21.7	21	21.9
270	20211102BS08	1	UU试验	22.38	4.73	201	0	-2	30	744.2	0	32.8	23.78	436.5	188	0	0	1	1	1	29.73	17.05	607.5	171	3.55	519.75	218.25	0	346.5	316.5	0.32	0	-14.87	21.7	21	21.9
271	20211102BS08	1	UU试验	22.47	4.74	201	0	-2	30	745.9	0	32.8	23.85	437.5	188	0	0	1	1	1	29.81	17.12	608.5	171	3.56	520.25	218.75	0	346.8	316.8	0.31	0	-14.91	21.7	21	21.9
272	20211102BS08	1	UU试验	22.55	4.75	201	0	-2	30	746.8	0	32.8	23.96	436.2	188	0	0	1	1	1	29.95	17.12	607.2	171	3.55	519.6	218.1	0	346.4	316.4	0.32	0	-14.98	21.7	21	21.9
273	20211102BS08	1	UU试验	22.63	4.76	201	0	-2	30	748.5	0	32.8	24.03	437.2	188	0	0	1	1	1	30.04	17.12	608.2	171	3.56	520.1	218.6	0	346.7	316.7	0.31	0	-15.02	21.7	21	21.9
287	20211102BS08	1	UU试验	23.8	4.88	201	0	-2	31	764.8	0	32.8	25.26	437.3	188	0	0	1	1	1	31.58	17.56	607.3	170	3.57	520.15	218.65	0	346.8	315.8	0.31	0	-15.79	21.6	21	21.9
288	20211102BS08	1	UU试验	23.88	4.89	201	0	-2	31	767.3	0	32.8	25.36	437	188	0	0	1	1	1	31.7	17.56	607	170	3.57	520	218.5	0	346.7	315.7	0.32	0	-15.85	21.6	21	21.9
289	20211102BS08	1	UU试验	23.97	4.9	201	0	-2	31	767.3	0	32.8	25.43	437	188	0	0	1	1	1	31.79	17.56	607	170	3.57	520	218.5	0	346.7	315.7	0.32	0	-15.9	21.6	21	21.9
290	20211102BS08	1	UU试验	24.05	4.9	201	0	-2	31	768.2	0	32.8	25.53	437.5	188	0	0	1	1	1	31.91	17.64	607.5	170	3.57	520.25	218.75	0	346.8	315.8	0.31	0	-15.96	21.6	21	21.9
291	20211102BS08	1	UU试验	24.13	4.91	201	0	-2	31	769	0	32.8	25.6	435.9	188	0	0	1	1	1	32	17.64	605.9	170	3.56	519.45	217.95	0	346.3	315.3	0.32	0	-16	21.6	21	21.9
292	20211102BS08	1	UU试验	24.22	4.92	201	0	-2	31	769.9	0	32.8	25.7	436.5	188	0	0	1	1	1	32.13	17.71	606.5	170	3.57	519.75	218.25	0	346.5	315.5	0.32	0	-16.07	21.6	21	21.9
293	20211102BS08	1	UU试验	24.3	4.93	201	0	-2	31	769.9	0	32.8	25.78	434.7	188	0	0	1	1	1	32.23	17.71	604.7	170	3.56	518.85	217.35	0	345.9	314.9	0.32	0	-16.12	21.6	21	21.9
294	20211102BS08	1	UU试验	24.38	4.94	201	0	-2	31	771.6	0	32.8	25.88	435.7	188	0	0	1	1	1	32.35	17.71	605.7	170	3.56	519.35	217.85	0	346.2	315.2	0.32	0	-16.18	21.6	21	21.9
295	20211102BS08	1	UU试验	24.47	4.95	201	0	-2	31	771.6	0	32.8	25.95	435.7	188	0	0	1	1	1	32.44	17.79	605.7	170	3.56	519.35	217.85	0	346.2	315.2	0.32	0	-16.22	21.6	21	21.9
296	20211102BS08	1	UU试验	24.55	4.95	201	0	-2	31	771.6	0	32.8	26.06	433.7	188	0	0	1	1	1	32.58	17.79	603.7	170	3.55	518.35	216.85	0	345.6	314.6	0.32	0	-16.29	21.6	21	21.9
297	20211102BS08	1	UU试验	24.63	4.96	201	0	-2	31	772.5	0	32.8	26.13	434.2	188	0	0	1	1	1	32.66	17.79	604.2	170	3.55	518.6	217.1	0	345.7	314.7	0.32	0	-16.33	21.6	21	21.9
298	20211102BS08	1	UU试验	24.72	4.97	201	0	-2	31	773.3	0	32.8	26.23	434.7	188	0	0	1	1	1	32.79	17.86	604.7	170	3.56	518.85	217.35	0	345.9	314.9	0.32	0	-16.4	21.6	21	21.9
299	20211102BS08	1	UU试验	24.8	4.98	201	0	-2	31	773.3	0	32.8	26.3	433	188	0	0	1	1	1	32.88	17.86	603	170	3.55	518	216.5	0	345.3	314.3	0.32	0	-16.44	21.6	21	21.9
118	20211102BS08	1	UU试验	9.72	3.12	200	0	-3	25	523.5	0	25.5	10.51	379.9	188	0	0	1	1	1	13.14	13.85	554.9	175	3.17	489.95	189.95	0	326.6	301.6	0.34	0	-6.57	21.8	20.9	22
119	20211102BS08	1	UU试验	9.8	3.13	200	0	-2	25	526.1	0	25.5	10.61	379.9	188	0	0	1	1	1	13.26	13.85	554.9	175	3.17	489.95	189.95	0	326.6	301.6	0.34	0	-6.63	21.8	20.9	22
120	20211102BS08	1	UU试验	9.88	3.14	200	0	-2	25	527	0	27.4	10.68	380.5	188	0	0	1	1	1	13.35	13.85	555.5	175	3.17	490.25	190.25	0	326.8	301.8	0.34	0	-6.68	21.8	20.9	22
121	20211102BS08	1	UU试验	9.97	3.16	200	0	-3	25	529.5	0	25.5	10.79	382.3	188	0	0	1	1	1	13.49	13.85	557.3	175	3.18	491.15	191.15	0	327.4	302.4	0.34	0	-6.75	21.8	20.9	22
122	20211102BS08	1	UU试验	10.05	3.17	200	0	-2	25	530.4	0	27.4	10.86	383	188	0	0	1	1	1	13.58	13.91	558	175	3.19	491.5	191.5	0	327.7	302.7	0.34	0	-6.79	21.8	20.9	22
123	20211102BS08	1	UU试验	10.13	3.18	200	0	-2	25	532.9	0	25.5	10.96	383.1	188	0	0	1	1	1	13.7	13.91	558.1	175	3.19	491.55	191.55	0	327.7	302.7	0.34	0	-6.85	21.8	20.9	22
124	20211102BS08	1	UU试验	10.22	3.2	200	0	-2	25	533.8	0	27.4	11.03	383.8	188	0	0	1	1	1	13.79	13.91	558.8	175	3.19	491.9	191.9	0	327.9	302.9	0.34	0	-6.9	21.8	20.9	22
125	20211102BS08	1	UU试验	10.3	3.21	200	0	-2	25	535.5	0	27.4	11.14	385	188	0	0	1	1	1	13.93	13.91	560	175	3.2	492.5	192.5	0	328.3	303.3	0.34	0	-6.97	21.8	20.9	22
126	20211102BS08	1	UU试验	10.38	3.22	200	0	-3	25	536.4	0	25.5	11.2	385.6	188	0	0	1	1	1	14	13.98	560.6	175	3.2	492.8	192.8	0	328.5	303.5	0.34	0	-7	21.8	20.9	21.9
127	20211102BS08	1	UU试验	10.47	3.24	200	0	-2	25	538.9	0	27.4	11.31	385.5	188	0	0	1	1	1	14.14	13.98	560.5	175	3.2	492.75	192.75	0	328.5	303.5	0.34	0	-7.07	21.8	20.9	21.9
128	20211102BS08	1	UU试验	10.55	3.25	200	0	-2	25	540.6	0	27.4	11.38	386.7	188	0	0	1	1	1	14.23	13.98	561.7	175	3.21	493.35	193.35	0	328.9	303.9	0.34	0	-7.12	21.8	20.9	21.9
129	20211102BS08	1	UU试验	10.63	3.26	200	0	-3	25	542.3	0	27.4	11.48	387.9	188	0	0	1	1	1	14.35	13.98	562.9	175	3.22	493.95	193.95	0	329.3	304.3	0.34	0	-7.18	21.8	20.9	21.9
130	20211102BS08	1	UU试验	10.72	3.27	200	0	-2	25	544.1	0	27.4	11.54	389.2	188	0	0	1	1	1	14.43	14.05	564.2	175	3.22	494.6	194.6	0	329.7	304.7	0.34	0	-7.22	21.8	20.9	21.9
144	20211102BS08	1	UU试验	11.88	3.45	200	0	-2	26	568	0	27.4	12.73	398.6	188	0	0	1	1	1	15.91	14.25	572.6	174	3.29	499.3	199.3	0	332.9	306.9	0.33	0	-7.96	21.8	20.9	21.9
145	20211102BS08	1	UU试验	11.97	3.46	200	0	-3	26	570.6	0	27.4	12.84	400.4	188	0	0	1	1	1	16.05	14.31	574.4	174	3.3	500.2	200.2	0	333.5	307.5	0.33	0	-8.03	21.8	20.9	21.9
146	20211102BS08	1	UU试验	12.05	3.47	200	0	-2	27	572.3	0	27.4	12.91	399.9	188	0	0	1	1	1	16.14	14.31	572.9	173	3.31	499.95	199.95	0	333.3	306.3	0.33	0	-8.07	21.8	20.9	21.9
147	20211102BS08	1	UU试验	12.13	3.48	200	0	-2	26	574	0	27.4	13.02	401.1	188	0	0	1	1	1	16.28	14.31	575.1	174	3.31	500.55	200.55	0	333.7	307.7	0.33	0	-8.14	21.8	20.9	21.9
148	20211102BS08	1	UU试验	12.22	3.5	200	0	-3	26	575.7	0	27.4	13.09	402.3	188	0	0	1	1	1	16.36	14.38	576.3	174	3.31	501.15	201.15	0	334.1	308.1	0.33	0	-8.18	21.8	20.9	21.9
149	20211102BS08	1	UU试验	12.3	3.51	200	0	-2	26	578.3	0	27.4	13.2	402.2	188	0	0	1	1	1	16.5	14.38	576.2	174	3.31	501.1	201.1	0	334.1	308.1	0.33	0	-8.25	21.8	20.9	21.9
150	20211102BS08	1	UU试验	12.38	3.52	200	0	-3	26	580	0	27.4	13.27	403.3	188	0	0	1	1	1	16.59	14.38	577.3	174	3.32	501.65	201.65	0	334.4	308.4	0.33	0	-8.3	21.8	20.9	21.9
151	20211102BS08	1	UU试验	12.47	3.53	200	0	-2	26	581.7	0	27.4	13.38	404.5	188	0	0	1	1	1	16.73	14.38	578.5	174	3.32	502.25	202.25	0	334.8	308.8	0.33	0	-8.37	21.8	20.9	21.9
152	20211102BS08	1	UU试验	12.55	3.54	201	0	-2	27	583.4	0	27.4	13.45	405.7	188	0	0	1	1	1	16.81	14.45	579.7	174	3.33	504.35	202.85	0	336.2	309.2	0.33	0	-8.41	21.8	20.9	21.9
153	20211102BS08	1	UU试验	12.63	3.55	200	0	-3	26	586	0	27.4	13.56	405.5	188	0	0	1	1	1	16.95	14.45	579.5	174	3.33	502.75	202.75	0	335.2	309.2	0.33	0	-8.48	21.8	20.9	21.9
154	20211102BS08	1	UU试验	12.72	3.57	200	0	-2	26	586.8	0	27.4	13.63	406.1	188	0	0	1	1	1	17.04	14.45	580.1	174	3.33	503.05	203.05	0	335.4	309.4	0.33	0	-8.52	21.8	21	21.9
155	20211102BS08	1	UU试验	12.8	3.58	200	0	-2	27	589.4	0	27.4	13.74	407.9	188	0	0	1	1	1	17.18	14.51	580.9	173	3.36	503.95	203.95	0	336	309	0.33	0	-8.59	21.8	21	21.9
156	20211102BS08	1	UU试验	12.88	3.59	200	0	-3	26	591.1	0	27.4	13.81	407.4	188	0	0	1	1	1	17.26	14.51	581.4	174	3.34	503.7	203.7	0	335.8	309.8	0.33	0	-8.63	21.8	20.9	21.9
170	20211102BS08	1	UU试验	14.05	3.75	201	0	-2	27	614.2	0	29.2	15.05	415.3	188	0	0	1	1	1	18.81	14.79	589.3	174	3.39	509.15	207.65	0	339.4	312.4	0.33	0	-9.41	21.7	21	21.9
171	20211102BS08	1	UU试验	14.13	3.76	201	0	-2	27	615.9	0	29.2	15.15	416.4	188	0	0	1	1	1	18.94	14.79	590.4	174	3.39	509.7	208.2	0	339.8	312.8	0.33	0	-9.47	21.8	21	21.9
172	20211102BS08	1	UU试验	14.22	3.77	201	0	-3	27	616.8	0	27.4	15.22	417	188	0	0	1	1	1	19.03	14.85	591	174	3.4	510	208.5	0	340	313	0.33	0	-9.52	21.7	21	21.9
173	20211102BS08	1	UU试验	14.3	3.78	201	0	-2	27	618.5	0	29.2	15.32	416.5	188	0	0	1	1	1	19.15	14.85	590.5	174	3.39	509.75	208.25	0	339.8	312.8	0.33	0	-9.57	21.7	21	21.9
174	20211102BS08	1	UU试验	14.38	3.79	200	0	-3	27	619.3	0	27.4	15.39	417	188	0	0	1	1	1	19.24	14.85	590	173	3.41	508.5	208.5	0	339	312	0.32	0	-9.62	21.7	21	21.9
175	20211102BS08	1	UU试验	14.47	3.8	201	0	-3	27	620.2	0	29.2	15.5	417.6	188	0	0	1	1	1	19.38	14.85	591.6	174	3.4	510.3	208.8	0	340.2	313.2	0.32	0	-9.69	21.7	21	21.9
176	20211102BS08	1	UU试验	14.55	3.81	201	0	-2	27	621	0	29.2	15.57	418.2	188	0	0	1	1	1	19.46	14.92	592.2	174	3.4	510.6	209.1	0	340.4	313.4	0.32	0	-9.73	21.7	21	21.9
177	20211102BS08	1	UU试验	14.63	3.83	201	0	-2	27	622.8	0	29.2	15.67	417.4	188	0	0	1	1	1	19.59	14.92	591.4	174	3.4	510.2	208.7	0	340.1	313.1	0.33	0	-9.8	21.7	21	21.9
178	20211102BS08	1	UU试验	14.72	3.84	201	0	-2	27	623.6	0	29.2	15.74	418	188	0	0	1	1	1	19.68	14.92	592	174	3.4	510.5	209	0	340.3	313.3	0.32	0	-9.84	21.7	21	21.9
179	20211102BS08	1	UU试验	14.8	3.85	201	0	-2	27	624.5	0	29.2	15.85	418.6	188	0	0	1	1	1	19.81	14.99	592.6	174	3.41	510.8	209.3	0	340.5	313.5	0.32	0	-9.91	21.7	21	21.9
180	20211102BS08	1	UU试验	14.88	3.86	200	0	-3	27	625.3	0	29.2	15.91	417.1	188	0	0	1	1	1	19.89	14.99	590.1	173	3.41	508.55	208.55	0	339	312	0.32	0	-9.95	21.7	21	21.9
181	20211102BS08	1	UU试验	14.97	3.87	201	0	-2	27	627	0	29.2	16.02	418.3	188	0	0	1	1	1	20.03	14.99	592.3	174	3.4	510.65	209.15	0	340.4	313.4	0.32	0	-10.02	21.7	21	21.9
182	20211102BS08	1	UU试验	15.05	3.88	201	0	-3	27	627.9	0	29.2	16.09	418.9	188	0	0	1	1	1	20.11	14.99	592.9	174	3.41	510.95	209.45	0	340.6	313.6	0.32	0	-10.06	21.7	21	21.9
196	20211102BS08	1	UU试验	16.22	4.03	201	0	-2	28	646.7	0	29.2	17.28	423.5	188	0	0	1	1	1	21.6	15.34	596.5	173	3.45	513.25	211.75	0	342.2	314.2	0.32	0	-10.8	21.7	21	21.9
197	20211102BS08	1	UU试验	16.3	4.04	201	0	-2	28	648.4	0	29.2	17.38	422.7	188	0	0	1	1	1	21.73	15.34	595.7	173	3.44	512.85	211.35	0	341.9	313.9	0.32	0	-10.87	21.7	21	21.9
198	20211102BS08	1	UU试验	16.38	4.05	201	0	-2	28	650.1	0	29.2	17.44	423.8	188	0	0	1	1	1	21.8	15.34	596.8	173	3.45	513.4	211.9	0	342.3	314.3	0.32	0	-10.9	21.7	21	21.9
199	20211102BS08	1	UU试验	16.47	4.06	201	0	-2	28	651.8	0	29.2	17.54	424.9	188	0	0	1	1	1	21.93	15.41	597.9	173	3.46	513.95	212.45	0	342.6	314.6	0.32	0	-10.97	21.7	21	21.9
200	20211102BS08	1	UU试验	16.55	4.07	201	0	-2	28	652.7	0	29.2	17.61	423.6	188	0	0	1	1	1	22.01	15.41	596.6	173	3.45	513.3	211.8	0	342.2	314.2	0.32	0	-11.01	21.7	21	21.9
201	20211102BS08	1	UU试验	16.63	4.08	201	0	-2	28	654.4	0	31	17.72	424.7	188	0	0	1	1	1	22.15	15.41	597.7	173	3.45	513.85	212.35	0	342.6	314.6	0.32	0	-11.07	21.7	21	21.9
202	20211102BS08	1	UU试验	16.72	4.09	201	0	-2	28	656.1	0	29.2	17.79	425.8	188	0	0	1	1	1	22.24	15.41	598.8	173	3.46	514.4	212.9	0	342.9	314.9	0.32	0	-11.12	21.7	21	21.9
203	20211102BS08	1	UU试验	16.8	4.1	200	0	-2	28	657.8	0	31	17.9	426.9	188	0	0	1	1	1	22.37	15.48	598.9	172	3.48	513.45	213.45	0	342.3	314.3	0.32	0	-11.19	21.7	21	21.9
204	20211102BS08	1	UU试验	16.88	4.11	200	0	-3	28	658.7	0	29.2	17.97	425.5	188	0	0	1	1	1	22.46	15.48	597.5	172	3.47	512.75	212.75	0	341.8	313.8	0.32	0	-11.23	21.7	21	21.9
205	20211102BS08	1	UU试验	16.97	4.12	201	0	-2	28	660.4	0	31	18.08	426.6	188	0	0	1	1	1	22.6	15.48	599.6	173	3.47	514.8	213.3	0	343.2	315.2	0.32	0	-11.3	21.7	21	21.9
206	20211102BS08	1	UU试验	17.05	4.13	201	0	-2	29	662.1	0	29.2	18.15	427.7	188	0	0	1	1	1	22.69	15.54	599.7	172	3.49	515.35	213.85	0	343.6	314.6	0.32	0	-11.35	21.7	21	21.9
207	20211102BS08	1	UU试验	17.13	4.14	201	0	-2	28	663.8	0	29.2	18.26	427.2	188	0	0	1	1	1	22.82	15.54	600.2	173	3.47	515.1	213.6	0	343.4	315.4	0.32	0	-11.41	21.7	21	21.9
208	20211102BS08	1	UU试验	17.22	4.15	201	0	-2	28	664.7	0	29.2	18.33	427.7	188	0	0	1	1	1	22.91	15.54	600.7	173	3.47	515.35	213.85	0	343.6	315.6	0.32	0	-11.46	21.7	21	21.9
222	20211102BS08	1	UU试验	18.38	4.29	201	0	-2	29	686.9	0	31	19.6	432	188	0	0	1	1	1	24.5	15.9	604	172	3.51	517.5	216	0	345	316	0.32	0	-12.25	21.7	21	21.9
223	20211102BS08	1	UU试验	18.47	4.3	200	0	-3	29	687.8	0	31	19.67	432.6	188	0	0	1	1	1	24.59	15.9	603.6	171	3.53	516.3	216.3	0	344.2	315.2	0.32	0	-12.3	21.7	21	21.9
224	20211102BS08	1	UU试验	18.55	4.31	200	0	-2	29	690.3	0	31	19.77	434.2	188	0	0	1	1	1	24.71	15.97	605.2	171	3.54	517.1	217.1	0	344.7	315.7	0.32	0	-12.36	21.7	21	21.9
225	20211102BS08	1	UU试验	18.63	4.32	200	0	-3	29	691.2	0	31	19.84	432.8	188	0	0	1	1	1	24.8	15.97	603.8	171	3.53	516.4	216.4	0	344.3	315.3	0.32	0	-12.4	21.7	21	21.9
226	20211102BS08	1	UU试验	18.72	4.33	201	0	-2	29	692.9	0	31	19.95	433.9	188	0	0	1	1	1	24.94	15.97	605.9	172	3.52	518.45	216.95	0	345.6	316.6	0.32	0	-12.47	21.7	21	21.9
227	20211102BS08	1	UU试验	18.8	4.34	201	0	-2	30	693.8	0	31	20.02	434.4	188	0	0	1	1	1	25.03	16.04	605.4	171	3.54	518.7	217.2	0	345.8	315.8	0.32	0	-12.52	21.7	21	21.9
228	20211102BS08	1	UU试验	18.88	4.35	200	0	-3	29	694.6	0	31	20.12	433	188	0	0	1	1	1	25.15	16.04	604	171	3.53	516.5	216.5	0	344.3	315.3	0.32	0	-12.58	21.7	21	21.9
229	20211102BS08	1	UU试验	18.97	4.36	201	0	-2	29	695.5	0	31	20.19	433.6	188	0	0	1	1	1	25.24	16.04	605.6	172	3.52	518.3	216.8	0	345.5	316.5	0.32	0	-12.62	21.7	21	21.9
230	20211102BS08	1	UU试验	19.05	4.36	201	0	-2	29	695.5	0	31	20.3	433.6	188	0	0	1	1	1	25.38	16.11	605.6	172	3.52	518.3	216.8	0	345.5	316.5	0.32	0	-12.69	21.7	21	21.9
231	20211102BS08	1	UU试验	19.13	4.37	201	0	-2	29	695.5	0	31	20.37	431.7	188	0	0	1	1	1	25.46	16.11	603.7	172	3.51	517.35	215.85	0	344.9	315.9	0.32	0	-12.73	21.7	21	21.9
232	20211102BS08	1	UU试验	19.22	4.38	201	0	-2	30	697.2	0	31	20.47	432.8	188	0	0	1	1	1	25.59	16.11	603.8	171	3.53	517.9	216.4	0	345.3	315.3	0.32	0	-12.8	21.7	21	21.9
233	20211102BS08	1	UU试验	19.3	4.39	200	0	-3	29	698	0	31	20.54	433.3	188	0	0	1	1	1	25.68	16.18	604.3	171	3.53	516.65	216.65	0	344.4	315.4	0.32	0	-12.84	21.7	21	21.9
234	20211102BS08	1	UU试验	19.38	4.4	201	0	-2	29	699.7	0	31	20.65	432.4	188	0	0	1	1	1	25.81	16.18	604.4	172	3.51	517.7	216.2	0	345.1	316.1	0.32	0	-12.91	21.7	21	21.9
248	20211102BS08	1	UU试验	20.55	4.53	201	0	-2	30	713.4	0	31	21.85	433.2	188	0	0	1	1	1	27.31	16.54	604.2	171	3.53	518.1	216.6	0	345.4	315.4	0.32	0	-13.66	21.7	21	21.9
249	20211102BS08	1	UU试验	20.63	4.54	201	0	-2	30	714.3	0	31	21.92	431.9	188	0	0	1	1	1	27.4	16.54	602.9	171	3.53	517.45	215.95	0	345	315	0.32	0	-13.7	21.7	21	21.9
250	20211102BS08	1	UU试验	20.72	4.55	201	0	-2	30	716	0	31	22.02	432.9	188	0	0	1	1	1	27.53	16.54	603.9	171	3.53	517.95	216.45	0	345.3	315.3	0.32	0	-13.77	21.7	21	21.9
251	20211102BS08	1	UU试验	20.8	4.56	201	0	-2	30	716.9	0	31	22.09	433.4	188	0	0	1	1	1	27.61	16.61	604.4	171	3.53	518.2	216.7	0	345.5	315.5	0.32	0	-13.81	21.7	21	21.9
252	20211102BS08	1	UU试验	20.88	4.57	200	0	-2	30	718.6	0	31	22.19	432.6	188	0	0	1	1	1	27.74	16.61	602.6	170	3.54	516.3	216.3	0	344.2	314.2	0.32	0	-13.87	21.7	21	21.9
253	20211102BS08	1	UU试验	20.97	4.58	201	0	-2	30	719.4	0	31	22.26	433.1	188	0	0	1	1	1	27.82	16.61	604.1	171	3.53	518.05	216.55	0	345.4	315.4	0.32	0	-13.91	21.7	21	21.9
254	20211102BS08	1	UU试验	21.05	4.59	201	0	-2	30	721.1	0	31	22.36	434.1	188	0	0	1	1	1	27.95	16.68	605.1	171	3.54	518.55	217.05	0	345.7	315.7	0.32	0	-13.98	21.7	21	21.9
255	20211102BS08	1	UU试验	21.13	4.6	201	0	-2	30	722	0	31	22.43	432.9	188	0	0	1	1	1	28.04	16.68	603.9	171	3.53	517.95	216.45	0	345.3	315.3	0.32	0	-14.02	21.7	21	21.9
256	20211102BS08	1	UU试验	21.22	4.61	201	0	-2	30	724.6	0	32.8	22.53	434.4	188	0	0	1	1	1	28.16	16.68	605.4	171	3.54	518.7	217.2	0	345.8	315.8	0.32	0	-14.08	21.7	21	21.9
257	20211102BS08	1	UU试验	21.3	4.62	201	0	-2	30	725.4	0	31	22.6	434.9	188	0	0	1	1	1	28.25	16.76	605.9	171	3.54	518.95	217.45	0	346	316	0.32	0	-14.13	21.7	21	21.9
258	20211102BS08	1	UU试验	21.38	4.62	201	0	-2	30	726.3	0	31	22.7	433.4	188	0	0	1	1	1	28.38	16.76	604.4	171	3.53	518.2	216.7	0	345.5	315.5	0.32	0	-14.19	21.7	21	21.9
259	20211102BS08	1	UU试验	21.47	4.63	201	0	-2	30	728	0	32.8	22.77	434.4	188	0	0	1	1	1	28.46	16.76	605.4	171	3.54	518.7	217.2	0	345.8	315.8	0.32	0	-14.23	21.7	21	21.9
260	20211102BS08	1	UU试验	21.55	4.64	201	0	-2	30	729.7	0	31	22.87	435.4	188	0	0	1	1	1	28.59	16.83	606.4	171	3.55	519.2	217.7	0	346.1	316.1	0.32	0	-14.3	21.6	21	21.9
274	20211102BS08	1	UU试验	22.72	4.77	201	0	-2	30	750.2	0	32.8	24.14	438.2	188	0	0	1	1	1	30.18	17.19	609.2	171	3.56	520.6	219.1	0	347.1	317.1	0.31	0	-15.09	21.6	21	21.9
275	20211102BS08	1	UU试验	22.8	4.77	201	0	-2	30	751.9	0	32.8	24.21	437.4	188	0	0	1	1	1	30.26	17.19	608.4	171	3.56	520.2	218.7	0	346.8	316.8	0.31	0	-15.13	21.7	21	21.9
276	20211102BS08	1	UU试验	22.88	4.78	201	0	-2	30	752.8	0	32.8	24.32	437.9	188	0	0	1	1	1	30.4	17.27	608.9	171	3.56	520.45	218.95	0	347	317	0.31	0	-15.2	21.7	21	21.9
277	20211102BS08	1	UU试验	22.97	4.79	201	0	-2	31	753.6	0	32.8	24.39	436.4	188	0	0	1	1	1	30.49	17.27	606.4	170	3.57	519.7	218.2	0	346.5	315.5	0.32	0	-15.25	21.7	21	21.9
278	20211102BS08	1	UU试验	23.05	4.8	201	0	-2	30	755.4	0	32.8	24.5	437.4	188	0	0	1	1	1	30.63	17.27	608.4	171	3.56	520.2	218.7	0	346.8	316.8	0.31	0	-15.32	21.7	21	21.9
279	20211102BS08	1	UU试验	23.13	4.81	201	0	-2	30	756.2	0	32.8	24.57	437.9	188	0	0	1	1	1	30.71	17.34	608.9	171	3.56	520.45	218.95	0	347	317	0.31	0	-15.36	21.6	21	21.9
280	20211102BS08	1	UU试验	23.22	4.82	201	0	-2	31	757.9	0	32.8	24.67	437.1	188	0	0	1	1	1	30.84	17.34	607.1	170	3.57	520.05	218.55	0	346.7	315.7	0.31	0	-15.42	21.6	21	21.9
281	20211102BS08	1	UU试验	23.3	4.83	201	0	-2	30	759.6	0	32.8	24.74	438.1	188	0	0	1	1	1	30.93	17.34	609.1	171	3.56	520.55	219.05	0	347	317	0.31	0	-15.47	21.6	21	21.9
282	20211102BS08	1	UU试验	23.38	4.84	201	0	-2	31	761.3	0	32.8	24.85	439	188	0	0	1	1	1	31.06	17.41	609	170	3.58	521	219.5	0	347.3	316.3	0.31	0	-15.53	21.6	21	21.9
283	20211102BS08	1	UU试验	23.47	4.84	201	0	-2	31	762.2	0	32.8	24.92	437.8	188	0	0	1	1	1	31.15	17.41	607.8	170	3.58	520.4	218.9	0	346.9	315.9	0.31	0	-15.58	21.6	21	21.9
284	20211102BS08	1	UU试验	23.55	4.85	201	0	-2	31	763.1	0	32.8	25.02	438.3	188	0	0	1	1	1	31.28	17.49	608.3	170	3.58	520.65	219.15	0	347.1	316.1	0.31	0	-15.64	21.6	21	21.9
285	20211102BS08	1	UU试验	23.63	4.86	201	0	-2	30	763.1	0	32.8	25.09	436.3	188	0	0	1	1	1	31.36	17.49	607.3	171	3.55	519.65	218.15	0	346.4	316.4	0.32	0	-15.68	21.6	21	21.9
286	20211102BS08	1	UU试验	23.72	4.87	201	0	-2	31	764.8	0	32.8	25.19	437.3	188	0	0	1	1	1	31.49	17.49	607.3	170	3.57	520.15	218.65	0	346.8	315.8	0.31	0	-15.75	21.6	21	21.9
300	20211102BS08	1	UU试验	24.88	4.99	201	0	-2	31	775	0	32.8	26.4	433.9	188	0	0	1	1	1	33	17.94	603.9	170	3.55	518.45	216.95	0	345.6	314.6	0.32	0	-16.5	21.6	21	21.9
301	20211102BS08	1	UU试验	24.97	5	201	0	-2	31	775	0	32.8	26.47	432	188	0	0	1	1	1	33.09	17.94	602	170	3.54	517.5	216	0	345	314	0.32	0	-16.55	21.6	21	21.9
302	20211102BS08	1	UU试验	25.05	5	201	0	-2	31	776.7	0	32.8	26.57	432.9	188	0	0	1	1	1	33.21	17.94	602.9	170	3.55	517.95	216.45	0	345.3	314.3	0.32	0	-16.61	21.6	21	21.9
