# Supplementary material for: Effect of freeze‒thaw cycles on root–Soil composite mechanical properties and slope stability
Source: PLoS One. 2024 Apr 25;19(4):e0302409. doi: 10.1371/journal.pone.0302409 (PMC11045164; doi:10.1371/journal.pone.0302409)
Supplement: S1 File — (ZIP) [file pone.0302409.s001.zip › Original data/original data/三轴/100kpa/100kpa EXCEL/(D6G9,100kpa)20211016BS07_uu_1.xlsx]

## Sheet: _20211016BS07_uu_1
ID	GCID	SpecimenID	TstMode	TimeMin	Squareroot	WeiYa	wytb	FanYa1	KongYa	CR	fytb	TiBian	ZhouXWeiYi	Q1dQ3	TargetWY	TargetFY1	TargetZYLC	TargetStrainSpd	TargetSYWD	TargetZTWD	E1	TuArea	Q11	Q31	Q11cQ31	HalfQ1pQ3	HalfQ1dQ3	Saturation	HalfQ11pQ31	Q1	K0	Ev	Er	sywd	ttwd	ztwd
1	20211016BS07	1	UU试验	0	0	98	0	7	0	0	0	27.4	0	6.9	85	0	0	1	1	1	0	12	0	0	0	0	0	0	0	0	0	0	0	26.4	24.3	27.4
2	20211016BS07	1	UU试验	0.05	0.22	98	0	-2	25	12	0	27.4	0.02	10	85	0	0	1	1	1	0.03	12	83	73	1.14	152	5	0	101.3	76.3	0.91	0	-0.02	26.4	24.4	27.4
3	20211016BS07	1	UU试验	0.22	0.47	98	0	-2	26	20.5	0	27.4	0.1	17.1	85	0	0	1	1	1	0.13	12	89.1	72	1.24	155.55	8.55	0	103.7	77.7	0.85	0	-0.07	26.3	24.4	27.4
4	20211016BS07	1	UU试验	0.22	0.47	98	0	-2	26	20.5	0	27.4	0.1	17.1	85	0	0	1	1	1	0.13	12	89.1	72	1.24	155.55	8.55	0	103.7	77.7	0.85	0	-0.07	26.3	24.4	27.4
5	20211016BS07	1	UU试验	0.32	0.56	98	0	-2	26	24.8	0	27.4	0.18	20.7	85	0	0	1	1	1	0.23	12	92.7	72	1.29	157.35	10.35	0	104.9	78.9	0.83	0	-0.12	26.3	24.4	27.3
6	20211016BS07	1	UU试验	0.37	0.61	98	0	-2	26	29.1	0	27.4	0.26	24.3	85	0	0	1	1	1	0.33	12.06	96.3	72	1.34	159.15	12.15	0	106.1	80.1	0.8	0	-0.17	26.3	24.4	27.3
7	20211016BS07	1	UU试验	0.47	0.68	98	0	-2	26	34.2	0	27.4	0.38	28.4	85	0	0	1	1	1	0.48	12.06	100.4	72	1.39	161.2	14.2	0	107.5	81.5	0.78	0	-0.24	26.3	24.4	27.3
8	20211016BS07	1	UU试验	0.57	0.75	98	0	-2	26	40.2	0	27.4	0.49	33.3	85	0	0	1	1	1	0.61	12.06	105.3	72	1.46	163.65	16.65	0	109.1	83.1	0.75	0	-0.31	26.3	24.4	27.3
9	20211016BS07	1	UU试验	0.67	0.82	99	0	-2	27	45.3	0	29.2	0.61	37.6	85	0	0	1	1	1	0.76	12.06	109.6	72	1.52	167.3	18.8	0	111.5	84.5	0.72	0	-0.38	26.3	24.4	27.3
10	20211016BS07	1	UU试验	0.77	0.88	98	0	-2	27	51.3	0	29.2	0.72	42.5	85	0	0	1	1	1	0.9	12.12	113.5	71	1.6	168.25	21.25	0	112.2	85.2	0.7	0	-0.45	26.3	24.4	27.2
11	20211016BS07	1	UU试验	0.87	0.93	98	0	-2	27	52.2	0	29.2	0.84	43.1	85	0	0	1	1	1	1.05	12.12	114.1	71	1.61	168.55	21.55	0	112.4	85.4	0.69	0	-0.53	26.3	24.4	27.2
12	20211016BS07	1	UU试验	0.97	0.98	98	0	-2	27	53	0	29.2	0.95	43.7	85	0	0	1	1	1	1.19	12.12	114.7	71	1.62	168.85	21.85	0	112.6	85.6	0.69	0	-0.6	26.3	24.4	27.2
13	20211016BS07	1	UU试验	1.07	1.03	98	0	-2	27	53	0	29.2	1.07	43.7	85	0	0	1	1	1	1.34	12.19	114.7	71	1.62	168.85	21.85	0	112.6	85.6	0.69	0	-0.67	26.3	24.4	27.2
14	20211016BS07	1	UU试验	1.17	1.08	98	0	-2	27	54.7	0	29.2	1.18	44.9	85	0	0	1	1	1	1.48	12.19	115.9	71	1.63	169.45	22.45	0	113	86	0.69	0	-0.74	26.3	24.4	27.2
15	20211016BS07	1	UU试验	1.27	1.13	98	0	-2	27	56.5	0	29.2	1.29	46.3	85	0	0	1	1	1	1.61	12.19	117.3	71	1.65	170.15	23.15	0	113.4	86.4	0.68	0	-0.81	26.3	24.4	27.2
16	20211016BS07	1	UU试验	1.37	1.17	99	0	-2	28	59	0	29.2	1.4	48.4	85	0	0	1	1	1	1.75	12.19	119.4	71	1.68	172.7	24.2	0	115.1	87.1	0.67	0	-0.88	26.3	24.4	27.2
17	20211016BS07	1	UU试验	1.47	1.21	98	0	-2	28	73.6	0	29.2	1.52	60.4	85	0	0	1	1	1	1.9	12.25	130.4	70	1.86	177.2	30.2	0	118.1	90.1	0.62	0	-0.95	26.2	24.4	27.1
18	20211016BS07	1	UU试验	1.57	1.25	98	0	-2	28	96.7	0	29.2	1.64	78.9	85	0	0	1	1	1	2.05	12.25	148.9	70	2.13	186.45	39.45	0	124.3	96.3	0.55	0	-1.02	26.2	24.4	27.1
19	20211016BS07	1	UU试验	1.67	1.29	99	0	-2	28	117.2	0	29.2	1.75	95.7	85	0	0	1	1	1	2.19	12.25	166.7	71	2.35	196.35	47.85	0	130.9	102.9	0.51	0	-1.1	26.2	24.4	27.1
20	20211016BS07	1	UU试验	1.77	1.33	98	0	-2	28	136	0	31	1.86	111	85	0	0	1	1	1	2.33	12.31	181	70	2.59	202.5	55.5	0	135	107	0.47	0	-1.17	26.2	24.4	27.1
21	20211016BS07	1	UU试验	1.87	1.37	99	0	-2	29	149.7	0	31	1.98	121.6	85	0	0	1	1	1	2.48	12.31	191.6	70	2.74	209.3	60.8	0	139.5	110.5	0.45	0	-1.24	26.2	24.4	27.1
22	20211016BS07	1	UU试验	1.97	1.4	99	0	-2	29	163.4	0	31	2.09	132.7	85	0	0	1	1	1	2.61	12.31	202.7	70	2.9	214.85	66.35	0	143.2	114.2	0.43	0	-1.31	26.2	24.4	27.1
23	20211016BS07	1	UU试验	2.07	1.44	98	0	-2	29	177.1	0	31	2.2	143.9	85	0	0	1	1	1	2.75	12.31	212.9	69	3.09	218.95	71.95	0	146	117	0.41	0	-1.38	26.2	24.4	27.1
24	20211016BS07	1	UU试验	2.17	1.47	98	0	-2	29	189.9	0	31	2.31	154.3	85	0	0	1	1	1	2.89	12.37	223.3	69	3.24	224.15	77.15	0	149.4	120.4	0.39	0	-1.45	26.2	24.4	27.1
25	20211016BS07	1	UU试验	2.27	1.51	98	0	-2	30	204.5	0	31	2.43	165.3	85	0	0	1	1	1	3.04	12.37	233.3	68	3.43	229.65	82.65	0	153.1	123.1	0.37	0	-1.52	26.2	24.4	27
26	20211016BS07	1	UU试验	2.37	1.54	98	0	-2	30	216.4	0	31	2.53	174.9	85	0	0	1	1	1	3.16	12.37	242.9	68	3.57	234.45	87.45	0	156.3	126.3	0.36	0	-1.58	26.2	24.4	27
27	20211016BS07	1	UU试验	2.47	1.57	98	0	-2	31	227.5	0	32.8	2.65	183.9	85	0	0	1	1	1	3.31	12.43	250.9	67	3.74	238.95	91.95	0	159.3	128.3	0.35	0	-1.66	26.2	24.4	27
28	20211016BS07	1	UU试验	2.57	1.6	98	0	-2	31	238.7	0	32.8	2.76	192	85	0	0	1	1	1	3.45	12.43	259	67	3.87	243	96	0	162	131	0.34	0	-1.73	26.2	24.4	27
29	20211016BS07	1	UU试验	2.67	1.63	98	0	-2	31	249.8	0	32.8	2.87	201	85	0	0	1	1	1	3.59	12.43	268	67	4	247.5	100.5	0	165	134	0.33	0	-1.8	26.2	24.4	27
30	20211016BS07	1	UU试验	2.77	1.66	98	0	-2	31	260.9	0	32.8	2.97	209.9	85	0	0	1	1	1	3.71	12.43	276.9	67	4.13	251.95	104.95	0	168	137	0.32	0	-1.86	26.2	24.4	27
31	20211016BS07	1	UU试验	2.87	1.69	98	0	-2	31	271.2	0	32.8	3.08	218.2	85	0	0	1	1	1	3.85	12.5	285.2	67	4.26	256.1	109.1	0	170.7	139.7	0.31	0	-1.93	26.2	24.4	27
32	20211016BS07	1	UU试验	2.97	1.72	98	0	-2	31	281.4	0	32.8	3.19	225.1	85	0	0	1	1	1	3.99	12.5	292.1	67	4.36	259.55	112.55	0	173	142	0.3	0	-2	26.2	24.4	27
33	20211016BS07	1	UU试验	3.07	1.75	98	0	-2	31	290.8	0	32.8	3.29	232.6	85	0	0	1	1	1	4.11	12.5	299.6	67	4.47	263.3	116.3	0	175.5	144.5	0.3	0	-2.06	26.2	24.4	26.9
34	20211016BS07	1	UU试验	3.17	1.78	98	0	-2	32	300.3	0	32.8	3.4	240.2	85	0	0	1	1	1	4.25	12.56	306.2	66	4.64	267.1	120.1	0	178.1	146.1	0.29	0	-2.13	26.2	24.4	26.9
35	20211016BS07	1	UU试验	3.27	1.81	98	0	-2	32	310.5	0	32.8	3.51	247.2	85	0	0	1	1	1	4.39	12.56	313.2	66	4.75	270.6	123.6	0	180.4	148.4	0.28	0	-2.2	26.2	24.4	26.9
36	20211016BS07	1	UU试验	3.37	1.83	99	0	-2	32	320.8	0	34.7	3.62	255.4	85	0	0	1	1	1	4.53	12.56	322.4	67	4.81	276.2	127.7	0	184.1	152.1	0.28	0	-2.27	26.2	24.4	26.9
37	20211016BS07	1	UU试验	3.47	1.86	98	0	-2	32	329.3	0	34.7	3.73	262.2	85	0	0	1	1	1	4.66	12.56	328.2	66	4.97	278.1	131.1	0	185.4	153.4	0.27	0	-2.33	26.2	24.4	26.9
38	20211016BS07	1	UU试验	3.57	1.89	98	0	-2	32	337.9	0	34.7	3.85	269	85	0	0	1	1	1	4.81	12.62	335	66	5.08	281.5	134.5	0	187.7	155.7	0.27	0	-2.4	26.2	24.4	26.9
39	20211016BS07	1	UU试验	3.67	1.91	98	0	-2	33	346.5	0	34.7	3.95	274.6	85	0	0	1	1	1	4.94	12.62	339.6	65	5.22	284.3	137.3	0	189.5	156.5	0.26	0	-2.47	26.2	24.5	26.9
40	20211016BS07	1	UU试验	3.77	1.94	99	0	-2	33	354.2	0	34.7	4.06	280.7	85	0	0	1	1	1	5.08	12.62	346.7	66	5.25	288.85	140.35	0	192.6	159.6	0.26	0	-2.54	26.1	24.4	26.9
41	20211016BS07	1	UU试验	3.87	1.97	99	0	-2	33	362.7	0	34.7	4.17	287.4	85	0	0	1	1	1	5.21	12.69	353.4	66	5.35	292.2	143.7	0	194.8	161.8	0.26	0	-2.61	26.1	24.4	26.9
42	20211016BS07	1	UU试验	3.97	1.99	98	0	-2	33	369.6	0	34.7	4.28	291.3	85	0	0	1	1	1	5.35	12.69	356.3	65	5.48	292.65	145.65	0	195.1	162.1	0.25	0	-2.67	26.1	24.4	26.9
43	20211016BS07	1	UU试验	4.07	2.02	99	0	-1	33	376.4	0	34.7	4.4	296.6	85	0	0	1	1	1	5.5	12.69	362.6	66	5.49	296.8	148.3	0	197.9	164.9	0.25	0	-2.75	26.1	24.5	26.9
44	20211016BS07	1	UU试验	4.17	2.04	98	0	-2	33	383.2	0	34.7	4.51	302	85	0	0	1	1	1	5.64	12.75	367	65	5.65	298	151	0	198.7	165.7	0.25	0	-2.82	26.1	24.4	26.9
45	20211016BS07	1	UU试验	4.27	2.07	98	0	-2	33	390.1	0	34.7	4.62	306	85	0	0	1	1	1	5.78	12.75	371	65	5.71	300	153	0	200	167	0.24	0	-2.89	26.1	24.4	26.9
46	20211016BS07	1	UU试验	4.37	2.09	98	0	-2	34	396.1	0	34.7	4.73	310.7	85	0	0	1	1	1	5.91	12.75	374.7	64	5.85	302.35	155.35	0	201.6	167.6	0.24	0	-2.96	26.1	24.4	26.9
47	20211016BS07	1	UU试验	4.47	2.11	98	0	-2	34	402.1	0	34.7	4.85	315.4	85	0	0	1	1	1	6.06	12.75	379.4	64	5.93	304.7	157.7	0	203.1	169.1	0.24	0	-3.03	26.1	24.5	26.9
48	20211016BS07	1	UU试验	4.57	2.14	98	0	-2	34	408	0	34.7	4.96	320	85	0	0	1	1	1	6.2	12.81	384	64	6	307	160	0	204.7	170.7	0.23	0	-3.1	26.1	24.5	26.9
49	20211016BS07	1	UU试验	4.67	2.16	98	0	-2	34	414	0	36.5	5.07	323.2	85	0	0	1	1	1	6.34	12.81	387.2	64	6.05	308.6	161.6	0	205.7	171.7	0.23	0	-3.17	26.1	24.5	26.9
50	20211016BS07	1	UU试验	4.77	2.18	98	0	-2	34	420	0	36.5	5.19	327.9	85	0	0	1	1	1	6.49	12.81	391.9	64	6.12	310.95	163.95	0	207.3	173.3	0.23	0	-3.25	26.1	24.5	26.9
51	20211016BS07	1	UU试验	4.87	2.21	98	0	-2	34	426	0	34.7	5.3	332.6	85	0	0	1	1	1	6.63	12.88	396.6	64	6.2	313.3	166.3	0	208.9	174.9	0.23	0	-3.32	26.1	24.4	26.8
52	20211016BS07	1	UU试验	4.97	2.23	98	0	-2	34	431.1	0	36.5	5.41	334.7	85	0	0	1	1	1	6.76	12.88	398.7	64	6.23	314.35	167.35	0	209.6	175.6	0.23	0	-3.38	26.1	24.5	26.9
53	20211016BS07	1	UU试验	5.07	2.25	98	0	-2	34	436.3	0	36.5	5.53	338.7	85	0	0	1	1	1	6.91	12.88	402.7	64	6.29	316.35	169.35	0	210.9	176.9	0.22	0	-3.46	26.1	24.5	26.8
54	20211016BS07	1	UU试验	5.17	2.27	99	0	-2	34	441.4	0	36.5	5.64	342.7	85	0	0	1	1	1	7.05	12.94	407.7	65	6.27	319.85	171.35	0	213.2	179.2	0.22	0	-3.53	26.1	24.5	26.8
55	20211016BS07	1	UU试验	5.27	2.29	99	0	-2	35	446.5	0	36.5	5.76	345.1	85	0	0	1	1	1	7.2	12.94	409.1	64	6.39	321.05	172.55	0	214	179	0.22	0	-3.6	26.1	24.5	26.8
56	20211016BS07	1	UU试验	5.37	2.32	99	0	-2	35	450.8	0	36.5	5.88	348.4	85	0	0	1	1	1	7.35	12.94	412.4	64	6.44	322.7	174.2	0	215.1	180.1	0.22	0	-3.68	26.1	24.5	26.8
57	20211016BS07	1	UU试验	5.47	2.34	98	0	-2	34	456.8	0	36.5	5.99	353	85	0	0	1	1	1	7.49	13	417	64	6.52	323.5	176.5	0	215.7	181.7	0.22	0	-3.75	26.1	24.5	26.8
58	20211016BS07	1	UU试验	5.57	2.36	98	0	-2	34	461.9	0	36.5	6.1	355.3	85	0	0	1	1	1	7.63	13	419.3	64	6.55	324.65	177.65	0	216.4	182.4	0.22	0	-3.82	26.1	24.5	26.8
59	20211016BS07	1	UU试验	5.67	2.38	98	0	-2	35	466.2	0	36.5	6.22	358.6	85	0	0	1	1	1	7.78	13	421.6	63	6.69	326.3	179.3	0	217.5	182.5	0.21	0	-3.89	26	24.5	26.8
60	20211016BS07	1	UU试验	5.77	2.4	98	0	-2	35	469.6	0	36.5	6.33	361.2	85	0	0	1	1	1	7.91	13	424.2	63	6.73	327.6	180.6	0	218.4	183.4	0.21	0	-3.96	26	24.5	26.8
61	20211016BS07	1	UU试验	5.87	2.42	98	0	-2	35	473.1	0	36.5	6.45	363.9	85	0	0	1	1	1	8.06	13.07	426.9	63	6.78	328.95	181.95	0	219.3	184.3	0.21	0	-4.03	26	24.5	26.8
62	20211016BS07	1	UU试验	5.97	2.44	98	0	-2	35	478.2	0	36.5	6.56	365.9	85	0	0	1	1	1	8.2	13.07	428.9	63	6.81	329.95	182.95	0	220	185	0.21	0	-4.1	26	24.5	26.8
63	20211016BS07	1	UU试验	6.07	2.46	98	0	-1	35	481.6	0	36.5	6.68	368.5	85	0	0	1	1	1	8.35	13.07	431.5	63	6.85	331.25	184.25	0	220.8	185.8	0.21	0	-4.18	26	24.5	26.8
64	20211016BS07	1	UU试验	6.17	2.48	98	0	-2	35	486.7	0	36.5	6.79	372.4	85	0	0	1	1	1	8.49	13.13	435.4	63	6.91	333.2	186.2	0	222.1	187.1	0.21	0	-4.25	26	24.5	26.8
65	20211016BS07	1	UU试验	6.27	2.5	98	0	-2	35	490.2	0	36.5	6.91	373.3	85	0	0	1	1	1	8.64	13.13	436.3	63	6.93	333.65	186.65	0	222.4	187.4	0.21	0	-4.32	26	24.5	26.8
66	20211016BS07	1	UU试验	6.37	2.52	98	0	-2	35	494.4	0	36.5	7.02	376.5	85	0	0	1	1	1	8.78	13.13	439.5	63	6.98	335.25	188.25	0	223.5	188.5	0.21	0	-4.39	26	24.5	26.8
67	20211016BS07	1	UU试验	6.47	2.54	97	0	-2	35	497.9	0	36.5	7.13	379.2	85	0	0	1	1	1	8.91	13.2	441.2	62	7.12	335.1	189.6	0	223.4	188.4	0.2	0	-4.46	26	24.5	26.7
68	20211016BS07	1	UU试验	6.57	2.56	99	0	-2	35	502.1	0	36.5	7.24	380.4	85	0	0	1	1	1	9.05	13.2	444.4	64	6.94	338.7	190.2	0	225.8	190.8	0.21	0	-4.53	26	24.5	26.7
69	20211016BS07	1	UU试验	6.67	2.58	98	0	-2	35	506.4	0	36.5	7.36	383.6	85	0	0	1	1	1	9.2	13.2	446.6	63	7.09	338.8	191.8	0	225.9	190.9	0.2	0	-4.6	26	24.5	26.7
70	20211016BS07	1	UU试验	6.77	2.6	99	0	-2	36	511.6	0	36.5	7.47	387.6	85	0	0	1	1	1	9.34	13.26	450.6	63	7.15	342.3	193.8	0	228.2	192.2	0.2	0	-4.67	26	24.5	26.7
71	20211016BS07	1	UU试验	6.87	2.62	98	0	-2	35	514.1	0	36.5	7.58	387.7	85	0	0	1	1	1	9.48	13.26	450.7	63	7.15	340.85	193.85	0	227.2	192.2	0.2	0	-4.74	26	24.5	26.7
72	20211016BS07	1	UU试验	6.97	2.64	99	0	-1	36	517.5	0	38.3	7.69	390.3	85	0	0	1	1	1	9.61	13.26	453.3	63	7.2	343.65	195.15	0	229.1	193.1	0.2	0	-4.81	26	24.5	26.7
73	20211016BS07	1	UU试验	7.07	2.66	98	0	-1	36	521	0	38.3	7.8	392.9	85	0	0	1	1	1	9.75	13.32	454.9	62	7.34	343.45	196.45	0	229	193	0.2	0	-4.88	26	24.5	26.7
74	20211016BS07	1	UU试验	7.17	2.68	99	0	-2	36	525.2	0	38.3	7.91	394.3	85	0	0	1	1	1	9.89	13.32	457.3	63	7.26	345.65	197.15	0	230.4	194.4	0.2	0	-4.95	26	24.5	26.7
75	20211016BS07	1	UU试验	7.27	2.7	99	0	-2	36	528.7	0	36.5	8.02	396.9	85	0	0	1	1	1	10.03	13.32	459.9	63	7.3	346.95	198.45	0	231.3	195.3	0.2	0	-5.02	26	24.5	26.7
76	20211016BS07	1	UU试验	7.37	2.71	98	0	-2	36	531.2	0	38.3	8.12	398.8	85	0	0	1	1	1	10.15	13.32	460.8	62	7.43	346.4	199.4	0	230.9	194.9	0.2	0	-5.08	26	24.5	26.7
77	20211016BS07	1	UU试验	7.47	2.73	98	0	-2	36	534.7	0	38.3	8.23	401.4	85	0	0	1	1	1	10.29	13.39	463.4	62	7.47	347.7	200.7	0	231.8	195.8	0.2	0	-5.14	26	24.5	26.7
78	20211016BS07	1	UU试验	7.57	2.75	98	0	-2	36	537.2	0	38.3	8.33	401.2	85	0	0	1	1	1	10.41	13.39	463.2	62	7.47	347.6	200.6	0	231.7	195.7	0.2	0	-5.21	26	24.5	26.7
79	20211016BS07	1	UU试验	7.67	2.77	98	0	-2	36	539.8	0	38.3	8.44	403.1	85	0	0	1	1	1	10.55	13.39	465.1	62	7.5	348.55	201.55	0	232.4	196.4	0.2	0	-5.28	26	24.5	26.7
80	20211016BS07	1	UU试验	7.77	2.79	98	0	-2	36	542.3	0	38.3	8.54	405	85	0	0	1	1	1	10.68	13.45	467	62	7.53	349.5	202.5	0	233	197	0.19	0	-5.34	26	24.5	26.7
81	20211016BS07	1	UU试验	7.87	2.8	98	0	-2	36	544.9	0	38.3	8.64	405.1	85	0	0	1	1	1	10.8	13.45	467.1	62	7.53	349.55	202.55	0	233	197	0.19	0	-5.4	26	24.5	26.7
82	20211016BS07	1	UU试验	7.97	2.82	98	0	-2	36	548.3	0	38.3	8.75	407.7	85	0	0	1	1	1	10.94	13.45	469.7	62	7.58	350.85	203.85	0	233.9	197.9	0.19	0	-5.47	26	24.5	26.7
83	20211016BS07	1	UU试验	8.07	2.84	98	0	-2	36	549.2	0	38.3	8.85	408.3	85	0	0	1	1	1	11.06	13.52	470.3	62	7.59	351.15	204.15	0	234.1	198.1	0.19	0	-5.53	25.9	24.5	26.7
84	20211016BS07	1	UU试验	8.17	2.86	99	0	-1	37	554.3	0	38.3	8.95	410	85	0	0	1	1	1	11.19	13.52	472	62	7.61	353.5	205	0	235.7	198.7	0.19	0	-5.6	25.9	24.5	26.7
85	20211016BS07	1	UU试验	8.27	2.88	98	0	-2	36	555.2	0	38.3	9.06	410.7	85	0	0	1	1	1	11.32	13.52	472.7	62	7.62	352.35	205.35	0	234.9	198.9	0.19	0	-5.66	25.9	24.5	26.6
86	20211016BS07	1	UU试验	8.37	2.89	99	0	-2	36	557.7	0	38.3	9.16	412.5	85	0	0	1	1	1	11.45	13.58	475.5	63	7.55	354.75	206.25	0	236.5	200.5	0.19	0	-5.72	25.9	24.5	26.6
87	20211016BS07	1	UU试验	8.47	2.91	98	0	-2	36	560.3	0	38.3	9.27	412.6	85	0	0	1	1	1	11.59	13.58	474.6	62	7.65	353.3	206.3	0	235.5	199.5	0.19	0	-5.8	25.9	24.5	26.6
88	20211016BS07	1	UU试验	8.57	2.93	99	0	-1	37	562	0	38.3	9.37	413.8	85	0	0	1	1	1	11.71	13.58	475.8	62	7.67	355.4	206.9	0	236.9	199.9	0.19	0	-5.86	25.9	24.5	26.6
89	20211016BS07	1	UU试验	8.67	2.94	98	0	-2	37	564.6	0	38.3	9.47	415.8	85	0	0	1	1	1	11.84	13.58	476.8	61	7.82	354.9	207.9	0	236.6	199.6	0.19	0	-5.92	25.9	24.5	26.6
90	20211016BS07	1	UU试验	8.77	2.96	99	0	-1	37	568	0	38.3	9.58	418.3	85	0	0	1	1	1	11.98	13.65	480.3	62	7.75	357.65	209.15	0	238.4	201.4	0.19	0	-5.99	25.9	24.5	26.6
91	20211016BS07	1	UU试验	8.87	2.98	98	0	-2	37	569.7	0	38.3	9.69	417.4	85	0	0	1	1	1	12.11	13.65	478.4	61	7.84	355.7	208.7	0	237.1	200.1	0.19	0	-6.06	25.9	24.5	26.6
92	20211016BS07	1	UU试验	8.97	2.99	99	0	-2	37	571.4	0	38.3	9.79	418.6	85	0	0	1	1	1	12.24	13.65	480.6	62	7.75	357.8	209.3	0	238.5	201.5	0.19	0	-6.12	25.9	24.5	26.6
93	20211016BS07	1	UU试验	9.07	3.01	98	0	-1	37	573.1	0	38.3	9.9	419.9	85	0	0	1	1	1	12.38	13.72	480.9	61	7.88	356.95	209.95	0	238	201	0.19	0	-6.19	25.9	24.5	26.6
94	20211016BS07	1	UU试验	9.17	3.03	98	0	-2	37	574.9	0	38.3	10.01	419	85	0	0	1	1	1	12.51	13.72	480	61	7.87	356.5	209.5	0	237.7	200.7	0.19	0	-6.26	25.9	24.5	26.6
95	20211016BS07	1	UU试验	9.27	3.04	99	0	-2	37	577.4	0	38.3	10.12	420.8	85	0	0	1	1	1	12.65	13.72	482.8	62	7.79	358.9	210.4	0	239.3	202.3	0.19	0	-6.33	25.9	24.5	26.6
96	20211016BS07	1	UU试验	9.37	3.06	99	0	-2	37	580	0	38.3	10.23	422.7	85	0	0	1	1	1	12.79	13.78	484.7	62	7.82	359.85	211.35	0	239.9	202.9	0.19	0	-6.4	25.9	24.5	26.6
97	20211016BS07	1	UU试验	9.47	3.08	98	0	-1	37	580.8	0	40.1	10.34	421.5	85	0	0	1	1	1	12.93	13.78	482.5	61	7.91	357.75	210.75	0	238.5	201.5	0.19	0	-6.47	25.9	24.5	26.6
98	20211016BS07	1	UU试验	9.57	3.09	98	0	-2	37	583.4	0	38.3	10.44	423.4	85	0	0	1	1	1	13.05	13.78	484.4	61	7.94	358.7	211.7	0	239.1	202.1	0.19	0	-6.53	25.9	24.5	26.5
99	20211016BS07	1	UU试验	9.67	3.11	98	0	-2	37	586	0	38.3	10.55	425.3	85	0	0	1	1	1	13.19	13.85	486.3	61	7.97	359.65	212.65	0	239.8	202.8	0.19	0	-6.6	25.9	24.5	26.5
100	20211016BS07	1	UU试验	9.77	3.13	99	0	-2	37	588.5	0	38.3	10.65	424.9	85	0	0	1	1	1	13.31	13.85	486.9	62	7.85	360.95	212.45	0	240.6	203.6	0.19	0	-6.66	25.9	24.5	26.5
101	20211016BS07	1	UU试验	9.87	3.14	98	0	-2	37	590.3	0	38.3	10.76	426.2	85	0	0	1	1	1	13.45	13.85	487.2	61	7.99	360.1	213.1	0	240.1	203.1	0.19	0	-6.73	25.9	24.5	26.5
102	20211016BS07	1	UU试验	9.97	3.16	99	0	-1	38	592.8	0	40.1	10.87	428	85	0	0	1	1	1	13.59	13.91	489	61	8.02	362.5	214	0	241.7	203.7	0.19	0	-6.8	25.9	24.5	26.5
103	20211016BS07	1	UU试验	10.07	3.17	98	0	-2	37	593.7	0	38.3	10.98	426.8	85	0	0	1	1	1	13.73	13.91	487.8	61	8	360.4	213.4	0	240.3	203.3	0.19	0	-6.87	25.8	24.5	26.5
104	20211016BS07	1	UU试验	10.17	3.19	99	0	-1	38	597.1	0	40.1	11.09	429.3	85	0	0	1	1	1	13.86	13.91	490.3	61	8.04	363.15	214.65	0	242.1	204.1	0.19	0	-6.93	25.9	24.5	26.5
105	20211016BS07	1	UU试验	10.27	3.2	98	0	-2	37	598.8	0	40.1	11.2	430.5	85	0	0	1	1	1	14	13.98	491.5	61	8.06	362.25	215.25	0	241.5	204.5	0.19	0	-7	25.8	24.4	26.5
106	20211016BS07	1	UU试验	10.37	3.22	99	0	-2	38	602.2	0	40.1	11.31	430.8	85	0	0	1	1	1	14.14	13.98	491.8	61	8.06	363.9	215.4	0	242.6	204.6	0.19	0	-7.07	25.8	24.5	26.5
107	20211016BS07	1	UU试验	10.47	3.24	98	0	-2	38	603.1	0	40.1	11.42	431.4	85	0	0	1	1	1	14.28	13.98	491.4	60	8.19	362.7	215.7	0	241.8	203.8	0.19	0	-7.14	25.8	24.5	26.5
108	20211016BS07	1	UU试验	10.57	3.25	99	0	-1	38	604.8	0	40.1	11.53	432.6	85	0	0	1	1	1	14.41	14.05	493.6	61	8.09	364.8	216.3	0	243.2	205.2	0.19	0	-7.21	25.8	24.5	26.5
109	20211016BS07	1	UU试验	10.67	3.27	98	0	-2	38	608.2	0	40.1	11.64	432.9	85	0	0	1	1	1	14.55	14.05	492.9	60	8.22	363.45	216.45	0	242.3	204.3	0.18	0	-7.28	25.8	24.5	26.5
110	20211016BS07	1	UU试验	10.77	3.28	98	0	-2	38	609.9	0	40.1	11.75	434.1	85	0	0	1	1	1	14.69	14.05	494.1	60	8.24	364.05	217.05	0	242.7	204.7	0.18	0	-7.35	25.8	24.5	26.5
111	20211016BS07	1	UU试验	10.87	3.3	98	0	-2	38	612.5	0	40.1	11.86	435.9	85	0	0	1	1	1	14.83	14.11	495.9	60	8.26	364.95	217.95	0	243.3	205.3	0.18	0	-7.42	25.8	24.5	26.5
112	20211016BS07	1	UU试验	10.97	3.31	98	0	-2	38	614.2	0	40.1	11.96	435.3	85	0	0	1	1	1	14.95	14.11	495.3	60	8.26	364.65	217.65	0	243.1	205.1	0.18	0	-7.48	25.8	24.5	26.5
113	20211016BS07	1	UU试验	11.07	3.33	99	0	-2	38	616.8	0	40.1	12.06	437.1	85	0	0	1	1	1	15.08	14.11	498.1	61	8.17	367.05	218.55	0	244.7	206.7	0.18	0	-7.54	25.8	24.5	26.5
114	20211016BS07	1	UU试验	11.17	3.34	99	0	-2	38	618.5	0	40.1	12.17	438.3	85	0	0	1	1	1	15.21	14.18	499.3	61	8.19	367.65	219.15	0	245.1	207.1	0.18	0	-7.61	25.8	24.4	26.5
115	20211016BS07	1	UU试验	11.27	3.36	99	0	-1	38	620.2	0	40.1	12.28	437.4	85	0	0	1	1	1	15.35	14.18	498.4	61	8.17	367.2	218.7	0	244.8	206.8	0.18	0	-7.68	25.8	24.4	26.5
116	20211016BS07	1	UU试验	11.37	3.37	98	0	-2	38	621.9	0	40.1	12.39	438.6	85	0	0	1	1	1	15.49	14.18	498.6	60	8.31	366.3	219.3	0	244.2	206.2	0.18	0	-7.75	25.8	24.4	26.5
117	20211016BS07	1	UU试验	11.47	3.39	99	0	-2	38	625.3	0	40.1	12.5	441	85	0	0	1	1	1	15.63	14.25	502	61	8.23	369	220.5	0	246	208	0.18	0	-7.82	25.8	24.5	26.5
118	20211016BS07	1	UU试验	11.57	3.4	98	0	-2	38	627	0	40.1	12.61	440	85	0	0	1	1	1	15.76	14.25	500	60	8.33	367	220	0	244.7	206.7	0.18	0	-7.88	25.8	24.5	26.5
119	20211016BS07	1	UU试验	11.67	3.42	99	0	-2	38	628.7	0	40.1	12.72	441.2	85	0	0	1	1	1	15.9	14.25	502.2	61	8.23	369.1	220.6	0	246.1	208.1	0.18	0	-7.95	25.8	24.4	26.5
120	20211016BS07	1	UU试验	11.77	3.43	98	0	-2	38	631.3	0	40.1	12.82	443	85	0	0	1	1	1	16.02	14.31	503	60	8.38	368.5	221.5	0	245.7	207.7	0.18	0	-8.01	25.8	24.5	26.5
121	20211016BS07	1	UU试验	11.87	3.44	98	0	-2	38	633	0	40.1	12.92	442.3	85	0	0	1	1	1	16.15	14.31	502.3	60	8.37	368.15	221.15	0	245.4	207.4	0.18	0	-8.07	25.8	24.4	26.5
122	20211016BS07	1	UU试验	11.97	3.46	98	0	-2	38	634.7	0	40.1	13.03	443.5	85	0	0	1	1	1	16.29	14.31	503.5	60	8.39	368.75	221.75	0	245.8	207.8	0.18	0	-8.15	25.8	24.4	26.5
123	20211016BS07	1	UU试验	12.07	3.47	98	0	-2	38	636.4	0	40.1	13.13	444.7	85	0	0	1	1	1	16.41	14.38	504.7	60	8.41	369.35	222.35	0	246.2	208.2	0.18	0	-8.21	25.8	24.4	26.5
124	20211016BS07	1	UU试验	12.17	3.49	98	0	-2	38	639	0	40.1	13.23	444.4	85	0	0	1	1	1	16.54	14.38	504.4	60	8.41	369.2	222.2	0	246.1	208.1	0.18	0	-8.27	25.8	24.4	26.5
125	20211016BS07	1	UU试验	12.27	3.5	98	0	-2	38	641.6	0	40.1	13.33	446.2	85	0	0	1	1	1	16.66	14.38	506.2	60	8.44	370.1	223.1	0	246.7	208.7	0.18	0	-8.33	25.8	24.4	26.5
126	20211016BS07	1	UU试验	12.37	3.52	98	0	-2	38	644.1	0	40.1	13.43	447.9	85	0	0	1	1	1	16.79	14.45	507.9	60	8.47	370.95	223.95	0	247.3	209.3	0.18	0	-8.4	25.8	24.4	26.5
127	20211016BS07	1	UU试验	12.47	3.53	98	0	-2	38	645	0	40.1	13.53	446.4	85	0	0	1	1	1	16.91	14.45	506.4	60	8.44	370.2	223.2	0	246.8	208.8	0.18	0	-8.46	25.8	24.4	26.4
128	20211016BS07	1	UU试验	12.57	3.54	98	0	-2	38	646.7	0	40.1	13.63	447.5	85	0	0	1	1	1	17.04	14.45	507.5	60	8.46	370.75	223.75	0	247.2	209.2	0.18	0	-8.52	25.8	24.4	26.5
129	20211016BS07	1	UU试验	12.67	3.56	98	0	-2	38	649.3	0	40.1	13.73	449.3	85	0	0	1	1	1	17.16	14.51	509.3	60	8.49	371.65	224.65	0	247.8	209.8	0.18	0	-8.58	25.8	24.4	26.5
130	20211016BS07	1	UU试验	12.77	3.57	98	0	-2	38	651	0	40.1	13.84	448.7	85	0	0	1	1	1	17.3	14.51	508.7	60	8.48	371.35	224.35	0	247.6	209.6	0.18	0	-8.65	25.7	24.4	26.5
131	20211016BS07	1	UU试验	12.87	3.59	98	0	-2	38	652.7	0	40.1	13.94	449.8	85	0	0	1	1	1	17.43	14.51	509.8	60	8.5	371.9	224.9	0	247.9	209.9	0.18	0	-8.72	25.7	24.4	26.5
132	20211016BS07	1	UU试验	12.97	3.6	98	0	-2	38	655.3	0	40.1	14.04	451.6	85	0	0	1	1	1	17.55	14.58	511.6	60	8.53	372.8	225.8	0	248.5	210.5	0.18	0	-8.78	25.7	24.4	26.5
133	20211016BS07	1	UU试验	13.07	3.61	98	0	-2	38	656.1	0	40.1	14.14	450	85	0	0	1	1	1	17.68	14.58	510	60	8.5	372	225	0	248	210	0.18	0	-8.84	25.7	24.4	26.5
134	20211016BS07	1	UU试验	13.17	3.63	98	0	-2	38	657	0	40.1	14.24	450.6	85	0	0	1	1	1	17.8	14.58	510.6	60	8.51	372.3	225.3	0	248.2	210.2	0.18	0	-8.9	25.7	24.4	26.5
135	20211016BS07	1	UU试验	13.27	3.64	99	0	-1	38	657.8	0	40.1	14.35	451.2	85	0	0	1	1	1	17.94	14.65	512.2	61	8.4	374.1	225.6	0	249.4	211.4	0.18	0	-8.97	25.7	24.4	26.5
136	20211016BS07	1	UU试验	13.37	3.66	98	0	-2	38	659.5	0	40.1	14.45	450.2	85	0	0	1	1	1	18.06	14.65	510.2	60	8.5	372.1	225.1	0	248.1	210.1	0.18	0	-9.03	25.7	24.4	26.5
137	20211016BS07	1	UU试验	13.47	3.67	98	0	-2	38	660.4	0	40.1	14.55	450.8	85	0	0	1	1	1	18.19	14.65	510.8	60	8.51	372.4	225.4	0	248.3	210.3	0.18	0	-9.1	25.7	24.4	26.5
138	20211016BS07	1	UU试验	13.57	3.68	98	0	-2	38	661.3	0	40.1	14.65	451.4	85	0	0	1	1	1	18.31	14.72	511.4	60	8.52	372.7	225.7	0	248.5	210.5	0.18	0	-9.16	25.7	24.4	26.5
139	20211016BS07	1	UU试验	13.67	3.7	98	0	-2	38	663	0	40.1	14.76	450.4	85	0	0	1	1	1	18.45	14.72	510.4	60	8.51	372.2	225.2	0	248.1	210.1	0.18	0	-9.23	25.7	24.4	26.4
140	20211016BS07	1	UU试验	13.77	3.71	98	0	-2	38	663.8	0	40.1	14.86	451	85	0	0	1	1	1	18.58	14.72	511	60	8.52	372.5	225.5	0	248.3	210.3	0.18	0	-9.29	25.7	24.4	26.5
141	20211016BS07	1	UU试验	13.87	3.72	98	0	-2	38	665.5	0	40.1	14.97	452.1	85	0	0	1	1	1	18.71	14.79	512.1	60	8.54	373.05	226.05	0	248.7	210.7	0.18	0	-9.36	25.7	24.4	26.5
142	20211016BS07	1	UU试验	13.97	3.74	98	0	-2	38	666.4	0	40.1	15.07	450.6	85	0	0	1	1	1	18.84	14.79	510.6	60	8.51	372.3	225.3	0	248.2	210.2	0.18	0	-9.42	25.7	24.4	26.5
143	20211016BS07	1	UU试验	14.07	3.75	99	0	-2	38	667.2	0	40.1	15.18	451.1	85	0	0	1	1	1	18.98	14.79	512.1	61	8.4	374.05	225.55	0	249.4	211.4	0.18	0	-9.49	25.7	24.4	26.5
144	20211016BS07	1	UU试验	14.17	3.76	98	0	-2	38	669	0	40.1	15.28	452.3	85	0	0	1	1	1	19.1	14.85	512.3	60	8.54	373.15	226.15	0	248.8	210.8	0.18	0	-9.55	25.7	24.4	26.5
145	20211016BS07	1	UU试验	14.27	3.78	98	0	-2	38	669.8	0	40.1	15.39	451	85	0	0	1	1	1	19.24	14.85	511	60	8.52	372.5	225.5	0	248.3	210.3	0.18	0	-9.62	25.7	24.4	26.5
146	20211016BS07	1	UU试验	14.37	3.79	99	0	-2	38	670.7	0	40.1	15.5	451.6	85	0	0	1	1	1	19.38	14.85	512.6	61	8.4	374.3	225.8	0	249.5	211.5	0.18	0	-9.69	25.7	24.4	26.5
147	20211016BS07	1	UU试验	14.47	3.8	98	0	-1	38	672.4	0	40.1	15.6	452.8	85	0	0	1	1	1	19.5	14.92	512.8	60	8.55	373.4	226.4	0	248.9	210.9	0.18	0	-9.75	25.7	24.4	26.5
148	20211016BS07	1	UU试验	14.57	3.82	99	0	-2	38	674.9	0	40.1	15.71	452.3	85	0	0	1	1	1	19.64	14.92	513.3	61	8.41	374.65	226.15	0	249.8	211.8	0.18	0	-9.82	25.7	24.4	26.4
149	20211016BS07	1	UU试验	14.67	3.83	98	0	-2	38	676.7	0	40.1	15.81	453.6	85	0	0	1	1	1	19.76	14.92	513.6	60	8.56	373.8	226.8	0	249.2	211.2	0.18	0	-9.88	25.7	24.4	26.4
150	20211016BS07	1	UU试验	14.77	3.84	99	0	-2	38	677.5	0	40.1	15.93	454.1	85	0	0	1	1	1	19.91	14.99	515.1	61	8.44	375.55	227.05	0	250.4	212.4	0.18	0	-9.96	25.7	24.4	26.4
151	20211016BS07	1	UU试验	14.87	3.86	98	0	-2	38	678.4	0	40.1	16.03	452.6	85	0	0	1	1	1	20.04	14.99	512.6	60	8.54	373.3	226.3	0	248.9	210.9	0.18	0	-10.02	25.7	24.4	26.4
152	20211016BS07	1	UU试验	14.97	3.87	99	0	-2	38	680.1	0	40.1	16.14	453.7	85	0	0	1	1	1	20.18	15.06	514.7	61	8.44	375.35	226.85	0	250.2	212.2	0.18	0	-10.09	25.7	24.4	26.4
153	20211016BS07	1	UU试验	15.07	3.88	98	0	-2	38	680.9	0	40.1	16.24	452.1	85	0	0	1	1	1	20.3	15.06	512.1	60	8.54	373.05	226.05	0	248.7	210.7	0.18	0	-10.15	25.7	24.4	26.4
154	20211016BS07	1	UU试验	15.17	3.89	98	0	-1	38	682.6	0	40.1	16.35	453.3	85	0	0	1	1	1	20.44	15.06	513.3	60	8.56	373.65	226.65	0	249.1	211.1	0.18	0	-10.22	25.7	24.4	26.5
155	20211016BS07	1	UU试验	15.27	3.91	98	0	-2	38	684.4	0	40.1	16.46	454.4	85	0	0	1	1	1	20.58	15.13	514.4	60	8.57	374.2	227.2	0	249.5	211.5	0.18	0	-10.29	25.6	24.4	26.4
156	20211016BS07	1	UU试验	15.37	3.92	98	0	-1	38	686.9	0	40.1	16.57	454	85	0	0	1	1	1	20.71	15.13	514	60	8.57	374	227	0	249.3	211.3	0.18	0	-10.36	25.7	24.4	26.4
157	20211016BS07	1	UU试验	15.47	3.93	98	0	-2	38	687.8	0	40.1	16.67	454.6	85	0	0	1	1	1	20.84	15.13	514.6	60	8.58	374.3	227.3	0	249.5	211.5	0.18	0	-10.42	25.6	24.4	26.4
158	20211016BS07	1	UU试验	15.57	3.95	98	0	-1	38	688.6	0	40.1	16.78	455.1	85	0	0	1	1	1	20.98	15.2	515.1	60	8.59	374.55	227.55	0	249.7	211.7	0.18	0	-10.49	25.6	24.4	26.4
159	20211016BS07	1	UU试验	15.67	3.96	98	0	-2	38	690.3	0	40.1	16.89	454.1	85	0	0	1	1	1	21.11	15.2	514.1	60	8.57	374.05	227.05	0	249.4	211.4	0.18	0	-10.56	25.6	24.4	26.4
160	20211016BS07	1	UU试验	15.77	3.97	98	0	-1	38	692.1	0	40.1	16.99	455.3	85	0	0	1	1	1	21.24	15.27	515.3	60	8.59	374.65	227.65	0	249.8	211.8	0.18	0	-10.62	25.6	24.4	26.4
161	20211016BS07	1	UU试验	15.87	3.98	98	0	-2	38	693.8	0	40.1	17.1	454.4	85	0	0	1	1	1	21.38	15.27	514.4	60	8.57	374.2	227.2	0	249.5	211.5	0.18	0	-10.69	25.6	24.4	26.4
162	20211016BS07	1	UU试验	15.97	4	98	0	-1	38	695.5	0	40.1	17.21	455.5	85	0	0	1	1	1	21.51	15.27	515.5	60	8.59	374.75	227.75	0	249.8	211.8	0.18	0	-10.76	25.6	24.4	26.4
163	20211016BS07	1	UU试验	16.07	4.01	98	0	-1	38	696.3	0	40.1	17.31	456	85	0	0	1	1	1	21.64	15.34	516	60	8.6	375	228	0	250	212	0.18	0	-10.82	25.6	24.4	26.4
164	20211016BS07	1	UU试验	16.17	4.02	98	0	-2	38	698.9	0	40.1	17.42	455.6	85	0	0	1	1	1	21.77	15.34	515.6	60	8.59	374.8	227.8	0	249.9	211.9	0.18	0	-10.89	25.6	24.4	26.4
165	20211016BS07	1	UU试验	16.27	4.03	98	0	-1	38	698.9	0	40.1	17.52	455.6	85	0	0	1	1	1	21.9	15.34	515.6	60	8.59	374.8	227.8	0	249.9	211.9	0.18	0	-10.95	25.6	24.4	26.4
166	20211016BS07	1	UU试验	16.37	4.05	98	0	-2	38	701.5	0	40.1	17.62	457.3	85	0	0	1	1	1	22.02	15.41	517.3	60	8.62	375.65	228.65	0	250.4	212.4	0.18	0	-11.01	25.6	24.4	26.4
167	20211016BS07	1	UU试验	16.47	4.06	98	0	-1	38	702.3	0	40.1	17.73	455.7	85	0	0	1	1	1	22.16	15.41	515.7	60	8.6	374.85	227.85	0	249.9	211.9	0.18	0	-11.08	25.6	24.4	26.4
168	20211016BS07	1	UU试验	16.57	4.07	98	0	-2	38	704	0	40.1	17.84	456.8	85	0	0	1	1	1	22.3	15.48	516.8	60	8.61	375.4	228.4	0	250.3	212.3	0.18	0	-11.15	25.6	24.4	26.4
169	20211016BS07	1	UU试验	16.67	4.08	98	0	-1	38	705.7	0	40.1	17.94	455.9	85	0	0	1	1	1	22.43	15.48	515.9	60	8.6	374.95	227.95	0	250	212	0.18	0	-11.22	25.6	24.4	26.4
170	20211016BS07	1	UU试验	16.77	4.09	98	0	-2	38	708.3	0	40.1	18.04	457.6	85	0	0	1	1	1	22.55	15.48	517.6	60	8.63	375.8	228.8	0	250.5	212.5	0.18	0	-11.28	25.6	24.4	26.4
171	20211016BS07	1	UU试验	16.87	4.11	98	0	-2	38	710.9	0	40.1	18.14	459.2	85	0	0	1	1	1	22.68	15.54	519.2	60	8.65	376.6	229.6	0	251.1	213.1	0.18	0	-11.34	25.6	24.4	26.4
172	20211016BS07	1	UU试验	16.97	4.12	98	0	-2	38	712.6	0	40.1	18.24	458.6	85	0	0	1	1	1	22.8	15.54	518.6	60	8.64	376.3	229.3	0	250.9	212.9	0.18	0	-11.4	25.6	24.4	26.4
173	20211016BS07	1	UU试验	17.07	4.13	99	0	-2	38	713.4	0	40.1	18.34	459.1	85	0	0	1	1	1	22.93	15.54	520.1	61	8.53	378.05	229.55	0	252	214	0.18	0	-11.47	25.6	24.4	26.4
174	20211016BS07	1	UU试验	17.17	4.14	98	0	-1	38	714.3	0	40.1	18.44	459.7	85	0	0	1	1	1	23.05	15.61	519.7	60	8.66	376.85	229.85	0	251.2	213.2	0.18	0	-11.53	25.6	24.4	26.4
175	20211016BS07	1	UU试验	17.27	4.16	99	0	-2	38	716	0	40.1	18.54	458.7	85	0	0	1	1	1	23.18	15.61	519.7	61	8.52	377.85	229.35	0	251.9	213.9	0.18	0	-11.59	25.6	24.4	26.4
176	20211016BS07	1	UU试验	17.37	4.17	98	0	-1	38	716.9	0	40.1	18.64	459.3	85	0	0	1	1	1	23.3	15.61	519.3	60	8.66	376.65	229.65	0	251.1	213.1	0.18	0	-11.65	25.6	24.4	26.4
177	20211016BS07	1	UU试验	17.47	4.18	98	0	-2	38	718.6	0	40.1	18.74	460.3	85	0	0	1	1	1	23.43	15.69	520.3	60	8.67	377.15	230.15	0	251.4	213.4	0.18	0	-11.72	25.6	24.4	26.4
178	20211016BS07	1	UU试验	17.57	4.19	98	0	-1	38	718.6	0	40.1	18.85	458	85	0	0	1	1	1	23.56	15.69	518	60	8.63	376	229	0	250.7	212.7	0.18	0	-11.78	25.6	24.4	26.4
179	20211016BS07	1	UU试验	17.67	4.2	99	0	-2	38	721.1	0	40.1	18.95	459.6	85	0	0	1	1	1	23.69	15.76	520.6	61	8.53	378.3	229.8	0	252.2	214.2	0.18	0	-11.85	25.6	24.4	26.4
180	20211016BS07	1	UU试验	17.77	4.22	98	0	-2	38	722.8	0	40.1	19.05	458.6	85	0	0	1	1	1	23.81	15.76	518.6	60	8.64	376.3	229.3	0	250.9	212.9	0.18	0	-11.91	25.6	24.4	26.4
181	20211016BS07	1	UU试验	17.87	4.23	98	0	-2	38	722.8	0	40.1	19.15	458.6	85	0	0	1	1	1	23.94	15.76	518.6	60	8.64	376.3	229.3	0	250.9	212.9	0.18	0	-11.97	25.6	24.4	26.4
182	20211016BS07	1	UU试验	17.97	4.24	99	0	-2	38	723.7	0	40.1	19.25	459.2	85	0	0	1	1	1	24.06	15.83	520.2	61	8.53	378.1	229.6	0	252.1	214.1	0.18	0	-12.03	25.6	24.4	26.4
183	20211016BS07	1	UU试验	18.07	4.25	98	0	-2	38	723.7	0	40.1	19.35	457.2	85	0	0	1	1	1	24.19	15.83	517.2	60	8.62	375.6	228.6	0	250.4	212.4	0.18	0	-12.1	25.6	24.4	26.4
184	20211016BS07	1	UU试验	18.17	4.26	99	0	-2	38	724.6	0	40.1	19.45	457.7	85	0	0	1	1	1	24.31	15.83	518.7	61	8.5	377.35	228.85	0	251.6	213.6	0.18	0	-12.16	25.6	24.4	26.4
185	20211016BS07	1	UU试验	18.27	4.27	98	0	-2	38	725.4	0	40.1	19.56	458.2	85	0	0	1	1	1	24.45	15.9	518.2	60	8.64	376.1	229.1	0	250.7	212.7	0.18	0	-12.23	25.6	24.4	26.4
186	20211016BS07	1	UU试验	18.37	4.29	99	0	-2	38	727.1	0	40.1	19.66	457.3	85	0	0	1	1	1	24.58	15.9	518.3	61	8.5	377.15	228.65	0	251.4	213.4	0.18	0	-12.29	25.6	24.4	26.4
187	20211016BS07	1	UU试验	18.47	4.3	98	0	-1	38	728	0	40.1	19.77	457.9	85	0	0	1	1	1	24.71	15.97	517.9	60	8.63	375.95	228.95	0	250.6	212.6	0.18	0	-12.36	25.6	24.4	26.4
188	20211016BS07	1	UU试验	18.57	4.31	99	0	-2	38	728.8	0	40.1	19.87	456.4	85	0	0	1	1	1	24.84	15.97	517.4	61	8.48	376.7	228.2	0	251.1	213.1	0.18	0	-12.42	25.6	24.4	26.4
189	20211016BS07	1	UU试验	18.67	4.32	98	0	-2	38	729.7	0	40.1	19.98	456.9	85	0	0	1	1	1	24.98	15.97	516.9	60	8.62	375.45	228.45	0	250.3	212.3	0.18	0	-12.49	25.6	24.4	26.4
190	20211016BS07	1	UU试验	18.77	4.33	99	0	-1	38	730.5	0	40.1	20.08	457.4	85	0	0	1	1	1	25.1	16.04	518.4	61	8.5	377.2	228.7	0	251.5	213.5	0.18	0	-12.55	25.6	24.4	26.4
191	20211016BS07	1	UU试验	18.87	4.34	98	0	-2	38	731.4	0	40.1	20.18	456	85	0	0	1	1	1	25.23	16.04	516	60	8.6	375	228	0	250	212	0.18	0	-12.62	25.6	24.4	26.4
192	20211016BS07	1	UU试验	18.97	4.36	99	0	-1	38	732.3	0	40.1	20.29	456.5	85	0	0	1	1	1	25.36	16.11	517.5	61	8.48	376.75	228.25	0	251.2	213.2	0.18	0	-12.68	25.6	24.4	26.4
193	20211016BS07	1	UU试验	19.07	4.37	98	0	-2	38	733.1	0	40.1	20.39	455.1	85	0	0	1	1	1	25.49	16.11	515.1	60	8.59	374.55	227.55	0	249.7	211.7	0.18	0	-12.75	25.5	24.4	26.4
194	20211016BS07	1	UU试验	19.17	4.38	98	0	-1	38	734	0	40.1	20.5	455.6	85	0	0	1	1	1	25.63	16.11	515.6	60	8.59	374.8	227.8	0	249.9	211.9	0.18	0	-12.82	25.5	24.4	26.4
195	20211016BS07	1	UU试验	19.27	4.39	98	0	-2	38	735.7	0	40.1	20.61	456.7	85	0	0	1	1	1	25.76	16.18	516.7	60	8.61	375.35	228.35	0	250.2	212.2	0.18	0	-12.88	25.5	24.4	26.4
196	20211016BS07	1	UU试验	19.37	4.4	98	0	-1	38	735.7	0	40.1	20.71	454.7	85	0	0	1	1	1	25.89	16.18	514.7	60	8.58	374.35	227.35	0	249.6	211.6	0.18	0	-12.95	25.5	24.4	26.4
197	20211016BS07	1	UU试验	19.47	4.41	98	0	-2	38	735.7	0	40.1	20.82	454.7	85	0	0	1	1	1	26.03	16.25	514.7	60	8.58	374.35	227.35	0	249.6	211.6	0.18	0	-13.02	25.5	24.4	26.4
198	20211016BS07	1	UU试验	19.57	4.42	98	0	-2	38	737.4	0	40.1	20.92	453.8	85	0	0	1	1	1	26.15	16.25	513.8	60	8.56	373.9	226.9	0	249.3	211.3	0.18	0	-13.08	25.5	24.4	26.4
199	20211016BS07	1	UU试验	19.67	4.43	98	0	-1	38	738.2	0	40.1	21.03	454.3	85	0	0	1	1	1	26.29	16.25	514.3	60	8.57	374.15	227.15	0	249.4	211.4	0.18	0	-13.15	25.5	24.4	26.4
200	20211016BS07	1	UU试验	19.77	4.45	98	0	-2	38	740.8	0	40.1	21.14	455.9	85	0	0	1	1	1	26.43	16.32	515.9	60	8.6	374.95	227.95	0	250	212	0.18	0	-13.22	25.5	24.4	26.4
201	20211016BS07	1	UU试验	19.87	4.46	98	0	-1	38	741.7	0	40.1	21.25	454.5	85	0	0	1	1	1	26.56	16.32	514.5	60	8.57	374.25	227.25	0	249.5	211.5	0.18	0	-13.28	25.5	24.4	26.4
202	20211016BS07	1	UU试验	19.97	4.47	98	0	-2	38	742.5	0	40.1	21.35	455	85	0	0	1	1	1	26.69	16.39	515	60	8.58	374.5	227.5	0	249.7	211.7	0.18	0	-13.35	25.5	24.4	26.4
203	20211016BS07	1	UU试验	20.07	4.48	98	0	-1	38	744.2	0	40.1	21.46	454.1	85	0	0	1	1	1	26.83	16.39	514.1	60	8.57	374.05	227.05	0	249.4	211.4	0.18	0	-13.42	25.5	24.4	26.4
204	20211016BS07	1	UU试验	20.17	4.49	99	0	-2	38	745.9	0	40.1	21.57	455.1	85	0	0	1	1	1	26.96	16.47	516.1	61	8.46	376.05	227.55	0	250.7	212.7	0.18	0	-13.48	25.5	24.4	26.4
205	20211016BS07	1	UU试验	20.27	4.5	98	0	-1	38	745.1	0	40.1	21.68	452.4	85	0	0	1	1	1	27.1	16.47	512.4	60	8.54	373.2	226.2	0	248.8	210.8	0.18	0	-13.55	25.5	24.4	26.4
206	20211016BS07	1	UU试验	20.37	4.51	98	0	-2	38	745.1	0	40.1	21.79	452.4	85	0	0	1	1	1	27.24	16.47	512.4	60	8.54	373.2	226.2	0	248.8	210.8	0.18	0	-13.62	25.5	24.4	26.4
207	20211016BS07	1	UU试验	20.47	4.52	98	0	-1	38	746.8	0	40.1	21.89	453.4	85	0	0	1	1	1	27.36	16.54	513.4	60	8.56	373.7	226.7	0	249.1	211.1	0.18	0	-13.68	25.5	24.4	26.4
208	20211016BS07	1	UU试验	20.57	4.54	98	0	-1	38	748.5	0	40.1	22	452.5	85	0	0	1	1	1	27.5	16.54	512.5	60	8.54	373.25	226.25	0	248.8	210.8	0.18	0	-13.75	25.5	24.4	26.4
209	20211016BS07	1	UU试验	20.67	4.55	99	0	-1	38	750.2	0	40.1	22.11	453.6	85	0	0	1	1	1	27.64	16.61	514.6	61	8.44	375.3	226.8	0	250.2	212.2	0.18	0	-13.82	25.5	24.4	26.4
210	20211016BS07	1	UU试验	20.77	4.56	98	0	-1	38	751.1	0	40.1	22.22	452.2	85	0	0	1	1	1	27.78	16.61	512.2	60	8.54	373.1	226.1	0	248.7	210.7	0.18	0	-13.89	25.5	24.4	26.3
211	20211016BS07	1	UU试验	20.87	4.57	98	0	-2	38	752.8	0	40.1	22.32	453.2	85	0	0	1	1	1	27.9	16.61	513.2	60	8.55	373.6	226.6	0	249.1	211.1	0.18	0	-13.95	25.5	24.3	26.3
212	20211016BS07	1	UU试验	20.97	4.58	98	0	-1	38	754.5	0	40.1	22.42	454.2	85	0	0	1	1	1	28.02	16.68	514.2	60	8.57	374.1	227.1	0	249.4	211.4	0.18	0	-14.01	25.5	24.3	26.3
213	20211016BS07	1	UU试验	21.07	4.59	98	0	-2	38	755.4	0	40.1	22.53	452.9	85	0	0	1	1	1	28.16	16.68	512.9	60	8.55	373.45	226.45	0	249	211	0.18	0	-14.08	25.5	24.3	26.3
214	20211016BS07	1	UU试验	21.17	4.6	98	0	-2	38	756.2	0	40.1	22.63	453.4	85	0	0	1	1	1	28.29	16.76	513.4	60	8.56	373.7	226.7	0	249.1	211.1	0.18	0	-14.15	25.5	24.3	26.3
215	20211016BS07	1	UU试验	21.27	4.61	98	0	-2	38	757.1	0	40.1	22.74	451.7	85	0	0	1	1	1	28.43	16.76	511.7	60	8.53	372.85	225.85	0	248.6	210.6	0.18	0	-14.22	25.5	24.3	26.3
216	20211016BS07	1	UU试验	21.37	4.62	98	0	-2	38	758.8	0	40.1	22.85	452.7	85	0	0	1	1	1	28.56	16.83	512.7	60	8.55	373.35	226.35	0	248.9	210.9	0.18	0	-14.28	25.5	24.3	26.3
217	20211016BS07	1	UU试验	21.47	4.63	98	0	-1	38	759.6	0	40.1	22.95	451.3	85	0	0	1	1	1	28.69	16.83	511.3	60	8.52	372.65	225.65	0	248.4	210.4	0.18	0	-14.35	25.5	24.3	26.3
218	20211016BS07	1	UU试验	21.57	4.64	99	0	-2	38	761.3	0	40.1	23.05	452.3	85	0	0	1	1	1	28.81	16.83	513.3	61	8.41	374.65	226.15	0	249.8	211.8	0.18	0	-14.41	25.5	24.3	26.3
219	20211016BS07	1	UU试验	21.67	4.65	98	0	-1	38	762.2	0	40.1	23.15	452.9	85	0	0	1	1	1	28.94	16.9	512.9	60	8.55	373.45	226.45	0	249	211	0.18	0	-14.47	25.5	24.3	26.3
220	20211016BS07	1	UU试验	21.77	4.67	99	0	-2	38	763.1	0	40.1	23.25	451.5	85	0	0	1	1	1	29.06	16.9	512.5	61	8.4	374.25	225.75	0	249.5	211.5	0.18	0	-14.53	25.5	24.3	26.3
221	20211016BS07	1	UU试验	21.87	4.68	98	0	-1	38	763.9	0	40.1	23.35	452	85	0	0	1	1	1	29.19	16.97	512	60	8.53	373	226	0	248.7	210.7	0.18	0	-14.6	25.5	24.3	26.3
222	20211016BS07	1	UU试验	21.97	4.69	98	0	-2	38	765.6	0	40.1	23.45	451.1	85	0	0	1	1	1	29.31	16.97	511.1	60	8.52	372.55	225.55	0	248.4	210.4	0.18	0	-14.66	25.5	24.3	26.3
223	20211016BS07	1	UU试验	22.07	4.7	98	0	-1	38	766.5	0	40.1	23.55	451.7	85	0	0	1	1	1	29.44	16.97	511.7	60	8.53	372.85	225.85	0	248.6	210.6	0.18	0	-14.72	25.5	24.3	26.4
224	20211016BS07	1	UU试验	22.17	4.71	98	0	-2	38	768.2	0	40.1	23.65	452.7	85	0	0	1	1	1	29.56	17.05	512.7	60	8.55	373.35	226.35	0	248.9	210.9	0.18	0	-14.78	25.5	24.3	26.3
225	20211016BS07	1	UU试验	22.27	4.72	98	0	-1	38	769	0	40.1	23.75	451	85	0	0	1	1	1	29.69	17.05	511	60	8.52	372.5	225.5	0	248.3	210.3	0.18	0	-14.85	25.5	24.3	26.4
226	20211016BS07	1	UU试验	22.37	4.73	99	0	-1	38	771.6	0	40.1	23.85	452.6	85	0	0	1	1	1	29.81	17.12	513.6	61	8.42	374.8	226.3	0	249.9	211.9	0.18	0	-14.91	25.5	24.3	26.4
227	20211016BS07	1	UU试验	22.47	4.74	98	0	-1	38	771.6	0	40.1	23.96	450.7	85	0	0	1	1	1	29.95	17.12	510.7	60	8.51	372.35	225.35	0	248.2	210.2	0.18	0	-14.98	25.5	24.3	26.4
228	20211016BS07	1	UU试验	22.57	4.75	98	0	-2	38	773.3	0	40.1	24.06	451.7	85	0	0	1	1	1	30.08	17.19	511.7	60	8.53	372.85	225.85	0	248.6	210.6	0.18	0	-15.04	25.5	24.3	26.4
229	20211016BS07	1	UU试验	22.67	4.76	98	0	-2	38	774.2	0	40.1	24.16	450.4	85	0	0	1	1	1	30.2	17.19	510.4	60	8.51	372.2	225.2	0	248.1	210.1	0.18	0	-15.1	25.5	24.3	26.4
230	20211016BS07	1	UU试验	22.77	4.77	99	0	-1	38	775	0	40.1	24.26	450.8	85	0	0	1	1	1	30.33	17.19	511.8	61	8.39	373.9	225.4	0	249.3	211.3	0.18	0	-15.17	25.5	24.3	26.3
231	20211016BS07	1	UU试验	22.87	4.78	98	0	-2	38	774.2	0	40.1	24.37	450.4	85	0	0	1	1	1	30.46	17.27	510.4	60	8.51	372.2	225.2	0	248.1	210.1	0.18	0	-15.23	25.5	24.3	26.3
232	20211016BS07	1	UU试验	22.97	4.79	99	0	-1	38	775.9	0	40.1	24.47	449.3	85	0	0	1	1	1	30.59	17.27	510.3	61	8.37	373.15	224.65	0	248.8	210.8	0.18	0	-15.3	25.5	24.3	26.4
233	20211016BS07	1	UU试验	23.07	4.8	98	0	-2	38	776.7	0	40.1	24.57	449.7	85	0	0	1	1	1	30.71	17.34	509.7	60	8.49	371.85	224.85	0	247.9	209.9	0.18	0	-15.36	25.4	24.3	26.3
234	20211016BS07	1	UU试验	23.17	4.81	99	0	-1	38	777.6	0	40.1	24.68	448.4	85	0	0	1	1	1	30.85	17.34	509.4	61	8.35	372.7	224.2	0	248.5	210.5	0.18	0	-15.43	25.4	24.3	26.3
235	20211016BS07	1	UU试验	23.27	4.82	98	0	-1	38	778.5	0	40.1	24.79	449	85	0	0	1	1	1	30.99	17.41	509	60	8.48	371.5	224.5	0	247.7	209.7	0.18	0	-15.5	25.4	24.3	26.3
236	20211016BS07	1	UU试验	23.37	4.83	98	0	-1	38	778.5	0	40.1	24.89	447.2	85	0	0	1	1	1	31.11	17.41	507.2	60	8.45	370.6	223.6	0	247.1	209.1	0.18	0	-15.56	25.4	24.3	26.3
237	20211016BS07	1	UU试验	23.47	4.84	98	0	-2	38	778.5	0	40.1	24.99	447.2	85	0	0	1	1	1	31.24	17.49	507.2	60	8.45	370.6	223.6	0	247.1	209.1	0.18	0	-15.62	25.4	24.3	26.3
238	20211016BS07	1	UU试验	23.57	4.85	98	0	-2	38	779.3	0	40.1	25.1	445.6	85	0	0	1	1	1	31.38	17.49	505.6	60	8.43	369.8	222.8	0	246.5	208.5	0.18	0	-15.69	25.4	24.3	26.3
239	20211016BS07	1	UU试验	23.67	4.86	98	0	-1	38	780.2	0	40.1	25.21	446.1	85	0	0	1	1	1	31.51	17.49	506.1	60	8.44	370.05	223.05	0	246.7	208.7	0.18	0	-15.76	25.4	24.3	26.3
240	20211016BS07	1	UU试验	23.77	4.88	98	0	-2	38	780.2	0	40.1	25.31	446.1	85	0	0	1	1	1	31.64	17.56	506.1	60	8.44	370.05	223.05	0	246.7	208.7	0.18	0	-15.82	25.4	24.3	26.3
241	20211016BS07	1	UU试验	23.87	4.89	98	0	-2	38	781.9	0	40.1	25.42	445.3	85	0	0	1	1	1	31.78	17.56	505.3	60	8.42	369.65	222.65	0	246.4	208.4	0.18	0	-15.89	25.4	24.3	26.3
242	20211016BS07	1	UU试验	23.97	4.9	98	0	-2	38	781	0	40.1	25.52	444.8	85	0	0	1	1	1	31.9	17.64	504.8	60	8.41	369.4	222.4	0	246.3	208.3	0.18	0	-15.95	25.4	24.3	26.3
