# Supplementary material for: Effect of freeze‒thaw cycles on root–Soil composite mechanical properties and slope stability
Source: PLoS One. 2024 Apr 25;19(4):e0302409. doi: 10.1371/journal.pone.0302409 (PMC11045164; doi:10.1371/journal.pone.0302409)
Supplement: S1 File — (ZIP) [file pone.0302409.s001.zip › Original data/original data/三轴/100kpa/100kpa EXCEL/(D8G0,100kpa)20211102BS01_uu_1.xlsx]

## Sheet: _20211102BS01_uu_1
ID	GCID	SpecimenID	TstMode	TimeMin	Squareroot	WeiYa	wytb	FanYa1	KongYa	CR	fytb	TiBian	ZhouXWeiYi	Q1dQ3	TargetWY	TargetFY1	TargetZYLC	TargetStrainSpd	TargetSYWD	TargetZTWD	E1	TuArea	Q11	Q31	Q11cQ31	HalfQ1pQ3	HalfQ1dQ3	Saturation	HalfQ11pQ31	Q1	K0	Ev	Er	sywd	ttwd	ztwd
1	20211102BS01	1	UU试验	0	0	98	0	7	0	0	0	31	0	7.1	87	0	0	1	1	1	0	12	0	0	0	0	0	0	0	0	0	0	0	18.8	18.4	19.4
2	20211102BS01	1	UU试验	0.1	0.32	98	0	-3	30	23.1	0	31	0.01	19.3	87	0	0	1	1	1	0.01	12	87.3	68	1.28	156.65	9.65	0	104.4	74.4	0.84	0	-0.01	18.8	18.5	19.4
3	20211102BS01	1	UU试验	0.15	0.39	98	0	-3	30	29.9	0	31	0.09	24.9	87	0	0	1	1	1	0.11	12	92.9	68	1.37	159.45	12.45	0	106.3	76.3	0.8	0	-0.06	18.8	18.5	19.4
4	20211102BS01	1	UU试验	0.25	0.5	98	0	-3	31	35.9	0	31	0.2	29.9	87	0	0	1	1	1	0.25	12	96.9	67	1.45	161.95	14.95	0	108	77	0.77	0	-0.13	18.8	18.5	19.4
5	20211102BS01	1	UU试验	0.3	0.55	99	0	-3	31	39.4	0	32.8	0.28	32.8	87	0	0	1	1	1	0.35	12.06	100.8	68	1.48	164.9	16.4	0	109.9	78.9	0.75	0	-0.17	18.8	18.5	19.4
6	20211102BS01	1	UU试验	0.38	0.62	98	0	-4	31	42.8	0	31	0.35	35.5	87	0	0	1	1	1	0.44	12.06	102.5	67	1.53	164.75	17.75	0	109.8	78.8	0.73	0	-0.22	18.8	18.4	19.4
7	20211102BS01	1	UU试验	0.43	0.66	98	0	-3	31	46.2	0	32.8	0.42	38.3	87	0	0	1	1	1	0.53	12.06	105.3	67	1.57	166.15	19.15	0	110.8	79.8	0.72	0	-0.27	18.8	18.5	19.4
8	20211102BS01	1	UU试验	0.52	0.72	98	0	-3	32	49.6	0	32.8	0.5	41.1	87	0	0	1	1	1	0.63	12.06	107.1	66	1.62	167.55	20.55	0	111.7	79.7	0.7	0	-0.32	18.8	18.5	19.4
9	20211102BS01	1	UU试验	0.6	0.77	98	0	-3	32	53.9	0	32.8	0.57	44.7	87	0	0	1	1	1	0.71	12.06	110.7	66	1.68	169.35	22.35	0	112.9	80.9	0.69	0	-0.36	18.8	18.4	19.4
10	20211102BS01	1	UU试验	0.68	0.83	99	0	-3	32	59	0	32.8	0.68	48.9	87	0	0	1	1	1	0.85	12.12	115.9	67	1.73	172.95	24.45	0	115.3	83.3	0.67	0	-0.43	18.8	18.5	19.4
11	20211102BS01	1	UU试验	0.77	0.88	99	0	-3	32	60.7	0	34.7	0.76	50.1	87	0	0	1	1	1	0.95	12.12	117.1	67	1.75	173.55	25.05	0	115.7	83.7	0.66	0	-0.48	18.8	18.5	19.4
12	20211102BS01	1	UU试验	0.85	0.92	98	0	-3	33	62.4	0	34.7	0.86	51.5	87	0	0	1	1	1	1.08	12.12	116.5	65	1.79	172.75	25.75	0	115.2	82.2	0.66	0	-0.54	18.8	18.4	19.4
13	20211102BS01	1	UU试验	0.93	0.97	98	0	-3	33	64.2	0	34.7	0.94	53	87	0	0	1	1	1	1.18	12.12	118	65	1.82	173.5	26.5	0	115.7	82.7	0.65	0	-0.59	18.8	18.5	19.4
14	20211102BS01	1	UU试验	1.02	1.01	98	0	-3	33	67.6	0	34.7	1.05	55.8	87	0	0	1	1	1	1.31	12.19	120.8	65	1.86	174.9	27.9	0	116.6	83.6	0.64	0	-0.66	18.8	18.5	19.4
15	20211102BS01	1	UU试验	1.1	1.05	98	0	-3	34	89.8	0	34.7	1.12	73.7	87	0	0	1	1	1	1.4	12.19	137.7	64	2.15	183.85	36.85	0	122.6	88.6	0.57	0	-0.7	18.8	18.5	19.4
16	20211102BS01	1	UU试验	1.18	1.09	99	0	-3	34	116.3	0	36.5	1.22	95.4	87	0	0	1	1	1	1.53	12.19	160.4	65	2.47	196.2	47.7	0	130.8	96.8	0.51	0	-0.77	18.8	18.5	19.4
17	20211102BS01	1	UU试验	1.27	1.13	98	0	-4	35	131.7	0	36.5	1.29	108	87	0	0	1	1	1	1.61	12.19	171	63	2.71	201	54	0	134	99	0.48	0	-0.81	18.8	18.4	19.4
18	20211102BS01	1	UU试验	1.35	1.16	98	0	-3	36	149.7	0	36.5	1.4	122.8	87	0	0	1	1	1	1.75	12.19	184.8	62	2.98	208.4	61.4	0	138.9	102.9	0.44	0	-0.88	18.8	18.4	19.4
19	20211102BS01	1	UU试验	1.43	1.2	98	0	-3	36	161.7	0	38.3	1.48	132.6	87	0	0	1	1	1	1.85	12.25	194.6	62	3.14	213.3	66.3	0	142.2	106.2	0.42	0	-0.93	18.8	18.5	19.4
20	20211102BS01	1	UU试验	1.52	1.23	99	0	-3	37	177.9	0	38.3	1.59	145.2	87	0	0	1	1	1	1.99	12.25	207.2	62	3.34	221.1	72.6	0	147.4	110.4	0.41	0	-1	18.8	18.5	19.4
21	20211102BS01	1	UU试验	1.6	1.26	98	0	-3	37	187.3	0	38.3	1.67	152.9	87	0	0	1	1	1	2.09	12.25	213.9	61	3.51	223.45	76.45	0	149	112	0.39	0	-1.05	18.8	18.5	19.4
22	20211102BS01	1	UU试验	1.68	1.3	98	0	-3	38	201.9	0	38.3	1.78	164.8	87	0	0	1	1	1	2.23	12.25	224.8	60	3.75	229.4	82.4	0	152.9	114.9	0.37	0	-1.12	18.8	18.5	19.4
23	20211102BS01	1	UU试验	1.77	1.33	98	0	-3	38	212.1	0	40.1	1.86	173.1	87	0	0	1	1	1	2.33	12.31	233.1	60	3.89	233.55	86.55	0	155.7	117.7	0.36	0	-1.17	18.8	18.5	19.4
24	20211102BS01	1	UU试验	1.85	1.36	99	0	-3	39	224.1	0	40.1	1.98	182	87	0	0	1	1	1	2.48	12.31	242	60	4.03	239.5	91	0	159.7	120.7	0.35	0	-1.24	18.8	18.5	19.4
25	20211102BS01	1	UU试验	1.93	1.39	98	0	-3	39	233.5	0	40.1	2.05	189.7	87	0	0	1	1	1	2.56	12.31	248.7	59	4.22	241.85	94.85	0	161.2	122.2	0.34	0	-1.28	18.8	18.5	19.4
26	20211102BS01	1	UU试验	2.02	1.42	98	0	-3	40	246.4	0	42	2.17	200.2	87	0	0	1	1	1	2.71	12.31	258.2	58	4.45	247.1	100.1	0	164.7	124.7	0.33	0	-1.36	18.8	18.5	19.4
27	20211102BS01	1	UU试验	2.1	1.45	98	0	-3	40	254.9	0	42	2.26	207.1	87	0	0	1	1	1	2.83	12.37	265.1	58	4.57	250.55	103.55	0	167	127	0.32	0	-1.42	18.8	18.5	19.4
28	20211102BS01	1	UU试验	2.18	1.48	98	0	-4	40	267.8	0	42	2.37	216.5	87	0	0	1	1	1	2.96	12.37	274.5	58	4.73	255.25	108.25	0	170.2	130.2	0.31	0	-1.48	18.8	18.4	19.4
29	20211102BS01	1	UU试验	2.27	1.51	98	0	-3	40	275.5	0	42	2.45	222.7	87	0	0	1	1	1	3.06	12.37	280.7	58	4.84	258.35	111.35	0	172.2	132.2	0.31	0	-1.53	18.8	18.5	19.4
30	20211102BS01	1	UU试验	2.35	1.53	98	0	-3	40	288.3	0	42	2.57	233.1	87	0	0	1	1	1	3.21	12.37	291.1	58	5.02	263.55	116.55	0	175.7	135.7	0.3	0	-1.61	18.8	18.4	19.4
31	20211102BS01	1	UU试验	2.43	1.56	99	0	-3	41	296	0	42	2.66	239.3	87	0	0	1	1	1	3.33	12.43	297.3	58	5.13	268.15	119.65	0	178.8	137.8	0.29	0	-1.67	18.8	18.5	19.4
32	20211102BS01	1	UU试验	2.52	1.59	99	0	-3	41	308	0	42	2.77	247.8	87	0	0	1	1	1	3.46	12.43	305.8	58	5.27	272.4	123.9	0	181.6	140.6	0.29	0	-1.73	18.8	18.5	19.4
33	20211102BS01	1	UU试验	2.6	1.61	98	0	-3	41	315.7	0	42	2.85	254	87	0	0	1	1	1	3.56	12.43	311	57	5.46	274	127	0	182.7	141.7	0.28	0	-1.78	18.8	18.4	19.4
34	20211102BS01	1	UU试验	2.68	1.64	98	0	-3	41	326.8	0	43.8	2.96	262.9	87	0	0	1	1	1	3.7	12.43	319.9	57	5.61	278.45	131.45	0	185.6	144.6	0.27	0	-1.85	18.8	18.4	19.4
35	20211102BS01	1	UU试验	2.77	1.66	98	0	-3	42	332.8	0	43.8	3.04	267.7	87	0	0	1	1	1	3.8	12.5	323.7	56	5.78	280.85	133.85	0	187.2	145.2	0.27	0	-1.9	18.8	18.4	19.4
36	20211102BS01	1	UU试验	2.85	1.69	99	0	-3	42	343	0	43.8	3.16	274.4	87	0	0	1	1	1	3.95	12.5	331.4	57	5.81	285.7	137.2	0	190.5	148.5	0.27	0	-1.98	18.8	18.4	19.4
37	20211102BS01	1	UU试验	2.93	1.71	98	0	-3	42	349	0	43.8	3.23	279.2	87	0	0	1	1	1	4.04	12.5	335.2	56	5.99	286.6	139.6	0	191.1	149.1	0.26	0	-2.02	18.8	18.4	19.4
38	20211102BS01	1	UU试验	3.02	1.74	98	0	-3	43	359.3	0	43.8	3.35	287.4	87	0	0	1	1	1	4.19	12.5	342.4	55	6.23	290.7	143.7	0	193.8	150.8	0.25	0	-2.1	18.8	18.4	19.4
39	20211102BS01	1	UU试验	3.1	1.76	99	0	-3	43	365.3	0	43.8	3.42	292.2	87	0	0	1	1	1	4.28	12.56	348.2	56	6.22	294.6	146.1	0	196.4	153.4	0.25	0	-2.14	18.8	18.4	19.4
40	20211102BS01	1	UU试验	3.18	1.78	99	0	-3	43	374.7	0	45.6	3.54	298.3	87	0	0	1	1	1	4.43	12.56	354.3	56	6.33	297.65	149.15	0	198.4	155.4	0.25	0	-2.22	18.9	18.5	19.4
41	20211102BS01	1	UU试验	3.27	1.81	98	0	-3	44	379.8	0	45.6	3.61	302.4	87	0	0	1	1	1	4.51	12.56	356.4	54	6.6	298.2	151.2	0	198.8	154.8	0.24	0	-2.26	18.8	18.4	19.4
42	20211102BS01	1	UU试验	3.35	1.83	98	0	-3	44	389.2	0	45.6	3.73	309.9	87	0	0	1	1	1	4.66	12.56	363.9	54	6.74	301.95	154.95	0	201.3	157.3	0.24	0	-2.33	18.8	18.4	19.4
43	20211102BS01	1	UU试验	3.43	1.85	99	0	-3	44	394.4	0	45.6	3.8	314	87	0	0	1	1	1	4.75	12.62	369	55	6.71	305.5	157	0	203.7	159.7	0.24	0	-2.38	18.8	18.4	19.3
44	20211102BS01	1	UU试验	3.52	1.88	99	0	-3	44	401.2	0	45.6	3.91	317.9	87	0	0	1	1	1	4.89	12.62	372.9	55	6.78	307.45	158.95	0	205	161	0.24	0	-2.45	18.8	18.4	19.4
45	20211102BS01	1	UU试验	3.6	1.9	98	0	-3	45	406.3	0	45.6	3.99	321.9	87	0	0	1	1	1	4.99	12.62	374.9	53	7.07	307.95	160.95	0	205.3	160.3	0.23	0	-2.5	18.8	18.4	19.4
46	20211102BS01	1	UU试验	3.68	1.92	99	0	-3	44	414	0	45.6	4.1	328.1	87	0	0	1	1	1	5.13	12.62	383.1	55	6.97	312.55	164.05	0	208.4	164.4	0.23	0	-2.57	18.8	18.4	19.4
47	20211102BS01	1	UU试验	3.77	1.94	99	0	-3	45	419.2	0	47.4	4.17	332.2	87	0	0	1	1	1	5.21	12.69	386.2	54	7.15	314.6	166.1	0	209.7	164.7	0.23	0	-2.61	18.9	18.5	19.4
48	20211102BS01	1	UU试验	3.85	1.96	98	0	-3	45	425.2	0	45.6	4.28	335.1	87	0	0	1	1	1	5.35	12.69	388.1	53	7.32	314.55	167.55	0	209.7	164.7	0.23	0	-2.67	18.8	18.4	19.4
49	20211102BS01	1	UU试验	3.93	1.98	99	0	-3	46	429.4	0	47.4	4.35	338.4	87	0	0	1	1	1	5.44	12.69	391.4	53	7.38	317.7	169.2	0	211.8	165.8	0.23	0	-2.72	18.9	18.5	19.4
50	20211102BS01	1	UU试验	4.02	2	99	0	-3	46	435.4	0	47.4	4.46	343.1	87	0	0	1	1	1	5.58	12.69	396.1	53	7.47	320.05	171.55	0	213.4	167.4	0.22	0	-2.79	18.9	18.5	19.4
51	20211102BS01	1	UU试验	4.1	2.02	99	0	-3	46	438.8	0	47.4	4.53	345.8	87	0	0	1	1	1	5.66	12.75	398.8	53	7.52	321.4	172.9	0	214.3	168.3	0.22	0	-2.83	18.8	18.4	19.4
52	20211102BS01	1	UU试验	4.18	2.05	99	0	-3	46	444	0	47.4	4.63	348.2	87	0	0	1	1	1	5.79	12.75	401.2	53	7.57	322.6	174.1	0	215.1	169.1	0.22	0	-2.9	18.9	18.5	19.4
53	20211102BS01	1	UU试验	4.27	2.07	99	0	-3	47	447.4	0	49.3	4.7	350.9	87	0	0	1	1	1	5.88	12.75	402.9	52	7.75	323.95	175.45	0	216	169	0.22	0	-2.94	18.9	18.5	19.4
54	20211102BS01	1	UU试验	4.35	2.09	98	0	-3	47	452.5	0	49.3	4.81	354.9	87	0	0	1	1	1	6.01	12.75	405.9	51	7.96	324.45	177.45	0	216.3	169.3	0.22	0	-3.01	18.9	18.4	19.3
55	20211102BS01	1	UU试验	4.43	2.11	99	0	-3	47	455.9	0	49.3	4.88	357.6	87	0	0	1	1	1	6.1	12.75	409.6	52	7.88	327.3	178.8	0	218.2	171.2	0.22	0	-3.05	18.9	18.5	19.4
56	20211102BS01	1	UU试验	4.52	2.13	99	0	-3	48	461.1	0	49.3	4.99	361.6	87	0	0	1	1	1	6.24	12.81	412.6	51	8.09	329.3	180.8	0	219.5	171.5	0.21	0	-3.12	18.9	18.5	19.4
57	20211102BS01	1	UU试验	4.6	2.14	99	0	-3	48	463.6	0	49.3	5.06	361.9	87	0	0	1	1	1	6.33	12.81	412.9	51	8.1	329.45	180.95	0	219.6	171.6	0.21	0	-3.17	18.9	18.4	19.3
58	20211102BS01	1	UU试验	4.68	2.16	99	0	-3	48	468.8	0	49.3	5.16	366	87	0	0	1	1	1	6.45	12.81	417	51	8.18	331.5	183	0	221	173	0.21	0	-3.23	18.9	18.4	19.4
59	20211102BS01	1	UU试验	4.77	2.18	99	0	-3	48	472.2	0	49.3	5.24	368.6	87	0	0	1	1	1	6.55	12.81	419.6	51	8.23	332.8	184.3	0	221.9	173.9	0.21	0	-3.28	18.8	18.4	19.4
60	20211102BS01	1	UU试验	4.85	2.2	99	0	-3	49	477.3	0	51.1	5.35	372.6	87	0	0	1	1	1	6.69	12.88	422.6	50	8.45	334.8	186.3	0	223.2	174.2	0.21	0	-3.35	18.9	18.4	19.4
61	20211102BS01	1	UU试验	4.93	2.22	99	0	-3	49	479.9	0	51.1	5.42	372.6	87	0	0	1	1	1	6.78	12.88	422.6	50	8.45	334.8	186.3	0	223.2	174.2	0.21	0	-3.39	18.9	18.4	19.4
62	20211102BS01	1	UU试验	5.02	2.24	99	0	-3	49	484.2	0	51.1	5.53	375.9	87	0	0	1	1	1	6.91	12.88	425.9	50	8.52	336.45	187.95	0	224.3	175.3	0.21	0	-3.46	18.9	18.4	19.4
63	20211102BS01	1	UU试验	5.1	2.26	99	0	-3	49	487.6	0	51.1	5.6	378.6	87	0	0	1	1	1	7	12.88	428.6	50	8.57	337.8	189.3	0	225.2	176.2	0.21	0	-3.5	18.9	18.4	19.4
64	20211102BS01	1	UU试验	5.18	2.28	99	0	-3	49	491.9	0	51.1	5.71	381.9	87	0	0	1	1	1	7.14	12.94	431.9	50	8.64	339.45	190.95	0	226.3	177.3	0.21	0	-3.57	18.9	18.4	19.4
65	20211102BS01	1	UU试验	5.27	2.29	99	0	-3	50	494.4	0	51.1	5.77	382.1	87	0	0	1	1	1	7.21	12.94	431.1	49	8.8	339.55	191.05	0	226.4	176.4	0.21	0	-3.61	18.9	18.4	19.4
66	20211102BS01	1	UU试验	5.35	2.31	99	0	-3	50	497.9	0	51.1	5.88	384.8	87	0	0	1	1	1	7.35	12.94	433.8	49	8.85	340.9	192.4	0	227.3	177.3	0.2	0	-3.68	18.9	18.4	19.4
67	20211102BS01	1	UU试验	5.43	2.33	99	0	-3	50	500.4	0	51.1	5.95	386.7	87	0	0	1	1	1	7.44	12.94	435.7	49	8.89	341.85	193.35	0	227.9	177.9	0.2	0	-3.72	18.9	18.4	19.4
68	20211102BS01	1	UU试验	5.52	2.35	99	0	-3	50	504.7	0	52.9	6.05	390	87	0	0	1	1	1	7.56	13	439	49	8.96	343.5	195	0	229	179	0.2	0	-3.78	18.9	18.4	19.4
69	20211102BS01	1	UU试验	5.6	2.37	99	0	-3	50	507.3	0	52.9	6.12	390.2	87	0	0	1	1	1	7.65	13	439.2	49	8.96	343.6	195.1	0	229.1	179.1	0.2	0	-3.83	18.9	18.4	19.4
70	20211102BS01	1	UU试验	5.68	2.38	99	0	-3	51	510.7	0	52.9	6.22	392.8	87	0	0	1	1	1	7.78	13	440.8	48	9.18	344.9	196.4	0	229.9	178.9	0.2	0	-3.89	18.9	18.4	19.4
71	20211102BS01	1	UU试验	5.77	2.4	99	0	-3	51	514.1	0	52.9	6.29	395.5	87	0	0	1	1	1	7.86	13	443.5	48	9.24	346.25	197.75	0	230.8	179.8	0.2	0	-3.93	18.9	18.4	19.4
72	20211102BS01	1	UU试验	5.85	2.42	99	0	-3	51	517.5	0	52.9	6.4	398.1	87	0	0	1	1	1	8	13.07	446.1	48	9.29	347.55	199.05	0	231.7	180.7	0.2	0	-4	18.9	18.4	19.4
73	20211102BS01	1	UU试验	5.93	2.44	99	0	-3	51	520.1	0	52.9	6.46	397.9	87	0	0	1	1	1	8.07	13.07	445.9	48	9.29	347.45	198.95	0	231.6	180.6	0.2	0	-4.04	18.9	18.4	19.4
74	20211102BS01	1	UU试验	6.02	2.45	99	0	-3	51	522.7	0	52.9	6.57	399.9	87	0	0	1	1	1	8.21	13.07	447.9	48	9.33	348.45	199.95	0	232.3	181.3	0.2	0	-4.11	18.9	18.4	19.4
75	20211102BS01	1	UU试验	6.1	2.47	99	0	-3	51	526.1	0	52.9	6.64	402.5	87	0	0	1	1	1	8.3	13.07	450.5	48	9.39	349.75	201.25	0	233.2	182.2	0.2	0	-4.15	18.9	18.4	19.4
76	20211102BS01	1	UU试验	6.18	2.49	99	0	-3	52	529.5	0	52.9	6.75	405.1	87	0	0	1	1	1	8.44	13.13	452.1	47	9.62	351.05	202.55	0	234	182	0.2	0	-4.22	18.9	18.4	19.4
77	20211102BS01	1	UU试验	6.27	2.5	99	0	-3	52	532.1	0	52.9	6.81	405.3	87	0	0	1	1	1	8.51	13.13	452.3	47	9.62	351.15	202.65	0	234.1	182.1	0.2	0	-4.26	18.9	18.4	19.4
78	20211102BS01	1	UU试验	6.35	2.52	99	0	-3	52	535.5	0	52.9	6.92	407.8	87	0	0	1	1	1	8.65	13.13	454.8	47	9.68	352.4	203.9	0	234.9	182.9	0.2	0	-4.33	18.9	18.4	19.4
79	20211102BS01	1	UU试验	6.43	2.54	99	0	-3	52	538.1	0	52.9	6.99	409.8	87	0	0	1	1	1	8.74	13.13	456.8	47	9.72	353.4	204.9	0	235.6	183.6	0.19	0	-4.37	18.9	18.4	19.4
80	20211102BS01	1	UU试验	6.52	2.55	99	0	-3	52	543.2	0	52.9	7.1	413.7	87	0	0	1	1	1	8.88	13.2	460.7	47	9.8	355.35	206.85	0	236.9	184.9	0.19	0	-4.44	18.9	18.4	19.4
81	20211102BS01	1	UU试验	6.6	2.57	99	0	-3	52	544.9	0	54.7	7.18	412.8	87	0	0	1	1	1	8.98	13.2	459.8	47	9.78	354.9	206.4	0	236.6	184.6	0.19	0	-4.49	18.9	18.4	19.4
82	20211102BS01	1	UU试验	6.68	2.59	99	0	-3	52	548.3	0	54.7	7.29	415.4	87	0	0	1	1	1	9.11	13.2	462.4	47	9.84	356.2	207.7	0	237.5	185.5	0.19	0	-4.56	18.9	18.4	19.4
83	20211102BS01	1	UU试验	6.77	2.6	99	0	-3	53	550	0	54.7	7.36	416.7	87	0	0	1	1	1	9.2	13.2	462.7	46	10.06	356.85	208.35	0	237.9	184.9	0.19	0	-4.6	18.9	18.4	19.4
84	20211102BS01	1	UU试验	6.85	2.62	99	0	-3	53	553.5	0	54.7	7.47	419.3	87	0	0	1	1	1	9.34	13.26	465.3	46	10.12	358.15	209.65	0	238.8	185.8	0.19	0	-4.67	18.9	18.4	19.4
85	20211102BS01	1	UU试验	6.93	2.63	98	0	-3	53	556	0	54.7	7.55	419.3	87	0	0	1	1	1	9.44	13.26	464.3	45	10.32	356.65	209.65	0	237.8	184.8	0.19	0	-4.72	18.9	18.4	19.4
86	20211102BS01	1	UU试验	7.02	2.65	100	0	-3	54	560.3	0	54.7	7.66	422.5	87	0	0	1	1	1	9.57	13.26	468.5	46	10.18	361.25	211.25	0	240.8	186.8	0.19	0	-4.79	18.9	18.4	19.4
87	20211102BS01	1	UU试验	7.1	2.66	99	0	-3	54	562	0	56.6	7.74	423.8	87	0	0	1	1	1	9.68	13.26	468.8	45	10.42	360.4	211.9	0	240.3	186.3	0.19	0	-4.84	18.9	18.4	19.4
88	20211102BS01	1	UU试验	7.18	2.68	99	0	-3	54	565.4	0	56.6	7.85	426.4	87	0	0	1	1	1	9.81	13.32	471.4	45	10.48	361.7	213.2	0	241.1	187.1	0.19	0	-4.91	18.9	18.4	19.4
89	20211102BS01	1	UU试验	7.27	2.7	99	0	-3	54	567.2	0	56.6	7.93	425.8	87	0	0	1	1	1	9.91	13.32	470.8	45	10.46	361.4	212.9	0	240.9	186.9	0.19	0	-4.96	18.9	18.4	19.4
90	20211102BS01	1	UU试验	7.35	2.71	100	0	-3	54	571.4	0	56.6	8.04	429	87	0	0	1	1	1	10.05	13.32	475	46	10.33	364.5	214.5	0	243	189	0.19	0	-5.03	18.9	18.4	19.4
91	20211102BS01	1	UU试验	7.43	2.73	99	0	-3	55	573.1	0	56.6	8.11	430.3	87	0	0	1	1	1	10.14	13.32	474.3	44	10.78	363.65	215.15	0	242.4	187.4	0.19	0	-5.07	18.9	18.4	19.4
92	20211102BS01	1	UU试验	7.52	2.74	99	0	-3	55	576.6	0	56.6	8.22	432.9	87	0	0	1	1	1	10.28	13.39	476.9	44	10.84	364.95	216.45	0	243.3	188.3	0.19	0	-5.14	18.9	18.4	19.4
93	20211102BS01	1	UU试验	7.6	2.76	99	0	-3	55	578.3	0	56.6	8.3	431.9	87	0	0	1	1	1	10.38	13.39	475.9	44	10.82	364.45	215.95	0	243	188	0.19	0	-5.19	18.9	18.4	19.4
94	20211102BS01	1	UU试验	7.68	2.77	99	0	-3	55	581.7	0	56.6	8.41	434.4	87	0	0	1	1	1	10.51	13.39	478.4	44	10.87	365.7	217.2	0	243.8	188.8	0.19	0	-5.26	18.9	18.4	19.4
95	20211102BS01	1	UU试验	7.77	2.79	99	0	-3	56	583.4	0	58.4	8.48	435.7	87	0	0	1	1	1	10.6	13.45	478.7	43	11.13	366.35	217.85	0	244.2	188.2	0.19	0	-5.3	18.9	18.4	19.4
96	20211102BS01	1	UU试验	7.85	2.8	99	0	-3	56	586.8	0	58.4	8.59	436.3	87	0	0	1	1	1	10.74	13.45	479.3	43	11.15	366.65	218.15	0	244.4	188.4	0.18	0	-5.37	18.9	18.4	19.4
97	20211102BS01	1	UU试验	7.93	2.82	99	0	-3	56	588.5	0	58.4	8.67	437.5	87	0	0	1	1	1	10.84	13.45	480.5	43	11.17	367.25	218.75	0	244.8	188.8	0.18	0	-5.42	18.9	18.4	19.4
98	20211102BS01	1	UU试验	8.02	2.83	99	0	-3	57	592	0	58.4	8.78	440.1	87	0	0	1	1	1	10.98	13.45	482.1	42	11.48	368.55	220.05	0	245.7	188.7	0.18	0	-5.49	18.9	18.4	19.4
99	20211102BS01	1	UU试验	8.1	2.85	99	0	-3	57	593.7	0	58.4	8.85	441.4	87	0	0	1	1	1	11.06	13.52	483.4	42	11.51	369.2	220.7	0	246.1	189.1	0.18	0	-5.53	18.9	18.4	19.4
100	20211102BS01	1	UU试验	8.18	2.86	99	0	-3	57	596.2	0	58.4	8.95	441	87	0	0	1	1	1	11.19	13.52	483	42	11.5	369	220.5	0	246	189	0.18	0	-5.6	18.9	18.4	19.4
101	20211102BS01	1	UU试验	8.27	2.88	99	0	-3	57	598	0	58.4	9.03	442.3	87	0	0	1	1	1	11.29	13.52	484.3	42	11.53	369.65	221.15	0	246.4	189.4	0.18	0	-5.64	18.9	18.4	19.4
102	20211102BS01	1	UU试验	8.35	2.89	99	0	-3	58	599.7	0	60.2	9.13	443.6	87	0	0	1	1	1	11.41	13.52	484.6	41	11.82	370.3	221.8	0	246.9	188.9	0.18	0	-5.71	18.9	18.4	19.4
103	20211102BS01	1	UU试验	8.43	2.9	99	0	-3	58	601.4	0	60.2	9.2	444.8	87	0	0	1	1	1	11.5	13.58	485.8	41	11.85	370.9	222.4	0	247.3	189.3	0.18	0	-5.75	18.9	18.4	19.4
104	20211102BS01	1	UU试验	8.52	2.92	99	0	-3	58	603.9	0	60.2	9.31	444.7	87	0	0	1	1	1	11.64	13.58	485.7	41	11.85	370.85	222.35	0	247.2	189.2	0.18	0	-5.82	18.9	18.4	19.4
105	20211102BS01	1	UU试验	8.6	2.93	99	0	-3	58	605.7	0	60.2	9.38	446	87	0	0	1	1	1	11.73	13.58	487	41	11.88	371.5	223	0	247.7	189.7	0.18	0	-5.87	18.9	18.4	19.4
106	20211102BS01	1	UU试验	8.68	2.95	99	0	-3	58	607.4	0	60.2	9.48	447.3	87	0	0	1	1	1	11.85	13.58	488.3	41	11.91	372.15	223.65	0	248.1	190.1	0.18	0	-5.93	18.9	18.4	19.4
107	20211102BS01	1	UU试验	8.77	2.96	100	0	-3	59	609.1	0	60.2	9.55	448.5	87	0	0	1	1	1	11.94	13.65	489.5	41	11.94	374.25	224.25	0	249.5	190.5	0.18	0	-5.97	18.9	18.4	19.4
108	20211102BS01	1	UU试验	8.85	2.97	99	0	-3	59	609.9	0	60.2	9.65	446.8	87	0	0	1	1	1	12.06	13.65	486.8	40	12.17	371.9	223.4	0	247.9	188.9	0.18	0	-6.03	18.9	18.4	19.4
109	20211102BS01	1	UU试验	8.93	2.99	99	0	-3	59	611.6	0	60.2	9.72	448.1	87	0	0	1	1	1	12.15	13.65	488.1	40	12.2	372.55	224.05	0	248.4	189.4	0.18	0	-6.08	18.9	18.4	19.4
110	20211102BS01	1	UU试验	9.02	3	100	0	-3	59	612.5	0	62	9.78	448.7	87	0	0	1	1	1	12.23	13.65	489.7	41	11.94	374.35	224.35	0	249.6	190.6	0.18	0	-6.12	18.9	18.4	19.4
111	20211102BS01	1	UU试验	9.1	3.02	99	0	-3	59	613.4	0	62	9.89	449.4	87	0	0	1	1	1	12.36	13.72	489.4	40	12.24	373.2	224.7	0	248.8	189.8	0.18	0	-6.18	18.9	18.4	19.4
112	20211102BS01	1	UU试验	9.18	3.03	99	0	-3	60	615.1	0	62	9.96	448.3	87	0	0	1	1	1	12.45	13.72	487.3	39	12.49	372.65	224.15	0	248.4	188.4	0.18	0	-6.23	18.9	18.4	19.4
113	20211102BS01	1	UU试验	9.27	3.04	99	0	-3	60	615.9	0	62	10.06	448.9	87	0	0	1	1	1	12.58	13.72	487.9	39	12.51	372.95	224.45	0	248.6	188.6	0.18	0	-6.29	18.9	18.4	19.4
114	20211102BS01	1	UU试验	9.35	3.06	99	0	-3	60	616.8	0	62	10.13	449.6	87	0	0	1	1	1	12.66	13.72	488.6	39	12.53	373.3	224.8	0	248.9	188.9	0.18	0	-6.33	18.9	18.4	19.4
115	20211102BS01	1	UU试验	9.43	3.07	99	0	-3	60	618.5	0	62	10.23	450.8	87	0	0	1	1	1	12.79	13.78	489.8	39	12.56	373.9	225.4	0	249.3	189.3	0.18	0	-6.4	18.9	18.4	19.4
116	20211102BS01	1	UU试验	9.52	3.08	99	0	-3	60	619.3	0	62	10.3	449.4	87	0	0	1	1	1	12.88	13.78	488.4	39	12.52	373.2	224.7	0	248.8	188.8	0.18	0	-6.44	18.9	18.4	19.4
117	20211102BS01	1	UU试验	9.6	3.1	99	0	-3	60	620.2	0	62	10.41	450.1	87	0	0	1	1	1	13.01	13.78	489.1	39	12.54	373.55	225.05	0	249	189	0.18	0	-6.51	18.9	18.4	19.4
118	20211102BS01	1	UU试验	9.68	3.11	99	0	-3	61	621.9	0	63.8	10.48	451.3	87	0	0	1	1	1	13.1	13.78	489.3	38	12.88	374.15	225.65	0	249.4	188.4	0.18	0	-6.55	18.9	18.4	19.4
119	20211102BS01	1	UU试验	9.77	3.13	99	0	-3	61	622.8	0	63.8	10.59	452	87	0	0	1	1	1	13.24	13.85	490	38	12.89	374.5	226	0	249.7	188.7	0.18	0	-6.62	18.9	18.4	19.4
120	20211102BS01	1	UU试验	9.85	3.14	99	0	-3	61	623.6	0	62	10.65	450.3	87	0	0	1	1	1	13.31	13.85	488.3	38	12.85	373.65	225.15	0	249.1	188.1	0.18	0	-6.66	18.9	18.4	19.3
121	20211102BS01	1	UU试验	9.93	3.15	99	0	-3	61	625.3	0	63.8	10.76	451.5	87	0	0	1	1	1	13.45	13.85	489.5	38	12.88	374.25	225.75	0	249.5	188.5	0.18	0	-6.73	18.9	18.4	19.4
122	20211102BS01	1	UU试验	10.02	3.16	99	0	-3	61	627	0	63.8	10.83	452.7	87	0	0	1	1	1	13.54	13.91	490.7	38	12.91	374.85	226.35	0	249.9	188.9	0.18	0	-6.77	18.9	18.4	19.3
123	20211102BS01	1	UU试验	10.1	3.18	100	0	-3	62	628.7	0	63.8	10.93	452	87	0	0	1	1	1	13.66	13.91	490	38	12.89	376	226	0	250.7	188.7	0.18	0	-6.83	18.9	18.4	19.3
124	20211102BS01	1	UU试验	10.18	3.19	100	0	-3	62	629.6	0	63.8	10.99	452.6	87	0	0	1	1	1	13.74	13.91	490.6	38	12.91	376.3	226.3	0	250.9	188.9	0.18	0	-6.87	18.9	18.4	19.4
125	20211102BS01	1	UU试验	10.27	3.2	99	0	-3	62	631.3	0	63.8	11.1	453.8	87	0	0	1	1	1	13.88	13.91	490.8	37	13.26	375.4	226.9	0	250.3	188.3	0.18	0	-6.94	18.9	18.4	19.4
126	20211102BS01	1	UU试验	10.35	3.22	99	0	-3	62	631.3	0	63.8	11.17	453.8	87	0	0	1	1	1	13.96	13.98	490.8	37	13.26	375.4	226.9	0	250.3	188.3	0.18	0	-6.98	18.9	18.4	19.4
127	20211102BS01	1	UU试验	10.43	3.23	99	0	-3	63	633	0	63.8	11.27	452.8	87	0	0	1	1	1	14.09	13.98	488.8	36	13.58	374.9	226.4	0	249.9	186.9	0.18	0	-7.05	18.9	18.4	19.4
128	20211102BS01	1	UU试验	10.52	3.24	100	0	-3	63	633.9	0	63.8	11.34	453.4	87	0	0	1	1	1	14.18	13.98	490.4	37	13.25	376.7	226.7	0	251.1	188.1	0.18	0	-7.09	18.9	18.4	19.4
129	20211102BS01	1	UU试验	10.6	3.26	100	0	-3	63	635.6	0	63.8	11.44	454.6	87	0	0	1	1	1	14.3	13.98	491.6	37	13.29	377.3	227.3	0	251.5	188.5	0.18	0	-7.15	18.9	18.4	19.3
130	20211102BS01	1	UU试验	10.68	3.27	99	0	-3	63	637.3	0	63.8	11.51	455.9	87	0	0	1	1	1	14.39	14.05	491.9	36	13.66	376.45	227.95	0	251	188	0.18	0	-7.2	18.9	18.4	19.3
131	20211102BS01	1	UU试验	10.77	3.28	100	0	-3	63	639	0	65.7	11.61	454.8	87	0	0	1	1	1	14.51	14.05	491.8	37	13.29	377.4	227.4	0	251.6	188.6	0.18	0	-7.26	18.9	18.4	19.3
132	20211102BS01	1	UU试验	10.85	3.29	100	0	-3	63	640.7	0	65.7	11.67	456	87	0	0	1	1	1	14.59	14.05	493	37	13.32	378	228	0	252	189	0.18	0	-7.3	18.9	18.4	19.3
133	20211102BS01	1	UU试验	10.93	3.31	99	0	-3	63	641.6	0	65.7	11.78	456.7	87	0	0	1	1	1	14.73	14.05	492.7	36	13.69	376.85	228.35	0	251.2	188.2	0.18	0	-7.37	18.9	18.4	19.3
134	20211102BS01	1	UU试验	11.02	3.32	100	0	-3	63	643.3	0	65.7	11.85	457.9	87	0	0	1	1	1	14.81	14.11	494.9	37	13.38	378.95	228.95	0	252.6	189.6	0.18	0	-7.41	18.9	18.4	19.3
135	20211102BS01	1	UU试验	11.1	3.33	99	0	-3	63	644.1	0	65.7	11.95	456.5	87	0	0	1	1	1	14.94	14.11	492.5	36	13.68	376.75	228.25	0	251.2	188.2	0.18	0	-7.47	18.9	18.4	19.3
136	20211102BS01	1	UU试验	11.18	3.34	100	0	-3	64	645.9	0	65.7	12.02	457.8	87	0	0	1	1	1	15.03	14.11	493.8	36	13.72	378.9	228.9	0	252.6	188.6	0.18	0	-7.52	18.9	18.4	19.3
137	20211102BS01	1	UU试验	11.27	3.36	100	0	-3	64	647.6	0	65.7	12.12	459	87	0	0	1	1	1	15.15	14.11	495	36	13.75	379.5	229.5	0	253	189	0.18	0	-7.58	18.9	18.4	19.3
138	20211102BS01	1	UU试验	11.35	3.37	100	0	-3	64	649.3	0	65.7	12.2	460.2	87	0	0	1	1	1	15.25	14.18	496.2	36	13.78	380.1	230.1	0	253.4	189.4	0.18	0	-7.63	18.9	18.4	19.3
139	20211102BS01	1	UU试验	11.43	3.38	100	0	-3	64	650.1	0	65.7	12.31	458.5	87	0	0	1	1	1	15.39	14.18	494.5	36	13.74	379.25	229.25	0	252.8	188.8	0.18	0	-7.7	18.9	18.4	19.3
140	20211102BS01	1	UU试验	11.52	3.39	100	0	-3	64	651	0	65.7	12.38	459.1	87	0	0	1	1	1	15.48	14.18	495.1	36	13.75	379.55	229.55	0	253	189	0.18	0	-7.74	18.9	18.4	19.3
141	20211102BS01	1	UU试验	11.6	3.41	99	0	-3	64	651.8	0	67.5	12.49	459.7	87	0	0	1	1	1	15.61	14.25	494.7	35	14.13	378.35	229.85	0	252.2	188.2	0.18	0	-7.81	18.9	18.4	19.3
142	20211102BS01	1	UU试验	11.68	3.42	99	0	-3	65	652.7	0	67.5	12.56	458	87	0	0	1	1	1	15.7	14.25	492	34	14.47	377.5	229	0	251.7	186.7	0.18	0	-7.85	18.9	18.4	19.3
143	20211102BS01	1	UU试验	11.77	3.43	99	0	-3	65	654.4	0	67.5	12.67	459.2	87	0	0	1	1	1	15.84	14.25	493.2	34	14.51	378.1	229.6	0	252.1	187.1	0.18	0	-7.92	18.9	18.4	19.3
144	20211102BS01	1	UU试验	11.85	3.44	99	0	-3	65	656.1	0	67.5	12.74	460.4	87	0	0	1	1	1	15.93	14.25	494.4	34	14.54	378.7	230.2	0	252.5	187.5	0.18	0	-7.97	18.9	18.4	19.3
145	20211102BS01	1	UU试验	11.93	3.45	100	0	-3	65	657.8	0	67.5	12.85	461.6	87	0	0	1	1	1	16.06	14.31	496.6	35	14.19	380.8	230.8	0	253.9	188.9	0.18	0	-8.03	18.9	18.4	19.3
146	20211102BS01	1	UU试验	12.02	3.47	100	0	-3	65	659.5	0	67.5	12.92	460.9	87	0	0	1	1	1	16.15	14.31	495.9	35	14.17	380.45	230.45	0	253.6	188.6	0.18	0	-8.07	18.9	18.4	19.3
147	20211102BS01	1	UU试验	12.1	3.48	100	0	-3	65	661.3	0	67.5	13.04	462.1	87	0	0	1	1	1	16.3	14.31	497.1	35	14.2	381.05	231.05	0	254	189	0.18	0	-8.15	18.9	18.4	19.3
148	20211102BS01	1	UU试验	12.18	3.49	100	0	-3	65	662.1	0	67.5	13.11	462.7	87	0	0	1	1	1	16.39	14.38	497.7	35	14.22	381.35	231.35	0	254.2	189.2	0.18	0	-8.2	18.9	18.4	19.3
149	20211102BS01	1	UU试验	12.27	3.5	100	0	-3	65	664.7	0	67.5	13.22	462.2	87	0	0	1	1	1	16.53	14.38	497.2	35	14.21	381.1	231.1	0	254.1	189.1	0.18	0	-8.27	18.9	18.4	19.3
150	20211102BS01	1	UU试验	12.35	3.51	100	0	-3	66	666.4	0	67.5	13.29	463.4	87	0	0	1	1	1	16.61	14.38	497.4	34	14.63	381.7	231.7	0	254.5	188.5	0.18	0	-8.31	18.9	18.4	19.3
151	20211102BS01	1	UU试验	12.43	3.53	100	0	-3	66	667.2	0	67.5	13.4	464	87	0	0	1	1	1	16.75	14.45	498	34	14.65	382	232	0	254.7	188.7	0.18	0	-8.38	18.9	18.4	19.3
152	20211102BS01	1	UU试验	12.52	3.54	99	0	-3	66	669	0	67.5	13.48	463	87	0	0	1	1	1	16.85	14.45	496	33	15.03	380	231.5	0	253.3	187.3	0.18	0	-8.43	18.9	18.4	19.3
153	20211102BS01	1	UU试验	12.6	3.55	99	0	-3	66	669.8	0	67.5	13.58	463.5	87	0	0	1	1	1	16.98	14.45	496.5	33	15.05	380.25	231.75	0	253.5	187.5	0.18	0	-8.49	18.9	18.4	19.3
154	20211102BS01	1	UU试验	12.68	3.56	99	0	-3	66	669.8	0	67.5	13.66	463.5	87	0	0	1	1	1	17.08	14.45	496.5	33	15.05	380.25	231.75	0	253.5	187.5	0.18	0	-8.54	18.9	18.4	19.3
155	20211102BS01	1	UU试验	12.77	3.57	99	0	-3	66	671.5	0	67.5	13.76	464.7	87	0	0	1	1	1	17.2	14.51	497.7	33	15.08	380.85	232.35	0	253.9	187.9	0.18	0	-8.6	18.9	18.4	19.4
156	20211102BS01	1	UU试验	12.85	3.58	99	0	-3	66	672.4	0	67.5	13.84	463.4	87	0	0	1	1	1	17.3	14.51	496.4	33	15.04	380.2	231.7	0	253.5	187.5	0.18	0	-8.65	18.9	18.4	19.3
157	20211102BS01	1	UU试验	12.93	3.6	99	0	-3	66	674.1	0	67.5	13.94	464.6	87	0	0	1	1	1	17.43	14.51	497.6	33	15.08	380.8	232.3	0	253.9	187.9	0.18	0	-8.72	18.9	18.4	19.3
158	20211102BS01	1	UU试验	13.02	3.61	100	0	-3	66	674.9	0	67.5	14.01	465.1	87	0	0	1	1	1	17.51	14.58	499.1	34	14.68	382.55	232.55	0	255	189	0.18	0	-8.76	18.9	18.4	19.3
159	20211102BS01	1	UU试验	13.1	3.62	100	0	-3	66	675.8	0	67.5	14.12	463.5	87	0	0	1	1	1	17.65	14.58	497.5	34	14.63	381.75	231.75	0	254.5	188.5	0.18	0	-8.82	18.9	18.4	19.3
160	20211102BS01	1	UU试验	13.18	3.63	100	0	-3	66	676.7	0	69.3	14.19	464.1	87	0	0	1	1	1	17.74	14.58	498.1	34	14.65	382.05	232.05	0	254.7	188.7	0.18	0	-8.87	18.9	18.4	19.3
161	20211102BS01	1	UU试验	13.27	3.64	100	0	-3	67	677.5	0	69.3	14.29	464.7	87	0	0	1	1	1	17.86	14.58	497.7	33	15.08	382.35	232.35	0	254.9	187.9	0.18	0	-8.93	18.9	18.4	19.3
162	20211102BS01	1	UU试验	13.35	3.65	100	0	-3	66	678.4	0	69.3	14.36	465.3	87	0	0	1	1	1	17.95	14.65	499.3	34	14.69	382.65	232.65	0	255.1	189.1	0.18	0	-8.98	18.9	18.4	19.3
163	20211102BS01	1	UU试验	13.43	3.67	100	0	-3	67	679.2	0	69.3	14.47	463.6	87	0	0	1	1	1	18.09	14.65	496.6	33	15.05	381.8	231.8	0	254.5	187.5	0.18	0	-9.05	18.9	18.4	19.3
164	20211102BS01	1	UU试验	13.52	3.68	99	0	-3	67	678.4	0	69.3	14.54	463.1	87	0	0	1	1	1	18.18	14.65	495.1	32	15.47	380.05	231.55	0	253.4	186.4	0.18	0	-9.09	18.9	18.4	19.3
165	20211102BS01	1	UU试验	13.6	3.69	100	0	-3	67	679.2	0	69.3	14.64	463.6	87	0	0	1	1	1	18.3	14.72	496.6	33	15.05	381.8	231.8	0	254.5	187.5	0.18	0	-9.15	18.9	18.4	19.3
166	20211102BS01	1	UU试验	13.68	3.7	100	0	-3	67	679.2	0	69.3	14.71	461.4	87	0	0	1	1	1	18.39	14.72	494.4	33	14.98	380.7	230.7	0	253.8	186.8	0.18	0	-9.2	18.9	18.4	19.3
167	20211102BS01	1	UU试验	13.77	3.71	100	0	-3	67	680.1	0	69.3	14.81	462	87	0	0	1	1	1	18.51	14.72	495	33	15	381	231	0	254	187	0.18	0	-9.26	18.9	18.4	19.3
168	20211102BS01	1	UU试验	13.85	3.72	100	0	-3	67	680.1	0	69.3	14.88	462	87	0	0	1	1	1	18.6	14.72	495	33	15	381	231	0	254	187	0.18	0	-9.3	18.9	18.4	19.3
169	20211102BS01	1	UU试验	13.93	3.73	100	0	-3	67	681.8	0	69.3	14.98	463.2	87	0	0	1	1	1	18.73	14.79	496.2	33	15.04	381.6	231.6	0	254.4	187.4	0.18	0	-9.37	18.9	18.4	19.3
170	20211102BS01	1	UU试验	14.02	3.74	100	0	-3	67	682.6	0	69.3	15.05	461.5	87	0	0	1	1	1	18.81	14.79	494.5	33	14.98	380.75	230.75	0	253.8	186.8	0.18	0	-9.41	18.9	18.4	19.3
171	20211102BS01	1	UU试验	14.1	3.75	100	0	-3	67	682.6	0	69.3	15.15	461.5	87	0	0	1	1	1	18.94	14.79	494.5	33	14.98	380.75	230.75	0	253.8	186.8	0.18	0	-9.47	18.9	18.4	19.3
172	20211102BS01	1	UU试验	14.18	3.77	99	0	-3	67	682.6	0	69.3	15.22	461.5	87	0	0	1	1	1	19.03	14.85	493.5	32	15.42	379.25	230.75	0	252.8	185.8	0.18	0	-9.52	18.9	18.4	19.3
173	20211102BS01	1	UU试验	14.27	3.78	99	0	-3	68	681.8	0	69.3	15.32	459.1	87	0	0	1	1	1	19.15	14.85	490.1	31	15.81	378.05	229.55	0	252	184	0.18	0	-9.57	18.9	18.4	19.3
174	20211102BS01	1	UU试验	14.35	3.79	100	0	-3	68	682.6	0	69.3	15.39	459.7	87	0	0	1	1	1	19.24	14.85	491.7	32	15.37	379.85	229.85	0	253.2	185.2	0.18	0	-9.62	18.9	18.4	19.3
175	20211102BS01	1	UU试验	14.43	3.8	99	0	-3	67	682.6	0	69.3	15.49	459.7	87	0	0	1	1	1	19.36	14.85	491.7	32	15.37	378.35	229.85	0	252.2	185.2	0.18	0	-9.68	18.9	18.4	19.3
176	20211102BS01	1	UU试验	14.52	3.81	100	0	-3	68	683.5	0	69.3	15.56	460.3	87	0	0	1	1	1	19.45	14.92	492.3	32	15.38	380.15	230.15	0	253.4	185.4	0.18	0	-9.73	18.9	18.4	19.3
177	20211102BS01	1	UU试验	14.6	3.82	100	0	-3	68	683.5	0	69.3	15.67	458.1	87	0	0	1	1	1	19.59	14.92	490.1	32	15.32	379.05	229.05	0	252.7	184.7	0.18	0	-9.8	18.9	18.4	19.3
178	20211102BS01	1	UU试验	14.68	3.83	100	0	-3	68	683.5	0	71.1	15.73	458.1	87	0	0	1	1	1	19.66	14.92	490.1	32	15.32	379.05	229.05	0	252.7	184.7	0.18	0	-9.83	18.9	18.4	19.3
179	20211102BS01	1	UU试验	14.77	3.84	100	0	-3	68	684.4	0	71.1	15.84	458.7	87	0	0	1	1	1	19.8	14.99	490.7	32	15.33	379.35	229.35	0	252.9	184.9	0.18	0	-9.9	18.9	18.4	19.3
180	20211102BS01	1	UU试验	14.85	3.85	100	0	-3	68	684.4	0	69.3	15.91	456.6	87	0	0	1	1	1	19.89	14.99	488.6	32	15.27	378.3	228.3	0	252.2	184.2	0.18	0	-9.95	18.9	18.4	19.3
181	20211102BS01	1	UU试验	14.93	3.86	100	0	-3	68	685.2	0	71.1	16.01	457.1	87	0	0	1	1	1	20.01	14.99	489.1	32	15.28	378.55	228.55	0	252.4	184.4	0.18	0	-10.01	18.9	18.4	19.3
182	20211102BS01	1	UU试验	15.02	3.88	100	0	-3	68	685.2	0	71.1	16.08	457.1	87	0	0	1	1	1	20.1	14.99	489.1	32	15.28	378.55	228.55	0	252.4	184.4	0.18	0	-10.05	18.9	18.4	19.3
183	20211102BS01	1	UU试验	15.1	3.89	99	0	-3	68	684.4	0	69.3	16.18	456.6	87	0	0	1	1	1	20.23	15.06	487.6	31	15.73	376.8	228.3	0	251.2	183.2	0.18	0	-10.12	18.9	18.4	19.3
184	20211102BS01	1	UU试验	15.18	3.9	99	0	-3	68	684.4	0	71.1	16.25	454.4	87	0	0	1	1	1	20.31	15.06	485.4	31	15.66	375.7	227.2	0	250.5	182.5	0.18	0	-10.16	18.9	18.4	19.3
185	20211102BS01	1	UU试验	15.27	3.91	99	0	-3	68	684.4	0	71.1	16.35	454.4	87	0	0	1	1	1	20.44	15.06	485.4	31	15.66	375.7	227.2	0	250.5	182.5	0.18	0	-10.22	18.9	18.4	19.3
186	20211102BS01	1	UU试验	15.35	3.92	100	0	-3	69	685.2	0	71.1	16.41	455	87	0	0	1	1	1	20.51	15.13	486	31	15.68	377.5	227.5	0	251.7	182.7	0.18	0	-10.26	18.9	18.4	19.3
187	20211102BS01	1	UU试验	15.43	3.93	100	0	-3	69	685.2	0	71.1	16.51	452.9	87	0	0	1	1	1	20.64	15.13	483.9	31	15.61	376.45	226.45	0	251	182	0.18	0	-10.32	18.9	18.4	19.3
188	20211102BS01	1	UU试验	15.52	3.94	99	0	-3	69	686.1	0	71.1	16.58	453.5	87	0	0	1	1	1	20.73	15.13	483.5	30	16.12	375.25	226.75	0	250.2	181.2	0.18	0	-10.37	18.9	18.4	19.3
189	20211102BS01	1	UU试验	15.6	3.95	100	0	-3	69	686.9	0	71.1	16.68	454	87	0	0	1	1	1	20.85	15.13	485	31	15.65	377	227	0	251.3	182.3	0.18	0	-10.43	18.9	18.4	19.3
190	20211102BS01	1	UU试验	15.68	3.96	100	0	-3	69	686.9	0	71.1	16.75	454	87	0	0	1	1	1	20.94	15.2	485	31	15.65	377	227	0	251.3	182.3	0.18	0	-10.47	18.9	18.4	19.3
191	20211102BS01	1	UU试验	15.77	3.97	100	0	-3	69	686.9	0	71.1	16.85	451.9	87	0	0	1	1	1	21.06	15.2	482.9	31	15.58	375.95	225.95	0	250.6	181.6	0.18	0	-10.53	18.9	18.4	19.3
192	20211102BS01	1	UU试验	15.85	3.98	100	0	-3	69	687.8	0	71.1	16.92	452.5	87	0	0	1	1	1	21.15	15.2	483.5	31	15.6	376.25	226.25	0	250.8	181.8	0.18	0	-10.57	18.9	18.4	19.3
193	20211102BS01	1	UU试验	15.93	3.99	100	0	-3	68	687.8	0	71.1	17.02	452.5	87	0	0	1	1	1	21.28	15.27	484.5	32	15.14	376.25	226.25	0	250.8	182.8	0.18	0	-10.64	18.9	18.4	19.3
194	20211102BS01	1	UU试验	16.02	4	100	0	-3	69	687.8	0	71.1	17.1	450.4	87	0	0	1	1	1	21.38	15.27	481.4	31	15.53	375.2	225.2	0	250.1	181.1	0.18	0	-10.69	18.9	18.4	19.3
195	20211102BS01	1	UU试验	16.1	4.01	100	0	-3	69	688.6	0	71.1	17.2	450.9	87	0	0	1	1	1	21.5	15.27	481.9	31	15.55	375.45	225.45	0	250.3	181.3	0.18	0	-10.75	18.9	18.4	19.3
196	20211102BS01	1	UU试验	16.18	4.02	99	0	-3	69	687.8	0	71.1	17.27	450.4	87	0	0	1	1	1	21.59	15.34	480.4	30	16.01	373.7	225.2	0	249.1	180.1	0.18	0	-10.8	18.9	18.4	19.3
197	20211102BS01	1	UU试验	16.27	4.03	100	0	-3	69	687.8	0	71.1	17.39	448.4	87	0	0	1	1	1	21.74	15.34	479.4	31	15.46	374.2	224.2	0	249.5	180.5	0.18	0	-10.87	18.9	18.4	19.3
198	20211102BS01	1	UU试验	16.35	4.04	100	0	-3	69	687.8	0	71.1	17.45	448.4	87	0	0	1	1	1	21.81	15.34	479.4	31	15.46	374.2	224.2	0	249.5	180.5	0.18	0	-10.91	18.9	18.4	19.3
199	20211102BS01	1	UU试验	16.43	4.05	100	0	-3	69	688.6	0	71.1	17.56	448.9	87	0	0	1	1	1	21.95	15.41	479.9	31	15.48	374.45	224.45	0	249.6	180.6	0.18	0	-10.98	18.9	18.4	19.3
200	20211102BS01	1	UU试验	16.52	4.06	100	0	-3	69	688.6	0	71.1	17.64	446.9	87	0	0	1	1	1	22.05	15.41	477.9	31	15.42	373.45	223.45	0	249	180	0.18	0	-11.03	18.9	18.4	19.3
201	20211102BS01	1	UU试验	16.6	4.07	100	0	-3	69	689.5	0	71.1	17.75	447.4	87	0	0	1	1	1	22.19	15.41	478.4	31	15.43	373.7	223.7	0	249.1	180.1	0.18	0	-11.1	18.9	18.4	19.3
202	20211102BS01	1	UU试验	16.68	4.08	100	0	-3	69	689.5	0	71.1	17.82	447.4	87	0	0	1	1	1	22.28	15.48	478.4	31	15.43	373.7	223.7	0	249.1	180.1	0.18	0	-11.14	18.9	18.4	19.3
203	20211102BS01	1	UU试验	16.77	4.09	99	0	-3	69	688.6	0	71.1	17.93	444.8	87	0	0	1	1	1	22.41	15.48	474.8	30	15.83	370.9	222.4	0	247.3	178.3	0.18	0	-11.21	18.9	18.4	19.3
204	20211102BS01	1	UU试验	16.85	4.1	99	0	-3	69	689.5	0	71.1	18	445.4	87	0	0	1	1	1	22.5	15.48	475.4	30	15.85	371.2	222.7	0	247.5	178.5	0.18	0	-11.25	18.9	18.4	19.3
205	20211102BS01	1	UU试验	16.93	4.12	99	0	-3	69	688.6	0	71.1	18.11	444.8	87	0	0	1	1	1	22.64	15.54	474.8	30	15.83	370.9	222.4	0	247.3	178.3	0.18	0	-11.32	18.9	18.4	19.3
206	20211102BS01	1	UU试验	17.02	4.13	99	0	-3	69	688.6	0	71.1	18.18	443.1	87	0	0	1	1	1	22.73	15.54	473.1	30	15.77	370.05	221.55	0	246.7	177.7	0.18	0	-11.37	18.9	18.4	19.3
207	20211102BS01	1	UU试验	17.1	4.14	100	0	-3	69	690.3	0	71.1	18.29	444.2	87	0	0	1	1	1	22.86	15.54	475.2	31	15.33	372.1	222.1	0	248.1	179.1	0.18	0	-11.43	18.9	18.4	19.3
208	20211102BS01	1	UU试验	17.18	4.15	100	0	-3	69	690.3	0	71.1	18.36	444.2	87	0	0	1	1	1	22.95	15.54	475.2	31	15.33	372.1	222.1	0	248.1	179.1	0.18	0	-11.48	18.9	18.4	19.3
209	20211102BS01	1	UU试验	17.27	4.16	100	0	-3	69	690.3	0	71.1	18.48	444.2	87	0	0	1	1	1	23.1	15.61	475.2	31	15.33	372.1	222.1	0	248.1	179.1	0.18	0	-11.55	18.9	18.4	19.3
210	20211102BS01	1	UU试验	17.35	4.17	100	0	-3	69	689.5	0	71.1	18.55	441.7	87	0	0	1	1	1	23.19	15.61	472.7	31	15.25	370.85	220.85	0	247.2	178.2	0.18	0	-11.6	18.9	18.4	19.3
211	20211102BS01	1	UU试验	17.43	4.18	100	0	-3	70	689.5	0	71.1	18.66	441.7	87	0	0	1	1	1	23.33	15.69	471.7	30	15.72	370.85	220.85	0	247.2	177.2	0.18	0	-11.67	18.9	18.4	19.3
212	20211102BS01	1	UU试验	17.52	4.19	100	0	-3	69	690.3	0	71.1	18.73	440	87	0	0	1	1	1	23.41	15.69	471	31	15.19	370	220	0	246.7	177.7	0.19	0	-11.71	18.9	18.4	19.3
213	20211102BS01	1	UU试验	17.6	4.2	100	0	-3	70	690.3	0	71.1	18.84	440	87	0	0	1	1	1	23.55	15.69	470	30	15.67	370	220	0	246.7	176.7	0.19	0	-11.78	18.9	18.4	19.3
214	20211102BS01	1	UU试验	17.68	4.21	100	0	-3	69	690.3	0	71.1	18.91	440	87	0	0	1	1	1	23.64	15.69	471	31	15.19	370	220	0	246.7	177.7	0.19	0	-11.82	18.9	18.4	19.3
215	20211102BS01	1	UU试验	17.77	4.22	99	0	-3	70	688.6	0	71.1	19.02	438.9	87	0	0	1	1	1	23.78	15.76	467.9	29	16.13	367.95	219.45	0	245.3	175.3	0.18	0	-11.89	18.9	18.4	19.3
216	20211102BS01	1	UU试验	17.85	4.22	100	0	-3	70	688.6	0	71.1	19.09	436.9	87	0	0	1	1	1	23.86	15.76	466.9	30	15.56	368.45	218.45	0	245.6	175.6	0.19	0	-11.93	18.9	18.4	19.3
217	20211102BS01	1	UU试验	17.93	4.23	99	0	-3	69	687.8	0	71.1	19.2	436.4	87	0	0	1	1	1	24	15.83	466.4	30	15.55	366.7	218.2	0	244.5	175.5	0.18	0	-12	18.9	18.4	19.3
218	20211102BS01	1	UU试验	18.02	4.24	100	0	-3	70	687.8	0	71.1	19.27	434.5	87	0	0	1	1	1	24.09	15.83	464.5	30	15.48	367.25	217.25	0	244.8	174.8	0.19	0	-12.05	18.9	18.4	19.3
219	20211102BS01	1	UU试验	18.1	4.25	100	0	-3	70	687.8	0	71.1	19.37	434.5	87	0	0	1	1	1	24.21	15.83	464.5	30	15.48	367.25	217.25	0	244.8	174.8	0.19	0	-12.11	18.9	18.4	19.3
220	20211102BS01	1	UU试验	18.18	4.26	100	0	-3	70	686.9	0	71.1	19.44	433.9	87	0	0	1	1	1	24.3	15.83	463.9	30	15.46	366.95	216.95	0	244.6	174.6	0.19	0	-12.15	18.9	18.4	19.3
221	20211102BS01	1	UU试验	18.27	4.27	100	0	-3	70	686.1	0	71.1	19.54	433.4	87	0	0	1	1	1	24.43	15.9	463.4	30	15.45	366.7	216.7	0	244.5	174.5	0.19	0	-12.22	18.9	18.4	19.3
222	20211102BS01	1	UU试验	18.35	4.28	100	0	-3	69	685.2	0	71.1	19.62	430.9	87	0	0	1	1	1	24.52	15.9	461.9	31	14.9	365.45	215.45	0	243.6	174.6	0.19	0	-12.26	18.9	18.4	19.3
223	20211102BS01	1	UU试验	18.43	4.29	100	0	-3	70	685.2	0	71.1	19.72	430.9	87	0	0	1	1	1	24.65	15.9	460.9	30	15.36	365.45	215.45	0	243.6	173.6	0.19	0	-12.33	18.9	18.4	19.3
224	20211102BS01	1	UU试验	18.52	4.3	100	0	-3	70	683.5	0	71.1	19.78	429.9	87	0	0	1	1	1	24.73	15.97	459.9	30	15.33	364.95	214.95	0	243.3	173.3	0.19	0	-12.37	18.9	18.4	19.3
225	20211102BS01	1	UU试验	18.6	4.31	99	0	-3	69	682.6	0	71.1	19.89	427.4	87	0	0	1	1	1	24.86	15.97	457.4	30	15.25	362.2	213.7	0	241.5	172.5	0.19	0	-12.43	18.9	18.4	19.3
226	20211102BS01	1	UU试验	18.68	4.32	100	0	-3	70	682.6	0	71.1	19.96	427.4	87	0	0	1	1	1	24.95	15.97	457.4	30	15.25	363.7	213.7	0	242.5	172.5	0.19	0	-12.48	18.9	18.4	19.3
227	20211102BS01	1	UU试验	18.77	4.33	99	0	-3	69	681.8	0	71.1	20.06	426.9	87	0	0	1	1	1	25.08	16.04	456.9	30	15.23	361.95	213.45	0	241.3	172.3	0.19	0	-12.54	18.9	18.4	19.3
228	20211102BS01	1	UU试验	18.85	4.34	100	0	-3	70	680.9	0	71.1	20.13	424.5	87	0	0	1	1	1	25.16	16.04	454.5	30	15.15	362.25	212.25	0	241.5	171.5	0.19	0	-12.58	18.9	18.4	19.3
229	20211102BS01	1	UU试验	18.93	4.35	100	0	-3	70	680.9	0	71.1	20.23	424.5	87	0	0	1	1	1	25.29	16.04	454.5	30	15.15	362.25	212.25	0	241.5	171.5	0.19	0	-12.65	18.9	18.4	19.3
230	20211102BS01	1	UU试验	19.02	4.36	100	0	-3	69	680.1	0	71.1	20.3	424	87	0	0	1	1	1	25.38	16.11	455	31	14.68	362	212	0	241.3	172.3	0.19	0	-12.69	18.9	18.4	19.3
231	20211102BS01	1	UU试验	19.1	4.37	100	0	-3	70	679.2	0	71.1	20.4	421.6	87	0	0	1	1	1	25.5	16.11	451.6	30	15.05	360.8	210.8	0	240.5	170.5	0.19	0	-12.75	18.9	18.4	19.3
232	20211102BS01	1	UU试验	19.18	4.38	100	0	-3	70	678.4	0	71.1	20.47	421.1	87	0	0	1	1	1	25.59	16.11	451.1	30	15.04	360.55	210.55	0	240.4	170.4	0.19	0	-12.8	18.9	18.4	19.3
233	20211102BS01	1	UU试验	19.27	4.39	99	0	-3	69	675.8	0	71.1	20.58	419.5	87	0	0	1	1	1	25.73	16.18	449.5	30	14.98	358.25	209.75	0	238.8	169.8	0.19	0	-12.87	18.9	18.4	19.3
234	20211102BS01	1	UU试验	19.35	4.4	99	0	-3	70	674.9	0	71.1	20.65	417.1	87	0	0	1	1	1	25.81	16.18	446.1	29	15.38	357.05	208.55	0	238	168	0.19	0	-12.91	18.9	18.4	19.3
235	20211102BS01	1	UU试验	19.43	4.41	99	0	-3	69	674.1	0	71.1	20.75	416.6	87	0	0	1	1	1	25.94	16.18	446.6	30	14.89	356.8	208.3	0	237.9	168.9	0.19	0	-12.97	18.9	18.4	19.3
236	20211102BS01	1	UU试验	19.52	4.42	100	0	-3	70	672.4	0	71.1	20.82	415.6	87	0	0	1	1	1	26.03	16.25	445.6	30	14.85	357.8	207.8	0	238.5	168.5	0.19	0	-13.02	18.9	18.4	19.3
237	20211102BS01	1	UU试验	19.6	4.43	100	0	-3	70	671.5	0	71.1	20.92	413.2	87	0	0	1	1	1	26.15	16.25	443.2	30	14.77	356.6	206.6	0	237.7	167.7	0.19	0	-13.08	18.9	18.4	19.3
238	20211102BS01	1	UU试验	19.68	4.44	100	0	-3	70	671.5	0	71.1	20.99	413.2	87	0	0	1	1	1	26.24	16.25	443.2	30	14.77	356.6	206.6	0	237.7	167.7	0.19	0	-13.12	18.9	18.4	19.3
239	20211102BS01	1	UU试验	19.77	4.45	100	0	-3	70	670.7	0	71.1	21.09	412.7	87	0	0	1	1	1	26.36	16.32	442.7	30	14.76	356.35	206.35	0	237.6	167.6	0.2	0	-13.18	18.9	18.4	19.3
240	20211102BS01	1	UU试验	19.85	4.46	100	0	-3	69	669.8	0	71.1	21.15	410.4	87	0	0	1	1	1	26.44	16.32	441.4	31	14.24	355.2	205.2	0	236.8	167.8	0.2	0	-13.22	18.9	18.4	19.3
241	20211102BS01	1	UU试验	19.93	4.46	100	0	-3	69	669.8	0	71.1	21.26	410.4	87	0	0	1	1	1	26.57	16.32	441.4	31	14.24	355.2	205.2	0	236.8	167.8	0.2	0	-13.29	18.9	18.4	19.3
242	20211102BS01	1	UU试验	20.02	4.47	100	0	-3	70	669.8	0	71.1	21.32	410.4	87	0	0	1	1	1	26.65	16.39	440.4	30	14.68	355.2	205.2	0	236.8	166.8	0.2	0	-13.33	18.9	18.4	19.3
243	20211102BS01	1	UU试验	20.1	4.48	100	0	-3	69	669	0	71.1	21.43	408.2	87	0	0	1	1	1	26.79	16.39	439.2	31	14.17	354.1	204.1	0	236.1	167.1	0.2	0	-13.4	18.9	18.4	19.3
244	20211102BS01	1	UU试验	20.18	4.49	100	0	-3	70	667.2	0	71.1	21.5	407.1	87	0	0	1	1	1	26.88	16.39	437.1	30	14.57	353.55	203.55	0	235.7	165.7	0.2	0	-13.44	18.9	18.4	19.3
245	20211102BS01	1	UU试验	20.27	4.5	99	0	-3	69	666.4	0	71.1	21.6	406.6	87	0	0	1	1	1	27	16.47	436.6	30	14.55	351.8	203.3	0	234.5	165.5	0.2	0	-13.5	18.9	18.4	19.3
246	20211102BS01	1	UU试验	20.35	4.51	99	0	-3	69	664.7	0	71.1	21.67	403.6	87	0	0	1	1	1	27.09	16.47	433.6	30	14.45	350.3	201.8	0	233.5	164.5	0.2	0	-13.55	18.9	18.4	19.3
247	20211102BS01	1	UU试验	20.43	4.52	100	0	-3	70	663.8	0	71.1	21.77	403	87	0	0	1	1	1	27.21	16.47	433	30	14.43	351.5	201.5	0	234.3	164.3	0.2	0	-13.61	18.9	18.4	19.3
248	20211102BS01	1	UU试验	20.52	4.53	99	0	-3	69	663	0	71.1	21.84	402.6	87	0	0	1	1	1	27.3	16.54	432.6	30	14.42	349.8	201.3	0	233.2	164.2	0.2	0	-13.65	18.9	18.4	19.3
249	20211102BS01	1	UU试验	20.6	4.54	99	0	-3	69	663	0	71.1	21.94	400.8	87	0	0	1	1	1	27.43	16.54	430.8	30	14.36	348.9	200.4	0	232.6	163.6	0.2	0	-13.72	18.9	18.4	19.3
250	20211102BS01	1	UU试验	20.68	4.55	100	0	-3	69	663	0	71.1	22.01	400.8	87	0	0	1	1	1	27.51	16.54	431.8	31	13.93	350.4	200.4	0	233.6	164.6	0.2	0	-13.76	18.9	18.4	19.3
251	20211102BS01	1	UU试验	20.77	4.56	100	0	-3	69	663	0	71.1	22.11	400.8	87	0	0	1	1	1	27.64	16.61	431.8	31	13.93	350.4	200.4	0	233.6	164.6	0.2	0	-13.82	18.9	18.4	19.3
252	20211102BS01	1	UU试验	20.85	4.57	100	0	-3	70	663	0	71.1	22.18	399.2	87	0	0	1	1	1	27.73	16.61	429.2	30	14.31	349.6	199.6	0	233.1	163.1	0.2	0	-13.87	18.9	18.4	19.3
253	20211102BS01	1	UU试验	20.93	4.58	100	0	-3	70	663.8	0	71.1	22.29	399.6	87	0	0	1	1	1	27.86	16.61	429.6	30	14.32	349.8	199.8	0	233.2	163.2	0.2	0	-13.93	18.9	18.4	19.3
254	20211102BS01	1	UU试验	21.02	4.58	100	0	-3	69	663.8	0	71.1	22.36	399.6	87	0	0	1	1	1	27.95	16.68	430.6	31	13.89	349.8	199.8	0	233.2	164.2	0.2	0	-13.98	18.9	18.4	19.3
255	20211102BS01	1	UU试验	21.1	4.59	99	0	-3	69	663	0	71.1	22.47	397.5	87	0	0	1	1	1	28.09	16.68	427.5	30	14.25	347.25	198.75	0	231.5	162.5	0.2	0	-14.05	18.9	18.5	19.3
256	20211102BS01	1	UU试验	21.18	4.6	99	0	-3	69	663.8	0	71.1	22.54	398	87	0	0	1	1	1	28.18	16.68	428	30	14.27	347.5	199	0	231.7	162.7	0.2	0	-14.09	19	18.5	19.3
257	20211102BS01	1	UU试验	21.27	4.61	100	0	-3	70	664.7	0	71.1	22.66	398.5	87	0	0	1	1	1	28.33	16.76	428.5	30	14.28	349.25	199.25	0	232.8	162.8	0.2	0	-14.17	19	18.5	19.3
258	20211102BS01	1	UU试验	21.35	4.62	100	0	-3	69	665.5	0	73	22.73	397.1	87	0	0	1	1	1	28.41	16.76	428.1	31	13.81	348.55	198.55	0	232.4	163.4	0.2	0	-14.21	19	18.5	19.3
259	20211102BS01	1	UU试验	21.43	4.63	100	0	-3	69	666.4	0	71.1	22.84	397.6	87	0	0	1	1	1	28.55	16.83	428.6	31	13.83	348.8	198.8	0	232.5	163.5	0.2	0	-14.28	19	18.5	19.4
260	20211102BS01	1	UU试验	21.52	4.64	100	0	-3	69	667.2	0	73	22.91	396.4	87	0	0	1	1	1	28.64	16.83	427.4	31	13.79	348.2	198.2	0	232.1	163.1	0.2	0	-14.32	19	18.5	19.3
261	20211102BS01	1	UU试验	21.6	4.65	100	0	-3	69	668.1	0	71.1	23.02	397	87	0	0	1	1	1	28.78	16.83	428	31	13.81	348.5	198.5	0	232.3	163.3	0.2	0	-14.39	19	18.5	19.3
262	20211102BS01	1	UU试验	21.68	4.66	99	0	-3	69	667.2	0	73	23.09	396.4	87	0	0	1	1	1	28.86	16.9	426.4	30	14.21	346.7	198.2	0	231.1	162.1	0.2	0	-14.43	19	18.5	19.4
263	20211102BS01	1	UU试验	21.77	4.67	99	0	-3	69	668.1	0	73	23.2	395.3	87	0	0	1	1	1	29	16.9	425.3	30	14.18	346.15	197.65	0	230.8	161.8	0.2	0	-14.5	19	18.5	19.3
264	20211102BS01	1	UU试验	21.85	4.67	99	0	-3	69	669	0	71.1	23.28	395.9	87	0	0	1	1	1	29.1	16.9	425.9	30	14.2	346.45	197.95	0	231	162	0.2	0	-14.55	19	18.5	19.3
265	20211102BS01	1	UU试验	21.93	4.68	100	0	-3	69	669.8	0	71.1	23.38	396.3	87	0	0	1	1	1	29.23	16.97	427.3	31	13.78	348.15	198.15	0	232.1	163.1	0.2	0	-14.62	19	18.5	19.3
266	20211102BS01	1	UU试验	22.02	4.69	100	0	-3	69	670.7	0	71.1	23.46	395.2	87	0	0	1	1	1	29.33	16.97	426.2	31	13.75	347.6	197.6	0	231.7	162.7	0.2	0	-14.67	19	18.5	19.3
267	20211102BS01	1	UU试验	22.1	4.7	100	0	-3	69	670.7	0	71.1	23.57	395.2	87	0	0	1	1	1	29.46	17.05	426.2	31	13.75	347.6	197.6	0	231.7	162.7	0.2	0	-14.73	19	18.5	19.3
268	20211102BS01	1	UU试验	22.18	4.71	100	0	-3	69	671.5	0	71.1	23.64	393.8	87	0	0	1	1	1	29.55	17.05	424.8	31	13.7	346.9	196.9	0	231.3	162.3	0.2	0	-14.78	18.9	18.4	19.3
269	20211102BS01	1	UU试验	22.27	4.72	100	0	-3	69	673.2	0	71.1	23.75	394.8	87	0	0	1	1	1	29.69	17.05	425.8	31	13.74	347.4	197.4	0	231.6	162.6	0.2	0	-14.85	18.9	18.4	19.3
270	20211102BS01	1	UU试验	22.35	4.73	99	0	-3	69	673.2	0	71.1	23.82	394.8	87	0	0	1	1	1	29.78	17.12	424.8	30	14.16	345.9	197.4	0	230.6	161.6	0.2	0	-14.89	18.9	18.4	19.3
271	20211102BS01	1	UU试验	22.43	4.74	99	0	-3	69	673.2	0	71.1	23.93	393.2	87	0	0	1	1	1	29.91	17.12	423.2	30	14.11	345.1	196.6	0	230.1	161.1	0.2	0	-14.96	18.9	18.4	19.3
272	20211102BS01	1	UU试验	22.52	4.75	99	0	-3	69	672.4	0	71.1	24	392.8	87	0	0	1	1	1	30	17.12	422.8	30	14.09	344.9	196.4	0	229.9	160.9	0.2	0	-15	18.9	18.4	19.2
273	20211102BS01	1	UU试验	22.6	4.75	100	0	-3	69	673.2	0	71.1	24.1	393.2	87	0	0	1	1	1	30.13	17.19	424.2	31	13.68	346.6	196.6	0	231.1	162.1	0.2	0	-15.07	18.9	18.4	19.2
274	20211102BS01	1	UU试验	22.68	4.76	100	0	-3	69	673.2	0	71.1	24.18	391.6	87	0	0	1	1	1	30.23	17.19	422.6	31	13.63	345.8	195.8	0	230.5	161.5	0.2	0	-15.12	18.9	18.4	19.3
275	20211102BS01	1	UU试验	22.77	4.77	99	0	-3	69	674.1	0	71.1	24.28	392.1	87	0	0	1	1	1	30.35	17.27	422.1	30	14.07	344.55	196.05	0	229.7	160.7	0.2	0	-15.18	18.9	18.4	19.3
276	20211102BS01	1	UU试验	22.85	4.78	100	0	-3	69	673.2	0	71.1	24.35	389.8	87	0	0	1	1	1	30.44	17.27	420.8	31	13.57	344.9	194.9	0	229.9	160.9	0.2	0	-15.22	18.9	18.4	19.3
277	20211102BS01	1	UU试验	22.93	4.79	100	0	-3	69	673.2	0	71.1	24.45	389.8	87	0	0	1	1	1	30.56	17.27	420.8	31	13.57	344.9	194.9	0	229.9	160.9	0.2	0	-15.28	18.9	18.4	19.3
278	20211102BS01	1	UU试验	23.02	4.8	99	0	-3	68	673.2	0	71.1	24.52	389.8	87	0	0	1	1	1	30.65	17.34	420.8	31	13.57	343.4	194.9	0	228.9	160.9	0.2	0	-15.33	18.9	18.4	19.3
279	20211102BS01	1	UU试验	23.1	4.81	99	0	-3	69	673.2	0	71.1	24.62	388.2	87	0	0	1	1	1	30.78	17.34	418.2	30	13.94	342.6	194.1	0	228.4	159.4	0.2	0	-15.39	18.9	18.4	19.3
280	20211102BS01	1	UU试验	23.18	4.81	100	0	-3	68	674.1	0	71.1	24.69	388.8	87	0	0	1	1	1	30.86	17.34	420.8	32	13.15	344.4	194.4	0	229.6	161.6	0.2	0	-15.43	18.9	18.4	19.3
281	20211102BS01	1	UU试验	23.27	4.82	100	0	-3	69	674.1	0	71.1	24.79	388.8	87	0	0	1	1	1	30.99	17.41	419.8	31	13.54	344.4	194.4	0	229.6	160.6	0.2	0	-15.5	18.9	18.4	19.3
282	20211102BS01	1	UU试验	23.35	4.83	100	0	-3	69	674.1	0	71.1	24.86	387.2	87	0	0	1	1	1	31.08	17.41	418.2	31	13.49	343.6	193.6	0	229.1	160.1	0.21	0	-15.54	18.9	18.4	19.3
283	20211102BS01	1	UU试验	23.43	4.84	100	0	-3	68	674.9	0	71.1	24.96	387.7	87	0	0	1	1	1	31.2	17.41	419.7	32	13.12	343.85	193.85	0	229.2	161.2	0.21	0	-15.6	18.9	18.4	19.3
284	20211102BS01	1	UU试验	23.52	4.85	100	0	-3	69	674.9	0	71.1	25.03	387.7	87	0	0	1	1	1	31.29	17.49	418.7	31	13.51	343.85	193.85	0	229.2	160.2	0.21	0	-15.65	18.9	18.4	19.3
285	20211102BS01	1	UU试验	23.6	4.86	100	0	-3	69	674.9	0	71.1	25.14	385.9	87	0	0	1	1	1	31.43	17.49	416.9	31	13.45	342.95	192.95	0	228.6	159.6	0.21	0	-15.72	18.9	18.4	19.3
286	20211102BS01	1	UU试验	23.68	4.87	99	0	-3	68	674.9	0	69.3	25.2	385.9	87	0	0	1	1	1	31.5	17.49	416.9	31	13.45	341.45	192.95	0	227.6	159.6	0.2	0	-15.75	18.9	18.4	19.3
287	20211102BS01	1	UU试验	23.77	4.88	100	0	-2	69	674.9	0	71.1	25.31	385.9	87	0	0	1	1	1	31.64	17.56	416.9	31	13.45	342.95	192.95	0	228.6	159.6	0.21	0	-15.82	18.9	18.4	19.3
288	20211102BS01	1	UU试验	23.85	4.88	99	0	-3	68	674.9	0	71.1	25.37	384.3	87	0	0	1	1	1	31.71	17.56	415.3	31	13.4	340.65	192.15	0	227.1	159.1	0.2	0	-15.86	18.9	18.4	19.3
289	20211102BS01	1	UU试验	23.93	4.89	99	0	-3	68	674.9	0	71.1	25.47	384.3	87	0	0	1	1	1	31.84	17.64	415.3	31	13.4	340.65	192.15	0	227.1	159.1	0.2	0	-15.92	18.9	18.4	19.3
290	20211102BS01	1	UU试验	24.02	4.9	99	0	-3	68	676.7	0	69.3	25.54	383.6	87	0	0	1	1	1	31.93	17.64	414.6	31	13.37	340.3	191.8	0	226.9	158.9	0.21	0	-15.97	18.9	18.4	19.3
291	20211102BS01	1	UU试验	24.1	4.91	99	0	-3	68	677.5	0	69.3	25.64	384.1	87	0	0	1	1	1	32.05	17.64	415.1	31	13.39	340.55	192.05	0	227	159	0.2	0	-16.02	18.9	18.4	19.3
292	20211102BS01	1	UU试验	24.18	4.92	100	0	-3	68	678.4	0	69.3	25.71	384.6	87	0	0	1	1	1	32.14	17.71	416.6	32	13.02	342.3	192.3	0	228.2	160.2	0.21	0	-16.07	18.9	18.4	19.3
293	20211102BS01	1	UU试验	24.27	4.93	100	0	-3	68	679.2	0	69.3	25.82	383.5	87	0	0	1	1	1	32.28	17.71	415.5	32	12.98	341.75	191.75	0	227.8	159.8	0.21	0	-16.14	18.9	18.4	19.3
294	20211102BS01	1	UU试验	24.35	4.93	99	0	-3	68	680.1	0	69.3	25.89	384	87	0	0	1	1	1	32.36	17.71	415	31	13.39	340.5	192	0	227	159	0.2	0	-16.18	18.9	18.4	19.3
295	20211102BS01	1	UU试验	24.43	4.94	99	0	-3	68	681.8	0	69.3	25.99	385	87	0	0	1	1	1	32.49	17.79	416	31	13.42	341	192.5	0	227.3	159.3	0.2	0	-16.25	18.9	18.4	19.3
296	20211102BS01	1	UU试验	24.52	4.95	99	0	-3	68	681.8	0	69.3	26.06	383.2	87	0	0	1	1	1	32.58	17.79	414.2	31	13.36	340.1	191.6	0	226.7	158.7	0.21	0	-16.29	18.9	18.4	19.3
297	20211102BS01	1	UU试验	24.6	4.96	99	0	-3	68	683.5	0	69.3	26.16	384.2	87	0	0	1	1	1	32.7	17.86	415.2	31	13.39	340.6	192.1	0	227.1	159.1	0.2	0	-16.35	18.9	18.4	19.3
298	20211102BS01	1	UU试验	24.68	4.97	99	0	-3	68	684.4	0	69.3	26.23	383.2	87	0	0	1	1	1	32.79	17.86	414.2	31	13.36	340.1	191.6	0	226.7	158.7	0.21	0	-16.4	18.9	18.4	19.3
299	20211102BS01	1	UU试验	24.77	4.98	99	0	-3	68	685.2	0	69.3	26.33	383.7	87	0	0	1	1	1	32.91	17.86	414.7	31	13.38	340.35	191.85	0	226.9	158.9	0.21	0	-16.45	18.9	18.4	19.3
300	20211102BS01	1	UU试验	24.85	4.98	100	0	-3	68	686.1	0	69.3	26.4	384.2	87	0	0	1	1	1	33	17.94	416.2	32	13.01	342.1	192.1	0	228.1	160.1	0.21	0	-16.5	18.9	18.4	19.3
301	20211102BS01	1	UU试验	24.93	4.99	100	0	-2	68	686.1	0	69.3	26.5	382.4	87	0	0	1	1	1	33.13	17.94	414.4	32	12.95	341.2	191.2	0	227.5	159.5	0.21	0	-16.57	18.9	18.4	19.3
302	20211102BS01	1	UU试验	25.02	5	100	0	-3	68	686.1	0	69.3	26.56	382.4	87	0	0	1	1	1	33.2	17.94	414.4	32	12.95	341.2	191.2	0	227.5	159.5	0.21	0	-16.6	18.9	18.4	19.3
303	20211102BS01	1	UU试验	25.1	5.01	100	0	-3	68	686.1	0	69.3	26.66	382.4	87	0	0	1	1	1	33.33	18.01	414.4	32	12.95	341.2	191.2	0	227.5	159.5	0.21	0	-16.67	18.9	18.4	19.3
304	20211102BS01	1	UU试验	25.18	5.02	100	0	-3	68	686.1	0	69.3	26.73	381	87	0	0	1	1	1	33.41	18.01	413	32	12.91	340.5	190.5	0	227	159	0.21	0	-16.71	18.9	18.4	19.3
