# Supplementary material for: Effect of freeze‒thaw cycles on root–Soil composite mechanical properties and slope stability
Source: PLoS One. 2024 Apr 25;19(4):e0302409. doi: 10.1371/journal.pone.0302409 (PMC11045164; doi:10.1371/journal.pone.0302409)
Supplement: S1 File — (ZIP) [file pone.0302409.s001.zip › Original data/original data/三轴/100kpa/100kpa EXCEL/(D8G3,100kpa)20211030BS07_uu_1.xlsx]

## Sheet: _20211030BS07_uu_1
ID	GCID	SpecimenID	TstMode	TimeMin	Squareroot	WeiYa	wytb	FanYa1	KongYa	CR	fytb	TiBian	ZhouXWeiYi	Q1dQ3	TargetWY	TargetFY1	TargetZYLC	TargetStrainSpd	TargetSYWD	TargetZTWD	E1	TuArea	Q11	Q31	Q11cQ31	HalfQ1pQ3	HalfQ1dQ3	Saturation	HalfQ11pQ31	Q1	K0	Ev	Er	sywd	ttwd	ztwd
1	20211030BS07	1	UU试验	0	0	98	0	7	0	0	0	9.1	0	7.1	89	0	0	1	1	1	0	12	0	0	0	0	0	0	0	0	0	0	0	22.2	20.8	22.2
2	20211030BS07	1	UU试验	0.05	0.22	98	0	-3	10	13.7	0	10.9	0	11.4	89	0	0	1	1	1	0	12	99.4	88	1.13	152.7	5.7	0	101.8	91.8	0.9	0	0	22.2	20.8	22.2
3	20211030BS07	1	UU试验	0.1	0.32	99	0	-2	10	19.7	0	10.9	0.02	16.4	89	0	0	1	1	1	0.03	12	105.4	89	1.18	156.7	8.2	0	104.5	94.5	0.86	0	-0.02	22.2	20.8	22.1
4	20211030BS07	1	UU试验	0.2	0.45	98	0	-3	10	24.8	0	10.9	0.13	20.7	89	0	0	1	1	1	0.16	12	108.7	88	1.24	157.35	10.35	0	104.9	94.9	0.83	0	-0.08	22.2	20.8	22.1
5	20211030BS07	1	UU试验	0.27	0.52	98	0	-3	11	28.2	0	10.9	0.2	23.5	89	0	0	1	1	1	0.25	12	110.5	87	1.27	158.75	11.75	0	105.8	94.8	0.81	0	-0.13	22.2	20.8	22.1
6	20211030BS07	1	UU试验	0.35	0.59	98	0	-3	11	32.5	0	12.8	0.32	27.1	89	0	0	1	1	1	0.4	12.06	114.1	87	1.31	160.55	13.55	0	107	96	0.78	0	-0.2	22.2	20.8	22.1
7	20211030BS07	1	UU试验	0.78	0.89	98	0	-3	15	50.5	0	16.4	0.8	41.9	89	0	0	1	1	1	1	12.12	124.9	83	1.5	167.95	20.95	0	112	97	0.7	0	-0.5	22.1	20.8	22.1
8	20211030BS07	1	UU试验	0.87	0.93	98	0	-3	16	51.3	0	16.4	0.87	42.3	89	0	0	1	1	1	1.09	12.12	124.3	82	1.52	168.15	21.15	0	112.1	96.1	0.7	0	-0.55	22.1	20.8	22.1
9	20211030BS07	1	UU试验	0.95	0.97	99	0	-3	16	53.9	0	16.4	0.98	44.5	89	0	0	1	1	1	1.23	12.12	127.5	83	1.54	170.75	22.25	0	113.8	97.8	0.69	0	-0.62	22.1	20.8	22.1
10	20211030BS07	1	UU试验	1.03	1.02	99	0	-2	17	78.7	0	18.2	1.05	64.9	89	0	0	1	1	1	1.31	12.19	146.9	82	1.79	180.95	32.45	0	120.6	103.6	0.6	0	-0.66	22.1	20.8	22.1
11	20211030BS07	1	UU试验	1.12	1.06	98	0	-3	17	100.9	0	18.2	1.15	82.8	89	0	0	1	1	1	1.44	12.19	163.8	81	2.02	188.4	41.4	0	125.6	108.6	0.54	0	-0.72	22.1	20.8	22.1
12	20211030BS07	1	UU试验	1.2	1.1	98	0	-3	17	111.2	0	18.2	1.22	91.2	89	0	0	1	1	1	1.53	12.19	172.2	81	2.13	192.6	45.6	0	128.4	111.4	0.52	0	-0.77	22.1	20.8	22.1
13	20211030BS07	1	UU试验	1.28	1.13	98	0	-3	18	127.5	0	18.2	1.33	104.6	89	0	0	1	1	1	1.66	12.19	184.6	80	2.31	199.3	52.3	0	132.9	114.9	0.48	0	-0.83	22.1	20.9	22.1
14	20211030BS07	1	UU试验	1.37	1.17	98	0	-3	18	138.6	0	18.2	1.4	113.7	89	0	0	1	1	1	1.75	12.19	193.7	80	2.42	203.85	56.85	0	135.9	117.9	0.46	0	-0.88	22.1	20.9	22.1
15	20211030BS07	1	UU试验	1.45	1.2	98	0	-3	18	152.3	0	18.2	1.51	124.9	89	0	0	1	1	1	1.89	12.25	204.9	80	2.56	209.45	62.45	0	139.6	121.6	0.44	0	-0.95	22.1	20.9	22.1
16	20211030BS07	1	UU试验	1.53	1.24	98	0	-3	18	160.8	0	18.2	1.58	131.3	89	0	0	1	1	1	1.98	12.25	211.3	80	2.64	212.65	65.65	0	141.8	123.8	0.43	0	-0.99	22.1	20.9	22.1
17	20211030BS07	1	UU试验	1.62	1.27	98	0	-3	18	173.7	0	18.2	1.69	141.8	89	0	0	1	1	1	2.11	12.25	221.8	80	2.77	217.9	70.9	0	145.3	127.3	0.41	0	-1.06	22.1	20.9	22.1
18	20211030BS07	1	UU试验	1.7	1.3	98	0	-3	18	181.4	0	20.1	1.77	148.1	89	0	0	1	1	1	2.21	12.25	228.1	80	2.85	221.05	74.05	0	147.4	129.4	0.4	0	-1.11	22.1	20.9	22.1
19	20211030BS07	1	UU试验	1.78	1.34	99	0	-3	18	195	0	18.2	1.88	159.2	89	0	0	1	1	1	2.35	12.31	240.2	81	2.97	228.1	79.6	0	152.1	134.1	0.38	0	-1.18	22.1	20.9	22.1
20	20211030BS07	1	UU试验	1.87	1.37	98	0	-3	18	202.7	0	20.1	1.96	164.7	89	0	0	1	1	1	2.45	12.31	244.7	80	3.06	229.35	82.35	0	152.9	134.9	0.37	0	-1.23	22.1	20.9	22.1
21	20211030BS07	1	UU试验	1.95	1.4	98	0	-3	18	215.6	0	20.1	2.07	175.1	89	0	0	1	1	1	2.59	12.31	255.1	80	3.19	234.55	87.55	0	156.4	138.4	0.36	0	-1.3	22.1	20.9	22.1
22	20211030BS07	1	UU试验	2.03	1.43	98	0	-3	19	223.3	0	20.1	2.15	181.4	89	0	0	1	1	1	2.69	12.31	260.4	79	3.3	237.7	90.7	0	158.5	139.5	0.35	0	-1.35	22.1	20.9	22.1
23	20211030BS07	1	UU试验	2.12	1.45	98	0	-3	19	233.5	0	20.1	2.27	189.7	89	0	0	1	1	1	2.84	12.37	268.7	79	3.4	241.85	94.85	0	161.2	142.2	0.34	0	-1.42	22.1	20.9	22.1
24	20211030BS07	1	UU试验	2.2	1.48	98	0	-3	19	240.4	0	20.1	2.34	194.3	89	0	0	1	1	1	2.93	12.37	273.3	79	3.46	244.15	97.15	0	162.8	143.8	0.34	0	-1.47	22.1	20.9	22.1
25	20211030BS07	1	UU试验	2.28	1.51	98	0	-3	19	250.6	0	20.1	2.46	202.6	89	0	0	1	1	1	3.08	12.37	281.6	79	3.56	248.3	101.3	0	165.5	146.5	0.33	0	-1.54	22.1	20.9	22.1
26	20211030BS07	1	UU试验	2.37	1.54	99	0	-2	19	258.3	0	20.1	2.53	208.8	89	0	0	1	1	1	3.16	12.37	288.8	80	3.61	252.9	104.4	0	168.6	149.6	0.32	0	-1.58	22.1	20.9	22.1
27	20211030BS07	1	UU试验	2.45	1.57	98	0	-3	19	268.6	0	20.1	2.65	217.1	89	0	0	1	1	1	3.31	12.43	296.1	79	3.75	255.55	108.55	0	170.4	151.4	0.31	0	-1.66	22.1	20.9	22.1
28	20211030BS07	1	UU试验	2.53	1.59	99	0	-2	20	276.3	0	21.9	2.73	222.3	89	0	0	1	1	1	3.41	12.43	301.3	79	3.81	259.65	111.15	0	173.1	153.1	0.31	0	-1.71	22.1	20.9	22.1
29	20211030BS07	1	UU试验	2.62	1.62	98	0	-3	20	285.7	0	20.1	2.85	229.8	89	0	0	1	1	1	3.56	12.43	307.8	78	3.95	261.9	114.9	0	174.6	154.6	0.3	0	-1.78	22.1	20.9	22.1
30	20211030BS07	1	UU试验	2.7	1.64	98	0	-3	19	293.4	0	21.9	2.93	236	89	0	0	1	1	1	3.66	12.43	315	79	3.99	265	118	0	176.7	157.7	0.29	0	-1.83	22.1	20.9	22.1
31	20211030BS07	1	UU试验	2.78	1.67	99	0	-2	19	302.8	0	21.9	3.04	243.6	89	0	0	1	1	1	3.8	12.5	323.6	80	4.05	270.3	121.8	0	180.2	161.2	0.29	0	-1.9	22.1	20.9	22.1
32	20211030BS07	1	UU试验	2.87	1.69	99	0	-3	19	309.7	0	20.1	3.12	247.8	89	0	0	1	1	1	3.9	12.5	327.8	80	4.1	272.4	123.9	0	181.6	162.6	0.29	0	-1.95	22.1	20.9	22.1
33	20211030BS07	1	UU试验	2.95	1.72	99	0	-3	20	319.9	0	20.1	3.24	255.9	89	0	0	1	1	1	4.05	12.5	334.9	79	4.24	276.45	127.95	0	184.3	164.3	0.28	0	-2.03	22.1	20.9	22.1
34	20211030BS07	1	UU试验	3.03	1.74	99	0	-2	20	325.1	0	21.9	3.32	260.1	89	0	0	1	1	1	4.15	12.5	339.1	79	4.29	278.55	130.05	0	185.7	165.7	0.28	0	-2.08	22.1	20.9	22.1
35	20211030BS07	1	UU试验	3.12	1.77	98	0	-3	20	334.5	0	21.9	3.44	267.6	89	0	0	1	1	1	4.3	12.56	345.6	78	4.43	280.8	133.8	0	187.2	167.2	0.27	0	-2.15	22.1	20.9	22.1
36	20211030BS07	1	UU试验	3.2	1.79	98	0	-3	20	338.8	0	21.9	3.52	269.7	89	0	0	1	1	1	4.4	12.56	347.7	78	4.46	281.85	134.85	0	187.9	167.9	0.27	0	-2.2	22.1	20.9	22.1
37	20211030BS07	1	UU试验	3.28	1.81	99	0	-2	21	347.3	0	21.9	3.63	276.5	89	0	0	1	1	1	4.54	12.56	354.5	78	4.54	286.75	138.25	0	191.2	170.2	0.26	0	-2.27	22.1	20.9	22.1
38	20211030BS07	1	UU试验	3.37	1.83	98	0	-3	21	352.4	0	21.9	3.71	280.6	89	0	0	1	1	1	4.64	12.56	357.6	77	4.64	287.3	140.3	0	191.5	170.5	0.26	0	-2.32	22.1	20.9	22.1
39	20211030BS07	1	UU试验	3.45	1.86	99	0	-2	22	361	0	23.7	3.82	287.4	89	0	0	1	1	1	4.78	12.62	364.4	77	4.73	292.2	143.7	0	194.8	172.8	0.26	0	-2.39	22.1	21	22.1
40	20211030BS07	1	UU试验	3.53	1.88	99	0	-3	22	366.1	0	23.7	3.89	290.1	89	0	0	1	1	1	4.86	12.62	367.1	77	4.77	293.55	145.05	0	195.7	173.7	0.25	0	-2.43	22.1	21	22.1
41	20211030BS07	1	UU试验	3.62	1.9	99	0	-3	22	373.8	0	23.7	4.01	296.2	89	0	0	1	1	1	5.01	12.62	373.2	77	4.85	296.6	148.1	0	197.7	175.7	0.25	0	-2.51	22.1	21	22.1
42	20211030BS07	1	UU试验	3.7	1.92	99	0	-3	22	378.1	0	23.7	4.08	299.6	89	0	0	1	1	1	5.1	12.62	376.6	77	4.89	298.3	149.8	0	198.9	176.9	0.25	0	-2.55	22.1	21	22.1
43	20211030BS07	1	UU试验	3.78	1.95	99	0	-3	22	384.9	0	23.7	4.2	305	89	0	0	1	1	1	5.25	12.69	382	77	4.96	301	152.5	0	200.7	178.7	0.25	0	-2.63	22.1	21	22.1
44	20211030BS07	1	UU试验	3.87	1.97	99	0	-2	22	389.2	0	23.7	4.27	306.7	89	0	0	1	1	1	5.34	12.69	383.7	77	4.98	301.85	153.35	0	201.2	179.2	0.24	0	-2.67	22.1	21	22.1
45	20211030BS07	1	UU试验	3.95	1.99	99	0	-2	23	396.1	0	23.7	4.38	312.1	89	0	0	1	1	1	5.47	12.69	388.1	76	5.11	304.55	156.05	0	203	180	0.24	0	-2.74	22.1	21	22.1
46	20211030BS07	1	UU试验	4.03	2.01	99	0	-3	23	400.3	0	25.5	4.46	315.4	89	0	0	1	1	1	5.58	12.69	391.4	76	5.15	306.2	157.7	0	204.1	181.1	0.24	0	-2.79	22.1	21	22.1
47	20211030BS07	1	UU试验	4.12	2.03	99	0	-2	23	405.5	0	25.5	4.57	319.5	89	0	0	1	1	1	5.71	12.75	395.5	76	5.2	308.25	159.75	0	205.5	182.5	0.24	0	-2.86	22.1	21	22.1
48	20211030BS07	1	UU试验	4.2	2.05	99	0	-2	24	409.8	0	25.5	4.64	321.4	89	0	0	1	1	1	5.8	12.75	396.4	75	5.29	309.2	160.7	0	206.1	182.1	0.24	0	-2.9	22.1	21	22.1
49	20211030BS07	1	UU试验	4.28	2.07	98	0	-3	24	414.9	0	25.5	4.75	325.4	89	0	0	1	1	1	5.94	12.75	399.4	74	5.4	309.7	162.7	0	206.5	182.5	0.23	0	-2.97	22.1	21	22.1
50	20211030BS07	1	UU试验	4.37	2.09	99	0	-3	24	419.2	0	25.5	4.82	328.8	89	0	0	1	1	1	6.03	12.75	403.8	75	5.38	312.9	164.4	0	208.6	184.6	0.23	0	-3.02	22.1	21	22.1
51	20211030BS07	1	UU试验	4.45	2.11	99	0	-3	25	425.2	0	25.5	4.93	333.5	89	0	0	1	1	1	6.16	12.81	407.5	74	5.51	315.25	166.75	0	210.2	185.2	0.23	0	-3.08	22	21	22
52	20211030BS07	1	UU试验	4.53	2.13	99	0	-2	25	426.9	0	27.4	5	333.3	89	0	0	1	1	1	6.25	12.81	407.3	74	5.5	315.15	166.65	0	210.1	185.1	0.23	0	-3.13	22.1	21	22.1
53	20211030BS07	1	UU试验	4.62	2.15	99	0	-2	26	431.1	0	27.4	5.1	336.5	89	0	0	1	1	1	6.38	12.81	409.5	73	5.61	316.75	168.25	0	211.2	185.2	0.23	0	-3.19	22.1	21	22.1
54	20211030BS07	1	UU试验	4.7	2.17	98	0	-3	26	433.7	0	27.4	5.16	338.6	89	0	0	1	1	1	6.45	12.81	410.6	72	5.7	316.3	169.3	0	210.9	184.9	0.22	0	-3.23	22	21	22.1
55	20211030BS07	1	UU试验	4.78	2.19	99	0	-2	26	436.3	0	27.4	5.27	340.6	89	0	0	1	1	1	6.59	12.88	413.6	73	5.67	318.8	170.3	0	212.5	186.5	0.23	0	-3.3	22.1	21	22.1
56	20211030BS07	1	UU试验	4.87	2.21	99	0	-2	27	440.6	0	27.4	5.34	342.1	89	0	0	1	1	1	6.68	12.88	414.1	72	5.75	319.55	171.05	0	213	186	0.22	0	-3.34	22	21	22.1
57	20211030BS07	1	UU试验	4.95	2.22	99	0	-3	27	444.8	0	29.2	5.45	345.3	89	0	0	1	1	1	6.81	12.88	417.3	72	5.8	321.15	172.65	0	214.1	187.1	0.22	0	-3.41	22	21	22
58	20211030BS07	1	UU试验	5.03	2.24	99	0	-2	27	448.3	0	29.2	5.52	348.1	89	0	0	1	1	1	6.9	12.88	420.1	72	5.83	322.55	174.05	0	215	188	0.22	0	-3.45	22.1	21	22.1
59	20211030BS07	1	UU试验	5.12	2.26	98	0	-3	27	451.7	0	29.2	5.63	350.7	89	0	0	1	1	1	7.04	12.94	421.7	71	5.94	322.35	175.35	0	214.9	187.9	0.22	0	-3.52	22	21	22
60	20211030BS07	1	UU试验	5.2	2.28	99	0	-2	28	454.2	0	29.2	5.7	351	89	0	0	1	1	1	7.13	12.94	422	71	5.94	324	175.5	0	216	188	0.22	0	-3.57	22	21	22
61	20211030BS07	1	UU试验	5.28	2.3	100	0	-2	28	458.5	0	29.2	5.8	354.3	89	0	0	1	1	1	7.25	12.94	426.3	72	5.92	327.15	177.15	0	218.1	190.1	0.22	0	-3.63	22	21	22
62	20211030BS07	1	UU试验	5.37	2.32	99	0	-3	28	461.1	0	31	5.87	356.3	89	0	0	1	1	1	7.34	12.94	427.3	71	6.02	326.65	178.15	0	217.8	189.8	0.22	0	-3.67	22	21	22
63	20211030BS07	1	UU试验	5.45	2.33	99	0	-2	29	464.5	0	31	5.98	359	89	0	0	1	1	1	7.48	12.94	429	70	6.13	328	179.5	0	218.7	189.7	0.22	0	-3.74	22	21	22.1
64	20211030BS07	1	UU试验	5.53	2.35	99	0	-2	29	467.1	0	31	6.05	361	89	0	0	1	1	1	7.56	13	431	70	6.16	329	180.5	0	219.3	190.3	0.22	0	-3.78	22	21	22
65	20211030BS07	1	UU试验	5.62	2.37	99	0	-3	29	470.5	0	31	6.15	361.9	89	0	0	1	1	1	7.69	13	431.9	70	6.17	329.45	180.95	0	219.6	190.6	0.21	0	-3.85	22	21	22
66	20211030BS07	1	UU试验	5.7	2.39	100	0	-2	30	472.2	0	31	6.22	363.2	89	0	0	1	1	1	7.78	13	433.2	70	6.19	331.6	181.6	0	221.1	191.1	0.22	0	-3.89	22	21	22
67	20211030BS07	1	UU试验	5.78	2.4	99	0	-3	30	475.6	0	32.8	6.32	365.8	89	0	0	1	1	1	7.9	13	434.8	69	6.3	331.4	182.9	0	220.9	190.9	0.21	0	-3.95	22	21	22
68	20211030BS07	1	UU试验	5.87	2.42	99	0	-2	31	479	0	32.8	6.39	368.5	89	0	0	1	1	1	7.99	13.07	436.5	68	6.42	332.75	184.25	0	221.8	190.8	0.21	0	-4	22	21	22
69	20211030BS07	1	UU试验	5.95	2.44	99	0	-2	30	481.6	0	32.8	6.49	368.5	89	0	0	1	1	1	8.11	13.07	437.5	69	6.34	332.75	184.25	0	221.8	191.8	0.21	0	-4.06	22	21	22
70	20211030BS07	1	UU试验	6.03	2.46	99	0	-3	30	484.2	0	32.8	6.56	370.5	89	0	0	1	1	1	8.2	13.07	439.5	69	6.37	333.75	185.25	0	222.5	192.5	0.21	0	-4.1	22	21	22
71	20211030BS07	1	UU试验	6.12	2.47	100	0	-2	31	487.6	0	32.8	6.66	373.1	89	0	0	1	1	1	8.32	13.07	442.1	69	6.41	336.55	186.55	0	224.4	193.4	0.21	0	-4.16	22	21	22
72	20211030BS07	1	UU试验	6.2	2.49	100	0	-2	32	490.2	0	34.7	6.73	375.1	89	0	0	1	1	1	8.41	13.13	443.1	68	6.52	337.55	187.55	0	225	193	0.21	0	-4.21	22	21	22
73	20211030BS07	1	UU试验	6.28	2.51	99	0	-3	32	493.6	0	32.8	6.83	375.9	89	0	0	1	1	1	8.54	13.13	442.9	67	6.61	336.45	187.95	0	224.3	192.3	0.21	0	-4.27	22	21	22
74	20211030BS07	1	UU试验	6.37	2.52	99	0	-2	33	496.2	0	34.7	6.9	377.9	89	0	0	1	1	1	8.63	13.13	443.9	66	6.73	337.45	188.95	0	225	192	0.21	0	-4.32	22	21	22
75	20211030BS07	1	UU试验	6.45	2.54	99	0	-3	33	499.6	0	34.7	7.01	380.5	89	0	0	1	1	1	8.76	13.13	446.5	66	6.77	338.75	190.25	0	225.8	192.8	0.21	0	-4.38	22	21	22
76	20211030BS07	1	UU试验	6.53	2.56	99	0	-3	33	502.1	0	34.7	7.07	382.4	89	0	0	1	1	1	8.84	13.2	448.4	66	6.79	339.7	191.2	0	226.5	193.5	0.21	0	-4.42	22	21	22
77	20211030BS07	1	UU试验	6.62	2.57	100	0	-2	34	506.4	0	36.5	7.18	383.6	89	0	0	1	1	1	8.98	13.2	449.6	66	6.81	341.8	191.8	0	227.9	193.9	0.21	0	-4.49	22	21	22
78	20211030BS07	1	UU试验	6.7	2.59	99	0	-3	34	509	0	36.5	7.26	385.6	89	0	0	1	1	1	9.07	13.2	450.6	65	6.93	341.3	192.8	0	227.5	193.5	0.2	0	-4.54	22	21	22
79	20211030BS07	1	UU试验	6.78	2.6	100	0	-2	35	512.4	0	36.5	7.36	388.2	89	0	0	1	1	1	9.2	13.2	453.2	65	6.97	344.1	194.1	0	229.4	194.4	0.2	0	-4.6	22	21	22
80	20211030BS07	1	UU试验	6.87	2.62	100	0	-2	36	515	0	38.3	7.44	390.2	89	0	0	1	1	1	9.3	13.26	454.2	64	7.1	345.1	195.1	0	230.1	194.1	0.2	0	-4.65	22	21	22
81	20211030BS07	1	UU试验	6.95	2.64	99	0	-3	36	517.5	0	36.5	7.54	390.3	89	0	0	1	1	1	9.43	13.26	453.3	63	7.2	343.65	195.15	0	229.1	193.1	0.2	0	-4.72	22	21	22
82	20211030BS07	1	UU试验	7.03	2.65	99	0	-3	36	519.3	0	38.3	7.62	391.6	89	0	0	1	1	1	9.53	13.26	454.6	63	7.22	344.3	195.8	0	229.5	193.5	0.2	0	-4.77	22	21	22
83	20211030BS07	1	UU试验	7.12	2.67	100	0	-3	37	523.5	0	38.3	7.73	394.8	89	0	0	1	1	1	9.66	13.26	457.8	63	7.27	347.4	197.4	0	231.6	194.6	0.2	0	-4.83	22	21	22
84	20211030BS07	1	UU试验	7.2	2.68	100	0	-2	37	525.2	0	40.1	7.8	396.1	89	0	0	1	1	1	9.75	13.32	459.1	63	7.29	348.05	198.05	0	232	195	0.2	0	-4.88	22	21	22
85	20211030BS07	1	UU试验	7.28	2.7	100	0	-2	38	528.7	0	40.1	7.91	396.9	89	0	0	1	1	1	9.89	13.32	458.9	62	7.4	348.45	198.45	0	232.3	194.3	0.2	0	-4.95	22	21	22
86	20211030BS07	1	UU试验	7.37	2.71	99	0	-3	38	531.2	0	40.1	7.99	398.8	89	0	0	1	1	1	9.99	13.32	459.8	61	7.54	347.9	199.4	0	231.9	193.9	0.2	0	-5	22	21	22
87	20211030BS07	1	UU试验	7.45	2.73	100	0	-2	39	534.7	0	40.1	8.1	401.4	89	0	0	1	1	1	10.13	13.32	462.4	61	7.58	350.7	200.7	0	233.8	194.8	0.2	0	-5.07	22	21	22
88	20211030BS07	1	UU试验	7.53	2.74	99	0	-2	39	537.2	0	42	8.18	403.3	89	0	0	1	1	1	10.23	13.39	463.3	60	7.72	350.15	201.65	0	233.4	194.4	0.2	0	-5.12	22	21	22
89	20211030BS07	1	UU试验	7.62	2.76	99	0	-3	39	540.6	0	42	8.29	403.7	89	0	0	1	1	1	10.36	13.39	463.7	60	7.73	350.35	201.85	0	233.6	194.6	0.2	0	-5.18	22	21	22
90	20211030BS07	1	UU试验	7.7	2.77	100	0	-2	40	543.2	0	42	8.36	405.7	89	0	0	1	1	1	10.45	13.39	465.7	60	7.76	352.85	202.85	0	235.2	195.2	0.2	0	-5.22	22	21	22
91	20211030BS07	1	UU试验	7.78	2.79	100	0	-2	40	546.6	0	42	8.47	408.2	89	0	0	1	1	1	10.59	13.45	468.2	60	7.8	354.1	204.1	0	236.1	196.1	0.2	0	-5.3	22	21	22
92	20211030BS07	1	UU试验	7.87	2.8	100	0	-2	40	549.2	0	43.8	8.55	408.3	89	0	0	1	1	1	10.69	13.45	468.3	60	7.81	354.15	204.15	0	236.1	196.1	0.2	0	-5.35	22	21	22
93	20211030BS07	1	UU试验	7.95	2.82	100	0	-2	40	553.5	0	43.8	8.66	411.5	89	0	0	1	1	1	10.82	13.45	471.5	60	7.86	355.75	205.75	0	237.2	197.2	0.2	0	-5.41	22	21	22
94	20211030BS07	1	UU试验	8.03	2.83	99	0	-3	40	556	0	43.8	8.73	413.4	89	0	0	1	1	1	10.91	13.45	472.4	59	8.01	355.2	206.7	0	236.8	196.8	0.19	0	-5.46	22	21	22
95	20211030BS07	1	UU试验	8.12	2.85	99	0	-3	41	557.7	0	43.8	8.84	414.6	89	0	0	1	1	1	11.05	13.52	472.6	58	8.15	355.8	207.3	0	237.2	196.2	0.19	0	-5.53	22	21	22
96	20211030BS07	1	UU试验	8.2	2.86	100	0	-2	41	559.5	0	45.6	8.92	413.8	89	0	0	1	1	1	11.15	13.52	472.8	59	8.01	356.9	206.9	0	237.9	196.9	0.19	0	-5.58	22	21	22
97	20211030BS07	1	UU试验	8.28	2.88	99	0	-3	41	563.7	0	45.6	9.03	416.9	89	0	0	1	1	1	11.29	13.52	474.9	58	8.19	356.95	208.45	0	238	197	0.19	0	-5.64	22	21	22
98	20211030BS07	1	UU试验	8.37	2.89	100	0	-2	42	564.6	0	45.6	9.1	417.6	89	0	0	1	1	1	11.38	13.52	475.6	58	8.2	358.8	208.8	0	239.2	197.2	0.19	0	-5.69	22	21.1	22
99	20211030BS07	1	UU试验	8.45	2.91	100	0	-3	42	568	0	45.6	9.21	420.1	89	0	0	1	1	1	11.51	13.58	478.1	58	8.24	360.05	210.05	0	240	198	0.19	0	-5.76	22	21.1	22
100	20211030BS07	1	UU试验	8.53	2.92	100	0	-2	43	569.7	0	47.4	9.28	419.5	89	0	0	1	1	1	11.6	13.58	476.5	57	8.36	359.75	209.75	0	239.8	196.8	0.19	0	-5.8	22	21.1	22
101	20211030BS07	1	UU试验	8.62	2.94	100	0	-3	43	572.3	0	47.4	9.39	421.4	89	0	0	1	1	1	11.74	13.58	478.4	57	8.39	360.7	210.7	0	240.5	197.5	0.19	0	-5.87	22	21.1	22
102	20211030BS07	1	UU试验	8.7	2.95	99	0	-3	44	573.1	0	47.4	9.46	422	89	0	0	1	1	1	11.83	13.58	477	55	8.67	359.5	211	0	239.7	195.7	0.19	0	-5.92	22	21.1	22
103	20211030BS07	1	UU试验	8.78	2.96	99	0	-2	44	575.7	0	47.4	9.56	423.9	89	0	0	1	1	1	11.95	13.65	478.9	55	8.71	360.45	211.95	0	240.3	196.3	0.19	0	-5.98	22	21.1	22
104	20211030BS07	1	UU试验	8.87	2.98	99	0	-3	45	578.3	0	47.4	9.64	423.7	89	0	0	1	1	1	12.05	13.65	477.7	54	8.85	360.35	211.85	0	240.2	195.2	0.19	0	-6.03	22	21.1	22
105	20211030BS07	1	UU试验	8.95	2.99	100	0	-3	45	580.8	0	49.3	9.74	425.5	89	0	0	1	1	1	12.18	13.65	480.5	55	8.74	362.75	212.75	0	241.8	196.8	0.19	0	-6.09	22	21.1	22
106	20211030BS07	1	UU试验	9.03	3.01	100	0	-3	45	582.6	0	49.3	9.81	426.8	89	0	0	1	1	1	12.26	13.65	481.8	55	8.76	363.4	213.4	0	242.3	197.3	0.19	0	-6.13	22	21.1	22
107	20211030BS07	1	UU试验	9.12	3.02	100	0	-2	46	582.6	0	49.3	9.92	426.8	89	0	0	1	1	1	12.4	13.72	480.8	54	8.9	363.4	213.4	0	242.3	196.3	0.19	0	-6.2	22	21.1	22
108	20211030BS07	1	UU试验	9.2	3.03	100	0	-2	46	583.4	0	51.1	9.98	425.2	89	0	0	1	1	1	12.48	13.72	479.2	54	8.87	362.6	212.6	0	241.7	195.7	0.19	0	-6.24	22	21.1	22
109	20211030BS07	1	UU试验	9.28	3.05	100	0	-3	46	584.3	0	51.1	10.09	425.9	89	0	0	1	1	1	12.61	13.72	479.9	54	8.89	362.95	212.95	0	242	196	0.19	0	-6.31	22	21.1	22
110	20211030BS07	1	UU试验	9.37	3.06	100	0	-3	47	586.8	0	51.1	10.15	427.7	89	0	0	1	1	1	12.69	13.72	480.7	53	9.07	363.85	213.85	0	242.6	195.6	0.19	0	-6.35	22	21.1	22
111	20211030BS07	1	UU试验	9.45	3.07	100	0	-2	47	589.4	0	51.1	10.25	429.6	89	0	0	1	1	1	12.81	13.78	482.6	53	9.11	364.8	214.8	0	243.2	196.2	0.19	0	-6.41	22	21.1	22
112	20211030BS07	1	UU试验	9.53	3.09	100	0	-2	48	591.1	0	51.1	10.32	429	89	0	0	1	1	1	12.9	13.78	481	52	9.25	364.5	214.5	0	243	195	0.19	0	-6.45	22	21.1	22
113	20211030BS07	1	UU试验	9.62	3.1	100	0	-3	48	592	0	51.1	10.42	429.6	89	0	0	1	1	1	13.03	13.78	481.6	52	9.26	364.8	214.8	0	243.2	195.2	0.19	0	-6.52	22	21.1	22
114	20211030BS07	1	UU试验	9.7	3.11	100	0	-2	49	592.8	0	52.9	10.49	430.2	89	0	0	1	1	1	13.11	13.78	481.2	51	9.44	365.1	215.1	0	243.4	194.4	0.19	0	-6.56	22	21.1	22
115	20211030BS07	1	UU试验	9.78	3.13	100	0	-2	49	594.5	0	52.9	10.59	431.4	89	0	0	1	1	1	13.24	13.85	482.4	51	9.46	365.7	215.7	0	243.8	194.8	0.19	0	-6.62	22	21.1	22
116	20211030BS07	1	UU试验	9.87	3.14	100	0	-2	49	595.4	0	52.9	10.66	429.9	89	0	0	1	1	1	13.33	13.85	480.9	51	9.43	364.95	214.95	0	243.3	194.3	0.19	0	-6.67	22	21.1	21.9
117	20211030BS07	1	UU试验	9.95	3.15	100	0	-2	50	597.1	0	52.9	10.76	431.1	89	0	0	1	1	1	13.45	13.85	481.1	50	9.62	365.55	215.55	0	243.7	193.7	0.19	0	-6.73	22	21.1	21.9
118	20211030BS07	1	UU试验	10.03	3.17	100	0	-3	50	598.8	0	54.7	10.83	432.3	89	0	0	1	1	1	13.54	13.91	482.3	50	9.65	366.15	216.15	0	244.1	194.1	0.19	0	-6.77	22	21.1	21.9
119	20211030BS07	1	UU试验	10.12	3.18	100	0	-2	50	599.7	0	54.7	10.93	431.1	89	0	0	1	1	1	13.66	13.91	481.1	50	9.62	365.55	215.55	0	243.7	193.7	0.19	0	-6.83	22	21.1	21.9
120	20211030BS07	1	UU试验	10.2	3.19	100	0	-2	51	600.5	0	54.7	11	431.7	89	0	0	1	1	1	13.75	13.91	480.7	49	9.81	365.85	215.85	0	243.9	192.9	0.19	0	-6.88	22	21.1	22
121	20211030BS07	1	UU试验	10.28	3.21	100	0	-3	51	603.1	0	54.7	11.1	433.6	89	0	0	1	1	1	13.88	13.91	482.6	49	9.85	366.8	216.8	0	244.5	193.5	0.19	0	-6.94	22	21.1	21.9
122	20211030BS07	1	UU试验	10.37	3.22	99	0	-3	52	602.2	0	54.7	11.17	432.9	89	0	0	1	1	1	13.96	13.98	479.9	47	10.21	364.95	216.45	0	243.3	191.3	0.19	0	-6.98	22	21.1	22
123	20211030BS07	1	UU试验	10.45	3.23	99	0	-3	52	604.8	0	54.7	11.27	432.6	89	0	0	1	1	1	14.09	13.98	479.6	47	10.2	364.8	216.3	0	243.2	191.2	0.19	0	-7.05	22	21.1	22
124	20211030BS07	1	UU试验	10.53	3.25	100	0	-3	52	606.5	0	56.6	11.34	433.8	89	0	0	1	1	1	14.18	13.98	481.8	48	10.04	366.9	216.9	0	244.6	192.6	0.19	0	-7.09	22	21.1	21.9
125	20211030BS07	1	UU试验	10.62	3.26	100	0	-2	53	607.4	0	56.6	11.44	434.5	89	0	0	1	1	1	14.3	13.98	481.5	47	10.24	367.25	217.25	0	244.8	191.8	0.19	0	-7.15	22	21.1	22
126	20211030BS07	1	UU试验	10.7	3.27	100	0	-3	53	608.2	0	56.6	11.51	435.1	89	0	0	1	1	1	14.39	14.05	482.1	47	10.26	367.55	217.55	0	245	192	0.19	0	-7.2	22	21.1	21.9
127	20211030BS07	1	UU试验	10.78	3.28	100	0	-2	53	608.2	0	58.4	11.61	432.9	89	0	0	1	1	1	14.51	14.05	479.9	47	10.21	366.45	216.45	0	244.3	191.3	0.19	0	-7.26	22	21.1	21.9
128	20211030BS07	1	UU试验	10.87	3.3	100	0	-2	54	609.9	0	58.4	11.68	434.1	89	0	0	1	1	1	14.6	14.05	480.1	46	10.44	367.05	217.05	0	244.7	190.7	0.19	0	-7.3	22	21.1	21.9
129	20211030BS07	1	UU试验	10.95	3.31	100	0	-3	54	612.5	0	58.4	11.78	435.9	89	0	0	1	1	1	14.73	14.05	481.9	46	10.48	367.95	217.95	0	245.3	191.3	0.19	0	-7.37	22	21.1	21.9
130	20211030BS07	1	UU试验	11.03	3.32	100	0	-2	54	613.4	0	58.4	11.84	436.6	89	0	0	1	1	1	14.8	14.11	482.6	46	10.49	368.3	218.3	0	245.5	191.5	0.19	0	-7.4	22	21.1	21.9
131	20211030BS07	1	UU试验	11.12	3.33	101	0	-2	55	615.1	0	58.4	11.94	435.9	89	0	0	1	1	1	14.93	14.11	481.9	46	10.48	369.45	217.95	0	246.3	191.3	0.19	0	-7.47	22	21.1	21.9
132	20211030BS07	1	UU试验	11.2	3.35	100	0	-3	55	616.8	0	58.4	12.01	437.1	89	0	0	1	1	1	15.01	14.11	482.1	45	10.71	368.55	218.55	0	245.7	190.7	0.19	0	-7.51	21.9	21.1	21.9
133	20211030BS07	1	UU试验	11.28	3.36	101	0	-2	55	617.6	0	60.2	12.11	437.7	89	0	0	1	1	1	15.14	14.11	483.7	46	10.52	370.35	218.85	0	246.9	191.9	0.19	0	-7.57	22	21.1	21.9
134	20211030BS07	1	UU试验	11.37	3.37	100	0	-3	55	620.2	0	58.4	12.18	439.5	89	0	0	1	1	1	15.23	14.18	484.5	45	10.77	369.75	219.75	0	246.5	191.5	0.19	0	-7.62	21.9	21.1	21.9
135	20211030BS07	1	UU试验	11.45	3.38	100	0	-2	56	621.9	0	60.2	12.29	438.6	89	0	0	1	1	1	15.36	14.18	482.6	44	10.97	369.3	219.3	0	246.2	190.2	0.19	0	-7.68	22	21.1	21.9
136	20211030BS07	1	UU试验	11.53	3.4	100	0	-2	56	622.8	0	60.2	12.36	439.2	89	0	0	1	1	1	15.45	14.18	483.2	44	10.98	369.6	219.6	0	246.4	190.4	0.19	0	-7.73	21.9	21.1	21.9
137	20211030BS07	1	UU试验	11.62	3.41	100	0	-3	56	625.3	0	60.2	12.47	441	89	0	0	1	1	1	15.59	14.25	485	44	11.02	370.5	220.5	0	247	191	0.18	0	-7.8	21.9	21.1	21.9
138	20211030BS07	1	UU试验	11.7	3.42	100	0	-2	57	625.3	0	62	12.54	438.8	89	0	0	1	1	1	15.68	14.25	481.8	43	11.2	369.4	219.4	0	246.3	189.3	0.19	0	-7.84	22	21.1	21.9
139	20211030BS07	1	UU试验	11.78	3.43	100	0	-2	57	627	0	62	12.65	440	89	0	0	1	1	1	15.81	14.25	483	43	11.23	370	220	0	246.7	189.7	0.19	0	-7.91	22	21.1	21.9
140	20211030BS07	1	UU试验	11.87	3.44	100	0	-3	57	627.9	0	60.2	12.72	440.6	89	0	0	1	1	1	15.9	14.25	483.6	43	11.25	370.3	220.3	0	246.9	189.9	0.18	0	-7.95	21.9	21.1	21.9
141	20211030BS07	1	UU试验	11.95	3.46	100	0	-2	58	629.6	0	62	12.82	441.8	89	0	0	1	1	1	16.02	14.31	483.8	42	11.52	370.9	220.9	0	247.3	189.3	0.18	0	-8.01	21.9	21.1	21.9
142	20211030BS07	1	UU试验	12.03	3.47	100	0	-3	58	630.5	0	62	12.9	440.6	89	0	0	1	1	1	16.13	14.31	482.6	42	11.49	370.3	220.3	0	246.9	188.9	0.18	0	-8.07	21.9	21.1	21.9
143	20211030BS07	1	UU试验	12.12	3.48	100	0	-3	58	632.2	0	62	13.01	441.8	89	0	0	1	1	1	16.26	14.31	483.8	42	11.52	370.9	220.9	0	247.3	189.3	0.18	0	-8.13	21.9	21.1	21.9
144	20211030BS07	1	UU试验	12.2	3.49	100	0	-3	58	634.7	0	62	13.08	443.5	89	0	0	1	1	1	16.35	14.38	485.5	42	11.56	371.75	221.75	0	247.8	189.8	0.18	0	-8.18	21.9	21.1	21.9
145	20211030BS07	1	UU试验	12.28	3.5	100	0	-3	58	636.4	0	62	13.19	442.6	89	0	0	1	1	1	16.49	14.38	484.6	42	11.54	371.3	221.3	0	247.5	189.5	0.18	0	-8.24	21.9	21.1	21.9
146	20211030BS07	1	UU试验	12.37	3.52	101	0	-2	59	637.3	0	63.8	13.26	443.2	89	0	0	1	1	1	16.58	14.38	485.2	42	11.55	373.1	221.6	0	248.7	189.7	0.19	0	-8.29	21.9	21.1	21.9
147	20211030BS07	1	UU试验	12.45	3.53	99	0	-2	59	639	0	63.8	13.37	444.4	89	0	0	1	1	1	16.71	14.38	484.4	40	12.11	370.7	222.2	0	247.1	188.1	0.18	0	-8.36	21.9	21.1	21.9
148	20211030BS07	1	UU试验	12.53	3.54	100	0	-3	60	639.9	0	63.8	13.45	445	89	0	0	1	1	1	16.81	14.45	485	40	12.13	372.5	222.5	0	248.3	188.3	0.18	0	-8.41	21.9	21.1	21.9
149	20211030BS07	1	UU试验	12.62	3.55	100	0	-2	60	642.4	0	63.8	13.56	444.6	89	0	0	1	1	1	16.95	14.45	484.6	40	12.12	372.3	222.3	0	248.2	188.2	0.18	0	-8.48	21.9	21.1	21.9
150	20211030BS07	1	UU试验	12.7	3.56	100	0	-3	60	643.3	0	63.8	13.63	445.2	89	0	0	1	1	1	17.04	14.45	485.2	40	12.13	372.6	222.6	0	248.4	188.4	0.18	0	-8.52	21.9	21.1	21.9
151	20211030BS07	1	UU试验	12.78	3.58	100	0	-3	60	645.9	0	63.8	13.74	447	89	0	0	1	1	1	17.18	14.51	487	40	12.18	373.5	223.5	0	249	189	0.18	0	-8.59	21.9	21.1	21.9
152	20211030BS07	1	UU试验	12.87	3.59	101	0	-2	61	647.6	0	63.8	13.81	446.3	89	0	0	1	1	1	17.26	14.51	486.3	40	12.16	374.65	223.15	0	249.8	188.8	0.18	0	-8.63	21.9	21.1	21.9
153	20211030BS07	1	UU试验	12.95	3.6	100	0	-3	60	649.3	0	63.8	13.92	447.5	89	0	0	1	1	1	17.4	14.51	487.5	40	12.19	373.75	223.75	0	249.2	189.2	0.18	0	-8.7	21.9	21.1	21.9
154	20211030BS07	1	UU试验	13.03	3.61	100	0	-2	61	650.1	0	65.7	13.99	448	89	0	0	1	1	1	17.49	14.51	487	39	12.49	374	224	0	249.3	188.3	0.18	0	-8.74	21.9	21.1	21.9
155	20211030BS07	1	UU试验	13.12	3.62	101	0	-2	61	652.7	0	65.7	14.1	449.8	89	0	0	1	1	1	17.63	14.58	489.8	40	12.25	376.4	224.9	0	250.9	189.9	0.18	0	-8.82	21.9	21.1	21.9
156	20211030BS07	1	UU试验	13.2	3.63	101	0	-3	61	653.6	0	63.8	14.17	448.3	89	0	0	1	1	1	17.71	14.58	488.3	40	12.21	375.65	224.15	0	250.4	189.4	0.18	0	-8.86	21.9	21.1	21.9
157	20211030BS07	1	UU试验	13.28	3.64	100	0	-2	61	655.3	0	65.7	14.28	449.5	89	0	0	1	1	1	17.85	14.58	488.5	39	12.53	374.75	224.75	0	249.8	188.8	0.18	0	-8.93	21.9	21.1	21.9
158	20211030BS07	1	UU试验	13.37	3.66	100	0	-3	62	656.1	0	65.7	14.35	450	89	0	0	1	1	1	17.94	14.65	488	38	12.84	375	225	0	250	188	0.18	0	-8.97	21.9	21.1	21.9
159	20211030BS07	1	UU试验	13.45	3.67	100	0	-3	62	657.8	0	65.7	14.46	449	89	0	0	1	1	1	18.08	14.65	487	38	12.82	374.5	224.5	0	249.7	187.7	0.18	0	-9.04	21.9	21.1	21.9
160	20211030BS07	1	UU试验	13.53	3.68	100	0	-2	62	657.8	0	65.7	14.53	449	89	0	0	1	1	1	18.16	14.65	487	38	12.82	374.5	224.5	0	249.7	187.7	0.18	0	-9.08	21.9	21.1	21.9
161	20211030BS07	1	UU试验	13.62	3.69	100	0	-3	62	659.5	0	65.7	14.63	450.2	89	0	0	1	1	1	18.29	14.72	488.2	38	12.85	375.1	225.1	0	250.1	188.1	0.18	0	-9.15	21.9	21.1	21.9
162	20211030BS07	1	UU试验	13.7	3.7	100	0	-3	62	660.4	0	65.7	14.7	448.6	89	0	0	1	1	1	18.38	14.72	486.6	38	12.81	374.3	224.3	0	249.5	187.5	0.18	0	-9.19	21.9	21.1	21.9
163	20211030BS07	1	UU试验	13.78	3.71	101	0	-2	62	662.1	0	65.7	14.81	449.8	89	0	0	1	1	1	18.51	14.72	488.8	39	12.53	376.4	224.9	0	250.9	188.9	0.18	0	-9.26	21.9	21.1	21.9
164	20211030BS07	1	UU试验	13.87	3.72	101	0	-3	62	663	0	65.7	14.87	450.4	89	0	0	1	1	1	18.59	14.72	489.4	39	12.55	376.7	225.2	0	251.1	189.1	0.18	0	-9.3	21.9	21.1	21.9
165	20211030BS07	1	UU试验	13.95	3.73	101	0	-2	63	663.8	0	65.7	14.98	451	89	0	0	1	1	1	18.73	14.79	489	38	12.87	377	225.5	0	251.3	188.3	0.18	0	-9.37	21.9	21.1	21.9
166	20211030BS07	1	UU试验	14.03	3.75	100	0	-3	62	663.8	0	65.7	15.05	448.8	89	0	0	1	1	1	18.81	14.79	486.8	38	12.81	374.4	224.4	0	249.6	187.6	0.18	0	-9.41	21.9	21.1	21.9
167	20211030BS07	1	UU试验	14.12	3.76	100	0	-3	62	663.8	0	65.7	15.15	448.8	89	0	0	1	1	1	18.94	14.79	486.8	38	12.81	374.4	224.4	0	249.6	187.6	0.18	0	-9.47	21.9	21.1	21.9
168	20211030BS07	1	UU试验	14.2	3.77	100	0	-3	63	663.8	0	65.7	15.22	448.8	89	0	0	1	1	1	19.03	14.85	485.8	37	13.13	374.4	224.4	0	249.6	186.6	0.18	0	-9.52	21.9	21.1	21.9
169	20211030BS07	1	UU试验	14.28	3.78	101	0	-2	63	665.5	0	67.5	15.32	448.1	89	0	0	1	1	1	19.15	14.85	486.1	38	12.79	375.55	224.05	0	250.4	187.4	0.18	0	-9.57	21.9	21.1	21.9
170	20211030BS07	1	UU试验	14.37	3.79	101	0	-2	63	666.4	0	67.5	15.38	448.8	89	0	0	1	1	1	19.23	14.85	486.8	38	12.81	375.9	224.4	0	250.6	187.6	0.18	0	-9.62	21.9	21.1	21.9
171	20211030BS07	1	UU试验	14.45	3.8	101	0	-2	63	666.4	0	67.5	15.49	448.8	89	0	0	1	1	1	19.36	14.85	486.8	38	12.81	375.9	224.4	0	250.6	187.6	0.18	0	-9.68	21.9	21.1	21.9
172	20211030BS07	1	UU试验	14.53	3.81	101	0	-3	63	667.2	0	65.7	15.55	449.3	89	0	0	1	1	1	19.44	14.92	487.3	38	12.82	376.15	224.65	0	250.8	187.8	0.18	0	-9.72	21.9	21.1	21.9
173	20211030BS07	1	UU试验	14.62	3.82	100	0	-3	63	668.1	0	67.5	15.66	447.8	89	0	0	1	1	1	19.58	14.92	484.8	37	13.1	373.9	223.9	0	249.3	186.3	0.18	0	-9.79	21.9	21.1	21.9
174	20211030BS07	1	UU试验	14.7	3.83	101	0	-3	63	669	0	67.5	15.72	448.4	89	0	0	1	1	1	19.65	14.92	486.4	38	12.8	375.7	224.2	0	250.5	187.5	0.18	0	-9.82	21.9	21.1	21.9
175	20211030BS07	1	UU试验	14.78	3.84	101	0	-3	63	669	0	67.5	15.82	448.4	89	0	0	1	1	1	19.77	14.99	486.4	38	12.8	375.7	224.2	0	250.5	187.5	0.18	0	-9.89	21.9	21.1	21.9
176	20211030BS07	1	UU试验	14.87	3.86	101	0	-2	63	670.7	0	67.5	15.89	447.4	89	0	0	1	1	1	19.86	14.99	485.4	38	12.77	375.2	223.7	0	250.1	187.1	0.18	0	-9.93	21.9	21.1	21.9
177	20211030BS07	1	UU试验	14.95	3.87	101	0	-2	63	671.5	0	67.5	16	448	89	0	0	1	1	1	20	14.99	486	38	12.79	375.5	224	0	250.3	187.3	0.18	0	-10	21.9	21.1	21.9
178	20211030BS07	1	UU试验	15.03	3.88	100	0	-2	63	672.4	0	67.5	16.07	448.6	89	0	0	1	1	1	20.09	14.99	485.6	37	13.12	374.3	224.3	0	249.5	186.5	0.18	0	-10.05	21.9	21.1	21.9
179	20211030BS07	1	UU试验	15.12	3.89	101	0	-2	64	673.2	0	67.5	16.17	449.1	89	0	0	1	1	1	20.21	15.06	486.1	37	13.14	376.05	224.55	0	250.7	186.7	0.18	0	-10.11	21.9	21.1	21.9
180	20211030BS07	1	UU试验	15.2	3.9	100	0	-3	63	673.2	0	67.5	16.23	447	89	0	0	1	1	1	20.29	15.06	484	37	13.08	373.5	223.5	0	249	186	0.18	0	-10.15	21.9	21.1	21.9
181	20211030BS07	1	UU试验	15.28	3.91	101	0	-2	64	674.9	0	67.5	16.34	448.1	89	0	0	1	1	1	20.43	15.06	485.1	37	13.11	375.55	224.05	0	250.4	186.4	0.18	0	-10.22	21.9	21.1	21.9
182	20211030BS07	1	UU试验	15.37	3.92	100	0	-3	63	674.9	0	67.5	16.41	448.1	89	0	0	1	1	1	20.51	15.13	485.1	37	13.11	374.05	224.05	0	249.4	186.4	0.18	0	-10.26	21.9	21.1	21.9
183	20211030BS07	1	UU试验	15.45	3.93	100	0	-3	63	676.7	0	67.5	16.5	447.3	89	0	0	1	1	1	20.63	15.13	484.3	37	13.09	373.65	223.65	0	249.1	186.1	0.18	0	-10.32	21.9	21.1	21.9
184	20211030BS07	1	UU试验	15.53	3.94	101	0	-2	64	677.5	0	67.5	16.57	447.8	89	0	0	1	1	1	20.71	15.13	484.8	37	13.1	375.4	223.9	0	250.3	186.3	0.18	0	-10.36	21.9	21.1	21.9
185	20211030BS07	1	UU试验	15.62	3.95	101	0	-3	63	678.4	0	67.5	16.67	448.4	89	0	0	1	1	1	20.84	15.13	486.4	38	12.8	375.7	224.2	0	250.5	187.5	0.18	0	-10.42	21.9	21.1	21.9
186	20211030BS07	1	UU试验	15.7	3.96	101	0	-2	64	680.1	0	67.5	16.74	449.5	89	0	0	1	1	1	20.93	15.2	486.5	37	13.15	376.25	224.75	0	250.8	186.8	0.18	0	-10.47	21.9	21.1	21.9
187	20211030BS07	1	UU试验	15.78	3.97	101	0	-2	64	680.1	0	67.5	16.84	447.4	89	0	0	1	1	1	21.05	15.2	484.4	37	13.09	375.2	223.7	0	250.1	186.1	0.18	0	-10.53	21.9	21.1	21.9
188	20211030BS07	1	UU试验	15.87	3.98	100	0	-3	64	680.9	0	67.5	16.9	448	89	0	0	1	1	1	21.12	15.2	484	36	13.44	374	224	0	249.3	185.3	0.18	0	-10.56	21.9	21.1	21.9
189	20211030BS07	1	UU试验	15.95	3.99	101	0	-2	64	681.8	0	67.5	17	448.6	89	0	0	1	1	1	21.25	15.27	485.6	37	13.12	375.8	224.3	0	250.5	186.5	0.18	0	-10.63	21.9	21.1	21.9
190	20211030BS07	1	UU试验	16.03	4	101	0	-3	64	682.6	0	67.5	17.07	447	89	0	0	1	1	1	21.34	15.27	484	37	13.08	375	223.5	0	250	186	0.18	0	-10.67	21.9	21.1	21.9
191	20211030BS07	1	UU试验	16.12	4.01	100	0	-3	63	683.5	0	67.5	17.17	447.6	89	0	0	1	1	1	21.46	15.27	484.6	37	13.1	373.8	223.8	0	249.2	186.2	0.18	0	-10.73	21.9	21.1	21.9
192	20211030BS07	1	UU试验	16.2	4.02	101	0	-2	64	684.4	0	67.5	17.24	448.2	89	0	0	1	1	1	21.55	15.27	485.2	37	13.11	375.6	224.1	0	250.4	186.4	0.18	0	-10.78	21.9	21.1	21.9
193	20211030BS07	1	UU试验	16.28	4.04	101	0	-3	63	685.2	0	67.5	17.35	448.7	89	0	0	1	1	1	21.69	15.34	486.7	38	12.81	375.85	224.35	0	250.6	187.6	0.18	0	-10.85	21.9	21.1	21.9
194	20211030BS07	1	UU试验	16.37	4.05	101	0	-2	64	686.1	0	67.5	17.42	447.3	89	0	0	1	1	1	21.77	15.34	484.3	37	13.09	375.15	223.65	0	250.1	186.1	0.18	0	-10.89	21.9	21.1	21.9
195	20211030BS07	1	UU试验	16.45	4.06	101	0	-2	64	687.8	0	67.5	17.53	448.4	89	0	0	1	1	1	21.91	15.34	485.4	37	13.12	375.7	224.2	0	250.5	186.5	0.18	0	-10.96	21.9	21.1	21.9
196	20211030BS07	1	UU试验	16.53	4.07	101	0	-3	64	687.8	0	67.5	17.6	448.4	89	0	0	1	1	1	22	15.41	485.4	37	13.12	375.7	224.2	0	250.5	186.5	0.18	0	-11	21.9	21.1	21.9
197	20211030BS07	1	UU试验	16.62	4.08	101	0	-2	64	688.6	0	67.5	17.71	446.9	89	0	0	1	1	1	22.14	15.41	483.9	37	13.08	374.95	223.45	0	250	186	0.18	0	-11.07	21.9	21.1	21.9
198	20211030BS07	1	UU试验	16.7	4.09	101	0	-2	64	689.5	0	67.5	17.78	447.4	89	0	0	1	1	1	22.23	15.41	484.4	37	13.09	375.2	223.7	0	250.1	186.1	0.18	0	-11.12	21.9	21.2	21.9
199	20211030BS07	1	UU试验	16.78	4.1	101	0	-2	63	690.3	0	67.5	17.89	448	89	0	0	1	1	1	22.36	15.48	486	38	12.79	375.5	224	0	250.3	187.3	0.18	0	-11.18	21.9	21.1	21.9
200	20211030BS07	1	UU试验	16.87	4.11	101	0	-2	64	690.3	0	67.5	17.97	445.9	89	0	0	1	1	1	22.46	15.48	482.9	37	13.05	374.45	222.95	0	249.6	185.6	0.18	0	-11.23	21.9	21.1	21.9
201	20211030BS07	1	UU试验	16.95	4.12	101	0	-3	64	692.1	0	67.5	18.08	447.1	89	0	0	1	1	1	22.6	15.48	484.1	37	13.08	375.05	223.55	0	250	186	0.18	0	-11.3	21.9	21.1	21.9
202	20211030BS07	1	UU试验	17.03	4.13	101	0	-2	64	692.9	0	67.5	18.15	447.6	89	0	0	1	1	1	22.69	15.54	484.6	37	13.1	375.3	223.8	0	250.2	186.2	0.18	0	-11.35	21.9	21.1	21.9
203	20211030BS07	1	UU试验	17.12	4.14	101	0	-2	64	695.5	0	67.5	18.27	447.6	89	0	0	1	1	1	22.84	15.54	484.6	37	13.1	375.3	223.8	0	250.2	186.2	0.18	0	-11.42	21.9	21.1	21.9
204	20211030BS07	1	UU试验	17.2	4.15	101	0	-3	64	696.3	0	67.5	18.34	448.1	89	0	0	1	1	1	22.93	15.54	485.1	37	13.11	375.55	224.05	0	250.4	186.4	0.18	0	-11.47	21.9	21.1	21.9
205	20211030BS07	1	UU试验	17.28	4.16	101	0	-2	64	696.3	0	67.5	18.45	448.1	89	0	0	1	1	1	23.06	15.61	485.1	37	13.11	375.55	224.05	0	250.4	186.4	0.18	0	-11.53	21.9	21.1	21.9
206	20211030BS07	1	UU试验	17.37	4.17	101	0	-2	64	697.2	0	67.5	18.52	446.6	89	0	0	1	1	1	23.15	15.61	483.6	37	13.07	374.8	223.3	0	249.9	185.9	0.18	0	-11.58	21.9	21.1	21.9
207	20211030BS07	1	UU试验	17.45	4.18	101	0	-3	64	698.9	0	67.5	18.63	447.7	89	0	0	1	1	1	23.29	15.61	484.7	37	13.1	375.35	223.85	0	250.2	186.2	0.18	0	-11.65	21.9	21.1	21.9
208	20211030BS07	1	UU试验	17.53	4.19	100	0	-2	64	698.9	0	67.5	18.71	447.7	89	0	0	1	1	1	23.39	15.69	483.7	36	13.44	373.85	223.85	0	249.2	185.2	0.18	0	-11.7	21.9	21.2	21.9
209	20211030BS07	1	UU试验	17.62	4.2	100	0	-3	63	700.6	0	67.5	18.81	446.5	89	0	0	1	1	1	23.51	15.69	483.5	37	13.07	373.25	223.25	0	248.8	185.8	0.18	0	-11.76	21.9	21.1	21.9
210	20211030BS07	1	UU试验	17.7	4.21	101	0	-2	64	701.5	0	67.5	18.89	447.1	89	0	0	1	1	1	23.61	15.69	484.1	37	13.08	375.05	223.55	0	250	186	0.18	0	-11.81	21.9	21.1	21.9
211	20211030BS07	1	UU试验	17.78	4.22	101	0	-2	64	702.3	0	67.5	18.99	447.6	89	0	0	1	1	1	23.74	15.76	484.6	37	13.1	375.3	223.8	0	250.2	186.2	0.18	0	-11.87	21.9	21.1	21.9
212	20211030BS07	1	UU试验	17.87	4.23	101	0	-2	64	702.3	0	67.5	19.07	445.6	89	0	0	1	1	1	23.84	15.76	482.6	37	13.04	374.3	222.8	0	249.5	185.5	0.18	0	-11.92	21.9	21.1	21.9
213	20211030BS07	1	UU试验	17.95	4.24	101	0	-2	64	703.2	0	67.5	19.17	446.2	89	0	0	1	1	1	23.96	15.76	483.2	37	13.06	374.6	223.1	0	249.7	185.7	0.18	0	-11.98	21.9	21.2	21.9
214	20211030BS07	1	UU试验	18.03	4.25	101	0	-2	64	704	0	67.5	19.25	446.7	89	0	0	1	1	1	24.06	15.83	483.7	37	13.07	374.85	223.35	0	249.9	185.9	0.18	0	-12.03	21.9	21.2	21.9
215	20211030BS07	1	UU试验	18.12	4.26	101	0	-3	64	705.7	0	67.5	19.35	445.8	89	0	0	1	1	1	24.19	15.83	482.8	37	13.05	374.4	222.9	0	249.6	185.6	0.18	0	-12.1	21.9	21.1	21.9
216	20211030BS07	1	UU试验	18.2	4.27	101	0	-2	64	706.6	0	67.5	19.43	446.4	89	0	0	1	1	1	24.29	15.83	483.4	37	13.06	374.7	223.2	0	249.8	185.8	0.18	0	-12.15	21.9	21.2	21.9
217	20211030BS07	1	UU试验	18.28	4.28	102	0	-2	64	708.3	0	67.5	19.54	447.4	89	0	0	1	1	1	24.43	15.9	485.4	38	12.77	376.7	223.7	0	251.1	187.1	0.19	0	-12.22	21.9	21.1	21.9
218	20211030BS07	1	UU试验	18.37	4.29	101	0	-2	64	708.3	0	67.5	19.61	445.5	89	0	0	1	1	1	24.51	15.9	482.5	37	13.04	374.25	222.75	0	249.5	185.5	0.18	0	-12.26	21.9	21.2	21.9
219	20211030BS07	1	UU试验	18.45	4.3	101	0	-2	64	708.3	0	67.5	19.71	445.5	89	0	0	1	1	1	24.64	15.9	482.5	37	13.04	374.25	222.75	0	249.5	185.5	0.18	0	-12.32	21.9	21.2	21.9
220	20211030BS07	1	UU试验	18.53	4.31	101	0	-3	64	709.2	0	67.5	19.78	446	89	0	0	1	1	1	24.73	15.97	483	37	13.05	374.5	223	0	249.7	185.7	0.18	0	-12.37	21.9	21.1	21.9
221	20211030BS07	1	UU试验	18.62	4.31	101	0	-2	64	710	0	67.5	19.88	444.6	89	0	0	1	1	1	24.85	15.97	481.6	37	13.02	373.8	222.3	0	249.2	185.2	0.19	0	-12.43	21.9	21.2	21.9
222	20211030BS07	1	UU试验	18.7	4.32	101	0	-2	64	710.9	0	67.5	19.96	445.1	89	0	0	1	1	1	24.95	15.97	482.1	37	13.03	374.05	222.55	0	249.4	185.4	0.18	0	-12.48	21.9	21.2	21.9
223	20211030BS07	1	UU试验	18.78	4.33	101	0	-3	64	710	0	65.7	20.06	444.6	89	0	0	1	1	1	25.08	16.04	481.6	37	13.02	373.8	222.3	0	249.2	185.2	0.19	0	-12.54	21.8	21.1	21.9
224	20211030BS07	1	UU试验	18.87	4.34	101	0	-2	64	710.9	0	67.5	20.12	443.2	89	0	0	1	1	1	25.15	16.04	480.2	37	12.98	373.1	221.6	0	248.7	184.7	0.19	0	-12.58	21.9	21.2	21.9
225	20211030BS07	1	UU试验	18.95	4.35	101	0	-2	64	710.9	0	67.5	20.22	443.2	89	0	0	1	1	1	25.28	16.04	480.2	37	12.98	373.1	221.6	0	248.7	184.7	0.19	0	-12.64	21.9	21.2	21.9
226	20211030BS07	1	UU试验	19.03	4.36	102	0	-2	64	710.9	0	67.5	20.29	443.2	89	0	0	1	1	1	25.36	16.11	481.2	38	12.66	374.6	221.6	0	249.7	185.7	0.19	0	-12.68	21.9	21.2	21.9
227	20211030BS07	1	UU试验	19.12	4.37	101	0	-2	64	711.7	0	67.5	20.4	441.8	89	0	0	1	1	1	25.5	16.11	478.8	37	12.94	372.4	220.9	0	248.3	184.3	0.19	0	-12.75	21.9	21.2	21.9
228	20211030BS07	1	UU试验	19.2	4.38	102	0	-2	64	712.6	0	67.5	20.47	442.3	89	0	0	1	1	1	25.59	16.11	480.3	38	12.64	374.15	221.15	0	249.4	185.4	0.19	0	-12.8	21.9	21.2	21.9
229	20211030BS07	1	UU试验	19.28	4.39	101	0	-2	64	713.4	0	67.5	20.57	442.8	89	0	0	1	1	1	25.71	16.18	479.8	37	12.97	372.9	221.4	0	248.6	184.6	0.19	0	-12.86	21.9	21.2	21.9
230	20211030BS07	1	UU试验	19.37	4.4	101	0	-2	64	714.3	0	67.5	20.64	441.5	89	0	0	1	1	1	25.8	16.18	478.5	37	12.93	372.25	220.75	0	248.2	184.2	0.19	0	-12.9	21.9	21.2	21.9
231	20211030BS07	1	UU试验	19.45	4.41	101	0	-3	64	714.3	0	65.7	20.74	441.5	89	0	0	1	1	1	25.93	16.18	478.5	37	12.93	372.25	220.75	0	248.2	184.2	0.19	0	-12.97	21.8	21.1	21.9
232	20211030BS07	1	UU试验	19.53	4.42	101	0	-2	64	714.3	0	67.5	20.81	441.5	89	0	0	1	1	1	26.01	16.25	478.5	37	12.93	372.25	220.75	0	248.2	184.2	0.19	0	-13.01	21.9	21.2	21.9
233	20211030BS07	1	UU试验	19.62	4.43	102	0	-2	64	715.1	0	67.5	20.91	440.1	89	0	0	1	1	1	26.14	16.25	478.1	38	12.58	373.05	220.05	0	248.7	184.7	0.19	0	-13.07	21.9	21.2	21.9
234	20211030BS07	1	UU试验	19.7	4.44	101	0	-2	64	716	0	67.5	20.98	440.6	89	0	0	1	1	1	26.23	16.25	477.6	37	12.91	371.8	220.3	0	247.9	183.9	0.19	0	-13.12	21.9	21.2	21.9
235	20211030BS07	1	UU试验	19.78	4.45	102	0	-2	64	716	0	67.5	21.08	440.6	89	0	0	1	1	1	26.35	16.32	478.6	38	12.59	373.3	220.3	0	248.9	184.9	0.19	0	-13.18	21.9	21.2	21.9
236	20211030BS07	1	UU试验	19.87	4.46	101	0	-3	64	716	0	65.7	21.15	438.7	89	0	0	1	1	1	26.44	16.32	475.7	37	12.86	370.85	219.35	0	247.2	183.2	0.19	0	-13.22	21.8	21.1	21.9
237	20211030BS07	1	UU试验	19.95	4.47	101	0	-2	64	716	0	67.5	21.25	438.7	89	0	0	1	1	1	26.56	16.32	475.7	37	12.86	370.85	219.35	0	247.2	183.2	0.19	0	-13.28	21.8	21.2	21.9
238	20211030BS07	1	UU试验	20.03	4.48	101	0	-2	64	716	0	67.5	21.32	438.7	89	0	0	1	1	1	26.65	16.39	475.7	37	12.86	370.85	219.35	0	247.2	183.2	0.19	0	-13.33	21.8	21.2	21.9
239	20211030BS07	1	UU试验	20.12	4.49	101	0	-3	64	716	0	65.7	21.42	436.9	89	0	0	1	1	1	26.77	16.39	473.9	37	12.81	369.95	218.45	0	246.6	182.6	0.19	0	-13.39	21.8	21.2	21.9
240	20211030BS07	1	UU试验	20.2	4.49	101	0	-2	64	716.9	0	67.5	21.49	437.4	89	0	0	1	1	1	26.86	16.39	474.4	37	12.82	370.2	218.7	0	246.8	182.8	0.19	0	-13.43	21.8	21.2	21.9
241	20211030BS07	1	UU试验	20.28	4.5	102	0	-2	64	716	0	67.5	21.59	436.9	89	0	0	1	1	1	26.99	16.47	474.9	38	12.5	371.45	218.45	0	247.6	183.6	0.19	0	-13.5	21.8	21.2	21.9
242	20211030BS07	1	UU试验	20.37	4.51	100	0	-2	64	716.9	0	65.7	21.66	435.3	89	0	0	1	1	1	27.08	16.47	471.3	36	13.09	367.65	217.65	0	245.1	181.1	0.19	0	-13.54	21.8	21.2	21.9
243	20211030BS07	1	UU试验	20.45	4.52	101	0	-2	64	717.7	0	67.5	21.76	435.8	89	0	0	1	1	1	27.2	16.47	472.8	37	12.78	369.4	217.9	0	246.3	182.3	0.19	0	-13.6	21.8	21.2	21.9
244	20211030BS07	1	UU试验	20.53	4.53	102	0	-2	64	717.7	0	65.7	21.83	435.8	89	0	0	1	1	1	27.29	16.54	473.8	38	12.47	370.9	217.9	0	247.3	183.3	0.19	0	-13.65	21.8	21.2	21.9
245	20211030BS07	1	UU试验	20.62	4.54	101	0	-2	64	716.9	0	67.5	21.93	433.4	89	0	0	1	1	1	27.41	16.54	470.4	37	12.71	368.2	216.7	0	245.5	181.5	0.19	0	-13.71	21.8	21.2	21.9
246	20211030BS07	1	UU试验	20.7	4.55	101	0	-2	64	716.9	0	65.7	21.99	433.4	89	0	0	1	1	1	27.49	16.54	470.4	37	12.71	368.2	216.7	0	245.5	181.5	0.19	0	-13.75	21.8	21.2	21.9
247	20211030BS07	1	UU试验	20.78	4.56	101	0	-3	64	716.9	0	65.7	22.09	433.4	89	0	0	1	1	1	27.61	16.61	470.4	37	12.71	368.2	216.7	0	245.5	181.5	0.19	0	-13.81	21.8	21.2	21.9
248	20211030BS07	1	UU试验	20.87	4.57	102	0	-2	64	716.9	0	67.5	22.16	431.6	89	0	0	1	1	1	27.7	16.61	469.6	38	12.36	368.8	215.8	0	245.9	181.9	0.19	0	-13.85	21.8	21.2	21.9
249	20211030BS07	1	UU试验	20.95	4.58	101	0	-2	64	716.9	0	65.7	22.27	431.6	89	0	0	1	1	1	27.84	16.61	468.6	37	12.66	367.3	215.8	0	244.9	180.9	0.19	0	-13.92	21.8	21.2	21.9
250	20211030BS07	1	UU试验	21.03	4.59	102	0	-2	64	717.7	0	65.7	22.34	432.1	89	0	0	1	1	1	27.93	16.68	470.1	38	12.37	369.05	216.05	0	246	182	0.19	0	-13.97	21.8	21.2	21.9
251	20211030BS07	1	UU试验	21.12	4.6	102	0	-2	64	717.7	0	65.7	22.44	430.3	89	0	0	1	1	1	28.05	16.68	468.3	38	12.32	368.15	215.15	0	245.4	181.4	0.19	0	-14.03	21.8	21.2	21.9
252	20211030BS07	1	UU试验	21.2	4.6	102	0	-2	64	718.6	0	65.7	22.52	430.8	89	0	0	1	1	1	28.15	16.68	468.8	38	12.34	368.4	215.4	0	245.6	181.6	0.19	0	-14.08	21.8	21.2	21.9
253	20211030BS07	1	UU试验	21.28	4.61	102	0	-2	64	718.6	0	67.5	22.62	430.8	89	0	0	1	1	1	28.27	16.76	468.8	38	12.34	368.4	215.4	0	245.6	181.6	0.19	0	-14.14	21.8	21.2	21.9
254	20211030BS07	1	UU试验	21.37	4.62	102	0	-2	64	718.6	0	65.7	22.7	428.8	89	0	0	1	1	1	28.38	16.76	466.8	38	12.28	367.4	214.4	0	244.9	180.9	0.19	0	-14.19	21.8	21.2	21.9
255	20211030BS07	1	UU试验	21.45	4.63	101	0	-2	64	717.7	0	65.7	22.81	428.2	89	0	0	1	1	1	28.51	16.76	465.2	37	12.57	365.6	214.1	0	243.7	179.7	0.19	0	-14.26	21.8	21.1	21.9
256	20211030BS07	1	UU试验	21.53	4.64	102	0	-2	64	718.6	0	65.7	22.88	428.8	89	0	0	1	1	1	28.6	16.83	466.8	38	12.28	367.4	214.4	0	244.9	180.9	0.19	0	-14.3	21.8	21.2	21.9
257	20211030BS07	1	UU试验	21.62	4.65	102	0	-2	64	719.4	0	65.7	22.99	427.5	89	0	0	1	1	1	28.74	16.83	465.5	38	12.25	366.75	213.75	0	244.5	180.5	0.19	0	-14.37	21.8	21.2	21.9
258	20211030BS07	1	UU试验	21.7	4.66	102	0	-2	64	720.3	0	65.7	23.06	428	89	0	0	1	1	1	28.83	16.83	466	38	12.26	367	214	0	244.7	180.7	0.19	0	-14.42	21.8	21.2	21.9
259	20211030BS07	1	UU试验	21.78	4.67	102	0	-2	64	721.1	0	65.7	23.17	428.5	89	0	0	1	1	1	28.96	16.9	466.5	38	12.28	367.25	214.25	0	244.8	180.8	0.19	0	-14.48	21.8	21.2	21.9
260	20211030BS07	1	UU试验	21.87	4.68	102	0	-2	64	722.8	0	65.7	23.24	427.7	89	0	0	1	1	1	29.05	16.9	465.7	38	12.26	366.85	213.85	0	244.6	180.6	0.19	0	-14.53	21.8	21.2	21.9
261	20211030BS07	1	UU试验	21.95	4.69	102	0	-2	64	722.8	0	65.7	23.35	427.7	89	0	0	1	1	1	29.19	16.97	465.7	38	12.26	366.85	213.85	0	244.6	180.6	0.19	0	-14.6	21.8	21.2	21.9
262	20211030BS07	1	UU试验	22.03	4.69	101	0	-2	64	723.7	0	65.7	23.42	426.5	89	0	0	1	1	1	29.28	16.97	463.5	37	12.53	364.75	213.25	0	243.2	179.2	0.19	0	-14.64	21.8	21.2	21.9
263	20211030BS07	1	UU试验	22.12	4.7	101	0	-3	64	723.7	0	65.7	23.53	426.5	89	0	0	1	1	1	29.41	16.97	463.5	37	12.53	364.75	213.25	0	243.2	179.2	0.19	0	-14.71	21.8	21.2	21.9
264	20211030BS07	1	UU试验	22.2	4.71	102	0	-2	64	723.7	0	65.7	23.61	426.5	89	0	0	1	1	1	29.51	17.05	464.5	38	12.22	366.25	213.25	0	244.2	180.2	0.19	0	-14.76	21.8	21.2	21.9
265	20211030BS07	1	UU试验	22.28	4.72	102	0	-2	64	724.6	0	65.7	23.72	425	89	0	0	1	1	1	29.65	17.05	463	38	12.18	365.5	212.5	0	243.7	179.7	0.19	0	-14.83	21.8	21.2	21.9
266	20211030BS07	1	UU试验	22.37	4.73	102	0	-2	64	725.4	0	65.7	23.79	425.5	89	0	0	1	1	1	29.74	17.05	463.5	38	12.2	365.75	212.75	0	243.8	179.8	0.19	0	-14.87	21.8	21.2	21.9
267	20211030BS07	1	UU试验	22.45	4.74	102	0	-2	64	726.3	0	65.7	23.9	426	89	0	0	1	1	1	29.88	17.12	464	38	12.21	366	213	0	244	180	0.19	0	-14.94	21.8	21.2	21.9
268	20211030BS07	1	UU试验	22.53	4.75	102	0	-2	64	726.3	0	65.7	23.97	424.2	89	0	0	1	1	1	29.96	17.12	462.2	38	12.16	365.1	212.1	0	243.4	179.4	0.19	0	-14.98	21.8	21.2	21.9
269	20211030BS07	1	UU试验	22.62	4.76	102	0	-2	64	727.1	0	65.7	24.08	424.7	89	0	0	1	1	1	30.1	17.19	462.7	38	12.18	365.35	212.35	0	243.6	179.6	0.19	0	-15.05	21.8	21.2	21.9
270	20211030BS07	1	UU试验	22.7	4.76	101	0	-2	64	728.8	0	65.7	24.15	424	89	0	0	1	1	1	30.19	17.19	461	37	12.46	363.5	212	0	242.3	178.3	0.19	0	-15.1	21.8	21.2	21.9
271	20211030BS07	1	UU试验	22.78	4.77	101	0	-2	64	728	0	65.7	24.26	423.5	89	0	0	1	1	1	30.33	17.19	460.5	37	12.45	363.25	211.75	0	242.2	178.2	0.19	0	-15.17	21.8	21.2	21.9
272	20211030BS07	1	UU试验	22.87	4.78	101	0	-2	64	728	0	65.7	24.33	423.5	89	0	0	1	1	1	30.41	17.27	460.5	37	12.45	363.25	211.75	0	242.2	178.2	0.19	0	-15.21	21.8	21.2	21.9
273	20211030BS07	1	UU试验	22.95	4.79	101	0	-2	64	728	0	65.7	24.44	421.5	89	0	0	1	1	1	30.55	17.27	458.5	37	12.39	362.25	210.75	0	241.5	177.5	0.19	0	-15.28	21.8	21.2	21.9
274	20211030BS07	1	UU试验	23.03	4.8	102	0	-2	64	728.8	0	65.7	24.51	422	89	0	0	1	1	1	30.64	17.27	460	38	12.11	364	211	0	242.7	178.7	0.19	0	-15.32	21.8	21.2	21.9
275	20211030BS07	1	UU试验	23.12	4.81	101	0	-2	64	728.8	0	65.7	24.62	422	89	0	0	1	1	1	30.78	17.34	459	37	12.41	362.5	211	0	241.7	177.7	0.19	0	-15.39	21.8	21.2	21.9
276	20211030BS07	1	UU试验	23.2	4.82	102	0	-2	64	728.8	0	65.7	24.69	420.3	89	0	0	1	1	1	30.86	17.34	458.3	38	12.06	363.15	210.15	0	242.1	178.1	0.2	0	-15.43	21.8	21.2	21.9
277	20211030BS07	1	UU试验	23.28	4.83	102	0	-2	64	729.7	0	65.7	24.79	420.8	89	0	0	1	1	1	30.99	17.41	458.8	38	12.07	363.4	210.4	0	242.3	178.3	0.2	0	-15.5	21.8	21.2	21.9
278	20211030BS07	1	UU试验	23.37	4.83	102	0	-2	64	729.7	0	65.7	24.86	419.1	89	0	0	1	1	1	31.08	17.41	457.1	38	12.03	362.55	209.55	0	241.7	177.7	0.2	0	-15.54	21.8	21.2	21.9
279	20211030BS07	1	UU试验	23.45	4.84	102	0	-2	64	730.5	0	65.7	24.96	419.6	89	0	0	1	1	1	31.2	17.41	457.6	38	12.04	362.8	209.8	0	241.9	177.9	0.2	0	-15.6	21.8	21.2	21.9
280	20211030BS07	1	UU试验	23.53	4.85	101	0	-2	64	729.7	0	65.7	25.02	419.1	89	0	0	1	1	1	31.28	17.49	456.1	37	12.33	361.05	209.55	0	240.7	176.7	0.19	0	-15.64	21.8	21.2	21.9
281	20211030BS07	1	UU试验	23.62	4.86	101	0	-2	64	729.7	0	65.7	25.13	417.2	89	0	0	1	1	1	31.41	17.49	454.2	37	12.28	360.1	208.6	0	240.1	176.1	0.19	0	-15.71	21.8	21.2	21.9
282	20211030BS07	1	UU试验	23.7	4.87	101	0	-2	64	728.8	0	65.7	25.2	416.7	89	0	0	1	1	1	31.5	17.49	453.7	37	12.26	359.85	208.35	0	239.9	175.9	0.2	0	-15.75	21.8	21.2	21.9
283	20211030BS07	1	UU试验	23.78	4.88	101	0	-2	64	729.7	0	65.7	25.3	417.2	89	0	0	1	1	1	31.63	17.56	454.2	37	12.28	360.1	208.6	0	240.1	176.1	0.19	0	-15.82	21.8	21.2	21.9
284	20211030BS07	1	UU试验	23.87	4.89	101	0	-3	63	729.7	0	65.7	25.37	415.5	89	0	0	1	1	1	31.71	17.56	453.5	38	11.93	359.25	207.75	0	239.5	176.5	0.2	0	-15.86	21.8	21.2	21.9
285	20211030BS07	1	UU试验	23.95	4.89	101	0	-2	64	728.8	0	65.7	25.47	415	89	0	0	1	1	1	31.84	17.64	452	37	12.22	359	207.5	0	239.3	175.3	0.2	0	-15.92	21.8	21.2	21.9
286	20211030BS07	1	UU试验	24.03	4.9	102	0	-2	64	728.8	0	65.7	25.54	413.2	89	0	0	1	1	1	31.93	17.64	451.2	38	11.87	359.6	206.6	0	239.7	175.7	0.2	0	-15.97	21.8	21.2	21.9
287	20211030BS07	1	UU试验	24.12	4.91	102	0	-3	64	730.5	0	65.7	25.64	414.1	89	0	0	1	1	1	32.05	17.64	452.1	38	11.9	360.05	207.05	0	240	176	0.2	0	-16.02	21.8	21.2	21.9
288	20211030BS07	1	UU试验	24.2	4.92	102	0	-2	64	729.7	0	65.7	25.71	413.7	89	0	0	1	1	1	32.14	17.71	451.7	38	11.89	359.85	206.85	0	239.9	175.9	0.2	0	-16.07	21.8	21.2	21.9
289	20211030BS07	1	UU试验	24.28	4.93	102	0	-2	64	730.5	0	65.7	25.81	412.5	89	0	0	1	1	1	32.26	17.71	450.5	38	11.86	359.25	206.25	0	239.5	175.5	0.2	0	-16.13	21.8	21.2	21.9
290	20211030BS07	1	UU试验	24.37	4.94	102	0	-2	64	730.5	0	65.7	25.88	412.5	89	0	0	1	1	1	32.35	17.71	450.5	38	11.86	359.25	206.25	0	239.5	175.5	0.2	0	-16.18	21.8	21.2	21.9
291	20211030BS07	1	UU试验	24.45	4.94	101	0	-2	64	730.5	0	65.7	25.98	412.5	89	0	0	1	1	1	32.48	17.79	449.5	37	12.15	357.75	206.25	0	238.5	174.5	0.2	0	-16.24	21.8	21.2	21.9
292	20211030BS07	1	UU试验	24.53	4.95	101	0	-3	64	729.7	0	65.7	26.05	410.2	89	0	0	1	1	1	32.56	17.79	447.2	37	12.09	356.6	205.1	0	237.7	173.7	0.2	0	-16.28	21.8	21.2	21.9
293	20211030BS07	1	UU试验	24.62	4.96	101	0	-3	63	728.8	0	65.7	26.15	409.7	89	0	0	1	1	1	32.69	17.86	447.7	38	11.78	356.35	204.85	0	237.6	174.6	0.2	0	-16.35	21.8	21.2	21.9
294	20211030BS07	1	UU试验	24.7	4.97	102	0	-2	64	728.8	0	65.7	26.22	408.1	89	0	0	1	1	1	32.78	17.86	446.1	38	11.74	357.05	204.05	0	238	174	0.2	0	-16.39	21.8	21.2	21.9
295	20211030BS07	1	UU试验	24.78	4.98	101	0	-2	64	728.8	0	65.7	26.32	408.1	89	0	0	1	1	1	32.9	17.86	445.1	37	12.03	355.55	204.05	0	237	173	0.2	0	-16.45	21.8	21.2	21.9
296	20211030BS07	1	UU试验	24.87	4.99	102	0	-2	64	728.8	0	65.7	26.39	408.1	89	0	0	1	1	1	32.99	17.94	446.1	38	11.74	357.05	204.05	0	238	174	0.2	0	-16.5	21.8	21.2	21.9
297	20211030BS07	1	UU试验	24.95	4.99	102	0	-2	64	728.8	0	65.7	26.49	406.2	89	0	0	1	1	1	33.11	17.94	444.2	38	11.69	356.1	203.1	0	237.4	173.4	0.2	0	-16.56	21.8	21.2	21.9
