# Supplementary material for: Effect of freeze‒thaw cycles on root–Soil composite mechanical properties and slope stability
Source: PLoS One. 2024 Apr 25;19(4):e0302409. doi: 10.1371/journal.pone.0302409 (PMC11045164; doi:10.1371/journal.pone.0302409)
Supplement: S1 File — (ZIP) [file pone.0302409.s001.zip › Original data/original data/三轴/100kpa/100kpa EXCEL/(D8G5,100kpa)20211006BS04_uu_1.xlsx]

## Sheet: _20211006BS04_uu_1
ID	GCID	SpecimenID	TstMode	TimeMin	Squareroot	WeiYa	wytb	FanYa1	KongYa	CR	fytb	TiBian	ZhouXWeiYi	Q1dQ3	TargetWY	TargetFY1	TargetZYLC	TargetStrainSpd	TargetSYWD	TargetZTWD	E1	TuArea	Q11	Q31	Q11cQ31	HalfQ1pQ3	HalfQ1dQ3	Saturation	HalfQ11pQ31	Q1	K0	Ev	Er	sywd	ttwd	ztwd
1	20211006BS04	1	UU试验	0	0	5	0	1	0	0	0	0	0	1.4	0	0	0	1	1	1	0	12	0	0	0	0	0	0	0	0	0	0	0	25.5	23.7	27.3
2	20211006BS04	1	UU试验	0.05	0.22	5	0	-2	0	3.4	0	0	0	2.8	0	0	0	1	1	1	0	12	7.8	5	1.56	8.9	1.4	0	5.9	5.9	0.64	0	0	25.5	23.7	27.3
3	20211006BS04	1	UU试验	0.15	0.39	12	0	-2	2	1.7	0	1.8	0	1.4	0	0	0	1	1	1	0	12	11.4	10	1.14	18.7	0.7	0	12.5	10.5	0.9	0	0	25.5	23.7	27.3
4	20211006BS04	1	UU试验	0.25	0.5	12	0	-2	2	1.7	0	1.8	0	1.4	8	0	0	1	1	1	0	12	11.4	10	1.14	18.7	0.7	0	12.5	10.5	0.9	0	0	25.5	23.8	27.3
5	20211006BS04	1	UU试验	0.5	0.71	21	0	-2	4	2.6	0	3.6	0.01	2.2	8	0	0	1	1	1	0.01	12	19.2	17	1.13	32.6	1.1	0	21.7	17.7	0.91	0	-0.01	25.5	23.8	27.2
6	20211006BS04	1	UU试验	0.62	0.79	19	0	-2	4	2.6	0	3.6	0	2.2	8	0	0	1	1	1	0	12	17.2	15	1.15	29.6	1.1	0	19.7	15.7	0.9	0	0	25.4	23.8	27.2
7	20211006BS04	1	UU试验	0.7	0.84	20	0	-2	5	1.7	0	3.6	0.01	1.4	18	0	0	1	1	1	0.01	12	16.4	15	1.09	30.7	0.7	0	20.5	15.5	0.93	0	-0.01	25.4	23.8	27.2
8	20211006BS04	1	UU试验	0.78	0.89	30	0	-2	4	4.3	0	3.6	0.01	3.6	18	0	0	1	1	1	0.01	12	29.6	26	1.14	46.8	1.8	0	31.2	27.2	0.89	0	-0.01	25.4	23.8	27.2
9	20211006BS04	1	UU试验	0.87	0.93	30	0	-2	6	4.3	0	5.5	0.01	3.6	18	0	0	1	1	1	0.01	12	27.6	24	1.15	46.8	1.8	0	31.2	25.2	0.89	0	-0.01	25.4	23.8	27.2
10	20211006BS04	1	UU试验	0.95	0.97	31	0	-2	6	4.3	0	5.5	0.01	3.6	18	0	0	1	1	1	0.01	12	28.6	25	1.14	48.3	1.8	0	32.2	26.2	0.9	0	-0.01	25.4	23.8	27.2
11	20211006BS04	1	UU试验	1.03	1.02	31	0	-2	6	4.3	0	5.5	0.01	3.6	18	0	0	1	1	1	0.01	12	28.6	25	1.14	48.3	1.8	0	32.2	26.2	0.9	0	-0.01	25.4	23.8	27.2
12	20211006BS04	1	UU试验	1.12	1.06	31	0	-2	6	4.3	0	5.5	0.01	3.6	27	0	0	1	1	1	0.01	12	28.6	25	1.14	48.3	1.8	0	32.2	26.2	0.9	0	-0.01	25.4	23.8	27.2
13	20211006BS04	1	UU试验	1.2	1.1	30	0	-2	6	3.4	0	5.5	0.01	2.8	27	0	0	1	1	1	0.01	12	26.8	24	1.12	46.4	1.4	0	30.9	24.9	0.91	0	-0.01	25.4	23.8	27.1
14	20211006BS04	1	UU试验	1.28	1.13	30	0	-2	6	4.3	0	5.5	0.01	3.6	27	0	0	1	1	1	0.01	12	27.6	24	1.15	46.8	1.8	0	31.2	25.2	0.89	0	-0.01	25.4	23.8	27.1
15	20211006BS04	1	UU试验	1.37	1.17	30	0	-2	6	4.3	0	5.5	0.01	3.6	37	0	0	1	1	1	0.01	12	27.6	24	1.15	46.8	1.8	0	31.2	25.2	0.89	0	-0.01	25.4	23.8	27.1
16	20211006BS04	1	UU试验	1.45	1.2	48	0	-2	6	6	0	5.5	0.01	5	37	0	0	1	1	1	0.01	12	47	42	1.12	74.5	2.5	0	49.7	43.7	0.91	0	-0.01	25.4	23.8	27.2
17	20211006BS04	1	UU试验	1.53	1.24	50	0	-2	8	6	0	7.3	0.01	5	37	0	0	1	1	1	0.01	12	47	42	1.12	77.5	2.5	0	51.7	43.7	0.91	0	-0.01	25.4	23.9	27.2
18	20211006BS04	1	UU试验	1.62	1.27	50	0	-2	8	6	0	7.3	0.01	5	37	0	0	1	1	1	0.01	12	47	42	1.12	77.5	2.5	0	51.7	43.7	0.91	0	-0.01	25.4	23.9	27.2
19	20211006BS04	1	UU试验	1.7	1.3	50	0	-2	8	6	0	7.3	0.01	5	37	0	0	1	1	1	0.01	12	47	42	1.12	77.5	2.5	0	51.7	43.7	0.91	0	-0.01	25.4	23.8	27.1
20	20211006BS04	1	UU试验	1.78	1.34	50	0	-2	8	6	0	7.3	0.01	5	37	0	0	1	1	1	0.01	12	47	42	1.12	77.5	2.5	0	51.7	43.7	0.91	0	-0.01	25.4	23.9	27.1
21	20211006BS04	1	UU试验	1.87	1.37	50	0	-2	8	6	0	7.3	0.01	5	37	0	0	1	1	1	0.01	12	47	42	1.12	77.5	2.5	0	51.7	43.7	0.91	0	-0.01	25.4	23.9	27.1
22	20211006BS04	1	UU试验	1.95	1.4	50	0	-2	8	6	0	7.3	0.01	5	37	0	0	1	1	1	0.01	12	47	42	1.12	77.5	2.5	0	51.7	43.7	0.91	0	-0.01	25.4	23.9	27.1
23	20211006BS04	1	UU试验	2.13	1.46	49	0	-2	8	24.8	0	7.3	0.14	20.7	37	0	0	1	1	1	0.17	12	61.7	41	1.5	83.85	10.35	0	55.9	47.9	0.7	0	-0.09	25.4	23.9	27.1
24	20211006BS04	1	UU试验	2.23	1.49	50	0	-2	8	31.7	0	7.3	0.25	26.4	37	0	0	1	1	1	0.31	12.06	68.4	42	1.63	88.2	13.2	0	58.8	50.8	0.65	0	-0.16	25.4	23.9	27.1
25	20211006BS04	1	UU试验	2.33	1.53	50	0	-2	8	39.4	0	7.3	0.35	32.7	37	0	0	1	1	1	0.44	12.06	74.7	42	1.78	91.35	16.35	0	60.9	52.9	0.6	0	-0.22	25.4	23.9	27.1
26	20211006BS04	1	UU试验	2.43	1.56	50	0	-2	8	48.8	0	9.1	0.46	40.5	37	0	0	1	1	1	0.57	12.06	82.5	42	1.96	95.25	20.25	0	63.5	55.5	0.55	0	-0.28	25.4	23.9	27.1
27	20211006BS04	1	UU试验	2.53	1.59	50	0	-2	8	57.3	0	7.3	0.56	47.5	37	0	0	1	1	1	0.7	12.06	89.5	42	2.13	98.75	23.75	0	65.8	57.8	0.51	0	-0.35	25.4	23.9	27.1
28	20211006BS04	1	UU试验	2.63	1.62	50	0	-2	8	62.4	0	7.3	0.67	51.7	37	0	0	1	1	1	0.84	12.12	93.7	42	2.23	100.85	25.85	0	67.2	59.2	0.49	0	-0.42	25.4	23.9	27.1
29	20211006BS04	1	UU试验	2.73	1.65	50	0	-2	9	71.9	0	9.1	0.77	59.3	37	0	0	1	1	1	0.96	12.12	100.3	41	2.45	104.65	29.65	0	69.8	60.8	0.46	0	-0.48	25.4	23.9	27.1
30	20211006BS04	1	UU试验	2.83	1.68	49	0	-2	8	84.7	0	7.3	0.88	69.9	37	0	0	1	1	1	1.1	12.12	110.9	41	2.7	108.45	34.95	0	72.3	64.3	0.41	0	-0.55	25.4	23.9	27.1
31	20211006BS04	1	UU试验	2.93	1.71	50	0	-2	9	99.2	0	9.1	0.99	81.8	37	0	0	1	1	1	1.24	12.12	122.8	41	3	115.9	40.9	0	77.3	68.3	0.38	0	-0.62	25.4	23.9	27.1
32	20211006BS04	1	UU试验	3.03	1.74	50	0	-2	9	113.8	0	9.1	1.1	93.9	37	0	0	1	1	1	1.38	12.19	134.9	41	3.29	121.95	46.95	0	81.3	72.3	0.35	0	-0.69	25.4	23.9	27
33	20211006BS04	1	UU试验	3.13	1.77	50	0	-2	9	129.2	0	9.1	1.21	106	37	0	0	1	1	1	1.51	12.19	147	41	3.59	128	53	0	85.3	76.3	0.32	0	-0.76	25.4	23.9	27
34	20211006BS04	1	UU试验	3.23	1.8	50	0	-2	9	142.9	0	9.1	1.33	117.2	37	0	0	1	1	1	1.66	12.19	158.2	41	3.86	133.6	58.6	0	89.1	80.1	0.3	0	-0.83	25.4	23.9	27
35	20211006BS04	1	UU试验	3.33	1.83	50	0	-1	10	155.7	0	9.1	1.44	127.7	37	0	0	1	1	1	1.8	12.25	167.7	40	4.19	138.85	63.85	0	92.6	82.6	0.28	0	-0.9	25.4	23.9	27
36	20211006BS04	1	UU试验	3.43	1.85	50	0	-2	10	168.5	0	9.1	1.55	137.6	37	0	0	1	1	1	1.94	12.25	177.6	40	4.44	143.8	68.8	0	95.9	85.9	0.27	0	-0.97	25.3	23.9	27
37	20211006BS04	1	UU试验	3.53	1.88	50	0	-2	10	180.5	0	9.1	1.67	147.3	37	0	0	1	1	1	2.09	12.25	187.3	40	4.68	148.65	73.65	0	99.1	89.1	0.25	0	-1.05	25.4	24	27
38	20211006BS04	1	UU试验	3.63	1.91	51	0	-1	10	192.5	0	10.9	1.78	157.1	37	0	0	1	1	1	2.23	12.25	198.1	41	4.83	155.05	78.55	0	103.4	93.4	0.25	0	-1.12	25.4	24	27
39	20211006BS04	1	UU试验	3.73	1.93	50	0	-2	10	205.3	0	9.1	1.89	167.6	37	0	0	1	1	1	2.36	12.31	207.6	40	5.19	158.8	83.8	0	105.9	95.9	0.23	0	-1.18	25.3	23.9	27
40	20211006BS04	1	UU试验	3.83	1.96	50	0	-2	10	216.4	0	9.1	2.01	175.8	37	0	0	1	1	1	2.51	12.31	215.8	40	5.4	162.9	87.9	0	108.6	98.6	0.22	0	-1.25	25.3	24	26.9
41	20211006BS04	1	UU试验	3.93	1.98	50	0	-2	10	226.7	0	9.1	2.12	184.2	37	0	0	1	1	1	2.65	12.31	224.2	40	5.6	167.1	92.1	0	111.4	101.4	0.21	0	-1.33	25.3	24	26.9
42	20211006BS04	1	UU试验	4.03	2.01	50	0	-2	11	237	0	10.9	2.23	192.5	37	0	0	1	1	1	2.79	12.37	231.5	39	5.94	171.25	96.25	0	114.2	103.2	0.21	0	-1.4	25.3	24	26.9
43	20211006BS04	1	UU试验	4.13	2.03	50	0	-2	11	247.2	0	9.1	2.34	199.8	37	0	0	1	1	1	2.93	12.37	238.8	39	6.12	174.9	99.9	0	116.6	105.6	0.2	0	-1.47	25.3	24	26.9
44	20211006BS04	1	UU试验	4.23	2.06	50	0	-2	11	257.5	0	10.9	2.45	208.2	37	0	0	1	1	1	3.06	12.37	247.2	39	6.34	179.1	104.1	0	119.4	108.4	0.19	0	-1.53	25.3	24	26.9
45	20211006BS04	1	UU试验	4.33	2.08	50	0	-2	11	266.9	0	10.9	2.56	215.8	37	0	0	1	1	1	3.2	12.37	254.8	39	6.53	182.9	107.9	0	121.9	110.9	0.19	0	-1.6	25.3	24	26.9
46	20211006BS04	1	UU试验	4.43	2.11	51	0	-2	11	275.5	0	10.9	2.67	222.7	37	0	0	1	1	1	3.34	12.43	262.7	40	6.57	187.85	111.35	0	125.2	114.2	0.19	0	-1.67	25.3	24	26.9
47	20211006BS04	1	UU试验	4.53	2.13	50	0	-2	11	283.2	0	10.9	2.78	227.8	37	0	0	1	1	1	3.48	12.43	266.8	39	6.84	188.9	113.9	0	125.9	114.9	0.18	0	-1.74	25.3	24	26.9
48	20211006BS04	1	UU试验	4.63	2.15	50	0	-2	11	290.8	0	10.9	2.89	234	37	0	0	1	1	1	3.61	12.43	273	39	7	192	117	0	128	117	0.18	0	-1.81	25.3	24	26.9
49	20211006BS04	1	UU试验	4.73	2.18	50	0	-2	11	298.5	0	10.9	3.01	240.1	37	0	0	1	1	1	3.76	12.5	279.1	39	7.16	195.05	120.05	0	130	119	0.17	0	-1.88	25.3	24	26.9
50	20211006BS04	1	UU试验	4.83	2.2	50	0	-2	11	305.4	0	10.9	3.11	244.3	37	0	0	1	1	1	3.89	12.5	283.3	39	7.26	197.15	122.15	0	131.4	120.4	0.17	0	-1.95	25.3	24	26.9
51	20211006BS04	1	UU试验	4.93	2.22	50	0	-2	11	312.2	0	10.9	3.22	249.8	37	0	0	1	1	1	4.03	12.5	288.8	39	7.41	199.9	124.9	0	133.3	122.3	0.17	0	-2.02	25.3	24	26.9
52	20211006BS04	1	UU试验	5.03	2.24	50	0	-2	11	318.2	0	10.9	3.34	254.6	37	0	0	1	1	1	4.18	12.5	293.6	39	7.53	202.3	127.3	0	134.9	123.9	0.16	0	-2.09	25.3	24	26.8
53	20211006BS04	1	UU试验	5.13	2.27	51	0	-2	11	324.2	0	10.9	3.45	259.4	37	0	0	1	1	1	4.31	12.56	299.4	40	7.49	206.2	129.7	0	137.5	126.5	0.16	0	-2.15	25.3	24	26.9
54	20211006BS04	1	UU试验	5.23	2.29	51	0	-2	11	330.2	0	10.9	3.56	262.9	37	0	0	1	1	1	4.45	12.56	302.9	40	7.57	207.95	131.45	0	138.6	127.6	0.16	0	-2.23	25.3	24	26.9
55	20211006BS04	1	UU试验	5.33	2.31	51	0	-1	12	335.3	0	10.9	3.67	267	37	0	0	1	1	1	4.59	12.56	306	39	7.85	210	133.5	0	140	128	0.16	0	-2.3	25.3	24	26.9
56	20211006BS04	1	UU试验	5.43	2.33	51	0	-1	12	341.3	0	10.9	3.78	271.7	37	0	0	1	1	1	4.72	12.62	310.7	39	7.97	212.35	135.85	0	141.6	129.6	0.16	0	-2.36	25.3	24	26.9
57	20211006BS04	1	UU试验	5.53	2.35	50	0	-2	12	346.5	0	10.9	3.89	274.6	37	0	0	1	1	1	4.86	12.62	312.6	38	8.23	212.3	137.3	0	141.5	129.5	0.15	0	-2.43	25.3	24	26.9
58	20211006BS04	1	UU试验	5.67	2.38	50	0	-1	12	336.2	0	12.8	4.01	266.4	37	0	0	1	1	1	5.01	12.62	304.4	38	8.01	208.2	133.2	0	138.8	126.8	0.16	0	-2.51	25.3	24	26.9
59	20211006BS04	1	UU试验	6.93	2.63	100	0	-1	13	317.4	0	12.8	4.11	251.5	86	0	0	1	1	1	5.14	12.62	338.5	87	3.89	275.75	125.75	0	183.8	170.8	0.28	0	-2.57	25.3	24	26.8
60	20211006BS04	1	UU试验	6.95	2.64	100	0	-1	13	317.4	0	12.8	4.11	251.5	86	0	0	1	1	1	5.14	12.62	338.5	87	3.89	275.75	125.75	0	183.8	170.8	0.28	0	-2.57	25.3	24	26.8
61	20211006BS04	1	UU试验	6.95	2.64	100	0	-2	13	317.4	0	12.8	4.11	251.5	86	0	0	1	1	1	5.14	12.62	338.5	87	3.89	275.75	125.75	0	183.8	170.8	0.28	0	-2.57	25.3	24	26.8
62	20211006BS04	1	UU试验	6.97	2.64	100	0	-2	13	317.4	0	12.8	4.11	251.5	86	0	0	1	1	1	5.14	12.62	338.5	87	3.89	275.75	125.75	0	183.8	170.8	0.28	0	-2.57	25.3	24	26.8
63	20211006BS04	1	UU试验	7.05	2.66	100	0	-2	13	349	0	12.8	4.22	276.5	86	0	0	1	1	1	5.28	12.69	363.5	87	4.18	288.25	138.25	0	192.2	179.2	0.27	0	-2.64	25.3	24	26.8
64	20211006BS04	1	UU试验	7.13	2.67	100	0	-1	14	362.7	0	12.8	4.29	285.8	86	0	0	1	1	1	5.36	12.69	371.8	86	4.32	292.9	142.9	0	195.3	181.3	0.26	0	-2.68	25.3	24.1	26.8
65	20211006BS04	1	UU试验	7.22	2.69	100	0	-2	14	375.5	0	12.8	4.39	295.9	86	0	0	1	1	1	5.49	12.69	381.9	86	4.44	297.95	147.95	0	198.6	184.6	0.25	0	-2.75	25.3	24	26.7
66	20211006BS04	1	UU试验	7.3	2.7	99	0	-2	13	382.4	0	12.8	4.47	301.3	86	0	0	1	1	1	5.59	12.69	387.3	86	4.5	299.15	150.65	0	199.4	186.4	0.25	0	-2.8	25.3	24	26.7
67	20211006BS04	1	UU试验	7.38	2.72	100	0	-2	14	390.9	0	12.8	4.57	308	86	0	0	1	1	1	5.71	12.75	394	86	4.58	304	154	0	202.7	188.7	0.25	0	-2.86	25.3	24	26.7
68	20211006BS04	1	UU试验	7.47	2.73	100	0	-1	14	396.1	0	14.6	4.65	310.7	86	0	0	1	1	1	5.81	12.75	396.7	86	4.61	305.35	155.35	0	203.6	189.6	0.24	0	-2.91	25.3	24.1	26.7
69	20211006BS04	1	UU试验	7.55	2.75	100	0	-2	14	402.9	0	12.8	4.75	316	86	0	0	1	1	1	5.94	12.75	402	86	4.67	308	158	0	205.3	191.3	0.24	0	-2.97	25.3	24	26.7
70	20211006BS04	1	UU试验	7.63	2.76	100	0	-2	14	407.2	0	14.6	4.82	319.4	86	0	0	1	1	1	6.03	12.75	405.4	86	4.71	309.7	159.7	0	206.5	192.5	0.24	0	-3.02	25.3	24.1	26.7
71	20211006BS04	1	UU试验	7.72	2.78	100	0	-2	14	413.2	0	14.6	4.93	324.1	86	0	0	1	1	1	6.16	12.81	410.1	86	4.77	312.05	162.05	0	208	194	0.24	0	-3.08	25.3	24.1	26.8
72	20211006BS04	1	UU试验	7.8	2.79	100	0	-2	14	415.7	0	14.6	5	324.5	86	0	0	1	1	1	6.25	12.81	410.5	86	4.77	312.25	162.25	0	208.2	194.2	0.24	0	-3.13	25.3	24.1	26.7
73	20211006BS04	1	UU试验	7.88	2.81	100	0	-1	14	419.2	0	14.6	5.11	327.2	86	0	0	1	1	1	6.39	12.81	413.2	86	4.8	313.6	163.6	0	209.1	195.1	0.23	0	-3.2	25.3	24.1	26.8
74	20211006BS04	1	UU试验	7.97	2.82	100	0	-2	14	422.6	0	14.6	5.18	329.9	86	0	0	1	1	1	6.48	12.81	415.9	86	4.84	314.95	164.95	0	210	196	0.23	0	-3.24	25.3	24.1	26.7
75	20211006BS04	1	UU试验	8.05	2.84	100	0	-2	14	426.9	0	14.6	5.28	333.3	86	0	0	1	1	1	6.6	12.88	419.3	86	4.88	316.65	166.65	0	211.1	197.1	0.23	0	-3.3	25.3	24.1	26.8
76	20211006BS04	1	UU试验	8.13	2.85	100	0	-2	15	430.3	0	14.6	5.36	334.1	86	0	0	1	1	1	6.7	12.88	419.1	85	4.93	317.05	167.05	0	211.4	196.4	0.23	0	-3.35	25.3	24.1	26.8
77	20211006BS04	1	UU试验	8.22	2.87	100	0	-2	15	434.6	0	14.6	5.46	337.4	86	0	0	1	1	1	6.83	12.88	422.4	85	4.97	318.7	168.7	0	212.5	197.5	0.23	0	-3.42	25.3	24.1	26.7
78	20211006BS04	1	UU试验	8.3	2.88	100	0	-2	15	437.1	0	14.6	5.53	339.4	86	0	0	1	1	1	6.91	12.88	424.4	85	4.99	319.7	169.7	0	213.1	198.1	0.23	0	-3.46	25.3	24.1	26.7
79	20211006BS04	1	UU试验	8.38	2.9	100	0	-2	15	439.7	0	14.6	5.64	341.4	86	0	0	1	1	1	7.05	12.94	426.4	85	5.02	320.7	170.7	0	213.8	198.8	0.23	0	-3.53	25.3	24.1	26.7
80	20211006BS04	1	UU试验	8.47	2.91	100	0	-2	15	442.3	0	14.6	5.71	341.8	86	0	0	1	1	1	7.14	12.94	426.8	85	5.02	320.9	170.9	0	213.9	198.9	0.23	0	-3.57	25.3	24.1	26.8
81	20211006BS04	1	UU试验	8.55	2.92	100	0	-2	15	445.7	0	14.6	5.81	344.4	86	0	0	1	1	1	7.26	12.94	429.4	85	5.05	322.2	172.2	0	214.8	199.8	0.23	0	-3.63	25.3	24.1	26.8
82	20211006BS04	1	UU试验	8.63	2.94	100	0	-2	15	448.3	0	14.6	5.88	346.4	86	0	0	1	1	1	7.35	12.94	431.4	85	5.08	323.2	173.2	0	215.5	200.5	0.22	0	-3.68	25.3	24.1	26.8
83	20211006BS04	1	UU试验	8.72	2.95	100	0	-2	15	452.5	0	14.6	5.98	349.7	86	0	0	1	1	1	7.48	12.94	434.7	85	5.11	324.85	174.85	0	216.6	201.6	0.22	0	-3.74	25.3	24.1	26.8
84	20211006BS04	1	UU试验	8.8	2.97	100	0	-2	15	455.9	0	14.6	6.05	352.3	86	0	0	1	1	1	7.56	13	437.3	85	5.14	326.15	176.15	0	217.4	202.4	0.22	0	-3.78	25.2	24.1	26.7
85	20211006BS04	1	UU试验	8.88	2.98	100	0	-2	15	459.4	0	14.6	6.16	353.4	86	0	0	1	1	1	7.7	13	438.4	85	5.16	326.7	176.7	0	217.8	202.8	0.22	0	-3.85	25.2	24.1	26.7
86	20211006BS04	1	UU试验	8.97	2.99	100	0	-2	15	461.1	0	14.6	6.23	354.7	86	0	0	1	1	1	7.79	13	439.7	85	5.17	327.35	177.35	0	218.2	203.2	0.22	0	-3.9	25.3	24.1	26.8
87	20211006BS04	1	UU试验	9.05	3.01	101	0	-2	15	463.6	0	14.6	6.33	356.6	86	0	0	1	1	1	7.91	13	442.6	86	5.15	329.8	178.3	0	219.9	204.9	0.22	0	-3.96	25.2	24.1	26.7
88	20211006BS04	1	UU试验	9.13	3.02	100	0	-2	15	467.1	0	14.6	6.4	359.3	86	0	0	1	1	1	8	13.07	444.3	85	5.23	329.65	179.65	0	219.8	204.8	0.22	0	-4	25.2	24.1	26.7
89	20211006BS04	1	UU试验	9.22	3.04	100	0	-2	15	470.5	0	14.6	6.51	360	86	0	0	1	1	1	8.14	13.07	445	85	5.24	330	180	0	220	205	0.22	0	-4.07	25.2	24.1	26.6
90	20211006BS04	1	UU试验	9.3	3.05	100	0	-2	15	473.1	0	14.6	6.58	362	86	0	0	1	1	1	8.23	13.07	447	85	5.26	331	181	0	220.7	205.7	0.22	0	-4.12	25.2	24.1	26.6
91	20211006BS04	1	UU试验	9.38	3.06	100	0	-2	15	477.3	0	14.6	6.69	365.2	86	0	0	1	1	1	8.36	13.07	450.2	85	5.3	332.6	182.6	0	221.7	206.7	0.21	0	-4.18	25.2	24.1	26.7
92	20211006BS04	1	UU试验	9.47	3.08	100	0	-2	15	478.2	0	14.6	6.76	365.9	86	0	0	1	1	1	8.45	13.13	450.9	85	5.3	332.95	182.95	0	222	207	0.21	0	-4.22	25.2	24.1	26.6
93	20211006BS04	1	UU试验	9.55	3.09	100	0	-2	16	484.2	0	14.6	6.86	368.8	86	0	0	1	1	1	8.57	13.13	452.8	84	5.39	334.4	184.4	0	222.9	206.9	0.21	0	-4.29	25.2	24.1	26.6
94	20211006BS04	1	UU试验	9.63	3.1	101	0	-1	16	486.7	0	16.4	6.93	370.7	86	0	0	1	1	1	8.66	13.13	455.7	85	5.36	336.85	185.35	0	224.6	208.6	0.21	0	-4.33	25.3	24.1	26.6
95	20211006BS04	1	UU试验	9.72	3.12	101	0	-1	16	491	0	14.6	7.01	374	86	0	0	1	1	1	8.76	13.13	459	85	5.4	338.5	187	0	225.7	209.7	0.21	0	-4.38	25.2	24.1	26.6
96	20211006BS04	1	UU试验	9.8	3.13	100	0	-2	16	493.6	0	14.6	7.08	375.9	86	0	0	1	1	1	8.85	13.2	459.9	84	5.47	337.95	187.95	0	225.3	209.3	0.21	0	-4.43	25.2	24.1	26.6
97	20211006BS04	1	UU试验	9.88	3.14	101	0	-2	16	497.9	0	14.6	7.18	377.2	86	0	0	1	1	1	8.98	13.2	462.2	85	5.44	340.1	188.6	0	226.7	210.7	0.21	0	-4.49	25.2	24.1	26.6
98	20211006BS04	1	UU试验	9.97	3.16	100	0	-2	16	499.6	0	14.6	7.25	378.5	86	0	0	1	1	1	9.06	13.2	462.5	84	5.51	339.25	189.25	0	226.2	210.2	0.21	0	-4.53	25.2	24.1	26.6
99	20211006BS04	1	UU试验	10.05	3.17	100	0	-1	16	500.4	0	16.4	7.36	379.1	86	0	0	1	1	1	9.2	13.2	463.1	84	5.51	339.55	189.55	0	226.4	210.4	0.21	0	-4.6	25.2	24.1	26.5
100	20211006BS04	1	UU试验	10.13	3.18	100	0	-2	16	502.1	0	16.4	7.43	380.4	86	0	0	1	1	1	9.29	13.26	464.4	84	5.53	340.2	190.2	0	226.8	210.8	0.21	0	-4.64	25.2	24.1	26.5
101	20211006BS04	1	UU试验	10.22	3.2	100	0	-2	16	505.6	0	16.4	7.53	381.3	86	0	0	1	1	1	9.41	13.26	465.3	84	5.54	340.65	190.65	0	227.1	211.1	0.21	0	-4.71	25.2	24.1	26.5
102	20211006BS04	1	UU试验	10.3	3.21	101	0	-2	16	507.3	0	14.6	7.6	382.6	86	0	0	1	1	1	9.5	13.26	467.6	85	5.5	342.8	191.3	0	228.5	212.5	0.21	0	-4.75	25.2	24.1	26.5
103	20211006BS04	1	UU试验	10.38	3.22	101	0	-2	16	510.7	0	16.4	7.71	385.1	86	0	0	1	1	1	9.64	13.26	470.1	85	5.53	344.05	192.55	0	229.4	213.4	0.21	0	-4.82	25.2	24.1	26.5
104	20211006BS04	1	UU试验	10.47	3.24	101	0	-2	16	512.4	0	16.4	7.78	386.4	86	0	0	1	1	1	9.73	13.32	471.4	85	5.55	344.7	193.2	0	229.8	213.8	0.21	0	-4.87	25.2	24.1	26.5
105	20211006BS04	1	UU试验	10.55	3.25	101	0	-2	16	515.8	0	16.4	7.88	387.2	86	0	0	1	1	1	9.85	13.32	472.2	85	5.56	345.1	193.6	0	230.1	214.1	0.21	0	-4.93	25.2	24.1	26.5
106	20211006BS04	1	UU试验	10.63	3.26	101	0	-2	16	516.7	0	16.4	7.95	387.9	86	0	0	1	1	1	9.94	13.32	472.9	85	5.56	345.45	193.95	0	230.3	214.3	0.21	0	-4.97	25.2	24.1	26.5
107	20211006BS04	1	UU试验	10.72	3.27	101	0	-2	16	519.3	0	16.4	8.05	389.9	86	0	0	1	1	1	10.06	13.32	474.9	85	5.59	346.45	194.95	0	231	215	0.21	0	-5.03	25.2	24.1	26.6
108	20211006BS04	1	UU试验	10.8	3.29	100	0	-1	16	520.1	0	16.4	8.13	390.5	86	0	0	1	1	1	10.16	13.39	474.5	84	5.65	345.25	195.25	0	230.2	214.2	0.2	0	-5.08	25.2	24.1	26.6
109	20211006BS04	1	UU试验	10.88	3.3	100	0	-2	16	522.7	0	16.4	8.23	390.4	86	0	0	1	1	1	10.29	13.39	474.4	84	5.65	345.2	195.2	0	230.1	214.1	0.2	0	-5.14	25.2	24.1	26.6
110	20211006BS04	1	UU试验	10.97	3.31	101	0	-1	16	523.5	0	16.4	8.31	391	86	0	0	1	1	1	10.39	13.39	476	85	5.6	347	195.5	0	231.3	215.3	0.21	0	-5.2	25.2	24.1	26.6
111	20211006BS04	1	UU试验	11.05	3.32	100	0	-1	16	525.2	0	16.4	8.41	392.2	86	0	0	1	1	1	10.51	13.39	476.2	84	5.67	346.1	196.1	0	230.7	214.7	0.2	0	-5.26	25.2	24.1	26.6
112	20211006BS04	1	UU试验	11.13	3.34	100	0	-2	16	526.1	0	16.4	8.49	392.9	86	0	0	1	1	1	10.61	13.45	476.9	84	5.68	346.45	196.45	0	231	215	0.2	0	-5.31	25.2	24.1	26.6
113	20211006BS04	1	UU试验	11.22	3.35	101	0	-1	16	527.8	0	16.4	8.59	392.4	86	0	0	1	1	1	10.74	13.45	477.4	85	5.62	347.7	196.2	0	231.8	215.8	0.2	0	-5.37	25.2	24.1	26.6
114	20211006BS04	1	UU试验	11.3	3.36	101	0	-2	16	527.8	0	16.4	8.67	392.4	86	0	0	1	1	1	10.84	13.45	477.4	85	5.62	347.7	196.2	0	231.8	215.8	0.2	0	-5.42	25.2	24.1	26.6
115	20211006BS04	1	UU试验	11.38	3.37	101	0	-2	16	529.5	0	16.4	8.77	393.7	86	0	0	1	1	1	10.96	13.45	478.7	85	5.63	348.35	196.85	0	232.2	216.2	0.2	0	-5.48	25.2	24.1	26.6
116	20211006BS04	1	UU试验	11.47	3.39	101	0	-2	16	531.2	0	16.4	8.84	394.9	86	0	0	1	1	1	11.05	13.52	479.9	85	5.65	348.95	197.45	0	232.6	216.6	0.2	0	-5.53	25.2	24.1	26.6
117	20211006BS04	1	UU试验	11.55	3.4	100	0	-2	17	532.1	0	16.4	8.95	393.6	86	0	0	1	1	1	11.19	13.52	476.6	83	5.74	346.8	196.8	0	231.2	214.2	0.2	0	-5.6	25.2	24.1	26.6
118	20211006BS04	1	UU试验	11.63	3.41	100	0	-2	17	533.8	0	16.4	9.02	394.8	86	0	0	1	1	1	11.28	13.52	477.8	83	5.76	347.4	197.4	0	231.6	214.6	0.2	0	-5.64	25.2	24.1	26.5
119	20211006BS04	1	UU试验	11.72	3.42	101	0	-2	17	535.5	0	16.4	9.13	396.1	86	0	0	1	1	1	11.41	13.52	480.1	84	5.72	349.55	198.05	0	233	216	0.2	0	-5.71	25.2	24.1	26.5
120	20211006BS04	1	UU试验	11.8	3.44	102	0	-2	16	537.2	0	16.4	9.2	397.3	86	0	0	1	1	1	11.5	13.58	483.3	86	5.62	351.65	198.65	0	234.4	218.4	0.2	0	-5.75	25.2	24.1	26.5
121	20211006BS04	1	UU试验	11.88	3.45	100	0	-1	17	538.1	0	16.4	9.31	396.2	86	0	0	1	1	1	11.64	13.58	479.2	83	5.77	348.1	198.1	0	232.1	215.1	0.2	0	-5.82	25.2	24.1	26.5
122	20211006BS04	1	UU试验	11.97	3.46	100	0	-2	17	539.8	0	16.4	9.38	397.5	86	0	0	1	1	1	11.73	13.58	480.5	83	5.79	348.75	198.75	0	232.5	215.5	0.2	0	-5.87	25.2	24.1	26.5
123	20211006BS04	1	UU试验	12.05	3.47	100	0	-2	17	542.3	0	16.4	9.49	399.3	86	0	0	1	1	1	11.86	13.58	482.3	83	5.81	349.65	199.65	0	233.1	216.1	0.2	0	-5.93	25.2	24.1	26.5
124	20211006BS04	1	UU试验	12.13	3.48	100	0	-2	17	543.2	0	16.4	9.56	400	86	0	0	1	1	1	11.95	13.65	483	83	5.82	350	200	0	233.3	216.3	0.2	0	-5.98	25.2	24.1	26.5
125	20211006BS04	1	UU试验	12.22	3.5	101	0	-1	17	544.9	0	16.4	9.67	399.2	86	0	0	1	1	1	12.09	13.65	483.2	84	5.75	351.1	199.6	0	234.1	217.1	0.2	0	-6.05	25.2	24.1	26.5
126	20211006BS04	1	UU试验	12.3	3.51	100	0	-2	17	547.5	0	16.4	9.74	401.1	86	0	0	1	1	1	12.18	13.65	484.1	83	5.83	350.55	200.55	0	233.7	216.7	0.2	0	-6.09	25.2	24.1	26.5
127	20211006BS04	1	UU试验	12.38	3.52	101	0	-1	17	549.2	0	16.4	9.85	402.3	86	0	0	1	1	1	12.31	13.72	486.3	84	5.79	352.65	201.15	0	235.1	218.1	0.2	0	-6.16	25.2	24.1	26.5
128	20211006BS04	1	UU试验	12.47	3.53	101	0	-2	17	550	0	16.4	9.92	400.9	86	0	0	1	1	1	12.4	13.72	484.9	84	5.77	351.95	200.45	0	234.6	217.6	0.2	0	-6.2	25.2	24.1	26.5
129	20211006BS04	1	UU试验	12.55	3.54	101	0	-1	17	551.8	0	16.4	10.02	402.2	86	0	0	1	1	1	12.53	13.72	486.2	84	5.79	352.6	201.1	0	235.1	218.1	0.2	0	-6.27	25.2	24.1	26.5
130	20211006BS04	1	UU试验	12.63	3.55	100	0	-2	17	552.6	0	16.4	10.08	402.8	86	0	0	1	1	1	12.6	13.72	485.8	83	5.85	351.4	201.4	0	234.3	217.3	0.2	0	-6.3	25.2	24.1	26.5
131	20211006BS04	1	UU试验	12.72	3.57	101	0	-2	17	553.5	0	16.4	10.19	403.4	86	0	0	1	1	1	12.74	13.78	487.4	84	5.8	353.2	201.7	0	235.5	218.5	0.2	0	-6.37	25.2	24.1	26.5
132	20211006BS04	1	UU试验	12.8	3.58	100	0	-2	17	555.2	0	16.4	10.25	402.9	86	0	0	1	1	1	12.81	13.78	485.9	83	5.85	351.45	201.45	0	234.3	217.3	0.2	0	-6.41	25.2	24.1	26.5
133	20211006BS04	1	UU试验	12.88	3.59	101	0	-2	17	556.9	0	16.4	10.36	404.1	86	0	0	1	1	1	12.95	13.78	488.1	84	5.81	353.55	202.05	0	235.7	218.7	0.2	0	-6.48	25.2	24.1	26.5
134	20211006BS04	1	UU试验	12.97	3.6	101	0	-2	17	557.7	0	16.4	10.42	404.7	86	0	0	1	1	1	13.03	13.78	488.7	84	5.82	353.85	202.35	0	235.9	218.9	0.2	0	-6.52	25.2	24.1	26.5
135	20211006BS04	1	UU试验	13.05	3.61	101	0	-1	17	560.3	0	18.2	10.53	406.6	86	0	0	1	1	1	13.16	13.85	490.6	84	5.84	354.8	203.3	0	236.5	219.5	0.2	0	-6.58	25.2	24.1	26.5
136	20211006BS04	1	UU试验	13.13	3.62	101	0	-2	17	562	0	16.4	10.6	405.8	86	0	0	1	1	1	13.25	13.85	489.8	84	5.83	354.4	202.9	0	236.3	219.3	0.2	0	-6.63	25.2	24.1	26.4
137	20211006BS04	1	UU试验	13.22	3.64	101	0	-2	17	564.6	0	16.4	10.71	407.7	86	0	0	1	1	1	13.39	13.85	491.7	84	5.85	355.35	203.85	0	236.9	219.9	0.2	0	-6.7	25.2	24.1	26.5
138	20211006BS04	1	UU试验	13.3	3.65	100	0	-2	17	565.4	0	16.4	10.77	408.2	86	0	0	1	1	1	13.46	13.85	491.2	83	5.92	354.1	204.1	0	236.1	219.1	0.2	0	-6.73	25.2	24.1	26.4
139	20211006BS04	1	UU试验	13.38	3.66	100	0	-2	17	568.9	0	16.4	10.88	410.8	86	0	0	1	1	1	13.6	13.91	493.8	83	5.95	355.4	205.4	0	236.9	219.9	0.2	0	-6.8	25.2	24.1	26.4
140	20211006BS04	1	UU试验	13.47	3.67	101	0	-1	17	570.6	0	18.2	10.94	410.2	86	0	0	1	1	1	13.68	13.91	494.2	84	5.88	356.6	205.1	0	237.7	220.7	0.2	0	-6.84	25.2	24.1	26.5
141	20211006BS04	1	UU试验	13.55	3.68	101	0	-2	17	572.3	0	16.4	11.04	411.4	86	0	0	1	1	1	13.8	13.91	495.4	84	5.9	357.2	205.7	0	238.1	221.1	0.2	0	-6.9	25.2	24.1	26.4
142	20211006BS04	1	UU试验	13.63	3.69	100	0	-2	17	574	0	16.4	11.11	412.7	86	0	0	1	1	1	13.89	13.91	495.7	83	5.97	356.35	206.35	0	237.6	220.6	0.2	0	-6.95	25.2	24.1	26.5
143	20211006BS04	1	UU试验	13.72	3.7	101	0	-1	17	577.4	0	18.2	11.21	415.1	86	0	0	1	1	1	14.01	13.98	499.1	84	5.94	359.05	207.55	0	239.4	222.4	0.2	0	-7.01	25.2	24.1	26.5
144	20211006BS04	1	UU试验	13.8	3.71	101	0	-2	17	579.1	0	16.4	11.28	414.2	86	0	0	1	1	1	14.1	13.98	498.2	84	5.93	358.6	207.1	0	239.1	222.1	0.2	0	-7.05	25.2	24.1	26.5
145	20211006BS04	1	UU试验	13.88	3.73	101	0	-2	17	581.7	0	16.4	11.39	416.1	86	0	0	1	1	1	14.24	13.98	500.1	84	5.95	359.55	208.05	0	239.7	222.7	0.2	0	-7.12	25.2	24.1	26.5
146	20211006BS04	1	UU试验	13.97	3.74	100	0	-2	17	584.3	0	16.4	11.45	418	86	0	0	1	1	1	14.31	13.98	501	83	6.04	359	209	0	239.3	222.3	0.19	0	-7.16	25.2	24.1	26.4
147	20211006BS04	1	UU试验	14.05	3.75	100	0	-2	17	585.1	0	18.2	11.56	418.5	86	0	0	1	1	1	14.45	14.05	501.5	83	6.04	359.25	209.25	0	239.5	222.5	0.19	0	-7.23	25.2	24.1	26.5
148	20211006BS04	1	UU试验	14.13	3.76	101	0	-1	18	586.8	0	16.4	11.62	417.7	86	0	0	1	1	1	14.53	14.05	500.7	83	6.03	360.35	208.85	0	240.2	222.2	0.19	0	-7.27	25.2	24.1	26.5
149	20211006BS04	1	UU试验	14.22	3.77	101	0	-1	18	589.4	0	18.2	11.73	419.5	86	0	0	1	1	1	14.66	14.05	502.5	83	6.05	361.25	209.75	0	240.8	222.8	0.19	0	-7.33	25.2	24.1	26.5
150	20211006BS04	1	UU试验	14.3	3.78	101	0	-1	18	589.4	0	18.2	11.8	419.5	86	0	0	1	1	1	14.75	14.05	502.5	83	6.05	361.25	209.75	0	240.8	222.8	0.19	0	-7.38	25.2	24.1	26.4
151	20211006BS04	1	UU试验	14.38	3.79	101	0	-2	18	590.3	0	18.2	11.9	420.1	86	0	0	1	1	1	14.88	14.11	503.1	83	6.06	361.55	210.05	0	241	223	0.19	0	-7.44	25.2	24.1	26.4
152	20211006BS04	1	UU试验	14.47	3.8	101	0	-2	18	592	0	16.4	11.97	419.6	86	0	0	1	1	1	14.96	14.11	502.6	83	6.06	361.3	209.8	0	240.9	222.9	0.19	0	-7.48	25.2	24.1	26.4
153	20211006BS04	1	UU试验	14.55	3.81	101	0	-1	18	595.4	0	18.2	12.07	422	86	0	0	1	1	1	15.09	14.11	505	83	6.08	362.5	211	0	241.7	223.7	0.19	0	-7.55	25.2	24.1	26.4
154	20211006BS04	1	UU试验	14.63	3.83	100	0	-2	18	597.1	0	18.2	12.14	423.2	86	0	0	1	1	1	15.18	14.18	505.2	82	6.16	361.6	211.6	0	241.1	223.1	0.19	0	-7.59	25.2	24.1	26.4
155	20211006BS04	1	UU试验	14.72	3.84	100	0	-2	17	599.7	0	16.4	12.25	422.9	86	0	0	1	1	1	15.31	14.18	505.9	83	6.1	361.45	211.45	0	241	224	0.19	0	-7.66	25.2	24.1	26.4
156	20211006BS04	1	UU试验	14.8	3.85	101	0	-1	17	600.5	0	16.4	12.31	423.5	86	0	0	1	1	1	15.39	14.18	507.5	84	6.04	363.25	211.75	0	242.2	225.2	0.19	0	-7.7	25.2	24.1	26.4
157	20211006BS04	1	UU试验	14.88	3.86	101	0	-1	18	601.4	0	18.2	12.41	424.1	86	0	0	1	1	1	15.51	14.18	507.1	83	6.11	363.55	212.05	0	242.4	224.4	0.19	0	-7.76	25.2	24.1	26.4
158	20211006BS04	1	UU试验	14.97	3.87	101	0	-1	18	603.1	0	18.2	12.48	425.3	86	0	0	1	1	1	15.6	14.25	508.3	83	6.12	364.15	212.65	0	242.8	224.8	0.19	0	-7.8	25.2	24.1	26.4
159	20211006BS04	1	UU试验	15.05	3.88	102	0	-1	18	604.8	0	18.2	12.59	424.4	86	0	0	1	1	1	15.74	14.25	508.4	84	6.05	365.2	212.2	0	243.5	225.5	0.19	0	-7.87	25.2	24.1	26.4
160	20211006BS04	1	UU试验	15.13	3.89	101	0	-2	18	605.7	0	16.4	12.65	425.1	86	0	0	1	1	1	15.81	14.25	508.1	83	6.12	364.05	212.55	0	242.7	224.7	0.19	0	-7.91	25.2	24.1	26.5
161	20211006BS04	1	UU试验	15.22	3.9	101	0	-1	18	608.2	0	18.2	12.76	426.8	86	0	0	1	1	1	15.95	14.25	509.8	83	6.14	364.9	213.4	0	243.3	225.3	0.19	0	-7.98	25.2	24.1	26.4
162	20211006BS04	1	UU试验	15.3	3.91	101	0	-1	18	608.2	0	18.2	12.83	426.8	86	0	0	1	1	1	16.04	14.31	509.8	83	6.14	364.9	213.4	0	243.3	225.3	0.19	0	-8.02	25.2	24.1	26.4
163	20211006BS04	1	UU试验	15.38	3.92	101	0	-1	18	609.1	0	18.2	12.93	425.6	86	0	0	1	1	1	16.16	14.31	508.6	83	6.13	364.3	212.8	0	242.9	224.9	0.19	0	-8.08	25.2	24.1	26.4
164	20211006BS04	1	UU试验	15.47	3.93	101	0	-1	18	609.1	0	18.2	13	425.6	86	0	0	1	1	1	16.25	14.31	508.6	83	6.13	364.3	212.8	0	242.9	224.9	0.19	0	-8.13	25.2	24.1	26.4
165	20211006BS04	1	UU试验	15.55	3.94	101	0	-1	18	610.8	0	18.2	13.11	426.8	86	0	0	1	1	1	16.39	14.38	509.8	83	6.14	364.9	213.4	0	243.3	225.3	0.19	0	-8.2	25.2	24.1	26.4
166	20211006BS04	1	UU试验	15.63	3.95	101	0	-1	18	612.5	0	16.4	13.18	425.9	86	0	0	1	1	1	16.48	14.38	508.9	83	6.13	364.45	212.95	0	243	225	0.19	0	-8.24	25.2	24.1	26.4
167	20211006BS04	1	UU试验	15.65	3.96	101	0	-1	18	612.5	0	18.2	13.21	425.9	86	0	0	1	1	1	16.51	14.38	508.9	83	6.13	364.45	212.95	0	243	225	0.19	0	-8.26	25.2	24.1	26.4
168	20211006BS04	1	UU试验	15.67	3.96	101	0	-1	18	612.5	0	18.2	13.21	425.9	86	0	0	1	1	1	16.51	14.38	508.9	83	6.13	364.45	212.95	0	243	225	0.19	0	-8.26	25.2	24.1	26.4
169	20211006BS04	1	UU试验	15.75	3.97	101	0	-2	18	613.4	0	18.2	13.32	426.6	86	0	0	1	1	1	16.65	14.38	509.6	83	6.14	364.8	213.3	0	243.2	225.2	0.19	0	-8.32	25.2	24.1	26.4
170	20211006BS04	1	UU试验	15.83	3.98	102	0	-2	18	614.2	0	18.2	13.39	427.1	86	0	0	1	1	1	16.74	14.45	511.1	84	6.08	366.55	213.55	0	244.4	226.4	0.19	0	-8.37	25.2	24.1	26.4
171	20211006BS04	1	UU试验	15.92	3.99	101	0	-1	18	615.1	0	18.2	13.5	425.7	86	0	0	1	1	1	16.88	14.45	508.7	83	6.13	364.35	212.85	0	242.9	224.9	0.19	0	-8.44	25.2	24.1	26.4
172	20211006BS04	1	UU试验	16	4	101	0	-2	18	615.9	0	16.4	13.57	426.2	86	0	0	1	1	1	16.96	14.45	509.2	83	6.13	364.6	213.1	0	243.1	225.1	0.19	0	-8.48	25.1	24.1	26.4
173	20211006BS04	1	UU试验	16.08	4.01	101	0	-1	18	615.1	0	18.2	13.68	425.7	86	0	0	1	1	1	17.1	14.45	508.7	83	6.13	364.35	212.85	0	242.9	224.9	0.19	0	-8.55	25.2	24.1	26.4
174	20211006BS04	1	UU试验	16.17	4.02	101	0	-1	18	616.8	0	18.2	13.74	426.9	86	0	0	1	1	1	17.18	14.51	509.9	83	6.14	364.95	213.45	0	243.3	225.3	0.19	0	-8.59	25.2	24.1	26.4
175	20211006BS04	1	UU试验	16.25	4.03	101	0	-2	18	617.6	0	16.4	13.85	425.6	86	0	0	1	1	1	17.31	14.51	508.6	83	6.13	364.3	212.8	0	242.9	224.9	0.19	0	-8.66	25.1	24.1	26.4
176	20211006BS04	1	UU试验	16.33	4.04	101	0	-2	18	617.6	0	16.4	13.92	425.6	86	0	0	1	1	1	17.4	14.51	508.6	83	6.13	364.3	212.8	0	242.9	224.9	0.19	0	-8.7	25.1	24.1	26.4
177	20211006BS04	1	UU试验	16.42	4.05	102	0	-1	18	619.3	0	18.2	14.03	426.8	86	0	0	1	1	1	17.54	14.58	510.8	84	6.08	366.4	213.4	0	244.3	226.3	0.19	0	-8.77	25.2	24.2	26.4
178	20211006BS04	1	UU试验	16.5	4.06	101	0	-2	18	620.2	0	18.2	14.1	425.4	86	0	0	1	1	1	17.63	14.58	508.4	83	6.13	364.2	212.7	0	242.8	224.8	0.19	0	-8.82	25.1	24.1	26.4
179	20211006BS04	1	UU试验	16.58	4.07	101	0	-1	18	621	0	18.2	14.21	425.9	86	0	0	1	1	1	17.76	14.58	508.9	83	6.13	364.45	212.95	0	243	225	0.19	0	-8.88	25.1	24.1	26.4
180	20211006BS04	1	UU试验	16.67	4.08	101	0	-1	18	621.9	0	18.2	14.28	426.5	86	0	0	1	1	1	17.85	14.58	509.5	83	6.14	364.75	213.25	0	243.2	225.2	0.19	0	-8.93	25.1	24.1	26.4
181	20211006BS04	1	UU试验	16.75	4.09	101	0	-2	18	622.8	0	18.2	14.39	427.2	86	0	0	1	1	1	17.99	14.65	510.2	83	6.15	365.1	213.6	0	243.4	225.4	0.19	0	-8.99	25.1	24.1	26.4
182	20211006BS04	1	UU试验	16.83	4.1	101	0	-1	18	622.8	0	18.2	14.47	425.1	86	0	0	1	1	1	18.09	14.65	508.1	83	6.12	364.05	212.55	0	242.7	224.7	0.19	0	-9.05	25.2	24.2	26.4
183	20211006BS04	1	UU试验	16.92	4.11	101	0	-2	18	624.5	0	18.2	14.57	426.3	86	0	0	1	1	1	18.21	14.65	509.3	83	6.14	364.65	213.15	0	243.1	225.1	0.19	0	-9.11	25.1	24.1	26.4
184	20211006BS04	1	UU试验	17	4.12	101	0	-1	18	625.3	0	18.2	14.64	426.8	86	0	0	1	1	1	18.3	14.72	509.8	83	6.14	364.9	213.4	0	243.3	225.3	0.19	0	-9.15	25.1	24.1	26.4
185	20211006BS04	1	UU试验	17.08	4.13	102	0	-1	18	626.2	0	18.2	14.75	425.4	86	0	0	1	1	1	18.44	14.72	509.4	84	6.06	365.7	212.7	0	243.8	225.8	0.19	0	-9.22	25.1	24.1	26.4
186	20211006BS04	1	UU试验	17.17	4.14	100	0	-2	18	627	0	18.2	14.82	426	86	0	0	1	1	1	18.52	14.72	508	82	6.2	363	213	0	242	224	0.19	0	-9.26	25.1	24.1	26.4
187	20211006BS04	1	UU试验	17.25	4.15	101	0	-1	18	628.7	0	18.2	14.92	427.1	86	0	0	1	1	1	18.65	14.79	510.1	83	6.15	365.05	213.55	0	243.4	225.4	0.19	0	-9.32	25.1	24.1	26.4
188	20211006BS04	1	UU试验	17.33	4.16	101	0	-1	18	629.6	0	18.2	14.99	425.7	86	0	0	1	1	1	18.74	14.79	508.7	83	6.13	364.35	212.85	0	242.9	224.9	0.19	0	-9.37	25.1	24.1	26.4
189	20211006BS04	1	UU试验	17.42	4.17	101	0	-2	18	631.3	0	18.2	15.09	426.8	86	0	0	1	1	1	18.86	14.79	509.8	83	6.14	364.9	213.4	0	243.3	225.3	0.19	0	-9.43	25.1	24.1	26.4
190	20211006BS04	1	UU试验	17.5	4.18	101	0	-1	18	632.2	0	18.2	15.16	427.5	86	0	0	1	1	1	18.95	14.79	510.5	83	6.15	365.25	213.75	0	243.5	225.5	0.19	0	-9.48	25.1	24.1	26.4
191	20211006BS04	1	UU试验	17.58	4.19	101	0	-1	18	633.9	0	18.2	15.26	428.6	86	0	0	1	1	1	19.08	14.85	511.6	83	6.16	365.8	214.3	0	243.9	225.9	0.19	0	-9.54	25.1	24.1	26.4
192	20211006BS04	1	UU试验	17.67	4.2	101	0	-1	18	633.9	0	18.2	15.33	426.9	86	0	0	1	1	1	19.16	14.85	509.9	83	6.14	364.95	213.45	0	243.3	225.3	0.19	0	-9.58	25.1	24.2	26.4
193	20211006BS04	1	UU试验	17.75	4.21	101	0	-2	18	635.6	0	18.2	15.43	428	86	0	0	1	1	1	19.29	14.85	511	83	6.16	365.5	214	0	243.7	225.7	0.19	0	-9.65	25.1	24.2	26.4
194	20211006BS04	1	UU试验	17.83	4.22	101	0	-2	18	637.3	0	18.2	15.5	429.2	86	0	0	1	1	1	19.38	14.85	512.2	83	6.17	366.1	214.6	0	244.1	226.1	0.19	0	-9.69	25.1	24.1	26.4
195	20211006BS04	1	UU试验	17.92	4.23	101	0	-1	18	638.2	0	18.2	15.61	429.8	86	0	0	1	1	1	19.51	14.92	512.8	83	6.18	366.4	214.9	0	244.3	226.3	0.19	0	-9.76	25.1	24.1	26.4
196	20211006BS04	1	UU试验	18	4.24	101	0	-2	18	639.9	0	18.2	15.67	428.9	86	0	0	1	1	1	19.59	14.92	511.9	83	6.17	365.95	214.45	0	244	226	0.19	0	-9.8	25.1	24.1	26.4
197	20211006BS04	1	UU试验	18.08	4.25	101	0	-1	18	641.6	0	18.2	15.77	430	86	0	0	1	1	1	19.71	14.92	513	83	6.18	366.5	215	0	244.3	226.3	0.19	0	-9.86	25.1	24.1	26.4
198	20211006BS04	1	UU试验	18.17	4.26	101	0	-1	18	642.4	0	18.2	15.84	430.6	86	0	0	1	1	1	19.8	14.99	513.6	83	6.19	366.8	215.3	0	244.5	226.5	0.19	0	-9.9	25.1	24.2	26.4
199	20211006BS04	1	UU试验	18.25	4.27	101	0	-1	18	644.1	0	18.2	15.94	429.7	86	0	0	1	1	1	19.93	14.99	512.7	83	6.18	366.35	214.85	0	244.2	226.2	0.19	0	-9.97	25.1	24.2	26.4
200	20211006BS04	1	UU试验	18.33	4.28	101	0	-1	18	645.9	0	18.2	16.01	430.9	86	0	0	1	1	1	20.01	14.99	513.9	83	6.19	366.95	215.45	0	244.6	226.6	0.19	0	-10.01	25.1	24.2	26.4
201	20211006BS04	1	UU试验	18.42	4.29	101	0	-1	19	647.6	0	18.2	16.11	432	86	0	0	1	1	1	20.14	15.06	514	82	6.27	367.5	216	0	245	226	0.19	0	-10.07	25.1	24.2	26.4
202	20211006BS04	1	UU试验	18.5	4.3	101	0	-2	18	649.3	0	18.2	16.18	431.1	86	0	0	1	1	1	20.23	15.06	514.1	83	6.19	367.05	215.55	0	244.7	226.7	0.19	0	-10.12	25.1	24.2	26.4
203	20211006BS04	1	UU试验	18.58	4.31	102	0	-1	18	651	0	18.2	16.28	432.3	86	0	0	1	1	1	20.35	15.06	516.3	84	6.15	369.15	216.15	0	246.1	228.1	0.19	0	-10.18	25.1	24.2	26.4
204	20211006BS04	1	UU试验	18.67	4.32	101	0	-1	19	651	0	18.2	16.35	432.3	86	0	0	1	1	1	20.44	15.06	514.3	82	6.27	367.65	216.15	0	245.1	226.1	0.19	0	-10.22	25.1	24.2	26.4
205	20211006BS04	1	UU试验	18.75	4.33	100	0	-2	18	652.7	0	18.2	16.45	433.4	86	0	0	1	1	1	20.56	15.13	515.4	82	6.29	366.7	216.7	0	244.5	226.5	0.19	0	-10.28	25.1	24.1	26.4
206	20211006BS04	1	UU试验	18.83	4.34	102	0	-1	18	655.3	0	18.2	16.52	433.1	86	0	0	1	1	1	20.65	15.13	517.1	84	6.16	369.55	216.55	0	246.4	228.4	0.19	0	-10.32	25.1	24.2	26.4
207	20211006BS04	1	UU试验	18.92	4.35	102	0	-1	18	657	0	18.2	16.63	434.2	86	0	0	1	1	1	20.79	15.13	518.2	84	6.17	370.1	217.1	0	246.7	228.7	0.19	0	-10.4	25.1	24.2	26.4
208	20211006BS04	1	UU试验	19	4.36	100	0	-2	18	657	0	18.2	16.7	434.2	86	0	0	1	1	1	20.88	15.2	516.2	82	6.3	367.1	217.1	0	244.7	226.7	0.19	0	-10.44	25.1	24.2	26.4
209	20211006BS04	1	UU试验	19.08	4.37	101	0	-1	18	657.8	0	18.2	16.8	432.8	86	0	0	1	1	1	21	15.2	515.8	83	6.21	367.9	216.4	0	245.3	227.3	0.19	0	-10.5	25.1	24.2	26.4
210	20211006BS04	1	UU试验	19.17	4.38	101	0	-2	18	659.5	0	18.2	16.87	433.9	86	0	0	1	1	1	21.09	15.2	516.9	83	6.23	368.45	216.95	0	245.6	227.6	0.19	0	-10.55	25.1	24.2	26.4
211	20211006BS04	1	UU试验	19.25	4.39	102	0	-1	19	663	0	18.2	16.97	436.2	86	0	0	1	1	1	21.21	15.2	519.2	83	6.26	371.1	218.1	0	247.4	228.4	0.19	0	-10.61	25.1	24.2	26.4
212	20211006BS04	1	UU试验	19.33	4.4	101	0	-1	19	663.8	0	18.2	17.04	436.7	86	0	0	1	1	1	21.3	15.27	518.7	82	6.33	369.85	218.35	0	246.6	227.6	0.19	0	-10.65	25.1	24.2	26.4
213	20211006BS04	1	UU试验	19.42	4.41	101	0	-2	18	665.5	0	18.2	17.14	435.8	86	0	0	1	1	1	21.43	15.27	518.8	83	6.25	369.4	217.9	0	246.3	228.3	0.19	0	-10.72	25.1	24.2	26.4
214	20211006BS04	1	UU试验	19.5	4.42	101	0	-1	19	666.4	0	18.2	17.21	436.4	86	0	0	1	1	1	21.51	15.27	518.4	82	6.32	369.7	218.2	0	246.5	227.5	0.19	0	-10.76	25.1	24.2	26.4
215	20211006BS04	1	UU试验	19.58	4.43	101	0	-1	19	669	0	18.2	17.31	438.1	86	0	0	1	1	1	21.64	15.34	520.1	82	6.34	370.55	219.05	0	247	228	0.19	0	-10.82	25.1	24.2	26.4
216	20211006BS04	1	UU试验	19.67	4.43	101	0	-2	18	670.7	0	18.2	17.38	437.2	86	0	0	1	1	1	21.73	15.34	520.2	83	6.27	370.1	218.6	0	246.7	228.7	0.19	0	-10.87	25.1	24.2	26.4
217	20211006BS04	1	UU试验	19.75	4.44	101	0	-1	19	672.4	0	18.2	17.48	438.3	86	0	0	1	1	1	21.85	15.34	520.3	82	6.35	370.65	219.15	0	247.1	228.1	0.19	0	-10.93	25.1	24.2	26.4
218	20211006BS04	1	UU试验	19.83	4.45	101	0	-2	18	674.1	0	18.2	17.55	439.4	86	0	0	1	1	1	21.94	15.41	522.4	83	6.29	371.2	219.7	0	247.5	229.5	0.19	0	-10.97	25.1	24.2	26.4
219	20211006BS04	1	UU试验	19.92	4.46	101	0	-1	19	674.1	0	18.2	17.66	437.4	86	0	0	1	1	1	22.08	15.41	519.4	82	6.33	370.2	218.7	0	246.8	227.8	0.19	0	-11.04	25.1	24.2	26.4
220	20211006BS04	1	UU试验	20	4.47	101	0	-1	19	674.1	0	18.2	17.72	437.4	86	0	0	1	1	1	22.15	15.41	519.4	82	6.33	370.2	218.7	0	246.8	227.8	0.19	0	-11.07	25.1	24.2	26.4
221	20211006BS04	1	UU试验	20.08	4.48	101	0	-2	19	674.1	0	18.2	17.83	437.4	86	0	0	1	1	1	22.29	15.48	519.4	82	6.33	370.2	218.7	0	246.8	227.8	0.19	0	-11.15	25.1	24.2	26.4
222	20211006BS04	1	UU试验	20.17	4.49	102	0	-1	19	674.9	0	18.2	17.9	436	86	0	0	1	1	1	22.37	15.48	519	83	6.25	371	218	0	247.3	228.3	0.19	0	-11.19	25.1	24.2	26.4
223	20211006BS04	1	UU试验	20.25	4.5	102	0	-1	19	675.8	0	18.2	18.01	436.6	86	0	0	1	1	1	22.51	15.48	519.6	83	6.26	371.3	218.3	0	247.5	228.5	0.19	0	-11.26	25.1	24.2	26.4
224	20211006BS04	1	UU试验	20.33	4.51	101	0	-2	19	675.8	0	18.2	18.08	436.6	86	0	0	1	1	1	22.6	15.48	518.6	82	6.32	369.8	218.3	0	246.5	227.5	0.19	0	-11.3	25.1	24.2	26.3
225	20211006BS04	1	UU试验	20.42	4.52	102	0	-1	19	676.7	0	18.2	18.19	437.1	86	0	0	1	1	1	22.74	15.54	520.1	83	6.27	371.55	218.55	0	247.7	228.7	0.19	0	-11.37	25.1	24.2	26.3
226	20211006BS04	1	UU试验	20.5	4.53	102	0	-2	19	677.5	0	18.2	18.25	436	86	0	0	1	1	1	22.81	15.54	519	83	6.25	371	218	0	247.3	228.3	0.19	0	-11.41	25.1	24.2	26.3
227	20211006BS04	1	UU试验	20.58	4.54	101	0	-2	19	677.5	0	18.2	18.36	436	86	0	0	1	1	1	22.95	15.54	518	82	6.32	369.5	218	0	246.3	227.3	0.19	0	-11.48	25.1	24.2	26.3
228	20211006BS04	1	UU试验	20.67	4.55	101	0	-1	19	678.4	0	18.2	18.43	436.6	86	0	0	1	1	1	23.04	15.61	518.6	82	6.32	369.8	218.3	0	246.5	227.5	0.19	0	-11.52	25.1	24.2	26.3
229	20211006BS04	1	UU试验	20.75	4.56	101	0	-2	19	677.5	0	18.2	18.54	434	86	0	0	1	1	1	23.18	15.61	516	82	6.29	368.5	217	0	245.7	226.7	0.19	0	-11.59	25.1	24.2	26.3
230	20211006BS04	1	UU试验	20.83	4.56	102	0	-1	19	677.5	0	18.2	18.62	434	86	0	0	1	1	1	23.27	15.61	517	83	6.23	370	217	0	246.7	227.7	0.19	0	-11.64	25.1	24.2	26.3
231	20211006BS04	1	UU试验	20.92	4.57	102	0	-1	19	678.4	0	18.2	18.72	434.6	86	0	0	1	1	1	23.4	15.69	517.6	83	6.24	370.3	217.3	0	246.9	227.9	0.19	0	-11.7	25.1	24.2	26.4
232	20211006BS04	1	UU试验	21	4.58	102	0	-1	19	677.5	0	18.2	18.8	431.8	86	0	0	1	1	1	23.5	15.69	514.8	83	6.2	368.9	215.9	0	245.9	226.9	0.19	0	-11.75	25.1	24.2	26.4
233	20211006BS04	1	UU试验	21.08	4.59	102	0	-1	19	678.4	0	18.2	18.91	432.4	86	0	0	1	1	1	23.64	15.69	515.4	83	6.21	369.2	216.2	0	246.1	227.1	0.19	0	-11.82	25.1	24.2	26.4
234	20211006BS04	1	UU试验	21.17	4.6	101	0	-1	19	678.4	0	18.2	18.98	432.4	86	0	0	1	1	1	23.73	15.76	514.4	82	6.27	367.7	216.2	0	245.1	226.1	0.19	0	-11.87	25.1	24.2	26.4
235	20211006BS04	1	UU试验	21.25	4.61	101	0	-2	19	678.4	0	18.2	19.08	430.5	86	0	0	1	1	1	23.85	15.76	512.5	82	6.25	366.75	215.25	0	244.5	225.5	0.19	0	-11.93	25.1	24.2	26.4
236	20211006BS04	1	UU试验	21.33	4.62	101	0	-1	19	680.1	0	18.2	19.15	431.5	86	0	0	1	1	1	23.94	15.76	513.5	82	6.26	367.25	215.75	0	244.8	225.8	0.19	0	-11.97	25.1	24.2	26.4
237	20211006BS04	1	UU试验	21.42	4.63	101	0	-2	19	679.2	0	18.2	19.26	431	86	0	0	1	1	1	24.07	15.83	513	82	6.26	367	215.5	0	244.7	225.7	0.19	0	-12.04	25.1	24.2	26.4
238	20211006BS04	1	UU试验	21.5	4.64	101	0	-1	19	680.9	0	18.2	19.33	430.1	86	0	0	1	1	1	24.16	15.83	512.1	82	6.25	366.55	215.05	0	244.4	225.4	0.19	0	-12.08	25.1	24.2	26.3
239	20211006BS04	1	UU试验	21.58	4.65	102	0	-1	19	680.9	0	18.2	19.44	430.1	86	0	0	1	1	1	24.3	15.83	513.1	83	6.18	368.05	215.05	0	245.4	226.4	0.19	0	-12.15	25.1	24.2	26.3
240	20211006BS04	1	UU试验	21.67	4.65	102	0	-1	19	680.9	0	18.2	19.52	430.1	86	0	0	1	1	1	24.4	15.9	513.1	83	6.18	368.05	215.05	0	245.4	226.4	0.19	0	-12.2	25.1	24.2	26.3
241	20211006BS04	1	UU试验	21.75	4.66	101	0	-1	19	681.8	0	18.2	19.62	428.8	86	0	0	1	1	1	24.52	15.9	510.8	82	6.23	365.9	214.4	0	243.9	224.9	0.19	0	-12.26	25.1	24.2	26.4
242	20211006BS04	1	UU试验	21.83	4.67	101	0	-2	19	682.6	0	18.2	19.69	429.3	86	0	0	1	1	1	24.61	15.9	511.3	82	6.24	366.15	214.65	0	244.1	225.1	0.19	0	-12.31	25.1	24.2	26.3
243	20211006BS04	1	UU试验	21.92	4.68	101	0	-2	19	684.4	0	18.2	19.8	430.4	86	0	0	1	1	1	24.75	15.97	512.4	82	6.25	366.7	215.2	0	244.5	225.5	0.19	0	-12.38	25.1	24.2	26.3
244	20211006BS04	1	UU试验	22	4.69	101	0	-1	19	685.2	0	18.2	19.87	429.1	86	0	0	1	1	1	24.84	15.97	511.1	82	6.23	366.05	214.55	0	244	225	0.19	0	-12.42	25.1	24.2	26.3
245	20211006BS04	1	UU试验	22.08	4.7	102	0	-1	19	685.2	0	18.2	19.98	429.1	86	0	0	1	1	1	24.98	15.97	512.1	83	6.17	367.55	214.55	0	245	226	0.19	0	-12.49	25.1	24.2	26.4
246	20211006BS04	1	UU试验	22.17	4.71	102	0	-1	19	686.9	0	18.2	20.05	430.1	86	0	0	1	1	1	25.06	16.04	513.1	83	6.18	368.05	215.05	0	245.4	226.4	0.19	0	-12.53	25.1	24.2	26.4
247	20211006BS04	1	UU试验	22.25	4.72	102	0	-1	19	687.8	0	18.2	20.15	428.8	86	0	0	1	1	1	25.19	16.04	511.8	83	6.17	367.4	214.4	0	244.9	225.9	0.19	0	-12.6	25.1	24.2	26.4
248	20211006BS04	1	UU试验	22.33	4.73	102	0	-1	19	688.6	0	18.2	20.22	429.3	86	0	0	1	1	1	25.28	16.04	512.3	83	6.17	367.65	214.65	0	245.1	226.1	0.19	0	-12.64	25.1	24.2	26.4
249	20211006BS04	1	UU试验	22.42	4.73	102	0	-1	19	689.5	0	18.2	20.32	429.9	86	0	0	1	1	1	25.4	16.11	512.9	83	6.18	367.95	214.95	0	245.3	226.3	0.19	0	-12.7	25.1	24.2	26.4
250	20211006BS04	1	UU试验	22.5	4.74	101	0	-1	19	690.3	0	18.2	20.38	428.5	86	0	0	1	1	1	25.48	16.11	510.5	82	6.23	365.75	214.25	0	243.8	224.8	0.19	0	-12.74	25.1	24.2	26.4
251	20211006BS04	1	UU试验	22.58	4.75	101	0	-2	19	692.1	0	18.2	20.5	429.6	86	0	0	1	1	1	25.63	16.11	511.6	82	6.24	366.3	214.8	0	244.2	225.2	0.19	0	-12.82	25.1	24.2	26.3
252	20211006BS04	1	UU试验	22.67	4.76	101	0	-1	19	693.8	0	18.2	20.56	430.7	86	0	0	1	1	1	25.7	16.18	512.7	82	6.25	366.85	215.35	0	244.6	225.6	0.19	0	-12.85	25.1	24.2	26.4
253	20211006BS04	1	UU试验	22.75	4.77	101	0	-2	19	693.8	0	18.2	20.67	428.8	86	0	0	1	1	1	25.84	16.18	510.8	82	6.23	365.9	214.4	0	243.9	224.9	0.19	0	-12.92	25.1	24.2	26.4
254	20211006BS04	1	UU试验	22.83	4.78	102	0	-1	19	694.6	0	18.2	20.73	429.3	86	0	0	1	1	1	25.91	16.18	512.3	83	6.17	367.65	214.65	0	245.1	226.1	0.19	0	-12.96	25.1	24.2	26.4
255	20211006BS04	1	UU试验	22.92	4.79	101	0	-1	19	697.2	0	18.2	20.84	430.9	86	0	0	1	1	1	26.05	16.25	512.9	82	6.25	366.95	215.45	0	244.6	225.6	0.19	0	-13.03	25.1	24.2	26.4
256	20211006BS04	1	UU试验	23	4.8	102	0	-1	19	697.2	0	18.2	20.9	429	86	0	0	1	1	1	26.12	16.25	512	83	6.17	367.5	214.5	0	245	226	0.19	0	-13.06	25.1	24.2	26.4
257	20211006BS04	1	UU试验	23.08	4.8	102	0	-1	19	698.9	0	18.2	21	430.1	86	0	0	1	1	1	26.25	16.25	513.1	83	6.18	368.05	215.05	0	245.4	226.4	0.19	0	-13.13	25.1	24.2	26.4
258	20211006BS04	1	UU试验	23.17	4.81	102	0	-1	19	698.9	0	18.2	21.07	430.1	86	0	0	1	1	1	26.34	16.32	513.1	83	6.18	368.05	215.05	0	245.4	226.4	0.19	0	-13.17	25.1	24.2	26.4
259	20211006BS04	1	UU试验	23.25	4.82	101	0	-1	19	699.7	0	18.2	21.17	428.7	86	0	0	1	1	1	26.46	16.32	510.7	82	6.23	365.85	214.35	0	243.9	224.9	0.19	0	-13.23	25.1	24.2	26.3
260	20211006BS04	1	UU试验	23.33	4.83	101	0	-1	19	700.6	0	18.2	21.24	429.3	86	0	0	1	1	1	26.55	16.32	511.3	82	6.24	366.15	214.65	0	244.1	225.1	0.19	0	-13.28	25.1	24.2	26.3
261	20211006BS04	1	UU试验	23.42	4.84	101	0	-1	19	702.3	0	18.2	21.34	430.3	86	0	0	1	1	1	26.68	16.39	512.3	82	6.25	366.65	215.15	0	244.4	225.4	0.19	0	-13.34	25.1	24.2	26.3
262	20211006BS04	1	UU试验	23.5	4.85	101	0	-1	19	702.3	0	18.2	21.42	428.5	86	0	0	1	1	1	26.77	16.39	510.5	82	6.23	365.75	214.25	0	243.8	224.8	0.19	0	-13.39	25.1	24.2	26.3
263	20211006BS04	1	UU试验	23.58	4.86	101	0	-1	19	704	0	18.2	21.52	429.5	86	0	0	1	1	1	26.9	16.39	511.5	82	6.24	366.25	214.75	0	244.2	225.2	0.19	0	-13.45	25.1	24.2	26.3
264	20211006BS04	1	UU试验	23.67	4.86	101	0	-2	19	706.6	0	18.2	21.58	431.1	86	0	0	1	1	1	26.98	16.47	513.1	82	6.26	367.05	215.55	0	244.7	225.7	0.19	0	-13.49	25.1	24.2	26.3
265	20211006BS04	1	UU试验	23.75	4.87	101	0	-1	19	708.3	0	18.2	21.69	430.1	86	0	0	1	1	1	27.11	16.47	512.1	82	6.25	366.55	215.05	0	244.4	225.4	0.19	0	-13.56	25.1	24.2	26.3
266	20211006BS04	1	UU试验	23.83	4.88	102	0	-1	19	710	0	18.2	21.76	431.1	86	0	0	1	1	1	27.2	16.47	514.1	83	6.19	368.55	215.55	0	245.7	226.7	0.19	0	-13.6	25.1	24.2	26.3
267	20211006BS04	1	UU试验	23.92	4.89	100	0	-2	19	710.9	0	18.2	21.86	431.6	86	0	0	1	1	1	27.33	16.54	512.6	81	6.33	365.8	215.8	0	243.9	224.9	0.19	0	-13.67	25	24.2	26.4
268	20211006BS04	1	UU试验	24	4.9	101	0	-1	19	711.7	0	18.2	21.92	430.3	86	0	0	1	1	1	27.4	16.54	512.3	82	6.25	366.65	215.15	0	244.4	225.4	0.19	0	-13.7	25.1	24.2	26.4
269	20211006BS04	1	UU试验	24.08	4.91	101	0	-1	19	711.7	0	18.2	22.03	430.3	86	0	0	1	1	1	27.54	16.54	512.3	82	6.25	366.65	215.15	0	244.4	225.4	0.19	0	-13.77	25.1	24.2	26.3
270	20211006BS04	1	UU试验	24.17	4.92	102	0	-1	19	713.4	0	18.2	22.1	431.3	86	0	0	1	1	1	27.63	16.61	514.3	83	6.2	368.65	215.65	0	245.8	226.8	0.19	0	-13.82	25.1	24.2	26.4
271	20211006BS04	1	UU试验	24.25	4.92	102	0	-1	19	716	0	18.2	22.2	431.1	86	0	0	1	1	1	27.75	16.61	514.1	83	6.19	368.55	215.55	0	245.7	226.7	0.19	0	-13.88	25.1	24.2	26.4
272	20211006BS04	1	UU试验	24.33	4.93	101	0	-1	19	716.9	0	18.2	22.26	431.6	86	0	0	1	1	1	27.82	16.61	513.6	82	6.26	367.3	215.8	0	244.9	225.9	0.19	0	-13.91	25	24.2	26.4
273	20211006BS04	1	UU试验	24.42	4.94	102	0	-1	19	717.7	0	18.2	22.36	432.1	86	0	0	1	1	1	27.95	16.68	515.1	83	6.21	369.05	216.05	0	246	227	0.19	0	-13.98	25	24.2	26.4
274	20211006BS04	1	UU试验	24.5	4.95	101	0	-1	19	717.7	0	18.2	22.44	430.3	86	0	0	1	1	1	28.05	16.68	512.3	82	6.25	366.65	215.15	0	244.4	225.4	0.19	0	-14.03	25	24.2	26.4
275	20211006BS04	1	UU试验	24.58	4.96	102	0	-1	19	718.6	0	18.2	22.55	430.8	86	0	0	1	1	1	28.19	16.68	513.8	83	6.19	368.4	215.4	0	245.6	226.6	0.19	0	-14.1	25	24.2	26.4
276	20211006BS04	1	UU试验	24.67	4.97	101	0	-1	19	719.4	0	18.2	22.61	431.3	86	0	0	1	1	1	28.26	16.76	513.3	82	6.26	367.15	215.65	0	244.8	225.8	0.19	0	-14.13	25	24.2	26.4
277	20211006BS04	1	UU试验	24.75	4.97	102	0	-1	19	720.3	0	20.1	22.72	429.8	86	0	0	1	1	1	28.4	16.76	512.8	83	6.18	367.9	214.9	0	245.3	226.3	0.19	0	-14.2	25.1	24.2	26.4
278	20211006BS04	1	UU试验	24.83	4.98	101	0	-1	19	721.1	0	18.2	22.79	430.3	86	0	0	1	1	1	28.49	16.76	512.3	82	6.25	366.65	215.15	0	244.4	225.4	0.19	0	-14.25	25	24.2	26.4
279	20211006BS04	1	UU试验	24.92	4.99	101	0	-1	19	721.1	0	18.2	22.89	430.3	86	0	0	1	1	1	28.61	16.83	512.3	82	6.25	366.65	215.15	0	244.4	225.4	0.19	0	-14.31	25	24.2	26.4
280	20211006BS04	1	UU试验	25	5	101	0	-1	19	722.8	0	18.2	22.96	429.5	86	0	0	1	1	1	28.7	16.83	511.5	82	6.24	366.25	214.75	0	244.2	225.2	0.19	0	-14.35	25	24.2	26.4
281	20211006BS04	1	UU试验	25.08	5.01	101	0	-1	19	722	0	18.2	23.06	429	86	0	0	1	1	1	28.83	16.83	511	82	6.23	366	214.5	0	244	225	0.19	0	-14.42	25	24.2	26.4
282	20211006BS04	1	UU试验	25.17	5.02	101	0	-1	19	722	0	18.2	23.13	429	86	0	0	1	1	1	28.91	16.9	511	82	6.23	366	214.5	0	244	225	0.19	0	-14.46	25	24.2	26.4
283	20211006BS04	1	UU试验	25.25	5.02	101	0	-1	19	722.8	0	18.2	23.24	427.7	86	0	0	1	1	1	29.05	16.9	509.7	82	6.22	365.35	213.85	0	243.6	224.6	0.19	0	-14.53	25	24.2	26.4
284	20211006BS04	1	UU试验	25.33	5.03	101	0	-1	19	722.8	0	18.2	23.31	427.7	86	0	0	1	1	1	29.14	16.9	509.7	82	6.22	365.35	213.85	0	243.6	224.6	0.19	0	-14.57	25	24.2	26.3
285	20211006BS04	1	UU试验	25.42	5.04	101	0	-1	19	724.6	0	18.2	23.42	428.8	86	0	0	1	1	1	29.28	16.97	510.8	82	6.23	365.9	214.4	0	243.9	224.9	0.19	0	-14.64	25	24.2	26.3
286	20211006BS04	1	UU试验	25.5	5.05	101	0	-2	19	724.6	0	18.2	23.49	427	86	0	0	1	1	1	29.36	16.97	509	82	6.21	365	213.5	0	243.3	224.3	0.19	0	-14.68	25	24.2	26.3
287	20211006BS04	1	UU试验	25.58	5.06	101	0	-1	19	724.6	0	18.2	23.6	427	86	0	0	1	1	1	29.5	17.05	509	82	6.21	365	213.5	0	243.3	224.3	0.19	0	-14.75	25	24.2	26.3
288	20211006BS04	1	UU试验	25.67	5.07	102	0	-1	19	724.6	0	18.2	23.67	425	86	0	0	1	1	1	29.59	17.05	508	83	6.12	365.5	212.5	0	243.7	224.7	0.19	0	-14.8	25	24.2	26.3
289	20211006BS04	1	UU试验	25.75	5.07	101	0	-1	19	723.7	0	18.2	23.77	424.5	86	0	0	1	1	1	29.71	17.05	506.5	82	6.18	363.75	212.25	0	242.5	223.5	0.19	0	-14.86	25	24.2	26.3
290	20211006BS04	1	UU试验	25.83	5.08	101	0	-1	19	724.6	0	18.2	23.84	425	86	0	0	1	1	1	29.8	17.12	507	82	6.18	364	212.5	0	242.7	223.7	0.19	0	-14.9	25	24.2	26.3
291	20211006BS04	1	UU试验	25.92	5.09	102	0	-1	19	724.6	0	20.1	23.95	423.2	86	0	0	1	1	1	29.94	17.12	506.2	83	6.1	364.6	211.6	0	243.1	224.1	0.19	0	-14.97	25	24.2	26.3
292	20211006BS04	1	UU试验	26	5.1	101	0	-1	19	725.4	0	18.2	24.02	423.7	86	0	0	1	1	1	30.03	17.12	505.7	82	6.17	363.35	211.85	0	242.2	223.2	0.19	0	-15.02	25	24.2	26.3
293	20211006BS04	1	UU试验	26.08	5.11	101	0	-1	19	726.3	0	18.2	24.12	424.2	86	0	0	1	1	1	30.15	17.19	506.2	82	6.17	363.6	212.1	0	242.4	223.4	0.19	0	-15.08	25	24.2	26.3
294	20211006BS04	1	UU试验	26.17	5.12	101	0	-1	19	726.3	0	18.2	24.2	422.5	86	0	0	1	1	1	30.25	17.19	504.5	82	6.15	362.75	211.25	0	241.8	222.8	0.19	0	-15.13	25	24.2	26.3
295	20211006BS04	1	UU试验	26.25	5.12	102	0	-1	19	726.3	0	18.2	24.3	422.5	86	0	0	1	1	1	30.38	17.27	505.5	83	6.09	364.25	211.25	0	242.8	223.8	0.19	0	-15.19	25	24.2	26.3
296	20211006BS04	1	UU试验	26.33	5.13	101	0	-1	19	725.4	0	18.2	24.38	420	86	0	0	1	1	1	30.48	17.27	502	82	6.12	361.5	210	0	241	222	0.19	0	-15.24	25	24.2	26.3
297	20211006BS04	1	UU试验	26.42	5.14	101	0	-1	19	727.1	0	18.2	24.48	421	86	0	0	1	1	1	30.6	17.27	503	82	6.13	362	210.5	0	241.3	222.3	0.19	0	-15.3	25	24.2	26.3
298	20211006BS04	1	UU试验	26.5	5.15	102	0	-1	19	727.1	0	20.1	24.56	421	86	0	0	1	1	1	30.7	17.34	504	83	6.07	363.5	210.5	0	242.3	223.3	0.2	0	-15.35	25	24.2	26.3
299	20211006BS04	1	UU试验	26.58	5.16	101	0	-1	19	727.1	0	18.2	24.67	419.3	86	0	0	1	1	1	30.84	17.34	501.3	82	6.11	361.15	209.65	0	240.8	221.8	0.19	0	-15.42	25	24.2	26.3
300	20211006BS04	1	UU试验	26.67	5.16	102	0	-1	19	727.1	0	20.1	24.73	419.3	86	0	0	1	1	1	30.91	17.34	502.3	83	6.05	362.65	209.65	0	241.8	222.8	0.2	0	-15.46	25	24.2	26.3
301	20211006BS04	1	UU试验	26.75	5.17	101	0	-1	19	727.1	0	18.2	24.85	419.3	86	0	0	1	1	1	31.06	17.41	501.3	82	6.11	361.15	209.65	0	240.8	221.8	0.19	0	-15.53	25	24.2	26.3
302	20211006BS04	1	UU试验	26.83	5.18	102	0	-1	19	728	0	20.1	24.92	418.2	86	0	0	1	1	1	31.15	17.41	501.2	83	6.04	362.1	209.1	0	241.4	222.4	0.2	0	-15.58	25	24.2	26.3
303	20211006BS04	1	UU试验	26.92	5.19	101	0	-1	19	728.8	0	18.2	25.02	418.6	86	0	0	1	1	1	31.28	17.49	500.6	82	6.1	360.8	209.3	0	240.5	221.5	0.19	0	-15.64	25	24.2	26.3
304	20211006BS04	1	UU试验	27	5.2	101	0	-1	19	728.8	0	18.2	25.09	416.7	86	0	0	1	1	1	31.36	17.49	498.7	82	6.08	359.85	208.35	0	239.9	220.9	0.2	0	-15.68	25	24.2	26.3
305	20211006BS04	1	UU试验	27.08	5.2	101	0	-1	19	729.7	0	18.2	25.19	417.2	86	0	0	1	1	1	31.49	17.49	499.2	82	6.09	360.1	208.6	0	240.1	221.1	0.19	0	-15.75	25	24.2	26.2
306	20211006BS04	1	UU试验	27.17	5.21	101	0	-1	19	730.5	0	18.2	25.25	417.7	86	0	0	1	1	1	31.56	17.56	499.7	82	6.09	360.35	208.85	0	240.2	221.2	0.19	0	-15.78	25	24.2	26.3
307	20211006BS04	1	UU试验	27.25	5.22	101	0	-2	19	703.2	0	18.2	25.34	400.5	86	0	0	1	1	1	31.68	17.56	482.5	82	5.88	351.75	200.25	0	234.5	215.5	0.2	0	-15.84	25	24.2	26.3
308	20211006BS04	1	UU试验	27.33	5.23	102	0	-1	19	681.8	0	20.1	25.34	388.3	86	0	0	1	1	1	31.68	17.56	471.3	83	5.68	347.15	194.15	0	231.4	212.4	0.21	0	-15.84	25	24.2	26.3
