# Supplementary material for: Effect of freeze‒thaw cycles on root–Soil composite mechanical properties and slope stability
Source: PLoS One. 2024 Apr 25;19(4):e0302409. doi: 10.1371/journal.pone.0302409 (PMC11045164; doi:10.1371/journal.pone.0302409)
Supplement: S1 File — (ZIP) [file pone.0302409.s001.zip › Original data/original data/三轴/100kpa/100kpa EXCEL/(D8G7,100kpa)20211030BS06_uu_1.xlsx]

## Sheet: _20211030BS06_uu_1
ID	GCID	SpecimenID	TstMode	TimeMin	Squareroot	WeiYa	wytb	FanYa1	KongYa	CR	fytb	TiBian	ZhouXWeiYi	Q1dQ3	TargetWY	TargetFY1	TargetZYLC	TargetStrainSpd	TargetSYWD	TargetZTWD	E1	TuArea	Q11	Q31	Q11cQ31	HalfQ1pQ3	HalfQ1dQ3	Saturation	HalfQ11pQ31	Q1	K0	Ev	Er	sywd	ttwd	ztwd
1	20211030BS06	1	UU试验	0	0	99	0	8	0	0	0	9.1	0	7.6	87	0	0	1	1	1	0	12	0	0	0	0	0	0	0	0	0	0	0	21.1	20.3	21.2
2	20211030BS06	1	UU试验	0.07	0.26	99	0	-3	9	13.7	0	9.1	-0.01	11.4	87	0	0	1	1	1	-0.01	12	101.4	90	1.13	154.2	5.7	0	102.8	93.8	0.9	0	0.01	21.1	20.3	21.2
3	20211030BS06	1	UU试验	0.12	0.34	99	0	-3	9	21.4	0	9.1	0.03	17.8	87	0	0	1	1	1	0.04	12	107.8	90	1.2	157.4	8.9	0	104.9	95.9	0.85	0	-0.02	21.1	20.3	21.2
4	20211030BS06	1	UU试验	0.22	0.47	99	0	-2	10	28.2	0	10.9	0.14	23.5	87	0	0	1	1	1	0.17	12	112.5	89	1.26	160.25	11.75	0	106.8	96.8	0.81	0	-0.09	21.1	20.3	21.2
5	20211030BS06	1	UU试验	0.47	0.68	99	0	-3	11	39.4	0	10.9	0.44	32.8	87	0	0	1	1	1	0.55	12.06	120.8	88	1.37	164.9	16.4	0	109.9	98.9	0.75	0	-0.28	21.1	20.3	21.2
6	20211030BS06	1	UU试验	0.52	0.72	99	0	-3	11	42.8	0	10.9	0.51	35.5	87	0	0	1	1	1	0.64	12.06	123.5	88	1.4	166.25	17.75	0	110.8	99.8	0.74	0	-0.32	21.1	20.3	21.2
7	20211030BS06	1	UU试验	0.6	0.77	99	0	-3	11	46.2	0	10.9	0.58	38.3	87	0	0	1	1	1	0.73	12.06	126.3	88	1.44	167.65	19.15	0	111.8	100.8	0.72	0	-0.37	21.1	20.3	21.2
8	20211030BS06	1	UU试验	0.68	0.83	99	0	-3	11	49.6	0	10.9	0.65	41.1	87	0	0	1	1	1	0.81	12.12	129.1	88	1.47	169.05	20.55	0	112.7	101.7	0.71	0	-0.41	21.1	20.3	21.2
9	20211030BS06	1	UU试验	0.77	0.88	99	0	-3	11	53	0	12.8	0.76	43.7	87	0	0	1	1	1	0.95	12.12	131.7	88	1.5	170.35	21.85	0	113.6	102.6	0.69	0	-0.48	21.1	20.3	21.2
10	20211030BS06	1	UU试验	0.85	0.92	99	0	-3	12	53.9	0	10.9	0.83	44.5	87	0	0	1	1	1	1.04	12.12	131.5	87	1.51	170.75	22.25	0	113.8	101.8	0.69	0	-0.52	21.1	20.3	21.2
11	20211030BS06	1	UU试验	0.93	0.97	99	0	-3	12	81.3	0	12.8	0.94	67.1	87	0	0	1	1	1	1.18	12.12	154.1	87	1.77	182.05	33.55	0	121.4	109.4	0.6	0	-0.59	21.1	20.3	21.2
12	20211030BS06	1	UU试验	1.02	1.01	99	0	-3	12	93.2	0	12.8	1.01	76.9	87	0	0	1	1	1	1.26	12.12	163.9	87	1.88	186.95	38.45	0	124.6	112.6	0.56	0	-0.63	21.1	20.3	21.2
13	20211030BS06	1	UU试验	1.1	1.05	99	0	-3	12	107.8	0	12.8	1.12	88.9	87	0	0	1	1	1	1.4	12.19	175.9	87	2.02	192.95	44.45	0	128.6	116.6	0.53	0	-0.7	21.1	20.3	21.2
14	20211030BS06	1	UU试验	1.18	1.09	99	0	-3	12	116.3	0	12.8	1.19	95.4	87	0	0	1	1	1	1.49	12.19	182.4	87	2.1	196.2	47.7	0	130.8	118.8	0.51	0	-0.75	21.1	20.3	21.2
15	20211030BS06	1	UU试验	1.27	1.13	98	0	-3	12	127.5	0	12.8	1.3	104.6	87	0	0	1	1	1	1.63	12.19	190.6	86	2.22	199.3	52.3	0	132.9	120.9	0.48	0	-0.82	21.1	20.3	21.2
16	20211030BS06	1	UU试验	1.35	1.16	98	0	-3	12	134.3	0	12.8	1.38	110.2	87	0	0	1	1	1	1.73	12.19	196.2	86	2.28	202.1	55.1	0	134.7	122.7	0.47	0	-0.87	21.1	20.3	21.2
17	20211030BS06	1	UU试验	1.43	1.2	98	0	-3	12	145.4	0	12.8	1.5	119.3	87	0	0	1	1	1	1.88	12.25	205.3	86	2.39	206.65	59.65	0	137.8	125.8	0.45	0	-0.94	21.1	20.3	21.2
18	20211030BS06	1	UU试验	1.52	1.23	99	0	-2	13	152.3	0	12.8	1.58	124.3	87	0	0	1	1	1	1.98	12.25	210.3	86	2.45	210.65	62.15	0	140.4	127.4	0.44	0	-0.99	21.1	20.3	21.2
19	20211030BS06	1	UU试验	1.6	1.26	99	0	-3	13	162.5	0	12.8	1.69	132.7	87	0	0	1	1	1	2.11	12.25	218.7	86	2.54	214.85	66.35	0	143.2	130.2	0.43	0	-1.06	21.1	20.3	21.2
20	20211030BS06	1	UU试验	1.68	1.3	99	0	-3	13	168.5	0	12.8	1.76	137.6	87	0	0	1	1	1	2.2	12.25	223.6	86	2.6	217.3	68.8	0	144.9	131.9	0.42	0	-1.1	21.1	20.3	21.2
21	20211030BS06	1	UU试验	1.77	1.33	99	0	-3	13	177.1	0	12.8	1.88	144.6	87	0	0	1	1	1	2.35	12.31	230.6	86	2.68	220.8	72.3	0	147.2	134.2	0.41	0	-1.18	21.1	20.3	21.2
22	20211030BS06	1	UU试验	1.85	1.36	99	0	-3	13	182.2	0	14.6	1.96	148	87	0	0	1	1	1	2.45	12.31	234	86	2.72	222.5	74	0	148.3	135.3	0.4	0	-1.23	21.1	20.3	21.2
23	20211030BS06	1	UU试验	1.93	1.39	99	0	-3	13	190.8	0	14.6	2.07	155	87	0	0	1	1	1	2.59	12.31	241	86	2.8	226	77.5	0	150.7	137.7	0.39	0	-1.3	21.1	20.3	21.2
24	20211030BS06	1	UU试验	2.02	1.42	99	0	-3	13	196.8	0	14.6	2.15	159.9	87	0	0	1	1	1	2.69	12.31	245.9	86	2.86	228.45	79.95	0	152.3	139.3	0.38	0	-1.35	21.1	20.3	21.2
25	20211030BS06	1	UU试验	2.1	1.45	99	0	-3	13	206.2	0	14.6	2.27	167.5	87	0	0	1	1	1	2.84	12.37	253.5	86	2.95	232.25	83.75	0	154.8	141.8	0.37	0	-1.42	21.1	20.3	21.2
26	20211030BS06	1	UU试验	2.18	1.48	99	0	-3	13	210.4	0	14.6	2.35	170.1	87	0	0	1	1	1	2.94	12.37	256.1	86	2.98	233.55	85.05	0	155.7	142.7	0.37	0	-1.47	21.1	20.3	21.2
27	20211030BS06	1	UU试验	2.27	1.51	99	0	-3	13	219	0	12.8	2.47	177	87	0	0	1	1	1	3.09	12.37	263	86	3.06	237	88.5	0	158	145	0.36	0	-1.55	21.1	20.3	21.2
28	20211030BS06	1	UU试验	2.35	1.53	99	0	-3	13	225	0	14.6	2.55	181.9	87	0	0	1	1	1	3.19	12.37	267.9	86	3.12	239.45	90.95	0	159.6	146.6	0.35	0	-1.6	21.1	20.3	21.2
29	20211030BS06	1	UU试验	2.43	1.56	99	0	-3	14	233.5	0	14.6	2.67	188.8	87	0	0	1	1	1	3.34	12.43	273.8	85	3.22	242.9	94.4	0	161.9	147.9	0.34	0	-1.67	21.1	20.3	21.2
30	20211030BS06	1	UU试验	2.52	1.59	99	0	-3	14	238.7	0	14.6	2.75	192	87	0	0	1	1	1	3.44	12.43	277	85	3.26	244.5	96	0	163	149	0.34	0	-1.72	21.1	20.3	21.2
31	20211030BS06	1	UU试验	2.6	1.61	99	0	-3	14	246.4	0	14.6	2.87	198.2	87	0	0	1	1	1	3.59	12.43	283.2	85	3.33	247.6	99.1	0	165.1	151.1	0.33	0	-1.8	21.1	20.3	21.2
32	20211030BS06	1	UU试验	2.68	1.64	99	0	-3	14	251.5	0	14.6	2.94	202.3	87	0	0	1	1	1	3.68	12.43	287.3	85	3.38	249.65	101.15	0	166.4	152.4	0.33	0	-1.84	21.1	20.3	21.2
33	20211030BS06	1	UU试验	2.77	1.66	99	0	-3	14	258.3	0	14.6	3.06	207.8	87	0	0	1	1	1	3.83	12.5	292.8	85	3.44	252.4	103.9	0	168.3	154.3	0.32	0	-1.92	21.1	20.3	21.2
34	20211030BS06	1	UU试验	2.85	1.69	99	0	-3	14	262.6	0	14.6	3.14	210.1	87	0	0	1	1	1	3.93	12.5	295.1	85	3.47	253.55	105.05	0	169	155	0.32	0	-1.97	21.1	20.3	21.2
35	20211030BS06	1	UU试验	2.93	1.71	99	0	-3	14	270.3	0	14.6	3.26	216.2	87	0	0	1	1	1	4.08	12.5	301.2	85	3.54	256.6	108.1	0	171.1	157.1	0.31	0	-2.04	21.1	20.3	21.2
36	20211030BS06	1	UU试验	3.02	1.74	99	0	-3	14	275.5	0	14.6	3.33	220.4	87	0	0	1	1	1	4.16	12.5	305.4	85	3.59	258.7	110.2	0	172.5	158.5	0.31	0	-2.08	21.1	20.3	21.2
37	20211030BS06	1	UU试验	3.1	1.76	99	0	-3	14	282.3	0	14.6	3.45	225.8	87	0	0	1	1	1	4.31	12.56	310.8	85	3.66	261.4	112.9	0	174.3	160.3	0.3	0	-2.15	21.1	20.3	21.2
38	20211030BS06	1	UU试验	3.18	1.78	99	0	-3	14	286.6	0	14.6	3.52	228.2	87	0	0	1	1	1	4.4	12.56	313.2	85	3.68	262.6	114.1	0	175.1	161.1	0.3	0	-2.2	21.1	20.3	21.2
39	20211030BS06	1	UU试验	3.27	1.81	99	0	-3	14	290.8	0	14.6	3.64	231.5	87	0	0	1	1	1	4.55	12.56	316.5	85	3.72	264.25	115.75	0	176.2	162.2	0.3	0	-2.28	21	20.3	21.2
40	20211030BS06	1	UU试验	3.35	1.83	99	0	-3	14	295.1	0	14.6	3.71	235	87	0	0	1	1	1	4.64	12.56	320	85	3.76	266	117.5	0	177.3	163.3	0.3	0	-2.32	21.1	20.3	21.2
41	20211030BS06	1	UU试验	3.43	1.85	99	0	-3	14	301.1	0	14.6	3.83	239.7	87	0	0	1	1	1	4.79	12.62	324.7	85	3.82	268.35	119.85	0	178.9	164.9	0.29	0	-2.4	21	20.3	21.2
42	20211030BS06	1	UU试验	3.52	1.88	99	0	-2	15	304.5	0	14.6	3.9	241.3	87	0	0	1	1	1	4.88	12.62	325.3	84	3.87	269.15	120.65	0	179.4	164.4	0.29	0	-2.44	21	20.3	21.2
43	20211030BS06	1	UU试验	3.6	1.9	100	0	-2	15	309.7	0	16.4	4.02	245.4	87	0	0	1	1	1	5.03	12.62	330.4	85	3.89	272.7	122.7	0	181.8	166.8	0.29	0	-2.52	21.1	20.3	21.2
44	20211030BS06	1	UU试验	3.68	1.92	99	0	-3	14	313.1	0	14.6	4.09	248.1	87	0	0	1	1	1	5.11	12.62	333.1	85	3.92	272.55	124.05	0	181.7	167.7	0.29	0	-2.56	21	20.3	21.2
45	20211030BS06	1	UU试验	3.77	1.94	99	0	-3	15	318.2	0	14.6	4.2	252.1	87	0	0	1	1	1	5.25	12.69	336.1	84	4	274.55	126.05	0	183	168	0.28	0	-2.63	21	20.3	21.2
46	20211030BS06	1	UU试验	3.85	1.96	99	0	-3	15	320.8	0	14.6	4.27	252.8	87	0	0	1	1	1	5.34	12.69	336.8	84	4.01	274.9	126.4	0	183.3	168.3	0.28	0	-2.67	21	20.3	21.2
47	20211030BS06	1	UU试验	3.93	1.98	99	0	-3	15	326.8	0	14.6	4.38	257.5	87	0	0	1	1	1	5.47	12.69	341.5	84	4.07	277.25	128.75	0	184.8	169.8	0.28	0	-2.74	21	20.3	21.2
48	20211030BS06	1	UU试验	4.02	2	99	0	-2	15	330.2	0	16.4	4.45	260.2	87	0	0	1	1	1	5.56	12.69	344.2	84	4.1	278.6	130.1	0	185.7	170.7	0.28	0	-2.78	21.1	20.3	21.2
49	20211030BS06	1	UU试验	4.1	2.02	99	0	-3	15	333.6	0	14.6	4.55	262.9	87	0	0	1	1	1	5.69	12.75	346.9	84	4.13	279.95	131.45	0	186.6	171.6	0.27	0	-2.85	21	20.3	21.2
50	20211030BS06	1	UU试验	4.18	2.05	99	0	-2	15	336.2	0	16.4	4.62	263.7	87	0	0	1	1	1	5.78	12.75	347.7	84	4.14	280.35	131.85	0	186.9	171.9	0.27	0	-2.89	21	20.3	21.2
51	20211030BS06	1	UU试验	4.27	2.07	99	0	-2	15	339.6	0	16.4	4.73	266.4	87	0	0	1	1	1	5.91	12.75	350.4	84	4.17	281.7	133.2	0	187.8	172.8	0.27	0	-2.96	21	20.3	21.2
52	20211030BS06	1	UU试验	4.35	2.09	99	0	-3	15	342.2	0	14.6	4.8	268.4	87	0	0	1	1	1	6	12.75	352.4	84	4.2	282.7	134.2	0	188.5	173.5	0.27	0	-3	21	20.3	21.2
53	20211030BS06	1	UU试验	4.43	2.11	99	0	-3	15	346.5	0	16.4	4.9	271.8	87	0	0	1	1	1	6.13	12.81	355.8	84	4.24	284.4	135.9	0	189.6	174.6	0.27	0	-3.07	21	20.3	21.2
54	20211030BS06	1	UU试验	4.52	2.13	99	0	-3	15	349.9	0	16.4	4.97	273.1	87	0	0	1	1	1	6.21	12.81	357.1	84	4.25	285.05	136.55	0	190	175	0.27	0	-3.11	21	20.3	21.2
55	20211030BS06	1	UU试验	4.6	2.14	99	0	-3	15	353.3	0	16.4	5.08	275.8	87	0	0	1	1	1	6.35	12.81	359.8	84	4.28	286.4	137.9	0	190.9	175.9	0.26	0	-3.18	21	20.3	21.1
56	20211030BS06	1	UU试验	4.68	2.16	100	0	-3	15	355.9	0	16.4	5.16	277.8	87	0	0	1	1	1	6.45	12.81	362.8	85	4.27	288.9	138.9	0	192.6	177.6	0.26	0	-3.23	21	20.3	21.1
57	20211030BS06	1	UU试验	4.77	2.18	99	0	-3	15	360.1	0	16.4	5.26	281.1	87	0	0	1	1	1	6.58	12.88	365.1	84	4.35	289.05	140.55	0	192.7	177.7	0.26	0	-3.29	21	20.3	21.1
58	20211030BS06	1	UU试验	4.85	2.2	99	0	-3	15	362.7	0	16.4	5.33	281.6	87	0	0	1	1	1	6.66	12.88	365.6	84	4.35	289.3	140.8	0	192.9	177.9	0.26	0	-3.33	21	20.3	21.1
59	20211030BS06	1	UU试验	4.93	2.22	99	0	-2	15	366.1	0	16.4	5.44	284.2	87	0	0	1	1	1	6.8	12.88	368.2	84	4.38	290.6	142.1	0	193.7	178.7	0.26	0	-3.4	21	20.3	21.1
60	20211030BS06	1	UU试验	5.02	2.24	99	0	-3	15	368.7	0	16.4	5.51	286.3	87	0	0	1	1	1	6.89	12.88	370.3	84	4.41	291.65	143.15	0	194.4	179.4	0.26	0	-3.45	21	20.3	21.1
61	20211030BS06	1	UU试验	5.1	2.26	99	0	-3	15	372.1	0	16.4	5.62	288.9	87	0	0	1	1	1	7.03	12.94	372.9	84	4.44	292.95	144.45	0	195.3	180.3	0.26	0	-3.52	21	20.3	21.1
62	20211030BS06	1	UU试验	5.18	2.28	99	0	-3	15	373.8	0	16.4	5.69	288.9	87	0	0	1	1	1	7.11	12.94	372.9	84	4.44	292.95	144.45	0	195.3	180.3	0.26	0	-3.56	21	20.3	21.1
63	20211030BS06	1	UU试验	5.27	2.29	99	0	-3	15	378.1	0	16.4	5.79	292.2	87	0	0	1	1	1	7.24	12.94	376.2	84	4.48	294.6	146.1	0	196.4	181.4	0.25	0	-3.62	21	20.3	21.1
64	20211030BS06	1	UU试验	5.35	2.31	99	0	-3	15	380.7	0	16.4	5.86	294.2	87	0	0	1	1	1	7.33	12.94	378.2	84	4.5	295.6	147.1	0	197.1	182.1	0.25	0	-3.67	21	20.3	21.1
65	20211030BS06	1	UU试验	5.43	2.33	99	0	-3	15	384.1	0	16.4	5.96	296.8	87	0	0	1	1	1	7.45	12.94	380.8	84	4.53	296.9	148.4	0	197.9	182.9	0.25	0	-3.73	21	20.3	21.1
66	20211030BS06	1	UU试验	5.52	2.35	99	0	-2	16	385.8	0	16.4	6.03	298.1	87	0	0	1	1	1	7.54	13	381.1	83	4.59	297.55	149.05	0	198.4	182.4	0.25	0	-3.77	21	20.4	21.2
67	20211030BS06	1	UU试验	5.6	2.37	99	0	-2	16	389.2	0	16.4	6.13	299.4	87	0	0	1	1	1	7.66	13	382.4	83	4.61	298.2	149.7	0	198.8	182.8	0.25	0	-3.83	21	20.4	21.2
68	20211030BS06	1	UU试验	5.68	2.38	99	0	-3	16	390.9	0	16.4	6.2	300.7	87	0	0	1	1	1	7.75	13	383.7	83	4.62	298.85	150.35	0	199.2	183.2	0.25	0	-3.88	21	20.3	21.1
69	20211030BS06	1	UU试验	5.77	2.4	99	0	-2	16	395.2	0	16.4	6.3	304	87	0	0	1	1	1	7.88	13	387	83	4.66	300.5	152	0	200.3	184.3	0.25	0	-3.94	21	20.4	21.2
70	20211030BS06	1	UU试验	5.85	2.42	100	0	-2	16	396.9	0	16.4	6.37	305.3	87	0	0	1	1	1	7.96	13.07	389.3	84	4.63	302.65	152.65	0	201.8	185.8	0.25	0	-3.98	21	20.4	21.2
71	20211030BS06	1	UU试验	5.93	2.44	100	0	-2	16	400.3	0	16.4	6.48	306.3	87	0	0	1	1	1	8.1	13.07	390.3	84	4.65	303.15	153.15	0	202.1	186.1	0.25	0	-4.05	21	20.4	21.1
72	20211030BS06	1	UU试验	6.02	2.45	99	0	-3	16	402.1	0	16.4	6.55	307.7	87	0	0	1	1	1	8.19	13.07	390.7	83	4.71	302.35	153.85	0	201.6	185.6	0.24	0	-4.1	21	20.4	21.1
73	20211030BS06	1	UU试验	6.1	2.47	99	0	-3	16	405.5	0	16.4	6.66	310.3	87	0	0	1	1	1	8.32	13.07	393.3	83	4.74	303.65	155.15	0	202.4	186.4	0.24	0	-4.16	21	20.4	21.1
74	20211030BS06	1	UU试验	6.18	2.49	99	0	-2	16	408	0	16.4	6.73	312.2	87	0	0	1	1	1	8.41	13.13	395.2	83	4.76	304.6	156.1	0	203.1	187.1	0.24	0	-4.21	21	20.4	21.1
75	20211030BS06	1	UU试验	6.27	2.5	99	0	-2	16	410.6	0	16.4	6.84	312.7	87	0	0	1	1	1	8.55	13.13	395.7	83	4.77	304.85	156.35	0	203.2	187.2	0.24	0	-4.28	21	20.4	21.1
76	20211030BS06	1	UU试验	6.35	2.52	99	0	-3	16	413.2	0	16.4	6.91	314.7	87	0	0	1	1	1	8.64	13.13	397.7	83	4.79	305.85	157.35	0	203.9	187.9	0.24	0	-4.32	21	20.4	21.1
77	20211030BS06	1	UU试验	6.43	2.54	100	0	-2	16	416.6	0	16.4	7.02	317.3	87	0	0	1	1	1	8.78	13.13	401.3	84	4.78	308.65	158.65	0	205.8	189.8	0.24	0	-4.39	21	20.4	21.1
78	20211030BS06	1	UU试验	6.52	2.55	99	0	-3	16	418.3	0	16.4	7.1	318.6	87	0	0	1	1	1	8.88	13.2	401.6	83	4.84	307.8	159.3	0	205.2	189.2	0.24	0	-4.44	21	20.4	21.1
79	20211030BS06	1	UU试验	6.6	2.57	99	0	-3	16	421.7	0	16.4	7.21	319.5	87	0	0	1	1	1	9.01	13.2	402.5	83	4.85	308.25	159.75	0	205.5	189.5	0.24	0	-4.51	21	20.4	21.1
80	20211030BS06	1	UU试验	6.68	2.59	99	0	-2	16	423.4	0	16.4	7.28	320.8	87	0	0	1	1	1	9.1	13.2	403.8	83	4.87	308.9	160.4	0	205.9	189.9	0.24	0	-4.55	21	20.4	21.1
81	20211030BS06	1	UU试验	6.77	2.6	99	0	-2	16	426	0	16.4	7.39	322.7	87	0	0	1	1	1	9.24	13.2	405.7	83	4.89	309.85	161.35	0	206.6	190.6	0.23	0	-4.62	21	20.4	21.1
82	20211030BS06	1	UU试验	6.85	2.62	100	0	-3	16	428.6	0	16.4	7.46	324.7	87	0	0	1	1	1	9.32	13.26	408.7	84	4.87	312.35	162.35	0	208.2	192.2	0.24	0	-4.66	21	20.4	21.1
83	20211030BS06	1	UU试验	6.93	2.63	99	0	-2	16	432	0	16.4	7.58	325.8	87	0	0	1	1	1	9.48	13.26	408.8	83	4.93	311.4	162.9	0	207.6	191.6	0.23	0	-4.74	21	20.4	21.1
84	20211030BS06	1	UU试验	7.02	2.65	99	0	-3	16	433.7	0	16.4	7.65	327.1	87	0	0	1	1	1	9.56	13.26	410.1	83	4.94	312.05	163.55	0	208	192	0.23	0	-4.78	21	20.4	21.1
85	20211030BS06	1	UU试验	7.1	2.66	99	0	-2	16	437.1	0	16.4	7.76	329.6	87	0	0	1	1	1	9.7	13.26	412.6	83	4.97	313.3	164.8	0	208.9	192.9	0.23	0	-4.85	21	20.4	21.1
86	20211030BS06	1	UU试验	7.18	2.68	99	0	-2	16	439.7	0	16.4	7.84	331.6	87	0	0	1	1	1	9.8	13.32	414.6	83	5	314.3	165.8	0	209.5	193.5	0.23	0	-4.9	21	20.4	21.1
87	20211030BS06	1	UU试验	7.27	2.7	100	0	-2	16	443.1	0	16.4	7.95	332.7	87	0	0	1	1	1	9.94	13.32	416.7	84	4.96	316.35	166.35	0	210.9	194.9	0.23	0	-4.97	21	20.4	21.1
88	20211030BS06	1	UU试验	7.35	2.71	99	0	-3	16	445.7	0	16.4	8.02	334.6	87	0	0	1	1	1	10.03	13.32	417.6	83	5.03	315.8	167.3	0	210.5	194.5	0.23	0	-5.02	21	20.4	21.1
89	20211030BS06	1	UU试验	7.43	2.73	99	0	-2	16	448.3	0	18.2	8.13	336.6	87	0	0	1	1	1	10.16	13.39	419.6	83	5.06	316.8	168.3	0	211.2	195.2	0.23	0	-5.08	21	20.4	21.1
90	20211030BS06	1	UU试验	7.52	2.74	99	0	-2	16	450.8	0	18.2	8.21	336.7	87	0	0	1	1	1	10.26	13.39	419.7	83	5.06	316.85	168.35	0	211.2	195.2	0.23	0	-5.13	21	20.4	21.1
91	20211030BS06	1	UU试验	7.6	2.76	99	0	-2	16	454.2	0	18.2	8.32	339.2	87	0	0	1	1	1	10.4	13.39	422.2	83	5.09	318.1	169.6	0	212.1	196.1	0.23	0	-5.2	21	20.4	21.1
92	20211030BS06	1	UU试验	7.68	2.77	98	0	-3	16	455.9	0	16.4	8.39	340.5	87	0	0	1	1	1	10.49	13.39	422.5	82	5.15	317.25	170.25	0	211.5	195.5	0.22	0	-5.25	21	20.4	21.1
93	20211030BS06	1	UU试验	7.77	2.79	98	0	-2	16	460.2	0	18.2	8.5	343.7	87	0	0	1	1	1	10.63	13.45	425.7	82	5.19	318.85	171.85	0	212.6	196.6	0.22	0	-5.32	21	20.4	21.1
94	20211030BS06	1	UU试验	7.85	2.8	99	0	-2	17	462.8	0	18.2	8.57	344.1	87	0	0	1	1	1	10.71	13.45	426.1	82	5.2	320.55	172.05	0	213.7	196.7	0.22	0	-5.36	21	20.4	21.1
95	20211030BS06	1	UU试验	7.93	2.82	100	0	-2	17	466.2	0	16.4	8.68	346.6	87	0	0	1	1	1	10.85	13.45	429.6	83	5.18	323.3	173.3	0	215.5	198.5	0.22	0	-5.43	21	20.4	21.1
96	20211030BS06	1	UU试验	8.02	2.83	100	0	-2	17	467.9	0	18.2	8.76	347.9	87	0	0	1	1	1	10.95	13.45	430.9	83	5.19	323.95	173.95	0	216	199	0.22	0	-5.47	21	20.4	21.1
97	20211030BS06	1	UU试验	8.1	2.85	100	0	-2	17	471.3	0	18.2	8.87	350.4	87	0	0	1	1	1	11.09	13.52	433.4	83	5.22	325.2	175.2	0	216.8	199.8	0.22	0	-5.55	21	20.4	21.1
98	20211030BS06	1	UU试验	8.18	2.86	99	0	-2	17	473.1	0	18.2	8.94	349.9	87	0	0	1	1	1	11.18	13.52	431.9	82	5.27	323.45	174.95	0	215.6	198.6	0.22	0	-5.59	21	20.4	21.1
99	20211030BS06	1	UU试验	8.27	2.88	99	0	-2	17	475.6	0	18.2	9.04	351.8	87	0	0	1	1	1	11.3	13.52	433.8	82	5.29	324.4	175.9	0	216.3	199.3	0.22	0	-5.65	21	20.4	21.1
100	20211030BS06	1	UU试验	8.35	2.89	99	0	-2	17	478.2	0	18.2	9.11	353.7	87	0	0	1	1	1	11.39	13.52	435.7	82	5.31	325.35	176.85	0	216.9	199.9	0.22	0	-5.7	21	20.4	21.1
101	20211030BS06	1	UU试验	8.43	2.9	99	0	-2	17	479.9	0	18.2	9.22	355	87	0	0	1	1	1	11.53	13.58	437	82	5.33	326	177.5	0	217.3	200.3	0.22	0	-5.77	21	20.4	21.1
102	20211030BS06	1	UU试验	8.52	2.92	100	0	-2	17	482.5	0	18.2	9.28	355.3	87	0	0	1	1	1	11.6	13.58	438.3	83	5.28	327.65	177.65	0	218.4	201.4	0.22	0	-5.8	21	20.4	21.1
103	20211030BS06	1	UU试验	8.6	2.93	99	0	-3	17	485	0	16.4	9.39	357.1	87	0	0	1	1	1	11.74	13.58	439.1	82	5.35	327.05	178.55	0	218	201	0.22	0	-5.87	21	20.4	21.1
104	20211030BS06	1	UU试验	8.68	2.95	99	0	-2	17	485.9	0	18.2	9.46	357.8	87	0	0	1	1	1	11.83	13.58	439.8	82	5.36	327.4	178.9	0	218.3	201.3	0.22	0	-5.92	21	20.4	21.1
105	20211030BS06	1	UU试验	8.77	2.96	99	0	-2	17	487.6	0	18.2	9.56	359.1	87	0	0	1	1	1	11.95	13.65	441.1	82	5.38	328.05	179.55	0	218.7	201.7	0.22	0	-5.98	21	20.4	21.1
106	20211030BS06	1	UU试验	8.85	2.97	99	0	-2	17	488.5	0	18.2	9.63	357.9	87	0	0	1	1	1	12.04	13.65	439.9	82	5.36	327.45	178.95	0	218.3	201.3	0.22	0	-6.02	21	20.4	21.1
107	20211030BS06	1	UU试验	8.93	2.99	99	0	-2	17	490.2	0	18.2	9.73	359.1	87	0	0	1	1	1	12.16	13.65	441.1	82	5.38	328.05	179.55	0	218.7	201.7	0.22	0	-6.08	21	20.4	21.1
108	20211030BS06	1	UU试验	9.02	3	99	0	-3	17	491.9	0	18.2	9.8	360.4	87	0	0	1	1	1	12.25	13.65	442.4	82	5.4	328.7	180.2	0	219.1	202.1	0.22	0	-6.13	21	20.4	21.1
109	20211030BS06	1	UU试验	9.1	3.02	99	0	-2	17	493.6	0	18.2	9.9	361.6	87	0	0	1	1	1	12.38	13.72	443.6	82	5.41	329.3	180.8	0	219.5	202.5	0.21	0	-6.19	21	20.4	21.1
110	20211030BS06	1	UU试验	9.18	3.03	99	0	-2	17	494.4	0	18.2	9.97	360.3	87	0	0	1	1	1	12.46	13.72	442.3	82	5.39	328.65	180.15	0	219.1	202.1	0.22	0	-6.23	21	20.4	21.1
111	20211030BS06	1	UU试验	9.27	3.04	99	0	-2	17	495.3	0	18.2	10.07	361	87	0	0	1	1	1	12.59	13.72	443	82	5.4	329	180.5	0	219.3	202.3	0.22	0	-6.3	21	20.4	21.1
112	20211030BS06	1	UU试验	9.35	3.06	99	0	-2	17	496.2	0	18.2	10.14	361.7	87	0	0	1	1	1	12.68	13.72	443.7	82	5.41	329.35	180.85	0	219.6	202.6	0.21	0	-6.34	21	20.4	21.1
113	20211030BS06	1	UU试验	9.43	3.07	99	0	-2	17	498.7	0	18.2	10.25	363.5	87	0	0	1	1	1	12.81	13.78	445.5	82	5.43	330.25	181.75	0	220.2	203.2	0.21	0	-6.41	21	20.4	21.1
114	20211030BS06	1	UU试验	9.52	3.08	100	0	-2	17	499.6	0	18.2	10.32	362.6	87	0	0	1	1	1	12.9	13.78	445.6	83	5.37	331.3	181.3	0	220.9	203.9	0.22	0	-6.45	21	20.4	21.1
115	20211030BS06	1	UU试验	9.6	3.1	99	0	-3	17	502.1	0	18.2	10.42	364.4	87	0	0	1	1	1	13.03	13.78	446.4	82	5.44	330.7	182.2	0	220.5	203.5	0.21	0	-6.52	21	20.4	21.1
116	20211030BS06	1	UU试验	9.68	3.11	99	0	-3	17	502.1	0	18.2	10.49	364.4	87	0	0	1	1	1	13.11	13.78	446.4	82	5.44	330.7	182.2	0	220.5	203.5	0.21	0	-6.56	21	20.4	21.1
117	20211030BS06	1	UU试验	9.77	3.13	99	0	-2	17	503.9	0	18.2	10.59	365.7	87	0	0	1	1	1	13.24	13.85	447.7	82	5.46	331.35	182.85	0	220.9	203.9	0.21	0	-6.62	21	20.4	21.1
118	20211030BS06	1	UU试验	9.85	3.14	99	0	-2	17	505.6	0	18.2	10.66	365.1	87	0	0	1	1	1	13.33	13.85	447.1	82	5.45	331.05	182.55	0	220.7	203.7	0.21	0	-6.67	21	20.4	21.1
119	20211030BS06	1	UU试验	9.93	3.15	99	0	-2	17	507.3	0	18.2	10.76	366.3	87	0	0	1	1	1	13.45	13.85	448.3	82	5.47	331.65	183.15	0	221.1	204.1	0.21	0	-6.73	21	20.4	21.1
120	20211030BS06	1	UU试验	10.02	3.16	99	0	-2	17	509	0	18.2	10.83	367.5	87	0	0	1	1	1	13.54	13.91	449.5	82	5.48	332.25	183.75	0	221.5	204.5	0.21	0	-6.77	21	20.4	21.1
121	20211030BS06	1	UU试验	10.1	3.18	100	0	-2	17	511.6	0	18.2	10.93	367.8	87	0	0	1	1	1	13.66	13.91	450.8	83	5.43	333.9	183.9	0	222.6	205.6	0.21	0	-6.83	21	20.4	21.1
122	20211030BS06	1	UU试验	10.18	3.19	99	0	-2	17	512.4	0	18.2	11	368.4	87	0	0	1	1	1	13.75	13.91	450.4	82	5.49	332.7	184.2	0	221.8	204.8	0.21	0	-6.88	21	20.4	21.1
123	20211030BS06	1	UU试验	10.27	3.2	99	0	-2	17	514.1	0	18.2	11.1	369.6	87	0	0	1	1	1	13.88	13.91	451.6	82	5.51	333.3	184.8	0	222.2	205.2	0.21	0	-6.94	21	20.4	21.1
124	20211030BS06	1	UU试验	10.35	3.22	100	0	-2	17	515	0	18.2	11.17	370.2	87	0	0	1	1	1	13.96	13.98	453.2	83	5.46	335.1	185.1	0	223.4	206.4	0.21	0	-6.98	21	20.4	21.1
125	20211030BS06	1	UU试验	10.43	3.23	99	0	-2	17	517.5	0	18.2	11.27	370.2	87	0	0	1	1	1	14.09	13.98	452.2	82	5.51	333.6	185.1	0	222.4	205.4	0.21	0	-7.05	21	20.4	21.1
126	20211030BS06	1	UU试验	10.52	3.24	99	0	-2	17	519.3	0	18.2	11.34	371.5	87	0	0	1	1	1	14.18	13.98	453.5	82	5.53	334.25	185.75	0	222.8	205.8	0.21	0	-7.09	21	20.4	21.1
127	20211030BS06	1	UU试验	10.6	3.26	99	0	-2	17	521	0	18.2	11.44	372.7	87	0	0	1	1	1	14.3	13.98	454.7	82	5.55	334.85	186.35	0	223.2	206.2	0.21	0	-7.15	21	20.4	21.1
128	20211030BS06	1	UU试验	10.68	3.27	100	0	-2	17	522.7	0	18.2	11.51	373.9	87	0	0	1	1	1	14.39	14.05	456.9	83	5.5	336.95	186.95	0	224.6	207.6	0.21	0	-7.2	21	20.4	21.1
129	20211030BS06	1	UU试验	10.77	3.28	100	0	-2	17	524.4	0	18.2	11.61	373.2	87	0	0	1	1	1	14.51	14.05	456.2	83	5.5	336.6	186.6	0	224.4	207.4	0.21	0	-7.26	21	20.4	21.1
130	20211030BS06	1	UU试验	10.85	3.29	100	0	-2	17	526.1	0	18.2	11.68	374.4	87	0	0	1	1	1	14.6	14.05	457.4	83	5.51	337.2	187.2	0	224.8	207.8	0.21	0	-7.3	21	20.4	21.1
131	20211030BS06	1	UU试验	10.93	3.31	99	0	-2	17	528.7	0	18.2	11.78	376.3	87	0	0	1	1	1	14.73	14.05	458.3	82	5.59	336.65	188.15	0	224.4	207.4	0.21	0	-7.37	21	20.4	21.1
132	20211030BS06	1	UU试验	11.02	3.32	99	0	-3	17	529.5	0	18.2	11.86	376.9	87	0	0	1	1	1	14.83	14.11	458.9	82	5.6	336.95	188.45	0	224.6	207.6	0.21	0	-7.42	21	20.4	21.1
133	20211030BS06	1	UU试验	11.1	3.33	99	0	-2	17	532.1	0	18.2	11.96	377.1	87	0	0	1	1	1	14.95	14.11	459.1	82	5.6	337.05	188.55	0	224.7	207.7	0.21	0	-7.48	21	20.4	21.1
134	20211030BS06	1	UU试验	11.18	3.34	99	0	-2	17	533.8	0	18.2	12.04	378.3	87	0	0	1	1	1	15.05	14.11	460.3	82	5.61	337.65	189.15	0	225.1	208.1	0.21	0	-7.53	21	20.4	21.1
135	20211030BS06	1	UU试验	11.27	3.36	99	0	-2	17	536.4	0	18.2	12.14	380.2	87	0	0	1	1	1	15.18	14.18	462.2	82	5.64	338.6	190.1	0	225.7	208.7	0.21	0	-7.59	21	20.4	21.1
136	20211030BS06	1	UU试验	11.35	3.37	99	0	-2	17	537.2	0	18.2	12.22	378.8	87	0	0	1	1	1	15.28	14.18	460.8	82	5.62	337.9	189.4	0	225.3	208.3	0.21	0	-7.64	21	20.4	21.1
137	20211030BS06	1	UU试验	11.43	3.38	99	0	-2	17	538.9	0	18.2	12.33	380	87	0	0	1	1	1	15.41	14.18	462	82	5.63	338.5	190	0	225.7	208.7	0.21	0	-7.71	21	20.4	21.1
138	20211030BS06	1	UU试验	11.52	3.39	99	0	-2	17	540.6	0	18.2	12.4	381.2	87	0	0	1	1	1	15.5	14.18	463.2	82	5.65	339.1	190.6	0	226.1	209.1	0.21	0	-7.75	21	20.4	21.1
139	20211030BS06	1	UU试验	11.6	3.41	100	0	-2	17	542.3	0	18.2	12.5	382.4	87	0	0	1	1	1	15.63	14.25	465.4	83	5.61	341.2	191.2	0	227.5	210.5	0.21	0	-7.82	21	20.4	21.1
140	20211030BS06	1	UU试验	11.68	3.42	100	0	-2	17	544.1	0	18.2	12.57	381.8	87	0	0	1	1	1	15.71	14.25	464.8	83	5.6	340.9	190.9	0	227.3	210.3	0.21	0	-7.86	21	20.4	21.1
141	20211030BS06	1	UU试验	11.77	3.43	100	0	-2	17	545.8	0	18.2	12.68	383	87	0	0	1	1	1	15.85	14.25	466	83	5.61	341.5	191.5	0	227.7	210.7	0.21	0	-7.93	21	20.4	21.1
142	20211030BS06	1	UU试验	11.85	3.44	100	0	-2	17	547.5	0	18.2	12.76	384.2	87	0	0	1	1	1	15.95	14.25	467.2	83	5.63	342.1	192.1	0	228.1	211.1	0.21	0	-7.98	21	20.4	21.1
143	20211030BS06	1	UU试验	11.93	3.45	99	0	-2	17	549.2	0	18.2	12.86	385.4	87	0	0	1	1	1	16.08	14.31	467.4	82	5.7	341.2	192.7	0	227.5	210.5	0.2	0	-8.04	21	20.4	21.1
144	20211030BS06	1	UU试验	12.02	3.47	99	0	-2	17	550	0	18.2	12.94	384.3	87	0	0	1	1	1	16.18	14.31	466.3	82	5.69	340.65	192.15	0	227.1	210.1	0.2	0	-8.09	21	20.4	21.1
145	20211030BS06	1	UU试验	12.1	3.48	99	0	-2	17	552.6	0	18.2	13.04	386.2	87	0	0	1	1	1	16.3	14.31	468.2	82	5.71	341.6	193.1	0	227.7	210.7	0.2	0	-8.15	21	20.4	21.1
146	20211030BS06	1	UU试验	12.18	3.49	99	0	-2	18	553.5	0	18.2	13.12	386.8	87	0	0	1	1	1	16.4	14.38	467.8	81	5.78	341.9	193.4	0	227.9	209.9	0.2	0	-8.2	21	20.4	21.1
147	20211030BS06	1	UU试验	12.27	3.5	99	0	-2	17	556	0	18.2	13.23	386.6	87	0	0	1	1	1	16.54	14.38	468.6	82	5.71	341.8	193.3	0	227.9	210.9	0.2	0	-8.27	21	20.4	21.1
148	20211030BS06	1	UU试验	12.35	3.51	99	0	-3	17	557.7	0	18.2	13.3	387.8	87	0	0	1	1	1	16.63	14.38	469.8	82	5.73	342.4	193.9	0	228.3	211.3	0.2	0	-8.32	21	20.4	21.1
149	20211030BS06	1	UU试验	12.43	3.53	99	0	-2	17	560.3	0	18.2	13.41	389.6	87	0	0	1	1	1	16.76	14.45	471.6	82	5.75	343.3	194.8	0	228.9	211.9	0.2	0	-8.38	21	20.4	21.1
150	20211030BS06	1	UU试验	12.52	3.54	100	0	-2	18	562	0	18.2	13.48	388.9	87	0	0	1	1	1	16.85	14.45	470.9	82	5.74	344.45	194.45	0	229.6	211.6	0.2	0	-8.43	21	20.4	21.1
151	20211030BS06	1	UU试验	12.6	3.55	99	0	-3	17	563.7	0	18.2	13.59	390.1	87	0	0	1	1	1	16.99	14.45	472.1	82	5.76	343.55	195.05	0	229	212	0.2	0	-8.49	21	20.4	21.1
152	20211030BS06	1	UU试验	12.68	3.56	100	0	-2	18	565.4	0	18.2	13.66	391.3	87	0	0	1	1	1	17.08	14.45	473.3	82	5.77	345.65	195.65	0	230.4	212.4	0.2	0	-8.54	21	20.4	21.1
153	20211030BS06	1	UU试验	12.77	3.57	100	0	-2	17	567.2	0	18.2	13.77	392.5	87	0	0	1	1	1	17.21	14.51	475.5	83	5.73	346.25	196.25	0	230.8	213.8	0.2	0	-8.61	21	20.4	21.1
154	20211030BS06	1	UU试验	12.85	3.58	100	0	-2	18	568.9	0	18.2	13.84	392.1	87	0	0	1	1	1	17.3	14.51	474.1	82	5.78	346.05	196.05	0	230.7	212.7	0.2	0	-8.65	21	20.4	21.1
155	20211030BS06	1	UU试验	12.93	3.6	100	0	-2	17	570.6	0	18.2	13.94	393.2	87	0	0	1	1	1	17.43	14.51	476.2	83	5.74	346.6	196.6	0	231.1	214.1	0.2	0	-8.72	21	20.4	21.1
156	20211030BS06	1	UU试验	13.02	3.61	100	0	-2	18	571.4	0	18.2	14.01	393.8	87	0	0	1	1	1	17.51	14.58	475.8	82	5.8	346.9	196.9	0	231.3	213.3	0.2	0	-8.76	21	20.4	21.1
157	20211030BS06	1	UU试验	13.1	3.62	99	0	-2	18	574.9	0	18.2	14.11	394.3	87	0	0	1	1	1	17.64	14.58	475.3	81	5.87	345.65	197.15	0	230.4	212.4	0.2	0	-8.82	21	20.4	21.1
158	20211030BS06	1	UU试验	13.18	3.63	99	0	-2	17	575.7	0	18.2	14.18	394.9	87	0	0	1	1	1	17.73	14.58	476.9	82	5.82	345.95	197.45	0	230.6	213.6	0.2	0	-8.87	21	20.4	21.1
159	20211030BS06	1	UU试验	13.27	3.64	99	0	-2	17	577.4	0	18.2	14.29	396	87	0	0	1	1	1	17.86	14.58	478	82	5.83	346.5	198	0	231	214	0.2	0	-8.93	21	20.4	21.1
160	20211030BS06	1	UU试验	13.35	3.65	100	0	-2	18	579.1	0	18.2	14.36	397.2	87	0	0	1	1	1	17.95	14.65	479.2	82	5.84	348.6	198.6	0	232.4	214.4	0.2	0	-8.98	21	20.4	21.1
161	20211030BS06	1	UU试验	13.43	3.67	99	0	-2	18	580	0	18.2	14.46	395.9	87	0	0	1	1	1	18.08	14.65	476.9	81	5.89	346.45	197.95	0	231	213	0.2	0	-9.04	21	20.4	21.1
162	20211030BS06	1	UU试验	13.52	3.68	99	0	-2	18	581.7	0	18.2	14.53	397.1	87	0	0	1	1	1	18.16	14.65	478.1	81	5.9	347.05	198.55	0	231.4	213.4	0.2	0	-9.08	21	20.4	21.1
163	20211030BS06	1	UU试验	13.6	3.69	100	0	-2	18	582.6	0	18.2	14.63	397.7	87	0	0	1	1	1	18.29	14.72	479.7	82	5.85	348.85	198.85	0	232.6	214.6	0.2	0	-9.15	21	20.4	21.1
164	20211030BS06	1	UU试验	13.68	3.7	100	0	-2	18	582.6	0	18.2	14.7	395.8	87	0	0	1	1	1	18.38	14.72	477.8	82	5.83	347.9	197.9	0	231.9	213.9	0.2	0	-9.19	21	20.4	21.1
165	20211030BS06	1	UU试验	13.77	3.71	100	0	-2	18	584.3	0	18.2	14.8	396.9	87	0	0	1	1	1	18.5	14.72	478.9	82	5.84	348.45	198.45	0	232.3	214.3	0.2	0	-9.25	21	20.4	21.1
166	20211030BS06	1	UU试验	13.85	3.72	99	0	-2	18	585.1	0	18.2	14.87	397.5	87	0	0	1	1	1	18.59	14.72	478.5	81	5.91	347.25	198.75	0	231.5	213.5	0.2	0	-9.3	21	20.4	21.1
167	20211030BS06	1	UU试验	13.93	3.73	99	0	-2	18	586	0	18.2	14.97	398.1	87	0	0	1	1	1	18.71	14.79	479.1	81	5.91	347.55	199.05	0	231.7	213.7	0.2	0	-9.36	21	20.4	21.1
168	20211030BS06	1	UU试验	14.02	3.74	100	0	-2	18	586	0	18.2	15.04	396.2	87	0	0	1	1	1	18.8	14.79	478.2	82	5.83	348.1	198.1	0	232.1	214.1	0.2	0	-9.4	21	20.4	21.1
169	20211030BS06	1	UU试验	14.1	3.75	99	0	-2	18	588.5	0	18.2	15.14	397.9	87	0	0	1	1	1	18.93	14.79	478.9	81	5.91	347.45	198.95	0	231.6	213.6	0.2	0	-9.47	21	20.4	21.1
170	20211030BS06	1	UU试验	14.18	3.77	99	0	-2	18	588.5	0	18.2	15.21	397.9	87	0	0	1	1	1	19.01	14.79	478.9	81	5.91	347.45	198.95	0	231.6	213.6	0.2	0	-9.51	21	20.4	21.1
171	20211030BS06	1	UU试验	14.27	3.78	99	0	-3	18	589.4	0	18.2	15.31	398.5	87	0	0	1	1	1	19.14	14.85	479.5	81	5.92	347.75	199.25	0	231.8	213.8	0.2	0	-9.57	21	20.4	21.1
172	20211030BS06	1	UU试验	14.35	3.79	99	0	-3	18	590.3	0	18.2	15.38	397.5	87	0	0	1	1	1	19.23	14.85	478.5	81	5.91	347.25	198.75	0	231.5	213.5	0.2	0	-9.62	21	20.4	21.1
173	20211030BS06	1	UU试验	14.43	3.8	100	0	-2	18	592	0	18.2	15.48	398.7	87	0	0	1	1	1	19.35	14.85	480.7	82	5.86	349.35	199.35	0	232.9	214.9	0.2	0	-9.68	21	20.4	21.1
174	20211030BS06	1	UU试验	14.52	3.81	100	0	-2	18	592.8	0	18.2	15.55	399.2	87	0	0	1	1	1	19.44	14.92	481.2	82	5.87	349.6	199.6	0	233.1	215.1	0.2	0	-9.72	21	20.4	21.1
175	20211030BS06	1	UU试验	14.6	3.82	100	0	-2	18	594.5	0	18.2	15.66	398.5	87	0	0	1	1	1	19.58	14.92	480.5	82	5.86	349.25	199.25	0	232.8	214.8	0.2	0	-9.79	21	20.4	21.1
176	20211030BS06	1	UU试验	14.68	3.83	99	0	-2	18	595.4	0	18.2	15.72	399.1	87	0	0	1	1	1	19.65	14.92	480.1	81	5.93	348.05	199.55	0	232	214	0.2	0	-9.82	21	20.4	21.1
177	20211030BS06	1	UU试验	14.77	3.84	99	0	-2	18	596.2	0	18.2	15.82	399.6	87	0	0	1	1	1	19.77	14.99	480.6	81	5.93	348.3	199.8	0	232.2	214.2	0.2	0	-9.89	21	20.4	21.1
178	20211030BS06	1	UU试验	14.85	3.85	99	0	-2	18	597.1	0	18.2	15.89	398.3	87	0	0	1	1	1	19.86	14.99	479.3	81	5.92	347.65	199.15	0	231.8	213.8	0.2	0	-9.93	21	20.4	21.1
179	20211030BS06	1	UU试验	14.93	3.86	99	0	-2	18	598.8	0	18.2	15.99	399.5	87	0	0	1	1	1	19.99	14.99	480.5	81	5.93	348.25	199.75	0	232.2	214.2	0.2	0	-9.99	21	20.4	21.1
180	20211030BS06	1	UU试验	15.02	3.88	100	0	-2	18	599.7	0	18.2	16.06	400.1	87	0	0	1	1	1	20.08	14.99	482.1	82	5.88	350.05	200.05	0	233.4	215.4	0.2	0	-10.04	21	20.4	21.1
181	20211030BS06	1	UU试验	15.1	3.89	100	0	-2	18	600.5	0	18.2	16.16	400.6	87	0	0	1	1	1	20.2	15.06	482.6	82	5.89	350.3	200.3	0	233.5	215.5	0.2	0	-10.1	21	20.4	21.1
182	20211030BS06	1	UU试验	15.18	3.9	100	0	-2	18	602.2	0	18.2	16.22	399.9	87	0	0	1	1	1	20.28	15.06	481.9	82	5.88	349.95	199.95	0	233.3	215.3	0.2	0	-10.14	21	20.4	21.1
183	20211030BS06	1	UU试验	15.27	3.91	100	0	-2	18	603.9	0	18.2	16.32	401	87	0	0	1	1	1	20.4	15.06	483	82	5.89	350.5	200.5	0	233.7	215.7	0.2	0	-10.2	21	20.4	21.1
184	20211030BS06	1	UU试验	15.35	3.92	100	0	-2	18	604.8	0	18.2	16.39	401.6	87	0	0	1	1	1	20.49	15.06	483.6	82	5.9	350.8	200.8	0	233.9	215.9	0.2	0	-10.24	21	20.4	21.1
185	20211030BS06	1	UU试验	15.43	3.93	100	0	-2	18	605.7	0	18.2	16.49	402.2	87	0	0	1	1	1	20.61	15.13	484.2	82	5.9	351.1	201.1	0	234.1	216.1	0.2	0	-10.31	21	20.4	21.1
186	20211030BS06	1	UU试验	15.52	3.94	99	0	-2	18	606.5	0	18.2	16.56	400.9	87	0	0	1	1	1	20.7	15.13	481.9	81	5.95	348.95	200.45	0	232.6	214.6	0.2	0	-10.35	21	20.4	21.1
187	20211030BS06	1	UU试验	15.6	3.95	99	0	-2	18	608.2	0	18.2	16.66	402	87	0	0	1	1	1	20.83	15.13	483	81	5.96	349.5	201	0	233	215	0.2	0	-10.41	21	20.4	21.1
188	20211030BS06	1	UU试验	15.68	3.96	99	0	-2	18	609.1	0	18.2	16.73	402.6	87	0	0	1	1	1	20.91	15.2	483.6	81	5.97	349.8	201.3	0	233.2	215.2	0.2	0	-10.46	21	20.4	21.1
189	20211030BS06	1	UU试验	15.77	3.97	99	0	-2	18	610.8	0	18.2	16.84	401.8	87	0	0	1	1	1	21.05	15.2	482.8	81	5.96	349.4	200.9	0	232.9	214.9	0.2	0	-10.53	21	20.4	21.1
190	20211030BS06	1	UU试验	15.85	3.98	99	0	-2	18	611.6	0	18.2	16.91	402.4	87	0	0	1	1	1	21.14	15.2	483.4	81	5.97	349.7	201.2	0	233.1	215.1	0.2	0	-10.57	21	20.4	21.1
191	20211030BS06	1	UU试验	15.93	3.99	99	0	-2	18	612.5	0	18.2	17.02	403	87	0	0	1	1	1	21.28	15.27	484	81	5.98	350	201.5	0	233.3	215.3	0.2	0	-10.64	21	20.4	21.1
192	20211030BS06	1	UU试验	16.02	4	99	0	-2	18	614.2	0	18.2	17.09	402.2	87	0	0	1	1	1	21.36	15.27	483.2	81	5.97	349.6	201.1	0	233.1	215.1	0.2	0	-10.68	21	20.4	21.1
193	20211030BS06	1	UU试验	16.1	4.01	99	0	-2	18	615.1	0	18.2	17.2	402.8	87	0	0	1	1	1	21.5	15.27	483.8	81	5.97	349.9	201.4	0	233.3	215.3	0.2	0	-10.75	21	20.4	21.1
194	20211030BS06	1	UU试验	16.18	4.02	99	0	-2	18	615.9	0	18.2	17.27	403.3	87	0	0	1	1	1	21.59	15.34	484.3	81	5.98	350.15	201.65	0	233.4	215.4	0.2	0	-10.8	21	20.4	21.1
195	20211030BS06	1	UU试验	16.27	4.03	99	0	-2	18	617.6	0	18.2	17.37	402.6	87	0	0	1	1	1	21.71	15.34	483.6	81	5.97	349.8	201.3	0	233.2	215.2	0.2	0	-10.86	21	20.4	21.1
196	20211030BS06	1	UU试验	16.35	4.04	99	0	-2	18	619.3	0	18.2	17.44	403.7	87	0	0	1	1	1	21.8	15.34	484.7	81	5.98	350.35	201.85	0	233.6	215.6	0.2	0	-10.9	21	20.4	21.1
197	20211030BS06	1	UU试验	16.43	4.05	99	0	-2	18	621	0	18.2	17.56	404.8	87	0	0	1	1	1	21.95	15.41	485.8	81	6	350.9	202.4	0	233.9	215.9	0.2	0	-10.98	21	20.4	21.1
198	20211030BS06	1	UU试验	16.52	4.06	99	0	-2	18	621.9	0	18.2	17.63	403.6	87	0	0	1	1	1	22.04	15.41	484.6	81	5.98	350.3	201.8	0	233.5	215.5	0.2	0	-11.02	21	20.4	21.1
199	20211030BS06	1	UU试验	16.6	4.07	99	0	-2	18	623.6	0	18.2	17.74	404.7	87	0	0	1	1	1	22.18	15.41	485.7	81	6	350.85	202.35	0	233.9	215.9	0.2	0	-11.09	21	20.4	21.1
200	20211030BS06	1	UU试验	16.68	4.08	100	0	-2	18	624.5	0	18.2	17.81	405.3	87	0	0	1	1	1	22.26	15.41	487.3	82	5.94	352.65	202.65	0	235.1	217.1	0.2	0	-11.13	21	20.4	21.1
201	20211030BS06	1	UU试验	16.77	4.09	99	0	-2	18	626.2	0	18.2	17.92	406.4	87	0	0	1	1	1	22.4	15.48	487.4	81	6.02	351.7	203.2	0	234.5	216.5	0.2	0	-11.2	21	20.4	21.1
202	20211030BS06	1	UU试验	16.85	4.1	99	0	-2	18	627.9	0	18.2	18	405.6	87	0	0	1	1	1	22.5	15.48	486.6	81	6.01	351.3	202.8	0	234.2	216.2	0.2	0	-11.25	21	20.4	21.1
203	20211030BS06	1	UU试验	16.93	4.12	99	0	-2	18	628.7	0	18.2	18.11	406.1	87	0	0	1	1	1	22.64	15.54	487.1	81	6.01	351.55	203.05	0	234.4	216.4	0.2	0	-11.32	21	20.4	21.1
204	20211030BS06	1	UU试验	17.02	4.13	99	0	-2	18	630.5	0	18.2	18.17	405.7	87	0	0	1	1	1	22.71	15.54	486.7	81	6.01	351.35	202.85	0	234.2	216.2	0.2	0	-11.36	21	20.4	21.1
205	20211030BS06	1	UU试验	17.1	4.14	99	0	-2	18	632.2	0	18.2	18.29	406.8	87	0	0	1	1	1	22.86	15.54	487.8	81	6.02	351.9	203.4	0	234.6	216.6	0.2	0	-11.43	21	20.4	21.1
206	20211030BS06	1	UU试验	17.18	4.15	99	0	-2	18	633.9	0	18.2	18.36	407.9	87	0	0	1	1	1	22.95	15.54	488.9	81	6.04	352.45	203.95	0	235	217	0.2	0	-11.48	21	20.4	21.1
207	20211030BS06	1	UU试验	17.27	4.16	99	0	-2	18	635.6	0	18.2	18.47	409	87	0	0	1	1	1	23.09	15.61	490	81	6.05	353	204.5	0	235.3	217.3	0.19	0	-11.55	21	20.4	21.1
208	20211030BS06	1	UU试验	17.35	4.17	99	0	-2	18	635.6	0	18.2	18.54	407.2	87	0	0	1	1	1	23.18	15.61	488.2	81	6.03	352.1	203.6	0	234.7	216.7	0.2	0	-11.59	21	20.4	21.1
209	20211030BS06	1	UU试验	17.43	4.18	99	0	-2	18	638.2	0	18.2	18.65	408.8	87	0	0	1	1	1	23.31	15.61	489.8	81	6.05	352.9	204.4	0	235.3	217.3	0.19	0	-11.66	21	20.4	21.1
210	20211030BS06	1	UU试验	17.52	4.19	100	0	-2	18	639.9	0	18.2	18.72	409.9	87	0	0	1	1	1	23.4	15.69	491.9	82	6	354.95	204.95	0	236.6	218.6	0.2	0	-11.7	20.9	20.4	21.1
211	20211030BS06	1	UU试验	17.6	4.2	100	0	-2	18	642.4	0	18.2	18.82	409.4	87	0	0	1	1	1	23.53	15.69	491.4	82	5.99	354.7	204.7	0	236.5	218.5	0.2	0	-11.77	21	20.4	21.1
212	20211030BS06	1	UU试验	17.68	4.21	99	0	-2	18	643.3	0	18.2	18.9	410	87	0	0	1	1	1	23.62	15.69	491	81	6.06	353.5	205	0	235.7	217.7	0.19	0	-11.81	21	20.4	21.1
213	20211030BS06	1	UU试验	17.77	4.22	99	0	-2	18	645	0	18.2	19	411.1	87	0	0	1	1	1	23.75	15.76	492.1	81	6.08	354.05	205.55	0	236	218	0.19	0	-11.88	21	20.4	21.1
214	20211030BS06	1	UU试验	17.85	4.22	99	0	-2	18	645.9	0	18.2	19.08	409.8	87	0	0	1	1	1	23.85	15.76	490.8	81	6.06	353.4	204.9	0	235.6	217.6	0.19	0	-11.93	21	20.4	21.1
215	20211030BS06	1	UU试验	17.93	4.23	99	0	-2	18	646.7	0	18.2	19.18	410.3	87	0	0	1	1	1	23.98	15.76	491.3	81	6.07	353.65	205.15	0	235.8	217.8	0.19	0	-11.99	20.9	20.4	21.1
216	20211030BS06	1	UU试验	18.02	4.24	99	0	-2	18	647.6	0	18.2	19.25	410.9	87	0	0	1	1	1	24.06	15.83	491.9	81	6.07	353.95	205.45	0	236	218	0.19	0	-12.03	21	20.4	21.1
217	20211030BS06	1	UU试验	18.1	4.25	99	0	-2	18	649.3	0	18.2	19.35	410.2	87	0	0	1	1	1	24.19	15.83	491.2	81	6.06	353.6	205.1	0	235.7	217.7	0.19	0	-12.1	20.9	20.4	21.1
218	20211030BS06	1	UU试验	18.18	4.26	100	0	-2	18	650.1	0	18.2	19.42	410.7	87	0	0	1	1	1	24.27	15.83	492.7	82	6.01	355.35	205.35	0	236.9	218.9	0.2	0	-12.14	20.9	20.4	21.1
219	20211030BS06	1	UU试验	18.27	4.27	100	0	-2	18	652.7	0	18.2	19.52	412.3	87	0	0	1	1	1	24.4	15.9	494.3	82	6.03	356.15	206.15	0	237.4	219.4	0.2	0	-12.2	20.9	20.4	21.1
220	20211030BS06	1	UU试验	18.35	4.28	100	0	-2	18	652.7	0	18.2	19.59	410.5	87	0	0	1	1	1	24.49	15.9	492.5	82	6.01	355.25	205.25	0	236.8	218.8	0.2	0	-12.25	20.9	20.4	21.1
221	20211030BS06	1	UU试验	18.43	4.29	100	0	-2	18	653.6	0	18.2	19.69	411.1	87	0	0	1	1	1	24.61	15.9	493.1	82	6.01	355.55	205.55	0	237	219	0.2	0	-12.31	20.9	20.4	21.1
222	20211030BS06	1	UU试验	18.52	4.3	99	0	-2	18	653.6	0	18.2	19.76	411.1	87	0	0	1	1	1	24.7	15.97	492.1	81	6.08	354.05	205.55	0	236	218	0.19	0	-12.35	21	20.4	21.1
223	20211030BS06	1	UU试验	18.6	4.31	99	0	-2	18	654.4	0	18.2	19.86	409.8	87	0	0	1	1	1	24.83	15.97	490.8	81	6.06	353.4	204.9	0	235.6	217.6	0.19	0	-12.42	20.9	20.4	21.1
224	20211030BS06	1	UU试验	18.68	4.32	99	0	-2	18	655.3	0	18.2	19.93	410.3	87	0	0	1	1	1	24.91	15.97	491.3	81	6.07	353.65	205.15	0	235.8	217.8	0.19	0	-12.46	20.9	20.4	21.1
225	20211030BS06	1	UU试验	18.77	4.33	99	0	-2	18	656.1	0	18.2	20.03	410.8	87	0	0	1	1	1	25.04	16.04	491.8	81	6.07	353.9	205.4	0	235.9	217.9	0.19	0	-12.52	20.9	20.4	21.1
226	20211030BS06	1	UU试验	18.85	4.34	99	0	-2	18	657	0	18.2	20.11	409.6	87	0	0	1	1	1	25.14	16.04	490.6	81	6.06	353.3	204.8	0	235.5	217.5	0.19	0	-12.57	20.9	20.4	21.1
227	20211030BS06	1	UU试验	18.93	4.35	99	0	-2	18	657.8	0	18.2	20.21	410.1	87	0	0	1	1	1	25.26	16.04	491.1	81	6.06	353.55	205.05	0	235.7	217.7	0.19	0	-12.63	20.9	20.4	21.1
228	20211030BS06	1	UU试验	19.02	4.36	99	0	-2	18	658.7	0	18.2	20.28	410.7	87	0	0	1	1	1	25.35	16.11	491.7	81	6.07	353.85	205.35	0	235.9	217.9	0.19	0	-12.68	20.9	20.4	21.1
229	20211030BS06	1	UU试验	19.1	4.37	99	0	-2	18	659.5	0	18.2	20.38	409.4	87	0	0	1	1	1	25.48	16.11	490.4	81	6.05	353.2	204.7	0	235.5	217.5	0.19	0	-12.74	20.9	20.4	21.1
230	20211030BS06	1	UU试验	19.18	4.38	100	0	-2	18	659.5	0	18.2	20.45	409.4	87	0	0	1	1	1	25.56	16.11	491.4	82	5.99	354.7	204.7	0	236.5	218.5	0.2	0	-12.78	20.9	20.4	21.1
231	20211030BS06	1	UU试验	19.27	4.39	100	0	-2	18	662.1	0	18.2	20.55	411	87	0	0	1	1	1	25.69	16.18	493	82	6.01	355.5	205.5	0	237	219	0.2	0	-12.85	20.9	20.4	21.1
232	20211030BS06	1	UU试验	19.35	4.4	100	0	-2	18	662.1	0	20.1	20.62	409.2	87	0	0	1	1	1	25.77	16.18	491.2	82	5.99	354.6	204.6	0	236.4	218.4	0.2	0	-12.89	21	20.4	21.1
233	20211030BS06	1	UU试验	19.43	4.41	99	0	-2	18	663.8	0	18.2	20.72	410.3	87	0	0	1	1	1	25.9	16.18	491.3	81	6.07	353.65	205.15	0	235.8	217.8	0.19	0	-12.95	20.9	20.4	21.1
234	20211030BS06	1	UU试验	19.52	4.42	99	0	-2	18	663.8	0	20.1	20.79	410.3	87	0	0	1	1	1	25.99	16.18	491.3	81	6.07	353.65	205.15	0	235.8	217.8	0.19	0	-13	20.9	20.4	21.1
235	20211030BS06	1	UU试验	19.6	4.43	99	0	-2	18	664.7	0	20.1	20.89	410.8	87	0	0	1	1	1	26.11	16.25	491.8	81	6.07	353.9	205.4	0	235.9	217.9	0.19	0	-13.06	21	20.4	21.1
236	20211030BS06	1	UU试验	19.68	4.44	99	0	-2	18	665.5	0	20.1	20.96	409.5	87	0	0	1	1	1	26.2	16.25	490.5	81	6.06	353.25	204.75	0	235.5	217.5	0.19	0	-13.1	20.9	20.4	21.1
237	20211030BS06	1	UU试验	19.77	4.45	99	0	-2	18	666.4	0	20.1	21.06	410.1	87	0	0	1	1	1	26.33	16.32	491.1	81	6.06	353.55	205.05	0	235.7	217.7	0.19	0	-13.17	20.9	20.4	21.1
238	20211030BS06	1	UU试验	19.85	4.46	100	0	-2	18	667.2	0	18.2	21.12	408.8	87	0	0	1	1	1	26.4	16.32	490.8	82	5.99	354.4	204.4	0	236.3	218.3	0.2	0	-13.2	20.9	20.4	21.1
239	20211030BS06	1	UU试验	19.93	4.46	100	0	-2	18	669.8	0	18.2	21.23	410.4	87	0	0	1	1	1	26.54	16.32	492.4	82	6	355.2	205.2	0	236.8	218.8	0.2	0	-13.27	20.9	20.4	21.1
240	20211030BS06	1	UU试验	20.02	4.47	100	0	-2	18	670.7	0	18.2	21.29	411	87	0	0	1	1	1	26.61	16.32	493	82	6.01	355.5	205.5	0	237	219	0.2	0	-13.31	20.9	20.4	21.1
241	20211030BS06	1	UU试验	20.1	4.48	99	0	-2	18	671.5	0	20.1	21.39	411.5	87	0	0	1	1	1	26.74	16.39	492.5	81	6.08	354.25	205.75	0	236.2	218.2	0.19	0	-13.37	20.9	20.4	21.1
242	20211030BS06	1	UU试验	20.18	4.49	99	0	-2	18	672.4	0	18.2	21.46	410.3	87	0	0	1	1	1	26.83	16.39	491.3	81	6.07	353.65	205.15	0	235.8	217.8	0.19	0	-13.42	20.9	20.4	21.1
243	20211030BS06	1	UU试验	20.27	4.5	99	0	-2	18	673.2	0	20.1	21.57	410.7	87	0	0	1	1	1	26.96	16.47	491.7	81	6.07	353.85	205.35	0	235.9	217.9	0.19	0	-13.48	20.9	20.4	21.1
244	20211030BS06	1	UU试验	20.35	4.51	99	0	-2	18	673.2	0	18.2	21.64	408.7	87	0	0	1	1	1	27.05	16.47	489.7	81	6.05	352.85	204.35	0	235.2	217.2	0.19	0	-13.53	20.9	20.4	21.1
245	20211030BS06	1	UU试验	20.43	4.52	99	0	-2	18	674.9	0	18.2	21.75	409.8	87	0	0	1	1	1	27.19	16.47	490.8	81	6.06	353.4	204.9	0	235.6	217.6	0.19	0	-13.6	20.9	20.4	21.1
246	20211030BS06	1	UU试验	20.52	4.53	100	0	-2	19	675.8	0	18.2	21.82	410.3	87	0	0	1	1	1	27.28	16.54	491.3	81	6.07	355.15	205.15	0	236.8	217.8	0.2	0	-13.64	20.9	20.4	21.1
247	20211030BS06	1	UU试验	20.6	4.54	99	0	-2	18	677.5	0	20.1	21.93	409.6	87	0	0	1	1	1	27.41	16.54	490.6	81	6.06	353.3	204.8	0	235.5	217.5	0.19	0	-13.71	20.9	20.4	21.1
248	20211030BS06	1	UU试验	20.68	4.55	99	0	-2	18	678.4	0	20.1	22	410.2	87	0	0	1	1	1	27.5	16.54	491.2	81	6.06	353.6	205.1	0	235.7	217.7	0.19	0	-13.75	20.9	20.4	21.1
249	20211030BS06	1	UU试验	20.77	4.56	99	0	-2	18	680.9	0	18.2	22.1	411.7	87	0	0	1	1	1	27.63	16.61	492.7	81	6.08	354.35	205.85	0	236.2	218.2	0.19	0	-13.82	20.9	20.4	21.1
250	20211030BS06	1	UU试验	20.85	4.57	100	0	-2	19	680.9	0	18.2	22.18	409.9	87	0	0	1	1	1	27.73	16.61	490.9	81	6.06	354.95	204.95	0	236.6	217.6	0.2	0	-13.87	20.9	20.4	21.1
251	20211030BS06	1	UU试验	20.93	4.58	100	0	-2	19	682.6	0	20.1	22.28	411	87	0	0	1	1	1	27.85	16.61	492	81	6.07	355.5	205.5	0	237	218	0.2	0	-13.93	20.9	20.4	21.1
252	20211030BS06	1	UU试验	21.02	4.58	100	0	-2	18	683.5	0	20.1	22.35	411.5	87	0	0	1	1	1	27.94	16.68	493.5	82	6.02	355.75	205.75	0	237.2	219.2	0.2	0	-13.97	20.9	20.4	21
253	20211030BS06	1	UU试验	21.1	4.59	99	0	-2	18	684.4	0	20.1	22.46	410.3	87	0	0	1	1	1	28.08	16.68	491.3	81	6.07	353.65	205.15	0	235.8	217.8	0.19	0	-14.04	20.9	20.4	21.1
254	20211030BS06	1	UU试验	21.18	4.6	99	0	-2	18	685.2	0	18.2	22.54	410.8	87	0	0	1	1	1	28.18	16.68	491.8	81	6.07	353.9	205.4	0	235.9	217.9	0.19	0	-14.09	20.9	20.4	21.1
255	20211030BS06	1	UU试验	21.27	4.61	99	0	-2	18	686.9	0	18.2	22.64	411.8	87	0	0	1	1	1	28.3	16.76	492.8	81	6.08	354.4	205.9	0	236.3	218.3	0.19	0	-14.15	20.9	20.4	21
256	20211030BS06	1	UU试验	21.35	4.62	99	0	-2	19	688.6	0	20.1	22.71	410.9	87	0	0	1	1	1	28.39	16.76	490.9	80	6.14	353.95	205.45	0	236	217	0.19	0	-14.2	20.9	20.4	21.1
257	20211030BS06	1	UU试验	21.43	4.63	99	0	-2	19	689.5	0	18.2	22.82	411.4	87	0	0	1	1	1	28.53	16.83	491.4	80	6.14	354.2	205.7	0	236.1	217.1	0.19	0	-14.27	20.9	20.4	21.1
258	20211030BS06	1	UU试验	21.52	4.64	99	0	-2	18	691.2	0	18.2	22.9	410.7	87	0	0	1	1	1	28.62	16.83	491.7	81	6.07	353.85	205.35	0	235.9	217.9	0.19	0	-14.31	20.9	20.4	21
259	20211030BS06	1	UU试验	21.6	4.65	100	0	-2	18	692.9	0	18.2	23	411.7	87	0	0	1	1	1	28.75	16.83	493.7	82	6.02	355.85	205.85	0	237.2	219.2	0.2	0	-14.38	20.9	20.4	21.1
260	20211030BS06	1	UU试验	21.68	4.66	100	0	-2	18	693.8	0	20.1	23.08	412.2	87	0	0	1	1	1	28.85	16.9	494.2	82	6.03	356.1	206.1	0	237.4	219.4	0.2	0	-14.43	20.9	20.4	21
261	20211030BS06	1	UU试验	21.77	4.67	99	0	-2	18	695.5	0	18.2	23.18	411.5	87	0	0	1	1	1	28.98	16.9	492.5	81	6.08	354.25	205.75	0	236.2	218.2	0.19	0	-14.49	20.9	20.4	21
262	20211030BS06	1	UU试验	21.85	4.67	99	0	-2	18	696.3	0	18.2	23.26	412	87	0	0	1	1	1	29.08	16.9	493	81	6.09	354.5	206	0	236.3	218.3	0.19	0	-14.54	20.9	20.4	21
263	20211030BS06	1	UU试验	21.93	4.68	99	0	-2	18	697.2	0	20.1	23.37	412.5	87	0	0	1	1	1	29.21	16.97	493.5	81	6.09	354.75	206.25	0	236.5	218.5	0.19	0	-14.61	20.9	20.4	21
264	20211030BS06	1	UU试验	22.02	4.69	99	0	-2	19	697.2	0	18.2	23.44	410.8	87	0	0	1	1	1	29.3	16.97	490.8	80	6.14	353.9	205.4	0	235.9	216.9	0.19	0	-14.65	20.9	20.4	21.1
265	20211030BS06	1	UU试验	22.1	4.7	99	0	-2	19	699.7	0	20.1	23.55	412.3	87	0	0	1	1	1	29.44	16.97	492.3	80	6.15	354.65	206.15	0	236.4	217.4	0.19	0	-14.72	20.9	20.4	21.1
266	20211030BS06	1	UU试验	22.18	4.71	99	0	-2	18	701.5	0	18.2	23.62	413.4	87	0	0	1	1	1	29.53	17.05	494.4	81	6.1	355.2	206.7	0	236.8	218.8	0.19	0	-14.77	20.9	20.4	21.1
267	20211030BS06	1	UU试验	22.27	4.72	100	0	-2	19	703.2	0	20.1	23.73	412.4	87	0	0	1	1	1	29.66	17.05	493.4	81	6.09	356.2	206.2	0	237.5	218.5	0.2	0	-14.83	20.9	20.4	21.1
268	20211030BS06	1	UU试验	22.35	4.73	99	0	-2	18	704	0	18.2	23.8	412.9	87	0	0	1	1	1	29.75	17.12	493.9	81	6.1	354.95	206.45	0	236.6	218.6	0.19	0	-14.88	20.9	20.4	21
269	20211030BS06	1	UU试验	22.43	4.74	99	0	-2	18	704.9	0	18.2	23.91	411.7	87	0	0	1	1	1	29.89	17.12	492.7	81	6.08	354.35	205.85	0	236.2	218.2	0.19	0	-14.95	20.9	20.4	21
270	20211030BS06	1	UU试验	22.52	4.75	99	0	-2	19	706.6	0	20.1	23.97	412.7	87	0	0	1	1	1	29.96	17.12	492.7	80	6.16	354.85	206.35	0	236.6	217.6	0.19	0	-14.98	20.9	20.4	21.1
271	20211030BS06	1	UU试验	22.6	4.75	99	0	-2	18	708.3	0	18.2	24.08	413.7	87	0	0	1	1	1	30.1	17.19	494.7	81	6.11	355.35	206.85	0	236.9	218.9	0.19	0	-15.05	20.9	20.4	21.1
272	20211030BS06	1	UU试验	22.68	4.76	99	0	-2	19	708.3	0	20.1	24.15	412	87	0	0	1	1	1	30.19	17.19	492	80	6.15	354.5	206	0	236.3	217.3	0.19	0	-15.1	20.9	20.4	21.1
273	20211030BS06	1	UU试验	22.77	4.77	99	0	-2	19	710	0	18.2	24.26	413	87	0	0	1	1	1	30.33	17.19	493	80	6.16	355	206.5	0	236.7	217.7	0.19	0	-15.17	20.9	20.4	21.1
274	20211030BS06	1	UU试验	22.85	4.78	99	0	-2	19	710	0	18.2	24.32	413	87	0	0	1	1	1	30.4	17.27	493	80	6.16	355	206.5	0	236.7	217.7	0.19	0	-15.2	20.9	20.4	21.1
275	20211030BS06	1	UU试验	22.93	4.79	99	0	-2	19	711.7	0	20.1	24.43	412.1	87	0	0	1	1	1	30.54	17.27	492.1	80	6.15	354.55	206.05	0	236.4	217.4	0.19	0	-15.27	20.9	20.4	21.1
276	20211030BS06	1	UU试验	23.02	4.8	99	0	-2	19	712.6	0	20.1	24.49	412.6	87	0	0	1	1	1	30.61	17.27	492.6	80	6.16	354.8	206.3	0	236.5	217.5	0.19	0	-15.31	20.9	20.4	21.1
277	20211030BS06	1	UU试验	23.1	4.81	99	0	-2	19	713.4	0	20.1	24.6	413.1	87	0	0	1	1	1	30.75	17.34	493.1	80	6.16	355.05	206.55	0	236.7	217.7	0.19	0	-15.38	20.9	20.4	21
278	20211030BS06	1	UU试验	23.18	4.81	99	0	-2	19	714.3	0	18.2	24.66	411.9	87	0	0	1	1	1	30.83	17.34	491.9	80	6.15	354.45	205.95	0	236.3	217.3	0.19	0	-15.42	20.9	20.4	21.1
279	20211030BS06	1	UU试验	23.27	4.82	99	0	-2	19	715.1	0	20.1	24.76	412.4	87	0	0	1	1	1	30.95	17.41	492.4	80	6.16	354.7	206.2	0	236.5	217.5	0.19	0	-15.48	20.9	20.4	21.1
280	20211030BS06	1	UU试验	23.35	4.83	99	0	-2	19	716	0	18.2	24.83	411.3	87	0	0	1	1	1	31.04	17.41	491.3	80	6.14	354.15	205.65	0	236.1	217.1	0.19	0	-15.52	20.9	20.4	21.1
281	20211030BS06	1	UU试验	23.43	4.84	100	0	-2	19	716.9	0	18.2	24.94	411.8	87	0	0	1	1	1	31.18	17.41	492.8	81	6.08	355.9	205.9	0	237.3	218.3	0.2	0	-15.59	20.9	20.4	21.1
282	20211030BS06	1	UU试验	23.52	4.85	99	0	-2	19	716.9	0	20.1	25.01	411.8	87	0	0	1	1	1	31.26	17.49	491.8	80	6.15	354.4	205.9	0	236.3	217.3	0.19	0	-15.63	20.9	20.4	21.1
283	20211030BS06	1	UU试验	23.6	4.86	99	0	-2	19	717.7	0	18.2	25.11	410.3	87	0	0	1	1	1	31.39	17.49	490.3	80	6.13	353.65	205.15	0	235.8	216.8	0.19	0	-15.7	20.9	20.4	21.1
284	20211030BS06	1	UU试验	23.68	4.87	99	0	-2	19	717.7	0	20.1	25.17	410.3	87	0	0	1	1	1	31.46	17.49	490.3	80	6.13	353.65	205.15	0	235.8	216.8	0.19	0	-15.73	20.9	20.4	21.1
285	20211030BS06	1	UU试验	23.77	4.88	99	0	-2	19	718.6	0	20.1	25.27	410.9	87	0	0	1	1	1	31.59	17.56	490.9	80	6.14	353.95	205.45	0	236	217	0.19	0	-15.8	20.9	20.4	21
286	20211030BS06	1	UU试验	23.85	4.88	99	0	-2	19	719.4	0	20.1	25.34	409.7	87	0	0	1	1	1	31.68	17.56	489.7	80	6.12	353.35	204.85	0	235.6	216.6	0.19	0	-15.84	20.9	20.4	21.1
287	20211030BS06	1	UU试验	23.93	4.89	99	0	-2	19	719.4	0	20.1	25.44	409.7	87	0	0	1	1	1	31.8	17.56	489.7	80	6.12	353.35	204.85	0	235.6	216.6	0.19	0	-15.9	20.9	20.4	21
288	20211030BS06	1	UU试验	24.02	4.9	100	0	-2	19	721.1	0	20.1	25.51	410.6	87	0	0	1	1	1	31.89	17.64	491.6	81	6.07	355.3	205.3	0	236.9	217.9	0.2	0	-15.95	20.9	20.4	21
289	20211030BS06	1	UU试验	24.1	4.91	99	0	-2	19	722	0	20.1	25.61	409.3	87	0	0	1	1	1	32.01	17.64	489.3	80	6.12	353.15	204.65	0	235.4	216.4	0.19	0	-16	20.9	20.4	21.1
290	20211030BS06	1	UU试验	24.18	4.92	100	0	-2	18	722	0	20.1	25.68	409.3	87	0	0	1	1	1	32.1	17.71	491.3	82	5.99	354.65	204.65	0	236.4	218.4	0.2	0	-16.05	20.9	20.4	21
291	20211030BS06	1	UU试验	24.27	4.93	99	0	-2	19	722.8	0	20.1	25.78	408.1	87	0	0	1	1	1	32.23	17.71	488.1	80	6.1	352.55	204.05	0	235	216	0.2	0	-16.12	20.9	20.4	21
292	20211030BS06	1	UU试验	24.35	4.93	100	0	-2	18	723.7	0	18.2	25.84	408.6	87	0	0	1	1	1	32.3	17.71	490.6	82	5.98	354.3	204.3	0	236.2	218.2	0.2	0	-16.15	20.9	20.4	21
293	20211030BS06	1	UU试验	24.43	4.94	99	0	-2	18	724.6	0	18.2	25.95	409.1	87	0	0	1	1	1	32.44	17.79	490.1	81	6.05	353.05	204.55	0	235.4	217.4	0.19	0	-16.22	20.9	20.4	21
294	20211030BS06	1	UU试验	24.52	4.95	99	0	-2	19	725.4	0	18.2	26.02	407.8	87	0	0	1	1	1	32.53	17.79	487.8	80	6.1	352.4	203.9	0	234.9	215.9	0.2	0	-16.27	20.9	20.4	21
295	20211030BS06	1	UU试验	24.6	4.96	99	0	-2	19	727.1	0	20.1	26.12	408.7	87	0	0	1	1	1	32.65	17.79	488.7	80	6.11	352.85	204.35	0	235.2	216.2	0.19	0	-16.33	20.9	20.4	21
296	20211030BS06	1	UU试验	24.68	4.97	99	0	-2	19	727.1	0	20.1	26.19	408.7	87	0	0	1	1	1	32.74	17.86	488.7	80	6.11	352.85	204.35	0	235.2	216.2	0.19	0	-16.37	20.9	20.4	21.1
297	20211030BS06	1	UU试验	24.77	4.98	99	0	-2	19	728	0	20.1	26.29	407.6	87	0	0	1	1	1	32.86	17.86	487.6	80	6.1	352.3	203.8	0	234.9	215.9	0.2	0	-16.43	20.9	20.4	21
298	20211030BS06	1	UU试验	24.85	4.98	99	0	-2	19	728.8	0	20.1	26.35	408.1	87	0	0	1	1	1	32.94	17.86	488.1	80	6.1	352.55	204.05	0	235	216	0.2	0	-16.47	20.9	20.4	21
299	20211030BS06	1	UU试验	24.93	4.99	100	0	-2	19	729.7	0	20.1	26.45	408.6	87	0	0	1	1	1	33.06	17.94	489.6	81	6.04	354.3	204.3	0	236.2	217.2	0.2	0	-16.53	20.9	20.4	21
300	20211030BS06	1	UU试验	25.02	5	100	0	-2	19	731.4	0	20.1	26.53	407.7	87	0	0	1	1	1	33.16	17.94	488.7	81	6.03	353.85	203.85	0	235.9	216.9	0.2	0	-16.58	20.9	20.4	21
301	20211030BS06	1	UU试验	25.1	5.01	100	0	-2	19	732.3	0	20.1	26.63	408.2	87	0	0	1	1	1	33.29	18.01	489.2	81	6.04	354.1	204.1	0	236.1	217.1	0.2	0	-16.65	20.9	20.4	21
