# Supplementary material for: Effect of freeze‒thaw cycles on root–Soil composite mechanical properties and slope stability
Source: PLoS One. 2024 Apr 25;19(4):e0302409. doi: 10.1371/journal.pone.0302409 (PMC11045164; doi:10.1371/journal.pone.0302409)
Supplement: S1 File — (ZIP) [file pone.0302409.s001.zip › Original data/original data/三轴/100kpa/100kpa EXCEL/(D8G9,100kpa)20211109BS01_uu_1补充样.xlsx]

## Sheet: _20211109BS01_uu_1
ID	GCID	SpecimenID	TstMode	TimeMin	Squareroot	WeiYa	wytb	FanYa1	KongYa	CR	fytb	TiBian	ZhouXWeiYi	Q1dQ3	TargetWY	TargetFY1	TargetZYLC	TargetStrainSpd	TargetSYWD	TargetZTWD	E1	TuArea	Q11	Q31	Q11cQ31	HalfQ1pQ3	HalfQ1dQ3	Saturation	HalfQ11pQ31	Q1	K0	Ev	Er	sywd	ttwd	ztwd
1	20211109BS01	1	UU试验	0	0	99	0	10	0	0	0	34.7	0	9.5	89	0	0	1	1	1	0	12	0	0	0	0	0	0	0	0	0	0	0	15.5	15.5	16.1
2	20211109BS01	1	UU试验	0.05	0.22	98	0	-2	37	12.6	0	34.7	-0.01	10.5	89	0	0	1	1	1	-0.01	12	71.5	61	1.17	152.25	5.25	0	101.5	64.5	0.9	0	0.01	15.5	15.5	16.1
3	20211109BS01	1	UU试验	0.1	0.32	99	0	-2	37	15.8	0	34.7	0.03	13.2	89	0	0	1	1	1	0.04	12	75.2	62	1.21	155.1	6.6	0	103.4	66.4	0.88	0	-0.02	15.5	15.5	16.1
4	20211109BS01	1	UU试验	0.2	0.45	99	0	-2	38	25.2	0	34.7	0.14	21	89	0	0	1	1	1	0.17	12	82	61	1.34	159	10.5	0	106	68	0.83	0	-0.09	15.5	15.5	16.1
5	20211109BS01	1	UU试验	0.35	0.59	99	0	-2	38	34.7	0	34.7	0.33	28.9	89	0	0	1	1	1	0.41	12.06	89.9	61	1.47	162.95	14.45	0	108.6	70.6	0.77	0	-0.21	15.5	15.5	16.1
6	20211109BS01	1	UU试验	0.43	0.66	100	0	-2	39	34.7	0	36.5	0.42	28.8	89	0	0	1	1	1	0.53	12.06	89.8	61	1.47	164.4	14.4	0	109.6	70.6	0.78	0	-0.27	15.5	15.5	16.1
7	20211109BS01	1	UU试验	0.62	0.79	100	0	-2	39	50.5	0	36.5	0.65	41.9	89	0	0	1	1	1	0.81	12.12	102.9	61	1.69	170.95	20.95	0	114	75	0.7	0	-0.41	15.5	15.5	16.1
8	20211109BS01	1	UU试验	0.7	0.84	99	0	-2	40	56.8	0	36.5	0.72	46.9	89	0	0	1	1	1	0.9	12.12	105.9	59	1.79	171.95	23.45	0	114.6	74.6	0.68	0	-0.45	15.5	15.5	16.1
9	20211109BS01	1	UU试验	0.78	0.89	100	0	-2	40	53.6	0	36.5	0.8	44.2	89	0	0	1	1	1	1	12.12	104.2	60	1.74	172.1	22.1	0	114.7	74.7	0.69	0	-0.5	15.5	15.5	16.1
10	20211109BS01	1	UU试验	0.87	0.93	99	0	-2	40	53.6	0	36.5	0.92	44.2	89	0	0	1	1	1	1.15	12.12	103.2	59	1.75	170.6	22.1	0	113.7	73.7	0.69	0	-0.57	15.5	15.5	16.1
11	20211109BS01	1	UU试验	0.95	0.97	99	0	-2	40	53.6	0	36.5	0.99	44.2	89	0	0	1	1	1	1.24	12.12	103.2	59	1.75	170.6	22.1	0	113.7	73.7	0.69	0	-0.62	15.5	15.5	16.1
12	20211109BS01	1	UU试验	1.03	1.02	100	0	-2	40	60	0	38.3	1.1	49.5	89	0	0	1	1	1	1.38	12.19	109.5	60	1.83	174.75	24.75	0	116.5	76.5	0.67	0	-0.69	15.5	15.5	16.1
13	20211109BS01	1	UU试验	1.12	1.06	99	0	-2	41	85.2	0	38.3	1.16	69.9	89	0	0	1	1	1	1.45	12.19	127.9	58	2.21	183.45	34.95	0	122.3	81.3	0.59	0	-0.73	15.5	15.4	16.1
14	20211109BS01	1	UU试验	1.2	1.1	99	0	-2	41	107.3	0	38.3	1.28	88	89	0	0	1	1	1	1.6	12.19	146	58	2.52	192.5	44	0	128.3	87.3	0.53	0	-0.8	15.5	15.5	16.1
15	20211109BS01	1	UU试验	1.28	1.13	99	0	-2	41	119.9	0	38.3	1.35	98.4	89	0	0	1	1	1	1.69	12.19	156.4	58	2.7	197.7	49.2	0	131.8	90.8	0.5	0	-0.85	15.5	15.5	16.1
16	20211109BS01	1	UU试验	1.37	1.17	99	0	-2	42	135.7	0	38.3	1.46	111.3	89	0	0	1	1	1	1.83	12.25	168.3	57	2.95	204.15	55.65	0	136.1	94.1	0.47	0	-0.92	15.5	15.4	16.1
17	20211109BS01	1	UU试验	1.45	1.2	99	0	-2	41	145.2	0	38.3	1.53	118.5	89	0	0	1	1	1	1.91	12.25	176.5	58	3.04	207.75	59.25	0	138.5	97.5	0.46	0	-0.96	15.5	15.4	16.1
18	20211109BS01	1	UU试验	1.53	1.24	99	0	-2	42	157.8	0	38.3	1.63	128.8	89	0	0	1	1	1	2.04	12.25	185.8	57	3.26	212.9	64.4	0	141.9	99.9	0.43	0	-1.02	15.5	15.5	16.1
19	20211109BS01	1	UU试验	1.62	1.27	100	0	-2	42	164.1	0	38.3	1.71	134	89	0	0	1	1	1	2.14	12.25	192	58	3.31	217	67	0	144.7	102.7	0.43	0	-1.07	15.5	15.4	16.1
20	20211109BS01	1	UU试验	1.7	1.3	99	0	-2	42	176.7	0	40.1	1.82	144.2	89	0	0	1	1	1	2.28	12.31	201.2	57	3.53	220.6	72.1	0	147.1	105.1	0.41	0	-1.14	15.5	15.5	16.1
21	20211109BS01	1	UU试验	1.78	1.34	100	0	-2	42	183	0	40.1	1.9	148.7	89	0	0	1	1	1	2.38	12.31	206.7	58	3.56	224.35	74.35	0	149.6	107.6	0.4	0	-1.19	15.5	15.4	16.1
22	20211109BS01	1	UU试验	1.87	1.37	99	0	-2	43	195.6	0	40.1	2.01	158.9	89	0	0	1	1	1	2.51	12.31	214.9	56	3.84	227.95	79.45	0	152	109	0.38	0	-1.25	15.5	15.4	16.1
23	20211109BS01	1	UU试验	1.95	1.4	99	0	-2	43	201.9	0	40.1	2.08	164	89	0	0	1	1	1	2.6	12.31	220	56	3.93	230.5	82	0	153.7	110.7	0.38	0	-1.3	15.5	15.4	16.1
24	20211109BS01	1	UU试验	2.03	1.43	100	0	-2	43	211.4	0	40.1	2.19	171.7	89	0	0	1	1	1	2.74	12.31	228.7	57	4.01	235.85	85.85	0	157.2	114.2	0.37	0	-1.37	15.5	15.5	16.1
25	20211109BS01	1	UU试验	2.12	1.45	99	0	-2	43	217.7	0	40.1	2.26	176.8	89	0	0	1	1	1	2.83	12.37	232.8	56	4.16	236.9	88.4	0	157.9	114.9	0.36	0	-1.42	15.5	15.4	16.1
26	20211109BS01	1	UU试验	2.2	1.48	100	0	-2	43	227.2	0	40.1	2.37	183.7	89	0	0	1	1	1	2.96	12.37	240.7	57	4.22	241.85	91.85	0	161.2	118.2	0.35	0	-1.48	15.5	15.4	16.1
27	20211109BS01	1	UU试验	2.28	1.51	99	0	-2	44	233.5	0	40.1	2.44	188.8	89	0	0	1	1	1	3.05	12.37	243.8	55	4.43	242.9	94.4	0	161.9	117.9	0.34	0	-1.53	15.5	15.4	16.1
28	20211109BS01	1	UU试验	2.37	1.54	100	0	-2	44	239.8	0	40.1	2.55	193.9	89	0	0	1	1	1	3.19	12.37	249.9	56	4.46	246.95	96.95	0	164.6	120.6	0.34	0	-1.6	15.5	15.4	16.1
29	20211109BS01	1	UU试验	2.45	1.57	100	0	-2	44	246.1	0	40.1	2.62	198.9	89	0	0	1	1	1	3.28	12.43	254.9	56	4.55	249.45	99.45	0	166.3	122.3	0.33	0	-1.64	15.5	15.4	16.1
30	20211109BS01	1	UU试验	2.53	1.59	99	0	-2	44	252.4	0	40.1	2.73	203.1	89	0	0	1	1	1	3.41	12.43	258.1	55	4.69	250.05	101.55	0	166.7	122.7	0.33	0	-1.71	15.5	15.4	16.1
31	20211109BS01	1	UU试验	2.62	1.62	99	0	-2	44	258.7	0	40.1	2.8	208.1	89	0	0	1	1	1	3.5	12.43	263.1	55	4.78	252.55	104.05	0	168.4	124.4	0.32	0	-1.75	15.5	15.4	16.1
32	20211109BS01	1	UU试验	2.7	1.64	99	0	-2	44	265.1	0	40.1	2.91	213.3	89	0	0	1	1	1	3.64	12.43	268.3	55	4.88	255.15	106.65	0	170.1	126.1	0.32	0	-1.82	15.5	15.4	16.1
33	20211109BS01	1	UU试验	2.78	1.67	99	0	-2	44	268.2	0	40.1	2.99	215.8	89	0	0	1	1	1	3.74	12.5	270.8	55	4.92	256.4	107.9	0	170.9	126.9	0.31	0	-1.87	15.5	15.4	16.1
34	20211109BS01	1	UU试验	2.87	1.69	100	0	-2	45	277.7	0	42	3.09	222.2	89	0	0	1	1	1	3.86	12.5	277.2	55	5.04	261.1	111.1	0	174.1	129.1	0.31	0	-1.93	15.6	15.4	16.1
35	20211109BS01	1	UU试验	2.95	1.72	99	0	-2	45	280.8	0	40.1	3.16	224.6	89	0	0	1	1	1	3.95	12.5	278.6	54	5.16	260.8	112.3	0	173.9	128.9	0.31	0	-1.98	15.5	15.4	16.1
36	20211109BS01	1	UU试验	3.03	1.74	100	0	-2	45	287.1	0	42	3.27	229.7	89	0	0	1	1	1	4.09	12.5	284.7	55	5.18	264.85	114.85	0	176.6	131.6	0.3	0	-2.05	15.6	15.4	16.1
37	20211109BS01	1	UU试验	3.12	1.77	99	0	-2	45	293.5	0	40.1	3.34	234.8	89	0	0	1	1	1	4.18	12.5	288.8	54	5.35	265.9	117.4	0	177.3	132.3	0.3	0	-2.09	15.5	15.4	16.1
38	20211109BS01	1	UU试验	3.2	1.79	99	0	-2	45	299.8	0	40.1	3.45	239.8	89	0	0	1	1	1	4.31	12.56	293.8	54	5.44	268.4	119.9	0	178.9	133.9	0.29	0	-2.15	15.6	15.4	16.1
39	20211109BS01	1	UU试验	3.28	1.81	100	0	-2	45	302.9	0	42	3.52	241.2	89	0	0	1	1	1	4.4	12.56	296.2	55	5.39	270.6	120.6	0	180.4	135.4	0.29	0	-2.2	15.6	15.4	16.1
40	20211109BS01	1	UU试验	3.37	1.83	99	0	-2	45	309.2	0	40.1	3.63	246.2	89	0	0	1	1	1	4.54	12.56	300.2	54	5.56	271.6	123.1	0	181.1	136.1	0.29	0	-2.27	15.5	15.4	16.1
41	20211109BS01	1	UU试验	3.45	1.86	99	0	-2	45	312.4	0	42	3.7	248.7	89	0	0	1	1	1	4.63	12.56	302.7	54	5.61	272.85	124.35	0	181.9	136.9	0.28	0	-2.32	15.6	15.4	16.1
42	20211109BS01	1	UU试验	3.53	1.88	99	0	-2	45	318.7	0	42	3.8	253.7	89	0	0	1	1	1	4.75	12.62	307.7	54	5.7	275.35	126.85	0	183.6	138.6	0.28	0	-2.38	15.6	15.4	16.2
43	20211109BS01	1	UU试验	3.62	1.9	100	0	-2	45	321.9	0	42	3.87	255.1	89	0	0	1	1	1	4.84	12.62	310.1	55	5.64	277.55	127.55	0	185	140	0.28	0	-2.42	15.5	15.4	16.1
44	20211109BS01	1	UU试验	3.7	1.92	100	0	-2	46	328.2	0	42	3.97	260.1	89	0	0	1	1	1	4.96	12.62	314.1	54	5.82	280.05	130.05	0	186.7	140.7	0.28	0	-2.48	15.6	15.4	16.1
45	20211109BS01	1	UU试验	3.78	1.95	99	0	-2	46	331.3	0	42	4.04	262.5	89	0	0	1	1	1	5.05	12.62	315.5	53	5.95	279.75	131.25	0	186.5	140.5	0.27	0	-2.53	15.6	15.4	16.1
46	20211109BS01	1	UU试验	3.87	1.97	100	0	-2	46	334.5	0	43.8	4.16	265.1	89	0	0	1	1	1	5.2	12.69	319.1	54	5.91	282.55	132.55	0	188.4	142.4	0.27	0	-2.6	15.6	15.4	16.2
47	20211109BS01	1	UU试验	3.95	1.99	99	0	-2	46	340.8	0	42	4.23	268.6	89	0	0	1	1	1	5.29	12.69	321.6	53	6.07	282.8	134.3	0	188.5	142.5	0.27	0	-2.65	15.6	15.4	16.1
48	20211109BS01	1	UU试验	4.03	2.01	100	0	-2	46	343.9	0	42	4.34	271	89	0	0	1	1	1	5.43	12.69	325	54	6.02	285.5	135.5	0	190.3	144.3	0.27	0	-2.72	15.6	15.4	16.2
49	20211109BS01	1	UU试验	4.12	2.03	100	0	-2	46	347.1	0	43.8	4.41	273.5	89	0	0	1	1	1	5.51	12.69	327.5	54	6.06	286.75	136.75	0	191.2	145.2	0.27	0	-2.76	15.6	15.4	16.1
50	20211109BS01	1	UU试验	4.2	2.05	100	0	-2	46	353.4	0	42	4.53	278.5	89	0	0	1	1	1	5.66	12.75	332.5	54	6.16	289.25	139.25	0	192.8	146.8	0.26	0	-2.83	15.6	15.4	16.1
51	20211109BS01	1	UU试验	4.28	2.07	99	0	-2	46	356.6	0	43.8	4.6	279.7	89	0	0	1	1	1	5.75	12.75	332.7	53	6.28	288.35	139.85	0	192.2	146.2	0.26	0	-2.88	15.6	15.4	16.1
52	20211109BS01	1	UU试验	4.37	2.09	99	0	-2	46	359.7	0	43.8	4.71	282.1	89	0	0	1	1	1	5.89	12.75	335.1	53	6.32	289.55	141.05	0	193	147	0.26	0	-2.95	15.6	15.4	16.2
53	20211109BS01	1	UU试验	4.45	2.11	100	0	-2	47	366	0	43.8	4.79	287.1	89	0	0	1	1	1	5.99	12.75	340.1	53	6.42	293.55	143.55	0	195.7	148.7	0.26	0	-3	15.6	15.4	16.1
54	20211109BS01	1	UU试验	4.53	2.13	100	0	-2	47	369.2	0	43.8	4.9	289.6	89	0	0	1	1	1	6.13	12.81	342.6	53	6.46	294.8	144.8	0	196.5	149.5	0.26	0	-3.07	15.6	15.4	16.2
55	20211109BS01	1	UU试验	4.62	2.15	100	0	-2	47	372.3	0	43.8	4.97	290.6	89	0	0	1	1	1	6.21	12.81	343.6	53	6.48	295.3	145.3	0	196.9	149.9	0.26	0	-3.11	15.6	15.4	16.1
56	20211109BS01	1	UU试验	4.7	2.17	99	0	-2	47	375.5	0	43.8	5.08	293.1	89	0	0	1	1	1	6.35	12.81	345.1	52	6.64	295.05	146.55	0	196.7	149.7	0.25	0	-3.18	15.6	15.4	16.2
57	20211109BS01	1	UU试验	4.78	2.19	101	0	-2	47	378.7	0	43.8	5.16	295.6	89	0	0	1	1	1	6.45	12.81	349.6	54	6.47	299.3	147.8	0	199.5	152.5	0.25	0	-3.23	15.6	15.4	16.1
58	20211109BS01	1	UU试验	4.87	2.21	100	0	-2	47	385	0	43.8	5.27	300.5	89	0	0	1	1	1	6.59	12.88	353.5	53	6.67	300.25	150.25	0	200.2	153.2	0.25	0	-3.3	15.6	15.4	16.1
59	20211109BS01	1	UU试验	4.95	2.22	100	0	-2	47	388.1	0	43.8	5.34	301.3	89	0	0	1	1	1	6.68	12.88	354.3	53	6.68	300.65	150.65	0	200.4	153.4	0.25	0	-3.34	15.6	15.4	16.1
60	20211109BS01	1	UU试验	5.03	2.24	100	0	-2	47	391.3	0	43.8	5.45	303.8	89	0	0	1	1	1	6.81	12.88	356.8	53	6.73	301.9	151.9	0	201.3	154.3	0.25	0	-3.41	15.6	15.4	16.1
61	20211109BS01	1	UU试验	5.12	2.26	100	0	-2	47	394.4	0	43.8	5.53	306.2	89	0	0	1	1	1	6.91	12.88	359.2	53	6.78	303.1	153.1	0	202.1	155.1	0.25	0	-3.46	15.6	15.4	16.2
62	20211109BS01	1	UU试验	5.2	2.28	100	0	-2	48	397.6	0	43.8	5.64	308.7	89	0	0	1	1	1	7.05	12.94	360.7	52	6.94	304.35	154.35	0	202.9	154.9	0.24	0	-3.53	15.6	15.4	16.1
63	20211109BS01	1	UU试验	5.28	2.3	100	0	-2	47	400.7	0	43.8	5.71	309.7	89	0	0	1	1	1	7.14	12.94	362.7	53	6.84	304.85	154.85	0	203.2	156.2	0.24	0	-3.57	15.6	15.4	16.1
64	20211109BS01	1	UU试验	5.37	2.32	100	0	-2	47	403.9	0	45.6	5.82	312.1	89	0	0	1	1	1	7.28	12.94	365.1	53	6.89	306.05	156.05	0	204	157	0.24	0	-3.64	15.7	15.4	16.2
65	20211109BS01	1	UU试验	5.45	2.33	100	0	-2	48	407.1	0	45.6	5.89	314.6	89	0	0	1	1	1	7.36	12.94	366.6	52	7.05	307.3	157.3	0	204.9	156.9	0.24	0	-3.68	15.6	15.4	16.1
66	20211109BS01	1	UU试验	5.53	2.35	100	0	-2	48	410.2	0	43.8	6	317	89	0	0	1	1	1	7.5	13	369	52	7.1	308.5	158.5	0	205.7	157.7	0.24	0	-3.75	15.6	15.4	16.1
67	20211109BS01	1	UU试验	5.62	2.37	100	0	-2	48	413.4	0	43.8	6.07	318	89	0	0	1	1	1	7.59	13	370	52	7.12	309	159	0	206	158	0.24	0	-3.8	15.6	15.4	16.2
68	20211109BS01	1	UU试验	5.7	2.39	100	0	-2	48	416.5	0	43.8	6.18	320.4	89	0	0	1	1	1	7.73	13	372.4	52	7.16	310.2	160.2	0	206.8	158.8	0.24	0	-3.87	15.7	15.4	16.2
69	20211109BS01	1	UU试验	5.78	2.4	100	0	-2	48	419.7	0	43.8	6.25	322.8	89	0	0	1	1	1	7.81	13	374.8	52	7.21	311.4	161.4	0	207.6	159.6	0.24	0	-3.91	15.7	15.4	16.1
70	20211109BS01	1	UU试验	5.87	2.42	101	0	-2	48	422.8	0	45.6	6.36	325.2	89	0	0	1	1	1	7.95	13.07	378.2	53	7.14	314.1	162.6	0	209.4	161.4	0.24	0	-3.98	15.7	15.4	16.2
71	20211109BS01	1	UU试验	5.95	2.44	100	0	-2	48	426	0	43.8	6.43	325.9	89	0	0	1	1	1	8.04	13.07	377.9	52	7.27	312.95	162.95	0	208.6	160.6	0.23	0	-4.02	15.7	15.4	16.1
72	20211109BS01	1	UU试验	6.03	2.46	99	0	-2	48	429.1	0	45.6	6.54	328.3	89	0	0	1	1	1	8.18	13.07	379.3	51	7.44	312.65	164.15	0	208.4	160.4	0.23	0	-4.09	15.7	15.4	16.1
73	20211109BS01	1	UU试验	6.12	2.47	100	0	-2	48	432.3	0	45.6	6.61	330.8	89	0	0	1	1	1	8.26	13.07	382.8	52	7.36	315.4	165.4	0	210.3	162.3	0.23	0	-4.13	15.7	15.4	16.1
74	20211109BS01	1	UU试验	6.2	2.49	100	0	-2	48	435.5	0	45.6	6.72	333.2	89	0	0	1	1	1	8.4	13.13	385.2	52	7.41	316.6	166.6	0	211.1	163.1	0.23	0	-4.2	15.6	15.4	16.1
75	20211109BS01	1	UU试验	6.28	2.51	100	0	-2	48	438.6	0	45.6	6.79	334	89	0	0	1	1	1	8.49	13.13	386	52	7.42	317	167	0	211.3	163.3	0.23	0	-4.25	15.7	15.4	16.2
76	20211109BS01	1	UU试验	6.37	2.52	100	0	-2	48	441.8	0	45.6	6.9	336.5	89	0	0	1	1	1	8.63	13.13	388.5	52	7.47	318.25	168.25	0	212.2	164.2	0.23	0	-4.32	15.7	15.4	16.1
77	20211109BS01	1	UU试验	6.45	2.54	100	0	-2	48	441.8	0	45.6	6.97	336.5	89	0	0	1	1	1	8.71	13.13	388.5	52	7.47	318.25	168.25	0	212.2	164.2	0.23	0	-4.36	15.7	15.4	16.1
78	20211109BS01	1	UU试验	6.53	2.56	100	0	-2	48	448.1	0	45.6	7.07	341.3	89	0	0	1	1	1	8.84	13.2	393.3	52	7.56	320.65	170.65	0	213.8	165.8	0.23	0	-4.42	15.6	15.4	16.1
79	20211109BS01	1	UU试验	6.62	2.57	100	0	-2	48	448.1	0	45.6	7.15	339.5	89	0	0	1	1	1	8.94	13.2	391.5	52	7.53	319.75	169.75	0	213.2	165.2	0.23	0	-4.47	15.6	15.4	16.1
80	20211109BS01	1	UU试验	6.7	2.59	100	0	-2	48	451.2	0	45.6	7.25	341.8	89	0	0	1	1	1	9.06	13.2	393.8	52	7.57	320.9	170.9	0	213.9	165.9	0.23	0	-4.53	15.7	15.4	16.1
81	20211109BS01	1	UU试验	6.78	2.6	100	0	-2	48	454.4	0	45.6	7.32	344.2	89	0	0	1	1	1	9.15	13.2	396.2	52	7.62	322.1	172.1	0	214.7	166.7	0.23	0	-4.58	15.7	15.4	16.1
82	20211109BS01	1	UU试验	6.87	2.62	99	0	-2	49	454.4	0	45.6	7.43	344.2	89	0	0	1	1	1	9.29	13.26	394.2	50	7.88	320.6	172.1	0	213.7	164.7	0.22	0	-4.64	15.7	15.4	16.1
83	20211109BS01	1	UU试验	6.95	2.64	99	0	-2	49	457.5	0	45.6	7.5	345	89	0	0	1	1	1	9.38	13.26	395	50	7.9	321	172.5	0	214	165	0.22	0	-4.69	15.7	15.4	16.1
84	20211109BS01	1	UU试验	7.03	2.65	100	0	-2	49	460.7	0	45.6	7.6	347.4	89	0	0	1	1	1	9.5	13.26	398.4	51	7.81	323.7	173.7	0	215.8	166.8	0.22	0	-4.75	15.7	15.4	16.1
85	20211109BS01	1	UU试验	7.12	2.67	101	0	-2	48	460.7	0	45.6	7.68	347.4	89	0	0	1	1	1	9.6	13.26	400.4	53	7.55	325.2	173.7	0	216.8	168.8	0.23	0	-4.8	15.7	15.4	16.1
86	20211109BS01	1	UU试验	7.2	2.68	100	0	-2	49	463.8	0	45.6	7.78	349.8	89	0	0	1	1	1	9.73	13.32	400.8	51	7.86	324.9	174.9	0	216.6	167.6	0.22	0	-4.87	15.6	15.4	16.1
87	20211109BS01	1	UU试验	7.28	2.7	100	0	-2	49	467	0	43.8	7.85	350.6	89	0	0	1	1	1	9.81	13.32	401.6	51	7.87	325.3	175.3	0	216.9	167.9	0.22	0	-4.91	15.7	15.4	16.1
88	20211109BS01	1	UU试验	7.37	2.71	100	0	-2	49	470.2	0	43.8	7.96	353	89	0	0	1	1	1	9.95	13.32	404	51	7.92	326.5	176.5	0	217.7	168.7	0.22	0	-4.97	15.6	15.4	16.1
89	20211109BS01	1	UU试验	7.45	2.73	100	0	-2	49	470.2	0	45.6	8.03	353	89	0	0	1	1	1	10.04	13.32	404	51	7.92	326.5	176.5	0	217.7	168.7	0.22	0	-5.02	15.7	15.4	16.1
90	20211109BS01	1	UU试验	7.53	2.74	100	0	-2	49	473.3	0	43.8	8.13	355.3	89	0	0	1	1	1	10.16	13.39	406.3	51	7.97	327.65	177.65	0	218.4	169.4	0.22	0	-5.08	15.6	15.3	16.1
91	20211109BS01	1	UU试验	7.62	2.76	101	0	-2	49	476.5	0	45.6	8.2	355.9	89	0	0	1	1	1	10.25	13.39	407.9	52	7.84	329.45	177.95	0	219.6	170.6	0.22	0	-5.13	15.6	15.3	16
92	20211109BS01	1	UU试验	7.7	2.77	100	0	-2	49	476.5	0	43.8	8.31	355.9	89	0	0	1	1	1	10.39	13.39	406.9	51	7.98	327.95	177.95	0	218.6	169.6	0.22	0	-5.2	15.6	15.3	16.1
93	20211109BS01	1	UU试验	7.78	2.79	100	0	-2	49	479.6	0	45.6	8.37	358.2	89	0	0	1	1	1	10.46	13.39	409.2	51	8.02	329.1	179.1	0	219.4	170.4	0.22	0	-5.23	15.6	15.3	16
94	20211109BS01	1	UU试验	7.87	2.8	100	0	-2	49	482.8	0	45.6	8.48	360.6	89	0	0	1	1	1	10.6	13.45	411.6	51	8.07	330.3	180.3	0	220.2	171.2	0.22	0	-5.3	15.6	15.3	16.1
95	20211109BS01	1	UU试验	7.95	2.82	101	0	-2	49	482.8	0	45.6	8.55	359	89	0	0	1	1	1	10.69	13.45	411	52	7.9	331	179.5	0	220.7	171.7	0.22	0	-5.35	15.6	15.3	16
96	20211109BS01	1	UU试验	8.03	2.83	100	0	-2	49	485.9	0	43.8	8.65	361.3	89	0	0	1	1	1	10.81	13.45	412.3	51	8.08	330.65	180.65	0	220.4	171.4	0.22	0	-5.41	15.6	15.3	16
97	20211109BS01	1	UU试验	8.12	2.85	100	0	-2	49	485.9	0	45.6	8.71	361.3	89	0	0	1	1	1	10.89	13.45	412.3	51	8.08	330.65	180.65	0	220.4	171.4	0.22	0	-5.45	15.6	15.3	16
98	20211109BS01	1	UU试验	8.2	2.86	100	0	-2	49	489.1	0	45.6	8.82	363.6	89	0	0	1	1	1	11.03	13.52	414.6	51	8.13	331.8	181.8	0	221.2	172.2	0.22	0	-5.52	15.6	15.3	16
99	20211109BS01	1	UU试验	8.28	2.88	100	0	-2	49	492.2	0	45.6	8.88	364.1	89	0	0	1	1	1	11.1	13.52	415.1	51	8.14	332.05	182.05	0	221.4	172.4	0.22	0	-5.55	15.6	15.3	16
100	20211109BS01	1	UU试验	8.37	2.89	101	0	-2	49	495.4	0	45.6	8.99	366.4	89	0	0	1	1	1	11.24	13.52	418.4	52	8.05	334.7	183.2	0	223.1	174.1	0.22	0	-5.62	15.6	15.3	16
101	20211109BS01	1	UU试验	8.45	2.91	99	0	-2	49	495.4	0	45.6	9.06	366.4	89	0	0	1	1	1	11.32	13.52	416.4	50	8.33	331.7	183.2	0	221.1	172.1	0.21	0	-5.66	15.6	15.3	16
102	20211109BS01	1	UU试验	8.53	2.92	100	0	-2	49	498.6	0	45.6	9.16	368.8	89	0	0	1	1	1	11.45	13.58	419.8	51	8.23	334.4	184.4	0	222.9	173.9	0.21	0	-5.72	15.6	15.3	16
103	20211109BS01	1	UU试验	8.62	2.94	100	0	-2	49	501.7	0	45.6	9.23	369.4	89	0	0	1	1	1	11.54	13.58	420.4	51	8.24	334.7	184.7	0	223.1	174.1	0.21	0	-5.77	15.6	15.3	16
104	20211109BS01	1	UU试验	8.7	2.95	100	0	-2	49	504.9	0	45.6	9.33	371.8	89	0	0	1	1	1	11.66	13.58	422.8	51	8.29	335.9	185.9	0	223.9	174.9	0.21	0	-5.83	15.6	15.3	16
105	20211109BS01	1	UU试验	8.78	2.96	100	0	-2	49	504.9	0	45.6	9.4	371.8	89	0	0	1	1	1	11.75	13.58	422.8	51	8.29	335.9	185.9	0	223.9	174.9	0.21	0	-5.88	15.6	15.3	16
106	20211109BS01	1	UU试验	8.87	2.98	100	0	-2	49	508	0	45.6	9.51	374.1	89	0	0	1	1	1	11.89	13.65	425.1	51	8.34	337.05	187.05	0	224.7	175.7	0.21	0	-5.95	15.6	15.3	16
107	20211109BS01	1	UU试验	8.95	2.99	100	0	-2	49	508	0	45.6	9.58	372.2	89	0	0	1	1	1	11.98	13.65	423.2	51	8.3	336.1	186.1	0	224.1	175.1	0.21	0	-5.99	15.6	15.3	16
108	20211109BS01	1	UU试验	9.03	3.01	101	0	-2	50	511.2	0	45.6	9.68	374.5	89	0	0	1	1	1	12.1	13.65	425.5	51	8.34	338.75	187.25	0	225.8	175.8	0.21	0	-6.05	15.6	15.3	16
109	20211109BS01	1	UU试验	9.12	3.02	100	0	-2	49	514.3	0	45.6	9.75	376.8	89	0	0	1	1	1	12.19	13.65	427.8	51	8.39	338.4	188.4	0	225.6	176.6	0.21	0	-6.1	15.6	15.3	16
110	20211109BS01	1	UU试验	9.2	3.03	100	0	-2	50	514.3	0	45.6	9.87	376.8	89	0	0	1	1	1	12.34	13.72	426.8	50	8.54	338.4	188.4	0	225.6	175.6	0.21	0	-6.17	15.6	15.3	16
111	20211109BS01	1	UU试验	9.28	3.05	100	0	-2	49	517.5	0	45.6	9.94	377.2	89	0	0	1	1	1	12.43	13.72	428.2	51	8.4	338.6	188.6	0	225.7	176.7	0.21	0	-6.22	15.6	15.3	16
112	20211109BS01	1	UU试验	9.37	3.06	101	0	-2	49	520.6	0	45.6	10.05	379.4	89	0	0	1	1	1	12.56	13.72	431.4	52	8.3	341.2	189.7	0	227.5	178.5	0.21	0	-6.28	15.6	15.3	16
113	20211109BS01	1	UU试验	9.45	3.07	100	0	-2	49	523.8	0	45.6	10.12	381.8	89	0	0	1	1	1	12.65	13.72	432.8	51	8.49	340.9	190.9	0	227.3	178.3	0.21	0	-6.33	15.6	15.3	16
114	20211109BS01	1	UU试验	9.53	3.09	100	0	-2	49	523.8	0	45.6	10.23	381.8	89	0	0	1	1	1	12.79	13.78	432.8	51	8.49	340.9	190.9	0	227.3	178.3	0.21	0	-6.4	15.6	15.3	16
115	20211109BS01	1	UU试验	9.62	3.1	100	0	-2	49	527	0	45.6	10.3	382.4	89	0	0	1	1	1	12.88	13.78	433.4	51	8.5	341.2	191.2	0	227.5	178.5	0.21	0	-6.44	15.6	15.3	16
116	20211109BS01	1	UU试验	9.7	3.11	100	0	-2	50	527	0	45.6	10.41	382.4	89	0	0	1	1	1	13.01	13.78	432.4	50	8.65	341.2	191.2	0	227.5	177.5	0.21	0	-6.51	15.6	15.3	16
117	20211109BS01	1	UU试验	9.78	3.13	100	0	-2	50	530.1	0	45.6	10.48	384.7	89	0	0	1	1	1	13.1	13.78	434.7	50	8.69	342.35	192.35	0	228.2	178.2	0.21	0	-6.55	15.6	15.3	16
118	20211109BS01	1	UU试验	9.87	3.14	100	0	-2	50	533.3	0	45.6	10.59	387	89	0	0	1	1	1	13.24	13.85	437	50	8.74	343.5	193.5	0	229	179	0.21	0	-6.62	15.6	15.3	16
119	20211109BS01	1	UU试验	9.95	3.15	100	0	-2	50	533.3	0	45.6	10.66	385.1	89	0	0	1	1	1	13.33	13.85	435.1	50	8.7	342.55	192.55	0	228.4	178.4	0.21	0	-6.67	15.6	15.3	16
120	20211109BS01	1	UU试验	10.03	3.17	100	0	-2	50	536.4	0	45.6	10.76	387.3	89	0	0	1	1	1	13.45	13.85	437.3	50	8.75	343.65	193.65	0	229.1	179.1	0.21	0	-6.73	15.6	15.3	16
121	20211109BS01	1	UU试验	10.12	3.18	100	0	-2	50	539.6	0	45.6	10.83	389.6	89	0	0	1	1	1	13.54	13.91	439.6	50	8.79	344.8	194.8	0	229.9	179.9	0.2	0	-6.77	15.6	15.3	16
122	20211109BS01	1	UU试验	10.2	3.19	100	0	-2	50	539.6	0	45.6	10.94	387.9	89	0	0	1	1	1	13.68	13.91	437.9	50	8.76	343.95	193.95	0	229.3	179.3	0.2	0	-6.84	15.6	15.3	16
123	20211109BS01	1	UU试验	10.28	3.21	101	0	-2	50	542.7	0	45.6	11.01	390.2	89	0	0	1	1	1	13.76	13.91	441.2	51	8.65	346.6	195.1	0	231.1	181.1	0.21	0	-6.88	15.6	15.3	16
124	20211109BS01	1	UU试验	10.37	3.22	100	0	-2	50	545.9	0	45.6	11.12	392.5	89	0	0	1	1	1	13.9	13.91	442.5	50	8.85	346.25	196.25	0	230.8	180.8	0.2	0	-6.95	15.6	15.3	16
125	20211109BS01	1	UU试验	10.45	3.23	100	0	-2	50	545.9	0	45.6	11.19	392.5	89	0	0	1	1	1	13.99	13.98	442.5	50	8.85	346.25	196.25	0	230.8	180.8	0.2	0	-7	15.6	15.3	16
126	20211109BS01	1	UU试验	10.53	3.25	100	0	-2	50	549	0	45.6	11.3	392.7	89	0	0	1	1	1	14.13	13.98	442.7	50	8.85	346.35	196.35	0	230.9	180.9	0.2	0	-7.07	15.6	15.3	16
127	20211109BS01	1	UU试验	10.62	3.26	100	0	-2	50	552.2	0	45.6	11.37	395	89	0	0	1	1	1	14.21	13.98	445	50	8.9	347.5	197.5	0	231.7	181.7	0.2	0	-7.11	15.6	15.3	16
128	20211109BS01	1	UU试验	10.7	3.27	101	0	-2	50	555.4	0	45.6	11.48	397.3	89	0	0	1	1	1	14.35	13.98	448.3	51	8.79	350.15	198.65	0	233.4	183.4	0.2	0	-7.18	15.6	15.3	16
129	20211109BS01	1	UU试验	10.78	3.28	100	0	-2	50	555.4	0	45.6	11.55	397.3	89	0	0	1	1	1	14.44	14.05	447.3	50	8.95	348.65	198.65	0	232.4	182.4	0.2	0	-7.22	15.6	15.3	16
130	20211109BS01	1	UU试验	10.87	3.3	101	0	-2	50	558.5	0	45.6	11.65	397.5	89	0	0	1	1	1	14.56	14.05	448.5	51	8.79	350.25	198.75	0	233.5	183.5	0.2	0	-7.28	15.6	15.3	16
131	20211109BS01	1	UU试验	10.95	3.31	100	0	-2	50	558.5	0	45.6	11.72	397.5	89	0	0	1	1	1	14.65	14.05	447.5	50	8.95	348.75	198.75	0	232.5	182.5	0.2	0	-7.33	15.6	15.3	16
132	20211109BS01	1	UU试验	11.03	3.32	101	0	-2	50	558.5	0	45.6	11.83	397.5	89	0	0	1	1	1	14.79	14.11	448.5	51	8.79	350.25	198.75	0	233.5	183.5	0.2	0	-7.4	15.6	15.3	16
133	20211109BS01	1	UU试验	11.12	3.33	100	0	-2	50	561.7	0	45.6	11.89	398.1	89	0	0	1	1	1	14.86	14.11	448.1	50	8.96	349.05	199.05	0	232.7	182.7	0.2	0	-7.43	15.6	15.3	16
134	20211109BS01	1	UU试验	11.2	3.35	101	0	-2	50	564.8	0	45.6	12	400.3	89	0	0	1	1	1	15	14.11	451.3	51	8.85	351.65	200.15	0	234.4	184.4	0.2	0	-7.5	15.6	15.3	16
135	20211109BS01	1	UU试验	11.28	3.36	100	0	-2	50	564.8	0	45.6	12.07	400.3	89	0	0	1	1	1	15.09	14.11	450.3	50	9.01	350.15	200.15	0	233.4	183.4	0.2	0	-7.55	15.6	15.3	16
136	20211109BS01	1	UU试验	11.37	3.37	100	0	-2	50	568	0	45.6	12.17	402.6	89	0	0	1	1	1	15.21	14.18	452.6	50	9.05	351.3	201.3	0	234.2	184.2	0.2	0	-7.61	15.6	15.3	16
137	20211109BS01	1	UU试验	11.45	3.38	101	0	-2	50	568	0	45.6	12.24	400.6	89	0	0	1	1	1	15.3	14.18	451.6	51	8.85	351.8	200.3	0	234.5	184.5	0.2	0	-7.65	15.6	15.3	16
138	20211109BS01	1	UU试验	11.53	3.4	100	0	-2	50	568	0	45.6	12.35	400.6	89	0	0	1	1	1	15.44	14.18	450.6	50	9.01	350.3	200.3	0	233.5	183.5	0.2	0	-7.72	15.6	15.3	16
139	20211109BS01	1	UU试验	11.62	3.41	101	0	-2	50	571.1	0	45.6	12.42	402.8	89	0	0	1	1	1	15.53	14.18	453.8	51	8.9	352.9	201.4	0	235.3	185.3	0.2	0	-7.77	15.6	15.3	16
140	20211109BS01	1	UU试验	11.7	3.42	101	0	-2	50	571.1	0	45.6	12.53	402.8	89	0	0	1	1	1	15.66	14.25	453.8	51	8.9	352.9	201.4	0	235.3	185.3	0.2	0	-7.83	15.6	15.3	16
141	20211109BS01	1	UU试验	11.78	3.43	100	0	-2	50	574.3	0	45.6	12.6	403	89	0	0	1	1	1	15.75	14.25	453	50	9.06	351.5	201.5	0	234.3	184.3	0.2	0	-7.88	15.6	15.3	16
142	20211109BS01	1	UU试验	11.87	3.44	101	0	-2	50	574.3	0	45.6	12.7	403	89	0	0	1	1	1	15.88	14.25	454	51	8.9	353	201.5	0	235.3	185.3	0.2	0	-7.94	15.6	15.3	16
143	20211109BS01	1	UU试验	11.95	3.46	101	0	-2	50	574.3	0	45.6	12.77	403	89	0	0	1	1	1	15.96	14.31	454	51	8.9	353	201.5	0	235.3	185.3	0.2	0	-7.98	15.6	15.3	16
144	20211109BS01	1	UU试验	12.03	3.47	101	0	-2	50	577.4	0	45.6	12.88	403.5	89	0	0	1	1	1	16.1	14.31	454.5	51	8.91	353.25	201.75	0	235.5	185.5	0.2	0	-8.05	15.6	15.3	16
145	20211109BS01	1	UU试验	12.12	3.48	100	0	-2	50	577.4	0	45.6	12.94	403.5	89	0	0	1	1	1	16.18	14.31	453.5	50	9.07	351.75	201.75	0	234.5	184.5	0.2	0	-8.09	15.6	15.3	16
146	20211109BS01	1	UU试验	12.2	3.49	100	0	-2	50	580.6	0	45.6	13.05	405.7	89	0	0	1	1	1	16.31	14.31	455.7	50	9.11	352.85	202.85	0	235.2	185.2	0.2	0	-8.16	15.6	15.3	16
147	20211109BS01	1	UU试验	12.28	3.5	100	0	-2	50	580.6	0	45.6	13.12	405.7	89	0	0	1	1	1	16.4	14.38	455.7	50	9.11	352.85	202.85	0	235.2	185.2	0.2	0	-8.2	15.6	15.3	16
148	20211109BS01	1	UU试验	12.37	3.52	100	0	-2	50	583.8	0	45.6	13.22	406	89	0	0	1	1	1	16.53	14.38	456	50	9.12	353	203	0	235.3	185.3	0.2	0	-8.27	15.6	15.3	16
149	20211109BS01	1	UU试验	12.45	3.53	100	0	-2	50	583.8	0	45.6	13.29	406	89	0	0	1	1	1	16.61	14.38	456	50	9.12	353	203	0	235.3	185.3	0.2	0	-8.31	15.6	15.3	16
150	20211109BS01	1	UU试验	12.53	3.54	101	0	-2	50	586.9	0	45.6	13.39	408.1	89	0	0	1	1	1	16.74	14.45	459.1	51	9	355.55	204.05	0	237	187	0.2	0	-8.37	15.6	15.3	16
151	20211109BS01	1	UU试验	12.62	3.55	100	0	-2	50	586.9	0	45.6	13.46	406.2	89	0	0	1	1	1	16.83	14.45	456.2	50	9.12	353.1	203.1	0	235.4	185.4	0.2	0	-8.41	15.6	15.3	16
152	20211109BS01	1	UU试验	12.7	3.56	100	0	-2	50	586.9	0	45.6	13.56	406.2	89	0	0	1	1	1	16.95	14.45	456.2	50	9.12	353.1	203.1	0	235.4	185.4	0.2	0	-8.48	15.6	15.3	16
153	20211109BS01	1	UU试验	12.78	3.58	100	0	-2	50	590.1	0	45.6	13.63	408.4	89	0	0	1	1	1	17.04	14.45	458.4	50	9.17	354.2	204.2	0	236.1	186.1	0.2	0	-8.52	15.6	15.3	16
154	20211109BS01	1	UU试验	12.87	3.59	101	0	-2	50	590.1	0	45.6	13.73	408.4	89	0	0	1	1	1	17.16	14.51	459.4	51	9.01	355.7	204.2	0	237.1	187.1	0.2	0	-8.58	15.6	15.3	16
155	20211109BS01	1	UU试验	12.95	3.6	100	0	-2	50	593.2	0	47.4	13.79	408.8	89	0	0	1	1	1	17.24	14.51	458.8	50	9.18	354.4	204.4	0	236.3	186.3	0.2	0	-8.62	15.7	15.3	16
156	20211109BS01	1	UU试验	13.03	3.61	100	0	-2	50	593.2	0	47.4	13.9	408.8	89	0	0	1	1	1	17.38	14.51	458.8	50	9.18	354.4	204.4	0	236.3	186.3	0.2	0	-8.69	15.6	15.3	16
157	20211109BS01	1	UU试验	13.12	3.62	100	0	-2	50	593.2	0	47.4	13.96	408.8	89	0	0	1	1	1	17.45	14.51	458.8	50	9.18	354.4	204.4	0	236.3	186.3	0.2	0	-8.73	15.7	15.3	16
158	20211109BS01	1	UU试验	13.2	3.63	100	0	-2	50	596.4	0	47.4	14.06	411	89	0	0	1	1	1	17.58	14.58	461	50	9.22	355.5	205.5	0	237	187	0.2	0	-8.79	15.7	15.3	16
159	20211109BS01	1	UU试验	13.28	3.64	101	0	-2	50	596.4	0	47.4	14.13	409.1	89	0	0	1	1	1	17.66	14.58	460.1	51	9.02	356.05	204.55	0	237.4	187.4	0.2	0	-8.83	15.6	15.3	16
160	20211109BS01	1	UU试验	13.37	3.66	100	0	-2	50	599.5	0	47.4	14.23	411.2	89	0	0	1	1	1	17.79	14.58	461.2	50	9.22	355.6	205.6	0	237.1	187.1	0.2	0	-8.9	15.7	15.3	16
161	20211109BS01	1	UU试验	13.45	3.67	100	0	-2	50	599.5	0	47.4	14.3	411.2	89	0	0	1	1	1	17.88	14.58	461.2	50	9.22	355.6	205.6	0	237.1	187.1	0.2	0	-8.94	15.7	15.3	16
162	20211109BS01	1	UU试验	13.53	3.68	100	0	-2	50	602.7	0	47.4	14.4	413.4	89	0	0	1	1	1	18	14.65	463.4	50	9.27	356.7	206.7	0	237.8	187.8	0.19	0	-9	15.7	15.3	16
163	20211109BS01	1	UU试验	13.62	3.69	100	0	-2	50	602.7	0	47.4	14.47	411.4	89	0	0	1	1	1	18.09	14.65	461.4	50	9.23	355.7	205.7	0	237.1	187.1	0.2	0	-9.05	15.7	15.3	16
164	20211109BS01	1	UU试验	13.7	3.7	100	0	-2	50	602.7	0	47.4	14.58	411.4	89	0	0	1	1	1	18.23	14.65	461.4	50	9.23	355.7	205.7	0	237.1	187.1	0.2	0	-9.12	15.7	15.3	16
165	20211109BS01	1	UU试验	13.78	3.71	100	0	-2	50	605.8	0	47.4	14.65	413.5	89	0	0	1	1	1	18.31	14.72	463.5	50	9.27	356.75	206.75	0	237.8	187.8	0.19	0	-9.16	15.7	15.3	16
166	20211109BS01	1	UU试验	13.87	3.72	101	0	-2	50	605.8	0	47.4	14.76	411.5	89	0	0	1	1	1	18.45	14.72	462.5	51	9.07	357.25	205.75	0	238.2	188.2	0.2	0	-9.23	15.7	15.3	16
167	20211109BS01	1	UU试验	13.95	3.73	100	0	-2	50	609	0	47.4	14.83	413.7	89	0	0	1	1	1	18.54	14.72	463.7	50	9.27	356.85	206.85	0	237.9	187.9	0.19	0	-9.27	15.7	15.3	16
168	20211109BS01	1	UU试验	14.03	3.75	100	0	-2	50	612.2	0	47.4	14.94	415.9	89	0	0	1	1	1	18.68	14.79	465.9	50	9.32	357.95	207.95	0	238.6	188.6	0.19	0	-9.34	15.7	15.3	16
169	20211109BS01	1	UU试验	14.12	3.76	100	0	-2	50	612.2	0	47.4	15.02	413.9	89	0	0	1	1	1	18.78	14.79	463.9	50	9.28	356.95	206.95	0	238	188	0.19	0	-9.39	15.7	15.3	16
170	20211109BS01	1	UU试验	14.2	3.77	100	0	-2	50	615.3	0	47.4	15.12	416	89	0	0	1	1	1	18.9	14.79	466	50	9.32	358	208	0	238.7	188.7	0.19	0	-9.45	15.7	15.3	16
171	20211109BS01	1	UU试验	14.28	3.78	101	0	-2	50	615.3	0	47.4	15.19	416	89	0	0	1	1	1	18.99	14.79	467	51	9.16	359.5	208	0	239.7	189.7	0.2	0	-9.49	15.7	15.3	16
172	20211109BS01	1	UU试验	14.37	3.79	100	0	-2	50	618.5	0	47.4	15.3	418.2	89	0	0	1	1	1	19.13	14.85	468.2	50	9.36	359.1	209.1	0	239.4	189.4	0.19	0	-9.57	15.7	15.3	16
173	20211109BS01	1	UU试验	14.45	3.8	101	0	-2	50	618.5	0	47.4	15.37	416.5	89	0	0	1	1	1	19.21	14.85	467.5	51	9.17	359.75	208.25	0	239.8	189.8	0.2	0	-9.61	15.7	15.3	16
174	20211109BS01	1	UU试验	14.53	3.81	100	0	-2	50	621.6	0	47.4	15.47	418.6	89	0	0	1	1	1	19.34	14.85	468.6	50	9.37	359.3	209.3	0	239.5	189.5	0.19	0	-9.67	15.7	15.3	16
175	20211109BS01	1	UU试验	14.62	3.82	101	0	-2	50	621.6	0	47.4	15.55	418.6	89	0	0	1	1	1	19.44	14.92	469.6	51	9.21	360.8	209.3	0	240.5	190.5	0.19	0	-9.72	15.7	15.3	16
176	20211109BS01	1	UU试验	14.7	3.83	101	0	-2	50	624.8	0	47.4	15.65	418.8	89	0	0	1	1	1	19.56	14.92	469.8	51	9.21	360.9	209.4	0	240.6	190.6	0.19	0	-9.78	15.7	15.3	16
177	20211109BS01	1	UU试验	14.78	3.84	101	0	-2	50	624.8	0	47.4	15.73	418.8	89	0	0	1	1	1	19.66	14.92	469.8	51	9.21	360.9	209.4	0	240.6	190.6	0.19	0	-9.83	15.7	15.3	16
178	20211109BS01	1	UU试验	14.87	3.86	100	0	-2	50	627.9	0	47.4	15.83	420.8	89	0	0	1	1	1	19.79	14.99	470.8	50	9.42	360.4	210.4	0	240.3	190.3	0.19	0	-9.9	15.7	15.3	16
179	20211109BS01	1	UU试验	14.95	3.87	100	0	-2	51	627.9	0	47.4	15.9	418.9	89	0	0	1	1	1	19.88	14.99	467.9	49	9.55	359.45	209.45	0	239.6	188.6	0.19	0	-9.94	15.7	15.3	16
180	20211109BS01	1	UU试验	15.03	3.88	101	0	-2	50	631.1	0	45.6	16.01	421	89	0	0	1	1	1	20.01	14.99	472	51	9.25	362	210.5	0	241.3	191.3	0.19	0	-10.01	15.6	15.3	15.9
181	20211109BS01	1	UU试验	15.12	3.89	100	0	-2	50	631.1	0	47.4	16.08	421	89	0	0	1	1	1	20.1	14.99	471	50	9.42	360.5	210.5	0	240.3	190.3	0.19	0	-10.05	15.7	15.3	16
182	20211109BS01	1	UU试验	15.2	3.9	100	0	-2	51	634.2	0	47.4	16.19	423.1	89	0	0	1	1	1	20.24	15.06	472.1	49	9.63	361.55	211.55	0	241	190	0.19	0	-10.12	15.7	15.3	16
183	20211109BS01	1	UU试验	15.28	3.91	100	0	-2	50	634.2	0	45.6	16.26	421.1	89	0	0	1	1	1	20.32	15.06	471.1	50	9.42	360.55	210.55	0	240.4	190.4	0.19	0	-10.16	15.7	15.3	16
184	20211109BS01	1	UU试验	15.37	3.92	101	0	-2	51	634.2	0	47.4	16.37	421.1	89	0	0	1	1	1	20.46	15.06	471.1	50	9.42	362.05	210.55	0	241.4	190.4	0.19	0	-10.23	15.7	15.3	16
185	20211109BS01	1	UU试验	15.45	3.93	100	0	-2	50	637.4	0	47.4	16.44	423.2	89	0	0	1	1	1	20.55	15.13	473.2	50	9.46	361.6	211.6	0	241.1	191.1	0.19	0	-10.28	15.7	15.3	16
186	20211109BS01	1	UU试验	15.53	3.94	101	0	-2	51	640.6	0	47.4	16.54	423.4	89	0	0	1	1	1	20.68	15.13	473.4	50	9.47	363.2	211.7	0	242.1	191.1	0.19	0	-10.34	15.7	15.3	16
187	20211109BS01	1	UU试验	15.62	3.95	101	0	-2	51	640.6	0	47.4	16.61	423.4	89	0	0	1	1	1	20.76	15.13	473.4	50	9.47	363.2	211.7	0	242.1	191.1	0.19	0	-10.38	15.7	15.3	16
188	20211109BS01	1	UU试验	15.7	3.96	100	0	-2	51	640.6	0	47.4	16.72	423.4	89	0	0	1	1	1	20.9	15.2	472.4	49	9.64	361.7	211.7	0	241.1	190.1	0.19	0	-10.45	15.7	15.3	16
189	20211109BS01	1	UU试验	15.78	3.97	101	0	-2	51	640.6	0	47.4	16.79	421.4	89	0	0	1	1	1	20.99	15.2	471.4	50	9.43	362.2	210.7	0	241.5	190.5	0.19	0	-10.49	15.7	15.3	16
190	20211109BS01	1	UU试验	15.87	3.98	100	0	-2	51	640.6	0	47.4	16.89	421.4	89	0	0	1	1	1	21.11	15.2	470.4	49	9.6	360.7	210.7	0	240.5	189.5	0.19	0	-10.56	15.7	15.3	16
191	20211109BS01	1	UU试验	15.95	3.99	101	0	-2	51	643.7	0	47.4	16.97	423.5	89	0	0	1	1	1	21.21	15.2	473.5	50	9.47	363.25	211.75	0	242.2	191.2	0.19	0	-10.61	15.7	15.3	15.9
192	20211109BS01	1	UU试验	16.03	4	101	0	-2	51	643.7	0	47.4	17.07	423.5	89	0	0	1	1	1	21.34	15.27	473.5	50	9.47	363.25	211.75	0	242.2	191.2	0.19	0	-10.67	15.7	15.3	15.9
193	20211109BS01	1	UU试验	16.12	4.01	101	0	-2	51	643.7	0	47.4	17.15	421.5	89	0	0	1	1	1	21.44	15.27	471.5	50	9.43	362.25	210.75	0	241.5	190.5	0.19	0	-10.72	15.7	15.3	15.9
194	20211109BS01	1	UU试验	16.2	4.02	101	0	-2	51	643.7	0	47.4	17.25	421.5	89	0	0	1	1	1	21.56	15.27	471.5	50	9.43	362.25	210.75	0	241.5	190.5	0.19	0	-10.78	15.7	15.3	15.9
195	20211109BS01	1	UU试验	16.28	4.04	101	0	-2	51	646.9	0	47.4	17.32	423.6	89	0	0	1	1	1	21.65	15.34	473.6	50	9.47	363.3	211.8	0	242.2	191.2	0.19	0	-10.82	15.7	15.3	15.9
196	20211109BS01	1	UU试验	16.37	4.05	101	0	-2	51	646.9	0	47.4	17.42	421.7	89	0	0	1	1	1	21.77	15.34	471.7	50	9.43	362.35	210.85	0	241.6	190.6	0.19	0	-10.89	15.7	15.3	15.9
197	20211109BS01	1	UU试验	16.45	4.06	100	0	-2	52	646.9	0	47.4	17.5	421.7	89	0	0	1	1	1	21.88	15.34	469.7	48	9.79	360.85	210.85	0	240.6	188.6	0.19	0	-10.94	15.7	15.3	15.9
198	20211109BS01	1	UU试验	16.53	4.07	100	0	-2	52	646.9	0	47.4	17.6	421.7	89	0	0	1	1	1	22	15.41	469.7	48	9.79	360.85	210.85	0	240.6	188.6	0.19	0	-11	15.7	15.3	15.9
199	20211109BS01	1	UU试验	16.62	4.08	100	0	-2	52	646.9	0	49.3	17.67	419.8	89	0	0	1	1	1	22.09	15.41	467.8	48	9.75	359.9	209.9	0	239.9	187.9	0.19	0	-11.05	15.7	15.3	15.9
200	20211109BS01	1	UU试验	16.7	4.09	101	0	-2	52	650	0	49.3	17.77	421.8	89	0	0	1	1	1	22.21	15.41	470.8	49	9.61	362.4	210.9	0	241.6	189.6	0.19	0	-11.11	15.7	15.3	16
201	20211109BS01	1	UU试验	16.78	4.1	101	0	-2	52	650	0	49.3	17.84	421.8	89	0	0	1	1	1	22.3	15.48	470.8	49	9.61	362.4	210.9	0	241.6	189.6	0.19	0	-11.15	15.7	15.3	16.2
202	20211109BS01	1	UU试验	16.87	4.11	101	0	-2	52	650	0	49.3	17.94	419.9	89	0	0	1	1	1	22.43	15.48	468.9	49	9.57	361.45	209.95	0	241	189	0.19	0	-11.22	15.7	15.3	16.4
203	20211109BS01	1	UU试验	16.95	4.12	101	0	-2	53	653.2	0	49.3	18.01	422	89	0	0	1	1	1	22.51	15.48	470	48	9.79	362.5	211	0	241.7	188.7	0.19	0	-11.26	15.7	15.3	17.6
204	20211109BS01	1	UU试验	17.03	4.13	100	0	-2	53	653.2	0	49.3	18.12	422	89	0	0	1	1	1	22.65	15.54	469	47	9.98	361	211	0	240.7	187.7	0.19	0	-11.32	15.7	15.3	17.5
205	20211109BS01	1	UU试验	17.12	4.14	101	0	-2	53	653.2	0	49.3	18.19	420.3	89	0	0	1	1	1	22.74	15.54	468.3	48	9.76	361.65	210.15	0	241.1	188.1	0.19	0	-11.37	15.7	15.3	17.5
206	20211109BS01	1	UU试验	17.2	4.15	101	0	-2	53	656.3	0	49.3	18.29	422.3	89	0	0	1	1	1	22.86	15.54	470.3	48	9.8	362.65	211.15	0	241.8	188.8	0.19	0	-11.43	15.7	15.3	17.4
207	20211109BS01	1	UU试验	17.28	4.16	101	0	-2	54	656.3	0	49.3	18.36	422.3	89	0	0	1	1	1	22.95	15.54	469.3	47	9.99	362.65	211.15	0	241.8	187.8	0.19	0	-11.48	15.7	15.3	17.4
208	20211109BS01	1	UU试验	17.37	4.17	101	0	-2	54	656.3	0	51.1	18.46	422.3	89	0	0	1	1	1	23.08	15.61	469.3	47	9.99	362.65	211.15	0	241.8	187.8	0.19	0	-11.54	15.7	15.3	17.3
209	20211109BS01	1	UU试验	17.45	4.18	100	0	-2	54	656.3	0	51.1	18.53	420.4	89	0	0	1	1	1	23.16	15.61	466.4	46	10.14	360.2	210.2	0	240.1	186.1	0.19	0	-11.58	15.7	15.3	17.3
210	20211109BS01	1	UU试验	17.53	4.19	100	0	-2	54	659.5	0	51.1	18.63	422.5	89	0	0	1	1	1	23.29	15.61	468.5	46	10.18	361.25	211.25	0	240.8	186.8	0.19	0	-11.65	15.7	15.3	17.3
211	20211109BS01	1	UU试验	17.62	4.2	101	0	-2	54	659.5	0	51.1	18.7	422.5	89	0	0	1	1	1	23.38	15.69	469.5	47	9.99	362.75	211.25	0	241.8	187.8	0.19	0	-11.69	15.7	15.3	17.3
212	20211109BS01	1	UU试验	17.7	4.21	101	0	-2	54	659.5	0	51.1	18.8	420.3	89	0	0	1	1	1	23.5	15.69	467.3	47	9.94	361.65	210.15	0	241.1	187.1	0.19	0	-11.75	15.7	15.3	17.3
213	20211109BS01	1	UU试验	17.78	4.22	101	0	-2	55	662.6	0	51.1	18.86	422.3	89	0	0	1	1	1	23.58	15.69	468.3	46	10.18	362.65	211.15	0	241.8	186.8	0.19	0	-11.79	15.7	15.3	17.3
214	20211109BS01	1	UU试验	17.87	4.23	100	0	-2	55	662.6	0	51.1	18.96	422.3	89	0	0	1	1	1	23.7	15.76	467.3	45	10.38	361.15	211.15	0	240.8	185.8	0.19	0	-11.85	15.7	15.3	17.3
215	20211109BS01	1	UU试验	17.95	4.24	101	0	-2	55	662.6	0	51.1	19.03	420.4	89	0	0	1	1	1	23.79	15.76	466.4	46	10.14	361.7	210.2	0	241.1	186.1	0.19	0	-11.9	15.7	15.3	17.3
216	20211109BS01	1	UU试验	18.03	4.25	100	0	-2	55	665.8	0	51.1	19.13	422.5	89	0	0	1	1	1	23.91	15.76	467.5	45	10.39	361.25	211.25	0	240.8	185.8	0.19	0	-11.96	15.7	15.3	17.3
217	20211109BS01	1	UU试验	18.12	4.26	100	0	-2	55	665.8	0	51.1	19.2	422.5	89	0	0	1	1	1	24	15.83	467.5	45	10.39	361.25	211.25	0	240.8	185.8	0.19	0	-12	15.7	15.3	17.2
218	20211109BS01	1	UU试验	18.2	4.27	101	0	-2	55	669	0	52.9	19.3	422.6	89	0	0	1	1	1	24.13	15.83	468.6	46	10.19	362.8	211.3	0	241.9	186.9	0.19	0	-12.07	15.7	15.3	17.2
219	20211109BS01	1	UU试验	18.28	4.28	100	0	-2	56	669	0	52.9	19.37	422.6	89	0	0	1	1	1	24.21	15.83	466.6	44	10.6	361.3	211.3	0	240.9	184.9	0.19	0	-12.11	15.7	15.3	17.2
220	20211109BS01	1	UU试验	18.37	4.29	100	0	-2	56	669	0	52.9	19.48	422.6	89	0	0	1	1	1	24.35	15.9	466.6	44	10.6	361.3	211.3	0	240.9	184.9	0.19	0	-12.18	15.7	15.3	17.2
221	20211109BS01	1	UU试验	18.45	4.3	100	0	-2	56	672.1	0	52.9	19.55	422.7	89	0	0	1	1	1	24.44	15.9	466.7	44	10.61	361.35	211.35	0	240.9	184.9	0.19	0	-12.22	15.7	15.3	17.2
222	20211109BS01	1	UU试验	18.53	4.31	101	0	-2	56	672.1	0	52.9	19.66	422.7	89	0	0	1	1	1	24.58	15.9	467.7	45	10.39	362.85	211.35	0	241.9	185.9	0.19	0	-12.29	15.7	15.3	17.2
223	20211109BS01	1	UU试验	18.62	4.31	101	0	-2	56	672.1	0	52.9	19.73	422.7	89	0	0	1	1	1	24.66	15.9	467.7	45	10.39	362.85	211.35	0	241.9	185.9	0.19	0	-12.33	15.7	15.3	17.2
224	20211109BS01	1	UU试验	18.7	4.32	100	0	-2	56	675.3	0	52.9	19.83	424.7	89	0	0	1	1	1	24.79	15.97	468.7	44	10.65	362.35	212.35	0	241.6	185.6	0.19	0	-12.4	15.7	15.3	17.2
225	20211109BS01	1	UU试验	18.78	4.33	100	0	-2	56	675.3	0	52.9	19.91	422.9	89	0	0	1	1	1	24.89	15.97	466.9	44	10.61	361.45	211.45	0	241	185	0.19	0	-12.45	15.7	15.3	17.2
226	20211109BS01	1	UU试验	18.87	4.34	100	0	-2	56	678.4	0	52.9	20.02	424.8	89	0	0	1	1	1	25.03	16.04	468.8	44	10.65	362.4	212.4	0	241.6	185.6	0.19	0	-12.52	15.7	15.3	17.2
227	20211109BS01	1	UU试验	18.95	4.35	101	0	-2	56	678.4	0	52.9	20.09	422.9	89	0	0	1	1	1	25.11	16.04	467.9	45	10.4	362.95	211.45	0	242	186	0.19	0	-12.56	15.7	15.3	17.2
228	20211109BS01	1	UU试验	19.03	4.36	100	0	-2	56	681.6	0	52.9	20.2	424.9	89	0	0	1	1	1	25.25	16.04	468.9	44	10.66	362.45	212.45	0	241.6	185.6	0.19	0	-12.63	15.7	15.3	17.2
229	20211109BS01	1	UU试验	19.12	4.37	101	0	-2	56	681.6	0	52.9	20.27	424.9	89	0	0	1	1	1	25.34	16.11	469.9	45	10.44	363.95	212.45	0	242.6	186.6	0.19	0	-12.67	15.7	15.3	17.1
230	20211109BS01	1	UU试验	19.2	4.38	101	0	-2	56	684.7	0	52.9	20.38	425	89	0	0	1	1	1	25.48	16.11	470	45	10.44	364	212.5	0	242.7	186.7	0.19	0	-12.74	15.7	15.3	17.1
231	20211109BS01	1	UU试验	19.28	4.39	100	0	-2	56	684.7	0	52.9	20.45	425	89	0	0	1	1	1	25.56	16.11	469	44	10.66	362.5	212.5	0	241.7	185.7	0.19	0	-12.78	15.7	15.3	17.2
232	20211109BS01	1	UU试验	19.37	4.4	100	0	-2	56	684.7	0	52.9	20.56	425	89	0	0	1	1	1	25.7	16.18	469	44	10.66	362.5	212.5	0	241.7	185.7	0.19	0	-12.85	15.7	15.3	17.1
233	20211109BS01	1	UU试验	19.45	4.41	100	0	-2	56	687.9	0	52.9	20.63	425.2	89	0	0	1	1	1	25.79	16.18	469.2	44	10.66	362.6	212.6	0	241.7	185.7	0.19	0	-12.9	15.7	15.3	17.1
234	20211109BS01	1	UU试验	19.53	4.42	100	0	-2	57	684.7	0	52.9	20.73	423.2	89	0	0	1	1	1	25.91	16.18	466.2	43	10.84	361.6	211.6	0	241.1	184.1	0.19	0	-12.96	15.7	15.3	17.1
235	20211109BS01	1	UU试验	19.62	4.43	101	0	-2	57	687.9	0	52.9	20.81	425.2	89	0	0	1	1	1	26.01	16.25	469.2	44	10.66	364.1	212.6	0	242.7	185.7	0.19	0	-13.01	15.7	15.3	17.1
236	20211109BS01	1	UU试验	19.7	4.44	101	0	-2	56	687.9	0	52.9	20.91	423.3	89	0	0	1	1	1	26.14	16.25	468.3	45	10.41	363.15	211.65	0	242.1	186.1	0.19	0	-13.07	15.7	15.3	17.1
237	20211109BS01	1	UU试验	19.78	4.45	101	0	-2	57	687.9	0	52.9	20.98	423.3	89	0	0	1	1	1	26.23	16.25	467.3	44	10.62	363.15	211.65	0	242.1	185.1	0.19	0	-13.12	15.7	15.3	17.1
238	20211109BS01	1	UU试验	19.87	4.46	100	0	-2	57	691	0	52.9	21.09	425.2	89	0	0	1	1	1	26.36	16.32	468.2	43	10.89	362.6	212.6	0	241.7	184.7	0.19	0	-13.18	15.7	15.3	17.1
239	20211109BS01	1	UU试验	19.95	4.47	101	0	-2	57	691	0	52.9	21.17	423.4	89	0	0	1	1	1	26.46	16.32	467.4	44	10.62	363.2	211.7	0	242.1	185.1	0.19	0	-13.23	15.7	15.3	17.1
240	20211109BS01	1	UU试验	20.03	4.48	101	0	-2	57	691	0	52.9	21.27	423.4	89	0	0	1	1	1	26.59	16.32	467.4	44	10.62	363.2	211.7	0	242.1	185.1	0.19	0	-13.3	15.7	15.3	17.1
241	20211109BS01	1	UU试验	20.12	4.49	100	0	-2	57	694.2	0	52.9	21.34	425.4	89	0	0	1	1	1	26.68	16.39	468.4	43	10.89	362.7	212.7	0	241.8	184.8	0.19	0	-13.34	15.7	15.3	17.1
242	20211109BS01	1	UU试验	20.2	4.49	100	0	-2	57	694.2	0	52.9	21.45	423.6	89	0	0	1	1	1	26.81	16.39	466.6	43	10.85	361.8	211.8	0	241.2	184.2	0.19	0	-13.41	15.7	15.3	17.1
243	20211109BS01	1	UU试验	20.28	4.5	100	0	-2	57	694.2	0	52.9	21.52	423.6	89	0	0	1	1	1	26.9	16.39	466.6	43	10.85	361.8	211.8	0	241.2	184.2	0.19	0	-13.45	15.7	15.3	17.1
244	20211109BS01	1	UU试验	20.37	4.51	101	0	-2	57	697.4	0	52.9	21.62	425.5	89	0	0	1	1	1	27.02	16.47	469.5	44	10.67	364.25	212.75	0	242.8	185.8	0.19	0	-13.51	15.7	15.3	17.1
245	20211109BS01	1	UU试验	20.45	4.52	101	0	-2	57	697.4	0	52.9	21.7	423.4	89	0	0	1	1	1	27.13	16.47	467.4	44	10.62	363.2	211.7	0	242.1	185.1	0.19	0	-13.57	15.7	15.3	17.1
246	20211109BS01	1	UU试验	20.53	4.53	101	0	-2	57	697.4	0	52.9	21.8	423.4	89	0	0	1	1	1	27.25	16.47	467.4	44	10.62	363.2	211.7	0	242.1	185.1	0.19	0	-13.63	15.7	15.3	17.1
247	20211109BS01	1	UU试验	20.62	4.54	100	0	-2	57	697.4	0	52.9	21.87	423.4	89	0	0	1	1	1	27.34	16.54	466.4	43	10.85	361.7	211.7	0	241.1	184.1	0.19	0	-13.67	15.7	15.3	17.1
248	20211109BS01	1	UU试验	20.7	4.55	102	0	-2	57	700.5	0	52.9	21.98	423.5	89	0	0	1	1	1	27.48	16.54	468.5	45	10.41	364.75	211.75	0	243.2	186.2	0.19	0	-13.74	15.7	15.3	17.1
249	20211109BS01	1	UU试验	20.78	4.56	101	0	-2	57	700.5	0	52.9	22.05	423.5	89	0	0	1	1	1	27.56	16.54	467.5	44	10.63	363.25	211.75	0	242.2	185.2	0.19	0	-13.78	15.7	15.3	17.1
250	20211109BS01	1	UU试验	20.87	4.57	100	0	-2	57	700.5	0	52.9	22.16	423.5	89	0	0	1	1	1	27.7	16.61	466.5	43	10.85	361.75	211.75	0	241.2	184.2	0.19	0	-13.85	15.7	15.3	17.1
251	20211109BS01	1	UU试验	20.95	4.58	101	0	-2	57	700.5	0	52.9	22.22	421.7	89	0	0	1	1	1	27.78	16.61	465.7	44	10.58	362.35	210.85	0	241.6	184.6	0.19	0	-13.89	15.7	15.3	17.1
252	20211109BS01	1	UU试验	21.03	4.59	100	0	-2	57	700.5	0	52.9	22.33	421.7	89	0	0	1	1	1	27.91	16.68	464.7	43	10.81	360.85	210.85	0	240.6	183.6	0.19	0	-13.96	15.7	15.3	17.1
253	20211109BS01	1	UU试验	21.12	4.6	100	0	-2	57	700.5	0	52.9	22.4	420	89	0	0	1	1	1	28	16.68	463	43	10.77	360	210	0	240	183	0.19	0	-14	15.7	15.3	17.1
254	20211109BS01	1	UU试验	21.2	4.6	101	0	-2	57	700.5	0	52.9	22.5	420	89	0	0	1	1	1	28.13	16.68	464	44	10.55	361.5	210	0	241	184	0.19	0	-14.07	15.7	15.3	17.1
255	20211109BS01	1	UU试验	21.28	4.61	100	0	-2	57	703.7	0	54.7	22.57	421.9	89	0	0	1	1	1	28.21	16.68	464.9	43	10.81	360.95	210.95	0	240.6	183.6	0.19	0	-14.11	15.7	15.3	17.1
256	20211109BS01	1	UU试验	21.37	4.62	101	0	-2	57	703.7	0	52.9	22.67	421.9	89	0	0	1	1	1	28.34	16.76	465.9	44	10.59	362.45	210.95	0	241.6	184.6	0.19	0	-14.17	15.7	15.3	17.1
257	20211109BS01	1	UU试验	21.45	4.63	101	0	-2	57	703.7	0	52.9	22.75	419.9	89	0	0	1	1	1	28.44	16.76	463.9	44	10.54	361.45	209.95	0	241	184	0.19	0	-14.22	15.7	15.3	17.1
258	20211109BS01	1	UU试验	21.53	4.64	101	0	-2	57	703.7	0	52.9	22.86	419.9	89	0	0	1	1	1	28.58	16.83	463.9	44	10.54	361.45	209.95	0	241	184	0.19	0	-14.29	15.7	15.3	17.1
259	20211109BS01	1	UU试验	21.62	4.65	101	0	-2	57	706.8	0	52.9	22.92	420	89	0	0	1	1	1	28.65	16.83	464	44	10.55	361.5	210	0	241	184	0.19	0	-14.33	15.7	15.3	17.1
260	20211109BS01	1	UU试验	21.7	4.66	100	0	-2	57	703.7	0	52.9	23.03	418.1	89	0	0	1	1	1	28.79	16.83	461.1	43	10.72	359.05	209.05	0	239.4	182.4	0.19	0	-14.4	15.7	15.3	17.1
261	20211109BS01	1	UU试验	21.78	4.67	102	0	-2	57	703.7	0	52.9	23.1	418.1	89	0	0	1	1	1	28.88	16.9	463.1	45	10.29	362.05	209.05	0	241.4	184.4	0.2	0	-14.44	15.7	15.3	17.1
262	20211109BS01	1	UU试验	21.87	4.68	100	0	-2	57	706.8	0	52.9	23.2	418.2	89	0	0	1	1	1	29	16.9	461.2	43	10.73	359.1	209.1	0	239.4	182.4	0.19	0	-14.5	15.7	15.3	17.1
263	20211109BS01	1	UU试验	21.95	4.69	101	0	-2	57	706.8	0	52.9	23.27	418.2	89	0	0	1	1	1	29.09	16.9	462.2	44	10.5	360.6	209.1	0	240.4	183.4	0.19	0	-14.55	15.7	15.3	17.1
264	20211109BS01	1	UU试验	22.03	4.69	101	0	-2	57	706.8	0	52.9	23.37	418.2	89	0	0	1	1	1	29.21	16.97	462.2	44	10.5	360.6	209.1	0	240.4	183.4	0.19	0	-14.61	15.7	15.3	17.1
265	20211109BS01	1	UU试验	22.12	4.7	100	0	-2	57	706.8	0	52.9	23.44	416.5	89	0	0	1	1	1	29.3	16.97	459.5	43	10.69	358.25	208.25	0	238.8	181.8	0.19	0	-14.65	15.7	15.3	17.1
266	20211109BS01	1	UU试验	22.2	4.71	101	0	-2	57	706.8	0	52.9	23.54	416.5	89	0	0	1	1	1	29.43	16.97	460.5	44	10.47	359.75	208.25	0	239.8	182.8	0.2	0	-14.72	15.7	15.3	17.1
267	20211109BS01	1	UU试验	22.28	4.72	101	0	-2	57	710	0	52.9	23.6	418.4	89	0	0	1	1	1	29.5	17.05	462.4	44	10.51	360.7	209.2	0	240.5	183.5	0.19	0	-14.75	15.7	15.3	17.1
268	20211109BS01	1	UU试验	22.37	4.73	101	0	-2	57	710	0	52.9	23.71	416.4	89	0	0	1	1	1	29.64	17.05	460.4	44	10.46	359.7	208.2	0	239.8	182.8	0.2	0	-14.82	15.7	15.3	17.1
269	20211109BS01	1	UU试验	22.45	4.74	101	0	-2	57	710	0	52.9	23.77	416.4	89	0	0	1	1	1	29.71	17.05	460.4	44	10.46	359.7	208.2	0	239.8	182.8	0.2	0	-14.86	15.7	15.3	17.1
270	20211109BS01	1	UU试验	22.53	4.75	100	0	-2	57	713.1	0	52.9	23.87	418.2	89	0	0	1	1	1	29.84	17.12	461.2	43	10.73	359.1	209.1	0	239.4	182.4	0.19	0	-14.92	15.7	15.3	17.1
271	20211109BS01	1	UU试验	22.62	4.76	101	0	-2	57	713.1	0	54.7	23.94	416.5	89	0	0	1	1	1	29.93	17.12	460.5	44	10.47	359.75	208.25	0	239.8	182.8	0.2	0	-14.97	15.7	15.3	17.1
272	20211109BS01	1	UU试验	22.7	4.76	100	0	-2	57	713.1	0	52.9	24.04	416.5	89	0	0	1	1	1	30.05	17.12	459.5	43	10.69	358.25	208.25	0	238.8	181.8	0.19	0	-15.03	15.7	15.3	17.1
273	20211109BS01	1	UU试验	22.78	4.77	100	0	-2	57	713.1	0	52.9	24.11	416.5	89	0	0	1	1	1	30.14	17.19	459.5	43	10.69	358.25	208.25	0	238.8	181.8	0.19	0	-15.07	15.7	15.3	17.1
274	20211109BS01	1	UU试验	22.87	4.78	101	0	-2	57	713.1	0	54.7	24.21	414.8	89	0	0	1	1	1	30.26	17.19	458.8	44	10.43	358.9	207.4	0	239.3	182.3	0.2	0	-15.13	15.7	15.3	17.1
275	20211109BS01	1	UU试验	22.95	4.79	100	0	-2	57	716.3	0	52.9	24.28	416.7	89	0	0	1	1	1	30.35	17.27	459.7	43	10.69	358.35	208.35	0	238.9	181.9	0.19	0	-15.18	15.7	15.3	17.1
276	20211109BS01	1	UU试验	23.03	4.8	101	0	-2	57	716.3	0	52.9	24.38	414.8	89	0	0	1	1	1	30.48	17.27	458.8	44	10.43	358.9	207.4	0	239.3	182.3	0.2	0	-15.24	15.7	15.3	17.1
277	20211109BS01	1	UU试验	23.12	4.81	100	0	-2	57	716.3	0	52.9	24.46	414.8	89	0	0	1	1	1	30.58	17.27	457.8	43	10.65	357.4	207.4	0	238.3	181.3	0.19	0	-15.29	15.7	15.3	17.1
278	20211109BS01	1	UU试验	23.2	4.82	101	0	-2	57	716.3	0	52.9	24.56	414.8	89	0	0	1	1	1	30.7	17.34	458.8	44	10.43	358.9	207.4	0	239.3	182.3	0.2	0	-15.35	15.7	15.3	17.1
279	20211109BS01	1	UU试验	23.28	4.83	101	0	-2	57	719.4	0	52.9	24.63	414.9	89	0	0	1	1	1	30.79	17.34	458.9	44	10.43	358.95	207.45	0	239.3	182.3	0.2	0	-15.4	15.7	15.3	17.1
280	20211109BS01	1	UU试验	23.37	4.83	101	0	-2	57	719.4	0	52.9	24.74	414.9	89	0	0	1	1	1	30.93	17.34	458.9	44	10.43	358.95	207.45	0	239.3	182.3	0.2	0	-15.47	15.7	15.3	17.1
281	20211109BS01	1	UU试验	23.45	4.84	100	0	-2	57	722.6	0	52.9	24.81	416.7	89	0	0	1	1	1	31.01	17.41	459.7	43	10.69	358.35	208.35	0	238.9	181.9	0.19	0	-15.51	15.7	15.3	17.1
282	20211109BS01	1	UU试验	23.53	4.85	101	0	-2	57	722.6	0	52.9	24.92	415	89	0	0	1	1	1	31.15	17.41	459	44	10.43	359	207.5	0	239.3	182.3	0.2	0	-15.58	15.7	15.3	17.1
283	20211109BS01	1	UU试验	23.62	4.86	101	0	-2	57	722.6	0	52.9	24.99	415	89	0	0	1	1	1	31.24	17.49	459	44	10.43	359	207.5	0	239.3	182.3	0.2	0	-15.62	15.7	15.3	17.1
284	20211109BS01	1	UU试验	23.7	4.87	101	0	-2	57	725.8	0	52.9	25.1	415	89	0	0	1	1	1	31.38	17.49	459	44	10.43	359	207.5	0	239.3	182.3	0.2	0	-15.69	15.7	15.3	17.1
285	20211109BS01	1	UU试验	23.78	4.88	101	0	-2	57	725.8	0	52.9	25.17	415	89	0	0	1	1	1	31.46	17.49	459	44	10.43	359	207.5	0	239.3	182.3	0.2	0	-15.73	15.7	15.3	17.1
286	20211109BS01	1	UU试验	23.87	4.89	101	0	-2	57	728.9	0	52.9	25.27	416.8	89	0	0	1	1	1	31.59	17.56	460.8	44	10.47	359.9	208.4	0	239.9	182.9	0.2	0	-15.8	15.7	15.3	17.1
287	20211109BS01	1	UU试验	23.95	4.89	101	0	-2	57	728.9	0	52.9	25.35	415.1	89	0	0	1	1	1	31.69	17.56	459.1	44	10.43	359.05	207.55	0	239.4	182.4	0.2	0	-15.85	15.7	15.3	17.1
288	20211109BS01	1	UU试验	24.03	4.9	100	0	-2	57	728.9	0	52.9	25.45	415.1	89	0	0	1	1	1	31.81	17.56	458.1	43	10.65	357.55	207.55	0	238.4	181.4	0.19	0	-15.91	15.7	15.4	17.1
289	20211109BS01	1	UU试验	24.12	4.91	100	0	-2	57	732.1	0	52.9	25.52	416.9	89	0	0	1	1	1	31.9	17.64	459.9	43	10.7	358.45	208.45	0	239	182	0.19	0	-15.95	15.7	15.3	17.1
290	20211109BS01	1	UU试验	24.2	4.92	101	0	-2	57	732.1	0	52.9	25.63	415	89	0	0	1	1	1	32.04	17.64	459	44	10.43	359	207.5	0	239.3	182.3	0.2	0	-16.02	15.7	15.4	17.1
291	20211109BS01	1	UU试验	24.28	4.93	101	0	-2	56	735.2	0	52.9	25.7	416.8	89	0	0	1	1	1	32.13	17.71	461.8	45	10.26	359.9	208.4	0	239.9	183.9	0.2	0	-16.07	15.7	15.3	17.1
292	20211109BS01	1	UU试验	24.37	4.94	101	0	-2	57	735.2	0	52.9	25.81	415.1	89	0	0	1	1	1	32.26	17.71	459.1	44	10.43	359.05	207.55	0	239.4	182.4	0.2	0	-16.13	15.7	15.4	17.1
293	20211109BS01	1	UU试验	24.45	4.94	101	0	-2	57	735.2	0	52.9	25.87	415.1	89	0	0	1	1	1	32.34	17.71	459.1	44	10.43	359.05	207.55	0	239.4	182.4	0.2	0	-16.17	15.7	15.3	17.1
294	20211109BS01	1	UU试验	24.53	4.95	101	0	-2	56	738.4	0	52.9	25.98	416.9	89	0	0	1	1	1	32.48	17.79	461.9	45	10.26	359.95	208.45	0	240	184	0.2	0	-16.24	15.7	15.3	17
295	20211109BS01	1	UU试验	24.62	4.96	101	0	-2	56	738.4	0	52.9	26.05	415.1	89	0	0	1	1	1	32.56	17.79	460.1	45	10.22	359.05	207.55	0	239.4	183.4	0.2	0	-16.28	15.7	15.4	17.1
296	20211109BS01	1	UU试验	24.7	4.97	101	0	-2	57	741.5	0	52.9	26.16	416.8	89	0	0	1	1	1	32.7	17.86	460.8	44	10.47	359.9	208.4	0	239.9	182.9	0.2	0	-16.35	15.7	15.4	17
297	20211109BS01	1	UU试验	24.78	4.98	100	0	-2	57	741.5	0	52.9	26.23	415.2	89	0	0	1	1	1	32.79	17.86	458.2	43	10.66	357.6	207.6	0	238.4	181.4	0.19	0	-16.4	15.7	15.4	17
298	20211109BS01	1	UU试验	24.87	4.99	100	0	-2	56	741.5	0	52.9	26.34	415.2	89	0	0	1	1	1	32.92	17.86	459.2	44	10.44	357.6	207.6	0	238.4	182.4	0.19	0	-16.46	15.7	15.4	17
299	20211109BS01	1	UU试验	24.95	4.99	100	0	-2	57	741.5	0	52.9	26.41	415.2	89	0	0	1	1	1	33.01	17.94	458.2	43	10.66	357.6	207.6	0	238.4	181.4	0.19	0	-16.51	15.7	15.4	17
300	20211109BS01	1	UU试验	25.03	5	100	0	-2	57	741.5	0	52.9	26.51	413.3	89	0	0	1	1	1	33.14	17.94	456.3	43	10.61	356.65	206.65	0	237.8	180.8	0.19	0	-16.57	15.7	15.4	17
301	20211109BS01	1	UU试验	25.12	5.01	101	0	-2	57	741.5	0	52.9	26.58	413.3	89	0	0	1	1	1	33.23	18.01	457.3	44	10.39	358.15	206.65	0	238.8	181.8	0.2	0	-16.61	15.7	15.4	17
