# Supplementary material for: Effect of freeze‒thaw cycles on root–Soil composite mechanical properties and slope stability
Source: PLoS One. 2024 Apr 25;19(4):e0302409. doi: 10.1371/journal.pone.0302409 (PMC11045164; doi:10.1371/journal.pone.0302409)
Supplement: S1 File — (ZIP) [file pone.0302409.s001.zip › Original data/original data/三轴/100kpa/D0数据处理结果100.xlsx]

## Sheet: Sheet1
D0G0		D0G3		D0G7		D0G5		D0G9				D0G0		D0G5		D0G9		D0G3		D0G7
0	0	0	0	0	0	0	0	0	0			0.065	0.658501	0.00167	0.15932	0.00333	0.0512	0.02333	0.0625	0.055	1.23798
0.03	40.2	0.04	20.02	0.05	33.41	0.01	61.1	0	11.18			0.15667	18.7319	0.06833	4.98712	0.06167	0.0373	0.10667	11.2713	0.11333	7.61481
0.06	51.3	0.07	26.65	0.13	41.21	0.04	64.48	0	18.85			0.215	30.0601	0.16	17.7675	0.15333	3.30984	0.165	27.7469	0.205	21.6664
0.18	59	0.19	36.66	0.2	46.67	0.15	75.66	0.12	32.24			0.30667	42.8547	0.22667	23.6036	0.21167	4.40583	0.25667	44.2209	0.27167	29.2868
0.25	64.2	0.26	42.25	0.35	55.64	0.22	80.08	0.23	42.25			0.37333	50.7471	0.31833	31.2576	0.31167	15.6981	0.315	53.3587	0.37167	39.1135
0.33	67.6	0.33	44.46	0.42	58.89	0.3	83.46	0.31	47.84			0.465	60.7872	0.37667	35.2428	0.37833	25.1493	0.40667	65.0267	0.43	45.1506
0.37	70.1	0.43	51.22	0.68	70.07	0.37	86.71	0.35	50.05			0.52333	67.1279	0.47667	41.3746	0.47833	36.7868	0.465	72.6825	0.52167	53.3517
0.44	73.6	0.51	54.47	0.68	70.07	0.45	90.09	0.46	56.68			0.62333	76.4871	0.535	45.3479	0.545	42.5861	0.55667	82.0899	0.58	58.4037
0.56	77.8	0.58	57.85	0.76	72.28	0.52	93.47	0.54	61.1			0.68167	82.2383	0.62667	50.7843	0.645	51.2495	0.62333	88.2169	0.68	65.643
0.63	80.4	0.68	62.27	0.88	75.66	0.63	100.1	0.66	65.65			0.78167	90.6773	0.69333	54.7396	0.71167	56.3064	0.715	96.9118	0.73833	70.68
0.74	82.1	0.76	65.65	0.95	76.7	0.7	103.48	0.74	67.86			0.84	95.4498	0.785	59.7757	0.81167	64.2194	0.78167	102.678	0.83	77.8674
0.81	83	0.87	70.07	1.06	77.87	0.81	106.73	0.85	77.87			0.94	103.258	0.85167	62.953	0.87833	69.6417	0.87333	110.194	0.88833	82.8897
0.92	83.8	0.94	76.7	1.14	78.91	0.88	108.94	0.92	71.11			1.00667	108.04	0.94333	68.3564	0.97	76.4332	0.94	114.492	0.97167	89.7683
0.99	85.5	1.06	80.08	1.25	80.08	0.98	143.52	1.02	70.07			1.09833	114.875	1.01833	71.8972	1.03667	81.4573	1.03167	121.303	1.03833	94.4699
1.1	86.4	1.14	81.12	1.32	82.29	1.05	193.44	1.1	87.88			1.165	119.642	1.11	76.9015	1.13667	88.2182	1.09833	125.544	1.12167	100.995
1.17	88.1	1.25	82.29	1.42	74.49	1.16	243.49	1.21	87.88			1.265	126.194	1.17667	80.4812	1.195	92.5158	1.19	131.612	1.18833	105.682
1.28	89.8	1.33	97.89	1.49	74.49	1.23	271.31	1.29	87.88			1.32333	130.64	1.27667	85.0792	1.295	98.9164	1.25667	135.117	1.28	112.177
1.35	93.2	1.44	136.76	1.6	84.5	1.34	306.93	1.41	88.92			1.42333	136.534	1.34333	88.2664	1.36167	103.191	1.35667	140.386	1.33833	116.528
1.46	143.7	1.52	154.57	1.67	87.88	1.41	330.33	1.49	90.09			1.48167	140.683	1.435	92.8586	1.45333	109.201	1.42333	144.304	1.43	123.04
1.53	175.4	1.63	177.97	1.79	122.33	1.52	359.19	1.6	90.09			1.58167	145.957	1.50167	96.4161	1.52	113.461	1.515	148.85	1.49667	127.366
1.64	211.3	1.7	190.19	1.87	151.19	1.6	378.04	1.68	91.13			1.64833	149.443	1.59333	100.994	1.61167	120.169	1.59	151.595	1.58833	133.525
1.72	233.5	1.82	209.04	1.99	186.81	1.71	404.82	1.8	92.3			1.74	154.114	1.66	103.78	1.67833	124.036	1.69	156.111	1.655	137.505
1.83	261.8	1.89	221.26	2.07	204.62	1.79	422.63	1.87	94.51			1.80667	157.906	1.75167	108.006	1.77833	129.658	1.74833	158.54	1.755	143.005
1.9	279.7	2	238.03	2.19	231.27	1.9	445.9	1.99	95.68			1.90667	162.264	1.81833	110.446	1.83667	133.525	1.84833	162.322	1.81333	146.656
2.02	306.2	2.08	250.25	2.27	246.87	1.98	459.29	2.07	96.72			1.965	165.462	1.91	114.617	1.93667	139.129	1.90667	164.405	1.91333	151.844
2.09	322.5	2.19	265.85	2.39	271.31	2.09	480.48	2.18	96.72			2.05667	169.188	1.96833	117.439	1.995	142.648	1.99833	167.474	1.97167	155.52
2.21	346.5	2.27	275.73	2.47	288.08	2.17	493.74	2.25	101.14			2.12333	172.078	2.06	119.831	2.08667	147.534	2.065	169.492	2.07167	160.983
2.28	360.1	2.38	292.5	2.58	309.14	2.28	512.72	2.37	106.73			2.215	175.476	2.11833	122.267	2.15333	150.651	2.165	172.534	2.13	163.988
2.4	382.4	2.47	303.55	2.66	324.74	2.36	523.77	2.44	128.96			2.27333	178.059	2.21	125.7	2.245	155.479	2.22333	174.562	2.23	169.105
2.48	396.1	2.58	319.15	2.78	345.8	2.48	540.41	2.55	177.97			2.365	181.48	2.26833	127.794	2.30333	158.265	2.315	177.275	2.28833	172.136
2.59	415.7	2.66	330.33	2.85	359.19	2.56	552.76	2.63	204.62			2.43167	183.442	2.36	131.217	2.395	162.745	2.37333	178.581	2.38833	175.993
2.67	429.4	2.78	344.76	2.97	379.21	2.67	567.19	2.75	239.07			2.52333	186.222	2.41833	133.639	2.45333	165.48	2.465	180.908	2.44667	178.686
2.79	448.3	2.86	354.77	3.05	392.6	2.76	576.03	2.82	260.26			2.58167	187.915	2.50167	136.729	2.55333	169.595	2.53167	182.192	2.54667	182.53
2.86	461.1	2.97	369.2	3.16	411.45	2.88	590.46	2.93	289.12			2.67333	190.092	2.56	138.768	2.60333	172.714	2.615	184.529	2.605	185.543
2.98	478.2	3.05	380.38	3.24	424.84	2.95	598.26	3	306.93			2.73167	192.339	2.65167	141.125	2.695	176.832	2.68167	185.809	2.705	189.081
3.05	490.2	3.16	394.81	3.35	445.9	3.07	610.48	3.12	332.54			2.815	194.562	2.70167	143.172	2.76167	178.825	2.77333	187.031	2.76333	190.811
3.17	505.6	3.24	403.65	3.43	458.12	3.14	617.24	3.19	350.35			2.87333	195.931	2.785	145.535	2.85333	182.555	2.83167	187.655	2.86333	193.718
3.25	515.8	3.35	417.04	3.55	475.93	3.25	627.25	3.3	375.83			2.965	197.5	2.84333	147.229	2.91167	184.933	2.92333	189.208	2.92167	195.733
3.36	529.5	3.43	424.84	3.62	488.15	3.33	633.88	3.37	393.64			3.015	198.884	2.92667	149.585	3.01167	188.301	2.98167	190.164	3.02167	198.631
3.44	540.6	3.54	438.1	3.74	505.96	3.45	643.89	3.47	418.08			3.10667	201.039	2.985	151.274	3.07833	190.611	3.065	191.397	3.08	200.675
3.56	553.5	3.61	447.07	3.81	517.14	3.52	650.52	3.55	434.85			3.165	202.086	3.06833	153.623	3.17	193.985	3.12333	191.64	3.18	202.619
3.63	562.9	3.72	454.87	3.92	532.74	3.63	659.49	3.65	458.12			3.25667	204.27	3.12667	154.932	3.23667	196.33	3.20667	193.203	3.23833	204.331
3.74	574	3.79	462.67	4	542.75	3.7	663.91	3.73	474.89			3.315	205.313	3.21	156.901	3.33667	199.632	3.265	193.819	3.33833	206.558
3.82	582.6	3.9	473.72	4.11	558.22	3.81	671.71	3.84	498.16			3.40667	206.864	3.26	158.221	3.395	201.656	3.35667	195.025	3.39667	208.3
3.93	592.8	3.97	480.48	4.18	567.19	3.89	676.13	3.91	513.76			3.465	208.216	3.34333	160.225	3.495	204.244	3.415	195.931	3.48833	210.539
4	600.5	4.08	491.53	4.29	581.62	3.99	683.93	4.02	537.16			3.55667	209.485	3.40167	161.153	3.55333	205.516	3.50667	196.799	3.555	211.93
4.11	610.8	4.15	499.33	4.36	590.46	4.07	688.35	4.1	552.76			3.615	210.244	3.485	163.151	3.65333	208.467	3.565	197.744	3.64667	213.547
4.19	616.8	4.25	509.34	4.48	603.85	4.18	692.77	4.21	574.99			3.70667	211.785	3.535	164.464	3.72	210.087	3.65667	198.567	3.71333	214.321
4.3	625.3	4.32	515.97	4.54	613.86	4.25	695.11	4.29	589.42			3.765	212.818	3.62667	166.399	3.81167	212.717	3.70667	199.197	3.81333	216.524
4.37	630.5	4.43	523.77	4.65	627.25	4.36	700.57	4.41	609.44			3.84833	214.098	3.67667	167.708	3.87833	213.959	3.79833	200.39	3.87167	217.315
4.48	637.3	4.49	530.4	4.73	633.88	4.43	703.95	4.48	622.7			3.90667	214.851	3.76833	169.306	3.97	216.54	3.85667	201.288	3.96333	219.856
4.55	644.1	4.59	538.2	4.84	646.1	4.53	708.37	4.6	641.68			3.99	216.092	3.81833	170.282	4.02833	218.869	3.94833	202.145	4.02167	221.254
4.65	651	4.66	543.79	4.91	653.9	4.6	709.54	4.67	655.07			4.04833	216.843	3.91	171.874	4.12833	220.391	4.00667	202.709	4.11333	222.242
4.72	655.3	4.76	551.59	5.03	665.08	4.7	715	4.79	675.09			4.13167	218.115	3.96833	173.16	4.195	221.994	4.09	203.584	4.17167	223.636
4.83	660.4	4.83	557.18	5.11	672.75	4.77	717.34	4.86	686.14			4.19	219.138	4.06	174.747	4.28667	224.229	4.14833	204.145	4.26333	224.619
4.89	664.7	4.93	564.98	5.22	683.93	4.88	721.76	4.98	704.99			4.28167	220.384	4.11	176.046	4.35333	225.784	4.23167	205.017	4.33	225.665
5	671.5	5	569.4	5.3	691.73	4.95	725.01	5.05	716.17			4.34	220.819	4.20167	177.627	4.445	227.684	4.29	205.907	4.42167	226.967
5.07	674.9	5.1	576.03	5.42	702.78	5.06	728.39	5.17	730.6			4.42333	222.083	4.26	178.535	4.51167	228.906	4.37333	206.775	4.48	228.353
5.18	681.8	5.16	580.45	5.49	709.54	5.13	731.77	5.24	740.61			4.48167	223.1	4.35167	180.111	4.61167	230.409	4.43167	207.333	4.57167	229.649
5.25	685.2	5.26	587.21	5.61	718.38	5.24	735.02	5.36	755.04			4.565	224.05	4.41	181.056	4.67	231.28	4.52333	208.507	4.63	230.995
5.36	690.3	5.33	590.46	5.68	722.8	5.3	737.36	5.43	766.22			4.62333	224.79	4.50167	182.956	4.77	232.777	4.57333	209.453	4.72167	232
5.43	694.6	5.43	597.22	5.8	732.81	5.41	741.78	5.55	779.61			4.70667	226.045	4.56	183.897	4.82833	234.013	4.65667	210.314	4.78	233.057
5.54	698.9	5.49	601.64	5.88	738.4	5.48	745.03	5.62	786.24			4.77333	226.452	4.65167	185.094	4.92833	235.137	4.74	210.805	4.86333	233.724
5.61	701.5	5.6	608.27	5.99	747.37	5.59	748.41	5.74	797.42			4.865	227.955	4.71	186.033	4.995	235.694	4.815	211.643	4.92167	234.493
5.72	706.6	5.66	612.69	6.07	751.79	5.66	750.62	5.81	805.09			4.92333	228.689	4.80167	187.225	5.08667	237.161	4.87333	212.235	5.005	235.477
5.79	710	5.77	618.28	6.18	760.63	5.76	754	5.93	816.27			5.015	229.299	4.86	188.488	5.15333	238.041	4.95667	213.418	5.06333	236.244
5.89	714.3	5.83	621.66	6.25	768.43	5.83	756.21	6	824.07			5.07333	230.03	4.95167	189.675	5.245	239.178	5.015	213.967	5.155	236.917
5.96	716.9	5.94	627.25	6.37	774.02	5.93	759.59	6.12	831.87			5.165	230.944	5.01	190.608	5.31167	240.055	5.10667	214.797	5.205	237.668
6.06	721.1	6.01	631.67	6.45	779.61	6	762.84	6.19	838.5			5.22333	231.673	5.10167	192.158	5.40333	241.877	5.165	215.671	5.28833	239.285
6.13	723.7	6.12	637.26	6.56	787.41	6.1	766.22	6.31	847.34			5.32333	232.561	5.16833	192.701	5.46167	243.097	5.265	216.109	5.34667	240.329
6.23	728	6.18	641.68	6.64	792.87	6.17	768.43	6.38	854.1			5.38167	232.981	5.26	194.246	5.56167	244.242	5.32333	217.021	5.43	241.621
6.3	731.4	6.29	647.27	6.75	799.63	6.28	772.85	6.49	862.94			5.47333	233.616	5.31833	195.132	5.62	245.094	5.415	217.845	5.49667	242.037
6.41	735.7	6.36	650.52	6.83	804.05	6.34	776.23	6.57	868.53			5.53167	233.728	5.41	197.037	5.72	246.233	5.47333	218.713	5.58	243.006
6.48	737.4	6.47	656.11	6.95	809.64	6.44	779.61	6.68	875.16			5.62333	234.666	5.47667	197.9	5.77833	246.758	5.57333	219.512	5.63833	243.443
6.58	741.7	6.54	659.49	7.02	812.89	6.54	781.82	6.76	878.54			5.68167	235.083	5.56833	199.434	5.87	247.513	5.63167	219.685	5.72167	244.127
6.65	745.1	6.65	666.12	7.14	818.48	6.63	785.07	6.88	887.38			5.77333	235.678	5.62667	200.353	5.93667	248.739	5.72333	220.502	5.78	244.844
6.75	748.5	6.72	669.5	7.21	822.9	6.7	787.41	6.95	890.76			5.84	236.07	5.71833	201.517	6.02833	249.853	5.78167	220.715	5.87167	245.501
6.82	751.1	6.83	673.92	7.33	827.32	6.8	791.83	7.06	900.77			5.92333	237.024	5.785	202.413	6.08667	251.058	5.87333	221.854	5.93	245.934
6.92	755.4	6.9	677.3	7.41	829.66	6.87	794.04	7.13	906.36			5.99	237.414	5.87667	204.261	6.17833	252.852	5.93167	222.39	6.02167	246.87
7	757.1	7.01	681.72	7.52	835.12	6.98	797.42	7.24	910.78			6.08167	237.733	5.94333	205.153	6.245	253.707	6.02333	223.525	6.08	247.618
7.11	762.2	7.08	686.14	7.6	838.5	7.05	800.67	7.31	916.37			6.14	237.84	6.035	206.63	6.32833	254.835	6.09	224.036	6.17167	248.55
7.18	764.8	7.19	690.56	7.71	842.92	7.17	802.88	7.42	920.79			6.23167	239.035	6.09333	207.54	6.395	255.687	6.18167	224.843	6.22167	249.319
7.29	767.3	7.26	693.94	7.79	846.3	7.24	806.26	7.5	925.21			6.29	239.444	6.17667	208.709	6.48667	256.425	6.24	225.374	6.31333	249.966
7.36	769.9	7.37	699.53	7.9	852.93	7.35	809.64	7.61	930.8			6.39	240.039	6.24333	209.232	6.545	257.298	6.33167	225.814	6.37167	250.393
7.47	773.3	7.45	701.74	7.97	857.35	7.42	812.89	7.68	936.39			6.44	240.201	6.32667	210.438	6.62833	258.418	6.39	226.344	6.46333	251.002
7.54	775.9	7.56	707.33	8.09	861.9	7.54	816.27	7.79	941.98			6.53167	240.783	6.385	210.979	6.68667	259.288	6.48167	227.508	6.52167	251.427
7.66	779.3	7.63	710.58	8.16	865.15	7.61	817.31	7.86	947.44			6.59	240.92	6.46833	211.78	6.77833	260.379	6.54	227.672	6.61333	252.069
7.73	781	7.74	717.34	8.28	869.7	7.72	820.69	7.97	951.99			6.68167	241.231	6.52667	212.68	6.83667	261.247	6.63167	228.107	6.67167	252.212
7.84	783.6	7.82	720.59	8.35	871.91	7.79	821.86	8.04	956.41			6.74	241.333	6.61833	213.818	6.92	262.038	6.69	228.31	6.76333	252.816
7.91	784.4	7.93	726.18	8.46	875.16	7.9	826.28	8.14	959.66			6.83167	241.676	6.66833	214.375	6.97833	262.543	6.78167	228.743	6.81333	253.262
8.02	787.9	8	729.56	8.54	879.71	7.97	828.49	8.21	963.04			6.89	241.51	6.76	215.549	7.06167	263.292	6.84	229.267	6.905	253.898
8.09	789.6	8.11	733.98	8.65	884.13	8.08	832.91	8.31	967.46			6.97333	242.109	6.81	216.104	7.12833	263.77	6.92333	230.082	6.96333	254.317
8.2	792.1	8.19	737.36	8.72	888.55	8.16	835.12	8.38	970.84			7.03167	241.942	6.90167	217.554	7.22	264.889	6.98167	230.242	7.055	254.637
8.28	793.8	8.3	743.99	8.83	895.18	8.27	838.5	8.49	974.22			7.115	242.573	6.95167	218.147	7.27	265.415	7.065	230.373	7.12167	254.751
8.38	797.3	8.38	747.37	8.91	898.56	8.34	840.71	8.55	977.47			7.17333	242.406	7.035	219.293	7.36167	266.132	7.12333	230.893	7.21333	255.069
8.46	799	8.49	752.83	9.01	902.98	8.45	842.92	8.65	984.23			7.265	242.71	7.09333	219.463	7.42	266.988	7.20667	230.982	7.27167	255.798
8.57	800.7	8.56	756.21	9.09	906.36	8.52	845.13	8.72	988.65			7.315	242.867	7.17667	219.928	7.50333	268.085	7.265	231.541	7.36333	256.392
8.64	801.5	8.66	760.63	9.2	909.61	8.63	849.68	8.82	994.24			7.40667	243.169	7.22667	220.477	7.57	268.555	7.34833	231.989	7.42167	256.806
8.75	805.8	8.74	762.84	9.27	912.99	8.7	850.72	8.9	996.45			7.465	243.267	7.31	221.298	7.66167	268.988	7.40667	232.146	7.51333	257.154
8.82	807.5	8.84	767.39	9.37	917.41	8.81	852.93	9	1000.87			7.54833	243.593	7.36	221.846	7.72	269.482	7.49833	232.568	7.57167	257.566
8.94	810.1	8.91	769.6	9.44	920.79	8.88	854.1	9.07	1003.08			7.60667	243.989	7.44333	222.983	7.81167	270.189	7.55667	233.083	7.67167	257.54
9	811	9.01	772.85	9.55	925.21	8.99	856.31	9.17	1006.46			7.69833	244.023	7.50167	223.546	7.87	270.008	7.64	233.208	7.73	257.675
9.11	813.5	9.08	776.23	9.62	928.59	9.06	858.52	9.24	1009.71			7.75667	244.152	7.585	223.646	7.96167	271.425	7.69	233.745	7.81333	258.009
9.18	814.4	9.19	780.65	9.72	931.97	9.16	861.9	9.35	1013.09			7.84	244.175	7.635	223.872	8.02	271.915	7.78167	234.163	7.88	258.394
9.29	816.1	9.25	782.86	9.79	934.18	9.23	862.94	9.42	1015.3			7.89833	244.569	7.71833	224.645	8.11167	272.299	7.84	234.356	7.96333	258.726
9.36	816.9	9.36	787.41	9.89	937.43	9.33	864.11	9.53	1019.72			7.98167	244.625	7.77667	225.166	8.17	273.143	7.92333	235.114	8.02167	259.134
9.47	818.7	9.42	789.62	9.97	939.64	9.4	866.32	9.6	1023.1			8.04	244.72	7.86	225.658	8.26167	273.21	7.98167	235.663	8.11333	260.336
9.54	818.7	9.53	795.08	10.08	944.19	9.5	867.36	9.71	1027.52			8.13167	245.312	7.91833	226.177	8.32	274.011	8.065	236.101	8.17167	260.466
9.64	821.2	9.59	797.42	10.14	946.4	9.57	869.7	9.77	1030.9			8.19	245.438	8.00167	226.628	8.40333	274.771	8.12333	236.609	8.26333	260.768
9.71	821.2	9.69	801.84	10.25	949.65	9.67	871.91	9.88	1034.28			8.27333	245.458	8.06	226.789	8.46167	274.901	8.20667	237.044	8.32167	260.863
9.81	823.8	9.76	802.88	10.32	953.03	9.74	872.95	9.95	1036.49			8.33167	245.848	8.14333	227.949	8.55333	275.633	8.265	237.193	8.405	261.499
9.88	823.8	9.86	805.09	10.42	957.45	9.85	875.16	10.06	1039.74			8.415	245.9	8.20167	228.464	8.61167	276.115	8.34833	237.666	8.47167	261.567
9.99	825.5	9.92	807.3	10.5	959.66	9.92	877.37	10.13	1041.95			8.465	245.753	8.285	229.226	8.70333	276.49	8.40667	237.815	8.555	262.509
10.05	826.4	10.02	810.68	10.61	962	10.02	878.54	10.24	1045.33			8.54833	246.067	8.34333	229.738	8.77	276.629	8.49	238.246	8.62167	262.575
10.16	828.1	10.08	812.89	10.68	964.21	10.08	880.75	10.31	1046.5			8.60667	246.159	8.435	230.199	8.85333	277.695	8.54833	238.433	8.705	262.898
10.23	828.9	10.18	817.31	10.79	967.46	10.19	882.96	10.42	1049.75			8.69	246.504	8.49333	230.355	8.92	278.146	8.63167	239.178	8.76333	263.023
10.33	830.6	10.25	819.65	10.86	967.46	10.26	884.13	10.48	1051.96			8.74833	246.89	8.585	231.128	9.01167	278.868	8.69	239.364	8.855	263.626
10.4	832.3	10.35	820.69	10.97	973.05	10.36	887.38	10.59	1055.34			8.84	246.881	8.64333	231.637	9.07	278.992	8.77333	240.146	8.91333	263.716
10.51	833.2	10.41	821.86	11.04	975.26	10.43	889.72	10.66	1057.55			8.89833	247.003	8.735	232.721	9.16167	279.398	8.83167	240.645	8.98833	263.48
10.58	834.1	10.51	825.11	11.15	977.47	10.53	891.93	10.77	1059.76			8.99	247.288	8.785	233.251	9.22	279.873	8.915	241.069	9.04667	263.877
10.68	834.9	10.58	827.32	11.22	980.85	10.6	894.14	10.85	1060.93			9.04833	247.115	8.885	233.994	9.31167	280.549	8.97333	241.567	9.13	264.194
10.75	836.6	10.68	829.66	11.33	982.02	10.7	896.35	10.96	1063.14			9.13167	247.423	8.935	234.521	9.37	280.71	9.05667	242.343	9.18833	264.59
10.85	837.5	10.75	831.87	11.4	985.27	10.77	897.39	11.03	1066.52			9.19	247.543	9.02667	234.932	9.46167	281.073	9.115	242.838	9.27167	264.633
10.92	838.3	10.85	834.08	11.5	988.65	10.87	899.73	11.14	1069.77			9.28167	247.531	9.085	235.787	9.52	281.893	9.19833	243.258	9.33	264.72
11.03	840.9	10.92	835.12	11.57	989.69	10.94	900.77	11.21	1071.98			9.34	247.651	9.17667	236.195	9.61167	282.564	9.265	243.374	9.41333	265.068
11.1	841.8	11.02	839.67	11.68	993.07	11.04	902.98	11.32	1074.32			9.43167	247.377	9.235	236.695	9.67	282.722	9.34833	243.792	9.47167	265.155
11.2	842.6	11.09	841.88	11.75	995.28	11.11	904.15	11.39	1076.53			9.49	247.463	9.32667	237.452	9.76167	283.738	9.415	243.946	9.54667	265.494
11.27	844.3	11.19	845.13	11.86	997.49	11.21	907.4	11.51	1077.57			9.58167	247.482	9.39333	237.927	9.82	284.205	9.50667	244.338	9.605	265.613
11.37	845.2	11.26	847.34	11.94	998.66	11.28	908.57	11.58	1078.74			9.63167	247.885	9.47667	238.666	9.91167	284.249	9.565	244.515	9.68833	266.195
11.43	845.2	11.37	849.68	12.04	1003.08	11.38	911.95	11.68	1080.95			9.73167	247.585	9.54333	239.177	9.97833	284.686	9.65667	244.904	9.74667	266.314
11.53	846.9	11.44	850.72	12.12	1005.29	11.45	914.16	11.76	1083.16			9.79	247.67	9.635	239.888	10.0617	285.066	9.715	245.042	9.83833	266.549
11.6	847.7	11.55	854.1	12.23	1008.67	11.55	916.37	11.86	1085.37			9.87333	247.971	9.69333	240.383	10.12	285.181	9.80667	245.429	9.89667	266.673
11.7	849.5	11.62	856.31	12.3	1009.71	11.62	918.58	11.93	1087.58			9.94	248.062	9.785	241.13	10.2117	285.879	9.85667	246.291	9.98	266.886
11.77	851.2	11.73	860.73	12.41	1012.05	11.72	921.96	12.04	1093.17			10.0233	248.103	9.84333	241.622	10.27	286.031	9.94833	246.676	10.0383	267.009
11.88	852	11.79	862.94	12.48	1014.26	11.79	924.17	12.11	1094.34			10.09	248.161	9.94333	242.341	10.3617	286.379	10.015	247.135	10.13	267.205
11.95	852.9	11.91	866.32	12.59	1017.51	11.89	926.38	12.22	1096.55			10.1817	248.434	10.0017	242.831	10.42	286.838	10.0983	247.543	10.18	267.347
12.06	854.6	11.97	868.53	12.66	1018.68	11.97	927.42	12.29	1097.59			10.24	248.548	10.0933	243.533	10.5033	287.558	10.165	248.039	10.2717	267.58
12.13	854.6	12.08	870.74	12.77	1020.89	12.07	929.63	12.39	1100.97			10.3317	247.98	10.1517	244.06	10.5617	288.015	10.2483	248.754	10.33	267.782
12.23	856.3	12.15	874.12	12.84	1024.27	12.15	930.8	12.47	1102.01			10.39	248.094	10.2433	245.106	10.6533	288.358	10.315	249.209	10.4217	267.931
12.3	857.2	12.26	876.33	12.95	1027.52	12.26	933.01	12.57	1106.56			10.4733	247.551	10.3017	245.591	10.7117	288.468	10.4067	249.586	10.48	268.095
12.41	858	12.33	878.54	13.02	1028.69	12.33	934.18	12.65	1107.6			10.5317	247.665	10.3933	245.978	10.795	289.182	10.465	249.756	10.5633	268.304
12.48	858.9	12.44	881.92	13.13	1033.11	12.44	936.39	12.75	1109.81			10.6233	247.387	10.4433	246.833	10.8533	289.635	10.5483	250.156	10.63	268.44
12.59	858.9	12.52	884.13	13.2	1035.32	12.51	937.43	12.82	1110.98			10.6817	247.468	10.535	247.872	10.9367	290.002	10.615	250.608	10.7133	268.652
12.66	859.7	12.62	887.38	13.31	1036.49	12.62	939.64	12.93	1114.36			10.7733	247.19	10.5933	248.353	10.995	290.454	10.7067	250.672	10.7717	268.772
12.77	860.6	12.7	889.72	13.39	1038.7	12.68	943.02	13	1115.4			10.8317	247.013	10.6767	248.451	11.0783	290.819	10.7567	251.173	10.855	269.016
12.83	862.3	12.81	892.97	13.49	1040.91	12.79	945.23	13.09	1115.4			10.915	247.377	10.735	248.93	11.1283	291.335	10.8483	251.544	10.9133	269.141
12.95	862.3	12.88	895.18	13.56	1041.95	12.87	947.44	13.16	1117.61			10.9733	247.463	10.8267	249.309	11.22	291.974	10.9067	251.709	10.9967	269.349
13.02	863.1	12.99	898.56	13.67	1045.33	12.97	949.65	13.26	1119.82			11.065	247.482	10.8767	249.812	11.27	292.45	10.9983	252.078	11.0633	269.524
13.12	864.8	13.06	900.77	13.74	1046.5	13.05	951.99	13.33	1122.03			11.1233	247.885	10.96	250.213	11.3617	292.134	11.0567	251.896	11.1467	269.691
13.2	865.7	13.18	904.15	13.85	1048.71	13.15	955.24	13.43	1123.2			11.215	247.585	11.0183	250.689	11.42	292.275	11.14	252.289	11.205	269.853
13.3	866.6	13.25	906.36	13.92	1050.92	13.23	957.45	13.5	1124.24			11.265	247.67	11.1017	251.088	11.5033	292.976	11.1983	252.759	11.2967	270.029
13.38	867.4	13.36	909.61	14.02	1054.3	13.34	959.66	13.6	1126.58			11.3483	247.971	11.16	251.562	11.5617	294.067	11.29	252.779	11.355	270.228
13.49	869.1	13.43	911.95	14.09	1056.51	13.41	960.83	13.67	1127.62			11.4067	248.062	11.2433	251.96	11.645	294.727	11.3483	253.286	11.4467	270.37
13.56	870	13.54	916.37	14.2	1058.72	13.51	963.04	13.76	1129.83			11.4983	248.103	11.2933	252.152	11.7033	294.865	11.4317	253.024	11.505	270.53
13.67	869.1	13.61	918.58	14.27	1059.76	13.59	965.25	13.83	1131			11.5483	248.161	11.3767	252.89	11.795	295.189	11.49	252.84	11.5967	270.739
13.74	870	13.72	920.79	14.37	1063.14	13.7	966.42	13.93	1134.25			11.64	248.434	11.435	253.018	11.8533	294.985	11.5733	252.884	11.655	270.901
13.84	869.1	13.78	924.17	14.44	1065.35	13.76	968.63	14	1135.42			11.6983	248.548	11.51	253.436	11.9367	295.033	11.6317	253.045	11.7467	271.074
13.91	870	13.89	928.59	14.54	1067.56	13.87	970.84	14.11	1135.42			11.79	247.98	11.5683	253.6	11.995	295.132	11.715	253.431	11.805	271.235
14.02	870	13.96	930.8	14.61	1069.77	13.94	972.01	14.18	1137.63			11.84	248.094	11.6517	253.649	12.0867	295.452	11.7733	253.895	11.8967	271.461
14.09	870.8	14.06	931.97	14.71	1071.98	14.05	974.22	14.28	1138.8			11.9317	247.551	11.71	253.812	12.145	295.587	11.8567	253.937	11.955	271.654
14.2	870.8	14.13	934.18	14.77	1074.32	14.12	974.22	14.35	1141.01			11.99	247.665	11.7933	254.202	12.2367	295.566	11.915	253.752	12.0383	272.666
14.27	870.8	14.24	936.39	14.88	1077.57	14.22	976.43	14.46	1144.26			12.0733	247.387	11.8433	254.39	12.295	295.7	11.9983	254.173	12.105	272.006
14.37	870.8	14.3	938.6	14.94	1079.78	14.29	978.64	14.52	1145.43			12.14	247.468	11.935	255.055	12.3783	295.745	12.0567	254.634	12.1883	272.172
14.44	870.8	14.4	940.81	15.05	1079.78	14.4	979.68	14.63	1145.43			12.2233	247.19	11.985	255.242	12.4367	296.18	12.1483	254.988	12.2467	272.331
14.55	870.8	14.47	943.02	15.12	1080.95	14.47	982.02	14.7	1146.6			12.2733	247.013	12.0683	255.287	12.52	295.884	12.1983	255.474	12.3383	272.533
14.62	870.8	14.57	945.23	15.22	1084.33	14.57	982.02	14.81	1147.64			12.3567	247.377	12.1267	255.446	12.5783	295.678	12.29	255.485	12.3967	272.692
14.73	870	14.64	947.44	15.29	1088.75	14.64	982.02	14.88	1147.64			12.415	247.463	12.2183	256.145	12.67	296.293	12.3483	255.298	12.4883	272.83
14.79	869.1	14.74	949.65	15.39	1092	14.74	983.06	14.98	1148.81			12.4983	247.482	12.2683	256.291	12.7283	296.423	12.4317	255.713	12.5467	273.045
14.89	866.6	14.8	950.82	15.46	1093.17	14.81	984.23	15.06	1148.81			12.5567	247.885	12.3517	256.673	12.82	296.735	12.49	255.829	12.63	273.24
14.96	865.7	14.9	954.2	15.57	1095.38	14.91	986.44	15.16	1151.02			12.64	247.585	12.41	257.132	12.8783	296.865	12.5733	256.204	12.6967	273.403
15.07	865.7	14.97	955.24	15.64	1095.38	14.98	988.65	15.23	1154.27			12.6983	247.67	12.5017	257.524	12.9617	297.204	12.6317	256.357	12.78	273.51
15.13	864	15.06	957.45	15.74	1096.55	15.08	989.69	15.33	1156.61			12.7817	247.971	12.56	257.642	13.02	296.996	12.715	256.73	12.8383	273.754
15.24	862.3	15.13	958.62	15.81	1097.59	15.15	989.69	15.4	1155.44			12.84	248.062	12.6267	258.411	13.1117	296.967	12.765	257.21	12.93	273.89
15.31	861.4	15.23	959.66	15.92	1099.8	15.25	992.03	15.5	1157.65			12.8983	248.103	12.71	259.427	13.17	296.759	12.8483	257.28	12.98	274.106
15.42	858.9	15.3	960.83	15.99	1100.97	15.32	994.24	15.58	1159.86			12.9817	248.161	12.7767	259.855	13.2617	297.402	12.9067	257.731	13.0633	274.267
15.48	858.9	15.4	963.04	16.1	1102.01	15.43	996.45	15.68	1159.86			13.04	248.434	12.86	259.928	13.32	297.192	12.99	258.101	13.1217	274.425
15.59	857.2	15.46	964.21	16.17	1103.18	15.49	998.66	15.75	1159.86			13.1317	248.548	12.9267	260.354	13.4033	296.893	13.0483	258.212	13.205	274.618
15.66	855.4	15.57	967.46	16.27	1104.35	15.6	999.7	15.86	1161.03			13.19	247.98	13.01	259.75	13.47	296.952	13.1317	258.579	13.2633	274.776
15.76	852.9	15.63	968.63	16.34	1106.56	15.67	999.7	15.93	1163.24			13.2733	248.094	13.0683	260.202	13.5617	297.925	13.19	258.727	13.3467	274.935
15.84	851.2	15.73	969.67	16.44	1106.56	15.77	1002.04	16.04	1164.28			13.34	247.551	13.16	261.519	13.62	297.715	13.2733	259.092	13.405	275.093
15.94	848.6	15.8	970.84	16.51	1106.56	15.84	1003.08	16.11	1164.28			13.4233	247.665	13.2183	261.331	13.7117	296.716	13.34	259.511	13.4883	275.284
16	846	15.91	974.22	16.62	1109.81	15.94	1005.29	16.22	1166.62			13.49	247.387	13.31	261.672	13.77	297.471	13.4233	259.875	13.5383	275.493
16.1	843.5	15.97	975.26	16.69	1110.98	16.01	1006.46	16.29	1167.66			13.5733	247.468	13.3767	261.794	13.8617	296.843	13.49	259.992	13.6217	275.655
16.17	840.9	16.07	977.47	16.8	1113.19	16.11	1008.67	16.4	1168.83			13.64	247.19	13.46	262.16	13.9117	296.96	13.5733	260.354	13.68	275.872
16.27	837.5	16.14	979.68	16.87	1114.36	16.17	1010.88	16.47	1169.87			13.7233	247.013	13.5183	262.605	14.0033	298.221	13.64	260.433	13.7633	275.974
16.34	834.1	16.25	982.02	16.97	1116.57	16.27	1012.05	16.58	1169.87			13.7817	247.377	13.6183	263.25	14.0617	298.009	13.7233	260.83	13.8217	276.158
16.44	831.5	16.32	983.06	17.04	1116.57	16.34	1014.26	16.65	1171.04			13.8733	247.463	13.6767	263.358	14.1533	297.972	13.7817	260.637	13.905	276.342
16.51	829.8	16.4	986.44	17.15	1117.61	16.44	1016.47	16.75	1168.83			13.9317	247.482	13.7683	263.692	14.2117	298.426	13.8733	260.967	13.9633	276.52
16.61	825.5	16.5	990.86	17.22	1117.61	16.51	1017.51	16.83	1169.87			14.0233	247.885	13.835	263.81	14.295	298.418	13.94	261.379	14.0467	276.68
16.68	824.6	16.58	993.07	17.33	1120.99	16.61	1019.72	16.93	1169.87			14.0817	247.585	13.9267	263.808	14.3533	298.205	14.0233	261.734	14.105	276.898
16.75	822.1	16.68	994.24	17.4	1120.99	16.68	1020.89	17	1169.87			14.1733	247.67	13.985	264.248	14.445	298.203	14.0817	261.837	14.1883	277.065
16.85	817.8	16.76	996.45	17.5	1120.99	16.78	1023.1	17.11	1173.25			14.24	247.971	14.0767	264.615	14.5033	298.616	14.1733	262.498	14.2467	277.222
16.92	814.4	16.86	995.28	17.58	1122.03	16.86	1025.31	17.18	1173.25			14.3317	248.062	14.135	264.72	14.595	298.576	14.24	262.906	14.3383	277.424
17.03	811.8	16.93	997.49	17.69	1126.58	16.96	1027.52	17.29	1173.25			14.39	248.103	14.2267	265.048	14.6533	298.363	14.3317	262.932	14.3967	277.555
17.1	808.4	17.04	1003.08	17.76	1126.58	17.04	1028.69	17.36	1172.08			14.4817	248.161	14.285	265.484	14.7367	299.013	14.39	263.033	14.48	277.805
17.2	805.8	17.11	1003.08	17.87	1124.24	17.14	1030.9	17.46	1174.29			14.54	248.434	14.3767	265.81	14.795	299.129	14.4817	263.354	14.5383	277.98
17.28	802.4	17.22	1005.29	17.94	1127.62	17.22	1031.94	17.54	1175.46			14.6317	248.548	14.435	266.282	14.8867	299.709	14.54	263.824	14.63	278.131
17.38	799	17.3	1006.46	18.05	1126.58	17.32	1034.28	17.64	1176.63			14.69	249.068	14.5183	266.632	14.9367	299.855	14.6317	263.81	14.6883	278.312
17.46	796.4	17.4	1008.67	18.11	1127.62	17.39	1034.28	17.71	1177.67			14.7817	248.094	14.585	267.038	15.0283	299.81	14.69	263.613	14.78	278.508
17.56	793	17.47	1010.88	18.22	1133.21	17.5	1036.49	17.82	1177.67			14.84	248.639	14.6767	267.358			14.7817	264.262	14.83	278.613
17.64	789.6	17.59	1014.26	18.29	1133.21	17.58	1038.7	17.88	1178.84			14.9233	248.753	14.735	267.458			14.84	264.36	14.9217	278.818
17.74	786.1	17.66	1015.3	18.4	1134.25	17.68	1040.91	17.98	1179.88			14.9817	248.475	14.8183	267.842			14.9317	264.38	14.98	278.967
17.81	782.7	17.77	1017.51	18.47	1136.59	17.75	1041.95	18.05	1179.88			15.0733	248.556	14.8767	267.941			14.99	264.477	15.0633	279.137
17.92	776.7	17.85	1018.68	18.57	1137.63	17.86	1045.33	18.15	1181.05					14.96	267.992
17.99	773.3	17.96	1019.72	18.64	1137.63	17.94	1047.54	18.22	1181.05					15.0183	268.42
18.1	769	18.03	1021.93	18.75	1138.8	18.05	1048.71	18.32	1182.09
18.17	766.5	18.14	1024.27	18.82	1141.01	18.12	1049.75	18.39	1182.09			14.0817	188.26	14.0767	264.615	14.5033	298.616	14.39	263.033	13.405	302.605
18.28	761.3	18.21	1025.31	18.93	1142.05	18.23	1051.96	18.49	1183.26			14.1733	186.555	14.135	264.72	14.595	298.576	14.4817	263.354	13.4883	302.622
18.36	758.8	18.32	1027.52	19	1142.05	18.3	1054.3	18.55	1185.47			14.24	185.681	14.2267	265.048	14.6533	298.363	14.54	263.823	13.5383	303.06
18.47	754.5	18.39	1029.73	19.1	1145.43	18.41	1055.34	18.65	1185.47			14.3317	184.237	14.285	265.484	14.7367	299.013	14.6317	263.81	13.6217	302.744
18.54	751.9	18.5	1031.94	19.17	1146.6	18.48	1055.34	18.72	1184.3			14.39	183.358	14.3767	265.81	14.795	299.129	14.69	263.613	13.68	302.191
18.65	751.1	18.57	1034.28	19.28	1149.85	18.59	1058.72	18.82	1185.47			14.4817	182.91	14.435	266.282	14.8867	299.709	14.7817	264.262	13.7633	302.207
18.72	751.9	18.67	1036.49	19.34	1151.02	18.66	1059.76	18.89	1186.64			14.54	182.997	14.5183	266.632	14.9367	299.855	14.84	264.36	13.8217	302.316
18.83	751.9	18.75	1038.7	19.45	1152.06	18.77	1060.93	18.99	1188.85			14.6317	182.776	14.585	267.038	15.0283	299.81	14.9317	264.38	13.905	302.625
18.9	751.1	18.86	1040.91	19.51	1153.23	18.84	1061.97	19.06	1191.06			14.69	182.41	14.6767	267.358			14.99	264.477	13.9633	303.027
19.01	752.8	18.93	1041.95	19.61	1155.44	18.95	1064.31	19.16	1191.06			14.7817	182.67	14.735	267.458					14.0467	302.71
19.08	753.6	19.03	1044.29	19.68	1157.65	19.02	1065.35	19.23	1189.89			14.84	182.755	14.8183	267.842					14.105	302.157
19.18	755.4	19.1	1045.33	19.78	1157.65	19.12	1065.35	19.33	1188.85			14.9233	183.062	14.8767	267.941					14.1883	301.547
19.25	755.4	19.2	1046.5	19.85	1158.82	19.19	1067.56	19.4	1188.85			14.9817	182.921	14.96	267.992					14.2467	301.325
19.36	756.2	19.27	1048.71	19.95	1157.65	19.3	1067.56	19.51	1186.64			15.0733	182.925	15.0183	268.42					14.3383	300.354
19.44	757.1	19.37	1050.92	20.02	1157.65	19.37	1068.73	19.58	1185.47											14.3967	299.804
19.54	757.1	19.44	1053.13	20.12	1163.24	19.47	1069.77	19.68	1185.47											14.48	299.488
19.61	757.9	19.54	1054.3	20.19	1164.28	19.54	1070.94	19.75	1187.68											14.5383	299.887
19.71	759.6	19.61	1056.51	20.29	1162.07	19.64	1071.98	19.86	1189.89											14.63	300.158
19.78	760.5	19.71	1056.51	20.35	1163.24	19.7	1073.15	19.93	1191.06											14.6883	300.264
19.88	761.3	19.77	1058.72	20.46	1164.28	19.81	1073.15	20.04	1189.89											14.78	299.587
19.95	761.3	19.87	1060.93	20.53	1164.28	19.88	1074.32	20.1	1188.85											14.83	299.105
20.05	762.2	19.94	1061.97	20.63	1162.07	19.98	1075.36	20.21	1186.64											14.9217	298.139
20.12	763.9	20.04	1061.97	20.7	1162.07	20.05	1077.57	20.28	1187.68											14.98	298.208
20.22	763.9	20.11	1061.97	20.81	1163.24	20.16	1078.74	20.38	1186.64											15.0633	297.601
20.29	764.8	20.21	1063.14	20.88	1163.24	20.22	1080.95	20.45	1186.64
20.4	766.5	20.27	1065.35	20.98	1164.28	20.33	1081.99	20.56	1186.64
20.47	768.2	20.37	1066.52	21.05	1163.24	20.4	1083.16	20.63	1185.47
20.58	769	20.44	1068.73	21.16	1165.45	20.51	1084.33	20.74	1185.47
20.65	769.9	20.54	1069.77	21.22	1164.28	20.58	1085.37	20.81	1185.47
20.75	771.6	20.6	1070.94	21.33	1164.28	20.68	1087.58	20.92	1184.3
20.82	772.5	20.71	1071.98	21.4	1164.28	20.74	1088.75	20.99	1184.3
20.92	774.2	20.77	1074.32	21.5	1164.28	20.84	1089.79	21.1	1182.09
20.98	774.2	20.87	1075.36	21.57	1165.45	20.91	1090.96	21.17	1181.05
21.09	775	20.94	1075.36	21.68	1167.66	21.01	1093.17	21.28	1179.88
21.17	775.9	21.05	1078.74	21.75	1168.83	21.08	1093.17	21.35	1179.88
21.26	777.6	21.12	1079.78	21.85	1168.83	21.18	1095.38	21.46	1181.05
21.33	778.5	21.22	1080.95	21.93	1169.87	21.25	1096.55	21.53	1183.26
21.43	780.2	21.29	1083.16	22.03	1167.66	21.35	1098.76	21.64	1182.09
21.5	781	21.4	1084.33	22.1	1168.83	21.42	1098.76	21.71	1179.88
21.6	781	21.47	1084.33	22.21	1171.04	21.52	1100.97	21.82	1178.84
21.67	782.7	21.58	1086.54	22.29	1171.04	21.59	1103.18	21.89	1178.84
21.77	784.4	21.65	1087.58	22.39	1169.87	21.69	1105.39	22	1179.88
21.84	784.4	21.75	1089.79	22.46	1168.83	21.76	1106.56	22.07	1179.88
21.94	785.3	21.82	1092	22.57	1167.66	21.87	1109.81	22.18	1179.88
22.01	786.1	21.93	1094.34	22.64	1169.87	21.94	1110.98	22.25	1181.05
22.12	787	22	1095.38	22.75	1172.08	22.04	1112.02	22.35	1182.09
22.19	787.9	22.11	1097.59	22.82	1171.04	22.12	1113.19	22.42	1183.26
22.29	789.6	22.19	1099.8	22.93	1172.08	22.22	1115.4	22.53	1184.3
22.37	791.3	22.3	1103.18	23	1172.08	22.3	1116.57	22.59	1183.26
22.47	791.3	22.37	1103.18	23.11	1174.29	22.4	1117.61	22.7	1185.47
22.55	793	22.48	1104.35	23.18	1173.25	22.47	1119.82	22.77	1186.64
22.65	794.7	22.56	1104.35	23.29	1174.29	22.59	1119.82	22.88	1187.68
22.72	796.4	22.67	1107.6	23.36	1175.46	22.66	1120.99	22.94	1187.68
22.83	798.1	22.74	1108.77	23.46	1175.46	22.76	1122.03	23.05	1185.47
22.9	799	22.85	1109.81	23.54	1175.46	22.84	1124.24	23.12	1184.3
23.01	801.5	22.92	1113.19	23.65	1176.63	22.95	1126.58	23.21	1183.26
23.08	803.3	23.03	1114.36	23.71	1176.63	23.02	1127.62	23.28	1184.3
23.19	804.1	23.1	1115.4	23.82	1174.29	23.13	1128.79	23.38	1184.3
23.26	805	23.21	1117.61	23.89	1176.63	23.2	1131	23.45	1184.3
23.37	807.5	23.28	1118.78	24	1179.88	23.31	1133.21	23.55	1184.3
23.44	809.2	23.39	1122.03	24.06	1181.05	23.38	1132.04	23.61	1183.26
23.55	810.1	23.46	1120.99	24.17	1182.09	23.49	1135.42	23.72	1185.47
23.62	811	23.57	1123.2	24.24	1182.09	23.56	1136.59	23.79	1185.47
23.73	812.7	23.64	1124.24	24.34	1182.09	23.67	1137.63	23.89	1189.89
23.8	813.5	23.75	1125.41	24.41	1183.26	23.74	1138.8	23.96	1189.89
23.91	815.2	23.81	1128.79	24.51	1182.09	23.85	1138.8	24.06	1185.47
23.98	816.1	23.92	1129.83	24.58	1182.09	23.92	1139.84	24.13	1186.64
24.09	817.8	23.99	1132.04	24.68	1182.09	24.02	1141.01	24.23	1186.64
24.16	819.5	24.09	1134.25	24.75	1183.26	24.09	1142.05	24.3	1188.85
24.26	820.4	24.16	1136.59	24.85	1183.26	24.19	1144.26	24.4	1188.85
24.33	822.1	24.26	1137.63	24.91	1183.26	24.26	1144.26	24.48	1188.85
24.43	823.8	24.33	1138.8	25.01	1184.3	24.37	1145.43	24.58	1188.85
24.5	824.6	24.43	1139.84	25.08	1185.47	24.43	1146.6	24.65	1189.89
24.61	826.4	24.49	1141.01	25.18	1184.3	24.53	1147.64	24.75	1191.06
24.67	826.4	24.6	1142.05	25.25	1185.47	24.6	1148.81	24.82	1191.06
24.78	827.2	24.66	1143.22	25.36	1183.26	24.7	1149.85	24.93	1189.89
24.85	827.2	24.76	1144.26	25.43	1183.26	24.77	1151.02	25	1191.06
24.95	828.9	24.82	1145.43	25.53	1183.26	24.88	1151.02	25.1	1191.06
25.02	829.8	24.92	1145.43	25.6	1183.26	24.94	1152.06	25.17	1191.06
25.13	830.6	24.99	1146.6	25.7	1183.26	25.05	1154.27	25.28	1191.06
25.19	830.6	25.09	1148.81	25.77	1183.26	25.12	1155.44	25.35	1191.06
25.3	829.8	25.15	1148.81	25.89	1181.05	25.22	1157.65	25.46	1193.27
25.37	829.8	25.25	1149.85	25.96	1181.05	25.29	1157.65	25.52	1194.31
25.47	830.6	25.32	1151.02	26.06	1179.88	25.4	1158.82	25.63	1193.27
25.55	830.6	25.42	1151.02	26.13	1178.84	25.46	1161.03	25.71	1193.27
25.65	831.5	25.49	1151.02	26.23	1176.63	25.57	1163.24	25.81	1189.89
25.72	831.5	25.59	1152.06	26.3	1175.46	25.63	1164.28	25.88	1192.1
25.82	832.3	25.66	1152.06	26.4	1176.63	25.74	1164.28	25.99	1191.06
25.89	832.3	25.76	1154.27	26.47	1175.46	25.8	1165.45	26.06	1192.1
25.99	831.5	25.83	1155.44	26.57	1176.63	25.9	1167.66
26.06	832.3	25.93	1156.61	26.65	1176.63	25.97	1168.83
26.16	834.1	26	1155.44	26.75	1176.63	26.08	1171.04
26.23	834.9	26.1	1158.82	26.82	1175.46	26.14	1171.04
26.33	834.9	26.17	1158.82	26.93	1172.08	26.24	1173.25
26.4	834.1	26.28	1161.03			26.31	1174.29
26.5	835.8	26.34	1161.03			26.41	1175.46
26.57	834.9
