# Supplementary material for: Effect of freeze‒thaw cycles on root–Soil composite mechanical properties and slope stability
Source: PLoS One. 2024 Apr 25;19(4):e0302409. doi: 10.1371/journal.pone.0302409 (PMC11045164; doi:10.1371/journal.pone.0302409)
Supplement: S1 File — (ZIP) [file pone.0302409.s001.zip › Original data/original data/三轴/100kpa/D2数据处理结果100.xlsx]

## Sheet: Sheet1
D2G0		D2G9		D2G3		D2G5		D2G7				D2G0		D2G9		D2G3		D2G5		D2G7
0	0	0	0	0	0	0	0	0	0			-1.08	-22.6	-0.72	-22.368	-1.17	-32.8	-1.22	-27.5	-0.58	-26.5
0.03	15.4	0	10.3	0	52.2	0.01	11.1	0	25.7			-1.055	-16.6973	-0.72	-18.8738	-1.17	-10.003	-1.21167	-23.1708	-0.58	-15.2762
0.1	19.7	0	10.3	0.03	54.7	0.04	18	0.06	29.1			-0.996667	-15.0534	-0.72	-18.8738	-1.145	-8.91688	-1.18667	-20.4813	-0.53	-13.7974
0.22	24	0.08	21.4	0.15	59.9	0.16	28.2	0.17	35.9			-0.896667	-13.415	-0.653333	-15.1128	-1.045	-6.67157	-1.08667	-16.5146	-0.438333	-10.8429
0.29	27.4	0.08	21.4	0.22	62.4	0.23	34.2	0.21	37.6			-0.838333	-12.1196	-0.653333	-15.1128	-0.986667	-5.59633	-1.02833	-14.1848	-0.405	-10.1067
0.33	28.2	0.17	27.4	0.3	63.3	0.31	37.6	0.32	43.6			-0.805	-11.8171	-0.578333	-13.0853	-0.92	-5.22166	-0.961667	-12.8704	-0.313333	-7.50754
0.45	31.7	0.21	29.9	0.37	65.9	0.34	38.5	0.35	46.2			-0.705	-10.4905	-0.545	-12.2416	-0.861667	-4.10502	-0.936667	-12.5238	-0.288333	-6.3798
0.53	34.2	0.27	32.5	0.44	66.7	0.46	41.9	0.42	51.3			-0.638333	-9.54385	-0.495	-11.3663	-0.803333	-3.77299	-0.836667	-11.217	-0.23	-4.17129
0.64	37.6	0.38	36.8	0.51	67.6	0.53	43.6	0.53	56.5			-0.546667	-8.25855	-0.403333	-9.92172	-0.745	-3.39785	-0.778333	-10.5658	-0.138333	-1.92967
0.72	40.2	0.45	39.4	0.63	70.1	0.64	46.2	0.6	57.3			-0.48	-7.27672	-0.345	-9.04985	-0.645	-2.33988	-0.686667	-9.57186	-0.08	-1.59578
0.84	43.6	0.55	44.5	0.7	70.1	0.71	47	0.71	59			-0.38	-5.99677	-0.261667	-7.33801	-0.586667	-2.35703	-0.628333	-9.27168	0.0116667	-0.879586
0.91	45.3	0.62	47.9	0.81	71	0.82	48.8	0.78	79.6			-0.321667	-5.35912	-0.203333	-6.19875	-0.495	-1.99346	-0.536667	-8.59033	0.07	8.04638
1.03	44.5	0.73	53.9	0.88	71	0.9	51.3	0.89	106.1			-0.221667	-5.67997	-0.111667	-4.18947	-0.436667	-2.01082	-0.47	-7.6344	0.161667	19.5066
1.1	46.2	0.8	59	0.99	71.9	1.01	53	0.96	118.9			-0.163333	-5.04351	-0.0533333	-2.48063	-0.345	-1.64817	-0.378333	-6.99428	0.22	25.0278
1.22	52.2	0.92	74.4	1.07	71	1.09	54.7	1.07	135.2			-0.0633333	-2.78266	0.0466667	2.68608	-0.278333	-2.05796	-0.311667	-6.3502	0.311667	32.0398
1.3	59.9	0.98	95	1.18	72.7	1.2	60.7	1.14	146.3			0.00333333	0.125895	0.0966667	9.60763	-0.186667	-1.34982	-0.22	-4.05113	0.37	36.8101
1.43	74.4	1.09	137.7	1.25	73.6	1.28	65.9	1.26	161.7			0.111667	5.59749	0.188333	23.9387	-0.128333	-0.978477	-0.153333	-2.05879	0.47	43.4066
1.49	79.6	1.17	160	1.36	74.4	1.4	69.3	1.33	171.9			0.161667	7.55363	0.255	31.4032	-0.0366667	-0.661184	-0.0533333	-0.772139	0.528333	47.7742
1.61	100.9	1.28	190.8	1.43	77	1.48	71.9	1.44	186.5			0.261667	15.5852	0.346667	41.6972	0.0216667	0.443115	0.0133333	0.21269	0.62	54.0109
1.68	110.4	1.36	207.9	1.54	115.5	1.59	112.9	1.52	195.9			0.32	19.1568	0.413333	47.3937	0.113333	17.0203	0.105	15.9767	0.686667	58.0141
1.8	124.9	1.47	236.1	1.61	134.3	1.67	136	1.64	209.6			0.42	24.5952	0.505	56.7859	0.171667	25.0967	0.171667	24.8384	0.786667	63.8366
1.88	132.6	1.54	254.1	1.72	154	1.79	161.7	1.72	218.1			0.486667	27.4722	0.563333	62.7722	0.263333	33.5302	0.271667	34.6682	0.853333	67.4391
2	145.4	1.65	278	1.79	166.8	1.87	175.4	1.83	231			0.586667	32.2522	0.655	70.6973	0.321667	39.0026	0.338333	39.8916	0.945	72.9065
2.07	154	1.73	294.3	1.9	179.6	1.99	197.6	1.91	240.4			0.645	35.4635	0.721667	76.0901	0.413333	44.4436	0.438333	48.3473	1.01167	76.8844
2.18	165.1	1.84	319.1	1.97	189.1	2.07	212.1	2.02	252.4			0.736667	39.5929	0.813333	84.2917	0.471667	48.4831	0.505	53.86	1.10333	81.9481
2.26	171.9	1.92	333.6	2.08	203.6	2.19	233.5	2.1	260.1			0.803333	42.1122	0.88	89.0659	0.563333	54.6376	0.605	61.9815	1.17	85.1838
2.38	182.2	2.03	358.4	2.17	211.3	2.26	246.4	2.22	272.9			0.903333	45.9227	0.971667	97.2429	0.638333	57.878	0.663333	66.8712	1.27	90.5655
2.46	189.1	2.1	372.1	2.29	224.1	2.38	264.3	2.3	280.6			0.97	48.4712	1.03	101.744	0.738333	63.2771	0.763333	73.6279	1.33667	93.7902
2.57	199.3	2.22	392.6	2.36	231.8	2.47	276.3	2.41	292.6			1.06167	52.2376	1.13	108.454	0.796667	66.5216	0.838333	78.1418	1.42833	98.822
2.65	205.3	2.29	406.3	2.48	242.9	2.58	294.3	2.49	301.1			1.12833	54.4402	1.18833	112.942	0.896667	71.1758	0.93	84.923	1.495	102.378
2.76	215.6	2.4	426.9	2.56	249.8	2.66	306.2	2.61	311.4			1.22	58.2326	1.28	119.675	0.963333	74.0596	0.996667	89.3924	1.595	106.657
2.84	221.6	2.48	438	2.68	260.1	2.79	323.4	2.69	319.1			1.28667	60.4277	1.34667	123.273	1.06333	78.3567	1.105	95.8273	1.66167	109.86
2.95	231	2.59	455.1	2.76	268.6	2.86	334.5	2.81	330.2			1.37833	63.8717	1.43833	128.824	1.13	81.9142	1.16333	99.9872	1.76167	114.465
3.03	237	2.67	467.1	2.87	277.2	2.98	350.7	2.89	337			1.445	66.0596	1.505	132.709	1.22167	85.4806	1.26333	106.03	1.82833	117.274
3.14	246.4	2.78	484.2	2.95	284	3.06	360.1	3.01	346.5			1.53667	69.4929	1.59667	138.241	1.28833	88.3028	1.33	109.519	1.92833	121.181
3.21	252.4	2.86	495.3	3.07	291.7	3.18	375.5	3.08	353.3			1.595	71.6813	1.66333	141.816	1.38833	91.4639	1.43	115.238	1.98667	123.993
3.32	260.1	2.97	510.7	3.15	297.7	3.26	386.7	3.2	362.7			1.68667	74.4698	1.755	146.768	1.455	93.9367	1.49667	119.399	2.08667	127.845
3.39	266	3.05	520.1	3.26	308	3.37	401.2	3.27	369.6			1.745	76.6146	1.82167	149.768	1.54667	98.2032	1.58833	124.77	2.145	130.691
3.5	274.6	3.16	533.8	3.34	312.2	3.45	409.8	3.39	378.1			1.83667	79.7296	1.91333	154.143	1.61333	99.9024	1.655	127.932	2.245	134.147
3.57	280.6	3.24	542.3	3.46	320.8	3.56	424.3	3.46	384.1			1.895	81.9053	1.98	156.836	1.71333	103.423	1.74667	133.286	2.30333	136.603
3.68	288.3	3.35	554.3	3.53	325.9	3.64	432	3.58	392.6			1.98667	84.6757	2.07167	160.636	1.77167	105.509	1.81333	136.096	2.40333	140.048
3.74	293.4	3.42	562	3.65	332.8	3.75	444	3.65	397.8			2.03667	86.5194	2.13	163.071	1.87167	108.298	1.905	140.488	2.46167	142.156
3.85	301.1	3.53	573.1	3.73	337.9	3.83	453.4	3.77	405.5			2.12833	89.2816	2.22167	166.563	1.93833	110.366	1.97167	143.931	2.56167	145.251
3.92	307.1	3.6	580	3.84	344.7	3.95	465.4	3.84	410.6			2.18667	91.4451	2.28	168.727	2.03	113.115	2.07167	148.294	2.62	147.311
4.03	314.8	3.71	589.4	3.91	349.9	4.02	472.2	3.95	419.2			2.27833	94.1984	2.37167	171.649	2.08833	115.23	2.13	150.759	2.71167	150.79
4.1	319.1	3.78	595.4	4.03	355.9	4.14	483.3	4.03	422.6			2.33667	95.7253	2.43	173.511	2.18833	117.619	2.23	154.769	2.77833	152.11
4.21	326.8	3.88	605.7	4.1	360.1	4.21	490.2	4.13	430.3			2.42833	98.4703	2.51333	176.735	2.24667	119.306	2.28833	157.264	2.86167	155.214
4.27	331.9	3.96	611.6	4.21	366.1	4.32	500.4	4.21	434.6			2.47833	100.299	2.58	178.541	2.33833	121.7	2.38	160.937	2.92833	156.908
4.38	339.6	4.06	620.2	4.29	370.4	4.4	506.4	4.32	439.7			2.57	103.035	2.66333	181.198	2.405	123.411	2.44667	163.07	3.02	158.891
4.45	343.9	4.13	625.3	4.4	375.5	4.51	515	4.39	444			2.62833	104.552	2.72167	182.753	2.49667	125.418	2.53833	166.129	3.07833	160.596
4.55	350.7	4.25	632.2	4.47	379.8	4.58	521	4.49	448.3			2.71167	106.959	2.82167	184.811	2.555	127.137	2.59667	168.271	3.16167	162.251
4.63	355	4.32	637.3	4.58	384.9	4.69	529.5	4.56	451.7			2.77833	108.46	2.88	186.361	2.64667	129.136	2.68833	171.283	3.22	163.572
4.74	361.9	4.43	645	4.65	388.4	4.76	534.7	4.67	456.8			2.87	110.886	2.97167	188.69	2.705	130.514	2.74667	173.119	3.31167	165.543
4.81	366.1	4.5	650.1	4.75	392.6	4.87	542.3	4.74	460.2			2.92833	112.356	3.03	190.236	2.78833	132.143	2.83833	175.784	3.37	166.86
4.92	373	4.61	657.8	4.83	396.1	4.94	546.6	4.85	465.4			3.02	114.774	3.12167	192.558	2.855	133.503	2.89667	177.277	3.46167	168.866
4.99	377.2	4.69	660.4	4.94	399.5	5.04	552.6	4.92	468.8			3.07833	116.24	3.18833	193.264	2.94667	134.776	2.98	179.352	3.52	170.178
5.1	384.1	4.79	666.4	5.01	402.1	5.11	556.9	5.03	473.9			3.17	118.65	3.27167	195.042	3.005	135.769	3.03833	180.84	3.61167	172.136
5.17	387.5	4.87	669.8	5.12	406.3	5.22	562.9	5.11	477.3			3.22833	119.817	3.33833	196.006	3.09667	137.373	3.13	182.891	3.67833	173.427
5.28	394.4	4.99	674.9	5.19	408.9	5.29	567.2	5.21	481.6			3.32	122.22	3.43833	197.449	3.155	138.362	3.18833	184.375	3.76167	175.06
5.36	397.8	5.06	680.1	5.3	413.2	5.4	572.3	5.29	484.2			3.38667	123.371	3.49667	199.013	3.24667	140.003	3.28	186.083	3.82833	176.013
5.46	403.8	5.17	685.2	5.37	414.9	5.47	577.4	5.39	488.5			3.47	125.449	3.58833	200.469	3.305	140.613	3.33833	187.861	3.91167	177.641
5.54	408	5.25	689.5	5.48	420	5.58	583.4	5.47	491			3.53667	126.888	3.655	201.717	3.39667	142.583	3.43	189.898	3.97833	178.548
5.64	414	5.36	694.6	5.55	421.7	5.66	586	5.57	495.3			3.62	128.96	3.74667	203.168	3.455	143.19	3.49667	190.721	4.06167	180.171
5.72	417.5	5.44	698	5.66	426	5.77	591.1	5.64	498.7			3.68667	130.139	3.81333	204.12	3.54667	144.821	3.58833	192.417	4.12	181.468
5.83	424.3	5.55	702.3	5.73	428.6	5.85	593.7	5.74	502.1			3.77833	132.483	3.905	205.306	3.605	145.8	3.655	193.236	4.20333	182.71
5.9	426.9	5.63	705.7	5.84	432.9	5.96	598.8	5.81	504.7			3.83667	133.342	3.97167	206.255	3.69667	147.425	3.74667	194.927	4.26167	183.67
6.01	433.7	5.75	710	5.91	434.6	6.04	601.4	5.91	509			3.92833	135.679	4.07167	207.416	3.755	148.027	3.81333	195.743	4.345	185.283
6.08	437.1	5.82	713.4	6.02	438.8	6.15	605.7	5.99	511.6			3.98667	136.826	4.13	208.381	3.84667	149.606	3.905	197.131	4.41167	186.222
6.2	442.3	5.94	717.7	6.09	440.6	6.23	608.2	6.09	515.8			4.08667	138.56	4.23	209.538	3.905	150.246	3.97167	197.906	4.495	187.788
6.27	446.5	6.01	721.1	6.19	444.8	6.34	612.5	6.16	517.5			4.145	139.995	4.28833	210.5	3.98833	151.836	4.06333	199.289	4.55333	188.368
6.38	451.7	6.13	725.4	6.26	446.5	6.42	615.9	6.26	521.8			4.23667	141.736	4.38833	211.652	4.04667	152.432	4.13	200.395	4.63667	189.971
6.45	455.1	6.2	728	6.37	450.8	6.53	620.2	6.33	523.5			4.295	142.875	4.44667	212.353	4.13833	154.043	4.22167	201.773	4.695	190.548
6.57	460.2	6.32	732.3	6.44	452.5	6.61	622.8	6.44	527.8			4.395	144.56	4.54667	213.501	4.19667	154.637	4.28833	202.579	4.78667	192.128
6.64	464.5	6.4	734.8	6.54	455.9	6.73	626.2	6.51	530.4			4.45333	146.022	4.61333	214.146	4.28	155.886	4.38833	203.6	4.845	193.075
6.75	469.6	6.51	739.1	6.61	459.4	6.8	628.7	6.61	534.7			4.545	147.715	4.705	215.31	4.33833	157.222	4.44667	204.385	4.92833	194.668
6.82	472.2	6.59	740.8	6.72	461.9	6.91	632.2	6.69	537.2			4.60333	148.557	4.77167	215.696	4.43	158.079	4.53833	205.459	4.995	195.552
6.93	477.3	6.71	745.1	6.78	464.5	6.99	634.7	6.8	541.5			4.695	150.244	4.87167	216.835	4.48	159.056	4.605	206.222	5.08667	197.122
7	479.9	6.78	747.7	6.89	468.8	7.1	637.3	6.87	544.1			4.75333	151.083	4.93	217.527	4.57167	160.652	4.69667	206.961	5.145	198.062
7.1	484.2	6.9	751.9	6.96	472.2	7.17	639	6.98	547.5			4.83667	152.491	5.03	218.63	4.63	161.939	4.755	207.447	5.23667	199.255
7.18	487.6	6.98	755.4	7.06	475.6	7.29	641.6	7.05	549.2			4.90333	153.601	5.09667	219.588	4.71333	163.175	4.855	208.162	5.295	199.822
7.29	492.7	7.1	757.9	7.13	476.5	7.37	644.1	7.16	553.5			4.995	155.277	5.19667	220.142	4.77167	163.429	4.92167	208.92	5.38667	201.381
7.36	496.2	7.17	760.5	7.24	479	7.48	647.6	7.24	556			5.05333	156.434	5.255	220.829	4.86333	164.275	5.01333	209.982	5.45333	202.255
7.47	500.4	7.29	763.9	7.31	482.5	7.55	650.1	7.35	559.5			5.145	157.781	5.355	221.668	4.92167	165.597	5.07167	210.757	5.545	203.48
7.55	503.9	7.36	766.5	7.42	485	7.67	653.6	7.42	561.2			5.21167	158.919	5.41333	222.353	5.01333	166.438	5.17167	211.795	5.60333	204.041
7.66	509.8	7.48	770.8	7.49	487.6	7.75	656.1	7.53	564.6			5.30333	160.872	5.51333	223.475	5.07167	167.387	5.23833	212.547	5.695	205.221
7.73	512.4	7.55	772.5	7.61	491	7.86	659.5	7.61	567.2			5.36167	161.698	5.57167	223.87	5.17167	168.577	5.33	213.564	5.76167	206.13
7.84	517.5	7.67	775.9	7.68	493.6	7.94	661.3	7.72	571.4			5.45333	163.358	5.67167	224.701	5.23	169.523	5.39667	214.057	5.85333	207.633
7.91	519.3	7.75	778.5	7.79	497	8.06	664.7	7.79	574			5.51167	163.893	5.73833	225.36	5.32167	170.726	5.49667	215.05	5.91167	208.558
8.02	525.2	7.86	781.9	7.86	500.4	8.13	665.5	7.9	577.4			5.60333	165.835	5.83	226.209	5.38	171.996	5.555	215.197	6.00333	209.728
8.09	528.7	7.94	785.3	7.98	503	8.24	669.8	7.98	579.1			5.66167	166.977	5.89667	227.119	5.48	172.849	5.64667	216.535	6.07	210.262
8.19	533.8	8.05	788.7	8.05	504.7	8.32	671.5	8.08	583.4			5.745	168.642	5.98833	227.964	5.53833	173.42	5.71333	216.987	6.15333	211.816
8.26	537.2	8.13	791.3	8.16	509	8.43	674.9	8.16	585.1			5.80333	169.745	6.055	228.617	5.63	174.982	5.805	217.993	6.22	212.347
8.37	539.8	8.25	794.7	8.23	511.6	8.5	676.7	8.27	588.5			5.895	170.493	6.155	229.437	5.68833	175.918	5.86333	218.5	6.31167	213.509
8.44	542.3	8.32	797.3	8.34	515.8	8.62	679.2	8.35	590.3			5.95333	171.271	6.21333	230.109	5.78	177.433	5.96333	219.154	6.37833	214.078
8.54	543.2	8.44	801.5	8.41	517.5	8.69	681.8	8.46	594.5			6.03667	171.426	6.31333	231.178	5.83833	178	6.02167	219.949	6.47	215.561
8.61	544.9	8.51	804.1	8.52	521	8.8	683.5	8.53	596.2			6.095	171.917	6.37167	231.848	5.93	179.225	6.11333	220.332	6.52833	216.107
8.71	548.3	8.62	806.7	8.6	523.5	8.87	686.1	8.64	599.7			6.17833	172.962	6.46333	232.429	5.99667	180.096	6.17167	221.125	6.62	217.301
8.78	550	8.7	808.4	8.71	526.1	8.99	689.5	8.71	601.4			6.23667	173.451	6.53	232.79	6.08833	180.951	6.27167	222.099	6.67833	217.845
8.88	553.5	8.8	811.8	8.78	528.7	9.06	692.1	8.82	604.8			6.32	174.528	6.61333	233.643	6.14667	181.878	6.33	222.889	6.77	218.994
8.95	555.2	8.87	814.4	8.89	531.2	9.17	694.6	8.89	606.5			6.37833	175.015	6.67167	234.308	6.23833	182.689	6.42167	223.555	6.82833	219.536
9.04	558.6	8.98	817.8	8.96	533.8	9.24	696.3	9	609.9			6.45333	176.071	6.76333	235.136	6.29667	183.613	6.48	224.017	6.92	220.681
9.11	562	9.05	819.5	9.06	536.4	9.35	698.9	9.07	611.6			6.51167	177.159	6.82167	235.515	6.38	184.48	6.57167	224.716	6.97833	221.22
9.21	565.4	9.16	822.9	9.14	538.1	9.42	701.5	9.18	613.4			6.595	178.194	6.91333	236.34	6.44667	185.018	6.63	225.501	7.07	221.713
9.28	567.2	9.23	824.6	9.24	540.6	9.53	703.2	9.24	615.9			6.65333	178.712	6.97167	236.718	6.53	185.841	6.72167	225.873	7.12	222.596
9.38	571.4	9.34	828.1	9.32	542.3	9.59	704.9	9.35	617.6			6.73667	180.027	7.06333	237.186	6.59667	186.377	6.77167	226.354	7.21167	223.046
9.44	573.1	9.41	828.9	9.42	545.8	9.7	705.7	9.41	620.2			6.78667	180.525	7.12167	237.664	6.68	187.601	6.86333	226.4	7.26167	223.967
9.55	574.9	9.51	830.6	9.49	547.5	9.77	708.3	9.52	621			6.87833	180.969	7.205	238.067	6.73833	188.154	6.92167	227.18	7.35333	224.051
9.62	576.6	9.58	831.5	9.6	549.2	9.87	710.9	9.59	622.8			6.93667	181.447	7.26333	238.384	6.83	188.629	7.005	227.893	7.41167	224.625
9.72	580	9.69	834.1	9.67	550.9	9.94	713.4	9.69	624.5			7.02	182.472	7.355	238.853	6.88833	189.18	7.06333	228.636	7.495	225.092
9.79	581.7	9.76	836.6	9.77	553.5	10.04	716	9.76	625.3			7.07833	182.948	7.41333	239.284	6.97167	190.034	7.14667	229.346	7.55333	225.262
9.9	585.1	9.86	836.6	9.84	553.5	10.12	717.7	9.86	627.9			7.17	183.952	7.49667	239.537	7.03	189.898	7.21333	229.776	7.63667	226.089
9.97	586	9.94	836.6	9.94	556	10.22	720.3	9.93	629.6			7.22833	184.144	7.56333	239.836	7.11333	190.71	7.29667	230.484	7.695	226.619
10.08	588.5	10.04	834.9	10.01	556.9	10.28	721.1	10.03	632.2			7.32	184.828	7.64667	240.23	7.17167	190.936	7.34667	230.635	7.77833	227.443
10.15	590.3	10.11	834.9	10.11	559.5	10.38	722.8	10.1	633			7.37833	185.335	7.705	240.552	7.255	191.785	7.43	231.018	7.83667	227.61
10.26	593.7	10.22	833.2	10.18	561.2	10.45	722.8	10.21	635.6			7.47	186.333	7.79667	240.829	7.31333	192.33	7.48833	230.86	7.92833	228.409
10.32	595.4	10.29	833.2	10.29	564.6	10.55	724.6	10.28	636.4			7.52	186.821	7.855	241.247	7.405	193.477	7.57167	231.278	7.98667	228.575
10.43	598	10.4	833.2	10.36	566.3	10.62	726.3	10.38	637.3			7.61167	187.534	7.94667	241.574	7.46333	194.02	7.63	231.726	8.07	228.713
10.5	599.7	10.48	832.3	10.46	568.9	10.72	728.8	10.45	639.9			7.67	188.003	8.01333	241.881	7.54667	194.862	7.71333	232.391	8.12833	229.597
10.61	603.1	10.58	834.1	10.53	570.6	10.79	729.7	10.55	641.6			7.76167	188.993	8.09667	242.214	7.605	195.403	7.77167	232.552	8.21167	230.054
10.68	604.8	10.66	834.1	10.64	572.3	10.89	733.1	10.62	643.3			7.82	189.46	8.16333	242.513	7.69667	195.863	7.855	233.535	8.27	230.576
10.78	607.4	10.77	834.9	10.71	573.1	10.96	734.8	10.72	645.9			7.90333	190.185	8.255	242.8	7.755	196.042	7.91333	233.98	8.35333	231.389
10.85	609.1	10.84	835.8	10.81	576.6	11.07	737.4	10.79	647.6			7.96167	190.65	8.31333	243.112	7.83833	197.239	8.005	234.652	8.41167	231.91
10.96	611.6	10.95	835.8	10.88	577.4	11.14	739.1	10.89	649.3			8.05333	191.319	8.405	243.439	7.89667	197.417	8.06333	235.095	8.495	232.361
11.03	613.4	11.02	835.8	10.99	580.8	11.25	740.8	10.96	651			8.11167	191.817	8.46333	243.664	7.98833	198.549	8.155	235.445	8.55333	232.88
11.14	615.9	11.13	836.6	11.06	581.7	11.32	741.7	11.06	652.7			8.20333	192.483	8.555	243.95	8.04667	198.765	8.21333	235.602	8.63667	233.329
11.21	618.5	11.2	837.5	11.16	584.3	11.43	742.5	11.13	654.4			8.26167	193.258	8.61333	244.357	8.13	199.596	8.305	235.631	8.695	233.846
11.32	621	11.31	837.5	11.22	586.8	11.51	743.4	11.24	656.1			8.35333	193.921	8.705	244.779	8.18	200.467	8.37167	235.765	8.78667	234.27
11.39	621.9	11.38	839.2	11.33	587.7	11.62	746.8	11.3	657.8			8.41167	194.101	8.76333	245.144	8.27167	200.599	8.46333	236.712	8.83667	234.808
11.5	625.3	11.49	840	11.4	589.4	11.68	748.5	11.4	659.5			8.50333	195.075	8.855	245.524	8.33	201.13	8.51333	237.174	8.92	235.253
11.57	627	11.57	839.2	11.5	592	11.79	749.4	11.47	662.1			8.56167	195.532	8.92167	245.863	8.41333	201.955	8.605	237.235	8.97833	236.123
11.68	631.3	11.68	839.2	11.57	593.7	11.86	751.9	11.58	663.8			8.65333	196.815	9.01333	246.189	8.47167	202.484	8.66333	237.954	9.07	236.542
11.75	633	11.75	839.2	11.67	596.2	11.97	753.6	11.65	665.5			8.71167	197.27	9.07167	246.605	8.555	203.267	8.755	238.295	9.12833	237.053
11.86	634.7	11.86	840	11.74	598	12.04	753.6	11.75	668.1			8.80333	197.647	9.16333	246.984	8.61333	203.833	8.81333	238.131	9.21167	237.849
11.93	636.4	11.94	840	11.85	601.4	12.15	755.4	11.82	669.8			8.86167	198.1	9.23	247.378	8.705	204.947	8.905	238.506	9.27	238.358
12.04	639	12.04	840	11.91	603.1	12.22	757.1	11.93	673.2			8.95333	198.786	9.31333	247.63	8.755	205.493	8.96333	238.939	9.36167	239.444
12.11	640.7	12.12	840	12.01	604.8	12.33	758.8	12	674.1			9.01167	199.237	9.38	248.024	8.83833	205.953	9.055	239.277	9.42	239.634
12.22	643.3	12.23	840	12.08	607.4	12.4	759.6	12.1	676.7			9.10333	199.921	9.47167	248.349	8.89667	206.831	9.11333	239.392	9.50333	240.424
12.29	645.9	12.31	839.2	12.18	609.9	12.51	761.3	12.18	677.5			9.16167	200.681	9.53833	248.69	8.98	207.605	9.205	239.728	9.57	240.55
12.4	647.6	12.41	840	12.25	611.6	12.58	763.9	12.28	680.1			9.25333	201.05	9.62167	249.091	9.03833	208.125	9.26333	240.474	9.65333	241.338
12.47	649.3	12.49	840	12.36	613.4	12.7	764.8	12.35	681.8			9.31167	201.498	9.68833	249.292	9.13	208.598	9.36333	240.503	9.71167	241.84
12.57	651.8	12.59	840.9	12.42	615.9	12.77	765.6	12.46	684.4			9.395	202.161	9.77167	249.531	9.18	209.453	9.42167	240.616	9.80333	242.601
12.64	654.4	12.66	841.8	12.54	618.5	12.88	767.3	12.54	685.2			9.45333	202.917	9.83	249.933	9.28	210.216	9.51333	240.948	9.87	242.724
12.75	657	12.77	841.8	12.6	620.2	12.94	769.9	12.64	687.8			9.545	203.591	9.92167	250.258	9.33	210.754	9.56333	241.714	9.95333	243.505
12.82	657.8	12.84	841.8	12.71	622.8	13.06	772.5	12.71	690.3			9.60333	203.726	9.98	250.578	9.42167	211.536	9.66333	242.334	10.0117	244.318
12.93	659.5	12.95	840.9	12.79	624.5	13.13	774.2	12.82	692.1			9.695	204.088	10.0717	250.917	9.48833	212.028	9.72167	242.758	10.1033	244.758
13	661.3	13.03	841.8	12.9	627	13.24	775.9	12.89	693.8			9.75333	204.565	10.1383	251.2	9.58	212.768	9.81333	243.086	10.1617	245.254
13.11	664.7	13.14	842.6	12.97	628.7	13.31	778.5	13	696.3			9.845	205.508	10.23	251.576	9.63833	213.28	9.87167	243.822	10.2533	245.966
13.17	668.1	13.2	842.6	13.08	630.5	13.42	780.2	13.08	697.2			9.895	206.552	10.28	251.918	9.73	213.742	9.96333	244.147	10.32	246.123
13.28	671.5	13.31	844.3	13.15	633	13.49	780.2	13.19	699.7			9.98667	207.492	10.3717	252.374	9.78833	214.565	10.0217	243.977	10.4117	246.832
13.35	671.5	13.38	845.2	13.26	635.6	13.6	781.9	13.26	701.5			10.045	207.348	10.43	252.74	9.88	215.336	10.1133	244.3	10.47	247.364
13.45	674.1	13.49	845.2	13.33	637.3	13.67	782.7	13.37	704			10.1283	208.031	10.5217	253.098	9.93833	215.844	10.1717	244.407	10.5617	248.069
13.52	674.9	13.56	845.2	13.44	640.7	13.79	781.9	13.44	705.7			10.1867	208.16	10.58	253.418	10.03	216.925	10.2717	243.836	10.62	248.559
13.62	676.7	13.67	845.2	13.51	642.4	13.86	782.7	13.55	707.4			10.27	208.568	10.6717	253.741	10.0883	217.43	10.33	243.943	10.7117	248.95
13.69	678.4	13.75	846	13.61	645	13.96	785.3	13.62	708.3			10.3283	209.003	10.7383	254.087	10.1717	218.217	10.4133	244.599	10.77	249.127
13.78	680.1	13.85	847.7	13.68	646.7	14.04	786.1	13.73	711.7			10.4033	209.396	10.8217	254.467	10.23	218.721	10.48	244.68	10.8617	250.177
13.85	681.8	13.92	848.6	13.79	648.4	14.14	788.7	13.8	712.6			10.4617	209.829	10.88	254.865	10.3217	219.133	10.5633	245.334	10.92	250.353
13.95	683.5	14.02	849.5	13.86	650.1	14.21	789.6	13.9	714.3			10.545	210.199	10.9633	255.194	10.38	219.634	10.6217	245.473	11.0033	250.763
14.02	686.1	14.09	850.3	13.97	652.7	14.32	792.1	13.97	716			10.6033	210.937	11.0217	255.657	10.4717	220.393	10.7133	246.066	11.0617	251.248
14.12	688.6	14.2	851.2	14.04	654.4	14.38	793.8	14.07	716.9			10.6867	211.577	11.1133	255.962	10.53	220.893	10.7633	246.504	11.145	251.347
14.18	689.5	14.26	852	14.15	657	14.49	794.7	14.14	718.6			10.7367	211.756	11.1633	256.256	10.6217	221.648	10.855	246.542	11.2033	251.83
14.28	692.1	14.36	852	14.21	658.7	14.56	795.6	14.25	720.3			10.82	212.428	11.2467	256.696	10.6717	222.168	10.9133	246.679	11.295	252.212
14.35	693.8	14.43	852	14.32	660.4	14.66	796.4	14.32	722			10.8783	212.856	11.305	256.919	10.7633	222.573	10.9967	246.706	11.3533	252.693
14.45	694.6	14.53	852	14.39	661.3	14.73	797.3	14.43	723.7			10.9617	212.915	11.3883	257.359	10.8217	222.759	11.055	246.842	11.445	253.072
14.52	695.5	14.6	852.9	14.5	663	14.83	799	14.49	724.6			11.02	213.071	11.4467	257.755	10.9133	223.161	11.1383	247.177	11.495	253.268
14.63	695.5	14.7	854.6	14.57	664.7	14.9	799.8	14.59	725.4			11.1117	212.836	11.53	258.033	10.9717	223.655	11.1967	247.278	11.5783	253.323
14.69	698	14.77	854.6	14.67	666.4	15	801.5	14.67	726.3			11.1617	213.554	11.5883	258.254	11.055	224.078	11.28	247.611	11.645	253.467
14.8	698.9	14.87	854.6	14.74	667.2	15.07	804.1	14.77	727.1			11.2533	213.622	11.6717	258.598	11.1133	224.223	11.3383	248.328	11.7283	253.522
14.86	699.7	14.94	855.4	14.84	668.1	15.17	805.8	14.83	728.8			11.3033	213.764	11.73	258.867	11.1967	224.336	11.4217	248.66	11.7783	254.024
14.97	700.6	15.05	857.2	14.9	669	15.23	806.7	14.94	729.7			11.395	213.832	11.8217	259.149	11.2467	224.542	11.4717	248.817	11.87	254.09
15.04	701.5	15.12	857.2	15.01	670.7	15.33	807.5	15.01	730.5			11.4533	213.985	11.88	259.466	11.3383	224.939	11.555	248.839	11.9283	254.219
15.14	703.2	15.22	855.4	15.08	671.5	15.4	808.4	15.11	731.4			11.5367	214.342	11.9633	259.753	11.3967	225.082	11.6133	248.971	12.0117	254.309
15.22	703.2	15.29	855.4	15.18	674.1	15.5	809.2	15.17	733.1			11.6033	214.17	12.0217	259.974	11.48	225.845	11.6967	248.992	12.0617	254.808
15.32	704.9	15.4	854.6	15.25	674.9	15.56	811	15.28	735.7			11.6867	214.526	12.1133	260.345	11.5383	225.987	11.7467	249.455	12.1533	255.523
15.39	705.7	15.47	855.4	15.36	676.7	15.66	812.7	15.35	735.7			11.745	214.644	12.1717	260.516	11.63	226.417	11.83	249.782	12.2117	255.343
15.49	707.4	15.58	854.6	15.43	676.7	15.73	812.7	15.45	737.4			11.8283	214.998	12.2633	260.791	11.6883	226.251	11.8883	249.605	12.295	255.737
15.57	709.2	15.65	854.6	15.54	678.4	15.83	815.2	15.52	738.2			11.895	215.429	12.3217	261.109	11.78	226.641	11.9717	250.203	12.3533	255.862
15.67	710.9	15.75	855.4	15.61	679.2	15.9	815.2	15.63	739.1			11.9783	215.781	12.405	261.402	11.8383	226.781	12.03	250.025	12.445	255.923
15.74	711.7	15.82	854.6	15.71	682.6	16	814.4	15.69	740			12.0367	215.897	12.4633	261.675	11.9217	227.842	12.1133	249.498	12.495	256.111
15.85	712.6	15.93	854.6	15.78	683.5	16.08	815.2	15.79	740.8			12.1283	215.958	12.555	261.9	11.98	228.019	12.18	249.567	12.5783	256.158
15.92	714.3	16	853.7	15.88	684.4	16.18	816.9	15.86	742.5			12.1867	216.374	12.6133	262.239	12.0633	228.123	12.2633	249.89	12.6367	256.625
16.03	716	16.11	854.6	15.95	686.1	16.25	817.8	15.96	743.4			12.2783	216.701	12.705	262.538	12.1217	228.603	12.3217	250.017	12.72	256.709
16.1	716.9	16.18	855.4	16.05	688.6	16.35	816.9	16.03	744.2			12.3367	216.848	12.7633	262.9	12.205	229.315	12.405	249.456	12.7783	256.831
16.2	718.6	16.28	854.6	16.12	689.5	16.43	818.7	16.13	745.9			12.42	217.195	12.8467	263.2	12.2633	229.489	12.4717	249.862	12.8617	257.024
16.28	720.3	16.35	854.6	16.22	690.3	16.54	819.5	16.2	746.8			12.4867	217.586	12.905	263.518	12.3467	229.552	12.5633	249.852	12.92	257.09
16.38	722.8	16.46	853.7	16.29	692.1	16.61	822.1	16.3	748.5			12.57	218.198	12.9967	263.861	12.405	230.067	12.6217	250.552	13.0033	257.219
16.46	723.7	16.53	852.9	16.39	693.8	16.72	822.9	16.36	750.2			12.6367	218.32	13.055	264.136	12.4883	230.47	12.7133	250.54	13.0533	257.309
16.56	726.3	16.64	853.7	16.46	694.6	16.79	822.9	16.47	751.9			12.72	218.963	13.1467	264.308	12.5467	230.604	12.7717	250.361	13.145	257.808
16.64	728	16.71	852.9	16.56	696.3	16.89	824.6	16.54	754.5			12.7867	219.35	13.205	264.583	12.63	231.005	12.855	250.677	13.2033	258.024
16.75	728.8	16.82	852	16.63	698	16.96	825.5	16.64	755.4			12.8783	219.37	13.2967	264.832	12.6883	231.479	12.9133	250.801	13.2867	258.09
16.82	730.5	16.89	851.2	16.73	700.6	17.07	825.5	16.71	756.2			12.9367	219.777	13.355	265.108	12.7717	232.219	13.005	250.517	13.345	258.219
16.93	732.3	17	849.5	16.8	702.3	17.14	824.6	16.81	757.9			13.0283	220.127	13.4467	265.411	12.83	232.69	13.0633	250.034	13.4283	258.309
16.99	734	17.07	848.6	16.9	704	17.24	824.6	16.89	759.6			13.0783	220.556	13.505	265.562	12.9133	233.087	13.1467	249.777	13.495	258.808
17.1	735.7	17.18	846.9	16.97	705.7	17.31	826.4	16.99	761.3			13.17	220.871	13.5967	265.771	12.9717	233.556	13.205	250.201	13.5783	259.024
17.18	736.5	17.25	847.7	17.07	707.4	17.42	828.9	17.06	762.2			13.2367	220.955	13.655	266.036	13.055	233.95	13.2967	250.757	13.6367	259.09
17.28	738.2	17.36	849.5	17.14	709.2	17.49	828.1	17.17	763.9			13.32	221.29	13.7467	266.309	13.1133	234.456	13.355	250.308	13.7283	259.219
17.35	740	17.43	848.6	17.24	711.7	17.6	828.9	17.24	764.8			13.3783	221.726	13.805	266.557	13.1967	235.149	13.4467	250.291	13.7867	259.309
17.46	741.7	17.54	848.6	17.31	712.6	17.68	829.8	17.35	767.3			13.47	222.037	13.8967	266.88	13.255	235.314	13.5133	250.386	13.8783	259.808
17.53	743.4	17.61	847.7	17.42	714.3	17.78	829.8	17.42	768.2			13.5283	222.438	13.955	267.128	13.3467	235.679	13.5967	250.127	13.9367	260.024
17.64	744.2	17.72	845.2	17.49	716	17.85	829.8	17.52	769.9			13.62	222.451	14.0467	267.395	13.405	236.143	13.655	249.946	14.02	260.09
17.71	745.9	17.79	844.3	17.6	717.7	17.96	832.3	17.59	771.6			13.6783	222.851	14.105	267.741	13.4967	236.505	13.7467	250.496	14.0783	260.219
17.82	747.7	17.89	844.3	17.67	718.6	18.03	833.2	17.7	772.5			13.77	223.191	14.1883	267.992	13.555	236.667	13.805	250.615	14.17	260.309
17.89	748.5	17.96	843.5	17.77	720.3	18.14	835.8	17.77	775			13.8283	223.293	14.2467	268.271	13.6383	237.053	13.8967	250.025	14.2283	260.808
17.99	751.9	18.07	844.3	17.85	722.8	18.21	835.8	17.88	776.7			13.9117	223.679	14.3383	268.443	13.705	237.788	13.955	249.498	14.32	261.008
18.06	753.6	18.14	844.3	17.96	724.6	18.32	836.6	17.96	777.6			13.97	223.976	14.3967	268.701	13.7967	238.183	14.0467	249.567	14.3867	261.024
18.17	755.4	18.24	845.2	18.03	726.3	18.4	835.8	18.06	779.3			14.0617	224.171	14.48	268.952	13.855	238.641	14.1133	249.89	14.47	261.09
18.24	757.1	18.32	846	18.13	728.8	18.5	837.5	18.14	781			14.12	224.355	14.5467	269.231	13.9383	238.914	14.1967	250.017	14.5367	261.219
18.34	757.9	18.42	845.2	18.21	730.5	18.58	838.3	18.25	782.7			14.2033	224.69	14.63	269.403	14.005	239.179	14.2633	249.456	14.6283	261.309
18.41	758.8	18.49	845.2	18.32	732.3	18.68	840	18.32	782.7			14.2617	224.826	14.6883	269.661	14.0967	239.143	14.3467	249.862	14.6867	261.808
18.51	760.5	18.6	845.2	18.39	733.1	18.75	839.2	18.43	785.3			14.345	225.037	14.78	269.912	14.155	239.314	14.405	249.852	14.7783	262.024
18.58	761.3	18.66	845.2	18.5	735.7	18.85	839.2	18.5	787			14.4033	225.338	14.83	270.191	14.2467	239.679	14.4883	250.552	14.8367	262.09
18.68	763.1	18.77	846	18.57	737.4	18.92	841.8	18.6	787.9			14.4867	225.651	14.9217	270.363	14.305	240.143	14.5467	250.54	14.92	262.219
18.75	763.9	18.84	845.2	18.68	739.1	19.03	842.6	18.68	788.7			14.545	225.851	14.98	270.621	14.3967	240.314	14.6383	250.361	14.9867	262.309
18.85	766.5	18.94	844.3	18.75	740.8	19.1	842.6	18.78	790.4			14.6283	226.071	15.0633	270.872	14.455	240.679	14.6967	250.677	15.07	262.808
18.92	767.3	19.01	844.3	18.86	742.5	19.2	843.5	18.86	792.1			14.6867	226.255			14.5467	241.143	14.78	250.801
19.02	768.2	19.11	845.2	18.93	744.2	19.27	845.2	18.96	793.8			14.77	226.49			14.605	241.314	14.8383	250.517
19.09	769.9	19.18	844.3	19.04	745.9	19.38	847.7	19.03	794.7			14.8283	226.726			14.6967	241.679	14.93	250.034
19.19	770.8	19.28	843.5	19.11	747.7	19.45	847.7	19.14	796.4			14.9117	227.037			14.755	242.143	14.9883	250.615
19.25	772.5	19.34	842.6	19.21	749.4	19.55	848.6	19.21	796.4			14.9617	227.238			14.8383	242.314	15.0717	250.757
19.36	772.5	19.44	843.5	19.29	750.2	19.62	847.7	19.32	797.3			15.0533	227.351			14.905	242.679
19.43	774.2	19.51	843.5	19.39	751.9	19.72	849.5	19.38	798.1							14.9883	243.143
19.53	776.7	19.61	844.3	19.46	752.8	19.79	848.6	19.48	799.8							15.0467	243.3
19.6	776.7	19.68	845.2	19.56	755.4	19.89	848.6	19.55	799.8
19.7	777.6	19.78	846	19.63	756.2	19.96	848.6	19.66	800.7
19.77	778.5	19.85	846	19.73	757.9	20.06	849.5	19.72	800.7
19.87	780.2	19.95	846	19.8	758.8	20.12	848.6	19.83	802.4
19.95	781	20.02	846	19.91	759.6	20.22	849.5	19.9	804.1
20.05	781.9	20.13	846.9	19.98	760.5	20.29	850.3	20	805
20.12	782.7	20.2	846	20.08	761.3	20.39	851.2	20.07	805.8
20.23	783.6	20.3	845.2	20.15	762.2	20.45	851.2	20.18	806.7
20.3	785.3	20.37	845.2	20.26	763.1	20.56	851.2	20.25	807.5
20.4	786.1	20.47	846	20.33	763.9	20.62	851.2	20.35	807.5
20.47	787	20.54	844.3	20.43	765.6	20.72	851.2	20.42	808.4
20.57	787.9	20.65	844.3	20.5	766.5	20.79	851.2	20.52	808.4
20.65	788.7	20.72	844.3	20.6	769	20.89	851.2	20.59	810.1
20.75	791.3	20.82	844.3	20.67	769.9	20.96	852	20.69	811
20.82	791.3	20.89	844.3	20.78	770.8	21.06	850.3	20.76	811.8
20.93	793	21	843.5	20.85	772.5	21.13	851.2	20.86	812.7
21	793.8	21.06	843.5	20.95	774.2	21.24	852	20.93	813.5
21.11	794.7	21.17	843.5	21.03	775	21.31	852	21.03	814.4
21.18	794.7	21.24	843.5	21.13	777.6	21.42	854.6	21.1	815.2
21.29	796.4	21.35	843.5	21.2	777.6	21.49	855.4	21.2	816.1
21.36	798.1	21.42	843.5	21.3	779.3	21.59	855.4	21.27	816.9
21.47	799.8	21.53	842.6	21.37	780.2	21.67	854.6	21.37	818.7
21.55	799.8	21.6	841.8	21.47	781.9	21.77	853.7	21.44	819.5
21.65	800.7	21.71	841.8	21.54	782.7	21.84	853.7	21.54	821.2
21.73	800.7	21.78	841.8	21.64	786.1	21.95	854.6	21.61	822.1
21.83	802.4	21.88	841.8	21.7	786.1	22.02	855.4	21.71	822.1
21.91	803.3	21.96	842.6	21.81	787.9	22.13	856.3	21.78	823.8
22.01	805	22.06	841.8	21.87	788.7	22.19	855.4	21.89	825.5
22.08	806.7	22.13	841.8	21.98	790.4	22.3	854.6	21.97	826.4
22.19	807.5	22.24	840.9	22.05	792.1	22.38	855.4	22.07	828.1
22.26	808.4	22.31	840.9	22.15	793.8	22.49	856.3	22.14	828.1
22.37	808.4	22.42	840.9	22.22	793.8	22.56	857.2	22.25	829.8
22.44	810.1	22.49	840.9	22.32	795.6	22.67	857.2	22.32	830.6
22.55	811.8	22.6	840.9	22.39	796.4	22.74	858	22.43	831.5
22.62	812.7	22.67	840.9	22.5	799	22.85	857.2	22.5	832.3
22.73	815.2	22.78	841.8	22.57	800.7	22.92	858.9	22.61	833.2
22.8	816.9	22.85	840.9	22.68	802.4	23.03	858.9	22.68	834.9
22.91	817.8	22.95	840.9	22.75	803.3	23.1	858	22.79	837.5
22.98	819.5	23.02	841.8	22.86	805	23.21	857.2	22.86	837.5
23.08	820.4	23.13	841.8	22.93	806.7	23.28	857.2	22.97	840
23.15	821.2	23.2	841.8	23.04	808.4	23.39	858	23.04	840
23.25	822.9	23.31	842.6	23.11	810.1	23.46	856.3	23.15	841.8
23.32	824.6	23.38	844.3	23.22	811.8	23.57	857.2	23.22	842.6
23.43	825.5	23.48	846.9	23.29	813.5	23.64	858	23.33	843.5
23.49	826.4	23.55	844.3	23.4	815.2	23.75	858	23.4	845.2
23.59	827.2	23.66	845.2	23.47	817.8	23.82	858	23.52	846
23.67	828.1	23.73	846	23.58	819.5	23.93	859.7	23.59	846.9
23.77	828.9	23.83	846	23.65	821.2	24	860.6	23.7	849.5
23.83	829.8	23.9	846.9	23.76	822.9	24.11	860.6	23.77	849.5
23.93	831.5	24.01	847.7	23.83	825.5	24.18	858.9	23.87	851.2
24	832.3	24.07	847.7	23.94	827.2	24.28	859.7	23.94	852
24.1	832.3	24.18	848.6	24	827.2	24.35	861.4	24.05	854.6
24.17	833.2	24.24	848.6	24.11	828.9	24.45	860.6	24.12	854.6
24.27	834.1	24.34	849.5	24.18	829.8	24.52	860.6	24.22	854.6
24.34	834.1	24.41	851.2	24.29	831.5	24.62	860.6	24.29	855.4
24.44	837.5	24.51	852.9	24.36	832.3	24.7	860.6	24.39	856.3
24.5	837.5	24.58	852	24.47	834.1	24.8	861.4	24.46	857.2
24.61	838.3	24.68	852	24.54	834.9	24.87	862.3	24.56	858
24.68	838.3	24.75	852	24.64	835.8	24.97	862.3	24.63	858.9
24.78	840	24.85	852.9	24.71	835.8	25.04	862.3	24.73	859.7
24.85	840.9	24.92	852	24.81	836.6	25.14	862.3	24.81	859.7
24.95	841.8	25.02	852.9	24.88	836.6	25.21	862.3	24.91	859.7
25.02	841.8	25.09	852	24.98	837.5	25.31	863.1	24.98	860.6
25.13	842.6	25.2	851.2	25.05	837.5	25.37	862.3	25.08	862.3
25.2	842.6	25.27	851.2	25.15	839.2	25.47	862.3	25.15	863.1
25.3	844.3	25.37	851.2	25.22	840	25.54	863.1	25.25	864
25.38	843.5	25.44	852	25.33	841.8	25.63	864	25.32	865.7
25.48	844.3	25.55	851.2	25.39	842.6	25.7	864	25.42	866.6
25.55	844.3	25.62	851.2	25.5	843.5	25.8	862.3	25.49	867.4
25.66	846	25.72	850.3	25.57	844.3	25.87	862.3	25.59	869.1
25.73	846			25.68	846.9			25.66	869.1
25.83	846.9			25.75	846.9			25.76	870
25.9	849.5			25.85	848.6			25.83	870
26.01	849.5			25.92	849.5			25.93	870.8
26.09	849.5			26.02	852			26	871.7
26.19	851.2			26.09	853.7			26.1	871.7
26.27	851.2			26.2	855.4			26.17	872.5
26.37	852.9			26.26	856.3			26.27	872.5
26.44	852.9			26.37	858			26.34	873.4
26.55	853.7			26.43	858			26.44	874.3
				26.53	858.9			26.51	875.1
