# Supplementary material for: Effect of freeze‒thaw cycles on root–Soil composite mechanical properties and slope stability
Source: PLoS One. 2024 Apr 25;19(4):e0302409. doi: 10.1371/journal.pone.0302409 (PMC11045164; doi:10.1371/journal.pone.0302409)
Supplement: S1 File — (ZIP) [file pone.0302409.s001.zip › Original data/original data/三轴/100kpa/D4数据处理结果100.xlsx]

## Sheet: Sheet1
D0G0		D0G5		D0G7		D0G3		D0G9				D0G0		D0G5		D0G7		D0G3		D0G9
0	0	0	0	0	0	0	0	0	0			-1.2	-28.4	-2.04	-30.59	-0.86	-24.975	-1.4	-25.5	-0.49	-21.146
0	29.9	0.01	18.8	0	15.4	0.01	12	0	14.5			-1.2	-18.432	-2.03167	-23.3829	-0.86	-18.7064	-1.39167	-20.8998	-0.49	-15.192
0.02	38.5	0.01	18.8	0.05	26.5	0	12	0.03	20.5			-1.18333	-15.567	-2.03167	-23.3829	-0.818333	-14.1924	-1.4	-20.8994	-0.465	-12.7303
0.1	51.3	0.12	36.8	0.15	34.2	0.01	17.1	0.14	31.7			-1.11667	-11.3114	-1.94	-16.495	-0.735	-11.0704	-1.39167	-18.9447	-0.373333	-8.14388
0.29	62.4	0.19	43.6	0.22	37.6	0.12	23.1	0.22	36.8			-0.958333	-7.64549	-1.88167	-13.8998	-0.676667	-9.6967	-1.3	-16.6523	-0.306667	-6.06173
0.37	65	0.19	43.6	0.3	40.2	0.49	42.8	0.29	40.2			-0.891667	-6.79459	-1.88167	-13.8998	-0.61	-8.65069	-0.991667	-9.15547	-0.248333	-4.67732
0.45	69.3	0.31	51.3	0.37	42.8	0.56	51.3	0.32	41.9			-0.825	-5.38009	-1.78167	-10.9712	-0.551667	-7.60465	-0.933333	-5.92049	-0.223333	-3.98501
0.53	72.7	0.38	54.7	0.45	44.5	0.63	54.7	0.4	44.5			-0.758333	-4.2662	-1.72333	-9.68262	-0.485	-6.92629	-0.875	-4.63457	-0.156667	-2.93182
0.61	76.1	0.44	50.5	0.52	48.8	0.74	58.2	0.51	47.9			-0.691667	-3.15376	-1.67333	-11.2972	-0.426667	-5.19339	-0.783333	-3.31912	-0.065	-1.55748
0.72	79.6	0.55	56.5	0.63	57.3	0.81	59.9	0.58	51.3			-0.6	-2.01598	-1.58167	-9.02409	-0.335	-1.76834	-0.725	-2.68408	-0.00666667	-0.178862
0.8	81.3	0.65	59	0.7	60.7	0.93	60.7	0.69	62.4			-0.533333	-1.46985	-1.49833	-8.08794	-0.276667	-0.405171	-0.625	-2.4017	0.085	4.33534
0.91	83.8	0.73	59	0.82	60.7	1	61.6	0.76	92.4			-0.441667	-0.666324	-1.43167	-8.10242	-0.176667	-0.428891	-0.566667	-2.07245	0.143333	16.5647
0.99	84.7	0.73	59	0.89	60.7	1.11	61.6	0.87	131.7			-0.375	-0.38654	-1.43167	-8.10242	-0.118333	-0.442728	-0.475	-2.09323	0.235	32.5565
1.11	83.8	0.85	59	1	61.6	1.18	62.4	0.95	148.8			-0.275	-0.711023	-1.33167	-8.12413	-0.0266667	-0.101053	-0.416667	-1.80265	0.301667	39.4901
1.18	83.8	0.92	58.2	1.07	62.4	1.28	63.3	1.05	172.8			-0.216667	-0.726668	-1.27333	-8.44125	0.0316667	0.207761	-0.333333	-1.48027	0.385	49.2134
1.29	84.7	1.04	59.9	1.18	83.8	1.35	64.2	1.13	187.3			-0.125	-0.454309	-1.17333	-7.81634	0.123333	8.81414	-0.275	-1.15254	0.451667	55.0681
1.37	84.7	1.11	61.6	1.25	100.9	1.46	63.3	1.24	207.9			-0.0583333	-0.47238	-1.115	-7.18323	0.181667	15.6861	-0.183333	-1.51522	0.543333	63.3753
1.48	86.4	1.23	61.6	1.35	119.8	1.53	64.2	1.31	221.6			0.0333333	0.0722235	-1.015	-7.2059	0.265	23.2634	-0.125	-1.18798	0.601667	68.8941
1.56	112.1	1.31	61.6	1.43	129.2	1.64	65.9	1.42	240.4			0.1	9.78104	-0.948333	-7.22102	0.331667	27.0148	-0.0333333	-0.566442	0.693333	76.446
1.67	159.1	1.41	64.2	1.53	143.7	1.72	67.6	1.49	252.4			0.191667	27.5216	-0.865	-6.25436	0.415	32.8027	0.0333333	0.0601739	0.751667	81.2594
1.74	179.6	1.49	65	1.61	152.3	1.83	97.5	1.6	268.6			0.25	35.2374	-0.798333	-5.96706	0.481667	36.2209	0.125	11.3327	0.843333	87.7352
1.86	205.3	1.61	63.3	1.71	165.1	1.91	112.1	1.67	280.6			0.35	44.8776	-0.698333	-6.63434	0.565	41.3103	0.191667	16.8207	0.901667	92.535
1.93	219	1.68	63.3	1.78	173.7	2.03	130	1.78	296.8			0.408333	50.0048	-0.64	-6.64793	0.623333	44.7235	0.291667	23.5306	0.993333	98.991
2.04	237.8	1.8	65	1.89	185.6	2.11	139.4	1.85	307.1			0.5	57.0209	-0.54	-6.02886	0.715	49.432	0.358333	27.0417	1.05167	103.09
2.11	248.9	1.87	65	1.97	194.2	2.23	153.1	1.96	320.8			0.558333	61.1536	-0.481667	-6.04281	0.781667	52.8291	0.458333	32.149	1.14333	108.516
2.22	264.3	1.99	65.9	2.08	206.2	2.3	160.8	2.04	331.1			0.65	66.8689	-0.381667	-5.72718	0.873333	57.5629	0.516667	35.0139	1.21	112.592
2.3	275.5	2.07	68.4	2.16	213.9	2.42	172.8	2.15	344.7			0.716667	71.019	-0.315	-4.80076	0.94	60.5894	0.616667	39.4663	1.30167	117.961
2.4	288.3	2.18	71	2.28	224.1	2.5	180.5	2.24	353.3			0.8	75.7476	-0.223333	-3.84443	1.04	64.582	0.683333	42.3169	1.37667	121.327
2.48	297.7	2.26	71	2.36	231	2.61	192.5	2.35	365.3			0.866667	79.2091	-0.156667	-3.86185	1.10667	67.2793	0.775	46.7605	1.46833	126.034
2.58	310.5	2.37	75.3	2.47	242.9	2.69	200.2	2.43	373.8			0.95	83.9239	-0.065	-2.2685	1.19833	71.9447	0.841667	49.6018	1.535	129.36
2.66	318.2	2.45	80.4	2.55	249.8	2.81	212.1	2.51	380.7			1.01667	86.7369	0.00166667	-0.370043	1.265	74.6328	0.941667	53.9879	1.60167	132.039
2.77	330.2	2.56	98.4	2.66	259.2	2.89	219	2.63	392.6			1.10833	91.1282	0.0933333	6.36242	1.35667	78.2882	1.00833	56.52	1.70167	136.672
2.84	337	2.63	115.5	2.73	266	3	230.1	2.7	399.5			1.16667	93.6051	0.151667	12.7592	1.415	80.9367	1.1	60.5996	1.76	139.354
2.95	347.3	2.74	136.9	2.85	275.5	3.09	237	2.82	408.9			1.25833	97.3471	0.243333	20.7449	1.515	84.6116	1.175	63.116	1.86	142.969
3.03	353.3	2.81	148	2.93	282.3	3.2	247.2	2.9	414.9			1.325	99.5064	0.301667	24.8754	1.58167	87.2429	1.26667	66.8465	1.92667	145.268
3.14	363.6	2.92	165.1	3.04	291.7	3.28	254.9	3.02	423.4			1.41667	103.237	0.393333	31.2282	1.67333	90.875	1.33333	69.6604	2.02667	148.511
3.21	368.7	3	174.5	3.12	298.5	3.41	265.2	3.09	429.4			1.475	105.064	0.46	34.705	1.74	93.4979	1.44167	73.3999	2.085	150.816
3.32	377.2	3.1	189.1	3.23	308	3.49	272.9	3.21	438			1.56667	108.112	0.543333	40.11	1.83167	97.1581	1.50833	76.2045	2.185	154.088
3.39	383.2	3.18	198.5	3.31	313.9	3.61	282.3	3.29	443.1			1.625	110.269	0.61	43.5758	1.89833	99.4159	1.60833	79.6038	2.25167	156.012
3.49	390.9	3.28	211.3	3.43	323.4	3.69	289.1	3.41	450			1.70833	113.021	0.693333	48.2935	1.99833	103.054	1.675	82.0646	2.35167	158.593
3.57	395.2	3.36	218.1	3.51	328.5	3.81	299.4	3.49	455.1			1.775	114.526	0.76	50.7785	2.065	104.988	1.775	85.7866	2.41833	160.51
3.67	402.9	3.47	231	3.62	336.2	3.88	305.4	3.6	461.9			1.85833	117.27	0.851667	55.5133	2.15667	107.913	1.83333	87.9513	2.51	163.058
3.74	408	3.54	238.7	3.7	341.3	4	314.8	3.68	465.4			1.91667	119.081	0.91	58.3322	2.22333	109.84	1.93333	91.3274	2.57667	164.331
3.85	414.9	3.65	250.6	3.81	349.9	4.08	320.8	3.79	471.3			2.00833	121.507	1.00167	62.6807	2.315	113.112	2	93.4753	2.66833	166.512
3.92	418.3	3.73	258.3	3.88	354.2	4.2	329.3	3.87	474.8			2.06667	122.681	1.06833	65.4832	2.37333	114.728	2.1	96.5066	2.735	167.781
4.03	426	3.84	270.3	4	362.7	4.27	335.3	3.98	480.8			2.15833	125.396	1.16	69.8553	2.47333	117.939	2.15833	98.6576	2.82667	169.995
4.1	430.3	3.92	278	4.07	367	4.39	343	4.06	485			2.21667	126.899	1.22667	72.6485	2.53167	119.55	2.25833	101.383	2.89333	171.537
4.21	435.4	4.03	291.7	4.18	373.8	4.47	348.2	4.17	489.3			2.30833	128.644	1.31833	77.6377	2.62333	122.094	2.325	103.221	2.985	173.068
4.27	439.7	4.11	296.8	4.25	378.1	4.58	355.9	4.24	493.6			2.35833	130.156	1.385	79.4571	2.68167	123.699	2.41667	105.947	3.04333	174.662
4.39	444	4.22	309.7	4.37	385.8	4.66	361.9	4.35	497.9			2.45833	131.584	1.47667	84.1357	2.78167	126.576	2.48333	108.074	3.135	176.188
4.46	447.4	4.3	316.5	4.44	389.2	4.77	369.6	4.43	500.4			2.51667	132.746	1.54333	86.577	2.84	127.823	2.575	110.792	3.20167	177.047
4.58	453.4	4.42	327.6	4.55	395.2	4.84	374.7	4.54	503.9			2.61667	134.798	1.64333	90.5656	2.93167	130.037	2.63333	112.592	3.29333	178.251
4.66	456.8	4.49	335.3	4.62	399.5	4.96	381.5	4.61	507.3			2.68333	135.941	1.70167	93.3413	2.99	131.633	2.73333	114.958	3.35167	179.48
4.77	461.9	4.61	345.6	4.73	405.5	5.03	385.8	4.72	510.7			2.775	137.668	1.80167	97.0212	3.08167	133.84	2.79167	116.458	3.44333	180.64
4.85	465.4	4.69	351.6	4.8	408.9	5.14	391.8	4.79	512.4			2.84167	138.844	1.86833	99.1504	3.14	135.078	2.88333	118.533	3.50167	181.194
4.96	471.3	4.8	361.9	4.91	414.9	5.21	397.8	4.9	515			2.93333	140.859	1.96	102.829	3.23167	137.278	2.94167	120.654	3.59333	182.034
5.04	474.8	4.89	367.8	4.98	418.3	5.32	404.6	4.97	516.7			3	142.031	2.035	104.903	3.29	138.512	3.03333	123.016	3.65167	182.586
5.15	479	5	378.1	5.08	422.6	5.39	408	5.08	520.1			3.09167	143.415	2.12667	108.569	3.37333	140.055	3.09167	124.176	3.74333	183.739
5.23	483.3	5.08	384.1	5.15	426	5.5	414	5.15	523.5			3.15833	144.877	2.19333	110.683	3.43167	141.286	3.18333	126.237	3.80167	184.958
5.34	487.6	5.19	395.2	5.25	431.1	5.57	417.5	5.26	526.1			3.25	146.292	2.285	114.633	3.515	143.136	3.24167	127.431	3.89333	185.791
5.42	491.9	5.27	401.2	5.32	433.7	5.68	422.6	5.33	528.7			3.31667	147.75	2.35167	116.739	3.57333	144.051	3.33333	129.156	3.95167	186.693
5.54	497	5.39	409.8	5.42	439.7	5.74	426.9	5.44	531.2			3.41667	149.437	2.45167	119.746	3.65667	146.246	3.38333	130.651	4.04333	187.483
5.61	500.4	5.46	414.9	5.5	443.1	5.85	432	5.51	532.9			3.475	150.576	2.51	121.528	3.72333	147.455	3.475	132.371	4.10167	188.029
5.73	503.9	5.58	423.4	5.6	447.4	5.92	434.6	5.62	536.4			3.575	151.672	2.61	124.489	3.80667	148.982	3.53333	133.228	4.19333	189.209
5.8	508.1	5.65	430.3	5.67	450.8	6.03	439.7	5.69	538.9			3.63333	153.099	2.66833	126.924	3.865	150.202	3.625	134.942	4.25167	190.065
5.92	512.4	5.77	438	5.78	455.1	6.09	443.1	5.8	542.3			3.73333	154.483	2.76833	129.581	3.95667	151.709	3.675	136.101	4.34333	191.202
5.99	515.8	5.85	444	5.85	457.7	6.2	446.5	5.87	544.1			3.79167	155.614	2.835	131.666	4.015	152.614	3.76667	137.191	4.40167	191.781
6.1	520.1	5.97	452.5	5.95	461.9	6.27	450.8	5.98	547.5			3.88333	157.008	2.935	134.606	4.09833	154.094	3.825	138.661	4.49333	192.914
6.17	522.7	6.04	455.9	6.02	465.4	6.37	455.1	6.05	549.2			3.94167	157.844	2.99333	135.749	4.15667	155.344	3.90833	140.087	4.55167	193.452
6.29	527.8	6.16	462.8	6.12	469.6	6.44	456.8	6.15	552.6			4.04167	159.508	3.09333	138.097	4.24	156.819	3.96667	140.607	4.635	194.599
6.36	530.4	6.24	467.1	6.19	472.2	6.54	461.9	6.23	553.5			4.1	160.341	3.16	139.549	4.29833	157.718	4.05	142.32	4.70167	194.805
6.47	533.8	6.35	473.9	6.29	475.6	6.62	464.5	6.33	556.9			4.19167	161.398	3.25167	141.866	4.38167	158.878	4.11667	143.151	4.785	195.949
6.54	536.4	6.42	478.2	6.36	479	6.72	468.8	6.4	558.6			4.25	162.228	3.31	143.328	4.44	160.083	4.2	144.568	4.84333	196.483
6.65	539.8	6.54	485.9	6.46	483.3	6.79	471.3	6.5	562			4.34167	163.281	3.41	145.95	4.52333	161.587	4.25833	145.374	4.92667	197.623
6.72	542.3	6.61	490.2	6.53	485	6.9	475.6	6.57	562.9			4.4	164.072	3.46833	147.407	4.58167	162.133	4.35	146.773	4.985	197.844
6.83	545.8	6.73	495.3	6.63	490.2	6.97	477.3	6.68	565.4			4.49167	165.158	3.56833	149.077	4.665	163.98	4.40833	147.286	5.07667	198.612
6.9	547.5	6.8	499.6	6.7	492.7	7.08	481.6	6.75	568			4.55	165.656	3.62667	150.529	4.72333	164.831	4.5	148.68	5.135	199.492
7.01	550.9	6.92	505.6	6.8	497	7.15	485	6.85	570.6			4.64167	166.702	3.72667	152.518	4.80667	166.326	4.55833	149.806	5.21833	200.315
7.08	551.8	6.99	509	6.87	499.6	7.26	489.3	6.92	573.1			4.7	166.909	3.785	153.64	4.865	167.212	4.65	151.195	5.27667	201.153
7.18	553.5	7.1	514.1	6.98	503.9	7.34	491.9	7.02	576.6			4.78333	167.354	3.87667	155.313	4.95667	168.686	4.71667	152.013	5.36	202.322
7.25	555.2	7.18	519.3	7.05	506.4	7.45	494.4	7.09	578.3			4.84167	167.849	3.94333	157.066	5.015	169.531	4.80833	152.748	5.41833	202.847
7.36	556.9	7.29	523.5	7.15	510.7	7.52	497	7.2	580			4.93333	168.276	4.035	158.407	5.09833	171.017	4.86667	153.579	5.51	203.296
7.43	558.6	7.36	527	7.22	514.1	7.63	501.3	7.27	582.6			4.99167	168.769	4.09333	159.557	5.15667	172.204	4.95833	154.959	5.56833	204.169
7.53	560.3	7.48	532.1	7.33	516.7	7.71	503.9	7.38	585.1			5.075	169.21	4.19333	161.202	5.24833	173.016	5.025	155.772	5.66	204.924
7.6	563.7	7.55	535.5	7.4	519.3	7.81	508.1	7.45	586.8			5.13333	170.314	4.25167	162.312	5.30667	173.894	5.10833	157.127	5.71833	205.446
7.7	566.3	7.66	542.3	7.51	522.7	7.89	509.8	7.56	590.3			5.21667	171.077	4.34333	164.579	5.39833	175.009	5.175	157.613	5.81	206.584
7.77	567.2	7.73	545.8	7.59	525.2	8	513.3	7.63	592.8			5.275	171.279	4.40167	165.721	5.465	175.829	5.26667	158.697	5.86833	207.412
7.88	570.6	7.84	551.8	7.7	528.7	8.07	515.8	7.75	596.2			5.36667	172.309	4.49333	167.693	5.55667	176.978	5.325	159.483	5.96833	208.488
7.95	572.3	7.92	555.2	7.77	530.4	8.18	520.1	7.82	598			5.425	172.796	4.56	168.779	5.615	177.506	5.41667	160.85	6.02667	209.044
8.06	574.9	8.02	558.6	7.88	533.8	8.26	522.7	7.93	601.4			5.51667	173.536	4.64333	169.828	5.70667	178.613	5.48333	161.653	6.11833	210.135
8.12	576.6	8.1	561.2	7.95	537.2	8.37	526.1	8.01	602.2			5.56667	174.039	4.71	170.623	5.765	179.787	5.575	162.693	6.185	210.285
8.22	579.1	8.2	566.3	8.06	539.8	8.44	527.8	8.12	605.7			5.65	174.758	4.79333	172.278	5.85667	180.585	5.63333	163.188	6.27667	211.411
8.3	580	8.28	569.7	8.14	541.5	8.55	531.2	8.19	608.2			5.71667	174.938	4.86	173.356	5.92333	181.091	5.725	164.224	6.335	212.231
8.4	582.6	8.38	574.9	8.24	544.9	8.63	533.8	8.3	610.8			5.8	175.69	4.94333	175.042	6.00667	182.208	5.79167	165.022	6.42667	213.008
8.46	584.3	8.46	577.4	8.32	546.6	8.74	537.2	8.37	613.4			5.85	176.19	5.01	175.794	6.07333	182.712	5.88333	166.054	6.485	213.864
8.57	586	8.56	580.8	8.43	551.8	8.82	539.8	8.48	615.9			5.94167	176.6	5.09333	176.831	6.165	184.49	5.95	166.848	6.57667	214.599
8.64	587.7	8.62	583.4	8.51	553.5	8.93	544.1	8.56	616.8			6	177.081	5.14333	177.652	6.23167	184.991	6.04167	168.197	6.64333	214.781
8.74	590.3	8.73	587.7	8.62	556.9	9.01	545.8	8.67	619.3			6.08333	177.828	5.235	178.989	6.32333	186.081	6.10833	168.668	6.735	215.514
8.8	592	8.8	591.1	8.69	559.5	9.12	549.2	8.74	621			6.13333	178.325	5.29333	180.075	6.38167	186.939	6.2	169.693	6.79333	216.021
8.91	594.5	8.9	594.5	8.8	562.9	9.19	550.9	8.85	623.6			6.225	179.016	5.37667	181.104	6.47333	188.025	6.25833	170.179	6.885	216.788
8.98	595.4	8.98	597.1	8.87	564.6	9.3	555.2	8.92	625.3			6.28333	179.208	5.44333	181.883	6.53167	188.54	6.35	171.519	6.94333	217.293
9.08	598	9.08	600.5	8.98	568.9	9.38	556.9	9.03	627			6.36667	179.95	5.52667	182.909	6.62333	189.962	6.41667	171.985	7.035	217.715
9.15	598.8	9.15	603.1	9.06	571.4	9.49	560.3	9.1	628.7			6.425	180.106	5.585	183.704	6.69	190.758	6.50833	173.002	7.09333	218.218
9.25	601.4	9.26	609.1	9.16	574	9.56	562	9.21	630.5			6.50833	180.845	5.67667	185.63	6.77333	191.552	6.56667	173.484	7.185	218.675
9.32	603.1	9.33	612.5	9.24	574.9	9.67	566.3	9.28	633			6.56667	181.319	5.735	186.706	6.84	191.742	6.65833	174.815	7.24333	219.481
9.42	604.8	9.44	616.8	9.35	577.4	9.75	568	9.39	634.7			6.65	181.737	5.82667	188.023	6.93167	192.478	6.725	175.277	7.335	219.898
9.49	606.5	9.51	618.5	9.42	579.1	9.86	570.6	9.46	636.4			6.70833	182.21	5.885	188.493	6.99	192.986	6.81667	176.003	7.39333	220.397
9.6	608.2	9.62	621.9	9.52	582.6	9.92	572.3	9.57	638.2			6.8	182.607	5.97667	189.487	7.07333	194.113	6.86667	176.498	7.485	220.849
9.67	609.1	9.69	624.5	9.59	583.4	10.03	574.9	9.64	639			6.85833	182.794	6.035	190.273	7.13167	194.281	6.95833	177.222	7.54333	221.006
9.78	612.5	9.8	626.2	9.7	586	10.1	577.4	9.74	641.6			6.95	183.79	6.12667	190.663	7.22333	195.049	7.01667	177.98	7.62667	221.78
9.86	613.4	9.87	629.6	9.77	588.5	10.2	580	9.81	641.6			7.01667	183.958	6.185	191.73	7.28167	195.853	7.1	178.718	7.685	221.633
9.97	615.1	9.98	630.5	9.87	590.3	10.27	580.8	9.91	642.4			7.10833	184.351	6.27667	191.835	7.365	196.336	7.15833	178.875	7.76833	221.724
10.04	616.8	10.05	632.2	9.94	591.1	10.38	584.3	9.97	643.3			7.16667	184.818	6.335	192.299	7.42333	196.501	7.25	179.91	7.81833	221.938
10.15	619.3	10.16	634.7	10.04	593.7	10.45	586.8	10.08	643.3			7.25833	185.491	6.42667	192.966	7.50667	197.282	7.30833	180.663	7.91	221.705
10.22	621.9	10.23	636.4	10.11	595.4	10.55	590.3	10.15	644.1			7.31667	186.273	6.485	193.428	7.565	197.783	7.39167	181.711	7.96833	221.859
10.33	624.5	10.33	639.9	10.21	597.1	10.62	591.1	10.25	646.7			7.40833	186.978	6.56833	194.464	7.64833	198.225	7.45	181.865	8.05167	222.628
10.4	626.2	10.41	641.6	10.28	598.8	10.73	592.8	10.32	647.6			7.46667	187.441	6.635	194.904	7.70667	198.724	7.54167	182.261	8.11	222.818
10.51	629.6	10.52	644.1	10.38	601.4	10.79	593.7	10.42	649.3			7.55833	188.424	6.72667	195.566	7.79	199.499	7.59167	182.468	8.19333	223.245
10.59	630.5	10.59	645.9	10.45	602.2	10.89	595.4	10.5	650.1			7.625	188.585	6.785	196.059	7.84833	199.66	7.675	182.88	8.26	223.376
10.7	633	10.7	649.3	10.55	603.9	10.96	596.2	10.6	651.8			7.71667	189.249	6.87667	197.033	7.93167	200.098	7.73333	183.032	8.34333	223.801
10.77	634.7	10.77	651	10.62	605.7	11.05	598.8	10.67	652.7			7.775	189.708	6.935	197.489	7.99	200.631	7.80833	183.777	8.40167	223.989
10.88	637.3	10.88	653.6	10.72	609.1	11.12	599.7	10.78	653.6			7.86667	190.404	7.02667	198.18	8.07333	201.699	7.86667	183.962	8.49333	224.091
10.95	639	10.95	656.1	10.8	609.9	11.22	601.4	10.85	655.3			7.925	190.862	7.085	198.914	8.14	201.838	7.95	184.372	8.55167	224.578
11.06	641.6	11.06	657.8	10.9	612.5	11.28	603.1	10.95	656.1			8.01667	191.555	7.17667	199.286	8.22333	202.605	8	184.854	8.635	224.663
11.13	643.3	11.13	660.4	10.96	614.2	11.39	604.8	11.02	657			8.075	192.011	7.235	200.053	8.27333	203.117	8.09167	185.243	8.69333	224.849
11.24	645.9	11.25	662.1	11.06	616.8	11.45	606.5	11.12	658.7			8.16667	192.701	7.335	200.403	8.35667	203.881	8.14167	185.724	8.77667	225.269
11.31	647.6	11.32	663.8	11.13	618.5	11.55	609.1	11.19	659.5			8.225	193.155	7.39333	200.854	8.415	204.371	8.225	186.442	8.835	225.416
11.42	650.1	11.42	666.4	11.23	621.9	11.62	611.6	11.29	661.3			8.31667	193.808	7.47667	201.556	8.49833	205.429	8.28333	187.181	8.91833	225.872
11.5	651	11.5	667.2	11.3	622.8	11.72	612.5	11.36	662.1			8.38333	193.962	7.54333	201.671	8.55667	205.621	8.36667	187.306	8.97667	226.019
11.6	653.6	11.61	669	11.4	625.3	11.79	614.2	11.46	664.7			8.46667	194.666	7.635	202.072	8.64	206.343	8.425	187.765	9.06	226.771
11.67	654.4	11.68	671.5	11.47	627	11.89	616.8	11.53	665.5			8.525	194.804	7.69333	202.797	8.69833	206.829	8.50833	188.478	9.11833	226.916
11.78	656.1	11.79	674.9	11.57	628.7	11.96	619.3	11.64	668.1			8.61667	195.174	7.785	203.751	8.78167	207.253	8.56667	189.213	9.21	227.644
11.85	657.8	11.86	677.5	11.63	629.6	12.07	620.2	11.71	669			8.675	195.623	7.84333	204.509	8.83167	207.462	8.65833	189.315	9.26833	227.825
11.95	659.5	11.97	680.1	11.74	632.2	12.14	621.9	11.81	672.4			8.75833	196.01	7.935	205.181	8.92333	208.195	8.71667	189.771	9.35167	228.87
12.02	660.4	12.04	681.8	11.8	633.9	12.24	623.6	11.87	674.1			8.81667	196.181	7.99333	205.624	8.97333	208.699	8.8	190.168	9.40167	229.369
12.13	662.1	12.15	684.4	11.9	637.3	12.31	624.5	11.98	675.8			8.90833	196.546	8.085	206.294	9.05667	209.744	8.85833	190.345	9.49333	229.757
12.19	662.1	12.22	686.1	11.97	639	12.42	626.2	12.05	677.5			8.95833	196.424	8.14333	206.735	9.115	210.225	8.95	190.721	9.55167	230.232
12.29	663.8	12.32	686.9	12.07	640.7	12.49	627.9	12.15	678.4			9.04167	196.809	8.22667	206.801	9.19833	210.642	9.00833	191.174	9.635	230.343
12.36	664.7	12.4	687.8	12.14	643.3	12.6	628.7	12.22	680.1			9.1	196.977	8.29333	206.944	9.25667	211.451	9.1	191.238	9.69333	230.817
12.47	665.5	12.52	690.3	12.24	645.9	12.67	630.5	12.32	683.5			9.19167	197.029	8.39333	207.553	9.34	212.197	9.15833	191.723	9.77667	231.852
12.54	666.4	12.58	692.9	12.32	647.6	12.78	633	12.38	685.2			9.25	197.197	8.44333	208.322	9.40667	212.652	9.25	192.371	9.82667	232.346
12.64	666.4	12.69	696.3	12.43	649.3	12.85	634.7	12.49	687.8			9.33333	196.993	8.535	209.26	9.49833	213.043	9.30833	192.819	9.91833	233.059
12.71	668.1	12.75	698.9	12.5	651	12.96	637.3	12.57	689.5			9.39167	197.435	8.585	210.027	9.55667	213.518	9.4	193.499	9.985	233.507
12.81	669	12.86	700.6	12.61	653.6	13.03	639	12.67	690.3			9.475	197.54	8.67667	210.376	9.64833	214.236	9.45833	193.946	10.0683	233.575
12.88	669.8	12.93	702.3	12.68	654.4	13.14	641.6	12.75	692.1			9.53333	197.671	8.735	210.81	9.70667	214.38	9.55	194.622	10.135	234.058
12.98	670.7	13.04	705.7	12.79	656.1	13.21	642.4	12.86	692.9			9.61667	197.775	8.82667	211.74	9.79833	214.767	9.60833	194.759	10.2267	234.102
13.05	672.4	13.11	706.6	12.86	657.8	13.31	645	12.93	693.8			9.675	198.215	8.885	211.898	9.85667	215.238	9.69167	195.452	10.285	234.274
13.15	673.2	13.21	709.2	12.97	659.5	13.39	646.7	13.04	693.8			9.75833	198.283	8.96833	212.572	9.94833	215.623	9.75833	195.876	10.3767	234.024
13.22	674.1	13.28	710.9	13.04	662.1	13.49	649.3	13.11	696.3			9.81667	198.447	9.02667	213.003	10.0067	216.42	9.84167	196.567	10.435	234.783
13.32	676.7	13.38	713.4	13.15	663.8	13.57	650.1	13.22	697.2			9.9	199.131	9.11	213.64	10.0983	216.802	9.90833	196.681	10.5267	234.862
13.39	677.5	13.46	714.3	13.22	665.5	13.68	652.7	13.29	698.9			9.95833	199.259	9.17667	213.773	10.1567	217.27	10	197.349	10.585	235.325
13.49	678.4	13.55	716.9	13.33	668.1	13.75	655.3	13.4	699.7			10.0417	199.359	9.25167	214.465	10.2483	217.977	10.0583	198.096	10.6767	235.366
13.56	679.2	13.62	718.6	13.4	669.8	13.86	656.1	13.47	701.5			10.1	199.487	9.31	214.892	10.3067	218.442	10.15	198.148	10.735	235.865
13.66	680.9	13.72	719.4	13.51	671.5	13.93	657.8	13.58	704			10.1833	199.859	9.39333	214.944	10.3983	218.82	10.2083	198.586	10.8267	236.526
13.73	680.9	13.78	721.1	13.58	673.2	14.04	660.4	13.65	704.9			10.2417	199.713	9.44333	215.392	10.4567	219.283	10.3	199.249	10.885	236.693
13.84	681.8	13.88	724.6	13.69	675.8	14.11	662.1	13.76	705.7			10.3333	199.79	9.52667	216.363	10.5483	219.985	10.3583	199.686	10.9767	236.731
13.9	683.5	13.95	726.3	13.77	677.5	14.23	663.8	13.83	707.4			10.3833	200.244	9.585	216.787	10.615	220.424	10.4583	200.019	11.035	237.19
14	684.4	14.06	727.1	13.88	679.2	14.3	665.5	13.94	709.2			10.4667	200.341	9.67667	216.814	10.7067	220.797	10.5167	200.454	11.1267	237.591
14.07	686.1	14.13	728.8	13.95	680.1	14.41	667.2	14.01	710			10.525	200.772	9.735	217.236	10.765	220.968	10.6083	200.806	11.185	237.719
14.17	687.8	14.24	732.3	14.06	681.8	14.48	669	14.11	711.7			10.6083	201.14	9.82667	218.179	10.8567	221.338	10.6667	201.273	11.2683	238.105
14.23	689.5	14.3	735.7	14.13	681.8	14.58	670.7	14.19	712.6			10.6583	201.591	9.87667	219.199	10.915	221.183	10.75	201.644	11.335	238.246
14.34	690.3	14.41	740	14.23	684.4	14.66	671.5	14.29	713.4			10.75	201.63	9.96833	220.409	10.9983	221.898	10.8167	201.75	11.4183	238.303
14.4	692.1	14.48	740	14.3	686.1	14.76	673.2	14.36	713.4			10.8	202.113	10.0267	220.25	11.0567	222.355	10.9	202.119	11.4767	238.139
14.5	693.8	14.59	740	14.41	687.8	14.84	674.9	14.47	715.1			10.8833	202.477	10.1183	220.001	11.1483	222.722	10.9667	202.528	11.5683	238.498
14.58	694.6	14.66	741.7	14.48	689.5	14.94	677.5	14.54	716			10.95	202.578	10.1767	220.417	11.2067	223.177	11.05	203.198	11.6267	238.66
14.68	695.5	14.76	741.7	14.59	690.3	15.01	679.2	14.64	718.6			11.0333	202.669	10.26	220.189	11.2983	223.217	11.1083	203.627	11.71	239.368
14.76	697.2	14.83	743.4	14.65	690.3	15.12	681.8	14.71	719.4			11.1	203.073	10.3183	220.605	11.3483	223.083	11.2	204.274	11.7683	239.492
14.87	698	14.93	745.1	14.76	692.1	15.19	682.6	14.81	720.3			11.1917	203.108	10.4017	220.951	11.44	223.481	11.2583	204.397	11.8517	239.582
14.94	699.7	15	745.9	14.83	692.9	15.29	684.4	14.88	720.3			11.25	203.532	10.46	221.06	11.4983	223.611	11.3417	204.793	11.91	239.416
15.04	701.5	15.11	746.8	14.93	694.6	15.36	685.2	14.97	720.3			11.3333	203.925	10.5517	221.112	11.5817	223.994	11.4	204.915	11.985	239.203
15.12	702.3	15.18	746.8	15	695.5	15.46	686.9	15.04	721.1			11.4	204.022	10.61	220.952	11.64	224.158	11.4833	205.276	12.0433	239.326
15.23	705.7	15.28	748.5	15.11	696.3	15.53	687.8	15.15	722			11.4917	204.93	10.6933	221.295	11.7317	224.196	11.5417	205.431	12.135	239.391
15.3	706.6	15.35	750.2	15.17	697.2	15.63	690.3	15.22	722.8			11.55	205.081	10.7517	221.706	11.7817	224.381	11.625	206.058	12.1933	239.513
15.41	708.3	15.46	752.8	15.27	698	15.7	692.1	15.33	722.8			11.6417	205.414	10.8433	222.326	11.865	224.44	11.6833	206.514	12.285	239.252
15.48	709.2	15.53	752.8	15.34	698.9	15.8	692.9	15.4	723.7			11.7	205.565	10.9017	222.165	11.9233	224.603	11.7667	206.569	12.3433	239.41
15.58	711.7	15.64	753.6	15.44	700.6	15.86	693.8	15.5	724.6			11.7833	206.186	10.9933	222.179	12.0067	224.982	11.8167	206.743	12.4267	239.496
15.65	712.6	15.71	754.5	15.51	701.5	15.96	695.5	15.57	725.4			11.8417	206.335	11.0517	222.319	12.065	225.143	11.9	207.099	12.485	239.617
15.77	713.4	15.81	756.2	15.61	703.2	16.03	697.2	15.68	727.1			11.9417	206.341	11.135	222.657	12.1483	225.52	11.9583	207.518	12.5767	239.965
15.84	715.1	15.88	757.9	15.68	704	16.13	698.9	15.74	728			12	206.757	11.1933	223.063	12.2067	225.644	12.0417	207.871	12.6267	240.145
15.95	716	15.99	759.6	15.78	704.9	16.2	699.7	15.85	729.7			12.0917	206.817	11.285	223.376	12.29	225.735	12.1	207.988	12.7183	240.491
16.02	717.7	16.06	761.3	15.86	705.7	16.3	700.6	15.92	730.5			12.15	207.231	11.3433	223.781	12.3567	225.836	12.1833	208.074	12.7767	240.61
16.13	719.4	16.16	762.2	15.95	707.4	16.36	702.3	16.02	730.5			12.2417	207.557	11.4267	223.848	12.4317	226.233	12.2333	208.511	12.86	240.37
16.2	719.4	16.24	764.8	16.02	709.2	16.47	702.3	16.09	731.4			12.3	207.402	11.4933	224.528	12.49	226.71	12.325	208.274	12.9183	240.524
16.31	721.1	16.35	764.8	16.13	710	16.54	703.2	16.19	733.1			12.3917	207.726	11.585	224.27	12.5817	226.74	12.3833	208.423	13.0017	240.892
16.38	722.8	16.41	763.9	16.19	710	16.63	704.9	16.26	734			12.45	208.138	11.635	223.83	12.6317	226.601	12.4583	208.794	13.06	241.045
16.48	723.7	16.53	763.9	16.29	711.7	16.7	704.9	16.36	735.7			12.5333	208.216	11.735	223.549	12.715	226.972	12.5167	208.643	13.1433	241.41
16.55	724.6	16.6	766.5	16.36	712.6	16.8	706.6	16.43	736.5			12.5917	208.36	11.7933	224.249	12.7733	227.128	12.6	208.991	13.2017	241.526
16.66	725.4	16.71	767.3	16.47	713.4	16.86	708.3	16.53	738.2			12.6833	208.381	11.885	224.256	12.865	227.155	12.65	209.424	13.285	241.89
16.73	726.3	16.77	766.5	16.53	715.1	16.97	709.2	16.6	740			12.7417	208.524	11.935	223.849	12.915	227.616	12.7417	209.484	13.3433	242.361
16.83	727.1	16.88	769.9	16.63	716.9	17.04	710	16.7	740.8			12.825	208.567	12.0267	224.718	12.9983	228.019	12.8	209.596	13.4267	242.403
16.9	728	16.95	769.9	16.69	718.6	17.13	710.9	16.77	741.7			12.8833	208.709	12.085	224.553	13.0483	228.478	12.875	209.698	13.485	242.552
17.01	728.8	17.06	770.8	16.8	720.3	17.21	712.6	16.87	743.4			12.975	208.728	12.1767	224.591	13.14	228.82	12.9417	210.086	13.5683	242.913
17.08	728.8	17.13	771.6	16.86	722.8	17.31	714.3	16.94	744.2			13.0333	208.572	12.235	224.69	13.19	229.56	13.025	210.429	13.6267	243.026
17.18	728.8	17.24	772.5	16.97	723.7	17.38	715.1	17.04	746.8			13.1167	208.348	12.3267	224.727	13.2817	229.617	13.0833	210.539	13.71	243.703
17.25	728	17.31	773.3	17.04	725.4	17.49	716	17.11	747.7			13.175	207.928	12.385	224.826	13.34	230.05	13.175	210.595	13.7683	243.851
17.35	728	17.41	775	17.14	726.3	17.57	716.9	17.21	749.4			13.2583	207.704	12.4683	225.15	13.4233	230.13	13.2417	210.716	13.8517	244.207
17.42	728.8	17.48	776.7	17.21	728	17.67	718.6	17.28	750.2			13.3167	207.812	12.5267	225.544	13.4817	230.561	13.325	211.055	13.91	244.318
17.52	730.5	17.59	778.5	17.32	728.8	17.75	719.4	17.38	751.9			13.4	208.149	12.6183	225.875	13.5733	230.581	13.3917	211.142	13.9933	244.672
17.59	731.4	17.66	777.6	17.39	730.5	17.85	721.1	17.45	752.8			13.4583	208.288	12.6767	225.411	13.6317	231.01	13.475	211.48	14.0517	244.817
17.69	732.3	17.77	779.3	17.5	731.4	17.92	722.8	17.56	753.6			13.5417	208.36	12.7683	225.708	13.7233	231.064	13.5333	211.884	14.1433	244.828
17.76	732.3	17.84	780.2	17.57	733.1	18.03	723.7	17.63	754.5			13.6	208.203	12.8267	225.837	13.7817	231.492	13.625	211.935	14.2017	244.972
17.86	732.3	17.94	781.9	17.68	733.1	18.1	725.4	17.74	755.4			13.6833	207.979	12.91	226.156	13.8733	231.229	13.6833	212.194	14.2933	245.016
17.93	733.1	18.01	783.6	17.75	734.8	18.21	727.1	17.81	756.2			13.7417	208.084	12.9683	226.546	13.9317	231.656	13.775	212.643	14.3517	245.124
18.03	734.8	18.11	785.3	17.86	735.7	18.28	728.8	17.92	757.9			13.825	208.417	13.0517	226.863	14.0233	231.707	13.8333	212.991	14.4433	245.449
18.1	734.8	18.18	786.1	17.93	735.7	18.39	730.5	17.99	757.9			13.8833	208.259	13.11	226.956	14.0817	231.539	13.925	213.424	14.5017	245.275
18.21	736.5	18.28	787	18.04	738.2	18.46	732.3	18.1	760.5			13.975	208.568	13.1933	227.01	14.1733	232.146	13.9833	213.484	14.5933	245.914
18.28	737.4	18.35	788.7	18.11	739.1	18.57	733.1	18.17	761.3			14.0333	208.705	13.2517	227.397	14.2317	232.323	14.075	213.596	14.6517	246.122
18.38	737.4	18.45	789.6	18.22	740.8	18.64	734.8	18.28	762.2			14.1167	208.478	13.335	227.449	14.3233	232.434	14.1333	213.698	14.7433	246.34
18.45	738.2	18.52	789.6	18.29	742.5	18.75	736.5	18.35	763.9			14.175	208.581	13.3933	227.279	14.3817	232.767	14.225	214.086	14.8017	246.558
18.56	738.2	18.62	790.4	18.4	745.1	18.82	737.4	18.46	765.6			14.2667	208.332	13.4767	227.298	14.4733	232.878	14.2833	214.429	14.8933	246.776
18.62	740	18.69	792.1	18.47	745.1	18.93	738.2	18.53	765.6			14.3167	208.784	13.535	227.683	14.5317	233.211	14.375	214.539	14.9517	247.103
18.73	740	18.79	793.8	18.58	746.8	19	740	18.64	766.5			14.4083	208.534	13.6183	227.994	14.6233	233.544	14.4333	214.595	15.0433	247.43
18.79	740	18.86	793	18.67	747.7	19.11	741.7	18.71	768.2			14.4583	208.398	13.6767	227.563	14.6983	233.877	14.525	214.716
18.89	741.7	18.96	796.4	18.76	748.5	19.18	742.5	18.82	769			14.5417	208.724	13.76	228.425	14.7733	234.321	14.5833	215.055
18.96	741.7	19.02	796.4	18.83	749.4	19.29	744.2	18.89	770.8			14.6	208.565	13.81	228.279	14.8317	234.654	14.675	215.142
19.06	743.4	19.12	797.3	18.94	750.2	19.36	745.9	19	771.6			14.6833	208.89	13.8933	228.327	14.9233	234.987	14.7333	215.48
19.13	745.1	19.19	799	19.01	751.9	19.47	747.7	19.07	771.6			14.7417	209.282	13.9517	228.707	14.9817	235.209	14.825	214.884
19.23	745.1	19.29	800.7	19.12	753.6	19.54	749.4	19.18	772.5			14.825	209.054	14.035	229.013	15.0733	235.209	14.8833	214.935
19.3	746.8	19.37	801.5	19.19	753.6	19.65	750.2	19.25	773.3			14.8833	209.445	14.1017	229.076			14.975	215.1
19.4	747.7	19.47	804.1	19.3	754.5	19.72	751.1	19.36	773.3			14.9667	209.507	14.185	229.672			15.0333	215.3
19.47	747.7	19.54	801.5	19.37	756.2	19.83	752.8	19.43	774.2			15.025	209.347	14.2433	228.658
19.58	747.7	19.65	802.4	19.48	756.2	19.9	754.5	19.53	774.2					14.335	228.679
19.64	748.5	19.72	803.3	19.55	757.9	20.01	756.2	19.6	775					14.3933	228.797
19.75	749.4	20.4	717.7	19.66	758.8	20.08	757.9	19.71	776.7					14.96	229.013
19.83	750.2	20.44	721.1	19.73	759.6	20.18	758.8	19.78	777.6					14.9933	229.077
19.93	751.1	20.51	723.7	19.83	759.6	20.25	760.5	19.88	777.6					15.0517	229.672
20.01	751.9	20.59	723.7	19.9	761.3	20.35	761.3	19.95	776.7
20.12	753.6	20.68	722	20	763.1	20.42	762.2	20.05	775.9
20.19	754.5	20.71	727.1	20.07	763.1	20.52	764.8	20.12	776.7
20.29	754.5	20.79	732.3	20.17	763.1	20.59	764.8	20.23	777.6
20.37	756.2	20.85	732.3	20.24	763.1	20.69	767.3	20.3	778.5
20.47	757.9	20.94	735.7	20.34	763.1	20.76	767.3	20.4	779.3
20.55	757.9	21	738.2	20.4	763.9	20.86	768.2	20.47	780.2
20.66	760.5	21.09	740	20.52	764.8	20.92	769	20.57	781
20.74	760.5	21.15	739.1	20.58	765.6	21.03	770.8	20.64	781.9
20.84	762.2	21.25	739.1	20.69	765.6	21.09	771.6	20.74	783.6
20.91	762.2	21.32	739.1	20.76	765.6	21.19	771.6	20.82	783.6
21.02	763.1	21.41	740	20.86	765.6	21.26	772.5	20.92	785.3
21.1	763.9	21.47	740.8	20.93	765.6	21.36	774.2	20.99	786.1
21.2	765.6	21.57	741.7	21.03	767.3	21.43	774.2	21.09	787
21.27	765.6	21.64	742.5	21.1	768.2	21.52	776.7	21.16	787.9
21.38	766.5	21.74	742.5	21.2	768.2	21.59	776.7	21.26	788.7
21.45	766.5	21.81	743.4	21.27	769	21.69	778.5	21.33	789.6
21.56	767.3	21.9	743.4	21.37	769.9	21.76	778.5	21.43	790.4
21.63	767.3	21.97	745.1	21.43	770.8	21.86	780.2	21.5	791.3
21.74	769	22.07	745.1	21.54	769.9	21.93	781	21.6	793
21.81	769	22.14	745.1	21.6	772.5	22.03	781	21.67	793
21.91	769	22.23	745.1	21.7	774.2	22.1	782.7	21.77	794.7
21.98	768.2	22.3	745.1	21.77	774.2	22.2	783.6	21.84	794.7
22.1	768.2	22.39	743.4	21.87	775	22.27	783.6	21.95	796.4
22.16	767.3	22.45	750.2	21.94	775	22.38	785.3	22.01	798.1
22.26	767.3	22.55	750.2	22.05	777.6	22.45	785.3	22.11	799.8
22.33	767.3	22.62	747.7	22.11	777.6	22.56	787	22.18	800.7
22.44	767.3	22.71	749.4	22.22	779.3	22.63	787.9	22.29	800.7
22.5	767.3	22.78	751.1	22.29	780.2	22.74	788.7	22.35	801.5
22.6	768.2	22.88	751.9	22.39	781	22.81	790.4	22.46	804.1
22.67	767.3	22.93	751.9	22.47	781.9	22.89	792.1	22.53	805
22.78	768.2	23.03	752.8	22.58	783.6	23	793	22.64	805.8
22.84	769	23.1	751.9	22.65	783.6	23.07	793.8	22.71	805.8
22.95	769	23.2	751.9	22.75	785.3	23.17	796.4	22.82	807.5
23.02	769.9	23.26	753.6	22.83	786.1	23.25	797.3	22.89	808.4
23.12	769.9	23.35	752.8	22.94	787	23.36	798.1	23	809.2
23.19	771.6	23.41	753.6	23.01	787.9	23.44	798.1	23.07	810.1
23.29	771.6	23.5	754.5	23.12	791.3	23.54	800.7	23.18	811
23.36	772.5	23.57	753.6	23.19	792.1	23.62	800.7	23.25	811.8
23.46	772.5	23.66	751.9	23.3	793	23.73	802.4	23.36	813.5
23.53	772.5	23.72	752.8	23.37	793.8	23.8	803.3	23.43	814.4
23.63	772.5	23.81	752.8	23.48	795.6	23.91	804.1	23.54	815.2
23.69	773.3	23.88	753.6	23.55	796.4	23.98	805	23.61	815.2
23.8	773.3	23.96	754.5	23.65	798.1	24.09	805.8	23.72	816.9
23.87	774.2	24.03	755.4	23.73	798.1	24.16	807.5	23.79	816.9
23.97	774.2	24.12	754.5	23.84	799.8	24.27	808.4	23.9	818.7
24.04	775	24.18	754.5	23.91	800.7	24.34	810.1	23.97	819.5
24.14	775	24.28	753.6	24.02	802.4	24.45	811.8	24.08	819.5
24.21	775	24.34	754.5	24.09	803.3	24.52	812.7	24.15	819.5
24.31	775.9	24.44	754.5	24.2	805	24.63	814.4	24.25	819.5
24.38	776.7	24.5	754.5	24.27	805	24.7	814.4	24.32	821.2
24.48	776.7	24.6	755.4	24.37	805	24.8	816.9	24.43	822.1
24.55	776.7	24.66	753.6	24.45	805.8	24.88	816.1	24.5	822.1
24.65	777.6	24.76	755.4	24.55	807.5	24.98	817.8	24.61	822.9
24.73	777.6	24.82	756.2	24.62	808.4	25.05	818.7	24.68	822.9
24.83	778.5	24.92	754.5	24.72	809.2	25.15	820.4	24.78	824.6
24.9	778.5	24.98	755.4	24.8	809.2	25.22	820.4	24.84	824.6
25.01	779.3	25.08	755.4	24.9	809.2	25.32	821.2	24.95	824.6
25.09	780.2	25.14	755.4	24.97	810.1	25.39	821.2	25.02	824.6
25.2	781.9	25.23	756.2	25.07	810.1	25.5	822.1	25.12	825.5
25.27	781.9	25.3	757.1	25.14	810.1	25.57	822.9	25.19	825.5
25.38	784.4	25.4	756.2	25.24	811	25.67	825.5	25.29	826.4
25.45	785.3	25.45	755.4	25.31	811	25.74	825.5	25.36	826.4
25.56	786.1	25.55	755.4	25.41	811	25.84	825.5	25.47	827.2
25.63	787	25.62	756.2	25.48	811	25.9	826.4	25.54	827.2
25.74	787.9	25.72	754.5	25.58	811.8	26	827.2	25.65	827.2
25.81	788.7	25.78	755.4	25.65	811	26.07	827.2	25.72	827.2
25.92	789.6	25.87	753.6	25.75	811	26.17	828.1	25.82	828.9
25.99	789.6	25.94	753.6	25.82	811	26.23	829.8	25.89	829.8
26.1	790.4	26.04	754.5	25.92	812.7	26.33	830.6	25.99	830.6
26.17	790.4	26.09	752.8	25.99	812.7	26.4	830.6	26.06	831.5
26.27	792.1			26.09	812.7	26.5	832.3	26.16	832.3
26.35	791.3			26.16	813.5	26.56	832.3	26.23	833.2
26.46	793			26.26	813.5	26.67	833.2	26.33	834.1
26.53	791.3			26.33	813.5			26.4	834.1
				26.43	814.4			26.5	834.9
