# Supplementary material for: Effect of freeze‒thaw cycles on root–Soil composite mechanical properties and slope stability
Source: PLoS One. 2024 Apr 25;19(4):e0302409. doi: 10.1371/journal.pone.0302409 (PMC11045164; doi:10.1371/journal.pone.0302409)
Supplement: S1 File — (ZIP) [file pone.0302409.s001.zip › Original data/original data/三轴/100kpa/D6数据处理结果100.xlsx]

## Sheet: Sheet1
D0G0		D0G3		D0G5		D0G9		D0G7				D0G0		D0G3		D0G5		D0G9		D0G7
0	0	0	0	0	0	0	0	0	0			-0.5	-21.534	-0.86	-29.44	-0.5	-22	-1.03	-31.08	-1.15	-19.9
0	24	0.03	49.6	0	23.1	0	42.8	0.02	12			-0.5	-13.5409	-0.835	-10.4287	-0.5	-13.5289	-1.03	-13.1016	-1.13333	-15.7001
0.04	28.2	0.06	51.3	0.04	29.1	0.07	46.2	0.1	20.5			-0.466667	-12.1452	-0.81	-9.78182	-0.466667	-11.332	-0.971667	-11.6843	-1.06667	-12.7298
0.15	35.9	0.17	59	0.15	44.5	0.18	53	0.1	20.5			-0.375	-9.59205	-0.718333	-6.85108	-0.375	-5.70074	-0.88	-8.84909	-1.06667	-12.7298
0.23	40.2	0.21	61.6	0.22	47.9	0.26	56.5	0.18	24.8			-0.308333	-8.17025	-0.685	-5.86319	-0.316667	-4.46524	-0.813333	-7.3962	-1	-11.2313
0.3	44.5	0.32	67.6	0.29	49.6	0.34	59	0.26	29.1			-0.25	-6.74909	-0.593333	-3.58956	-0.258333	-3.85311	-0.746667	-6.36411	-0.933333	-9.73483
0.38	47	0.36	68.4	0.44	52.2	0.44	63.3	0.38	34.2			-0.183333	-5.9285	-0.56	-3.29203	-0.133333	-2.92483	-0.663333	-4.58405	-0.833333	-7.9648
0.46	51.3	0.48	69.3	0.55	54.7	0.52	65	0.49	40.2			-0.116667	-4.5117	-0.46	-2.97348	-0.0416667	-2.02892	-0.596667	-3.88994	-0.741667	-5.88329
0.57	61.6	0.55	68.4	0.63	60.7	0.63	70.1	0.61	45.3			-0.025	-1.11202	-0.401667	-3.33189	0.025	0.147446	-0.505	-1.78248	-0.641667	-4.12027
0.65	70.1	0.66	70.1	0.73	103.5	0.7	71	0.72	51.3			0.0416667	1.69101	-0.31	-2.70665	0.108333	15.7334	-0.446667	-1.42304	-0.55	-2.04604
0.77	114.6	0.74	70.1	0.8	121.5	0.82	71	0.84	52.2			0.141667	16.3978	-0.243333	-2.72385	0.166667	22.2708	-0.346667	-1.45167	-0.45	-1.75035
0.85	133.4	0.85	71	0.91	144.6	0.89	71.9	0.95	53			0.208333	22.592	-0.151667	-2.4048	0.258333	30.641	-0.288333	-1.09301	-0.358333	-1.48853
0.96	158.3	0.92	71.9	0.98	158.3	1	71	1.07	53			0.3	30.782	-0.0933333	-2.07754	0.316667	35.596	-0.196667	-1.49462	-0.258333	-1.50634
1.04	171.9	1.04	73.6	1.09	177.1	1.08	71	1.18	54.7			0.366667	35.24	0.00666667	-0.767671	0.408333	42.379	-0.13	-1.5137	-0.166667	-0.9332
1.16	191.6	1.11	94.1	1.16	189.1	1.19	72.7	1.29	56.5			0.466667	41.6851	0.065	6.31612	0.466667	46.7024	-0.0383333	-0.832651	-0.075	-0.326468
1.23	204.5	1.22	118.1	1.27	206.2	1.25	73.6	1.4	59			0.525	45.9034	0.156667	15.3958	0.558333	52.8485	0.0116667	-0.473039	0.0166667	0.521443
1.35	221.6	1.29	130.9	1.35	217.3	1.37	107.8	1.52	73.6			0.625	51.4716	0.215	20.2271	0.625	56.8267	0.111667	13.7057	0.116667	5.55015
1.43	232.7	1.4	144.6	1.46	232.7	1.44	123.2	1.64	96.7			0.691667	55.0788	0.306667	25.3765	0.716667	62.338	0.17	20.0747	0.216667	13.5054
1.55	247.2	1.48	153.1	1.53	242.9	1.55	140.3	1.75	117.2			0.791667	59.7737	0.373333	28.5612	0.775	65.9849	0.261667	27.1231	0.308333	20.5511
1.62	256.6	1.59	164.2	1.65	257.5	1.62	149.7	1.86	136			0.85	62.8176	0.465	32.711	0.875	71.1828	0.32	30.9874	0.4	26.998
1.74	270.3	1.66	171.1	1.72	266.9	1.73	162.5	1.98	149.7			0.95	67.2348	0.523333	35.286	0.933333	74.5296	0.411667	36.2344	0.5	31.6719
1.81	278.9	1.77	181.4	1.84	280.6	1.8	171.1	2.09	163.4			1.00833	70.0071	0.615	39.1212	1.03333	79.3857	0.47	39.7566	0.591667	36.3413
1.93	291.7	1.84	187.3	1.92	288.3	1.91	182.2	2.2	177.1			1.10833	74.1151	0.673333	41.3109	1.1	82.1002	0.561667	44.2848	0.683333	41.0022
2	299.4	1.95	195.9	2.04	299.4	1.98	189.1	2.31	189.9			1.16667	76.5841	0.765	44.4934	1.2	86.0028	0.62	47.0944	0.775	45.3454
2.11	309.7	2.02	201.9	2.12	307.1	2.09	199.3	2.43	204.5			1.25833	79.8688	0.823333	46.7145	1.26667	88.7083	0.711667	51.2374	0.875	50.2929
2.19	317.4	2.13	209.6	2.23	317.4	2.16	206.2	2.53	216.4			1.325	82.3223	0.915	49.5481	1.35833	92.319	0.77	54.0388	0.958333	54.3169
2.31	326.8	2.2	214.7	2.31	324.2	2.27	215.6	2.65	227.5			1.425	85.2936	0.973333	51.4239	1.425	94.6921	0.861667	57.8394	1.05833	58.0473
2.38	332.8	2.31	222.4	2.43	333.6	2.34	220.7	2.76	238.7			1.48333	87.1928	1.065	54.249	1.525	97.9581	0.92	59.8909	1.15	61.8112
2.5	341.3	2.39	227.5	2.5	339.6	2.45	230.1	2.87	249.8			1.58333	89.8607	1.13167	56.1123	1.58333	100.046	1.01167	63.6805	1.24167	65.534
2.57	345.6	2.5	234.4	2.61	349	2.54	235.2	2.97	260.9			1.64167	91.1997	1.22333	58.628	1.675	103.311	1.08667	65.7096	1.325	69.2572
2.68	352.4	2.57	239.5	2.69	354.2	2.65	244.7	3.08	271.2			1.73333	93.3145	1.28167	60.4927	1.74167	105.095	1.17833	69.5286	1.41667	72.6935
2.75	356.7	2.68	246.4	2.81	361.9	2.73	250.6	3.19	281.4			1.79167	94.6494	1.37333	63.0006	1.84167	107.731	1.245	71.887	1.50833	76.0893
2.85	363.6	2.76	250.6	2.88	367	2.85	260.1	3.29	290.8			1.875	96.8	1.44	64.5148	1.9	109.484	1.345	75.6855	1.59167	79.2144
2.92	367.8	2.87	258.3	3.01	373.8	2.93	265.2	3.4	300.3			1.93333	98.0983	1.53167	67.3145	2.00833	111.777	1.41167	77.7077	1.68333	82.3598
3.03	373	2.95	261.8	3.08	378.1	3.05	272.9	3.51	310.5			2.025	99.6803	1.59833	68.5613	2.06667	113.239	1.51167	80.7562	1.775	85.7375
3.1	377.2	3.07	269.5	3.2	384.9	3.12	278	3.62	320.8			2.08333	100.975	1.69833	71.3445	2.16667	115.535	1.57	82.7809	1.86667	89.1429
3.21	383.2	3.15	273.7	3.27	388.4	3.24	285.7	3.73	329.3			2.175	102.811	1.765	72.848	2.225	116.706	1.67	85.8193	1.95833	91.9307
3.28	387.5	3.27	279.7	3.38	394.4	3.31	290.8	3.85	337.9			2.23333	104.134	1.865	74.9874	2.31667	118.722	1.72833	87.8377	2.05833	94.7377
3.36	391.8	3.34	284	3.46	398.6	3.44	297.7	3.95	346.5			2.3	105.445	1.92333	76.5319	2.38333	120.127	1.83667	90.5293	2.14167	97.5584
3.43	395.2	3.46	290	3.58	403.8	3.51	302	4.06	354.2			2.35833	106.474	2.02333	78.664	2.48333	121.839	1.895	92.2148	2.23333	100.059
3.54	400.3	3.54	294.3	3.65	407.2	3.62	308.8	4.17	362.7			2.45	108.008	2.09	80.1947	2.54167	122.966	1.98667	94.8768	2.325	102.826
3.61	403.8	3.65	299.4	3.77	413.2	3.7	313.1	4.28	369.6			2.50833	109.065	2.18167	81.9936	2.64167	124.957	2.05333	96.5466	2.41667	105.047
3.72	407.2	3.73	303.7	3.84	415.7	3.82	319.1	4.4	376.4			2.6	110.046	2.24833	83.5195	2.7	125.761	2.15333	98.8636	2.51667	107.22
3.78	410.6	3.84	308.8	3.96	420.9	3.9	323.4	4.51	383.2			2.65	111.079	2.34	85.3122	2.8	127.461	2.22	100.528	2.60833	109.398
3.89	414	3.92	312.2	4.03	425.2	4.01	329.3	4.62	390.1			2.74167	112.056	2.40667	86.4991	2.85833	128.9	2.31167	102.807	2.7	111.606
3.96	417.5	4.03	317.4	4.14	429.4	4.09	332.8	4.73	396.1			2.8	113.107	2.49833	88.3231	2.95	130.252	2.37833	104.141	2.79167	113.507
4.07	420.9	4.11	319.9	4.22	432	4.2	337.9	4.85	402.1			2.89167	114.08	2.565	89.1721	3.01667	131.073	2.47	106.088	2.89167	115.393
4.14	423.4	4.22	324.2	4.33	436.3	4.27	341.3	4.96	408			2.95	114.807	2.65667	90.6571	3.10833	132.456	2.52833	107.388	2.98333	117.252
4.24	427.7	4.3	327.6	4.4	438.8	4.38	346.5	5.07	414			3.03333	116.077	2.72333	91.8362	3.16667	133.251	2.62	109.369	3.075	119.141
4.31	430.3	4.41	331.9	4.51	442.3	4.46	349.9	5.19	420			3.09167	116.834	2.815	93.3161	3.25833	134.346	2.68667	110.653	3.175	121.015
4.43	434.6	4.49	334.5	4.59	444.8	4.57	354.2	5.3	426			3.19167	118.077	2.88167	94.1956	3.325	135.125	2.77833	112.264	3.26667	122.897
4.49	437.1	4.6	338.8	4.7	448.3	4.64	357.6	5.41	431.1			3.24167	118.811	2.97333	95.6707	3.41667	136.217	2.83667	113.556	3.35833	124.474
4.6	440.6	4.68	341.3	4.77	450	4.75	361	5.53	436.3			3.33333	119.805	3.04	96.5101	3.475	136.725	2.92833	114.798	3.45833	126.069
4.67	443.1	4.79	345.6	4.88	454.2	4.82	364.4	5.64	441.4			3.39167	120.525	3.13167	97.9804	3.56667	138.06	2.98667	116.086	3.55	127.639
4.78	446.5	4.86	349	4.95	456.8	4.93	368.7	5.76	446.5			3.48333	121.484	3.19	99.159	3.625	138.882	3.07833	117.686	3.65	129.194
4.85	449.1	4.97	352.4	5.06	460.2	5.01	371.3	5.88	450.8			3.54167	122.233	3.28167	100.293	3.71667	139.931	3.145	118.636	3.75	130.478
4.97	452.5	5.04	355	5.13	462.8	5.11	375.5	5.99	456.8			3.64167	123.177	3.34	101.174	3.775	140.751	3.22833	120.203	3.84167	132.339
5.04	455.1	5.15	358.4	5.24	465.4	5.18	377.2	6.1	461.9			3.7	123.923	3.43167	102.304	3.86667	141.515	3.28667	120.799	3.93333	133.896
5.16	459.4	5.23	361	5.32	467.1	5.29	380.7	6.22	466.2			3.8	125.151	3.49833	103.171	3.93333	142.003	3.37833	122.068	4.03333	135.171
5.23	461.1	5.33	363.6	5.39	469.6	5.36	383.2	6.33	469.6			3.85833	125.608	3.58167	104.015	3.99167	142.784	3.43667	122.983	4.125	136.158
5.35	463.6	5.41	366.1	5.5	473.1	5.47	386.7	6.45	473.1			3.95833	126.257	3.64833	104.842	4.08333	143.859	3.52833	124.247	4.225	137.162
5.42	466.2	5.51	368.7	5.57	474.8	5.54	389.2	6.56	478.2			4.01667	126.999	3.73167	105.683	4.14167	144.358	3.58667	125.16	4.31667	138.708
5.53	469.6	5.59	371.3	5.68	478.2	5.65	392.6	6.68	481.6			4.10833	127.945	3.79833	106.545	4.23333	145.395	3.67833	126.38	4.41667	139.673
5.6	472.2	5.7	373.8	5.75	479	5.72	395.2	6.79	486.7			4.16667	128.684	3.89	107.334	4.29167	145.577	3.73667	127.33	4.50833	141.213
5.71	475.6	5.77	376.4	5.85	481.6	5.82	398.6	6.91	490.2			4.25833	129.626	3.94833	108.205	4.375	146.345	3.82	128.559	4.60833	142.207
5.79	477.3	5.87	378.1	5.92	484.2	5.89	401.2	7.02	494.4			4.325	130.065	4.03167	108.71	4.43333	147.154	3.87833	129.506	4.7	143.444
5.9	480.8	5.95	380.7	6.03	485.9	6	404.6	7.13	497.9			4.41667	131.036	4.09833	109.567	4.525	147.591	3.97	130.717	4.79167	144.447
5.98	483.3	6.05	383.2	6.09	487.6	6.07	407.2	7.24	502.1			4.48333	131.726	4.18167	110.362	4.575	148.099	4.02833	131.661	4.88333	145.679
6.09	487.6	6.12	384.9	6.2	490.2	6.18	409.8	7.36	506.4			4.575	132.947	4.24	110.9	4.66667	148.848	4.12	132.548	4.98333	146.926
6.16	488.5	6.23	387.5	6.27	492.7	6.25	412.3	7.47	511.6			4.63333	133.141	4.33167	111.717	4.725	149.618	4.17833	133.45	5.075	148.482
6.27	491.9	6.3	389.2	6.37	495.3	6.36	414.9	7.58	514.1			4.725	134.073	4.39	112.253	4.80833	150.378	4.27	134.334	5.16667	149.146
6.35	493.6	6.4	392.6	6.45	497	6.43	416.6	7.69	517.5			4.79167	134.506	4.47333	113.37	4.875	150.853	4.32833	134.914	5.25833	150.105
6.45	497	6.47	394.4	6.56	498.7	6.53	419.2	7.8	521			4.875	135.448	4.53167	113.94	4.96667	151.283	4.41167	135.809	5.35	151.094
6.53	498.7	6.58	396.1	6.63	500.4	6.6	421.7	7.91	525.2			4.94167	135.879	4.62333	114.425	5.025	151.771	4.47	136.705	5.44167	152.311
6.64	501.3	6.65	397.8	6.73	503.9	6.7	425.2	8.02	528.7			5.03333	136.553	4.68167	114.957	5.10833	152.839	4.55333	137.954	5.53333	153.296
6.71	503	6.76	400.3	6.8	505.6	6.77	426.9	8.12	531.2			5.09167	136.995	4.77333	115.729	5.16667	153.325	4.61167	138.53	5.61667	153.966
6.82	506.4	6.82	402.1	6.91	508.1	6.87	430.3	8.23	534.7			5.18333	137.918	4.82333	116.308	5.25833	154.028	4.695	139.736	5.70833	154.947
6.87	508.1	6.93	404.6	6.99	509.8	6.94	432.9	8.33	537.2			5.225	138.386	4.915	117.078	5.325	154.497	4.75333	140.666	5.79167	155.614
6.96	510.7	7	406.3	7.1	513.3	7.05	435.4	8.44	539.8			5.3	139.081	4.97333	117.606	5.41667	155.543	4.845	141.497	5.88333	156.297
7.02	513.3	7.1	408.9	7.17	515	7.11	437.1	8.54	542.3			5.35	139.817	5.05667	118.422	5.475	156.026	4.895	142.083	5.96667	156.961
7.14	515	7.17	410.6	7.29	516.7	7.21	440.6	8.64	544.9			5.45	140.187	5.115	118.948	5.575	156.431	4.97833	143.321	6.05	157.656
7.21	516.7	7.28	413.2	7.36	518.4	7.28	443.1	8.75	548.3			5.50833	140.624	5.20667	119.748	5.63333	156.912	5.03667	144.207	6.14167	158.595
7.31	519.3	7.35	414	7.48	520.1	7.39	446.5	8.85	549.2			5.59167	141.302	5.265	119.948	5.73333	157.316	5.12833	145.387	6.225	158.735
7.39	520.1	7.45	417.5	7.56	521.8	7.46	447.4	8.95	554.3			5.65833	141.442	5.34833	121.083	5.8	157.779	5.18667	145.637	6.30833	160.238
7.53	521.8	7.51	420	7.67	523.5	7.56	450.8	9.06	555.2			5.775	141.78	5.39833	121.907	5.89167	158.196	5.27	146.829	6.4	160.36
7.6	523.5	7.62	422.6	7.74	525.2	7.63	453.4	9.16	557.7			5.83333	142.214	5.49	122.702	5.95	158.673	5.32833	147.748	6.48333	161.015
7.7	524.4	7.69	425.2	7.85	527.8	7.74	456.8	9.27	560.3			5.91667	142.356	5.54833	123.546	6.04167	159.397	5.42	148.92	6.575	161.686
7.77	525.2	7.79	429.4	7.93	529.5	7.81	458.5	9.37	562			5.975	142.508	5.63167	124.926	6.10833	159.857	5.47833	149.482	6.65833	162.08
7.87	527	7.87	430.3	8.04	532.1	7.92	461.9	9.47	564.6			6.05833	142.93	5.69833	125.144	6.2	160.579	5.57	150.651	6.74167	162.763
7.94	527.8	7.97	435.4	8.11	533.8	8	463.6	9.58	568			6.11667	143.081	5.78167	126.842	6.25833	161.052	5.63667	151.195	6.83333	163.688
8.05	530.4	8.04	436.3	8.22	536.4	8.11	467.1	9.69	569.7			6.20833	143.737	5.84	127.072	6.35	161.771	5.72833	152.398	6.925	164.062
8.11	531.2	8.15	438	8.29	538.1	8.18	469.6	9.79	571.4			6.25833	143.901	5.93167	127.534	6.40833	162.243	5.78667	153.27	7.00833	164.451
8.22	532.1	8.22	441.4	8.4	540.6	8.29	472.2	9.9	573.1			6.35	144.025	5.99	128.658	6.5	162.924	5.87833	154.116	7.1	164.823
8.29	533.8	8.33	442.3	8.47	542.3	8.36	474.8	10.01	574.9			6.40833	144.455	6.08167	128.831	6.55833	163.394	5.93667	155.024	7.19167	165.226
8.4	534.7	8.41	444	8.58	544.1	8.47	478.2	10.12	577.4			6.5	144.578	6.14833	129.33	6.65	163.834	6.02833	156.18	7.28333	165.854
8.47	536.4	8.52	446.5	8.66	544.9	8.55	480.8	10.23	580			6.55833	145.006	6.24	130.073	6.71667	163.98	6.095	157.069	7.375	166.511
8.57	538.1	8.59	449.1	8.76	547.5	8.66	483.3	10.34	580.8			6.64167	145.39	6.29833	130.906	6.8	164.706	6.18667	157.868	7.46667	166.59
8.64	538.9	8.71	451.7	8.83	548.3	8.74	485.9	10.44	583.4			6.7	145.538	6.39833	131.668	6.85833	164.867	6.25333	158.754	7.55	167.261
8.74	540.6	8.78	454.2	8.95	550.9	8.85	488.5	10.55	586			6.78333	145.921	6.45667	132.462	6.95833	165.559	6.345	159.589	7.64167	167.915
8.81	541.5	8.89	457.7	9.02	551.8	8.92	491	10.65	588.5			6.84167	146.099	6.54833	133.555	7.01667	165.752	6.40333	160.45	7.725	168.551
8.91	543.2	8.96	459.4	9.13	554.3	9.03	493.6	10.76	590.3			6.925	146.48	6.60667	134.062	7.10833	166.424	6.495	161.281	7.81667	168.946
8.98	544.9	9.08	462.8	9.19	555.2	9.1	495.3	10.87	592.8			6.98333	146.905	6.70667	135.102	7.15833	166.632	6.55333	161.827	7.90833	169.563
9.08	544.9	9.15	465.4	9.3	557.7	9.21	497.9	10.98	593.7			7.06667	146.759	6.765	135.926	7.25	167.301	6.645	162.656	8	169.668
9.15	546.6	9.26	467.9	9.37	558.6	9.28	499.6	11.09	597.1			7.125	147.183	6.85667	136.657	7.30833	167.492	6.70333	163.2	8.09167	170.569
9.25	548.3	9.33	470.5	9.48	560.3	9.39	502.1	11.2	598.8			7.20833	147.561	6.915	137.479	7.4	167.888	6.795	163.987	8.18333	170.927
9.32	550	9.44	471.3	9.55	562	9.46	503.9	11.31	602.2			7.26667	147.983	7.00667	137.603	7.45833	168.349	6.85333	164.567	8.275	171.825
9.42	551.8	9.51	473.9	9.65	563.7	9.57	506.4	11.42	603.1			7.35	148.391	7.065	138.423	7.54167	168.759	6.945	165.351	8.36667	171.926
9.49	552.6	9.62	476.5	9.72	564.6	9.64	507.3	11.53	604.8			7.40833	148.534	7.15667	139.183	7.6	168.948	7.00333	165.581	8.45833	172.28
9.59	554.3	9.7	477.3	9.82	566.3	9.74	509.8	11.64	608.2			7.49167	148.91	7.22333	139.349	7.68333	169.356	7.08667	166.378	8.55	173.173
9.66	556	9.8	479.9	9.89	568	9.82	511.6	11.75	609.9			7.55	149.329	7.30667	140.122	7.74167	169.814	7.15333	166.938	8.64167	173.525
9.76	557.7	9.87	481.6	10	569.7	9.92	514.1	11.86	612.5			7.63333	149.702	7.365	140.619	7.83333	170.204	7.23667	167.733	8.73333	174.161
9.84	559.5	9.98	485	10.07	570.6	10	515	11.96	614.2			7.7	150.136	7.45667	141.656	7.89167	170.391	7.30333	167.943	8.81667	174.528
9.94	561.2	10.05	485.9	10.17	572.3	10.1	517.5	12.06	616.8			7.78333	150.508	7.515	141.869	7.975	170.796	7.38667	168.735	8.9	175.178
10.01	562.9	10.16	487.6	10.24	573.1	10.16	518.4	12.17	618.5			7.84167	150.924	7.60667	142.304	8.03333	170.948	7.43667	168.978	8.99167	175.525
10.12	564.6	10.23	490.2	10.35	574	10.27	520.1	12.28	620.2			7.93333	151.279	7.665	143.114	8.125	171.066	7.52833	169.442	9.08333	175.871
10.19	566.3	10.34	491.9	10.42	575.7	10.33	521.8	12.39	621.9			7.99167	151.694	7.75667	143.547	8.18333	171.519	7.57833	169.992	9.175	176.216
10.3	568	10.41	492.7	10.52	577.4	10.44	522.7	12.5	625.3			8.08333	152.048	7.815	143.722	8.26667	171.921	7.67	170.145	9.26667	177.096
10.37	568.9	10.51	494.4	10.59	579.1	11.64	545.8	12.61	627			8.14167	152.217	7.89833	144.168	8.325	172.373	8.67	176.837	9.35833	177.438
10.48	569.7	10.57	495.3	10.69	580	11.71	547.5	12.72	628.7			8.23333	152.294	7.94833	144.393	8.40833	172.505	8.72833	177.356	9.45	177.78
10.55	572.3	10.68	497	10.76	580.8	11.81	550	12.82	631.3			8.29167	152.981	8.04	144.822	8.46667	172.654	8.81167	178.123	9.53333	178.42
10.66	574	10.75	499.6	10.86	582.6	11.88	550.9	12.92	633			8.38333	153.331	8.09833	145.627	8.55	173.087	8.87	178.336	9.61667	178.777
10.74	574.9	10.85	500.4	10.93	582.6	11.98	552.6	13.03	634.7			8.45	153.482	8.18167	145.753	8.60833	172.967	8.95333	178.796	9.70833	179.115
10.84	577.4	10.93	501.3	11.03	585.1	12.05	554.3	13.13	636.4			8.53333	154.09	8.24833	145.945	8.69167	173.632	9.01167	179.312	9.79167	179.47
10.92	579.1	11.02	503.9	11.1	586	12.15	556.9	13.23	639			8.6	154.483	8.32333	146.716	8.75	173.813	9.095	180.111	9.875	180.106
11.03	581.7	11.1	505.6	11.2	587.7	12.22	557.7	13.33	641.6			8.69167	155.103	8.39	147.186	8.83333	174.208	9.15333	180.283	9.95833	180.74
11.07	583.4	11.2	507.3	11.27	588.5	12.32	559.5	13.43	644.1			8.725	155.557	8.47333	147.625	8.89167	174.354	9.23667	180.778	10.0417	181.341
11.18	584.3	11.27	508.1	11.37	589.4	12.39	561.2	13.53	645			8.81667	155.659	8.53167	147.795	8.975	174.482	9.295	181.289	10.125	181.442
11.25	586.8	11.37	509.8	11.44	590.3	12.49	563.7	13.63	646.7			8.875	156.308	8.615	148.231	9.03333	174.661	9.37833	182.046	10.2083	181.791
11.36	589.4	11.44	510.7	11.54	592	12.56	564.6	13.73	649.3			8.96667	156.923	8.67333	148.435	9.11667	175.053	9.43667	182.253	10.2917	182.42
11.43	590.3	11.55	512.4	11.61	592.8	12.66	566.3	13.84	651			9.025	157.085	8.765	148.855	9.175	175.198	9.52	182.705	10.3833	182.749
11.54	592.8	11.61	514.1	11.72	594.5	13.92	593.7	13.94	652.7			9.11667	157.668	8.815	149.351	9.26667	175.572	10.57	190.535	10.4667	183.096
11.61	594.5	11.71	516.7	11.78	596.2	13.99	595.4	14.04	655.3			9.175	158.071	8.89833	150.097	9.31667	176.032	10.6283	191.03	10.55	183.721
11.71	596.2	11.79	517.5	11.88	597.1	14.1	597.1	14.14	656.1			9.25833	158.426	8.965	150.248	9.4	176.155	10.72	191.443	10.6333	183.786
11.78	597.1	11.89	518.4	11.95	598	14.17	598.8	14.24	657			9.31667	158.586	9.04833	150.402	9.45833	176.331	10.7783	191.936	10.7167	183.881
11.89	599.7	11.96	520.1	12.06	600.5	14.28	600.5	14.35	657.8			9.40833	159.195	9.10667	150.88	9.55	176.967	10.87	192.347	10.8083	183.927
11.97	601.4	12.05	521.8	12.13	602.2	14.35	602.2	14.45	659.5			9.475	159.579	9.18167	151.325	9.60833	177.406	10.9283	192.838	10.8917	184.269
12.07	602.2	12.12	522.7	12.25	603.9	14.46	604.8	14.55	660.4			9.55833	159.659	9.24	151.525	9.70833	177.756	11.02	193.581	10.975	184.363
12.15	603.1	12.23	525.2	12.32	605.7	14.53	605.7	14.65	661.3			9.625	159.802	9.33167	152.213	9.76667	178.228	11.0783	193.773	11.0583	184.456
12.24	603.9	12.29	526.1	12.43	607.4	14.63	607.4	14.76	663			9.7	159.897	9.38167	152.428	9.85833	178.593	11.1617	194.2	11.15	184.777
12.31	605.7	12.4	527.8	12.51	608.2	14.7	608.2	14.86	663.8			9.75833	160.325	9.47333	152.837	9.925	178.715	11.22	194.354	11.2333	184.838
12.42	607.4	12.46	530.4	12.62	609.9	14.81	609.9	14.97	665.5			9.85	160.658	9.52333	153.637	10.0167	179.079	11.3117	194.759	11.325	185.157
12.48	608.2	12.56	532.1	12.69	610.8	14.88	610.8	15.07	666.4			9.9	160.8	9.60667	154.061	10.075	179.25	11.37	194.948	11.4083	185.248
12.59	608.2	12.63	532.9	12.8	613.4	14.98	613.4	15.18	667.2			9.99167	160.622	9.665	154.223	10.1667	179.909	11.4533	195.704	11.5	185.289
12.65	609.1	12.73	535.5	12.87	614.2	16.19	629.6	15.28	669			10.0417	160.794	9.74833	154.954	10.225	180.046	12.4617	199.133	11.5833	185.655
12.76	609.1	12.8	537.2	12.97	616.8	16.26	630.5	15.39	669.8			10.1333	160.616	9.80667	155.424	10.3083	180.721	12.52	199.314	11.675	185.694
12.83	609.9	12.9	538.9	13.04	617.6	16.36	632.2	15.5	670.7			10.1917	160.741	9.89	155.844	10.3667	180.857	12.6033	199.723	11.7667	185.764
12.92	612.5	12.97	539.8	13.15	619.3	16.43	633	15.6	672.4			10.2667	161.371	9.94833	156.038	10.4583	181.215	12.6617	199.866	11.85	186.097
12.99	612.5	13.07	543.2	13.23	620.2	16.53	635.6	15.71	674.9			10.325	161.257	10.0317	157.039	10.525	181.365	12.745	200.601	11.9417	186.655
13.1	612.5	13.14	544.1	13.33	621	16.6	635.6	15.81	676.7			10.4167	161.078	10.09	157.232	10.6083	181.445	12.8033	200.452	12.025	187.016
13.17	613.4	13.25	545.8	13.4	622.8	16.7	638.2	15.93	677.5			10.475	161.232	10.1817	157.631	10.6667	181.907	12.8867	201.184	12.125	187.033
13.27	614.2	13.32	548.3	13.51	624.5	16.77	638.2	16.03	678.4			10.5583	161.306	10.24	158.37	10.7583	182.262	12.945	201.034	12.2083	187.118
13.34	615.1	13.43	550.9	13.58	625.3	16.87	639.9	16.14	680.1			10.6167	161.459	10.3317	159.074	10.8167	182.395	13.0283	201.437	12.3	187.428
13.44	615.9	13.5	551.8	13.69	626.2	16.94	640.7	16.24	680.9			10.7	161.533	10.39	159.264	10.9083	182.487	13.0867	201.577	12.3833	187.481
13.51	615.9	13.62	555.2	13.76	627	17.04	642.4	16.35	682.6			10.7583	161.418	10.49	160.222	10.9667	182.62	13.17	201.979	12.475	187.788
13.61	616.8	13.69	556	13.87	628.7	17.11	643.3	16.46	684.4			10.8417	161.521	10.5483	160.376	11.0583	182.972	13.2283	202.154	12.5667	188.125
13.68	617.6	13.8	557.7	13.94	629.6	17.21	645	16.57	686.9			10.9	161.644	10.64	160.768	11.1167	183.136	13.3117	202.554	12.6583	188.673
13.78	617.6	13.87	559.5	14.05	630.5	18.44	667.2	16.67	687.8			10.9833	161.479	10.6983	161.262	11.2083	183.226	14.3367	207.837	12.7417	188.754
13.85	619.3	13.98	562	14.12	633	18.51	669	16.78	688.6			11.0417	161.867	10.79	161.925	11.2667	183.909	14.395	208.188	12.8333	188.785
13.95	621	14.05	562.9	14.22	633.9	18.62	670.7	16.89	690.3			11.125	162.205	10.8483	162.11	11.35	184.016	14.4867	208.584	12.925	189.087
14.02	621.9	14.16	566.3	14.29	634.7	18.69	671.5	16.99	692.1			11.1833	162.356	10.94	163.076	11.4083	184.146	14.545	208.992	13.0083	189.438
14.12	622.8	14.23	568.9	14.39	635.6	18.8	674.1	17.1	693.8			11.2667	162.456	10.9983	163.838	11.4917	184.252	14.6367	209.472	13.1	189.739
14.19	622.8	14.34	571.4	14.46	635.6	18.87	675.8	17.21	695.5			11.325	162.34	11.09	164.495	11.55	184.121	14.695	209.892	13.1917	190.038
14.29	624.5	14.41	571.4	14.57	638.2	18.98	677.5	17.31	696.3			11.4083	162.675	11.1483	164.372	11.6417	184.758	14.7867	210.252	13.275	190.085
14.36	625.3	14.52	574	14.64	638.2	19.06	679.2	17.42	698.9			11.4667	162.795	11.24	165.06	11.7	184.627	14.8533	210.66	13.3667	190.654
14.46	627	14.59	575.7	14.75	639	19.16	680.9	17.52	698.9			11.55	163.129	11.2983	165.513	11.7917	184.68	14.9367	211.092	13.45	190.458
14.53	627.9	14.69	577.4	14.82	639.9	19.24	681.8	17.62	701.5			11.6083	163.277	11.3817	165.911	11.85	184.84	15.0033	211.452	13.5333	191.044
14.63	628.7	14.77	578.3	14.92	640.7	19.31	682.6	17.73	702.3			11.6917	163.345	11.4483	166.074	11.9333	184.91			13.625	191.068
14.7	629.6	14.88	580	14.99	641.6	19.41	684.4	17.84	704			11.75	163.492	11.54	166.453	11.9917	185.069			13.7167	191.362
14.8	631.3	14.94	580.8	15.09	642.4	19.49	686.1	17.94	705.7			11.8333	163.823	11.59	166.616	12.075	185.139			13.8	191.674
14.87	632.2	15.05	583.4	15.16	644.1	20.71	700.6	18.04	708.3			11.8917	163.97	11.6817	167.297	12.1333	185.555			13.8833	192.056
14.98	633.9	15.12	585.1	15.26	644.1	20.82	701.5	18.14	710.9			11.9833	164.283	11.74	167.745	12.2167	185.366			13.9667	192.45
15.05	635.6	15.23	586.8	15.33	645	20.89	701.5	18.24	712.6			12.0417	164.662	11.8317	168.12	12.275	185.523			14.05	193.84
15.15	636.4	15.29	587.7	15.43	646.7	20.99	702.3	18.34	713.4			12.125	164.727	11.8817	168.315	12.3583	185.881			14.1333	195.28
15.23	637.3	15.4	588.5	15.5	647.6	21.06	704	18.44	714.3			12.1917	164.855	11.9733	168.385	12.4167	186.037			14.2167	196.61
15.34	638.2	15.47	588.5	15.61	649.3	21.16	704.9	18.54	716			12.2833	164.931	12.0317	168.259	12.5083	186.373			14.3	197.08
15.41	639	15.57	590.3	15.67	649.3	21.23	706.6	18.64	716.9			12.3417	165.045	12.115	168.682	12.5583	186.259			14.3833	197.52
15.52	640.7	15.64	592	15.78	650.1	21.33	707.4	18.74	718.6			12.4333	165.354	12.1733	169.126	12.65	186.306			14.4667	197.93
15.59	641.6	15.74	592	15.85	651.8	21.4	708.3	18.85	718.6			12.4917	165.497	12.2567	168.944	12.7083	186.717			14.5583	198.32
15.69	643.3	15.81	593.7	15.95	651.8	21.51	708.3	18.95	721.1			12.575	165.821	12.315	169.387	12.7917	186.526			14.6417	198.66
15.76	644.1	15.91	595.4	16.02	651.8	21.58	709.2	19.05	722.8			12.6333	165.934	12.3983	169.773	12.85	186.392			14.725	198.99
15.87	645.9	15.99	596.2	16.12	652.7	21.68	710.9	19.15	722.8			12.725	166.269	12.465	169.895	12.9333	186.488			14.8083	199.29
15.95	646.7	16.09	598	16.18	653.6	21.75	711.7	19.25	723.7			12.7917	166.363	12.5483	170.313	12.9833	186.66			14.8917	199.51
16.05	647.6	16.16	598.8	16.28	655.3	22.95	729.7	19.35	723.7			12.875	166.452	12.6067	170.452	13.0667	187.011			14.975	199.82
16.12	649.3	16.27	598.8	16.35	655.3	23.05	732.3	19.45	724.6			12.9333	166.825	12.6983	170.25	13.125	186.876			15.0583	200.08
16.23	651.8	16.33	600.5	16.45	657	23.12	733.1	19.56	725.4			13.025	167.359	12.7483	170.706	13.2083	187.225
16.31	652.7	16.44	602.2	16.52	657.8	23.23	735.7	19.66	727.1			13.0917	167.481	12.84	171.07	13.2667	187.345
16.41	654.4	16.5	603.1	16.62	658.7	23.3	736.5	19.77	728			13.175	167.799	12.89	171.258	13.35	187.438
16.49	654.4	16.61	603.9	16.69	660.4	23.41	738.2	19.87	728.8			13.2417	167.659	12.9817	171.321	13.4083	187.843
16.59	655.3	16.68	605.7	16.79	661.3	23.49	740	19.98	729.7			13.325	167.745	13.04	171.789	13.4917	187.935
16.66	656.1	16.77	607.4	16.86	663	23.6	741.7	20.08	730.5			13.3833	167.853	13.115	172.186	13.55	188.339
16.77	657	16.84	608.2	16.97	664.7	23.67	743.4	20.18	731.4			13.475	167.921	13.1733	172.321	13.6417	188.664
16.84	657.8	16.95	609.9	17.04	665.5	23.78	744.2	20.29	732.3			13.5333	168.029	13.265	172.679	13.7	188.78
16.94	659.5	17.01	610.8	17.15	668.1	23.85	745.9	20.39	733.1			13.6167	168.343	13.315	172.865	13.7917	189.388
17.01	661.3	17.12	612.5	17.22	669	23.96	746.8	20.5	734			13.675	168.738	13.4067	173.222	13.85	189.536
17.12	663	17.19	612.5	17.32	669.8	24.03	748.5	20.61	735.7			13.7667	169.033	13.465	173.09	13.9333	189.592
17.19	664.7	17.29	615.1	17.4	670.7	25.26	764.8	20.71	735.7			13.825	169.397	13.5483	173.761	14	189.719
17.29	665.5	17.36	615.1	17.5	672.4	25.36	767.3	20.82	735.7			13.9083	169.45	13.6067	173.629	14.0833	190.058
17.36	666.4	17.46	617.6	17.57	673.2	25.43	767.3	20.92	737.4			13.9667	169.584	13.69	174.265	14.1417	190.172
17.47	668.1	17.52	619.3	17.69	674.1	25.53	768.2	21.03	738.2			14.0583	169.875	13.74	174.712	14.2417	190.219
17.53	668.1	17.62	621.9	17.76	674.1	25.6	769	21.14	740.8			14.1083	170.069	13.8233	175.378	14.3	190.08
17.64	669	17.69	622.8	17.86	675.8	25.7	769.9	21.25	741.7			14.2	170.33	13.8817	175.541	14.3833	190.417
17.71	666.4	17.79	626.2	17.93	676.7	25.78	769.9	21.35	742.5			14.2583	170.462	13.965	176.468	14.4417	190.561
17.81	667.2	17.86	627	18.04	678.4	25.88	771.6	21.46	744.2			14.3417	170.513	14.0233	176.596	14.5333	190.876
17.88	667.2	17.96	628.7	18.12	679.2	25.95	771.6	21.57	745.9			14.4	170.889	14.1067	176.962	14.6	190.968
17.99	668.1	18.03	629.6	18.23	681.8	26.06	771.6	21.68	745.1			14.4917	171.05	14.165	177.122	14.6917	191.563
18.06	669	18.13	631.3	18.3	682.6	26.13	772.5	21.79	745.1			14.55	171.382	14.2483	177.486	14.75	191.673
18.16	669.8	18.21	632.2	18.4	683.5	26.23	773.3	21.89	746.8			14.6333	171.43	14.315	177.626	14.8333	191.754
18.23	669.8	18.32	633.9	18.47	685.2	26.3	773.3	22	748.5			14.6917	171.562	14.4067	177.969	14.8917	192.145
18.33	671.5	18.39	634.7	18.58	686.9	10.51	523.5	22.11	750.2			14.775	171.813	14.465	178.095	14.9833	192.455
18.4	671.5	18.5	636.4	18.65	687.8	10.61	526.1	22.22	751.1			14.8333	172.089	14.5567	178.436	15.0417	192.595
18.5	672.4	18.57	638.2	18.76	688.6	10.68	527	22.32	752.8			14.9167	172.35	14.615	178.887
18.57	673.2	18.68	639.9	18.83	690.3	10.79	529.5	22.42	754.5			14.975	172481594452594	14.7067	179.226
18.68	674.9	18.75	640.7	18.94	691.2	10.86	530.4	22.53	755.4			15.0667	172.83	14.765	179.349
18.75	674.9	18.86	644.1	19.01	691.2	10.96	532.9	22.63	756.2					14.8567	180.24
18.85	674.9	18.93	645	19.12	692.9	11.03	533.8	22.74	757.1					14.915	180.394
18.92	675.8	19.04	646.7	19.18	693.8	11.14	535.5	22.85	758.8					15.0067	180.729
19.02	675.8	19.11	649.3	19.29	695.5	11.2	536.4	22.95	759.6
19.09	676.7	19.22	651.8	19.36	696.3	11.31	538.9	23.05	761.3
19.19	678.4	19.29	652.7	19.47	695.5	11.38	540.6	23.15	762.2
19.26	679.2	19.4	654.4	19.54	695.5	11.48	542.3	23.25	763.1
19.36	680.9	19.47	656.1	19.64	695.5	11.54	544.1	23.35	763.9
19.42	680.9	19.58	657.8	19.71	695.5	12.73	568	23.45	765.6
19.53	682.6	19.65	657.8	19.82	696.3	12.84	570.6	23.55	766.5
19.6	683.5	19.76	660.4	19.89	697.2	12.91	572.3	23.65	768.2
19.7	685.2	19.83	661.3	19.99	698	13.02	574	23.75	769
19.77	685.2	19.94	663	20.06	698	13.09	575.7	23.85	771.6
19.87	686.1	20.01	664.7	20.16	699.7	13.2	578.3	23.96	771.6
19.94	686.1	20.12	665.5	20.23	699.7	13.27	580	24.06	773.3
20.05	687.8	20.19	666.4	20.33	699.7	13.38	581.7	24.16	774.2
20.12	687.8	20.29	667.2	20.4	700.6	13.45	583.4	24.26	775
20.23	689.5	20.36	668.1	20.51	702.3	13.56	586	24.37	774.2
20.3	690.3	20.47	669	20.58	702.3	13.63	586.8	24.47	775.9
20.41	691.2	20.54	669	20.68	702.3	13.74	589.4	24.57	776.7
20.48	692.1	20.64	670.7	20.75	703.2	13.81	591.1	24.68	777.6
20.59	693.8	20.71	671.5	20.85	704	15.05	614.2	24.79	778.5
20.66	693.8	20.82	672.4	20.92	704.9	15.15	615.9	24.89	778.5
20.77	695.5	20.89	673.2	21.02	705.7	15.22	616.8	24.99	778.5
20.84	696.3	20.99	674.9	21.09	705.7	15.32	618.5	25.1	779.3
20.95	697.2	21.06	675.8	21.19	706.6	15.39	619.3	25.21	780.2
21.03	697.2	21.17	675.8	21.26	707.4	15.5	620.2	25.31	780.2
21.14	699.7	21.24	675.8	21.36	708.3	15.57	621	25.42	781.9
21.21	700.6	21.34	677.5	21.42	709.2	15.67	622.8	25.52	781
21.32	702.3	21.41	679.2	21.53	710	15.74	623.6
21.39	702.3	21.51	680.9	21.6	710	15.85	624.5
21.5	703.2	21.58	681.8	21.7	710.9	15.91	625.3
21.57	704.9	21.68	683.5	21.76	711.7	16.02	627
21.67	705.7	21.76	684.4	21.87	713.4	16.09	627.9
21.74	706.6	21.86	686.1	21.94	714.3	17.28	646.7
21.85	708.3	21.93	686.1	22.04	716.9	17.38	648.4
21.92	707.4	22.03	686.9	22.11	717.7	17.44	650.1
22.03	709.2	22.1	687.8	22.22	718.6	17.54	651.8
22.1	710	22.2	689.5	22.29	719.4	17.61	652.7
22.2	711.7	22.27	691.2	22.4	720.3	17.72	654.4
22.27	711.7	22.37	692.9	22.47	721.1	17.79	656.1
22.38	712.6	22.44	692.9	22.59	722	17.9	657.8
22.45	712.6	22.53	694.6	22.66	722.8	17.97	658.7
22.55	712.6	22.6	695.5	22.77	724.6	18.08	660.4
22.62	714.3	22.7	697.2	22.84	725.4	18.15	662.1
22.72	715.1	22.77	698	22.95	726.3	18.26	663.8
22.79	715.1	22.88	699.7	23.02	727.1	18.33	664.7
22.89	716.9	22.94	700.6	23.13	727.1	19.6	686.9
22.96	717.7	23.05	702.3	23.2	728.8	19.67	687.8
23.06	718.6	23.12	703.2	23.31	729.7	19.77	690.3
23.13	716.9	23.22	705.7	23.38	731.4	19.84	691.2
23.24	717.7	23.29	706.6	23.49	733.1	19.95	692.9
23.31	719.4	23.4	708.3	23.56	733.1	20.02	693.8
23.42	719.4	23.47	710	23.66	734.8	20.12	694.6
23.49	719.4	23.58	711.7	23.74	735.7	20.19	695.5
23.59	720.3	23.65	712.6	23.84	736.5	20.3	695.5
23.66	720.3	23.76	714.3	23.92	737.4	20.37	695.5
23.76	721.1	23.83	716.9	24.02	739.1	20.47	697.2
23.83	721.1	23.94	718.6	24.1	740	20.54	698
23.93	722	24.01	719.4	24.2	739.1	20.65	699.7
24	722	24.12	721.1	24.28	740.8	21.85	713.4
24.1	723.7	24.19	722.8	24.38	741.7	21.92	714.3
24.17	724.6	24.3	724.6	24.44	742.5	22.02	716
24.27	725.4	24.37	725.4	24.55	742.5	22.09	716.9
24.34	726.3	24.48	727.1	24.62	742.5	22.19	718.6
24.44	728	24.55	728	24.72	742.5	22.26	719.4
24.51	728.8	24.66	729.7	24.79	743.4	22.36	721.1
24.61	729.7	24.73	730.5	24.9	743.4	22.43	722
24.67	730.5	24.84	732.3	24.97	744.2	22.53	724.6
24.78	731.4	24.91	733.1	25.07	745.1	22.6	725.4
24.84	732.3	25.01	734	25.14	745.9	22.7	726.3
24.95	733.1	25.08	734.8	25.24	745.9	22.77	728
25.02	734.8	25.19	735.7	25.32	745.1	22.87	729.7
25.12	735.7	25.26	737.4	25.42	745.9	24.14	750.2
25.19	735.7	25.37	737.4	25.48	745.9	24.21	751.9
25.3	735.7	25.43	737.4	25.59	746.8	24.32	752.8
25.38	735.7	25.54	738.2	25.66	747.7	24.39	753.6
25.48	736.5	25.61	739.1	25.76	748.5	24.5	755.4
25.55	736.5	25.71	739.1	25.82	749.4	24.57	756.2
25.66	738.2	25.78	739.1	25.92	751.1	24.67	757.9
25.73	738.2	25.88	740	25.99	751.1	24.74	759.6
25.85	738.2	25.95	740	26.09	751.9	24.85	761.3
25.91	739.1	26.06	741.7	26.16	752.8	24.92	762.2
26.02	740.8	26.12	742.5	26.26	753.6	25.02	763.1
26.09	742.5	26.23	744.2	26.33	753.6	25.09	763.1
26.2	744.2	26.3	744.2	26.43	754.5	25.19	764.8
26.27	744.2	26.41	746.8	26.5	755.4	26.4	775
26.38	745.1	26.48	746.8	26.6	757.1	26.47	775
26.45	745.1	26.58	747.7			26.57	776.7
