# Supplementary material for: Effect of freeze‒thaw cycles on root–Soil composite mechanical properties and slope stability
Source: PLoS One. 2024 Apr 25;19(4):e0302409. doi: 10.1371/journal.pone.0302409 (PMC11045164; doi:10.1371/journal.pone.0302409)
Supplement: S1 File — (ZIP) [file pone.0302409.s001.zip › Original data/original data/三轴/100kpa/D8数据处理结果100.xlsx]

## Sheet: Sheet1
D8G9		D8G0		D8G5		D8G3		D8G7				D8G9		D8G0		D8G5		D8G3		D8G7
0	0	0	0	0	0	0	0	0	0			-0.85	-24.57	-0.8	-15.2	0	0	-0.67	-18.1	-0.82	-22.3955
0.01	23.1	0	13.7	0	3.4	-0.01	13.7	-0.01	12.6			-0.841667	-16.2536	-0.8	-11.3635	0	1.0088	-0.678333	-13.5324	-0.828333	-17.6905
0.09	29.9	0.02	19.7	0	1.7	0.03	21.4	0.03	15.8			-0.775	-13.8123	-0.783333	-9.68415	0	0.5044	-0.645	-10.9674	-0.795	-16.4975
0.2	35.9	0.13	24.8	0	1.7	0.14	28.2	0.14	25.2			-0.683333	-11.665	-0.691667	-8.2623	0	0.5044	-0.553333	-8.70928	-0.703333	-12.9968
0.28	39.4	0.2	28.2	0.01	2.6	0.44	39.4	0.33	34.7			-0.616667	-10.4159	-0.633333	-7.31558	0.00833333	0.77137	-0.303333	-5.01115	-0.545	-9.47333
0.35	42.8	0.32	32.5	0	2.6	0.51	42.8	0.42	34.7			-0.558333	-9.20309	-0.533333	-6.12209	0	0.77144	-0.245	-3.88965	-0.47	-9.48266
0.42	46.2	0.8	50.5	0.01	1.7	0.58	46.2	0.65	50.5			-0.5	-7.99167	-0.133333	-1.14862	0.00833333	0.50436	-0.186667	-2.76941	-0.278333	-3.63772
0.5	49.6	0.87	51.3	0.01	4.3	0.65	49.6	0.72	56.8			-0.433333	-6.78305	-0.075	-0.934071	0.00833333	1.27573	-0.128333	-1.65045	-0.22	-1.30952
0.57	53.9	0.98	53.9	0.01	4.3	0.76	53	0.8	53.6			-0.375	-5.25191	0.0166667	-0.224325	0.00833333	1.27573	-0.0366667	-0.538405	-0.153333	-2.51027
0.68	59	1.05	78.7	0.01	4.3	0.83	53.9	0.92	53.6			-0.283333	-3.44273	0.075	6.65381	0.00833333	1.27573	0.0216667	-0.250252	-0.0533333	-2.52948
0.76	60.7	1.15	100.9	0.01	4.3	0.94	81.3	0.99	53.6			-0.216667	-2.84796	0.158333	12.7958	0.00833333	1.27573	0.113333	8.79979	0.005	-2.54069
0.86	62.4	1.22	111.2	0.01	4.3	1.01	93.2	1.1	60			-0.133333	-2.25758	0.216667	15.6362	0.00833333	1.27573	0.171667	12.7198	0.0966667	-0.189679
0.94	64.2	1.33	127.5	0.01	3.4	1.12	107.8	1.16	85.2			-0.0666667	-1.62874	0.308333	20.1249	0.00833333	1.00872	0.263333	17.5161	0.146667	9.1215
1.05	67.6	1.4	138.6	0.01	4.3	1.19	116.3	1.28	107.3			0.025	-0.435204	0.366667	23.1785	0.00833333	1.27573	0.321667	20.3027	0.246667	17.2582
1.12	89.8	1.51	152.3	0.01	4.3	1.3	127.5	1.35	119.9			0.0833333	7.47261	0.458333	26.9345	0.00833333	1.27573	0.413333	23.9636	0.305	21.8896
1.22	116.3	1.58	160.8	0.01	6	1.38	134.3	1.46	135.7			0.166667	16.8949	0.516667	29.2608	0.00833333	1.78009	0.48	26.1783	0.396667	27.6808
1.29	131.7	1.69	173.7	0.01	6	1.5	145.4	1.53	145.2			0.225	22.359	0.608333	32.7848	0.00833333	1.78009	0.58	29.7915	0.455	31.1561
1.4	149.7	1.77	181.4	0.01	6	1.58	152.3	1.63	157.8			0.316667	28.7255	0.675	34.8795	0.00833333	1.78009	0.646667	32.0317	0.538333	35.756
1.48	161.7	1.88	195	0.01	6	1.69	162.5	1.71	164.1			0.383333	32.9604	0.766667	38.586	0.00833333	1.78009	0.738333	35.3415	0.605	38.0384
1.59	177.9	1.96	202.7	0.01	6	1.76	168.5	1.82	176.7			0.475	38.6678	0.833333	40.6735	0.00833333	1.78009	0.796667	37.2832	0.696667	42.6207
1.67	187.3	2.07	215.6	0.01	6	1.88	177.1	1.9	183			0.541667	41.966	0.925	44.1762	0.00833333	1.78009	0.896667	40.0532	0.763333	44.895
1.78	201.9	2.15	223.3	0.01	6	1.96	182.2	2.01	195.6			0.633333	47.0885	0.991667	46.2568	0.00833333	1.78009	0.963333	41.689	0.855	49.4638
1.86	212.1	2.27	233.5	0.14	24.8	2.07	190.8	2.08	201.9			0.7	50.6599	1.09167	49.0013	0.116667	7.35007	1.055	44.4551	0.913333	51.7361
1.98	224.1	2.34	240.4	0.25	31.7	2.15	196.8	2.19	211.4			0.8	54.8387	1.15	50.8607	0.208333	9.38678	1.12167	46.3803	1.005	55.1548
2.05	233.5	2.46	250.6	0.35	39.4	2.27	206.2	2.26	217.7			0.858333	58.1224	1.25	53.5963	0.291667	11.6575	1.22167	49.3941	1.06333	57.4203
2.17	246.4	2.53	258.3	0.46	48.8	2.35	210.4	2.37	227.2			0.958333	62.6057	1.30833	55.6696	0.383333	14.426	1.28833	50.724	1.155	60.8287
2.26	254.9	2.65	268.6	0.56	57.3	2.47	219	2.44	233.5			1.03333	65.5469	1.40833	58.4234	0.466667	16.9251	1.38833	53.4671	1.21333	63.0876
2.37	267.8	2.73	276.3	0.67	62.4	2.55	225	2.55	239.8			1.125	70.0227	1.475	60.4845	0.558333	18.4152	1.455	55.3798	1.305	65.3152
2.45	275.5	2.85	285.7	0.77	71.9	2.67	233.5	2.62	246.1			1.19167	72.679	1.575	62.9825	0.641667	21.2018	1.555	58.081	1.36333	67.5681
2.57	288.3	2.93	293.4	0.88	84.7	2.75	238.7	2.73	252.4			1.29167	77.0977	1.64167	65.0371	0.733333	24.9541	1.62167	59.7266	1.455	69.7881
2.66	296	3.04	302.8	0.99	99.2	2.87	246.4	2.8	258.7			1.36667	79.7363	1.73333	67.5331	0.825	29.2002	1.72167	62.1583	1.51333	72.035
2.77	308	3.12	309.7	1.1	113.8	2.94	251.5	2.91	265.1			1.45833	83.8674	1.8	69.3628	0.916667	33.468	1.78	63.7725	1.605	74.284
2.85	315.7	3.24	319.9	1.21	129.2	3.06	258.3	2.99	268.2			1.525	86.5055	1.9	72.0619	1.00833	37.9634	1.88	65.9035	1.67167	75.3505
2.96	326.8	3.32	325.1	1.33	142.9	3.14	262.6	3.09	277.7			1.61667	90.3074	1.96667	73.4221	1.10833	41.9482	1.94667	67.2459	1.755	78.7298
3.04	332.8	3.44	334.5	1.44	155.7	3.26	270.3	3.16	280.8			1.68333	92.3399	2.06667	75.8946	1.2	45.665	2.04667	69.6619	1.81333	79.8
3.16	343	3.52	338.8	1.55	168.5	3.33	275.5	3.27	287.1			1.78333	95.8045	2.13333	77.0049	1.29167	49.3751	2.105	71.2988	1.905	81.9985
3.23	349	3.63	347.3	1.67	180.5	3.45	282.3	3.34	293.5			1.84167	97.8398	2.225	79.2326	1.39167	52.84	2.205	73.415	1.96333	84.2642
3.35	359.3	3.71	352.4	1.78	192.5	3.52	286.6	3.45	299.8			1.94167	101.328	2.29167	80.5562	1.48333	56.3026	2.26333	74.7555	2.055	86.4552
3.42	365.3	3.82	361	1.89	205.3	3.64	290.8	3.52	302.9			2	103.357	2.38333	82.8041	1.575	59.9928	2.36333	76.0232	2.11333	87.5174
3.54	374.7	3.89	366.1	2.01	216.4	3.71	295.1	3.63	309.2			2.1	106.519	2.44167	84.1312	1.675	63.1748	2.42167	77.3599	2.205	89.7019
3.61	379.8	4.01	373.8	2.12	226.7	3.83	301.1	3.7	312.4			2.15833	108.227	2.54167	86.1199	1.76667	66.1225	2.52167	79.2044	2.26333	90.7967
3.73	389.2	4.08	378.1	2.23	237	3.9	304.5	3.8	318.7			2.25833	111.379	2.6	87.2261	1.85833	69.0649	2.58	80.2463	2.34667	92.9842
3.8	394.4	4.2	384.9	2.34	247.2	4.02	309.7	3.87	321.9			2.31667	113.116	2.7	88.9647	1.95	71.9728	2.68	81.8267	2.405	94.0754
3.91	401.2	4.27	389.2	2.45	257.5	4.09	313.1	3.97	328.2			2.40833	115.363	2.75833	90.0674	2.04167	74.9044	2.73833	82.8653	2.48833	96.2568
3.99	406.3	4.38	396.1	2.56	266.9	4.2	318.2	4.04	331.3			2.475	117.048	2.85	91.8361	2.13333	77.5691	2.83	84.4165	2.54667	97.3083
4.1	414	4.46	400.3	2.67	275.5	4.27	320.8	4.16	334.5			2.56667	119.601	2.91667	92.8993	2.225	79.9965	2.88833	85.1943	2.64667	98.3446
4.17	419.2	4.57	405.5	2.78	283.2	4.38	326.8	4.23	340.8			2.625	121.327	3.00833	94.2036	2.31667	82.1584	2.98	87.0303	2.705	100.547
4.28	425.2	4.64	409.8	2.89	290.8	4.45	330.2	4.34	343.9			2.71667	123.281	3.06667	95.2994	2.40833	84.2873	3.03833	88.0624	2.79667	101.553
4.35	429.4	4.75	414.9	3.01	298.5	4.55	333.6	4.41	347.1			2.775	124.654	3.15833	96.5724	2.50833	86.4341	3.12167	89.0666	2.855	102.633
4.46	435.4	4.82	419.2	3.11	305.4	4.62	336.2	4.53	353.4			2.86667	126.602	3.21667	97.665	2.59167	88.3596	3.18	89.8391	2.955	104.776
4.53	438.8	4.93	425.2	3.22	312.2	4.73	339.6	4.6	356.6			2.925	127.694	3.30833	99.1757	2.68333	90.2455	3.27167	90.831	3.01333	105.853
4.63	444	5	426.9	3.34	318.2	4.8	342.2	4.71	359.7			3.00833	129.37	3.36667	99.566	2.78333	91.8892	3.33	91.6011	3.105	106.85
4.7	447.4	5.1	431.1	3.45	324.2	4.9	346.5	4.79	366			3.06667	130.459	3.45	100.599	2.875	93.5373	3.41333	92.8872	3.17167	109.026
4.81	452.5	5.16	433.7	3.56	330.2	4.97	349.9	4.9	369.2			3.15833	132.082	3.5	101.239	2.96667	95.1821	3.47167	93.9109	3.26333	110.054
4.88	455.9	5.27	436.3	3.67	335.3	5.08	353.3	4.97	372.3			3.21667	133.168	3.59167	101.829	3.05833	96.5647	3.56333	94.8957	3.32167	111.088
4.99	461.1	5.34	440.6	3.78	341.3	5.16	355.9	5.08	375.5			3.30833	134.821	3.65	102.913	3.15	98.2036	3.63	95.6513	3.41333	112.112
5.06	463.6	5.45	444.8	3.89	346.5	5.26	360.1	5.16	378.7			3.36667	135.591	3.74167	103.93	3.24167	99.6093	3.71333	96.8977	3.48	113.168
5.16	468.8	5.52	448.3	4.01	336.2	5.33	362.7	5.27	385			3.45	137.253	3.8	104.797	3.34167	102	3.77167	97.6603	3.57167	115.296
5.24	472.2	5.63	451.7	4.11	317.4	5.44	366.1	5.34	388.1			3.51667	138.318	3.89167	105.596	3.425	104.078	3.86333	98.638	3.63	116.324
5.35	477.3	5.7	454.2	4.11	317.4	5.51	368.7	5.45	391.3			3.60833	139.926	3.95	106.193	3.425	104.078	3.92167	99.3982	3.72167	117.339
5.42	479.9	5.8	458.5	4.11	317.4	5.62	372.1	5.53	394.4			3.66667	140.725	4.03333	107.239	3.425	104.078	4.01333	100.373	3.78833	118.352
5.53	484.2	5.87	461.1	4.11	317.4	5.69	373.8	5.64	397.6			3.75833	142.053	4.09167	107.861	3.425	104.078	4.07167	100.844	3.88	119.363
5.6	487.6	5.98	464.5	4.22	349	5.79	378.1	5.71	400.7			3.81667	143.124	4.18333	108.654	3.51667	106	4.155	102.111	3.93833	120.385
5.71	491.9	6.05	467.1	4.29	362.7	5.86	380.7	5.82	403.9			3.90833	144.447	4.24167	109.274	3.575	106.5	4.21333	102.867	4.03	121.392
5.77	494.4	6.15	470.5	4.39	375.5	5.96	384.1	5.89	407.1			3.95833	145.221	4.325	110.075	3.65833	107.5	4.29667	103.845	4.08833	122.446
5.88	497.9	6.22	472.2	4.47	382.4	6.03	385.8	6	410.2			4.05	146.265	4.38333	110.454	3.725	109.403	4.355	104.313	4.18	123.414
5.95	500.4	6.32	475.6	4.57	390.9	6.13	389.2	6.07	413.4			4.10833	147.022	4.46667	111.252	3.80833	111.742	4.43833	105.288	4.23833	124.466
6.05	504.7	6.39	479	4.65	396.1	6.2	390.9	6.18	416.5			4.19167	148.351	4.525	112.081	3.875	113.153	4.49667	105.754	4.33	125.43
6.12	507.3	6.49	481.6	4.75	402.9	6.3	395.2	6.25	419.7			4.25	149.14	4.60833	112.664	3.95833	115	4.58	107.011	4.38833	126.478
6.22	510.7	6.56	484.2	4.82	407.2	6.37	396.9	6.36	422.8			4.33333	150.157	4.66667	113.278	4.01667	116.16	4.63833	107.475	4.48	127.439
6.29	514.1	6.66	487.6	4.93	413.2	6.48	400.3	6.43	426			4.39167	151.216	4.75	114.071	4.10833	117.764	4.73	108.433	4.53833	128.484
6.4	517.5	6.73	490.2	5	415.7	6.55	402.1	6.54	429.1			4.48333	152.215	4.80833	114.683	4.16667	118.407	4.78833	108.927	4.63	129.441
6.46	520.1	6.83	493.6	5.11	419.2	6.66	405.5	6.61	432.3			4.53333	153.013	4.89167	115.474	4.25833	119.295	4.88	109.882	4.68833	130.482
6.57	522.7	6.9	496.2	5.18	422.6	6.73	408	6.72	435.5			4.625	153.735	4.95	116.084	4.31667	120.192	4.93833	110.595	4.78	131.471
6.64	526.1	7.01	499.6	5.28	426.9	6.84	410.6	6.79	438.6			4.68333	154.789	5.04167	116.861	4.4	121.314	5.03	111.295	4.83833	132.475
6.75	529.5	7.07	502.1	5.36	430.3	6.91	413.2	6.9	441.8			4.775	155.781	5.09167	117.454	4.46667	122.198	5.08833	112.037	4.93	133.459
6.81	532.1	7.18	506.4	5.46	434.6	7.02	416.6	6.97	441.8			4.825	156.574	5.18333	118.465	4.55	123.316	5.18	112.985	4.98833	133.367
6.92	535.5	7.26	509	5.53	437.1	7.1	418.3	7.07	448.1			4.91667	157.562	5.25	119.06	4.60833	123.953	5.24667	113.431	5.07167	135.454
6.99	538.1	7.36	512.4	5.64	439.7	7.21	421.7	7.15	448.1			4.975	158.338	5.33333	119.842	4.7	124.575	5.33833	114.376	5.13833	135.347
7.1	543.2	7.44	515	5.71	442.3	7.28	423.4	7.25	451.2			5.06667	159.899	5.4	120.435	4.75833	125.238	5.39667	114.831	5.22167	136.304
7.18	544.9	7.54	517.5	5.81	445.7	7.39	426	7.32	454.4			5.13333	160.351	5.48333	120.978	4.84167	126.095	5.48833	115.523	5.28	137.334
7.29	548.3	7.62	519.3	5.88	448.3	7.46	428.6	7.43	454.4			5.225	161.331	5.55	121.358	4.9	126.756	5.54667	116.258	5.37167	137.185
7.36	550	7.73	523.5	5.98	452.5	7.58	432	7.5	457.5			5.28333	161.797	5.64167	122.334	4.98333	127.837	5.64667	117.186	5.43	138.178
7.47	553.5	7.8	525.2	6.05	455.9	7.65	433.7	7.6	460.7			5.375	162.807	5.7	122.698	5.04167	128.721	5.705	117.637	5.51333	139.163
7.55	556	7.91	528.7	6.16	459.4	7.76	437.1	7.68	460.7			5.44167	163.525	5.79167	123.487	5.13333	129.59	5.79667	118.573	5.58	139.053
7.66	560.3	7.99	531.2	6.23	461.1	7.84	439.7	7.78	463.8			5.53333	164.803	5.85833	124.047	5.19167	129.993	5.86333	119.292	5.66333	140.001
7.74	562	8.1	534.7	6.33	463.6	7.95	443.1	7.85	467			5.6	165.248	5.95	124.833	5.275	130.587	5.955	120.225	5.72167	141.024
7.85	565.4	8.18	537.2	6.4	467.1	8.02	445.7	7.96	470.2			5.69167	166.217	6.01667	125.392	5.33333	131.496	6.01333	120.953	5.81333	141.989
7.93	567.2	8.29	540.6	6.51	470.5	8.13	448.3	8.03	470.2			5.75833	166.694	6.10833	126.148	5.425	132.33	6.105	121.633	5.87167	141.891
8.04	571.4	8.36	543.2	6.58	473.1	8.21	450.8	8.13	473.3			5.85	167.929	6.16667	126.743	5.48333	132.983	6.17167	122.316	5.955	142.833
8.11	573.1	8.47	546.6	6.69	477.3	8.32	454.2	8.2	476.5			5.90833	168.386	6.25833	127.496	5.575	134.038	6.26333	123.242	6.01333	143.85
8.22	576.6	8.55	549.2	6.76	478.2	8.39	455.9	8.31	476.5			6	169.382	6.325	128.077	5.63333	134.212	6.32167	123.686	6.105	143.694
8.3	578.3	8.66	553.5	6.86	484.2	8.5	460.2	8.37	479.6			6.06667	169.82	6.41667	129.062	5.71667	135.781	6.41333	124.888	6.155	144.688
8.41	581.7	8.73	556	6.93	486.7	8.57	462.8	8.48	482.8			6.15833	170.779	6.475	129.627	5.775	136.401	6.47167	125.609	6.24667	145.644
8.48	583.4	8.84	557.7	7.01	491	8.68	466.2	8.55	482.8			6.21667	171.232	6.56667	129.932	5.84167	137.513	6.56333	126.528	6.305	145.543
8.59	586.8	8.92	559.5	7.08	493.6	8.76	467.9	8.65	485.9			6.30833	172.187	6.63333	130.3	5.9	138.159	6.63	126.956	6.38833	146.477
8.67	588.5	9.03	563.7	7.18	497.9	8.87	471.3	8.71	485.9			6.375	172.622	6.725	131.253	5.98333	139.244	6.72167	127.872	6.43833	146.39
8.78	592	9.1	564.6	7.25	499.6	8.94	473.1	8.82	489.1			6.46667	173.607	6.78333	131.399	6.04167	139.637	6.78	128.341	6.53	147.34
8.85	593.7	9.21	568	7.36	500.4	9.04	475.6	8.88	492.2			6.525	174.056	6.875	132.142	6.13333	139.73	6.86333	128.988	6.58	148.328
8.95	596.2	9.28	569.7	7.43	502.1	9.11	478.2	8.99	495.4			6.60833	174.721	6.93333	132.493	6.19167	140.121	6.92167	129.703	6.67167	149.275
9.03	598	9.39	572.3	7.53	505.6	9.22	479.9	9.06	495.4			6.675	175.185	7.025	133.026	6.275	140.978	7.01333	130.087	6.73	149.172
9.13	599.7	9.46	573.1	7.6	507.3	9.28	482.5	9.16	498.6			6.75833	175.58	7.08333	133.144	6.33333	141.368	7.06333	130.813	6.81333	150.131
9.2	601.4	9.56	575.7	7.71	510.7	9.39	485	9.23	501.7			6.81667	176.026	7.16667	133.688	6.425	142.182	7.155	131.442	6.87167	151.099
9.31	603.9	9.64	578.3	7.78	512.4	9.46	485.9	9.33	504.9			6.90833	176.669	7.23333	134.256	6.48333	142.57	7.21333	131.629	6.955	152.054
9.38	605.7	9.74	580.8	7.88	515.8	9.56	487.6	9.4	504.9			6.96667	177.146	7.31667	134.772	6.56667	143.393	7.29667	132.023	7.01333	151.949
9.48	607.4	9.81	582.6	7.95	516.7	9.63	488.5	9.51	508			7.05	177.537	7.375	135.146	6.625	143.558	7.355	132.209	7.105	152.852
9.55	609.1	9.92	582.6	8.05	519.3	9.73	490.2	9.58	508			7.10833	177.98	7.46667	135.002	6.70833	144.157	7.43833	132.601	7.16333	152.746
9.65	609.9	9.98	583.4	8.13	520.1	9.8	491.9	9.68	511.2			7.19167	178.071	7.51667	135.13	6.775	144.28	7.49667	133.032	7.24667	153.697
9.72	611.6	10.09	584.3	8.23	522.7	9.9	493.6	9.75	514.3			7.25	178.512	7.60833	135.218	6.85833	144.877	7.58	133.422	7.305	154.657
9.78	612.5	10.15	586.8	8.31	523.5	9.97	494.4	9.87	514.3			7.3	178.705	7.65833	135.783	6.925	145	7.63833	133.576	7.405	154.473
9.89	613.4	10.25	589.4	8.41	525.2	10.07	495.3	9.94	517.5			7.39167	178.81	7.74167	136.32	7.00833	145.346	7.72167	133.72	7.46333	155.465
9.96	615.1	10.32	591.1	8.49	526.1	10.14	496.2	10.05	520.6			7.45	179.249	7.8	136.664	7.075	145.495	7.78	133.903	7.555	156.359
10.06	615.9	10.42	592	8.59	527.8	10.25	498.7	10.12	523.8			7.53333	179.337	7.88333	136.763	7.15833	145.84	7.87167	134.523	7.61333	157.349
10.13	616.8	10.49	592.8	8.67	527.8	10.32	499.6	10.23	523.8			7.59167	179.51	7.94167	136.875	7.225	145.74	7.93	134.705	7.705	157.176
10.23	618.5	10.59	594.5	8.77	529.5	10.42	502.1	10.3	527			7.675	179.895	8.025	137.178	7.30833	146.083	8.01333	135.335	7.76333	158.163
10.3	619.3	10.66	595.4	8.84	531.2	10.49	502.1	10.41	527			7.73333	180.034	8.08333	137.315	7.36667	146.464	8.07167	135.242	7.855	157.99
10.41	620.2	10.76	597.1	8.95	532.1	10.59	503.9	10.48	530.1			7.825	180.135	8.16667	137.617	7.45833	146.573	8.155	135.657	7.91333	158.94
10.48	621.9	10.83	598.8	9.02	533.8	10.66	505.6	10.59	533.3			7.88333	180.571	8.225	137.958	7.51667	146.953	8.21333	136.081	8.005	159.86
10.59	622.8	10.93	599.7	9.13	535.5	10.76	507.3	10.66	533.3			7.975	180.67	8.30833	138.054	7.60833	147.281	8.29667	136.464	8.06333	159.748
10.65	623.6	11	600.5	9.2	537.2	10.83	509	10.76	536.4			8.025	180.826	8.36667	138.164	7.66667	147.659	8.355	136.887	8.14667	160.647
10.76	625.3	11.1	603.1	9.31	538.1	10.93	511.6	10.83	539.6			8.11667	181.188	8.45	138.693	7.75833	147.766	8.43833	137.543	8.205	161.626
10.83	627	11.17	602.2	9.38	539.8	11	512.4	10.94	539.6			8.175	181.621	8.50833	138.369	7.81667	148.143	8.49667	137.69	8.29667	161.449
10.93	628.7	11.27	604.8	9.49	542.3	11.1	514.1	11.01	542.7			8.25833	181.999	8.59167	138.896	7.90833	148.688	8.58	138.07	8.355	162.391
10.99	629.6	11.34	606.5	9.56	543.2	11.17	515	11.12	545.9			8.30833	182.186	8.65	139.235	7.96667	148.844	8.63833	138.247	8.44667	163.302
11.1	631.3	11.44	607.4	9.67	544.9	11.27	517.5	11.19	545.9			8.4	182.544	8.73333	139.328	8.05833	149.168	8.72167	138.868	8.505	163.187
11.17	631.3	11.51	608.2	9.74	547.5	11.34	519.3	11.3	549			8.45833	182.417	8.79167	139.436	8.11667	149.789	8.78	139.317	8.59667	164.061
11.27	633	11.61	608.2	9.85	549.2	11.44	521	11.37	552.2			8.54167	182.792	8.875	139.3	8.20833	150.111	8.86333	139.694	8.655	165.032
11.34	633.9	11.68	609.9	9.92	550	11.51	522.7	11.48	555.4			8.6	182.959	8.93333	139.636	8.26667	150.238	8.92167	140.111	8.74667	165.936
11.44	635.6	11.78	612.5	10.02	551.8	11.61	524.4	11.55	555.4			8.68333	183.332	9.01667	140.159	8.35	150.599	9.005	140.486	8.805	165.82
11.51	637.3	11.84	613.4	10.08	552.6	11.68	526.1	11.65	558.5			8.74167	183.76	9.06667	140.304	8.4	150.738	9.06333	140.902	8.88833	166.704
11.61	639	11.94	615.1	10.19	553.5	11.78	528.7	11.72	558.5			8.825	184.132	9.15	140.598	8.49167	150.839	9.14667	141.546	8.94667	166.587
11.67	640.7	12.01	616.8	10.25	555.2	11.86	529.5	11.83	558.5			8.875	184.576	9.20833	140.931	8.54167	151.223	9.21333	141.675	9.03833	166.403
11.78	641.6	12.11	617.6	10.36	556.9	11.96	532.1	11.89	561.7			8.96667	184.667	9.29167	140.996	8.63333	151.541	9.29667	142.318	9.08833	167.384
11.85	643.3	12.18	620.2	10.42	557.7	12.04	533.8	12	564.8			9.025	185.091	9.35	141.556	8.68333	151.679	9.36333	142.716	9.18	168.246
11.95	644.1	12.29	621.9	10.53	560.3	12.14	536.4	12.07	564.8			9.10833	185.167	9.44167	141.832	8.775	152.24	9.44667	143.356	9.23833	168.128
12.02	645.9	12.36	622.8	10.6	562	12.22	537.2	12.17	568			9.16667	185.623	9.5	141.962	8.83333	152.609	9.51333	143.483	9.32167	169.038
12.12	647.6	12.47	625.3	10.71	564.6	12.33	538.9	12.24	568			9.25	185.989	9.59167	142.439	8.925	153.167	9.605	143.836	9.38	168.919
12.2	649.3	12.54	625.3	10.77	565.4	12.4	540.6	12.35	568			9.31667	186.392	9.65	142.341	8.975	153.304	9.66333	144.246	9.47167	168.732
12.31	650.1	12.65	627	10.88	568.9	12.5	542.3	12.42	571.1			9.40833	186.446	9.74167	142.614	9.06667	154.104	9.74667	144.612	9.53	169.656
12.38	651	12.72	627.9	10.94	570.6	12.57	544.1	12.53	571.1			9.46667	186.607	9.8	142.742	9.11667	154.483	9.805	145.05	9.62167	169.468
12.49	651.8	12.82	629.6	11.04	572.3	12.68	545.8	12.6	574.3			9.55833	186.66	9.88333	143.029	9.2	154.808	9.89667	145.4	9.68	170.423
12.56	652.7	12.9	630.5	11.11	574	12.76	547.5	12.7	574.3			9.61667	186.82	9.95	143.142	9.25833	155.172	9.96333	145.792	9.76333	170.252
12.67	654.4	13.01	632.2	11.21	577.4	12.86	549.2	12.77	574.3			9.70833	187.163	10.0417	143.413	9.34167	155.954	10.0467	146.155	9.82167	170.132
12.74	656.1	13.08	634.7	11.28	579.1	12.94	550	12.88	577.4			9.76667	187.581	10.1	143.941	9.4	156.317	10.1133	146.277	9.91333	170.981
12.85	657.8	13.19	636.4	11.39	581.7	13.04	552.6	12.94	577.4			9.85833	187.922	10.1917	144.21	9.49167	156.867	10.1967	146.906	9.96333	170.878
12.92	659.5	13.26	637.3	11.45	584.3	13.12	553.5	13.05	580.6			9.91667	188.339	10.25	144.336	9.54167	157.485	10.2633	147.057	10.055	171.758
13.04	661.3	13.37	639	11.56	585.1	13.23	556	13.12	580.6			10.0167	188.691	10.3417	144.604	9.63333	157.548	10.355	147.64	10.1133	171.637
13.11	662.1	13.45	639.9	11.62	586.8	13.3	557.7	13.22	583.8			10.075	188.816	10.4083	144.714	9.68333	157.922	10.4133	148.042	10.1967	172.532
13.22	664.7	13.56	642.4	11.73	589.4	13.41	560.3	13.29	583.8			10.1667	189.443	10.5	145.181	9.775	158.468	10.505	148.653	10.255	172.41
13.29	666.4	13.63	643.3	11.8	589.4	13.48	562	13.39	586.9			10.225	189.856	10.5583	145.305	9.83333	158.37	10.5633	149.054	10.3383	173.269
13.4	667.2	13.74	645.9	11.9	590.3	13.59	563.7	13.46	586.9			10.3167	189.902	10.65	145.794	9.91667	158.472	10.655	149.394	10.3967	173.146
13.48	669	13.81	647.6	11.97	592	13.66	565.4	13.56	586.9			10.3833	190.326	10.7083	146.116	9.975	158.83	10.7133	149.793	10.48	172.971
13.58	669.8	13.92	649.3	12.07	595.4	13.77	567.2	13.63	590.1			10.4667	190.391	10.8	146.38	10.0583	159.601	10.805	150.162	10.5383	173.913
13.66	669.8	13.99	650.1	12.14	597.1	13.84	568.9	13.73	590.1			10.5333	190.236	10.8583	146.477	10.1167	159.957	10.8633	150.56	10.6217	173.736
13.76	671.5	14.1	652.7	12.25	599.7	13.94	570.6	13.79	593.2			10.6167	190.588	10.95	146.963	10.2083	160.497	10.9467	150.911	10.6717	174.66
13.84	672.4	14.17	653.6	12.31	600.5	14.01	571.4	13.9	593.2			10.6833	190.721	11.0083	147.084	10.2583	160.626	11.005	151.042	10.7633	174.466
13.94	674.1	14.28	655.3	12.41	601.4	14.11	574.9	13.96	593.2			10.7667	191.072	11.1	147.344	10.3417	160.724	11.0883	151.924	10.8133	174.359
14.01	674.9	14.35	656.1	12.48	603.1	14.18	575.7	14.06	596.4			10.825	191.191	11.1583	147.44	10.4	161.078	11.1467	152.054	10.8967	175.242
14.12	675.8	14.46	657.8	12.59	604.8	14.29	577.4	14.13	596.4			10.9167	191.265	11.25	147.699	10.4917	161.374	11.2383	152.387	10.955	175.118
14.19	676.7	14.53	657.8	12.65	605.7	14.36	579.1	14.23	599.5			10.975	191.416	11.3083	147.596	10.5417	161.528	11.2967	152.78	11.0383	175.965
14.29	677.5	14.63	659.5	12.76	608.2	14.46	580	14.3	599.5			11.0583	191.476	11.3917	147.869	10.6333	162.036	11.38	152.891	11.0967	175.84
14.36	678.4	14.7	660.4	12.83	608.2	14.53	581.7	14.4	602.7			11.1167	191.626	11.45	147.988	10.6917	161.935	11.4383	153.284	11.18	176.718
14.47	679.2	14.81	662.1	12.93	609.1	14.63	582.6	14.47	602.7			11.2083	191.666	11.5417	148.245	10.775	162.03	11.5217	153.394	11.2383	176.592
14.54	678.4	14.87	663	13	609.1	14.7	582.6	14.58	602.7			11.2667	191.275	11.5917	148.378	10.8333	161.928	11.58	153.285	11.33	176.394
14.64	679.2	14.98	663.8	13.11	610.8	14.8	584.3	14.65	605.8			11.35	191.334	11.6833	148.412	10.925	162.221	11.6633	153.629	11.3883	177.29
14.71	679.2	15.05	663.8	13.18	612.5	14.87	585.1	14.76	605.8			11.4083	191.197	11.7417	148.308	10.9833	162.571	11.7217	153.755	11.48	177.091
14.81	680.1	15.15	663.8	13.21	612.5	14.97	586	14.83	609			11.4917	191.287	11.825	148.159	11.0083	162.527	11.805	153.863	11.5383	178.017
14.88	680.1	15.22	663.8	13.21	612.5	15.04	586	14.94	612.2			11.55	191.149	11.8833	148.055	11.0083	162.527	11.8633	153.754	11.63	178.869
14.98	681.8	15.32	665.5	13.32	613.4	15.14	588.5	15.02	612.2			11.6333	191.492	11.9667	148.324	11.1	162.606	11.9467	154.33	11.6967	178.723
15.05	682.6	15.38	666.4	13.39	614.2	15.21	588.5	15.12	615.3			11.6917	191.608	12.0167	148.456	11.1583	162.716	12.005	154.22	11.78	179.557
15.15	682.6	15.49	666.4	13.5	615.1	15.31	589.4	15.19	615.3			11.775	191.412	12.1083	148.291	11.25	162.794	12.0883	154.326	11.8383	179.429
15.22	682.6	15.55	667.2	13.57	615.9	15.38	590.3	15.3	618.5			11.8333	191.274	12.1583	148.398	11.3083	162.903	12.1467	154.48	11.93	180.275
15.32	681.8	15.66	668.1	13.68	615.1	15.48	592	15.37	618.5			11.9167	190.825	12.25	148.454	11.4	162.531	12.23	154.819	11.9883	180.146
15.39	682.6	15.72	669	13.74	616.8	15.55	592.8	15.47	621.6			11.975	190.94	12.3	148.584	11.45	162.892	12.2883	154.942	12.0717	180.975
15.49	682.6	15.82	669	13.85	617.6	15.66	594.5	15.55	621.6			12.0583	190.743	12.3833	148.435	11.5417	162.942	12.38	155.263	12.1383	180.827
15.56	683.5	15.89	670.7	13.92	617.6	15.72	595.4	15.65	624.8			12.1167	190.889	12.4417	148.745	11.6	162.84	12.43	155.431	12.2217	181.686
15.67	683.5	16	671.5	14.03	619.3	15.82	596.2	15.73	624.8			12.2083	190.673	12.5333	148.775	11.6917	163.126	12.5133	155.505	12.2883	181.537
15.73	683.5	16.07	672.4	14.1	620.2	15.89	597.1	15.83	627.9			12.2583	190.554	12.5917	148.89	11.75	163.26	12.5717	155.655	12.3717	182.361
15.84	684.4	16.17	673.2	14.21	621	15.99	598.8	15.9	627.9			12.35	190.621	12.675	148.934	11.8417	163.309	12.655	155.99	12.43	182.23
15.91	684.4	16.23	673.2	14.28	621.9	16.06	599.7	16.01	631.1			12.4083	190.483	12.725	148.844	11.9	163.442	12.7133	156.14	12.5217	183.066
16.01	685.2	16.34	674.9	14.39	622.8	16.16	600.5	16.08	631.1			12.4917	190.537	12.8167	149.091	11.9917	163.516	12.7967	156.212	12.58	182.934
16.08	685.2	16.41	674.9	14.47	622.8	16.22	602.2	16.19	634.2			12.55	190.399	12.875	148.986	12.0583	163.398	12.8467	156.609	12.6717	183.734
16.18	684.4	16.5	676.7	14.57	624.5	16.32	603.9	16.26	634.2			12.6333	191.301	12.95	149.287	12.1417	163.695	12.93	156.942	12.73	183.601
16.25	684.4	16.57	677.5	14.64	625.3	16.39	604.8	16.37	634.2			12.6917	191.163	13.0083	149.375	12.2	163.801	12.9883	157.09	12.8217	183.393
16.35	684.4	16.67	678.4	14.75	626.2	16.49	605.7	16.44	637.4			12.775	190.966	13.0917	149.442	12.2917	163.873	13.0717	157.189	12.88	184.298
16.41	685.2	16.74	680.1	14.82	627	16.56	606.5	16.54	640.6			12.825	191.097	13.15	149.748	12.35	163.979	13.13	157.307	12.9633	185.144
16.51	685.2	16.84	680.1	14.92	628.7	16.66	608.2	16.61	640.6			12.9083	190.9	13.2333	149.596	12.4333	164.274	13.2133	157.636	13.0217	185.01
16.58	686.1	16.9	680.9	14.99	629.6	16.73	609.1	16.72	640.6			12.9667	191.043	13.2833	149.698	12.4917	164.404	13.2717	157.783	13.1133	184.8
16.68	686.9	17	681.8	15.09	631.3	16.84	610.8	16.79	640.6			13.05	191.095	13.3667	149.763	12.575	164.698	13.3633	158.095	13.1717	184.666
16.75	686.9	17.07	682.6	15.16	632.2	16.91	611.6	16.89	640.6			13.1083	190.957	13.425	149.85	12.6333	164.828	13.4217	158.211	13.255	184.474
16.85	686.9	17.17	683.5	15.26	633.9	17.02	612.5	16.97	643.7			13.1917	190.759	13.5083	149.914	12.7167	165.121	13.5133	158.291	13.3217	185.322
16.92	687.8	17.24	684.4	15.33	633.9	17.09	614.2	17.07	643.7			13.25	190.9	13.5667	150.024	12.775	165.016	13.5717	158.666	13.405	185.129
17.02	687.8	17.35	685.2	15.43	635.6	17.2	615.1	17.15	643.7			13.3333	190.702	13.6583	150.048	12.8583	165.307	13.6633	158.744	13.4717	184.976
17.1	687.8	17.42	686.1	15.5	637.3	17.27	615.9	17.25	643.7			13.4	190.544	13.7167	150.158	12.9167	165.644	13.7217	158.859	13.555	184.783
17.2	688.6	17.53	687.8	15.61	638.2	17.37	617.6	17.32	646.9			13.4833	190.594	13.8083	150.398	13.0083	165.711	13.805	159.183	13.6133	185.678
17.27	687.8	17.6	687.8	15.67	639.9	17.44	619.3	17.42	646.9			13.5417	190.207	13.8667	150.29	13.0583	166.061	13.8633	159.555	13.6967	185.485
17.39	687.8	17.71	688.6	15.77	641.6	17.56	621	17.5	646.9			13.6417	191.319	13.9583	150.313	13.1417	166.35	13.9633	159.844	13.7633	185.33
17.45	687.8	17.78	689.5	15.84	642.4	17.63	621.9	17.6	646.9			13.6917	191.2	14.0167	150.421	13.2	166.451	14.0217	159.986	13.8467	185.137
17.56	688.6	17.89	690.3	15.94	644.1	17.74	623.6	17.67	646.9			13.7833	191.23	14.1083	150.443	13.2833	166.738	14.1133	160.29	13.905	185.002
17.64	688.6	17.97	690.3	16.01	645.9	17.81	624.5	17.77	650			13.85	191.071	14.175	150.32	13.3417	167.097	14.1717	160.431	13.9883	185.801
17.75	689.5	18.08	692.1	16.11	647.6	17.92	626.2	17.84	650			13.9417	191.131	14.2667	150.581	13.425	167.383	14.2633	160.733	14.0467	185.666
17.82	689.5	18.15	692.9	16.18	649.3	18	627.9	17.94	650			14	190.992	14.325	150.62	13.4833	167.715	14.33	161.085	14.13	185.471
17.93	688.6	18.27	695.5	16.28	651	18.11	628.7	18.01	653.2			14.0917	190.496	14.425	150.68	13.5667	167.999	14.4217	161.129	14.1883	186.358
18	689.5	18.34	696.3	16.35	651	18.17	630.5	18.12	653.2			14.15	190.635	14.4833	150.71	13.625	167.891	14.4717	161.541	14.28	186.143
18.11	688.6	18.45	696.3	16.45	652.7	18.29	632.2	18.19	653.2			14.2417	190.594	14.575	150.75	13.7083	168.174	14.5717	161.823	14.3383	186.007
18.18	688.6	18.52	697.2	16.52	655.3	18.36	633.9	18.29	656.3			14.3	190.207	14.6333	150.78	13.7667	168.736	14.63	162.188	14.4217	186.8
18.29	690.3	18.63	698.9	16.63	657	18.47	635.6	18.36	656.3			14.3917	191.319	14.725	150.83	13.8583	169.002	14.7217	162.485	14.48	186.663
18.36	690.3	18.71	698.9	16.7	657	18.54	635.6	18.46	656.3			14.45	191.2	14.7917	150.87	13.9167	168.893	14.78	162.367	14.5633	186.467
18.48	690.3	18.81	700.6	16.8	657.8	18.65	638.2	18.53	656.3			14.55	191.23	14.875	150.91	14	168.942	14.8717	162.918	14.6217	186.329
18.55	689.5	18.89	701.5	16.87	659.5	18.72	639.9	18.63	659.5			14.6083	191.071	14.9417	150.95	14.0583	169.269	14.93	163.28	14.705	187.15
18.66	689.5	18.99	702.3	16.97	663	18.82	642.4	18.7	659.5			14.7	191.131	15.025	150.98	14.1417	170.01	15.0133	163.818	14.7633	187.012
18.73	690.3	19.07	702.3	17.04	663.8	18.9	643.3	18.8	659.5			14.7583	190.992			14.2	170.105			14.8467	186.815
18.84	690.3	19.17	703.2	17.14	665.5	19	645	18.86	662.6			14.85	190.496			14.2833	170.383			14.8967	187.68
18.91	690.3	19.25	704	17.21	666.4	19.08	645.9	18.96	662.6			14.9083	190.635			14.3417	170.502			14.98	187.482
19.02	688.6	19.35	705.7	17.31	669	19.18	646.7	19.03	662.6			15	191.319			14.425	171.009			15.0383	187.343
19.09	688.6	19.43	706.6	17.38	670.7	19.25	647.6	19.13	665.8							14.4833	171.332
19.2	687.8	19.54	708.3	17.48	672.4	19.35	649.3	19.2	665.8							14.5667	171.606
19.27	687.8	19.61	708.3	17.55	674.1	19.42	650.1	19.3	669							14.625	171.928
19.37	687.8	19.71	708.3	17.66	674.1	19.52	652.7	19.37	669							14.7167	171.752
19.44	686.9	19.78	709.2	17.72	674.1	19.59	652.7	19.48	669							14.7667	171.656
19.54	686.1	19.88	710	17.83	674.1	19.69	653.6	19.55	672.1							14.8583	171.48
19.62	685.2	19.96	710.9	17.9	674.9	19.76	653.6	19.66	672.1							14.9167	171.572
19.72	685.2	20.06	710	18.01	675.8	19.86	654.4	19.73	672.1							15.0083	171.624
19.78	683.5	20.12	710.9	18.08	675.8	19.93	655.3	19.83	675.3
19.89	682.6	20.22	710.9	18.19	676.7	20.03	656.1	19.91	675.3
19.96	682.6	20.29	710.9	18.25	677.5	20.11	657	20.02	678.4
20.06	681.8	20.4	711.7	18.36	677.5	20.21	657.8	20.09	678.4
20.13	680.9	20.47	712.6	18.43	678.4	20.28	658.7	20.2	681.6
20.23	680.9	20.57	713.4	18.54	677.5	20.38	659.5	20.27	681.6
20.3	680.1	20.64	714.3	18.62	677.5	20.45	659.5	20.38	684.7
20.4	679.2	20.74	714.3	18.72	678.4	20.55	662.1	20.45	684.7
20.47	678.4	20.81	714.3	18.8	677.5	20.62	662.1	20.56	684.7
20.58	675.8	20.91	715.1	18.91	678.4	20.72	663.8	20.63	687.9
20.65	674.9	20.98	716	18.98	678.4	20.79	663.8	20.73	684.7
20.75	674.1	21.08	716	19.08	678.4	20.89	664.7	20.81	687.9
20.82	672.4	21.15	716	19.15	680.1	20.96	665.5	20.91	687.9
20.92	671.5	21.25	716	19.26	679.2	21.06	666.4	20.98	687.9
20.99	671.5	21.32	716	19.33	680.9	21.12	667.2	21.09	691
21.09	670.7	21.42	716	19.44	680.9	21.23	669.8	21.17	691
21.15	669.8	21.49	716.9	19.52	680.9	21.29	670.7	21.27	691
21.26	669.8	21.59	716	19.62	681.8	21.39	671.5	21.34	694.2
21.32	669.8	21.66	716.9	19.69	682.6	21.46	672.4	21.45	694.2
21.43	669	21.76	717.7	19.8	684.4	21.57	673.2	21.52	694.2
21.5	667.2	21.83	717.7	19.87	685.2	21.64	673.2	21.62	697.4
21.6	666.4	21.93	716.9	19.98	685.2	21.75	674.9	21.7	697.4
21.67	664.7	21.99	716.9	20.05	686.9	21.82	675.8	21.8	697.4
21.77	663.8	22.09	716.9	20.15	687.8	21.93	677.5	21.87	697.4
21.84	663	22.16	716.9	20.22	688.6	22	678.4	21.98	700.5
21.94	663	22.27	716.9	20.32	689.5	22.1	680.9	22.05	700.5
22.01	663	22.34	717.7	20.38	690.3	22.18	680.9	22.16	700.5
22.11	663	22.44	717.7	20.5	692.1	22.28	682.6	22.22	700.5
22.18	663	22.52	718.6	20.56	693.8	22.35	683.5	22.33	700.5
22.29	663.8	22.62	718.6	20.67	693.8	22.46	684.4	22.4	700.5
22.36	663.8	22.7	718.6	20.73	694.6	22.54	685.2	22.5	700.5
22.47	663	22.81	717.7	20.84	697.2	22.64	686.9	22.57	703.7
22.54	663.8	22.88	718.6	20.9	697.2	22.71	688.6	22.67	703.7
22.66	664.7	22.99	719.4	21	698.9	22.82	689.5	22.75	703.7
22.73	665.5	23.06	720.3	21.07	698.9	22.9	691.2	22.86	703.7
22.84	666.4	23.17	721.1	21.17	699.7	23	692.9	22.92	706.8
22.91	667.2	23.24	722.8	21.24	700.6	23.08	693.8	23.03	703.7
23.02	668.1	23.35	722.8	21.34	702.3	23.18	695.5	23.1	703.7
23.09	667.2	23.42	723.7	21.42	702.3	23.26	696.3	23.2	706.8
23.2	668.1	23.53	723.7	21.52	704	23.37	697.2	23.27	706.8
23.28	669	23.61	723.7	21.58	706.6	23.44	697.2	23.37	706.8
23.38	669.8	23.72	724.6	21.69	708.3	23.55	699.7	23.44	706.8
23.46	670.7	23.79	725.4	21.76	710	23.62	701.5	23.54	706.8
23.57	670.7	23.9	726.3	21.86	710.9	23.73	703.2	23.6	710
23.64	671.5	23.97	726.3	21.92	711.7	23.8	704	23.71	710
23.75	673.2	24.08	727.1	22.03	711.7	23.91	704.9	23.77	710
23.82	673.2	24.15	728.8	22.1	713.4	23.97	706.6	23.87	713.1
23.93	673.2	24.26	728	22.2	716	24.08	708.3	23.94	713.1
24	672.4	24.33	728	22.26	716.9	24.15	708.3	24.04	713.1
24.1	673.2	24.44	728	22.36	717.7	24.26	710	24.11	713.1
24.18	673.2	24.51	728.8	22.44	717.7	24.32	710	24.21	713.1
24.28	674.1	24.62	728.8	22.55	718.6	24.43	711.7	24.28	716.3
24.35	673.2	24.69	728.8	22.61	719.4	24.49	712.6	24.38	716.3
24.45	673.2	24.79	729.7	22.72	720.3	24.6	713.4	24.46	716.3
24.52	673.2	24.86	729.7	22.79	721.1	24.66	714.3	24.56	716.3
24.62	673.2	24.96	730.5	22.89	721.1	24.76	715.1	24.63	719.4
24.69	674.1	25.02	729.7	22.96	722.8	24.83	716	24.74	719.4
24.79	674.1	25.13	729.7	23.06	722	24.94	716.9	24.81	722.6
24.86	674.1	25.2	728.8	23.13	722	25.01	716.9	24.92	722.6
24.96	674.9	25.3	729.7	23.24	722.8	25.11	717.7	24.99	722.6
25.03	674.9	25.37	729.7	23.31	722.8	25.17	717.7	25.1	725.8
25.14	674.9	25.47	728.8	23.42	724.6	25.27	718.6	25.17	725.8
25.2	674.9	25.54	728.8	23.49	724.6	25.34	719.4	25.27	728.9
25.31	674.9	25.64	730.5	23.6	724.6	25.44	719.4	25.35	728.9
25.37	674.9	25.71	729.7	23.67	724.6	25.51	721.1	25.45	728.9
25.47	674.9	25.81	730.5	23.77	723.7	25.61	722	25.52	732.1
25.54	676.7	25.88	730.5	23.84	724.6	25.68	722	25.63	732.1
25.64	677.5	25.98	730.5	23.95	724.6	25.78	722.8	25.7	735.2
25.71	678.4	26.05	729.7	24.02	725.4	25.84	723.7	25.81	735.2
25.82	679.2	26.15	728.8	24.12	726.3	25.95	724.6	25.87	735.2
25.89	680.1	26.22	728.8	24.2	726.3	26.02	725.4	25.98	738.4
25.99	681.8	26.32	728.8	24.3	726.3	26.12	727.1	26.05	738.4
26.06	681.8	26.39	728.8	24.38	725.4	26.19	727.1	26.16	741.5
26.16	683.5	26.49	728.8	24.48	727.1	26.29	728	26.23	741.5
26.23	684.4			24.56	727.1	26.35	728.8	26.34	741.5
26.33	685.2			24.67	727.1	26.45	729.7	26.41	741.5
26.4	686.1			24.73	727.1	26.53	731.4	26.51	741.5
26.5	686.1			24.85	727.1	26.63	732.3	26.58	741.5
26.56	686.1			24.92	728
26.66	686.1			25.02	728.8
26.73	686.1			25.09	728.8
				25.19	729.7
				25.25	730.5
				25.34	703.2
				25.34	681.8
