# Supplementary material for: Effect of freeze‒thaw cycles on root–Soil composite mechanical properties and slope stability
Source: PLoS One. 2024 Apr 25;19(4):e0302409. doi: 10.1371/journal.pone.0302409 (PMC11045164; doi:10.1371/journal.pone.0302409)
Supplement: S1 File — (ZIP) [file pone.0302409.s001.zip › Original data/original data/三轴/200kpa/200kpa改/(D0G0,200kpa)20211021BS04_uu_1.xlsx]

## Sheet: _20211021BS04_uu_1
ID	GCID	SpecimenID	TstMode	TimeMin	Squareroot	WeiYa	wytb	FanYa1	KongYa	CR	fytb	TiBian	ZhouXWeiYi	Q1dQ3	TargetWY	TargetFY1	TargetZYLC	TargetStrainSpd	TargetSYWD	TargetZTWD	E1	TuArea	Q11	Q31	Q11cQ31	HalfQ1pQ3	HalfQ1dQ3	Saturation	HalfQ11pQ31	Q1	K0	Ev	Er	sywd	ttwd	ztwd
1	20211021BS04	1	UU试验	0	0	200	0	9	0	0	0	25.5	0	9.2	187	0	0	1	1	1	0	12	0	0	0	0	0	0	0	0	0	0	0	31	28.7	30.8
2	20211021BS04	1	UU试验	0.07	0.26	200	0	-1	26	16.3	0	25.5	0	13.6	187	0	0	1	1	1	0	12	187.6	174	1.08	306.8	6.8	0	204.5	178.5	0.94	0	0	31	28.6	30.7
3	20211021BS04	1	UU试验	0.12	0.34	199	0	-1	26	34.2	0	25.5	0.05	28.5	187	0	0	1	1	1	0.06	12	201.5	173	1.16	312.75	14.25	0	208.5	182.5	0.87	0	-0.03	31	28.6	30.7
4	20211021BS04	1	UU试验	0.22	0.47	200	0	-1	26	43.6	0	27.4	0.16	36.3	187	0	0	1	1	1	0.2	12	210.3	174	1.21	318.15	18.15	0	212.1	186.1	0.85	0	-0.1	31	28.6	30.7
5	20211021BS04	1	UU试验	0.3	0.55	200	0	-1	26	47	0	25.5	0.26	39.2	187	0	0	1	1	1	0.33	12.06	213.2	174	1.23	319.6	19.6	0	213.1	187.1	0.84	0	-0.17	31	28.7	30.7
6	20211021BS04	1	UU试验	0.38	0.62	199	0	-1	26	48.8	0	25.5	0.34	40.5	187	0	0	1	1	1	0.43	12.06	213.5	173	1.23	318.75	20.25	0	212.5	186.5	0.83	0	-0.22	30.9	28.6	30.7
7	20211021BS04	1	UU试验	0.43	0.66	200	0	-1	26	53	0	27.4	0.42	43.9	187	0	0	1	1	1	0.53	12.06	217.9	174	1.25	321.95	21.95	0	214.6	188.6	0.82	0	-0.27	31	28.7	30.7
8	20211021BS04	1	UU试验	0.52	0.72	199	0	-1	26	56.5	0	27.4	0.49	46.8	187	0	0	1	1	1	0.61	12.06	219.8	173	1.27	321.9	23.4	0	214.6	188.6	0.81	0	-0.31	30.9	28.6	30.7
9	20211021BS04	1	UU试验	0.6	0.77	199	0	-1	26	63.3	0	25.5	0.56	52.5	187	0	0	1	1	1	0.7	12.06	225.5	173	1.3	324.75	26.25	0	216.5	190.5	0.79	0	-0.35	30.9	28.6	30.7
10	20211021BS04	1	UU试验	0.68	0.83	200	0	-1	26	68.4	0	27.4	0.68	56.7	187	0	0	1	1	1	0.85	12.12	230.7	174	1.33	328.35	28.35	0	218.9	192.9	0.78	0	-0.43	30.9	28.7	30.7
11	20211021BS04	1	UU试验	0.77	0.88	200	0	-1	27	71.9	0	27.4	0.75	59.3	187	0	0	1	1	1	0.94	12.12	232.3	173	1.34	329.65	29.65	0	219.8	192.8	0.77	0	-0.47	30.9	28.7	30.7
12	20211021BS04	1	UU试验	0.85	0.92	199	0	-1	26	77.8	0	27.4	0.87	64.2	187	0	0	1	1	1	1.09	12.12	237.2	173	1.37	330.6	32.1	0	220.4	194.4	0.76	0	-0.55	30.9	28.6	30.7
13	20211021BS04	1	UU试验	0.93	0.97	200	0	-1	27	81.3	0	27.4	0.94	67.1	187	0	0	1	1	1	1.18	12.12	240.1	173	1.39	333.55	33.55	0	222.4	195.4	0.75	0	-0.59	30.9	28.7	30.7
14	20211021BS04	1	UU试验	1.02	1.01	199	0	-1	27	87.3	0	27.4	1.06	72	187	0	0	1	1	1	1.33	12.19	244	172	1.42	334.5	36	0	223	196	0.73	0	-0.67	30.9	28.7	30.7
15	20211021BS04	1	UU试验	1.1	1.05	200	0	-1	27	89.8	0	27.4	1.13	73.7	187	0	0	1	1	1	1.41	12.19	246.7	173	1.43	336.85	36.85	0	224.6	197.6	0.73	0	-0.71	30.9	28.7	30.7
16	20211021BS04	1	UU试验	1.18	1.09	200	0	-1	27	92.4	0	27.4	1.25	75.8	187	0	0	1	1	1	1.56	12.19	248.8	173	1.44	337.9	37.9	0	225.3	198.3	0.73	0	-0.78	30.9	28.7	30.7
17	20211021BS04	1	UU试验	1.27	1.13	200	0	-1	27	95.8	0	27.4	1.32	78.6	187	0	0	1	1	1	1.65	12.19	251.6	173	1.45	339.3	39.3	0	226.2	199.2	0.72	0	-0.83	30.9	28.6	30.7
18	20211021BS04	1	UU试验	1.35	1.16	200	0	-1	27	97.5	0	27.4	1.43	80	187	0	0	1	1	1	1.79	12.25	253	173	1.46	340	40	0	226.7	199.7	0.71	0	-0.9	30.9	28.7	30.7
19	20211021BS04	1	UU试验	1.43	1.2	200	0	-1	27	97.5	0	27.4	1.51	79.6	187	0	0	1	1	1	1.89	12.25	252.6	173	1.46	339.8	39.8	0	226.5	199.5	0.72	0	-0.95	30.9	28.7	30.7
20	20211021BS04	1	UU试验	1.52	1.23	199	0	-1	27	98.4	0	27.4	1.63	80.3	187	0	0	1	1	1	2.04	12.25	252.3	172	1.47	338.65	40.15	0	225.8	198.8	0.71	0	-1.02	30.9	28.7	30.7
21	20211021BS04	1	UU试验	1.6	1.26	199	0	-1	27	100.1	0	27.4	1.7	81.7	187	0	0	1	1	1	2.13	12.25	253.7	172	1.48	339.35	40.85	0	226.2	199.2	0.71	0	-1.07	30.9	28.7	30.7
22	20211021BS04	1	UU试验	1.68	1.3	200	0	-1	27	100.1	0	27.4	1.82	81.7	187	0	0	1	1	1	2.28	12.31	254.7	173	1.47	340.85	40.85	0	227.2	200.2	0.71	0	-1.14	30.9	28.7	30.6
23	20211021BS04	1	UU试验	1.77	1.33	200	0	-1	27	100.9	0	27.4	1.9	82	187	0	0	1	1	1	2.38	12.31	255	173	1.47	341	41	0	227.3	200.3	0.71	0	-1.19	30.8	28.7	30.6
24	20211021BS04	1	UU试验	1.85	1.36	199	0	-1	27	103.5	0	27.4	2.01	84.1	187	0	0	1	1	1	2.51	12.31	256.1	172	1.49	340.55	42.05	0	227	200	0.7	0	-1.25	30.8	28.7	30.6
25	20211021BS04	1	UU试验	1.93	1.39	199	0	-2	27	104.4	0	27.4	2.08	84.8	187	0	0	1	1	1	2.6	12.31	256.8	172	1.49	340.9	42.4	0	227.3	200.3	0.7	0	-1.3	30.8	28.7	30.6
26	20211021BS04	1	UU试验	2.02	1.42	200	0	-1	28	106.9	0	27.4	2.19	86.8	187	0	0	1	1	1	2.74	12.31	258.8	172	1.5	343.4	43.4	0	228.9	200.9	0.7	0	-1.37	30.8	28.7	30.6
27	20211021BS04	1	UU试验	2.1	1.45	200	0	-1	28	111.2	0	27.4	2.26	90.3	187	0	0	1	1	1	2.83	12.37	262.3	172	1.53	345.15	45.15	0	230.1	202.1	0.69	0	-1.42	30.8	28.7	30.6
28	20211021BS04	1	UU试验	2.18	1.48	199	0	-1	27	137.7	0	27.4	2.37	111.3	187	0	0	1	1	1	2.96	12.37	283.3	172	1.65	354.15	55.65	0	236.1	209.1	0.64	0	-1.48	30.8	28.7	30.6
29	20211021BS04	1	UU试验	2.27	1.51	200	0	-1	28	181.4	0	27.4	2.45	146.6	187	0	0	1	1	1	3.06	12.37	318.6	172	1.85	373.3	73.3	0	248.9	220.9	0.58	0	-1.53	30.8	28.7	30.6
30	20211021BS04	1	UU试验	2.35	1.53	200	0	-1	28	233.5	0	29.2	2.55	188.8	187	0	0	1	1	1	3.19	12.37	360.8	172	2.1	394.4	94.4	0	262.9	234.9	0.51	0	-1.6	30.8	28.7	30.6
31	20211021BS04	1	UU试验	2.43	1.56	200	0	-1	28	263.5	0	29.2	2.63	213	187	0	0	1	1	1	3.29	12.43	385	172	2.24	406.5	106.5	0	271	243	0.48	0	-1.65	30.8	28.7	30.6
32	20211021BS04	1	UU试验	2.52	1.59	199	0	-1	29	302	0	29.2	2.73	243	187	0	0	1	1	1	3.41	12.43	413	170	2.43	420	121.5	0	280	251	0.45	0	-1.71	30.8	28.7	30.6
33	20211021BS04	1	UU试验	2.6	1.61	199	0	-1	29	327.6	0	29.2	2.8	263.6	187	0	0	1	1	1	3.5	12.43	433.6	170	2.55	430.3	131.8	0	286.9	257.9	0.43	0	-1.75	30.8	28.7	30.6
34	20211021BS04	1	UU试验	2.68	1.64	200	0	-1	30	361	0	29.2	2.9	290.4	187	0	0	1	1	1	3.63	12.43	460.4	170	2.71	445.2	145.2	0	296.8	266.8	0.41	0	-1.82	30.8	28.7	30.6
35	20211021BS04	1	UU试验	2.77	1.66	200	0	-1	30	383.2	0	31	2.98	308.3	187	0	0	1	1	1	3.73	12.5	478.3	170	2.81	454.15	154.15	0	302.8	272.8	0.39	0	-1.87	30.8	28.7	30.6
36	20211021BS04	1	UU试验	2.85	1.69	200	0	-1	30	412.3	0	31	3.08	329.8	187	0	0	1	1	1	3.85	12.5	499.8	170	2.94	464.9	164.9	0	309.9	279.9	0.38	0	-1.93	30.8	28.7	30.6
37	20211021BS04	1	UU试验	2.93	1.71	200	0	-1	31	432.9	0	31	3.15	346.3	187	0	0	1	1	1	3.94	12.5	515.3	169	3.05	473.15	173.15	0	315.4	284.4	0.37	0	-1.97	30.8	28.7	30.6
38	20211021BS04	1	UU试验	3.02	1.74	200	0	-1	31	460.2	0	31	3.26	368.2	187	0	0	1	1	1	4.08	12.5	537.2	169	3.18	484.1	184.1	0	322.7	291.7	0.35	0	-2.04	30.8	28.7	30.5
39	20211021BS04	1	UU试验	3.1	1.76	200	0	-1	31	479	0	31	3.33	383.2	187	0	0	1	1	1	4.16	12.5	552.2	169	3.27	491.6	191.6	0	327.7	296.7	0.34	0	-2.08	30.7	28.7	30.5
40	20211021BS04	1	UU试验	3.18	1.78	200	0	-1	32	506.4	0	32.8	3.43	405.1	187	0	0	1	1	1	4.29	12.56	573.1	168	3.41	502.55	202.55	0	335	303	0.33	0	-2.15	30.8	28.7	30.5
41	20211021BS04	1	UU试验	3.27	1.81	200	0	-1	32	523.5	0	32.8	3.51	416.8	187	0	0	1	1	1	4.39	12.56	584.8	168	3.48	508.4	208.4	0	338.9	306.9	0.32	0	-2.2	30.7	28.7	30.5
42	20211021BS04	1	UU试验	3.35	1.83	199	0	-1	32	550	0	32.8	3.62	437.9	187	0	0	1	1	1	4.53	12.56	604.9	167	3.62	517.45	218.95	0	345	313	0.31	0	-2.27	30.7	28.7	30.5
43	20211021BS04	1	UU试验	3.43	1.85	200	0	-1	33	567.2	0	32.8	3.7	451.6	187	0	0	1	1	1	4.63	12.56	618.6	167	3.7	525.8	225.8	0	350.5	317.5	0.31	0	-2.32	30.7	28.7	30.5
44	20211021BS04	1	UU试验	3.52	1.88	200	0	-1	33	592.8	0	32.8	3.81	472	187	0	0	1	1	1	4.76	12.62	639	167	3.83	536	236	0	357.3	324.3	0.3	0	-2.38	30.7	28.7	30.5
45	20211021BS04	1	UU试验	3.6	1.9	200	0	-1	33	607.4	0	32.8	3.89	481.3	187	0	0	1	1	1	4.86	12.62	648.3	167	3.88	540.65	240.65	0	360.4	327.4	0.29	0	-2.43	30.7	28.7	30.5
46	20211021BS04	1	UU试验	3.68	1.92	200	0	-1	34	629.6	0	32.8	4	498.9	187	0	0	1	1	1	5	12.62	664.9	166	4.01	549.45	249.45	0	366.3	332.3	0.29	0	-2.5	30.7	28.7	30.5
47	20211021BS04	1	UU试验	3.77	1.94	200	0	-1	34	643.3	0	34.7	4.08	509.7	187	0	0	1	1	1	5.1	12.62	675.7	166	4.07	554.85	254.85	0	369.9	335.9	0.28	0	-2.55	30.7	28.7	30.5
48	20211021BS04	1	UU试验	3.85	1.96	200	0	-1	34	664.7	0	34.7	4.2	526.7	187	0	0	1	1	1	5.25	12.69	692.7	166	4.17	563.35	263.35	0	375.6	341.6	0.28	0	-2.63	30.7	28.7	30.4
49	20211021BS04	1	UU试验	3.93	1.98	200	0	-1	34	678.4	0	34.7	4.27	534.6	187	0	0	1	1	1	5.34	12.69	700.6	166	4.22	567.3	267.3	0	378.2	344.2	0.27	0	-2.67	30.7	28.7	30.4
50	20211021BS04	1	UU试验	4.02	2	199	0	-1	34	698.9	0	34.7	4.39	550.7	187	0	0	1	1	1	5.49	12.69	715.7	165	4.34	573.85	275.35	0	382.6	348.6	0.27	0	-2.75	30.7	28.7	30.4
51	20211021BS04	1	UU试验	4.1	2.02	200	0	-1	35	710.9	0	34.7	4.47	560.2	187	0	0	1	1	1	5.59	12.69	725.2	165	4.4	580.1	280.1	0	386.7	351.7	0.26	0	-2.8	30.7	28.7	30.4
52	20211021BS04	1	UU试验	4.18	2.05	201	0	-1	35	728.8	0	34.7	4.58	574.3	187	0	0	1	1	1	5.72	12.75	740.3	166	4.46	588.65	287.15	0	392.4	357.4	0.26	0	-2.86	30.7	28.7	30.4
53	20211021BS04	1	UU试验	4.27	2.07	201	0	-1	35	739.1	0	36.5	4.65	579.7	187	0	0	1	1	1	5.81	12.75	745.7	166	4.49	591.35	289.85	0	394.2	359.2	0.26	0	-2.91	30.7	28.7	30.4
54	20211021BS04	1	UU试验	4.35	2.09	200	0	-1	36	756.2	0	36.5	4.77	593.1	187	0	0	1	1	1	5.96	12.75	757.1	164	4.62	596.55	296.55	0	397.7	361.7	0.25	0	-2.98	30.7	28.7	30.4
55	20211021BS04	1	UU试验	4.43	2.11	200	0	-1	36	764.8	0	36.5	4.85	599.8	187	0	0	1	1	1	6.06	12.75	763.8	164	4.66	599.9	299.9	0	399.9	363.9	0.25	0	-3.03	30.7	28.7	30.4
56	20211021BS04	1	UU试验	4.52	2.13	200	0	-1	37	780.2	0	36.5	4.96	611.9	187	0	0	1	1	1	6.2	12.81	774.9	163	4.75	605.95	305.95	0	404	367	0.25	0	-3.1	30.7	28.7	30.4
57	20211021BS04	1	UU试验	4.6	2.14	200	0	-1	37	790.4	0	38.3	5.04	617	187	0	0	1	1	1	6.3	12.81	780	163	4.79	608.5	308.5	0	405.7	368.7	0.24	0	-3.15	30.7	28.7	30.4
58	20211021BS04	1	UU试验	4.68	2.16	200	0	-2	37	804.1	0	36.5	5.15	627.7	187	0	0	1	1	1	6.44	12.81	790.7	163	4.85	613.85	313.85	0	409.2	372.2	0.24	0	-3.22	30.6	28.7	30.4
59	20211021BS04	1	UU试验	4.77	2.18	200	0	-1	38	811.8	0	38.3	5.23	633.7	187	0	0	1	1	1	6.54	12.81	795.7	162	4.91	616.85	316.85	0	411.2	373.2	0.24	0	-3.27	30.7	28.7	30.3
60	20211021BS04	1	UU试验	4.85	2.2	200	0	-1	39	823.8	0	38.3	5.35	643.1	187	0	0	1	1	1	6.69	12.88	804.1	161	4.99	621.55	321.55	0	414.4	375.4	0.24	0	-3.35	30.7	28.7	30.3
61	20211021BS04	1	UU试验	4.93	2.22	200	0	-1	39	831.5	0	40.1	5.42	645.6	187	0	0	1	1	1	6.78	12.88	806.6	161	5.01	622.8	322.8	0	415.2	376.2	0.24	0	-3.39	30.6	28.7	30.3
62	20211021BS04	1	UU试验	5.02	2.24	200	0	-1	39	843.5	0	40.1	5.54	654.9	187	0	0	1	1	1	6.93	12.88	815.9	161	5.07	627.45	327.45	0	418.3	379.3	0.23	0	-3.47	30.6	28.7	30.3
63	20211021BS04	1	UU试验	5.1	2.26	199	0	-1	39	852	0	40.1	5.62	661.5	187	0	0	1	1	1	7.03	12.94	821.5	160	5.13	629.25	330.75	0	419.5	380.5	0.23	0	-3.52	30.6	28.7	30.3
64	20211021BS04	1	UU试验	5.18	2.28	200	0	-1	39	864	0	40.1	5.74	667.7	187	0	0	1	1	1	7.18	12.94	828.7	161	5.15	633.85	333.85	0	422.6	383.6	0.23	0	-3.59	30.6	28.7	30.3
65	20211021BS04	1	UU试验	5.27	2.29	200	0	-1	40	869.1	0	40.1	5.82	671.6	187	0	0	1	1	1	7.28	12.94	831.6	160	5.2	635.8	335.8	0	423.9	383.9	0.23	0	-3.64	30.6	28.7	30.3
66	20211021BS04	1	UU试验	5.35	2.31	200	0	-1	40	876.8	0	40.1	5.89	677.6	187	0	0	1	1	1	7.36	12.94	837.6	160	5.24	638.8	338.8	0	425.9	385.9	0.23	0	-3.68	30.6	28.7	30.3
67	20211021BS04	1	UU试验	5.43	2.33	200	0	-1	40	884.5	0	40.1	6.01	683.5	187	0	0	1	1	1	7.51	13	843.5	160	5.27	641.75	341.75	0	427.8	387.8	0.23	0	-3.76	30.6	28.7	30.3
68	20211021BS04	1	UU试验	5.52	2.35	200	0	-1	41	890.5	0	42	6.08	685	187	0	0	1	1	1	7.6	13	844	159	5.31	642.5	342.5	0	428.3	387.3	0.23	0	-3.8	30.6	28.7	30.3
69	20211021BS04	1	UU试验	5.6	2.37	200	0	-1	41	899.9	0	42	6.2	692.2	187	0	0	1	1	1	7.75	13	851.2	159	5.35	646.1	346.1	0	430.7	389.7	0.22	0	-3.88	30.6	28.7	30.3
70	20211021BS04	1	UU试验	5.68	2.38	200	0	-1	41	905.9	0	42	6.28	696.8	187	0	0	1	1	1	7.85	13	855.8	159	5.38	648.4	348.4	0	432.3	391.3	0.22	0	-3.93	30.6	28.7	30.3
71	20211021BS04	1	UU试验	5.77	2.4	200	0	-1	41	915.3	0	42	6.39	704.1	187	0	0	1	1	1	7.99	13.07	863.1	159	5.43	652.05	352.05	0	434.7	393.7	0.22	0	-4	30.6	28.7	30.2
72	20211021BS04	1	UU试验	5.85	2.42	201	0	-1	42	920.5	0	42	6.47	704.3	187	0	0	1	1	1	8.09	13.07	863.3	159	5.43	653.65	352.15	0	435.8	393.8	0.22	0	-4.05	30.6	28.7	30.2
73	20211021BS04	1	UU试验	5.93	2.44	199	0	-1	42	930.7	0	42	6.59	712.1	187	0	0	1	1	1	8.24	13.07	869.1	157	5.54	654.55	356.05	0	436.4	394.4	0.22	0	-4.12	30.6	28.7	30.2
74	20211021BS04	1	UU试验	6.02	2.45	199	0	-1	42	935.9	0	43.8	6.66	716.1	187	0	0	1	1	1	8.32	13.07	873.1	157	5.56	656.55	358.05	0	437.7	395.7	0.22	0	-4.16	30.6	28.7	30.2
75	20211021BS04	1	UU试验	6.1	2.47	200	0	-1	42	943.6	0	43.8	6.78	722	187	0	0	1	1	1	8.48	13.13	880	158	5.57	661	361	0	440.7	398.7	0.22	0	-4.24	30.6	28.7	30.2
76	20211021BS04	1	UU试验	6.18	2.49	201	0	-1	43	948.7	0	43.8	6.85	722.5	187	0	0	1	1	1	8.56	13.13	880.5	158	5.57	662.75	361.25	0	441.8	398.8	0.22	0	-4.28	30.6	28.6	30.2
77	20211021BS04	1	UU试验	6.27	2.5	200	0	-1	43	956.4	0	43.8	6.97	728.4	187	0	0	1	1	1	8.71	13.13	885.4	157	5.64	664.2	364.2	0	442.8	399.8	0.22	0	-4.36	30.6	28.6	30.2
78	20211021BS04	1	UU试验	6.35	2.52	200	0	-1	44	962.4	0	43.8	7.04	733	187	0	0	1	1	1	8.8	13.13	889	156	5.7	666.5	366.5	0	444.3	400.3	0.21	0	-4.4	30.6	28.6	30.2
79	20211021BS04	1	UU试验	6.43	2.54	201	0	-1	44	970.9	0	43.8	7.16	739.5	187	0	0	1	1	1	8.95	13.2	896.5	157	5.71	671.25	369.75	0	447.5	403.5	0.21	0	-4.47	30.6	28.6	30.1
80	20211021BS04	1	UU试验	6.52	2.55	200	0	-1	44	975.2	0	43.8	7.23	738.8	187	0	0	1	1	1	9.04	13.2	894.8	156	5.74	669.4	369.4	0	446.3	402.3	0.21	0	-4.52	30.6	28.7	30.1
81	20211021BS04	1	UU试验	6.6	2.57	201	0	-1	45	982.9	0	45.6	7.34	744.6	187	0	0	1	1	1	9.18	13.2	900.6	156	5.77	673.8	372.3	0	449.2	404.2	0.21	0	-4.59	30.6	28.7	30.1
82	20211021BS04	1	UU试验	6.68	2.59	200	0	-1	45	988	0	45.6	7.42	748.5	187	0	0	1	1	1	9.28	13.26	903.5	155	5.83	674.25	374.25	0	449.5	404.5	0.21	0	-4.64	30.6	28.7	30.1
83	20211021BS04	1	UU试验	6.77	2.6	199	0	-1	45	994.9	0	45.6	7.53	750.3	187	0	0	1	1	1	9.41	13.26	904.3	154	5.87	673.65	375.15	0	449.1	404.1	0.21	0	-4.71	30.5	28.6	30.1
84	20211021BS04	1	UU试验	6.85	2.62	200	0	-1	45	999.2	0	45.6	7.6	753.5	187	0	0	1	1	1	9.5	13.26	908.5	155	5.86	676.75	376.75	0	451.2	406.2	0.21	0	-4.75	30.5	28.6	30.1
85	20211021BS04	1	UU试验	6.93	2.63	200	0	-1	45	1006.9	0	45.6	7.71	759.4	187	0	0	1	1	1	9.64	13.26	914.4	155	5.9	679.7	379.7	0	453.1	408.1	0.21	0	-4.82	30.5	28.6	30.1
86	20211021BS04	1	UU试验	7.02	2.65	201	0	-1	46	1011.1	0	45.6	7.78	762.5	187	0	0	1	1	1	9.73	13.32	917.5	155	5.92	682.75	381.25	0	455.2	409.2	0.21	0	-4.87	30.5	28.6	30.1
87	20211021BS04	1	UU试验	7.1	2.66	200	0	-1	46	1018.8	0	45.6	7.89	764.9	187	0	0	1	1	1	9.86	13.32	918.9	154	5.97	682.45	382.45	0	455	409	0.21	0	-4.93	30.5	28.6	30.1
88	20211021BS04	1	UU试验	7.18	2.68	201	0	-1	46	1024	0	45.6	7.96	768.8	187	0	0	1	1	1	9.95	13.32	923.8	155	5.96	685.9	384.4	0	457.3	411.3	0.21	0	-4.97	30.5	28.6	30.1
89	20211021BS04	1	UU试验	7.27	2.7	200	0	-1	46	1029.9	0	47.4	8.07	773.2	187	0	0	1	1	1	10.09	13.32	927.2	154	6.02	686.6	386.6	0	457.7	411.7	0.21	0	-5.05	30.5	28.6	30.1
90	20211021BS04	1	UU试验	7.35	2.71	200	0	-1	47	1033.4	0	47.4	8.14	775.8	187	0	0	1	1	1	10.18	13.39	928.8	153	6.07	687.9	387.9	0	458.6	411.6	0.2	0	-5.09	30.5	28.6	30
91	20211021BS04	1	UU试验	7.43	2.73	200	0	-1	46	1038.5	0	47.4	8.24	775.6	187	0	0	1	1	1	10.3	13.39	929.6	154	6.04	687.8	387.8	0	458.5	412.5	0.21	0	-5.15	30.5	28.6	30
92	20211021BS04	1	UU试验	7.52	2.74	201	0	-1	47	1041.1	0	47.4	8.31	777.5	187	0	0	1	1	1	10.39	13.39	931.5	154	6.05	690.25	388.75	0	460.2	413.2	0.21	0	-5.2	30.5	28.6	30.1
93	20211021BS04	1	UU试验	7.6	2.76	200	0	-1	47	1048.8	0	47.4	8.41	783.3	187	0	0	1	1	1	10.51	13.39	936.3	153	6.12	691.65	391.65	0	461.1	414.1	0.2	0	-5.26	30.5	28.6	30.1
94	20211021BS04	1	UU试验	7.68	2.77	200	0	-2	47	1052.2	0	47.4	8.48	785.8	187	0	0	1	1	1	10.6	13.45	938.8	153	6.14	692.9	392.9	0	461.9	414.9	0.2	0	-5.3	30.5	28.6	30
95	20211021BS04	1	UU试验	7.77	2.79	201	0	-1	47	1057.3	0	47.4	8.58	786.1	187	0	0	1	1	1	10.73	13.45	940.1	154	6.1	694.55	393.05	0	463	416	0.2	0	-5.37	30.5	28.6	30
96	20211021BS04	1	UU试验	7.85	2.8	200	0	-1	48	1060.7	0	47.4	8.65	788.6	187	0	0	1	1	1	10.81	13.45	940.6	152	6.19	694.3	394.3	0	462.9	414.9	0.2	0	-5.41	30.5	28.6	30.1
97	20211021BS04	1	UU试验	7.93	2.82	200	0	-1	48	1065	0	47.4	8.76	791.8	187	0	0	1	1	1	10.95	13.45	943.8	152	6.21	695.9	395.9	0	463.9	415.9	0.2	0	-5.47	30.5	28.6	30.1
98	20211021BS04	1	UU试验	8.02	2.83	201	0	-1	48	1070.2	0	49.3	8.83	795.7	187	0	0	1	1	1	11.04	13.52	948.7	153	6.2	699.35	397.85	0	466.2	418.2	0.2	0	-5.52	30.5	28.6	30.1
99	20211021BS04	1	UU试验	8.1	2.85	200	0	-1	48	1073.6	0	49.3	8.94	794.1	187	0	0	1	1	1	11.18	13.52	946.1	152	6.22	697.05	397.05	0	464.7	416.7	0.2	0	-5.59	30.5	28.6	30.1
100	20211021BS04	1	UU试验	8.18	2.86	201	0	-1	49	1077.9	0	49.3	9.01	797.3	187	0	0	1	1	1	11.26	13.52	949.3	152	6.25	700.15	398.65	0	466.8	417.8	0.2	0	-5.63	30.5	28.6	30.1
101	20211021BS04	1	UU试验	8.27	2.88	201	0	-1	48	1084.7	0	49.3	9.12	802.3	187	0	0	1	1	1	11.4	13.52	955.3	153	6.24	702.65	401.15	0	468.4	420.4	0.2	0	-5.7	30.5	28.6	30.1
102	20211021BS04	1	UU试验	8.35	2.89	200	0	-1	49	1088.1	0	49.3	9.2	804.8	187	0	0	1	1	1	11.5	13.58	955.8	151	6.33	702.4	402.4	0	468.3	419.3	0.2	0	-5.75	30.5	28.6	30.1
103	20211021BS04	1	UU试验	8.43	2.9	201	0	-1	49	1093.3	0	49.3	9.31	805.1	187	0	0	1	1	1	11.64	13.58	957.1	152	6.3	704.05	402.55	0	469.4	420.4	0.2	0	-5.82	30.5	28.6	30.1
104	20211021BS04	1	UU试验	8.52	2.92	200	0	-2	49	1095.8	0	49.3	9.38	806.9	187	0	0	1	1	1	11.73	13.58	957.9	151	6.34	703.45	403.45	0	469	420	0.2	0	-5.87	30.5	28.6	30.1
105	20211021BS04	1	UU试验	8.6	2.93	201	0	-1	49	1100.1	0	49.3	9.49	810.1	187	0	0	1	1	1	11.86	13.58	962.1	152	6.33	706.55	405.05	0	471	422	0.2	0	-5.93	30.5	28.6	30.1
106	20211021BS04	1	UU试验	8.68	2.95	201	0	-1	50	1104.4	0	49.3	9.57	813.3	187	0	0	1	1	1	11.96	13.65	964.3	151	6.39	708.15	406.65	0	472.1	422.1	0.2	0	-5.98	30.5	28.6	30.1
107	20211021BS04	1	UU试验	8.77	2.96	200	0	-2	50	1108.7	0	49.3	9.68	812.2	187	0	0	1	1	1	12.1	13.65	962.2	150	6.41	706.1	406.1	0	470.7	420.7	0.2	0	-6.05	30.4	28.6	30.1
108	20211021BS04	1	UU试验	8.85	2.97	201	0	-1	50	1111.2	0	51.1	9.75	814.1	187	0	0	1	1	1	12.19	13.65	965.1	151	6.39	708.55	407.05	0	472.4	422.4	0.2	0	-6.1	30.5	28.6	30.1
109	20211021BS04	1	UU试验	8.93	2.99	200	0	-1	50	1114.6	0	51.1	9.86	816.6	187	0	0	1	1	1	12.33	13.72	966.6	150	6.44	708.3	408.3	0	472.2	422.2	0.2	0	-6.17	30.5	28.6	30.1
110	20211021BS04	1	UU试验	9.02	3	201	0	-1	50	1117.2	0	51.1	9.93	814.3	187	0	0	1	1	1	12.41	13.72	965.3	151	6.39	708.65	407.15	0	472.4	422.4	0.2	0	-6.21	30.4	28.6	30.1
111	20211021BS04	1	UU试验	9.1	3.02	201	0	-1	51	1121.5	0	51.1	10.04	817.4	187	0	0	1	1	1	12.55	13.72	967.4	150	6.45	710.2	408.7	0	473.5	422.5	0.2	0	-6.28	30.4	28.6	30.1
112	20211021BS04	1	UU试验	9.18	3.03	200	0	-1	51	1124	0	51.1	10.11	819.2	187	0	0	1	1	1	12.64	13.72	968.2	149	6.5	709.6	409.6	0	473.1	422.1	0.2	0	-6.32	30.4	28.6	30.1
113	20211021BS04	1	UU试验	9.27	3.04	200	0	-1	50	1130	0	51.1	10.21	823.6	187	0	0	1	1	1	12.76	13.78	973.6	150	6.49	711.8	411.8	0	474.5	424.5	0.2	0	-6.38	30.4	28.6	30.1
114	20211021BS04	1	UU试验	9.35	3.06	201	0	-1	51	1132.6	0	51.1	10.29	821.9	187	0	0	1	1	1	12.86	13.78	971.9	150	6.48	712.45	410.95	0	475	424	0.2	0	-6.43	30.4	28.6	30.1
115	20211021BS04	1	UU试验	9.43	3.07	200	0	-1	51	1136.9	0	51.1	10.4	825	187	0	0	1	1	1	13	13.78	974	149	6.54	712.5	412.5	0	475	424	0.2	0	-6.5	30.4	28.6	30.1
116	20211021BS04	1	UU试验	9.52	3.08	201	0	-1	51	1139.4	0	51.1	10.48	826.9	187	0	0	1	1	1	13.1	13.78	976.9	150	6.51	714.95	413.45	0	476.6	425.6	0.2	0	-6.55	30.4	28.6	30.1
117	20211021BS04	1	UU试验	9.6	3.1	201	0	-1	52	1144.6	0	51.1	10.59	830.6	187	0	0	1	1	1	13.24	13.85	979.6	149	6.57	716.8	415.3	0	477.9	425.9	0.19	0	-6.62	30.4	28.6	30.1
118	20211021BS04	1	UU试验	9.68	3.11	200	0	-1	52	1147.1	0	52.9	10.66	828.2	187	0	0	1	1	1	13.33	13.85	976.2	148	6.6	714.1	414.1	0	476.1	424.1	0.19	0	-6.67	30.4	28.6	30.1
119	20211021BS04	1	UU试验	9.77	3.13	201	0	-1	52	1149.7	0	52.9	10.77	830.1	187	0	0	1	1	1	13.46	13.85	979.1	149	6.57	716.55	415.05	0	477.7	425.7	0.19	0	-6.73	30.4	28.6	30.1
120	20211021BS04	1	UU试验	9.85	3.14	200	0	-1	52	1152.3	0	52.9	10.84	832	187	0	0	1	1	1	13.55	13.91	980	148	6.62	716	416	0	477.3	425.3	0.19	0	-6.78	30.4	28.6	30.1
121	20211021BS04	1	UU试验	9.93	3.15	201	0	-1	52	1155.7	0	52.9	10.95	830.8	187	0	0	1	1	1	13.69	13.91	979.8	149	6.58	716.9	415.4	0	477.9	425.9	0.19	0	-6.85	30.4	28.6	30.1
122	20211021BS04	1	UU试验	10.02	3.16	201	0	-1	52	1157.4	0	52.9	11.03	832.1	187	0	0	1	1	1	13.79	13.91	981.1	149	6.58	717.55	416.05	0	478.4	426.4	0.19	0	-6.9	30.4	28.6	30.1
123	20211021BS04	1	UU试验	10.1	3.18	201	0	-1	52	1159.1	0	52.9	11.14	833.3	187	0	0	1	1	1	13.93	13.91	982.3	149	6.59	718.15	416.65	0	478.8	426.8	0.19	0	-6.97	30.4	28.6	30.1
124	20211021BS04	1	UU试验	10.18	3.19	200	0	-1	52	1162.5	0	52.9	11.21	835.7	187	0	0	1	1	1	14.01	13.98	983.7	148	6.65	717.85	417.85	0	478.6	426.6	0.19	0	-7.01	30.4	28.6	30.1
125	20211021BS04	1	UU试验	10.27	3.2	200	0	-1	53	1166.8	0	52.9	11.32	834.6	187	0	0	1	1	1	14.15	13.98	981.6	147	6.68	717.3	417.3	0	478.2	425.2	0.19	0	-7.08	30.4	28.6	30.2
126	20211021BS04	1	UU试验	10.35	3.22	200	0	-1	53	1169.4	0	52.9	11.4	836.5	187	0	0	1	1	1	14.25	13.98	983.5	147	6.69	718.25	418.25	0	478.8	425.8	0.19	0	-7.13	30.4	28.6	30.1
127	20211021BS04	1	UU试验	10.43	3.23	200	0	-1	53	1172	0	52.9	11.51	838.3	187	0	0	1	1	1	14.39	14.05	985.3	147	6.7	719.15	419.15	0	479.4	426.4	0.19	0	-7.2	30.4	28.6	30.2
128	20211021BS04	1	UU试验	10.52	3.24	200	0	-1	53	1174.5	0	52.9	11.58	835.9	187	0	0	1	1	1	14.48	14.05	982.9	147	6.69	717.95	417.95	0	478.6	425.6	0.19	0	-7.24	30.4	28.6	30.2
129	20211021BS04	1	UU试验	10.6	3.26	200	0	-1	53	1177.1	0	52.9	11.69	837.8	187	0	0	1	1	1	14.61	14.05	984.8	147	6.7	718.9	418.9	0	479.3	426.3	0.19	0	-7.31	30.4	28.6	30.1
130	20211021BS04	1	UU试验	10.68	3.27	200	0	-1	54	1179.7	0	54.7	11.76	839.6	187	0	0	1	1	1	14.7	14.05	985.6	146	6.75	719.8	419.8	0	479.9	425.9	0.19	0	-7.35	30.4	28.6	30.2
131	20211021BS04	1	UU试验	10.77	3.28	202	0	-1	54	1185.6	0	54.7	11.87	843.8	187	0	0	1	1	1	14.84	14.11	991.8	148	6.7	724.9	421.9	0	483.3	429.3	0.19	0	-7.42	30.4	28.6	30.2
132	20211021BS04	1	UU试验	10.85	3.29	201	0	-1	53	1186.5	0	54.7	11.94	840.9	187	0	0	1	1	1	14.93	14.11	988.9	148	6.68	721.95	420.45	0	481.3	428.3	0.19	0	-7.47	30.4	28.6	30.1
133	20211021BS04	1	UU试验	10.93	3.31	200	0	-1	54	1189.9	0	54.7	12.04	843.3	187	0	0	1	1	1	15.05	14.11	989.3	146	6.78	721.65	421.65	0	481.1	427.1	0.19	0	-7.53	30.4	28.6	30.2
134	20211021BS04	1	UU试验	11.02	3.32	200	0	-1	54	1194.2	0	54.7	12.11	846.4	187	0	0	1	1	1	15.14	14.11	992.4	146	6.8	723.2	423.2	0	482.1	428.1	0.19	0	-7.57	30.4	28.6	30.1
135	20211021BS04	1	UU试验	11.1	3.33	201	0	-1	54	1199.3	0	54.7	12.22	850	187	0	0	1	1	1	15.28	14.18	997	147	6.78	726.5	425	0	484.3	430.3	0.19	0	-7.64	30.4	28.6	30.1
136	20211021BS04	1	UU试验	11.18	3.34	201	0	-1	54	1201	0	54.7	12.29	847	187	0	0	1	1	1	15.36	14.18	994	147	6.76	725	423.5	0	483.3	429.3	0.19	0	-7.68	30.4	28.6	30.2
137	20211021BS04	1	UU试验	11.27	3.36	201	0	-1	54	1203.6	0	54.7	12.4	848.8	187	0	0	1	1	1	15.5	14.18	995.8	147	6.77	725.9	424.4	0	483.9	429.9	0.19	0	-7.75	30.4	28.6	30.1
138	20211021BS04	1	UU试验	11.35	3.37	201	0	-1	54	1207	0	54.7	12.47	851.2	187	0	0	1	1	1	15.59	14.25	998.2	147	6.79	727.1	425.6	0	484.7	430.7	0.19	0	-7.8	30.4	28.6	30.2
139	20211021BS04	1	UU试验	11.43	3.38	201	0	-1	55	1209.6	0	54.7	12.58	848.8	187	0	0	1	1	1	15.73	14.25	994.8	146	6.81	725.9	424.4	0	483.9	428.9	0.19	0	-7.87	30.4	28.6	30.2
140	20211021BS04	1	UU试验	11.52	3.39	200	0	-1	55	1212.2	0	54.7	12.65	850.7	187	0	0	1	1	1	15.81	14.25	995.7	145	6.87	725.35	425.35	0	483.6	428.6	0.19	0	-7.91	30.4	28.6	30.1
141	20211021BS04	1	UU试验	11.6	3.41	201	0	-1	55	1216.4	0	54.7	12.75	853.6	187	0	0	1	1	1	15.94	14.25	999.6	146	6.85	728.3	426.8	0	485.5	430.5	0.19	0	-7.97	30.4	28.6	30.2
142	20211021BS04	1	UU试验	11.68	3.42	200	0	-1	55	1217.3	0	54.7	12.82	854.2	187	0	0	1	1	1	16.02	14.31	999.2	145	6.89	727.1	427.1	0	484.7	429.7	0.19	0	-8.01	30.4	28.6	30.2
143	20211021BS04	1	UU试验	11.77	3.43	201	0	-1	55	1219.9	0	54.7	12.92	852.5	187	0	0	1	1	1	16.15	14.31	998.5	146	6.84	727.75	426.25	0	485.2	430.2	0.19	0	-8.07	30.4	28.6	30.3
157	20211021BS04	1	UU试验	12.93	3.6	201	0	-1	57	1254.1	0	56.6	14.11	860.2	187	0	0	1	1	1	17.64	14.58	1004.2	144	6.97	731.6	430.1	0	487.7	430.7	0.19	0	-8.82	30.3	28.5	30.4
158	20211021BS04	1	UU试验	13.02	3.61	201	0	-1	57	1255.8	0	56.6	14.19	861.3	187	0	0	1	1	1	17.74	14.58	1005.3	144	6.98	732.15	430.65	0	488.1	431.1	0.19	0	-8.87	30.3	28.5	30.3
159	20211021BS04	1	UU试验	13.1	3.62	201	0	-1	57	1259.2	0	56.6	14.29	863.6	187	0	0	1	1	1	17.86	14.58	1007.6	144	7	733.3	431.8	0	488.9	431.9	0.19	0	-8.93	30.3	28.5	30.3
160	20211021BS04	1	UU试验	13.18	3.63	201	0	-1	57	1260.1	0	56.6	14.36	864.3	187	0	0	1	1	1	17.95	14.65	1008.3	144	7	733.65	432.15	0	489.1	432.1	0.19	0	-8.98	30.3	28.5	30.3
161	20211021BS04	1	UU试验	13.27	3.64	201	0	-1	57	1262.6	0	58.4	14.47	861.8	187	0	0	1	1	1	18.09	14.65	1005.8	144	6.98	732.4	430.9	0	488.3	431.3	0.19	0	-9.05	30.3	28.5	30.3
162	20211021BS04	1	UU试验	13.35	3.65	201	0	-1	57	1265.2	0	56.6	14.55	863.6	187	0	0	1	1	1	18.19	14.65	1007.6	144	7	733.3	431.8	0	488.9	431.9	0.19	0	-9.1	30.3	28.5	30.3
163	20211021BS04	1	UU试验	13.43	3.67	201	0	-1	57	1268.6	0	58.4	14.65	865.9	187	0	0	1	1	1	18.31	14.72	1009.9	144	7.01	734.45	432.95	0	489.6	432.6	0.19	0	-9.16	30.3	28.5	30.3
164	20211021BS04	1	UU试验	13.52	3.68	201	0	-1	57	1269.5	0	58.4	14.72	862.4	187	0	0	1	1	1	18.4	14.72	1006.4	144	6.99	732.7	431.2	0	488.5	431.5	0.19	0	-9.2	30.3	28.5	30.3
165	20211021BS04	1	UU试验	13.6	3.69	201	0	-1	57	1272	0	58.4	14.82	864.1	187	0	0	1	1	1	18.52	14.72	1008.1	144	7	733.55	432.05	0	489	432	0.19	0	-9.26	30.3	28.5	30.3
166	20211021BS04	1	UU试验	13.68	3.7	201	0	-1	58	1271.2	0	58.4	14.9	863.6	187	0	0	1	1	1	18.63	14.72	1006.6	143	7.04	733.3	431.8	0	488.9	430.9	0.19	0	-9.32	30.3	28.5	30.3
167	20211021BS04	1	UU试验	13.77	3.71	201	0	-1	57	1274.6	0	58.4	15.01	865.9	187	0	0	1	1	1	18.76	14.79	1009.9	144	7.01	734.45	432.95	0	489.6	432.6	0.19	0	-9.38	30.3	28.5	30.3
168	20211021BS04	1	UU试验	13.85	3.72	201	0	-1	58	1277.2	0	58.4	15.08	863.6	187	0	0	1	1	1	18.85	14.79	1006.6	143	7.04	733.3	431.8	0	488.9	430.9	0.19	0	-9.43	30.3	28.5	30.3
169	20211021BS04	1	UU试验	13.93	3.73	201	0	-1	58	1277.2	0	58.4	15.18	863.6	187	0	0	1	1	1	18.98	14.79	1006.6	143	7.04	733.3	431.8	0	488.9	430.9	0.19	0	-9.49	30.3	28.5	30.3
183	20211021BS04	1	UU试验	15.1	3.89	201	0	-1	59	1297.7	0	60.2	16.44	861.7	187	0	0	1	1	1	20.55	15.13	1003.7	142	7.07	732.35	430.85	0	488.2	429.2	0.19	0	-10.28	30.3	28.5	30.3
184	20211021BS04	1	UU试验	15.18	3.9	201	0	-1	59	1298.6	0	60.2	16.51	858.3	187	0	0	1	1	1	20.64	15.13	1000.3	142	7.04	730.65	429.15	0	487.1	428.1	0.19	0	-10.32	30.3	28.5	30.3
185	20211021BS04	1	UU试验	15.27	3.91	201	0	-1	59	1299.4	0	60.2	16.61	858.8	187	0	0	1	1	1	20.76	15.13	1000.8	142	7.05	730.9	429.4	0	487.3	428.3	0.19	0	-10.38	30.2	28.5	30.3
186	20211021BS04	1	UU试验	15.35	3.92	201	0	-1	59	1301.1	0	60.2	16.69	859.9	187	0	0	1	1	1	20.86	15.2	1001.9	142	7.06	731.45	429.95	0	487.6	428.6	0.19	0	-10.43	30.2	28.5	30.3
187	20211021BS04	1	UU试验	15.43	3.93	201	0	-1	59	1302	0	60.2	16.8	856.6	187	0	0	1	1	1	21	15.2	998.6	142	7.03	729.8	428.3	0	486.5	427.5	0.19	0	-10.5	30.2	28.5	30.3
188	20211021BS04	1	UU试验	15.52	3.94	201	0	-1	59	1303.7	0	60.2	16.86	857.7	187	0	0	1	1	1	21.08	15.2	999.7	142	7.04	730.35	428.85	0	486.9	427.9	0.19	0	-10.54	30.2	28.5	30.3
189	20211021BS04	1	UU试验	15.6	3.95	201	0	-1	59	1304.5	0	60.2	16.97	858.2	187	0	0	1	1	1	21.21	15.2	1000.2	142	7.04	730.6	429.1	0	487.1	428.1	0.19	0	-10.61	30.2	28.5	30.3
190	20211021BS04	1	UU试验	15.68	3.96	201	0	-1	60	1306.3	0	60.2	17.04	859.4	187	0	0	1	1	1	21.3	15.27	1000.4	141	7.1	731.2	429.7	0	487.5	427.5	0.19	0	-10.65	30.2	28.5	30.3
191	20211021BS04	1	UU试验	15.77	3.97	201	0	-1	60	1306.3	0	60.2	17.14	855.5	187	0	0	1	1	1	21.43	15.27	996.5	141	7.07	729.25	427.75	0	486.2	426.2	0.19	0	-10.72	30.2	28.5	30.3
192	20211021BS04	1	UU试验	15.85	3.98	201	0	-1	59	1307.1	0	60.2	17.22	856	187	0	0	1	1	1	21.53	15.27	998	142	7.03	729.5	428	0	486.3	427.3	0.19	0	-10.77	30.2	28.5	30.3
193	20211021BS04	1	UU试验	15.93	3.99	201	0	-1	60	1308.8	0	60.2	17.32	857.1	187	0	0	1	1	1	21.65	15.34	998.1	141	7.08	730.05	428.55	0	486.7	426.7	0.19	0	-10.82	30.2	28.5	30.3
194	20211021BS04	1	UU试验	16.02	4	201	0	-1	60	1310.5	0	60.2	17.39	854.3	187	0	0	1	1	1	21.74	15.34	995.3	141	7.06	728.65	427.15	0	485.8	425.8	0.19	0	-10.87	30.2	28.5	30.3
195	20211021BS04	1	UU试验	16.1	4.01	201	0	-1	60	1312.2	0	60.2	17.49	855.4	187	0	0	1	1	1	21.86	15.34	996.4	141	7.07	729.2	427.7	0	486.1	426.1	0.19	0	-10.93	30.2	28.5	30.3
209	20211021BS04	1	UU试验	17.27	4.16	201	0	-1	61	1329.4	0	62	18.68	851.6	187	0	0	1	1	1	23.35	15.69	991.6	140	7.08	727.3	425.8	0	484.9	423.9	0.19	0	-11.68	30.2	28.4	30.3
210	20211021BS04	1	UU试验	17.35	4.17	201	0	-1	61	1330.2	0	62	18.75	847.8	187	0	0	1	1	1	23.44	15.69	987.8	140	7.06	725.4	423.9	0	483.6	422.6	0.19	0	-11.72	30.2	28.4	30.3
211	20211021BS04	1	UU试验	17.43	4.18	201	0	-1	61	1330.2	0	62	18.85	847.8	187	0	0	1	1	1	23.56	15.69	987.8	140	7.06	725.4	423.9	0	483.6	422.6	0.19	0	-11.78	30.2	28.4	30.3
212	20211021BS04	1	UU试验	17.52	4.19	201	0	-1	61	1330.2	0	62	18.91	847.8	187	0	0	1	1	1	23.64	15.69	987.8	140	7.06	725.4	423.9	0	483.6	422.6	0.19	0	-11.82	30.2	28.4	30.3
213	20211021BS04	1	UU试验	17.6	4.2	201	0	-1	61	1330.2	0	62	19.01	847.8	187	0	0	1	1	1	23.76	15.76	987.8	140	7.06	725.4	423.9	0	483.6	422.6	0.19	0	-11.88	30.2	28.4	30.3
214	20211021BS04	1	UU试验	17.68	4.21	201	0	-1	61	1329.4	0	62	19.09	843.5	187	0	0	1	1	1	23.86	15.76	983.5	140	7.03	723.25	421.75	0	482.2	421.2	0.19	0	-11.93	30.2	28.4	30.3
215	20211021BS04	1	UU试验	17.77	4.22	201	0	-1	61	1331.1	0	62	19.19	844.6	187	0	0	1	1	1	23.99	15.76	984.6	140	7.03	723.8	422.3	0	482.5	421.5	0.19	0	-12	30.2	28.4	30.3
216	20211021BS04	1	UU试验	17.85	4.22	201	0	-1	61	1331.9	0	62	19.26	845.1	187	0	0	1	1	1	24.07	15.83	985.1	140	7.04	724.05	422.55	0	482.7	421.7	0.19	0	-12.04	30.1	28.4	30.3
217	20211021BS04	1	UU试验	17.93	4.23	201	0	-1	61	1333.6	0	62	19.37	842.5	187	0	0	1	1	1	24.21	15.83	982.5	140	7.02	722.75	421.25	0	481.8	420.8	0.19	0	-12.11	30.2	28.4	30.3
218	20211021BS04	1	UU试验	18.02	4.24	201	0	-1	61	1334.5	0	62	19.43	843	187	0	0	1	1	1	24.29	15.83	983	140	7.02	723	421.5	0	482	421	0.19	0	-12.15	30.1	28.4	30.3
219	20211021BS04	1	UU试验	18.1	4.25	201	0	-1	61	1336.2	0	62	19.54	844.1	187	0	0	1	1	1	24.43	15.9	984.1	140	7.03	723.55	422.05	0	482.4	421.4	0.19	0	-12.22	30.1	28.4	30.3
220	20211021BS04	1	UU试验	18.18	4.26	201	0	-1	61	1337.9	0	62	19.61	841.4	187	0	0	1	1	1	24.51	15.9	981.4	140	7.01	722.2	420.7	0	481.5	420.5	0.19	0	-12.26	30.1	28.4	30.3
221	20211021BS04	1	UU试验	18.27	4.27	201	0	-1	61	1337.1	0	62	19.72	840.9	187	0	0	1	1	1	24.65	15.9	980.9	140	7.01	721.95	420.45	0	481.3	420.3	0.19	0	-12.33	30.1	28.4	30.3
235	20211021BS04	1	UU试验	19.43	4.41	201	0	-1	62	1343	0	62	20.96	826.5	187	0	0	1	1	1	26.2	16.25	965.5	139	6.95	714.75	413.25	0	476.5	414.5	0.2	0	-13.1	30.1	28.4	30.2
236	20211021BS04	1	UU试验	19.52	4.42	201	0	-1	62	1344.8	0	62	21.03	827.6	187	0	0	1	1	1	26.29	16.25	966.6	139	6.95	715.3	413.8	0	476.9	414.9	0.2	0	-13.15	30.1	28.4	30.2
237	20211021BS04	1	UU试验	19.6	4.43	201	0	-1	62	1343	0	62	21.14	826.5	187	0	0	1	1	1	26.43	16.32	965.5	139	6.95	714.75	413.25	0	476.5	414.5	0.2	0	-13.22	30.1	28.4	30.2
238	20211021BS04	1	UU试验	19.68	4.44	201	0	-1	61	1341.3	0	62	21.21	821.9	187	0	0	1	1	1	26.51	16.32	961.9	140	6.87	712.45	410.95	0	475	414	0.2	0	-13.26	30.1	28.4	30.2
239	20211021BS04	1	UU试验	19.77	4.45	201	0	-1	62	1341.3	0	62	21.31	821.9	187	0	0	1	1	1	26.64	16.39	960.9	139	6.91	712.45	410.95	0	475	413	0.2	0	-13.32	30.1	28.4	30.2
240	20211021BS04	1	UU试验	19.85	4.46	201	0	-1	62	1342.2	0	62	21.39	818.9	187	0	0	1	1	1	26.74	16.39	957.9	139	6.89	710.95	409.45	0	474	412	0.2	0	-13.37	30.1	28.4	30.2
241	20211021BS04	1	UU试验	19.93	4.46	201	0	-1	61	1342.2	0	62	21.5	818.9	187	0	0	1	1	1	26.88	16.39	958.9	140	6.85	710.95	409.45	0	474	413	0.2	0	-13.44	30.1	28.4	30.2
242	20211021BS04	1	UU试验	20.02	4.47	201	0	-1	62	1340.5	0	62	21.57	817.9	187	0	0	1	1	1	26.96	16.47	956.9	139	6.88	710.45	408.95	0	473.6	411.6	0.2	0	-13.48	30.1	28.4	30.2
243	20211021BS04	1	UU试验	20.1	4.48	201	0	-1	62	1340.5	0	62	21.67	813.9	187	0	0	1	1	1	27.09	16.47	952.9	139	6.86	708.45	406.95	0	472.3	410.3	0.2	0	-13.55	30.1	28.4	30.2
244	20211021BS04	1	UU试验	20.18	4.49	201	0	-1	62	1340.5	0	62	21.75	813.9	187	0	0	1	1	1	27.19	16.47	952.9	139	6.86	708.45	406.95	0	472.3	410.3	0.2	0	-13.6	30.1	28.4	30.2
245	20211021BS04	1	UU试验	20.27	4.5	201	0	-1	62	1344.8	0	62	21.86	816.5	187	0	0	1	1	1	27.33	16.54	955.5	139	6.87	709.75	408.25	0	473.2	411.2	0.2	0	-13.67	30.1	28.4	30.2
246	20211021BS04	1	UU试验	20.35	4.51	201	0	-1	62	1347.3	0	62	21.93	814.6	187	0	0	1	1	1	27.41	16.54	953.6	139	6.86	708.8	407.3	0	472.5	410.5	0.2	0	-13.71	30.1	28.4	30.2
247	20211021BS04	1	UU试验	20.43	4.52	201	0	-1	62	1347.3	0	62	22.04	814.6	187	0	0	1	1	1	27.55	16.54	953.6	139	6.86	708.8	407.3	0	472.5	410.5	0.2	0	-13.78	30.1	28.4	30.2
261	20211021BS04	1	UU试验	21.6	4.65	201	0	-1	62	1345.6	0	62	23.24	796.2	187	0	0	1	1	1	29.05	16.9	935.2	139	6.73	699.6	398.1	0	466.4	404.4	0.2	0	-14.53	30	28.3	30.2
262	20211021BS04	1	UU试验	21.68	4.66	200	0	-1	62	1344.8	0	62	23.31	795.7	187	0	0	1	1	1	29.14	16.9	933.7	138	6.77	697.85	397.85	0	465.2	403.2	0.2	0	-14.57	30	28.3	30.1
263	20211021BS04	1	UU试验	21.77	4.67	201	0	-1	62	1344.8	0	62	23.41	795.7	187	0	0	1	1	1	29.26	16.97	934.7	139	6.72	699.35	397.85	0	466.2	404.2	0.2	0	-14.63	30	28.3	30.1
264	20211021BS04	1	UU试验	21.85	4.67	201	0	-1	62	1344.8	0	62	23.48	792.5	187	0	0	1	1	1	29.35	16.97	931.5	139	6.7	697.75	396.25	0	465.2	403.2	0.2	0	-14.68	30	28.3	30.1
265	20211021BS04	1	UU试验	21.93	4.68	200	0	-1	62	1343.9	0	62	23.58	791.9	187	0	0	1	1	1	29.48	17.05	929.9	138	6.74	695.95	395.95	0	464	402	0.2	0	-14.74	30	28.3	30.1
266	20211021BS04	1	UU试验	22.02	4.69	201	0	-1	62	1345.6	0	62	23.64	789.2	187	0	0	1	1	1	29.55	17.05	928.2	139	6.68	696.1	394.6	0	464.1	402.1	0.2	0	-14.78	30	28.3	30.1
267	20211021BS04	1	UU试验	22.1	4.7	201	0	-1	62	1344.8	0	62	23.74	788.7	187	0	0	1	1	1	29.68	17.05	927.7	139	6.67	695.85	394.35	0	463.9	401.9	0.2	0	-14.84	30	28.3	30.1
268	20211021BS04	1	UU试验	22.18	4.71	201	0	-1	62	1346.5	0	62	23.81	789.7	187	0	0	1	1	1	29.76	17.12	928.7	139	6.68	696.35	394.85	0	464.2	402.2	0.2	0	-14.88	30	28.3	30.1
269	20211021BS04	1	UU试验	22.27	4.72	201	0	-1	62	1345.6	0	62	23.91	786	187	0	0	1	1	1	29.89	17.12	925	139	6.65	694.5	393	0	463	401	0.2	0	-14.95	30	28.3	30.1
270	20211021BS04	1	UU试验	22.35	4.73	201	0	-1	62	1344.8	0	62	23.98	785.5	187	0	0	1	1	1	29.98	17.12	924.5	139	6.65	694.25	392.75	0	462.8	400.8	0.2	0	-14.99	30	28.3	30.1
271	20211021BS04	1	UU试验	22.43	4.74	201	0	-1	62	1342.2	0	62	24.08	784	187	0	0	1	1	1	30.1	17.19	923	139	6.64	693.5	392	0	462.3	400.3	0.2	0	-15.05	30	28.3	30.1
272	20211021BS04	1	UU试验	22.52	4.75	201	0	-1	62	1343	0	62	24.15	781.3	187	0	0	1	1	1	30.19	17.19	920.3	139	6.62	692.15	390.65	0	461.4	399.4	0.2	0	-15.1	30	28.3	30.1
273	20211021BS04	1	UU试验	22.6	4.75	201	0	-1	62	1343.9	0	62	24.26	781.8	187	0	0	1	1	1	30.33	17.19	920.8	139	6.62	692.4	390.9	0	461.6	399.6	0.2	0	-15.17	30	28.3	30.1
287	20211021BS04	1	UU试验	23.77	4.88	201	0	-1	62	1333.6	0	62	25.51	759.5	187	0	0	1	1	1	31.89	17.64	898.5	139	6.46	681.25	379.75	0	454.2	392.2	0.21	0	-15.95	30	28.3	30
288	20211021BS04	1	UU试验	23.85	4.88	201	0	-1	62	1336.2	0	62	25.58	757.5	187	0	0	1	1	1	31.98	17.64	896.5	139	6.45	680.25	378.75	0	453.5	391.5	0.21	0	-15.99	30	28.3	30.1
289	20211021BS04	1	UU试验	23.93	4.89	201	0	-1	62	1335.3	0	62	25.69	757	187	0	0	1	1	1	32.11	17.71	896	139	6.45	680	378.5	0	453.3	391.3	0.21	0	-16.06	30	28.3	30
290	20211021BS04	1	UU试验	24.02	4.9	201	0	-1	62	1333.6	0	62	25.76	753	187	0	0	1	1	1	32.2	17.71	892	139	6.42	678	376.5	0	452	390	0.21	0	-16.1	30	28.3	30
291	20211021BS04	1	UU试验	24.1	4.91	201	0	-1	62	1332.8	0	62	25.87	752.6	187	0	0	1	1	1	32.34	17.71	891.6	139	6.41	677.8	376.3	0	451.9	389.9	0.21	0	-16.17	30	28.3	30
292	20211021BS04	1	UU试验	24.18	4.92	201	0	-1	62	1331.9	0	62	25.94	752.1	187	0	0	1	1	1	32.43	17.79	891.1	139	6.41	677.55	376.05	0	451.7	389.7	0.21	0	-16.22	30	28.3	30
293	20211021BS04	1	UU试验	24.27	4.93	201	0	-1	62	1331.9	0	62	26.05	748.7	187	0	0	1	1	1	32.56	17.79	887.7	139	6.39	675.85	374.35	0	450.6	388.6	0.21	0	-16.28	30	28.3	30
294	20211021BS04	1	UU试验	24.35	4.93	201	0	-1	62	1330.2	0	62	26.12	747.7	187	0	0	1	1	1	32.65	17.79	886.7	139	6.38	675.35	373.85	0	450.2	388.2	0.21	0	-16.33	30	28.3	30
295	20211021BS04	1	UU试验	24.43	4.94	201	0	-1	62	1329.4	0	62	26.23	747.3	187	0	0	1	1	1	32.79	17.86	886.3	139	6.38	675.15	373.65	0	450.1	388.1	0.21	0	-16.4	30	28.3	30
296	20211021BS04	1	UU试验	24.52	4.95	201	0	-1	62	1329.4	0	62	26.3	744.3	187	0	0	1	1	1	32.88	17.86	883.3	139	6.35	673.65	372.15	0	449.1	387.1	0.21	0	-16.44	30	28.3	30
297	20211021BS04	1	UU试验	24.6	4.96	201	0	-1	62	1328.5	0	62	26.41	743.8	187	0	0	1	1	1	33.01	17.94	882.8	139	6.35	673.4	371.9	0	448.9	386.9	0.21	0	-16.51	30	28.3	30
144	20211021BS04	1	UU试验	11.85	3.44	201	0	-1	55	1222.4	0	56.6	12.99	854.2	187	0	0	1	1	1	16.24	14.31	1000.2	146	6.85	728.6	427.1	0	485.7	430.7	0.19	0	-8.12	30.4	28.6	30.3
145	20211021BS04	1	UU试验	11.93	3.45	201	0	-1	55	1225	0	54.7	13.09	856	187	0	0	1	1	1	16.36	14.38	1002	146	6.86	729.5	428	0	486.3	431.3	0.19	0	-8.18	30.4	28.6	30.3
146	20211021BS04	1	UU试验	12.02	3.47	201	0	-1	55	1227.6	0	56.6	13.16	853.7	187	0	0	1	1	1	16.45	14.38	999.7	146	6.85	728.35	426.85	0	485.6	430.6	0.19	0	-8.23	30.4	28.6	30.3
147	20211021BS04	1	UU试验	12.1	3.48	201	0	-1	55	1231	0	56.6	13.26	856.1	187	0	0	1	1	1	16.58	14.38	1002.1	146	6.86	729.55	428.05	0	486.4	431.4	0.19	0	-8.29	30.4	28.6	30.3
148	20211021BS04	1	UU试验	12.18	3.49	201	0	-1	55	1232.7	0	56.6	13.33	857.2	187	0	0	1	1	1	16.66	14.38	1003.2	146	6.87	730.1	428.6	0	486.7	431.7	0.19	0	-8.33	30.4	28.5	30.3
149	20211021BS04	1	UU试验	12.27	3.5	201	0	-1	56	1234.4	0	56.6	13.43	858.4	187	0	0	1	1	1	16.79	14.45	1003.4	145	6.92	730.7	429.2	0	487.1	431.1	0.19	0	-8.4	30.4	28.6	30.3
150	20211021BS04	1	UU试验	12.35	3.51	201	0	-1	56	1236.1	0	56.6	13.5	855.4	187	0	0	1	1	1	16.88	14.45	1000.4	145	6.9	729.2	427.7	0	486.1	430.1	0.19	0	-8.44	30.4	28.6	30.3
151	20211021BS04	1	UU试验	12.43	3.53	201	0	-1	56	1238.7	0	56.6	13.6	857.2	187	0	0	1	1	1	17	14.45	1002.2	145	6.91	730.1	428.6	0	486.7	430.7	0.19	0	-8.5	30.3	28.5	30.3
152	20211021BS04	1	UU试验	12.52	3.54	201	0	-1	56	1241.2	0	56.6	13.67	859	187	0	0	1	1	1	17.09	14.45	1004	145	6.92	731	429.5	0	487.3	431.3	0.19	0	-8.55	30.3	28.5	30.3
153	20211021BS04	1	UU试验	12.6	3.55	201	0	-1	56	1246.4	0	56.6	13.77	862.6	187	0	0	1	1	1	17.21	14.51	1007.6	145	6.95	732.8	431.3	0	488.5	432.5	0.19	0	-8.61	30.3	28.5	30.4
154	20211021BS04	1	UU试验	12.68	3.56	200	0	-1	56	1247.2	0	56.6	13.84	859.5	187	0	0	1	1	1	17.3	14.51	1003.5	144	6.97	729.75	429.75	0	486.5	430.5	0.19	0	-8.65	30.3	28.5	30.3
155	20211021BS04	1	UU试验	12.77	3.57	201	0	-1	57	1248.9	0	56.6	13.94	860.7	187	0	0	1	1	1	17.43	14.51	1004.7	144	6.98	731.85	430.35	0	487.9	430.9	0.19	0	-8.72	30.3	28.5	30.4
156	20211021BS04	1	UU试验	12.85	3.58	201	0	-1	56	1249.8	0	56.6	14.01	861.3	187	0	0	1	1	1	17.51	14.58	1006.3	145	6.94	732.15	430.65	0	488.1	432.1	0.19	0	-8.76	30.3	28.5	30.3
170	20211021BS04	1	UU试验	14.02	3.74	201	0	-1	58	1278	0	58.4	15.25	864.1	187	0	0	1	1	1	19.06	14.85	1007.1	143	7.04	733.55	432.05	0	489	431	0.19	0	-9.53	30.3	28.5	30.3
171	20211021BS04	1	UU试验	14.1	3.75	201	0	-1	58	1278.9	0	58.4	15.36	861.2	187	0	0	1	1	1	19.2	14.85	1004.2	143	7.02	732.1	430.6	0	488.1	430.1	0.19	0	-9.6	30.3	28.5	30.3
172	20211021BS04	1	UU试验	14.18	3.77	201	0	-1	58	1280.6	0	58.4	15.43	862.4	187	0	0	1	1	1	19.29	14.85	1005.4	143	7.03	732.7	431.2	0	488.5	430.5	0.19	0	-9.65	30.3	28.5	30.3
173	20211021BS04	1	UU试验	14.27	3.78	201	0	-1	58	1284	0	58.4	15.53	864.6	187	0	0	1	1	1	19.41	14.92	1007.6	143	7.05	733.8	432.3	0	489.2	431.2	0.19	0	-9.71	30.3	28.5	30.3
174	20211021BS04	1	UU试验	14.35	3.79	201	0	-1	58	1286.6	0	58.4	15.61	862.3	187	0	0	1	1	1	19.51	14.92	1005.3	143	7.03	732.65	431.15	0	488.4	430.4	0.19	0	-9.76	30.3	28.5	30.3
175	20211021BS04	1	UU试验	14.43	3.8	201	0	-1	58	1290.9	0	58.4	15.72	865.2	187	0	0	1	1	1	19.65	14.92	1008.2	143	7.05	734.1	432.6	0	489.4	431.4	0.19	0	-9.82	30.3	28.5	30.3
176	20211021BS04	1	UU试验	14.52	3.81	201	0	-1	58	1291.7	0	58.4	15.78	865.8	187	0	0	1	1	1	19.73	14.92	1008.8	143	7.05	734.4	432.9	0	489.6	431.6	0.19	0	-9.87	30.3	28.5	30.3
177	20211021BS04	1	UU试验	14.6	3.82	201	0	-1	59	1292.6	0	58.4	15.9	866.4	187	0	0	1	1	1	19.88	14.99	1008.4	142	7.1	734.7	433.2	0	489.8	430.8	0.19	0	-9.94	30.3	28.5	30.3
178	20211021BS04	1	UU试验	14.68	3.83	201	0	-1	59	1292.6	0	58.4	15.96	862.3	187	0	0	1	1	1	19.95	14.99	1004.3	142	7.07	732.65	431.15	0	488.4	429.4	0.19	0	-9.98	30.3	28.5	30.3
179	20211021BS04	1	UU试验	14.77	3.84	201	0	-1	59	1293.4	0	58.4	16.08	862.8	187	0	0	1	1	1	20.1	14.99	1004.8	142	7.08	732.9	431.4	0	488.6	429.6	0.19	0	-10.05	30.3	28.5	30.3
180	20211021BS04	1	UU试验	14.85	3.85	201	0	-1	59	1295.1	0	60.2	16.15	864	187	0	0	1	1	1	20.19	15.06	1006	142	7.08	733.5	432	0	489	430	0.19	0	-10.1	30.3	28.5	30.3
181	20211021BS04	1	UU试验	14.93	3.86	201	0	-1	59	1295.1	0	60.2	16.26	860	187	0	0	1	1	1	20.32	15.06	1002	142	7.06	731.5	430	0	487.7	428.7	0.19	0	-10.16	30.3	28.5	30.3
182	20211021BS04	1	UU试验	15.02	3.88	201	0	-1	59	1296.8	0	60.2	16.33	861.1	187	0	0	1	1	1	20.41	15.06	1003.1	142	7.06	732.05	430.55	0	488	429	0.19	0	-10.21	30.3	28.5	30.3
196	20211021BS04	1	UU试验	16.18	4.02	201	0	-1	60	1312.2	0	60.2	17.57	855.4	187	0	0	1	1	1	21.96	15.41	996.4	141	7.07	729.2	427.7	0	486.1	426.1	0.19	0	-10.98	30.2	28.5	30.3
197	20211021BS04	1	UU试验	16.27	4.03	201	0	-1	60	1314.8	0	60.2	17.67	853.2	187	0	0	1	1	1	22.09	15.41	994.2	141	7.05	728.1	426.6	0	485.4	425.4	0.19	0	-11.05	30.2	28.5	30.3
198	20211021BS04	1	UU试验	16.35	4.04	201	0	-1	60	1315.7	0	60.2	17.74	853.8	187	0	0	1	1	1	22.18	15.41	994.8	141	7.06	728.4	426.9	0	485.6	425.6	0.19	0	-11.09	30.2	28.5	30.3
199	20211021BS04	1	UU试验	16.43	4.05	201	0	-1	60	1317.4	0	60.2	17.84	854.9	187	0	0	1	1	1	22.3	15.48	995.9	141	7.06	728.95	427.45	0	486	426	0.19	0	-11.15	30.2	28.5	30.3
200	20211021BS04	1	UU试验	16.52	4.06	201	0	-1	60	1317.4	0	60.2	17.91	851	187	0	0	1	1	1	22.39	15.48	992	141	7.04	727	425.5	0	484.7	424.7	0.19	0	-11.2	30.2	28.5	30.3
201	20211021BS04	1	UU试验	16.6	4.07	201	0	-1	60	1319.1	0	60.2	18.01	852.1	187	0	0	1	1	1	22.51	15.48	993.1	141	7.04	727.55	426.05	0	485	425	0.19	0	-11.26	30.2	28.5	30.3
202	20211021BS04	1	UU试验	16.68	4.08	201	0	-1	60	1319.9	0	60.2	18.08	852.6	187	0	0	1	1	1	22.6	15.48	993.6	141	7.05	727.8	426.3	0	485.2	425.2	0.19	0	-11.3	30.2	28.4	30.3
203	20211021BS04	1	UU试验	16.77	4.09	201	0	-1	60	1322.5	0	60.2	18.18	854.3	187	0	0	1	1	1	22.73	15.54	995.3	141	7.06	728.65	427.15	0	485.8	425.8	0.19	0	-11.37	30.2	28.4	30.3
204	20211021BS04	1	UU试验	16.85	4.1	201	0	-1	61	1323.4	0	60.2	18.24	851.6	187	0	0	1	1	1	22.8	15.54	991.6	140	7.08	727.3	425.8	0	484.9	423.9	0.19	0	-11.4	30.2	28.4	30.3
205	20211021BS04	1	UU试验	16.93	4.12	201	0	-1	60	1323.4	0	60.2	18.35	851.6	187	0	0	1	1	1	22.94	15.54	992.6	141	7.04	727.3	425.8	0	484.9	424.9	0.19	0	-11.47	30.2	28.4	30.3
206	20211021BS04	1	UU试验	17.02	4.13	201	0	-1	61	1323.4	0	60.2	18.42	851.6	187	0	0	1	1	1	23.02	15.61	991.6	140	7.08	727.3	425.8	0	484.9	423.9	0.19	0	-11.51	30.2	28.4	30.3
207	20211021BS04	1	UU试验	17.1	4.14	201	0	-1	61	1324.2	0	60.2	18.51	848.3	187	0	0	1	1	1	23.14	15.61	988.3	140	7.06	725.65	424.15	0	483.8	422.8	0.19	0	-11.57	30.2	28.4	30.3
208	20211021BS04	1	UU试验	17.18	4.15	201	0	-1	60	1325.9	0	60.2	18.58	849.4	187	0	0	1	1	1	23.23	15.61	990.4	141	7.02	726.2	424.7	0	484.1	424.1	0.19	0	-11.62	30.2	28.4	30.3
222	20211021BS04	1	UU试验	18.35	4.28	201	0	-1	61	1337.9	0	62	19.79	841.4	187	0	0	1	1	1	24.74	15.97	981.4	140	7.01	722.2	420.7	0	481.5	420.5	0.19	0	-12.37	30.1	28.4	30.3
223	20211021BS04	1	UU试验	18.43	4.29	201	0	-1	61	1336.2	0	62	19.9	836.7	187	0	0	1	1	1	24.87	15.97	976.7	140	6.98	719.85	418.35	0	479.9	418.9	0.19	0	-12.44	30.1	28.4	30.3
224	20211021BS04	1	UU试验	18.52	4.3	201	0	-1	61	1337.1	0	62	19.97	837.3	187	0	0	1	1	1	24.96	15.97	977.3	140	6.98	720.15	418.65	0	480.1	419.1	0.19	0	-12.48	30.1	28.4	30.2
225	20211021BS04	1	UU试验	18.6	4.31	201	0	-1	61	1338.8	0	62	20.07	838.3	187	0	0	1	1	1	25.09	16.04	978.3	140	6.99	720.65	419.15	0	480.4	419.4	0.19	0	-12.55	30.1	28.4	30.2
226	20211021BS04	1	UU试验	18.68	4.32	201	0	-1	61	1339.6	0	62	20.14	835.2	187	0	0	1	1	1	25.18	16.04	975.2	140	6.97	719.1	417.6	0	479.4	418.4	0.19	0	-12.59	30.1	28.4	30.2
227	20211021BS04	1	UU试验	18.77	4.33	201	0	-1	61	1339.6	0	62	20.25	835.2	187	0	0	1	1	1	25.31	16.04	975.2	140	6.97	719.1	417.6	0	479.4	418.4	0.19	0	-12.66	30.1	28.4	30.2
228	20211021BS04	1	UU试验	18.85	4.34	201	0	-1	61	1339.6	0	62	20.31	835.2	187	0	0	1	1	1	25.39	16.11	975.2	140	6.97	719.1	417.6	0	479.4	418.4	0.19	0	-12.7	30.1	28.4	30.2
229	20211021BS04	1	UU试验	18.93	4.35	201	0	-1	61	1342.2	0	62	20.42	833.1	187	0	0	1	1	1	25.52	16.11	973.1	140	6.95	718.05	416.55	0	478.7	417.7	0.19	0	-12.76	30.1	28.4	30.2
230	20211021BS04	1	UU试验	19.02	4.36	201	0	-1	61	1342.2	0	62	20.49	833.1	187	0	0	1	1	1	25.61	16.11	973.1	140	6.95	718.05	416.55	0	478.7	417.7	0.19	0	-12.81	30.1	28.4	30.2
231	20211021BS04	1	UU试验	19.1	4.37	201	0	-1	62	1341.3	0	62	20.6	832.6	187	0	0	1	1	1	25.75	16.18	971.6	139	6.99	717.8	416.3	0	478.5	416.5	0.19	0	-12.88	30.1	28.4	30.2
232	20211021BS04	1	UU试验	19.18	4.38	201	0	-1	61	1341.3	0	62	20.67	829	187	0	0	1	1	1	25.84	16.18	969	140	6.92	716	414.5	0	477.3	416.3	0.2	0	-12.92	30.1	28.4	30.2
233	20211021BS04	1	UU试验	19.27	4.39	201	0	-1	61	1343	0	62	20.78	830	187	0	0	1	1	1	25.98	16.18	970	140	6.93	716.5	415	0	477.7	416.7	0.19	0	-12.99	30.1	28.4	30.2
234	20211021BS04	1	UU试验	19.35	4.4	201	0	-1	61	1343.9	0	62	20.86	830.6	187	0	0	1	1	1	26.08	16.25	970.6	140	6.93	716.8	415.3	0	477.9	416.9	0.19	0	-13.04	30.1	28.4	30.2
248	20211021BS04	1	UU试验	20.52	4.53	201	0	-1	62	1347.3	0	62	22.11	814.6	187	0	0	1	1	1	27.64	16.61	953.6	139	6.86	708.8	407.3	0	472.5	410.5	0.2	0	-13.82	30.1	28.4	30.2
249	20211021BS04	1	UU试验	20.6	4.54	201	0	-1	61	1345.6	0	62	22.21	810.1	187	0	0	1	1	1	27.76	16.61	950.1	140	6.79	706.55	405.05	0	471	410	0.2	0	-13.88	30.1	28.4	30.2
250	20211021BS04	1	UU试验	20.68	4.55	201	0	-1	62	1346.5	0	62	22.28	810.7	187	0	0	1	1	1	27.85	16.61	949.7	139	6.83	706.85	405.35	0	471.2	409.2	0.2	0	-13.93	30.1	28.4	30.2
251	20211021BS04	1	UU试验	20.77	4.56	201	0	-1	62	1345.6	0	62	22.39	810.1	187	0	0	1	1	1	27.99	16.68	949.1	139	6.83	706.55	405.05	0	471	409	0.2	0	-14	30.1	28.4	30.2
252	20211021BS04	1	UU试验	20.85	4.57	201	0	-1	62	1345.6	0	62	22.45	806.7	187	0	0	1	1	1	28.06	16.68	945.7	139	6.8	704.85	403.35	0	469.9	407.9	0.2	0	-14.03	30.1	28.4	30.2
253	20211021BS04	1	UU试验	20.93	4.58	201	0	-1	62	1344.8	0	62	22.56	806.2	187	0	0	1	1	1	28.2	16.68	945.2	139	6.8	704.6	403.1	0	469.7	407.7	0.2	0	-14.1	30.1	28.4	30.2
254	20211021BS04	1	UU试验	21.02	4.58	201	0	-1	62	1344.8	0	62	22.63	806.2	187	0	0	1	1	1	28.29	16.76	945.2	139	6.8	704.6	403.1	0	469.7	407.7	0.2	0	-14.15	30.1	28.4	30.2
255	20211021BS04	1	UU试验	21.1	4.59	201	0	-1	62	1343	0	62	22.73	801.3	187	0	0	1	1	1	28.41	16.76	940.3	139	6.76	702.15	400.65	0	468.1	406.1	0.2	0	-14.21	30	28.3	30.2
256	20211021BS04	1	UU试验	21.18	4.6	201	0	-1	62	1345.6	0	62	22.8	802.9	187	0	0	1	1	1	28.5	16.76	941.9	139	6.78	702.95	401.45	0	468.6	406.6	0.2	0	-14.25	30.1	28.4	30.2
257	20211021BS04	1	UU试验	21.27	4.61	201	0	-1	62	1348.2	0	62	22.9	804.4	187	0	0	1	1	1	28.62	16.83	943.4	139	6.79	703.7	402.2	0	469.1	407.1	0.2	0	-14.31	30	28.3	30.2
258	20211021BS04	1	UU试验	21.35	4.62	201	0	-1	62	1347.3	0	62	22.97	800.5	187	0	0	1	1	1	28.71	16.83	939.5	139	6.76	701.75	400.25	0	467.8	405.8	0.2	0	-14.36	30	28.3	30.2
259	20211021BS04	1	UU试验	21.43	4.63	201	0	-1	62	1347.3	0	62	23.08	800.5	187	0	0	1	1	1	28.85	16.9	939.5	139	6.76	701.75	400.25	0	467.8	405.8	0.2	0	-14.43	30	28.3	30.2
260	20211021BS04	1	UU试验	21.52	4.64	200	0	-1	62	1346.5	0	62	23.14	796.7	187	0	0	1	1	1	28.93	16.9	934.7	138	6.77	698.35	398.35	0	465.6	403.6	0.2	0	-14.47	30	28.3	30.1
274	20211021BS04	1	UU试验	22.68	4.76	201	0	-1	62	1343	0	62	24.33	781.3	187	0	0	1	1	1	30.41	17.27	920.3	139	6.62	692.15	390.65	0	461.4	399.4	0.2	0	-15.21	30	28.3	30.1
275	20211021BS04	1	UU试验	22.77	4.77	201	0	-1	62	1342.2	0	62	24.44	777.2	187	0	0	1	1	1	30.55	17.27	916.2	139	6.59	690.1	388.6	0	460.1	398.1	0.21	0	-15.28	30	28.3	30.1
276	20211021BS04	1	UU试验	22.85	4.78	201	0	-1	62	1343	0	62	24.51	777.6	187	0	0	1	1	1	30.64	17.27	916.6	139	6.59	690.3	388.8	0	460.2	398.2	0.21	0	-15.32	30	28.3	30.1
277	20211021BS04	1	UU试验	22.93	4.79	201	0	-1	62	1341.3	0	62	24.62	776.7	187	0	0	1	1	1	30.78	17.34	915.7	139	6.59	689.85	388.35	0	459.9	397.9	0.21	0	-15.39	30	28.3	30.1
278	20211021BS04	1	UU试验	23.02	4.8	201	0	-1	62	1341.3	0	62	24.69	773.5	187	0	0	1	1	1	30.86	17.34	912.5	139	6.56	688.25	386.75	0	458.8	396.8	0.21	0	-15.43	30	28.3	30.1
279	20211021BS04	1	UU试验	23.1	4.81	201	0	-1	62	1339.6	0	62	24.8	772.5	187	0	0	1	1	1	31	17.41	911.5	139	6.56	687.75	386.25	0	458.5	396.5	0.21	0	-15.5	30	28.3	30.1
280	20211021BS04	1	UU试验	23.18	4.81	201	0	-1	62	1338.8	0	62	24.87	769	187	0	0	1	1	1	31.09	17.41	908	139	6.53	686	384.5	0	457.3	395.3	0.21	0	-15.55	30	28.3	30.1
281	20211021BS04	1	UU试验	23.27	4.82	201	0	-1	62	1341.3	0	62	24.98	770.4	187	0	0	1	1	1	31.23	17.41	909.4	139	6.54	686.7	385.2	0	457.8	395.8	0.21	0	-15.62	30	28.3	30.1
282	20211021BS04	1	UU试验	23.35	4.83	201	0	-1	62	1339.6	0	62	25.05	769.4	187	0	0	1	1	1	31.31	17.49	908.4	139	6.54	686.2	384.7	0	457.5	395.5	0.21	0	-15.66	30	28.3	30.1
283	20211021BS04	1	UU试验	23.43	4.84	201	0	-1	62	1338.8	0	62	25.15	765.5	187	0	0	1	1	1	31.44	17.49	904.5	139	6.51	684.25	382.75	0	456.2	394.2	0.21	0	-15.72	30	28.3	30.1
284	20211021BS04	1	UU试验	23.52	4.85	201	0	-1	62	1337.9	0	62	25.22	765	187	0	0	1	1	1	31.53	17.56	904	139	6.5	684	382.5	0	456	394	0.21	0	-15.77	30	28.3	30.1
285	20211021BS04	1	UU试验	23.6	4.86	201	0	-1	62	1336.2	0	62	25.33	760.9	187	0	0	1	1	1	31.66	17.56	899.9	139	6.47	681.95	380.45	0	454.6	392.6	0.21	0	-15.83	30	28.3	30.1
286	20211021BS04	1	UU试验	23.68	4.87	201	0	-1	62	1334.5	0	62	25.4	760	187	0	0	1	1	1	31.75	17.56	899	139	6.47	681.5	380	0	454.3	392.3	0.21	0	-15.88	30	28.3	30.1
