# Supplementary material for: Effect of freeze‒thaw cycles on root–Soil composite mechanical properties and slope stability
Source: PLoS One. 2024 Apr 25;19(4):e0302409. doi: 10.1371/journal.pone.0302409 (PMC11045164; doi:10.1371/journal.pone.0302409)
Supplement: S1 File — (ZIP) [file pone.0302409.s001.zip › Original data/original data/三轴/200kpa/200kpa改/(D0G5,200kpa)20211027BS04_uu_1.xlsx]

## Sheet: _20211027BS04_uu_1
ID	GCID	SpecimenID	TstMode	TimeMin	Squareroot	WeiYa	wytb	FanYa1	KongYa	CR	fytb	TiBian	ZhouXWeiYi	Q1dQ3	TargetWY	TargetFY1	TargetZYLC	TargetStrainSpd	TargetSYWD	TargetZTWD	E1	TuArea	Q11	Q31	Q11cQ31	HalfQ1pQ3	HalfQ1dQ3	Saturation	HalfQ11pQ31	Q1	K0	Ev	Er	sywd	ttwd	ztwd
1	20211027BS04	1	UU试验	0	0	198	0	10	0	0	0	18.2	0	9.5	186	0	0	1	1	1	0	12	0	0	0	0	0	0	0	0	0	0	0	20.6	19.7	20.8
2	20211027BS04	1	UU试验	0.08	0.29	197	0	-3	16	18	0	18.2	0	15	186	0	0	1	1	1	0	12	196	181	1.08	303	7.5	0	202	186	0.93	0	0	20.6	19.7	20.8
3	20211027BS04	1	UU试验	0.13	0.37	197	0	-3	16	30.8	0	18.2	0.07	25.7	186	0	0	1	1	1	0.09	12	206.7	181	1.14	308.35	12.85	0	205.6	189.6	0.88	0	-0.05	20.6	19.7	20.8
4	20211027BS04	1	UU试验	0.23	0.48	198	0	-3	16	39.4	0	18.2	0.16	32.8	186	0	0	1	1	1	0.2	12	214.8	182	1.18	313.4	16.4	0	208.9	192.9	0.86	0	-0.1	20.6	19.7	20.8
5	20211027BS04	1	UU试验	0.28	0.53	197	0	-3	16	44.5	0	18.2	0.23	37.1	186	0	0	1	1	1	0.29	12.06	218.1	181	1.2	314.05	18.55	0	209.4	193.4	0.84	0	-0.15	20.6	19.7	20.8
6	20211027BS04	1	UU试验	0.37	0.61	197	0	-3	16	48.8	0	18.2	0.3	40.5	186	0	0	1	1	1	0.38	12.06	221.5	181	1.22	315.75	20.25	0	210.5	194.5	0.83	0	-0.19	20.6	19.7	20.8
7	20211027BS04	1	UU试验	0.43	0.66	198	0	-3	16	49.6	0	18.2	0.36	41.1	186	0	0	1	1	1	0.45	12.06	223.1	182	1.23	317.55	20.55	0	211.7	195.7	0.83	0	-0.23	20.6	19.7	20.8
8	20211027BS04	1	UU试验	0.52	0.72	197	0	-3	16	51.3	0	18.2	0.43	42.5	186	0	0	1	1	1	0.54	12.06	223.5	181	1.23	316.75	21.25	0	211.2	195.2	0.82	0	-0.27	20.6	19.7	20.8
9	20211027BS04	1	UU试验	0.6	0.77	197	0	-3	16	46.2	0	18.2	0.53	38.3	186	0	0	1	1	1	0.66	12.06	219.3	181	1.21	314.65	19.15	0	209.8	193.8	0.84	0	-0.33	20.6	19.7	20.8
10	20211027BS04	1	UU试验	0.68	0.83	198	0	-3	16	47.9	0	18.2	0.62	39.7	186	0	0	1	1	1	0.78	12.12	221.7	182	1.22	316.85	19.85	0	211.2	195.2	0.83	0	-0.39	20.6	19.7	20.8
11	20211027BS04	1	UU试验	0.77	0.88	198	0	-3	16	53.9	0	18.2	0.73	44.5	186	0	0	1	1	1	0.91	12.12	226.5	182	1.24	319.25	22.25	0	212.8	196.8	0.82	0	-0.46	20.6	19.7	20.8
12	20211027BS04	1	UU试验	0.85	0.92	198	0	-3	16	56.5	0	18.2	0.8	46.6	186	0	0	1	1	1	1	12.12	228.6	182	1.26	320.3	23.3	0	213.5	197.5	0.81	0	-0.5	20.6	19.7	20.8
13	20211027BS04	1	UU试验	0.93	0.97	198	0	-3	16	59.9	0	18.2	0.91	49.4	186	0	0	1	1	1	1.14	12.12	231.4	182	1.27	321.7	24.7	0	214.5	198.5	0.8	0	-0.57	20.6	19.7	20.8
14	20211027BS04	1	UU试验	1.02	1.01	197	0	-3	16	61.6	0	18.2	0.99	50.8	186	0	0	1	1	1	1.24	12.12	231.8	181	1.28	320.9	25.4	0	213.9	197.9	0.79	0	-0.62	20.6	19.7	20.8
15	20211027BS04	1	UU试验	1.1	1.05	198	0	-3	16	64.2	0	18.2	1.1	53	186	0	0	1	1	1	1.38	12.19	235	182	1.29	323.5	26.5	0	215.7	199.7	0.79	0	-0.69	20.6	19.7	20.8
16	20211027BS04	1	UU试验	1.18	1.09	198	0	-3	16	65.9	0	18.2	1.18	54.1	186	0	0	1	1	1	1.48	12.19	236.1	182	1.3	324.05	27.05	0	216	200	0.79	0	-0.74	20.6	19.7	20.8
17	20211027BS04	1	UU试验	1.27	1.13	198	0	-3	16	66.7	0	18.2	1.3	54.7	186	0	0	1	1	1	1.63	12.19	236.7	182	1.3	324.35	27.35	0	216.2	200.2	0.78	0	-0.82	20.6	19.7	20.8
18	20211027BS04	1	UU试验	1.35	1.16	197	0	-3	16	68.4	0	18.2	1.37	56.1	186	0	0	1	1	1	1.71	12.19	237.1	181	1.31	323.55	28.05	0	215.7	199.7	0.78	0	-0.86	20.6	19.7	20.8
19	20211027BS04	1	UU试验	1.43	1.2	198	0	-3	16	75.3	0	18.2	1.48	61.8	186	0	0	1	1	1	1.85	12.25	243.8	182	1.34	327.9	30.9	0	218.6	202.6	0.76	0	-0.93	20.6	19.7	20.8
20	20211027BS04	1	UU试验	1.52	1.23	198	0	-3	16	77	0	18.2	1.56	62.9	186	0	0	1	1	1	1.95	12.25	244.9	182	1.35	328.45	31.45	0	219	203	0.76	0	-0.98	20.6	19.7	20.8
21	20211027BS04	1	UU试验	1.6	1.26	198	0	-3	16	78.7	0	18.2	1.67	64.2	186	0	0	1	1	1	2.09	12.25	246.2	182	1.35	329.1	32.1	0	219.4	203.4	0.76	0	-1.05	20.6	19.7	20.8
22	20211027BS04	1	UU试验	1.68	1.3	197	0	-3	16	79.6	0	18.2	1.75	65	186	0	0	1	1	1	2.19	12.25	246	181	1.36	328	32.5	0	218.7	202.7	0.75	0	-1.1	20.6	19.7	20.8
23	20211027BS04	1	UU试验	1.77	1.33	199	0	-3	16	81.3	0	18.2	1.87	66.4	186	0	0	1	1	1	2.34	12.31	249.4	183	1.36	331.7	33.2	0	221.1	205.1	0.75	0	-1.17	20.6	19.7	20.8
24	20211027BS04	1	UU试验	1.85	1.36	198	0	-3	17	82.1	0	18.2	1.94	66.7	186	0	0	1	1	1	2.42	12.31	247.7	181	1.37	330.35	33.35	0	220.2	203.2	0.75	0	-1.21	20.6	19.7	20.8
25	20211027BS04	1	UU试验	1.93	1.39	198	0	-3	17	83.8	0	18.2	2.06	68.1	186	0	0	1	1	1	2.58	12.31	249.1	181	1.38	331.05	34.05	0	220.7	203.7	0.74	0	-1.29	20.6	19.7	20.8
26	20211027BS04	1	UU试验	2.02	1.42	198	0	-3	17	83.8	0	18.2	2.14	68.1	186	0	0	1	1	1	2.67	12.31	249.1	181	1.38	331.05	34.05	0	220.7	203.7	0.74	0	-1.34	20.6	19.7	20.8
27	20211027BS04	1	UU试验	2.1	1.45	198	0	-3	17	87.3	0	18.2	2.26	70.9	186	0	0	1	1	1	2.83	12.37	251.9	181	1.39	332.45	35.45	0	221.6	204.6	0.74	0	-1.42	20.6	19.7	20.8
28	20211027BS04	1	UU试验	2.18	1.48	198	0	-3	17	89.8	0	18.2	2.34	72.6	186	0	0	1	1	1	2.93	12.37	253.6	181	1.4	333.3	36.3	0	222.2	205.2	0.73	0	-1.47	20.6	19.7	20.8
29	20211027BS04	1	UU试验	2.27	1.51	198	0	-3	17	94.1	0	18.2	2.46	76.1	186	0	0	1	1	1	3.08	12.37	257.1	181	1.42	335.05	38.05	0	223.4	206.4	0.72	0	-1.54	20.6	19.7	20.8
30	20211027BS04	1	UU试验	2.35	1.53	198	0	-3	17	95.8	0	18.2	2.54	77.4	186	0	0	1	1	1	3.18	12.37	258.4	181	1.43	335.7	38.7	0	223.8	206.8	0.72	0	-1.59	20.6	19.7	20.8
31	20211027BS04	1	UU试验	2.43	1.56	198	0	-3	17	153.1	0	20.1	2.66	123.8	186	0	0	1	1	1	3.33	12.43	304.8	181	1.68	358.9	61.9	0	239.3	222.3	0.62	0	-1.67	20.6	19.7	20.8
32	20211027BS04	1	UU试验	2.52	1.59	198	0	-3	17	196.8	0	20.1	2.73	158.3	186	0	0	1	1	1	3.41	12.43	339.3	181	1.87	376.15	79.15	0	250.8	233.8	0.56	0	-1.71	20.6	19.8	20.8
33	20211027BS04	1	UU试验	2.6	1.61	198	0	-3	18	248.1	0	20.1	2.84	199.6	186	0	0	1	1	1	3.55	12.43	379.6	180	2.11	396.8	99.8	0	264.5	246.5	0.5	0	-1.78	20.6	19.8	20.8
34	20211027BS04	1	UU试验	2.68	1.64	198	0	-3	18	275.5	0	20.1	2.92	221.6	186	0	0	1	1	1	3.65	12.43	401.6	180	2.23	407.8	110.8	0	271.9	253.9	0.47	0	-1.83	20.6	19.8	20.8
35	20211027BS04	1	UU试验	2.77	1.66	197	0	-3	19	315.7	0	20.1	3.04	254	186	0	0	1	1	1	3.8	12.5	432	178	2.43	422.5	127	0	281.7	262.7	0.44	0	-1.9	20.6	19.8	20.7
36	20211027BS04	1	UU试验	2.85	1.69	197	0	-3	19	338.8	0	20.1	3.12	271	186	0	0	1	1	1	3.9	12.5	449	178	2.52	431	135.5	0	287.3	268.3	0.42	0	-1.95	20.6	19.8	20.7
37	20211027BS04	1	UU试验	2.93	1.71	198	0	-3	19	362.7	0	21.9	3.19	290.2	186	0	0	1	1	1	3.99	12.5	469.2	179	2.62	442.1	145.1	0	294.7	275.7	0.41	0	-2	20.6	19.8	20.7
38	20211027BS04	1	UU试验	3.02	1.74	198	0	-3	20	396.1	0	21.9	3.3	316.9	186	0	0	1	1	1	4.13	12.5	494.9	178	2.78	455.45	158.45	0	303.6	283.6	0.38	0	-2.07	20.6	19.8	20.8
39	20211027BS04	1	UU试验	3.1	1.76	198	0	-3	20	417.5	0	21.9	3.38	334	186	0	0	1	1	1	4.22	12.56	512	178	2.88	464	167	0	309.3	289.3	0.37	0	-2.11	20.6	19.8	20.7
40	20211027BS04	1	UU试验	3.18	1.78	198	0	-3	20	450	0	21.9	3.5	358.3	186	0	0	1	1	1	4.38	12.56	536.3	178	3.01	476.15	179.15	0	317.4	297.4	0.36	0	-2.19	20.6	19.8	20.7
41	20211027BS04	1	UU试验	3.27	1.81	198	0	-3	21	470.5	0	21.9	3.58	374.6	186	0	0	1	1	1	4.47	12.56	551.6	177	3.12	484.3	187.3	0	322.9	301.9	0.35	0	-2.24	20.6	19.8	20.7
42	20211027BS04	1	UU试验	3.35	1.83	198	0	-3	21	497.9	0	21.9	3.68	396.4	186	0	0	1	1	1	4.6	12.56	573.4	177	3.24	495.2	198.2	0	330.1	309.1	0.33	0	-2.3	20.6	19.8	20.7
43	20211027BS04	1	UU试验	3.43	1.85	198	0	-3	21	516.7	0	23.7	3.76	411.4	186	0	0	1	1	1	4.7	12.62	588.4	177	3.32	502.7	205.7	0	335.1	314.1	0.32	0	-2.35	20.6	19.8	20.7
44	20211027BS04	1	UU试验	3.52	1.88	198	0	-3	21	542.3	0	23.7	3.87	429.7	186	0	0	1	1	1	4.84	12.62	606.7	177	3.43	511.85	214.85	0	341.2	320.2	0.32	0	-2.42	20.6	19.8	20.7
45	20211027BS04	1	UU试验	3.6	1.9	198	0	-3	21	559.5	0	23.7	3.94	443.3	186	0	0	1	1	1	4.93	12.62	620.3	177	3.5	518.65	221.65	0	345.8	324.8	0.31	0	-2.47	20.6	19.8	20.7
46	20211027BS04	1	UU试验	3.68	1.92	198	0	-3	22	583.4	0	23.7	4.05	462.3	186	0	0	1	1	1	5.06	12.62	638.3	176	3.63	528.15	231.15	0	352.1	330.1	0.3	0	-2.53	20.6	19.8	20.7
47	20211027BS04	1	UU试验	3.77	1.94	199	0	-3	22	599.7	0	23.7	4.13	475.2	186	0	0	1	1	1	5.16	12.62	652.2	177	3.68	536.1	237.6	0	357.4	335.4	0.3	0	-2.58	20.6	19.8	20.7
48	20211027BS04	1	UU试验	3.85	1.96	198	0	-3	22	621.9	0	23.7	4.23	492.8	186	0	0	1	1	1	5.29	12.69	668.8	176	3.8	543.4	246.4	0	362.3	340.3	0.29	0	-2.65	20.6	19.8	20.7
49	20211027BS04	1	UU试验	3.93	1.98	198	0	-3	22	636.4	0	23.7	4.3	501.5	186	0	0	1	1	1	5.38	12.69	677.5	176	3.85	547.75	250.75	0	365.2	343.2	0.28	0	-2.69	20.6	19.8	20.7
50	20211027BS04	1	UU试验	4.02	2	199	0	-3	23	656.1	0	23.7	4.41	517	186	0	0	1	1	1	5.51	12.69	693	176	3.94	557	258.5	0	371.3	348.3	0.28	0	-2.76	20.6	19.8	20.7
51	20211027BS04	1	UU试验	4.1	2.02	198	0	-3	23	668.1	0	25.5	4.48	526.5	186	0	0	1	1	1	5.6	12.69	701.5	175	4.01	560.25	263.25	0	373.5	350.5	0.27	0	-2.8	20.6	19.8	20.7
52	20211027BS04	1	UU试验	4.18	2.05	198	0	-3	23	687.8	0	25.5	4.59	542	186	0	0	1	1	1	5.74	12.75	717	175	4.1	568	271	0	378.7	355.7	0.27	0	-2.87	20.6	19.8	20.7
53	20211027BS04	1	UU试验	4.27	2.07	198	0	-3	23	698.9	0	25.5	4.66	548.2	186	0	0	1	1	1	5.83	12.75	723.2	175	4.13	571.1	274.1	0	380.7	357.7	0.27	0	-2.92	20.6	19.8	20.7
54	20211027BS04	1	UU试验	4.35	2.09	198	0	-3	24	716	0	25.5	4.77	561.6	186	0	0	1	1	1	5.96	12.75	735.6	174	4.23	577.8	280.8	0	385.2	361.2	0.26	0	-2.98	20.6	19.8	20.7
55	20211027BS04	1	UU试验	4.43	2.11	198	0	-3	24	726.3	0	25.5	4.84	569.6	186	0	0	1	1	1	6.05	12.75	743.6	174	4.27	581.8	284.8	0	387.9	363.9	0.26	0	-3.03	20.6	19.8	20.7
56	20211027BS04	1	UU试验	4.52	2.13	198	0	-3	24	740.8	0	25.5	4.95	581	186	0	0	1	1	1	6.19	12.81	755	174	4.34	587.5	290.5	0	391.7	367.7	0.25	0	-3.1	20.5	19.8	20.7
57	20211027BS04	1	UU试验	4.6	2.14	198	0	-3	25	750.2	0	27.4	5.03	585.6	186	0	0	1	1	1	6.29	12.81	758.6	173	4.38	589.8	292.8	0	393.2	368.2	0.25	0	-3.15	20.6	19.8	20.7
58	20211027BS04	1	UU试验	4.68	2.16	198	0	-3	25	764.8	0	27.4	5.13	597	186	0	0	1	1	1	6.41	12.81	770	173	4.45	595.5	298.5	0	397	372	0.25	0	-3.21	20.6	19.8	20.7
59	20211027BS04	1	UU试验	4.77	2.18	199	0	-3	25	774.2	0	27.4	5.2	604.4	186	0	0	1	1	1	6.5	12.81	778.4	174	4.47	600.7	302.2	0	400.5	375.5	0.25	0	-3.25	20.6	19.8	20.7
60	20211027BS04	1	UU试验	4.85	2.2	198	0	-3	26	788.7	0	27.4	5.31	615.7	186	0	0	1	1	1	6.64	12.88	787.7	172	4.58	604.85	307.85	0	403.2	377.2	0.24	0	-3.32	20.6	19.8	20.7
61	20211027BS04	1	UU试验	4.93	2.22	198	0	-3	26	797.3	0	27.4	5.38	619	186	0	0	1	1	1	6.73	12.88	791	172	4.6	606.5	309.5	0	404.3	378.3	0.24	0	-3.37	20.6	19.8	20.7
62	20211027BS04	1	UU试验	5.02	2.24	199	0	-3	26	809.2	0	27.4	5.49	628.3	186	0	0	1	1	1	6.86	12.88	801.3	173	4.63	612.65	314.15	0	408.4	382.4	0.24	0	-3.43	20.6	19.8	20.7
63	20211027BS04	1	UU试验	5.1	2.26	199	0	-3	27	816.9	0	29.2	5.56	634.2	186	0	0	1	1	1	6.95	12.88	806.2	172	4.69	615.6	317.1	0	410.4	383.4	0.24	0	-3.48	20.6	19.8	20.7
64	20211027BS04	1	UU试验	5.18	2.28	198	0	-3	27	830.6	0	29.2	5.67	644.9	186	0	0	1	1	1	7.09	12.94	815.9	171	4.77	619.45	322.45	0	413	386	0.23	0	-3.55	20.6	19.8	20.7
65	20211027BS04	1	UU试验	5.27	2.29	198	0	-3	27	838.3	0	29.2	5.75	647.8	186	0	0	1	1	1	7.19	12.94	818.8	171	4.79	620.9	323.9	0	413.9	386.9	0.23	0	-3.6	20.6	19.8	20.7
66	20211027BS04	1	UU试验	5.35	2.31	198	0	-3	27	848.6	0	29.2	5.86	655.8	186	0	0	1	1	1	7.33	12.94	826.8	171	4.84	624.9	327.9	0	416.6	389.6	0.23	0	-3.67	20.6	19.8	20.7
67	20211027BS04	1	UU试验	5.43	2.33	198	0	-3	28	856.3	0	29.2	5.93	661.7	186	0	0	1	1	1	7.41	12.94	831.7	170	4.89	627.85	330.85	0	418.6	390.6	0.23	0	-3.71	20.6	19.8	20.7
68	20211027BS04	1	UU试验	5.52	2.35	199	0	-3	28	866.6	0	29.2	6.04	669.7	186	0	0	1	1	1	7.55	13	840.7	171	4.92	633.35	334.85	0	422.2	394.2	0.23	0	-3.78	20.6	19.8	20.7
69	20211027BS04	1	UU试验	5.6	2.37	199	0	-3	28	874.3	0	29.2	6.11	672.5	186	0	0	1	1	1	7.64	13	843.5	171	4.93	634.75	336.25	0	423.2	395.2	0.23	0	-3.82	20.5	19.8	20.7
70	20211027BS04	1	UU试验	5.68	2.38	198	0	-3	28	886.2	0	31	6.23	681.7	186	0	0	1	1	1	7.79	13	851.7	170	5.01	637.85	340.85	0	425.2	397.2	0.23	0	-3.9	20.6	19.8	20.7
71	20211027BS04	1	UU试验	5.77	2.4	198	0	-3	29	893.1	0	31	6.31	687	186	0	0	1	1	1	7.89	13	856	169	5.07	640.5	343.5	0	427	398	0.22	0	-3.95	20.6	19.8	20.7
72	20211027BS04	1	UU试验	5.85	2.42	199	0	-3	29	903.3	0	31	6.43	694.8	186	0	0	1	1	1	8.04	13.07	864.8	170	5.09	645.9	347.4	0	430.6	401.6	0.22	0	-4.02	20.6	19.8	20.7
73	20211027BS04	1	UU试验	5.93	2.44	198	0	-3	29	911	0	31	6.5	697	186	0	0	1	1	1	8.13	13.07	866	169	5.12	645.5	348.5	0	430.3	401.3	0.22	0	-4.07	20.6	19.8	20.7
74	20211027BS04	1	UU试验	6.02	2.45	199	0	-3	30	921.3	0	31	6.61	704.9	186	0	0	1	1	1	8.26	13.07	873.9	169	5.17	650.95	352.45	0	434	404	0.22	0	-4.13	20.6	19.8	20.7
75	20211027BS04	1	UU试验	6.1	2.47	199	0	-3	30	929	0	32.8	6.69	710.8	186	0	0	1	1	1	8.36	13.07	879.8	169	5.21	653.9	355.4	0	435.9	405.9	0.22	0	-4.18	20.6	19.8	20.7
76	20211027BS04	1	UU试验	6.18	2.49	198	0	-3	30	937.6	0	32.8	6.81	717.4	186	0	0	1	1	1	8.51	13.13	885.4	168	5.27	655.7	358.7	0	437.1	407.1	0.22	0	-4.26	20.6	19.8	20.7
77	20211027BS04	1	UU试验	6.27	2.5	199	0	-3	31	943.6	0	32.8	6.88	718.7	186	0	0	1	1	1	8.6	13.13	886.7	168	5.28	657.85	359.35	0	438.6	407.6	0.22	0	-4.3	20.6	19.8	20.7
78	20211027BS04	1	UU试验	6.35	2.52	199	0	-3	31	953	0	32.8	7	725.8	186	0	0	1	1	1	8.75	13.13	893.8	168	5.32	661.4	362.9	0	440.9	409.9	0.22	0	-4.38	20.6	19.8	20.7
79	20211027BS04	1	UU试验	6.43	2.54	198	0	-3	31	960.7	0	32.8	7.07	731.7	186	0	0	1	1	1	8.84	13.2	898.7	167	5.38	662.85	365.85	0	441.9	410.9	0.21	0	-4.42	20.6	19.8	20.7
80	20211027BS04	1	UU试验	6.52	2.55	198	0	-3	31	970.1	0	32.8	7.19	734.9	186	0	0	1	1	1	8.99	13.2	901.9	167	5.4	664.45	367.45	0	443	412	0.21	0	-4.5	20.5	19.8	20.7
81	20211027BS04	1	UU试验	6.6	2.57	199	0	-3	32	976.1	0	34.7	7.27	739.5	186	0	0	1	1	1	9.09	13.2	906.5	167	5.43	668.25	369.75	0	445.5	413.5	0.21	0	-4.55	20.6	19.8	20.7
82	20211027BS04	1	UU试验	6.68	2.59	199	0	-3	32	984.6	0	34.7	7.38	745.9	186	0	0	1	1	1	9.23	13.2	912.9	167	5.47	671.45	372.95	0	447.6	415.6	0.21	0	-4.62	20.6	19.8	20.7
83	20211027BS04	1	UU试验	6.77	2.6	199	0	-3	32	990.6	0	34.7	7.46	750.5	186	0	0	1	1	1	9.32	13.26	917.5	167	5.49	673.75	375.25	0	449.2	417.2	0.21	0	-4.66	20.6	19.8	20.7
84	20211027BS04	1	UU试验	6.85	2.62	199	0	-3	33	998.3	0	34.7	7.58	752.9	186	0	0	1	1	1	9.48	13.26	918.9	166	5.54	674.95	376.45	0	450	417	0.21	0	-4.74	20.6	19.8	20.7
85	20211027BS04	1	UU试验	6.93	2.63	198	0	-3	33	1005.1	0	34.7	7.65	758	186	0	0	1	1	1	9.56	13.26	923	165	5.59	676	379	0	450.7	417.7	0.21	0	-4.78	20.5	19.8	20.7
86	20211027BS04	1	UU试验	7.02	2.65	198	0	-3	33	1012.8	0	34.7	7.77	763.8	186	0	0	1	1	1	9.71	13.26	928.8	165	5.63	678.9	381.9	0	452.6	419.6	0.21	0	-4.86	20.6	19.8	20.7
87	20211027BS04	1	UU试验	7.1	2.66	198	0	-3	33	1018.8	0	34.7	7.85	768.3	186	0	0	1	1	1	9.81	13.32	933.3	165	5.66	681.15	384.15	0	454.1	421.1	0.2	0	-4.91	20.5	19.8	20.7
88	20211027BS04	1	UU试验	7.18	2.68	198	0	-3	34	1024.8	0	34.7	7.96	769.4	186	0	0	1	1	1	9.95	13.32	933.4	164	5.69	681.7	384.7	0	454.5	420.5	0.2	0	-4.97	20.5	19.8	20.7
89	20211027BS04	1	UU试验	7.27	2.7	199	0	-3	34	1031.7	0	36.5	8.04	774.5	186	0	0	1	1	1	10.05	13.32	939.5	165	5.69	685.75	387.25	0	457.2	423.2	0.2	0	-5.03	20.6	19.9	20.7
90	20211027BS04	1	UU试验	7.35	2.71	198	0	-3	34	1040.2	0	36.5	8.16	780.9	186	0	0	1	1	1	10.2	13.39	944.9	164	5.76	687.45	390.45	0	458.3	424.3	0.2	0	-5.1	20.6	19.8	20.7
91	20211027BS04	1	UU试验	7.43	2.73	199	0	-3	35	1044.5	0	36.5	8.23	780.1	186	0	0	1	1	1	10.29	13.39	944.1	164	5.76	688.55	390.05	0	459	424	0.2	0	-5.14	20.5	19.8	20.7
92	20211027BS04	1	UU试验	7.52	2.74	199	0	-3	35	1053	0	36.5	8.35	786.4	186	0	0	1	1	1	10.44	13.39	950.4	164	5.8	691.7	393.2	0	461.1	426.1	0.2	0	-5.22	20.5	19.9	20.7
93	20211027BS04	1	UU试验	7.6	2.76	198	0	-3	35	1057.3	0	36.5	8.43	789.6	186	0	0	1	1	1	10.54	13.39	952.6	163	5.84	691.8	394.8	0	461.2	426.2	0.2	0	-5.27	20.5	19.8	20.7
94	20211027BS04	1	UU试验	7.68	2.77	199	0	-3	35	1063.3	0	36.5	8.54	794.1	186	0	0	1	1	1	10.68	13.45	958.1	164	5.84	695.55	397.05	0	463.7	428.7	0.2	0	-5.34	20.5	19.9	20.7
95	20211027BS04	1	UU试验	7.77	2.79	198	0	-3	36	1068.4	0	38.3	8.61	794.3	186	0	0	1	1	1	10.76	13.45	956.3	162	5.9	694.15	397.15	0	462.8	426.8	0.2	0	-5.38	20.6	19.9	20.7
96	20211027BS04	1	UU试验	7.85	2.8	198	0	-3	36	1075.3	0	38.3	8.73	799.5	186	0	0	1	1	1	10.91	13.45	961.5	162	5.94	696.75	399.75	0	464.5	428.5	0.2	0	-5.46	20.6	19.9	20.7
97	20211027BS04	1	UU试验	7.93	2.82	199	0	-3	36	1080.4	0	38.3	8.8	803.3	186	0	0	1	1	1	11	13.45	966.3	163	5.93	700.15	401.65	0	466.8	430.8	0.2	0	-5.5	20.6	19.9	20.7
98	20211027BS04	1	UU试验	8.02	2.83	199	0	-3	36	1087.3	0	38.3	8.91	808.4	186	0	0	1	1	1	11.14	13.52	971.4	163	5.96	702.7	404.2	0	468.5	432.5	0.2	0	-5.57	20.5	19.8	20.7
99	20211027BS04	1	UU试验	8.1	2.85	199	0	-3	37	1091.5	0	38.3	8.99	807.3	186	0	0	1	1	1	11.24	13.52	969.3	162	5.98	702.15	403.65	0	468.1	431.1	0.2	0	-5.62	20.5	19.9	20.7
100	20211027BS04	1	UU试验	8.18	2.86	198	0	-3	37	1096.7	0	38.3	9.09	811.2	186	0	0	1	1	1	11.36	13.52	972.2	161	6.04	702.6	405.6	0	468.4	431.4	0.2	0	-5.68	20.5	19.9	20.7
101	20211027BS04	1	UU试验	8.27	2.88	199	0	-3	37	1100.1	0	38.3	9.16	813.7	186	0	0	1	1	1	11.45	13.58	975.7	162	6.02	705.35	406.85	0	470.2	433.2	0.2	0	-5.72	20.6	19.9	20.7
102	20211027BS04	1	UU试验	8.35	2.89	199	0	-3	37	1106.9	0	40.1	9.27	815.1	186	0	0	1	1	1	11.59	13.58	977.1	162	6.03	706.05	407.55	0	470.7	433.7	0.2	0	-5.8	20.6	19.9	20.7
103	20211027BS04	1	UU试验	8.43	2.9	199	0	-3	38	1111.2	0	40.1	9.34	818.3	186	0	0	1	1	1	11.68	13.58	979.3	161	6.08	707.65	409.15	0	471.8	433.8	0.2	0	-5.84	20.6	19.9	20.7
104	20211027BS04	1	UU试验	8.52	2.92	198	0	-3	38	1116.3	0	40.1	9.45	822	186	0	0	1	1	1	11.81	13.58	982	160	6.14	708	411	0	472	434	0.19	0	-5.91	20.6	19.9	20.7
105	20211027BS04	1	UU试验	8.6	2.93	198	0	-3	38	1120.6	0	40.1	9.52	825.2	186	0	0	1	1	1	11.9	13.65	985.2	160	6.16	709.6	412.6	0	473.1	435.1	0.19	0	-5.95	20.6	19.9	20.8
106	20211027BS04	1	UU试验	8.68	2.95	199	0	-3	38	1127.5	0	40.1	9.62	826	186	0	0	1	1	1	12.03	13.65	987	161	6.13	711.5	413	0	474.3	436.3	0.19	0	-6.02	20.6	19.9	20.7
107	20211027BS04	1	UU试验	8.77	2.96	199	0	-3	39	1130.9	0	40.1	9.69	828.5	186	0	0	1	1	1	12.11	13.65	988.5	160	6.18	712.75	414.25	0	475.2	436.2	0.19	0	-6.06	20.6	19.9	20.8
108	20211027BS04	1	UU试验	8.85	2.97	198	0	-3	39	1135.2	0	42	9.79	831.6	186	0	0	1	1	1	12.24	13.65	990.6	159	6.23	712.8	415.8	0	475.2	436.2	0.19	0	-6.12	20.6	20	20.8
109	20211027BS04	1	UU试验	8.93	2.99	199	0	-3	39	1137.7	0	42	9.86	833.5	186	0	0	1	1	1	12.33	13.72	993.5	160	6.21	715.25	416.75	0	476.8	437.8	0.19	0	-6.17	20.7	20	20.7
110	20211027BS04	1	UU试验	9.02	3	199	0	-3	39	1142.9	0	42	9.97	833	186	0	0	1	1	1	12.46	13.72	993	160	6.21	715	416.5	0	476.7	437.7	0.19	0	-6.23	20.6	20	20.8
111	20211027BS04	1	UU试验	9.1	3.02	199	0	-3	39	1146.3	0	42	10.03	835.5	186	0	0	1	1	1	12.54	13.72	995.5	160	6.22	716.25	417.75	0	477.5	438.5	0.19	0	-6.27	20.6	19.9	20.8
112	20211027BS04	1	UU试验	9.18	3.03	200	0	-2	40	1152.3	0	43.8	10.13	839.9	186	0	0	1	1	1	12.66	13.72	999.9	160	6.25	719.95	419.95	0	480	440	0.19	0	-6.33	20.6	20	20.8
113	20211027BS04	1	UU试验	9.27	3.04	199	0	-3	40	1154.8	0	42	10.2	841.7	186	0	0	1	1	1	12.75	13.78	1000.7	159	6.29	719.35	420.85	0	479.6	439.6	0.19	0	-6.38	20.6	19.9	20.7
114	20211027BS04	1	UU试验	9.35	3.06	198	0	-3	40	1160.8	0	42	10.3	842.4	186	0	0	1	1	1	12.88	13.78	1000.4	158	6.33	718.2	421.2	0	478.8	438.8	0.19	0	-6.44	20.6	19.9	20.7
115	20211027BS04	1	UU试验	9.43	3.07	199	0	-3	41	1164.3	0	42	10.38	844.9	186	0	0	1	1	1	12.98	13.78	1002.9	158	6.35	720.95	422.45	0	480.6	439.6	0.19	0	-6.49	20.6	19.9	20.7
116	20211027BS04	1	UU试验	9.52	3.08	199	0	-2	41	1169.4	0	42	10.48	848.6	186	0	0	1	1	1	13.1	13.78	1006.6	158	6.37	722.8	424.3	0	481.9	440.9	0.19	0	-6.55	20.6	19.9	20.7
117	20211027BS04	1	UU试验	9.6	3.1	199	0	-3	41	1174.5	0	42	10.55	852.3	186	0	0	1	1	1	13.19	13.85	1010.3	158	6.39	724.65	426.15	0	483.1	442.1	0.19	0	-6.6	20.6	19.9	20.7
118	20211027BS04	1	UU试验	9.68	3.11	199	0	-3	41	1177.9	0	43.8	10.66	850.5	186	0	0	1	1	1	13.33	13.85	1008.5	158	6.38	723.75	425.25	0	482.5	441.5	0.19	0	-6.67	20.6	19.9	20.7
119	20211027BS04	1	UU试验	9.77	3.13	198	0	-3	41	1180.5	0	43.8	10.73	852.3	186	0	0	1	1	1	13.41	13.85	1009.3	157	6.43	723.15	426.15	0	482.1	441.1	0.19	0	-6.71	20.5	19.9	20.7
120	20211027BS04	1	UU试验	9.85	3.14	199	0	-3	41	1183.1	0	43.8	10.83	854.2	186	0	0	1	1	1	13.54	13.91	1012.2	158	6.41	725.6	427.1	0	483.7	442.7	0.19	0	-6.77	20.5	19.9	20.7
121	20211027BS04	1	UU试验	9.93	3.15	199	0	-3	42	1187.4	0	43.8	10.9	853.6	186	0	0	1	1	1	13.63	13.91	1010.6	157	6.44	725.3	426.8	0	483.5	441.5	0.19	0	-6.82	20.6	19.9	20.7
122	20211027BS04	1	UU试验	10.02	3.16	199	0	-3	42	1193.3	0	43.8	11	857.9	186	0	0	1	1	1	13.75	13.91	1014.9	157	6.46	727.45	428.95	0	485	443	0.19	0	-6.88	20.5	19.9	20.7
123	20211027BS04	1	UU试验	10.1	3.18	198	0	-3	42	1196.8	0	43.8	11.07	860.4	186	0	0	1	1	1	13.84	13.91	1016.4	156	6.52	727.2	430.2	0	484.8	442.8	0.19	0	-6.92	20.5	19.9	20.7
124	20211027BS04	1	UU试验	10.18	3.19	199	0	-3	42	1201	0	43.8	11.17	863.4	186	0	0	1	1	1	13.96	13.98	1020.4	157	6.5	730.2	431.7	0	486.8	444.8	0.19	0	-6.98	20.5	19.9	20.7
125	20211027BS04	1	UU试验	10.27	3.2	199	0	-3	42	1203.6	0	43.8	11.24	860.9	186	0	0	1	1	1	14.05	13.98	1017.9	157	6.48	728.95	430.45	0	486	444	0.19	0	-7.03	20.5	19.9	20.7
126	20211027BS04	1	UU试验	10.35	3.22	199	0	-3	42	1207.9	0	43.8	11.35	864	186	0	0	1	1	1	14.19	13.98	1021	157	6.5	730.5	432	0	487	445	0.19	0	-7.1	20.5	19.9	20.7
127	20211027BS04	1	UU试验	10.43	3.23	199	0	-3	43	1211.3	0	43.8	11.42	866.5	186	0	0	1	1	1	14.28	13.98	1022.5	156	6.55	731.75	433.25	0	487.8	444.8	0.19	0	-7.14	20.5	19.9	20.7
128	20211027BS04	1	UU试验	10.52	3.24	199	0	-3	43	1216.4	0	43.8	11.53	870.1	186	0	0	1	1	1	14.41	14.05	1026.1	156	6.58	733.55	435.05	0	489	446	0.19	0	-7.21	20.5	19.9	20.7
129	20211027BS04	1	UU试验	10.6	3.26	199	0	-3	43	1220.7	0	45.6	11.6	868.8	186	0	0	1	1	1	14.5	14.05	1024.8	156	6.57	732.9	434.4	0	488.6	445.6	0.19	0	-7.25	20.5	19.9	20.7
130	20211027BS04	1	UU试验	10.68	3.27	199	0	-3	43	1225	0	45.6	11.72	871.9	186	0	0	1	1	1	14.65	14.05	1027.9	156	6.59	734.45	435.95	0	489.6	446.6	0.19	0	-7.33	20.5	19.9	20.7
131	20211027BS04	1	UU试验	10.77	3.28	199	0	-3	44	1229.3	0	45.6	11.79	874.9	186	0	0	1	1	1	14.74	14.05	1029.9	155	6.64	735.95	437.45	0	490.6	446.6	0.19	0	-7.37	20.5	19.9	20.7
132	20211027BS04	1	UU试验	10.85	3.29	199	0	-3	44	1235.3	0	45.6	11.9	879.2	186	0	0	1	1	1	14.88	14.11	1034.2	155	6.67	738.1	439.6	0	492.1	448.1	0.18	0	-7.44	20.5	19.9	20.7
133	20211027BS04	1	UU试验	10.93	3.31	199	0	-3	44	1237.8	0	45.6	11.97	877.3	186	0	0	1	1	1	14.96	14.11	1032.3	155	6.66	737.15	438.65	0	491.4	447.4	0.18	0	-7.48	20.5	19.9	20.7
134	20211027BS04	1	UU试验	11.02	3.32	199	0	-3	44	1243	0	45.6	12.08	880.9	186	0	0	1	1	1	15.1	14.11	1035.9	155	6.68	738.95	440.45	0	492.6	448.6	0.18	0	-7.55	20.5	19.9	20.7
135	20211027BS04	1	UU试验	11.1	3.33	199	0	-3	44	1245.5	0	45.6	12.15	882.7	186	0	0	1	1	1	15.19	14.18	1037.7	155	6.69	739.85	441.35	0	493.2	449.2	0.18	0	-7.6	20.5	19.9	20.7
136	20211027BS04	1	UU试验	11.18	3.34	199	0	-3	44	1251.5	0	45.6	12.26	882.6	186	0	0	1	1	1	15.33	14.18	1037.6	155	6.69	739.8	441.3	0	493.2	449.2	0.18	0	-7.67	20.5	19.9	20.7
137	20211027BS04	1	UU试验	11.27	3.36	199	0	-3	44	1255.8	0	47.4	12.33	885.6	186	0	0	1	1	1	15.41	14.18	1040.6	155	6.71	741.3	442.8	0	494.2	450.2	0.18	0	-7.71	20.5	19.9	20.7
138	20211027BS04	1	UU试验	11.35	3.37	199	0	-3	45	1260.9	0	45.6	12.44	889.2	186	0	0	1	1	1	15.55	14.18	1043.2	154	6.77	743.1	444.6	0	495.4	450.4	0.18	0	-7.78	20.5	19.9	20.7
139	20211027BS04	1	UU试验	11.43	3.38	199	0	-3	45	1263.5	0	47.4	12.51	891	186	0	0	1	1	1	15.64	14.25	1045	154	6.79	744	445.5	0	496	451	0.18	0	-7.82	20.5	19.9	20.7
140	20211027BS04	1	UU试验	11.52	3.39	199	0	-3	45	1268.6	0	47.4	12.62	890.2	186	0	0	1	1	1	15.78	14.25	1044.2	154	6.78	743.6	445.1	0	495.7	450.7	0.18	0	-7.89	20.5	19.9	20.7
141	20211027BS04	1	UU试验	11.6	3.41	199	0	-3	45	1271.2	0	47.4	12.7	892.1	186	0	0	1	1	1	15.88	14.25	1046.1	154	6.79	744.55	446.05	0	496.4	451.4	0.18	0	-7.94	20.5	19.9	20.7
142	20211027BS04	1	UU试验	11.68	3.42	199	0	-3	45	1276.3	0	47.4	12.81	895.6	186	0	0	1	1	1	16.01	14.31	1049.6	154	6.82	746.3	447.8	0	497.5	452.5	0.18	0	-8.01	20.5	19.9	20.7
143	20211027BS04	1	UU试验	11.77	3.43	198	0	-3	45	1278.9	0	47.4	12.88	893.7	186	0	0	1	1	1	16.1	14.31	1046.7	153	6.84	743.85	446.85	0	495.9	450.9	0.18	0	-8.05	20.5	19.9	20.7
144	20211027BS04	1	UU试验	11.85	3.44	199	0	-3	46	1284	0	47.4	12.99	897.3	186	0	0	1	1	1	16.24	14.31	1050.3	153	6.86	747.15	448.65	0	498.1	452.1	0.18	0	-8.12	20.5	19.9	20.7
145	20211027BS04	1	UU试验	11.93	3.45	200	0	-2	46	1286.6	0	47.4	13.06	899.1	186	0	0	1	1	1	16.33	14.31	1053.1	154	6.84	749.55	449.55	0	499.7	453.7	0.18	0	-8.16	20.5	19.9	20.7
146	20211027BS04	1	UU试验	12.02	3.47	199	0	-3	46	1289.1	0	47.4	13.17	900.8	186	0	0	1	1	1	16.46	14.38	1053.8	153	6.89	748.9	450.4	0	499.3	453.3	0.18	0	-8.23	20.5	19.9	20.7
147	20211027BS04	1	UU试验	12.1	3.48	199	0	-3	46	1292.6	0	47.4	13.25	898.9	186	0	0	1	1	1	16.56	14.38	1051.9	153	6.88	747.95	449.45	0	498.6	452.6	0.18	0	-8.28	20.5	19.9	20.7
148	20211027BS04	1	UU试验	12.18	3.49	199	0	-3	46	1296.8	0	47.4	13.36	901.8	186	0	0	1	1	1	16.7	14.38	1054.8	153	6.89	749.4	450.9	0	499.6	453.6	0.18	0	-8.35	20.5	19.9	20.7
149	20211027BS04	1	UU试验	12.27	3.5	199	0	-3	46	1300.3	0	47.4	13.43	904.2	186	0	0	1	1	1	16.79	14.45	1057.2	153	6.91	750.6	452.1	0	500.4	454.4	0.18	0	-8.4	20.5	19.9	20.7
150	20211027BS04	1	UU试验	12.35	3.51	199	0	-3	47	1303.7	0	49.3	13.54	902.2	186	0	0	1	1	1	16.93	14.45	1054.2	152	6.94	749.6	451.1	0	499.7	452.7	0.18	0	-8.47	20.5	19.9	20.7
151	20211027BS04	1	UU试验	12.43	3.53	199	0	-3	47	1306.3	0	49.3	13.61	904	186	0	0	1	1	1	17.01	14.45	1056	152	6.95	750.5	452	0	500.3	453.3	0.18	0	-8.51	20.5	19.9	20.7
152	20211027BS04	1	UU试验	12.52	3.54	199	0	-3	47	1311.4	0	49.3	13.72	907.5	186	0	0	1	1	1	17.15	14.51	1059.5	152	6.97	752.25	453.75	0	501.5	454.5	0.18	0	-8.57	20.5	19.9	20.7
153	20211027BS04	1	UU试验	12.6	3.55	199	0	-3	47	1313.1	0	49.3	13.79	905	186	0	0	1	1	1	17.24	14.51	1057	152	6.95	751	452.5	0	500.7	453.7	0.18	0	-8.62	20.5	19.9	20.7
154	20211027BS04	1	UU试验	12.68	3.56	199	0	-3	47	1316.5	0	49.3	13.89	907.3	186	0	0	1	1	1	17.36	14.51	1059.3	152	6.97	752.15	453.65	0	501.4	454.4	0.18	0	-8.68	20.5	19.9	20.7
155	20211027BS04	1	UU试验	12.77	3.57	199	0	-3	47	1318.2	0	49.3	13.97	908.5	186	0	0	1	1	1	17.46	14.51	1060.5	152	6.98	752.75	454.25	0	501.8	454.8	0.18	0	-8.73	20.5	19.9	20.7
156	20211027BS04	1	UU试验	12.85	3.58	199	0	-3	47	1322.5	0	49.3	14.07	911.4	186	0	0	1	1	1	17.59	14.58	1063.4	152	7	754.2	455.7	0	502.8	455.8	0.18	0	-8.8	20.5	19.9	20.7
157	20211027BS04	1	UU试验	12.93	3.6	199	0	-3	47	1327.6	0	49.3	14.14	910.6	186	0	0	1	1	1	17.68	14.58	1062.6	152	6.99	753.8	455.3	0	502.5	455.5	0.18	0	-8.84	20.5	19.9	20.7
158	20211027BS04	1	UU试验	13.02	3.61	199	0	-3	48	1331.9	0	49.3	14.25	913.5	186	0	0	1	1	1	17.81	14.58	1064.5	151	7.05	755.25	456.75	0	503.5	455.5	0.18	0	-8.91	20.5	19.9	20.7
159	20211027BS04	1	UU试验	13.1	3.62	199	0	-3	47	1332.8	0	49.3	14.32	914.1	186	0	0	1	1	1	17.9	14.65	1066.1	152	7.01	755.55	457.05	0	503.7	456.7	0.18	0	-8.95	20.5	19.9	20.6
160	20211027BS04	1	UU试验	13.18	3.63	199	0	-3	48	1336.2	0	49.3	14.42	912.1	186	0	0	1	1	1	18.02	14.65	1063.1	151	7.04	754.55	456.05	0	503	455	0.18	0	-9.01	20.5	19.9	20.7
161	20211027BS04	1	UU试验	13.27	3.64	200	0	-2	48	1337.9	0	49.3	14.49	913.2	186	0	0	1	1	1	18.11	14.65	1065.2	152	7.01	756.6	456.6	0	504.4	456.4	0.18	0	-9.06	20.5	19.9	20.7
162	20211027BS04	1	UU试验	13.35	3.65	199	0	-3	48	1340.5	0	49.3	14.59	915	186	0	0	1	1	1	18.24	14.65	1066	151	7.06	756	457.5	0	504	456	0.18	0	-9.12	20.5	19.9	20.7
163	20211027BS04	1	UU试验	13.43	3.67	199	0	-3	48	1342.2	0	49.3	14.66	916.2	186	0	0	1	1	1	18.33	14.72	1067.2	151	7.07	756.6	458.1	0	504.4	456.4	0.18	0	-9.16	20.5	19.9	20.7
164	20211027BS04	1	UU试验	13.52	3.68	199	0	-3	48	1346.5	0	51.1	14.76	914.7	186	0	0	1	1	1	18.45	14.72	1065.7	151	7.06	755.85	457.35	0	503.9	455.9	0.18	0	-9.23	20.5	19.9	20.7
165	20211027BS04	1	UU试验	13.6	3.69	199	0	-3	48	1347.3	0	51.1	14.83	915.3	186	0	0	1	1	1	18.54	14.72	1066.3	151	7.06	756.15	457.65	0	504.1	456.1	0.18	0	-9.27	20.5	19.9	20.6
166	20211027BS04	1	UU试验	13.68	3.7	199	0	-2	49	1350.7	0	51.1	14.93	917.6	186	0	0	1	1	1	18.66	14.79	1067.6	150	7.12	757.3	458.8	0	504.9	455.9	0.18	0	-9.33	20.5	19.9	20.7
167	20211027BS04	1	UU试验	13.77	3.71	199	0	-3	49	1352.5	0	51.1	14.99	914.5	186	0	0	1	1	1	18.74	14.79	1064.5	150	7.1	755.75	457.25	0	503.8	454.8	0.18	0	-9.37	20.5	19.9	20.6
168	20211027BS04	1	UU试验	13.85	3.72	200	0	-3	49	1355	0	51.1	15.1	916.2	186	0	0	1	1	1	18.88	14.79	1067.2	151	7.07	758.1	458.1	0	505.4	456.4	0.18	0	-9.44	20.5	19.9	20.6
169	20211027BS04	1	UU试验	13.93	3.73	199	0	-2	49	1356.7	0	51.1	15.17	917.3	186	0	0	1	1	1	18.96	14.79	1067.3	150	7.12	757.15	458.65	0	504.8	455.8	0.18	0	-9.48	20.5	19.9	20.6
170	20211027BS04	1	UU试验	14.02	3.74	199	0	-3	49	1360.1	0	51.1	15.27	919.6	186	0	0	1	1	1	19.09	14.85	1069.6	150	7.13	758.3	459.8	0	505.5	456.5	0.18	0	-9.55	20.5	19.9	20.6
171	20211027BS04	1	UU试验	14.1	3.75	199	0	-2	49	1361.9	0	51.1	15.34	917.1	186	0	0	1	1	1	19.18	14.85	1067.1	150	7.11	757.05	458.55	0	504.7	455.7	0.18	0	-9.59	20.5	19.9	20.6
172	20211027BS04	1	UU试验	14.18	3.77	199	0	-2	49	1363.6	0	51.1	15.44	918.2	186	0	0	1	1	1	19.3	14.85	1068.2	150	7.12	757.6	459.1	0	505.1	456.1	0.18	0	-9.65	20.5	19.9	20.6
173	20211027BS04	1	UU试验	14.27	3.78	199	0	-3	49	1365.3	0	51.1	15.51	919.4	186	0	0	1	1	1	19.39	14.85	1069.4	150	7.13	758.2	459.7	0	505.5	456.5	0.18	0	-9.7	20.5	19.9	20.6
174	20211027BS04	1	UU试验	14.35	3.79	199	0	-2	50	1369.6	0	51.1	15.61	922.3	186	0	0	1	1	1	19.51	14.92	1071.3	149	7.19	759.65	461.15	0	506.4	456.4	0.18	0	-9.76	20.5	19.9	20.6
175	20211027BS04	1	UU试验	14.43	3.8	199	0	-3	50	1370.4	0	51.1	15.67	918.5	186	0	0	1	1	1	19.59	14.92	1067.5	149	7.16	757.75	459.25	0	505.2	455.2	0.18	0	-9.8	20.5	19.9	20.6
176	20211027BS04	1	UU试验	14.52	3.81	199	0	-3	50	1374.7	0	51.1	15.78	921.4	186	0	0	1	1	1	19.73	14.92	1070.4	149	7.18	759.2	460.7	0	506.1	456.1	0.18	0	-9.87	20.5	19.9	20.6
177	20211027BS04	1	UU试验	14.6	3.82	199	0	-3	50	1376.4	0	51.1	15.84	922.5	186	0	0	1	1	1	19.8	14.99	1071.5	149	7.19	759.75	461.25	0	506.5	456.5	0.18	0	-9.9	20.5	19.9	20.6
178	20211027BS04	1	UU试验	14.68	3.83	199	0	-3	50	1379.8	0	51.1	15.94	920.5	186	0	0	1	1	1	19.93	14.99	1069.5	149	7.18	758.75	460.25	0	505.8	455.8	0.18	0	-9.97	20.5	19.9	20.6
179	20211027BS04	1	UU试验	14.77	3.84	199	0	-3	50	1381.5	0	52.9	16.01	921.6	186	0	0	1	1	1	20.01	14.99	1070.6	149	7.19	759.3	460.8	0	506.2	456.2	0.18	0	-10.01	20.5	19.9	20.6
180	20211027BS04	1	UU试验	14.85	3.85	200	0	-2	50	1385	0	52.9	16.11	923.9	186	0	0	1	1	1	20.14	15.06	1073.9	150	7.16	761.95	461.95	0	508	458	0.18	0	-10.07	20.5	19.9	20.6
181	20211027BS04	1	UU试验	14.93	3.86	198	0	-3	50	1385	0	52.9	16.18	919.7	186	0	0	1	1	1	20.23	15.06	1067.7	148	7.21	756.85	459.85	0	504.6	454.6	0.18	0	-10.12	20.5	19.9	20.6
182	20211027BS04	1	UU试验	15.02	3.88	199	0	-3	51	1387.5	0	52.9	16.29	921.3	186	0	0	1	1	1	20.36	15.06	1069.3	148	7.23	759.15	460.65	0	506.1	455.1	0.18	0	-10.18	20.5	19.9	20.6
183	20211027BS04	1	UU试验	15.1	3.89	199	0	-3	51	1389.2	0	52.9	16.36	922.4	186	0	0	1	1	1	20.45	15.06	1070.4	148	7.23	759.7	461.2	0	506.5	455.5	0.18	0	-10.23	20.5	19.9	20.6
184	20211027BS04	1	UU试验	15.18	3.9	199	0	-3	51	1392.7	0	52.9	16.46	924.8	186	0	0	1	1	1	20.58	15.13	1072.8	148	7.25	760.9	462.4	0	507.3	456.3	0.18	0	-10.29	20.5	19.9	20.6
185	20211027BS04	1	UU试验	15.27	3.91	200	0	-2	51	1394.4	0	52.9	16.53	921.6	186	0	0	1	1	1	20.66	15.13	1070.6	149	7.19	760.8	460.8	0	507.2	456.2	0.18	0	-10.33	20.5	19.9	20.6
186	20211027BS04	1	UU试验	15.35	3.92	199	0	-3	51	1396.9	0	52.9	16.64	923.3	186	0	0	1	1	1	20.8	15.13	1071.3	148	7.24	760.15	461.65	0	506.8	455.8	0.18	0	-10.4	20.5	19.9	20.6
187	20211027BS04	1	UU试验	15.43	3.93	199	0	-2	51	1398.6	0	52.9	16.71	924.4	186	0	0	1	1	1	20.89	15.2	1072.4	148	7.25	760.7	462.2	0	507.1	456.1	0.18	0	-10.45	20.5	19.9	20.6
188	20211027BS04	1	UU试验	15.52	3.94	199	0	-2	51	1402.9	0	52.9	16.82	923	186	0	0	1	1	1	21.03	15.2	1071	148	7.24	760	461.5	0	506.7	455.7	0.18	0	-10.52	20.5	19.9	20.6
189	20211027BS04	1	UU试验	15.6	3.95	199	0	-3	51	1404.6	0	52.9	16.89	924.1	186	0	0	1	1	1	21.11	15.2	1072.1	148	7.24	760.55	462.05	0	507	456	0.18	0	-10.56	20.5	19.9	20.6
190	20211027BS04	1	UU试验	15.68	3.96	199	0	-3	51	1408.1	0	52.9	17	926.4	186	0	0	1	1	1	21.25	15.27	1074.4	148	7.26	761.7	463.2	0	507.8	456.8	0.18	0	-10.63	20.5	19.9	20.6
191	20211027BS04	1	UU试验	15.77	3.97	199	0	-3	51	1409.8	0	52.9	17.07	923.2	186	0	0	1	1	1	21.34	15.27	1071.2	148	7.24	760.1	461.6	0	506.7	455.7	0.18	0	-10.67	20.5	19.9	20.6
192	20211027BS04	1	UU试验	15.85	3.98	199	0	-3	51	1412.3	0	52.9	17.18	924.9	186	0	0	1	1	1	21.48	15.27	1072.9	148	7.25	760.95	462.45	0	507.3	456.3	0.18	0	-10.74	20.5	19.9	20.6
193	20211027BS04	1	UU试验	15.93	3.99	199	0	-3	51	1414	0	52.9	17.25	926	186	0	0	1	1	1	21.56	15.27	1074	148	7.26	761.5	463	0	507.7	456.7	0.18	0	-10.78	20.5	19.9	20.6
194	20211027BS04	1	UU试验	16.02	4	199	0	-3	52	1416.6	0	52.9	17.36	927.7	186	0	0	1	1	1	21.7	15.34	1074.7	147	7.31	762.35	463.85	0	508.2	456.2	0.18	0	-10.85	20.5	19.9	20.6
195	20211027BS04	1	UU试验	16.1	4.01	199	0	-3	52	1419.2	0	52.9	17.43	925.2	186	0	0	1	1	1	21.79	15.34	1072.2	147	7.29	761.1	462.6	0	507.4	455.4	0.18	0	-10.9	20.5	19.9	20.6
196	20211027BS04	1	UU试验	16.18	4.02	199	0	-3	52	1422.6	0	52.9	17.54	927.4	186	0	0	1	1	1	21.93	15.41	1074.4	147	7.31	762.2	463.7	0	508.1	456.1	0.18	0	-10.97	20.5	19.9	20.6
197	20211027BS04	1	UU试验	16.27	4.03	199	0	-3	52	1424.3	0	52.9	17.61	924.3	186	0	0	1	1	1	22.01	15.41	1071.3	147	7.29	760.65	462.15	0	507.1	455.1	0.18	0	-11.01	20.5	19.9	20.6
198	20211027BS04	1	UU试验	16.35	4.04	199	0	-3	52	1427.7	0	52.9	17.72	926.5	186	0	0	1	1	1	22.15	15.41	1073.5	147	7.3	761.75	463.25	0	507.8	455.8	0.18	0	-11.07	20.5	19.9	20.6
199	20211027BS04	1	UU试验	16.43	4.05	199	0	-3	52	1430.3	0	52.9	17.79	928.2	186	0	0	1	1	1	22.24	15.41	1075.2	147	7.31	762.6	464.1	0	508.4	456.4	0.18	0	-11.12	20.5	19.9	20.6
200	20211027BS04	1	UU试验	16.52	4.06	199	0	-3	52	1432	0	54.7	17.9	929.3	186	0	0	1	1	1	22.37	15.48	1076.3	147	7.32	763.15	464.65	0	508.8	456.8	0.18	0	-11.19	20.5	19.9	20.6
201	20211027BS04	1	UU试验	16.6	4.07	199	0	-3	52	1434.6	0	54.7	17.97	926.7	186	0	0	1	1	1	22.46	15.48	1073.7	147	7.3	761.85	463.35	0	507.9	455.9	0.18	0	-11.23	20.5	20	20.7
202	20211027BS04	1	UU试验	16.68	4.08	199	0	-3	52	1435.4	0	54.7	18.08	927.3	186	0	0	1	1	1	22.6	15.48	1074.3	147	7.31	762.15	463.65	0	508.1	456.1	0.18	0	-11.3	20.5	19.9	20.6
203	20211027BS04	1	UU试验	16.77	4.09	199	0	-3	53	1438	0	54.7	18.15	928.9	186	0	0	1	1	1	22.69	15.54	1074.9	146	7.36	762.95	464.45	0	508.6	455.6	0.18	0	-11.35	20.5	20	20.6
204	20211027BS04	1	UU试验	16.85	4.1	199	0	-2	53	1439.7	0	54.7	18.26	926.4	186	0	0	1	1	1	22.82	15.54	1072.4	146	7.35	761.7	463.2	0	507.8	454.8	0.18	0	-11.41	20.5	20	20.7
205	20211027BS04	1	UU试验	16.93	4.12	199	0	-3	53	1442.3	0	54.7	18.33	928.1	186	0	0	1	1	1	22.91	15.54	1074.1	146	7.36	762.55	464.05	0	508.4	455.4	0.18	0	-11.46	20.5	20	20.6
206	20211027BS04	1	UU试验	17.02	4.13	200	0	-2	53	1443.1	0	54.7	18.44	928.6	186	0	0	1	1	1	23.05	15.61	1075.6	147	7.32	764.3	464.3	0	509.5	456.5	0.18	0	-11.53	20.5	20	20.7
207	20211027BS04	1	UU试验	17.1	4.14	199	0	-3	53	1444.8	0	54.7	18.51	925.6	186	0	0	1	1	1	23.14	15.61	1071.6	146	7.34	761.3	462.8	0	507.5	454.5	0.18	0	-11.57	20.5	19.9	20.6
208	20211027BS04	1	UU试验	17.18	4.15	199	0	-3	53	1446.5	0	54.7	18.62	926.6	186	0	0	1	1	1	23.27	15.61	1072.6	146	7.35	761.8	463.3	0	507.9	454.9	0.18	0	-11.64	20.5	20	20.6
209	20211027BS04	1	UU试验	17.27	4.16	199	0	-3	53	1448.3	0	54.7	18.69	927.8	186	0	0	1	1	1	23.36	15.69	1073.8	146	7.35	762.4	463.9	0	508.3	455.3	0.18	0	-11.68	20.5	20	20.7
210	20211027BS04	1	UU试验	17.35	4.17	199	0	-3	53	1451.7	0	54.7	18.8	925.2	186	0	0	1	1	1	23.5	15.69	1071.2	146	7.34	761.1	462.6	0	507.4	454.4	0.18	0	-11.75	20.5	20	20.7
211	20211027BS04	1	UU试验	17.43	4.18	199	0	-2	53	1453.4	0	54.7	18.87	926.3	186	0	0	1	1	1	23.59	15.69	1072.3	146	7.34	761.65	463.15	0	507.8	454.8	0.18	0	-11.8	20.5	20	20.7
212	20211027BS04	1	UU试验	17.52	4.19	199	0	-2	53	1455.1	0	54.7	18.97	927.4	186	0	0	1	1	1	23.71	15.76	1073.4	146	7.35	762.2	463.7	0	508.1	455.1	0.18	0	-11.86	20.5	20	20.7
213	20211027BS04	1	UU试验	17.6	4.2	199	0	-3	53	1456	0	54.7	19.05	923.9	186	0	0	1	1	1	23.81	15.76	1069.9	146	7.33	760.45	461.95	0	507	454	0.18	0	-11.91	20.5	20	20.7
214	20211027BS04	1	UU试验	17.68	4.21	199	0	-2	54	1458.5	0	54.7	19.15	925.4	186	0	0	1	1	1	23.94	15.76	1070.4	145	7.38	761.2	462.7	0	507.5	453.5	0.18	0	-11.97	20.5	20	20.7
215	20211027BS04	1	UU试验	17.77	4.22	199	0	-3	53	1459.4	0	54.7	19.22	926	186	0	0	1	1	1	24.03	15.83	1072	146	7.34	761.5	463	0	507.7	454.7	0.18	0	-12.02	20.5	20	20.7
216	20211027BS04	1	UU试验	17.85	4.22	199	0	-3	53	1460.2	0	54.7	19.32	922.4	186	0	0	1	1	1	24.15	15.83	1068.4	146	7.32	759.7	461.2	0	506.5	453.5	0.18	0	-12.08	20.5	20	20.7
217	20211027BS04	1	UU试验	17.93	4.23	199	0	-2	54	1461.1	0	56.6	19.39	923	186	0	0	1	1	1	24.24	15.83	1068	145	7.37	760	461.5	0	506.7	452.7	0.18	0	-12.12	20.5	20	20.7
218	20211027BS04	1	UU试验	18.02	4.24	199	0	-3	53	1462.8	0	54.7	19.49	924.1	186	0	0	1	1	1	24.36	15.9	1070.1	146	7.33	760.55	462.05	0	507	454	0.18	0	-12.18	20.5	20	20.6
219	20211027BS04	1	UU试验	18.1	4.25	199	0	-2	54	1463.7	0	56.6	19.56	920.6	186	0	0	1	1	1	24.45	15.9	1065.6	145	7.35	758.8	460.3	0	505.9	451.9	0.18	0	-12.23	20.5	20	20.7
220	20211027BS04	1	UU试验	18.18	4.26	199	0	-2	54	1466.2	0	56.6	19.66	922.1	186	0	0	1	1	1	24.58	15.9	1067.1	145	7.36	759.55	461.05	0	506.4	452.4	0.18	0	-12.29	20.5	20	20.7
221	20211027BS04	1	UU试验	18.27	4.27	199	0	-3	54	1467.9	0	54.7	19.72	923.2	186	0	0	1	1	1	24.65	15.9	1068.2	145	7.37	760.1	461.6	0	506.7	452.7	0.18	0	-12.33	20.5	20	20.7
222	20211027BS04	1	UU试验	18.35	4.28	199	0	-2	54	1469.6	0	56.6	19.83	924.3	186	0	0	1	1	1	24.79	15.97	1069.3	145	7.37	760.65	462.15	0	507.1	453.1	0.18	0	-12.4	20.5	20	20.6
223	20211027BS04	1	UU试验	18.43	4.29	199	0	-3	54	1469.6	0	56.6	19.89	920.2	186	0	0	1	1	1	24.86	15.97	1065.2	145	7.35	758.6	460.1	0	505.7	451.7	0.18	0	-12.43	20.5	20	20.7
224	20211027BS04	1	UU试验	18.52	4.3	199	0	-3	54	1470.5	0	56.6	19.99	920.8	186	0	0	1	1	1	24.99	15.97	1065.8	145	7.35	758.9	460.4	0	505.9	451.9	0.18	0	-12.5	20.5	20	20.7
225	20211027BS04	1	UU试验	18.6	4.31	199	0	-3	54	1470.5	0	56.6	20.06	920.8	186	0	0	1	1	1	25.08	16.04	1065.8	145	7.35	758.9	460.4	0	505.9	451.9	0.18	0	-12.54	20.5	20	20.7
226	20211027BS04	1	UU试验	18.68	4.32	199	0	-3	54	1470.5	0	56.6	20.16	916.8	186	0	0	1	1	1	25.2	16.04	1061.8	145	7.32	756.9	458.4	0	504.6	450.6	0.18	0	-12.6	20.5	20	20.6
227	20211027BS04	1	UU试验	18.77	4.33	199	0	-3	55	1470.5	0	56.6	20.23	916.8	186	0	0	1	1	1	25.29	16.04	1060.8	144	7.37	756.9	458.4	0	504.6	449.6	0.18	0	-12.65	20.5	20	20.7
228	20211027BS04	1	UU试验	18.85	4.34	199	0	-3	54	1471.4	0	56.6	20.29	917.3	186	0	0	1	1	1	25.36	16.11	1062.3	145	7.33	757.15	458.65	0	504.8	450.8	0.18	0	-12.68	20.5	20	20.6
229	20211027BS04	1	UU试验	18.93	4.35	199	0	-3	54	1471.4	0	56.6	20.4	913.3	186	0	0	1	1	1	25.5	16.11	1058.3	145	7.3	755.15	456.65	0	503.4	449.4	0.18	0	-12.75	20.5	20	20.6
230	20211027BS04	1	UU试验	19.02	4.36	199	0	-2	55	1473.1	0	56.6	20.47	914.4	186	0	0	1	1	1	25.59	16.11	1058.4	144	7.35	755.7	457.2	0	503.8	448.8	0.18	0	-12.8	20.5	20	20.7
231	20211027BS04	1	UU试验	19.1	4.37	199	0	-2	55	1474.8	0	56.6	20.57	915.5	186	0	0	1	1	1	25.71	16.18	1059.5	144	7.36	756.25	457.75	0	504.2	449.2	0.18	0	-12.86	20.5	20	20.6
232	20211027BS04	1	UU试验	19.18	4.38	199	0	-3	55	1477.3	0	56.6	20.63	913	186	0	0	1	1	1	25.79	16.18	1057	144	7.34	755	456.5	0	503.3	448.3	0.18	0	-12.9	20.5	20	20.6
233	20211027BS04	1	UU试验	19.27	4.39	199	0	-2	55	1477.3	0	56.6	20.73	913	186	0	0	1	1	1	25.91	16.18	1057	144	7.34	755	456.5	0	503.3	448.3	0.18	0	-12.96	20.5	20	20.6
234	20211027BS04	1	UU试验	19.35	4.4	199	0	-3	55	1478.2	0	56.6	20.8	913.6	186	0	0	1	1	1	26	16.25	1057.6	144	7.34	755.3	456.8	0	503.5	448.5	0.18	0	-13	20.5	20	20.6
235	20211027BS04	1	UU试验	19.43	4.41	199	0	-3	55	1479.1	0	56.6	20.9	910.2	186	0	0	1	1	1	26.12	16.25	1054.2	144	7.32	753.6	455.1	0	502.4	447.4	0.18	0	-13.06	20.5	20	20.6
236	20211027BS04	1	UU试验	19.52	4.42	199	0	-2	55	1479.9	0	56.6	20.97	910.7	186	0	0	1	1	1	26.21	16.25	1054.7	144	7.32	753.85	455.35	0	502.6	447.6	0.18	0	-13.11	20.5	20	20.7
237	20211027BS04	1	UU试验	19.6	4.43	199	0	-3	55	1481.6	0	56.6	21.07	911.8	186	0	0	1	1	1	26.34	16.32	1055.8	144	7.33	754.4	455.9	0	502.9	447.9	0.18	0	-13.17	20.5	20	20.6
238	20211027BS04	1	UU试验	19.68	4.44	199	0	-2	55	1482.5	0	56.6	21.14	908.4	186	0	0	1	1	1	26.43	16.32	1052.4	144	7.31	752.7	454.2	0	501.8	446.8	0.18	0	-13.22	20.5	20	20.6
239	20211027BS04	1	UU试验	19.77	4.45	199	0	-2	55	1482.5	0	56.6	21.25	908.4	186	0	0	1	1	1	26.56	16.32	1052.4	144	7.31	752.7	454.2	0	501.8	446.8	0.18	0	-13.28	20.5	20	20.7
240	20211027BS04	1	UU试验	19.85	4.46	199	0	-3	55	1483.3	0	56.6	21.31	908.9	186	0	0	1	1	1	26.64	16.39	1052.9	144	7.31	752.95	454.45	0	502	447	0.18	0	-13.32	20.5	20	20.6
241	20211027BS04	1	UU试验	19.93	4.46	199	0	-2	55	1485	0	56.6	21.42	906	186	0	0	1	1	1	26.77	16.39	1050	144	7.29	751.5	453	0	501	446	0.18	0	-13.39	20.5	20	20.6
242	20211027BS04	1	UU试验	20.02	4.47	199	0	-3	55	1485.9	0	56.6	21.48	906.6	186	0	0	1	1	1	26.85	16.39	1050.6	144	7.3	751.8	453.3	0	501.2	446.2	0.18	0	-13.43	20.5	20	20.6
243	20211027BS04	1	UU试验	20.1	4.48	199	0	-3	55	1488.5	0	56.6	21.59	908.2	186	0	0	1	1	1	26.99	16.47	1052.2	144	7.31	752.6	454.1	0	501.7	446.7	0.18	0	-13.5	20.5	20	20.6
244	20211027BS04	1	UU试验	20.18	4.49	200	0	-2	56	1489.3	0	58.4	21.66	904.3	186	0	0	1	1	1	27.08	16.47	1048.3	144	7.28	752.15	452.15	0	501.4	445.4	0.18	0	-13.54	20.5	20	20.7
245	20211027BS04	1	UU试验	20.27	4.5	199	0	-3	55	1490.2	0	56.6	21.77	904.8	186	0	0	1	1	1	27.21	16.47	1048.8	144	7.28	750.9	452.4	0	500.6	445.6	0.18	0	-13.61	20.5	20	20.6
246	20211027BS04	1	UU试验	20.35	4.51	199	0	-3	55	1490.2	0	56.6	21.84	904.8	186	0	0	1	1	1	27.3	16.54	1048.8	144	7.28	750.9	452.4	0	500.6	445.6	0.18	0	-13.65	20.5	20	20.6
247	20211027BS04	1	UU试验	20.43	4.52	199	0	-2	56	1491	0	58.4	21.95	901.5	186	0	0	1	1	1	27.44	16.54	1044.5	143	7.3	749.25	450.75	0	499.5	443.5	0.18	0	-13.72	20.5	20	20.6
248	20211027BS04	1	UU试验	20.52	4.53	199	0	-3	55	1491.9	0	56.6	22.02	902	186	0	0	1	1	1	27.53	16.54	1046	144	7.26	749.5	451	0	499.7	444.7	0.18	0	-13.77	20.5	20	20.6
249	20211027BS04	1	UU试验	20.6	4.54	199	0	-2	56	1494.5	0	58.4	22.13	903.6	186	0	0	1	1	1	27.66	16.61	1046.6	143	7.32	750.3	451.8	0	500.2	444.2	0.18	0	-13.83	20.5	20	20.7
250	20211027BS04	1	UU试验	20.68	4.55	199	0	-3	56	1495.3	0	56.6	22.2	900.2	186	0	0	1	1	1	27.75	16.61	1043.2	143	7.3	748.6	450.1	0	499.1	443.1	0.18	0	-13.88	20.5	20	20.6
251	20211027BS04	1	UU试验	20.77	4.56	199	0	-3	55	1496.2	0	56.6	22.31	900.8	186	0	0	1	1	1	27.89	16.61	1044.8	144	7.26	748.9	450.4	0	499.3	444.3	0.18	0	-13.95	20.5	20	20.6
252	20211027BS04	1	UU试验	20.85	4.57	199	0	-2	56	1497	0	58.4	22.38	901.3	186	0	0	1	1	1	27.98	16.68	1044.3	143	7.3	749.15	450.65	0	499.4	443.4	0.18	0	-13.99	20.5	20	20.7
253	20211027BS04	1	UU试验	20.93	4.58	199	0	-3	56	1497.9	0	56.6	22.49	898	186	0	0	1	1	1	28.11	16.68	1041	143	7.28	747.5	449	0	498.3	442.3	0.18	0	-14.06	20.5	20	20.6
254	20211027BS04	1	UU试验	21.02	4.58	199	0	-2	56	1498.7	0	58.4	22.56	898.5	186	0	0	1	1	1	28.2	16.68	1041.5	143	7.28	747.75	449.25	0	498.5	442.5	0.18	0	-14.1	20.5	20	20.7
255	20211027BS04	1	UU试验	21.1	4.59	199	0	-2	56	1498.7	0	58.4	22.67	898.5	186	0	0	1	1	1	28.34	16.76	1041.5	143	7.28	747.75	449.25	0	498.5	442.5	0.18	0	-14.17	20.5	20	20.7
256	20211027BS04	1	UU试验	21.18	4.6	199	0	-2	56	1499.6	0	58.4	22.74	894.7	186	0	0	1	1	1	28.43	16.76	1037.7	143	7.26	745.85	447.35	0	497.2	441.2	0.18	0	-14.22	20.5	20	20.6
257	20211027BS04	1	UU试验	21.27	4.61	199	0	-2	56	1500.4	0	58.4	22.85	895.2	186	0	0	1	1	1	28.56	16.83	1038.2	143	7.26	746.1	447.6	0	497.4	441.4	0.18	0	-14.28	20.5	20	20.7
258	20211027BS04	1	UU试验	21.35	4.62	199	0	-3	56	1500.4	0	58.4	22.92	891.5	186	0	0	1	1	1	28.65	16.83	1034.5	143	7.23	744.25	445.75	0	496.2	440.2	0.18	0	-14.33	20.5	20	20.6
259	20211027BS04	1	UU试验	21.43	4.63	199	0	-3	56	1501.3	0	58.4	23.03	892	186	0	0	1	1	1	28.79	16.83	1035	143	7.24	744.5	446	0	496.3	440.3	0.18	0	-14.4	20.5	20	20.6
260	20211027BS04	1	UU试验	21.52	4.64	199	0	-2	56	1502.2	0	58.4	23.11	892.6	186	0	0	1	1	1	28.89	16.9	1035.6	143	7.24	744.8	446.3	0	496.5	440.5	0.18	0	-14.45	20.5	20	20.7
261	20211027BS04	1	UU试验	21.6	4.65	199	0	-3	56	1504.7	0	58.4	23.21	890.4	186	0	0	1	1	1	29.01	16.9	1033.4	143	7.23	743.7	445.2	0	495.8	439.8	0.18	0	-14.51	20.5	20	20.6
262	20211027BS04	1	UU试验	21.68	4.66	199	0	-2	56	1503	0	58.4	23.28	889.3	186	0	0	1	1	1	29.1	16.9	1032.3	143	7.22	743.15	444.65	0	495.4	439.4	0.18	0	-14.55	20.5	20	20.6
263	20211027BS04	1	UU试验	21.77	4.67	199	0	-2	56	1504.7	0	58.4	23.39	890.4	186	0	0	1	1	1	29.24	16.97	1033.4	143	7.23	743.7	445.2	0	495.8	439.8	0.18	0	-14.62	20.5	20	20.6
264	20211027BS04	1	UU试验	21.85	4.67	199	0	-2	56	1505.6	0	58.4	23.47	887.2	186	0	0	1	1	1	29.34	16.97	1030.2	143	7.2	742.1	443.6	0	494.7	438.7	0.18	0	-14.67	20.5	20	20.6
265	20211027BS04	1	UU试验	21.93	4.68	199	0	-2	56	1504.7	0	58.4	23.58	886.7	186	0	0	1	1	1	29.48	17.05	1029.7	143	7.2	741.85	443.35	0	494.6	438.6	0.18	0	-14.74	20.5	20	20.6
266	20211027BS04	1	UU试验	22.02	4.69	199	0	-3	56	1506.4	0	58.4	23.65	883.5	186	0	0	1	1	1	29.56	17.05	1026.5	143	7.18	740.25	441.75	0	493.5	437.5	0.18	0	-14.78	20.5	20	20.6
267	20211027BS04	1	UU试验	22.1	4.7	199	0	-2	56	1506.4	0	58.4	23.76	883.5	186	0	0	1	1	1	29.7	17.05	1026.5	143	7.18	740.25	441.75	0	493.5	437.5	0.18	0	-14.85	20.5	20	20.6
268	20211027BS04	1	UU试验	22.18	4.71	199	0	-2	57	1507.3	0	58.4	23.83	884	186	0	0	1	1	1	29.79	17.12	1026	142	7.23	740.5	442	0	493.7	436.7	0.18	0	-14.9	20.5	20	20.6
269	20211027BS04	1	UU试验	22.27	4.72	199	0	-3	56	1508.1	0	58.4	23.93	880.9	186	0	0	1	1	1	29.91	17.12	1023.9	143	7.16	738.95	440.45	0	492.6	436.6	0.18	0	-14.96	20.5	20	20.6
270	20211027BS04	1	UU试验	22.35	4.73	199	0	-2	57	1509.9	0	58.4	24	882	186	0	0	1	1	1	30	17.12	1024	142	7.21	739.5	441	0	493	436	0.18	0	-15	20.5	20	20.6
271	20211027BS04	1	UU试验	22.43	4.74	199	0	-2	57	1509	0	58.4	24.11	881.4	186	0	0	1	1	1	30.14	17.19	1023.4	142	7.21	739.2	440.7	0	492.8	435.8	0.18	0	-15.07	20.5	20	20.6
272	20211027BS04	1	UU试验	22.52	4.75	199	0	-3	56	1509	0	58.4	24.17	877.8	186	0	0	1	1	1	30.21	17.19	1020.8	143	7.14	737.4	438.9	0	491.6	435.6	0.18	0	-15.11	20.5	20	20.6
273	20211027BS04	1	UU试验	22.6	4.75	199	0	-2	57	1509	0	58.4	24.28	877.8	186	0	0	1	1	1	30.35	17.27	1019.8	142	7.18	737.4	438.9	0	491.6	434.6	0.18	0	-15.18	20.5	20	20.6
274	20211027BS04	1	UU试验	22.68	4.76	199	0	-2	57	1509	0	58.4	24.35	873.8	186	0	0	1	1	1	30.44	17.27	1015.8	142	7.15	735.4	436.9	0	490.3	433.3	0.19	0	-15.22	20.5	20	20.6
275	20211027BS04	1	UU试验	22.77	4.77	199	0	-3	56	1509	0	58.4	24.45	873.8	186	0	0	1	1	1	30.56	17.27	1016.8	143	7.11	735.4	436.9	0	490.3	434.3	0.19	0	-15.28	20.5	20	20.6
276	20211027BS04	1	UU试验	22.85	4.78	199	0	-2	57	1509.9	0	58.4	24.52	874.3	186	0	0	1	1	1	30.65	17.34	1016.3	142	7.16	735.65	437.15	0	490.4	433.4	0.19	0	-15.33	20.5	20	20.6
277	20211027BS04	1	UU试验	22.93	4.79	199	0	-2	57	1509	0	58.4	24.63	870.2	186	0	0	1	1	1	30.79	17.34	1012.2	142	7.13	733.6	435.1	0	489.1	432.1	0.19	0	-15.4	20.5	20	20.6
278	20211027BS04	1	UU试验	23.02	4.8	199	0	-2	57	1509	0	58.4	24.69	870.2	186	0	0	1	1	1	30.86	17.34	1012.2	142	7.13	733.6	435.1	0	489.1	432.1	0.19	0	-15.43	20.5	20	20.6
279	20211027BS04	1	UU试验	23.1	4.81	199	0	-2	57	1507.3	0	58.4	24.79	869.3	186	0	0	1	1	1	30.99	17.41	1011.3	142	7.12	733.15	434.65	0	488.8	431.8	0.19	0	-15.5	20.5	20	20.6
280	20211027BS04	1	UU试验	23.18	4.81	199	0	-2	57	1506.4	0	58.4	24.86	865.2	186	0	0	1	1	1	31.08	17.41	1007.2	142	7.09	731.1	432.6	0	487.4	430.4	0.19	0	-15.54	20.5	20	20.6
281	20211027BS04	1	UU试验	23.27	4.82	199	0	-2	57	1509	0	58.4	24.96	866.7	186	0	0	1	1	1	31.2	17.41	1008.7	142	7.1	731.85	433.35	0	487.9	430.9	0.19	0	-15.6	20.5	20	20.6
282	20211027BS04	1	UU试验	23.35	4.83	199	0	-2	57	1508.1	0	58.4	25.03	866.2	186	0	0	1	1	1	31.29	17.49	1008.2	142	7.1	731.6	433.1	0	487.7	430.7	0.19	0	-15.65	20.5	20	20.6
283	20211027BS04	1	UU试验	23.43	4.84	199	0	-2	57	1508.1	0	58.4	25.13	862.3	186	0	0	1	1	1	31.41	17.49	1004.3	142	7.07	729.65	431.15	0	486.4	429.4	0.19	0	-15.71	20.5	20	20.6
284	20211027BS04	1	UU试验	23.52	4.85	199	0	-2	57	1506.4	0	60.2	25.19	861.3	186	0	0	1	1	1	31.49	17.49	1003.3	142	7.07	729.15	430.65	0	486.1	429.1	0.19	0	-15.75	20.5	20	20.7
285	20211027BS04	1	UU试验	23.6	4.86	199	0	-2	57	1506.4	0	58.4	25.29	861.3	186	0	0	1	1	1	31.61	17.56	1003.3	142	7.07	729.15	430.65	0	486.1	429.1	0.19	0	-15.81	20.5	20	20.7
286	20211027BS04	1	UU试验	23.68	4.87	199	0	-2	57	1505.6	0	58.4	25.36	857.4	186	0	0	1	1	1	31.7	17.56	999.4	142	7.04	727.2	428.7	0	484.8	427.8	0.19	0	-15.85	20.5	20	20.6
287	20211027BS04	1	UU试验	23.77	4.88	199	0	-2	57	1506.4	0	60.2	25.47	857.9	186	0	0	1	1	1	31.84	17.64	999.9	142	7.04	727.45	428.95	0	485	428	0.19	0	-15.92	20.5	20	20.7
288	20211027BS04	1	UU试验	23.85	4.88	199	0	-3	57	1504.7	0	58.4	25.53	853	186	0	0	1	1	1	31.91	17.64	995	142	7.01	725	426.5	0	483.3	426.3	0.19	0	-15.96	20.5	20	20.6
289	20211027BS04	1	UU试验	23.93	4.89	199	0	-2	57	1504.7	0	58.4	25.64	853	186	0	0	1	1	1	32.05	17.64	995	142	7.01	725	426.5	0	483.3	426.3	0.19	0	-16.02	20.5	20	20.6
290	20211027BS04	1	UU试验	24.02	4.9	199	0	-2	57	1503.9	0	60.2	25.71	852.6	186	0	0	1	1	1	32.14	17.71	994.6	142	7	724.8	426.3	0	483.2	426.2	0.19	0	-16.07	20.5	20	20.6
291	20211027BS04	1	UU试验	24.1	4.91	199	0	-3	57	1503	0	58.4	25.81	848.7	186	0	0	1	1	1	32.26	17.71	990.7	142	6.98	722.85	424.35	0	481.9	424.9	0.19	0	-16.13	20.5	20	20.6
292	20211027BS04	1	UU试验	24.18	4.92	199	0	-2	57	1502.2	0	60.2	25.88	848.2	186	0	0	1	1	1	32.35	17.71	990.2	142	6.97	722.6	424.1	0	481.7	424.7	0.19	0	-16.18	20.5	20	20.6
293	20211027BS04	1	UU试验	24.27	4.93	199	0	-2	57	1502.2	0	58.4	25.98	848.2	186	0	0	1	1	1	32.48	17.79	990.2	142	6.97	722.6	424.1	0	481.7	424.7	0.19	0	-16.24	20.5	20	20.6
294	20211027BS04	1	UU试验	24.35	4.93	199	0	-2	57	1502.2	0	58.4	26.05	844.4	186	0	0	1	1	1	32.56	17.79	986.4	142	6.95	720.7	422.2	0	480.5	423.5	0.19	0	-16.28	20.5	20	20.6
295	20211027BS04	1	UU试验	24.43	4.94	199	0	-2	57	1503.9	0	60.2	26.15	845.4	186	0	0	1	1	1	32.69	17.86	987.4	142	6.95	721.2	422.7	0	480.8	423.8	0.19	0	-16.35	20.5	20	20.6
296	20211027BS04	1	UU试验	24.52	4.95	199	0	-3	57	1503	0	58.4	26.22	841.5	186	0	0	1	1	1	32.78	17.86	983.5	142	6.93	719.25	420.75	0	479.5	422.5	0.19	0	-16.39	20.5	20	20.6
297	20211027BS04	1	UU试验	24.6	4.96	199	0	-2	57	1503	0	60.2	26.33	841.5	186	0	0	1	1	1	32.91	17.86	983.5	142	6.93	719.25	420.75	0	479.5	422.5	0.19	0	-16.45	20.5	20	20.6
298	20211027BS04	1	UU试验	24.68	4.97	199	0	-2	57	1503	0	60.2	26.39	841.5	186	0	0	1	1	1	32.99	17.94	983.5	142	6.93	719.25	420.75	0	479.5	422.5	0.19	0	-16.5	20.5	20	20.6
299	20211027BS04	1	UU试验	24.77	4.98	199	0	-3	57	1501.3	0	58.4	26.5	836.8	186	0	0	1	1	1	33.13	17.94	978.8	142	6.89	716.9	418.4	0	477.9	420.9	0.19	0	-16.57	20.5	20	20.6
300	20211027BS04	1	UU试验	24.85	4.98	199	0	-2	57	1502.2	0	60.2	26.57	837.3	186	0	0	1	1	1	33.21	17.94	979.3	142	6.9	717.15	418.65	0	478.1	421.1	0.19	0	-16.61	20.5	20	20.6
301	20211027BS04	1	UU试验	24.93	4.99	199	0	-3	57	1503	0	58.4	26.68	837.8	186	0	0	1	1	1	33.35	18.01	979.8	142	6.9	717.4	418.9	0	478.3	421.3	0.19	0	-16.68	20.5	20	20.6
