# Supplementary material for: Effect of freeze‒thaw cycles on root–Soil composite mechanical properties and slope stability
Source: PLoS One. 2024 Apr 25;19(4):e0302409. doi: 10.1371/journal.pone.0302409 (PMC11045164; doi:10.1371/journal.pone.0302409)
Supplement: S1 File — (ZIP) [file pone.0302409.s001.zip › Original data/original data/三轴/200kpa/200kpa改/(D0G7,200kpa)20211021BS03_uu_1.xlsx]

## Sheet: _20211021BS03_uu_1
ID	GCID	SpecimenID	TstMode	TimeMin	Squareroot	WeiYa	wytb	FanYa1	KongYa	CR	fytb	TiBian	ZhouXWeiYi	Q1dQ3	TargetWY	TargetFY1	TargetZYLC	TargetStrainSpd	TargetSYWD	TargetZTWD	E1	TuArea	Q11	Q31	Q11cQ31	HalfQ1pQ3	HalfQ1dQ3	Saturation	HalfQ11pQ31	Q1	K0	Ev	Er	sywd	ttwd	ztwd
1	20211021BS03	1	UU试验	0	0	199	0	8	0	0	0	14.6	0	7.7	185	0	0	1	1	1	0	12	0	0	0	0	0	0	0	0	0	0	0	29.2	26.7	29
2	20211021BS03	1	UU试验	0.1	0.32	199	0	-2	14	16.3	0	14.6	0.01	13.6	185	0	0	1	1	1	0.01	12	198.6	185	1.07	305.3	6.8	0	203.5	189.5	0.94	0	-0.01	29.2	26.7	29
3	20211021BS03	1	UU试验	0.15	0.39	198	0	-2	14	21.4	0	14.6	0.05	17.8	185	0	0	1	1	1	0.06	12	201.8	184	1.1	305.9	8.9	0	203.9	189.9	0.92	0	-0.03	29.2	26.7	29
4	20211021BS03	1	UU试验	0.25	0.5	199	0	-2	14	37.6	0	14.6	0.17	31.3	185	0	0	1	1	1	0.21	12	216.3	185	1.17	314.15	15.65	0	209.4	195.4	0.86	0	-0.11	29.2	26.7	29
5	20211021BS03	1	UU试验	0.3	0.55	198	0	-2	14	44.5	0	14.6	0.26	37.1	185	0	0	1	1	1	0.33	12.06	221.1	184	1.2	315.55	18.55	0	210.4	196.4	0.84	0	-0.17	29.1	26.7	29
6	20211021BS03	1	UU试验	0.38	0.62	198	0	-2	14	36.8	0	14.6	0.39	30.5	185	0	0	1	1	1	0.49	12.06	214.5	184	1.17	312.25	15.25	0	208.2	194.2	0.87	0	-0.25	29.1	26.7	29
7	20211021BS03	1	UU试验	0.47	0.68	199	0	-2	14	48.8	0	14.6	0.53	40.5	185	0	0	1	1	1	0.66	12.06	225.5	185	1.22	318.75	20.25	0	212.5	198.5	0.83	0	-0.33	29.1	26.7	29
8	20211021BS03	1	UU试验	0.55	0.74	198	0	-2	14	53.9	0	14.6	0.61	44.7	185	0	0	1	1	1	0.76	12.06	228.7	184	1.24	319.35	22.35	0	212.9	198.9	0.82	0	-0.38	29.1	26.7	29
9	20211021BS03	1	UU试验	0.63	0.8	199	0	-2	14	60.7	0	14.6	0.72	50.3	185	0	0	1	1	1	0.9	12.12	235.3	185	1.27	323.65	25.15	0	215.8	201.8	0.8	0	-0.45	29.1	26.7	29
10	20211021BS03	1	UU试验	0.72	0.85	199	0	-2	14	65.9	0	14.6	0.79	54.4	185	0	0	1	1	1	0.99	12.12	239.4	185	1.29	325.7	27.2	0	217.1	203.1	0.79	0	-0.5	29.1	26.8	29
11	20211021BS03	1	UU试验	0.8	0.89	198	0	-2	14	76.1	0	14.6	0.91	62.8	185	0	0	1	1	1	1.14	12.12	246.8	184	1.34	328.4	31.4	0	218.9	204.9	0.76	0	-0.57	29.1	26.7	29
12	20211021BS03	1	UU试验	0.88	0.94	199	0	-2	14	79.6	0	14.6	0.99	65.7	185	0	0	1	1	1	1.24	12.12	250.7	185	1.36	331.35	32.85	0	220.9	206.9	0.75	0	-0.62	29.1	26.7	29
13	20211021BS03	1	UU试验	0.97	0.98	198	0	-2	14	84.7	0	14.6	1.11	69.9	185	0	0	1	1	1	1.39	12.19	253.9	184	1.38	331.95	34.95	0	221.3	207.3	0.74	0	-0.69	29.1	26.8	29
14	20211021BS03	1	UU试验	1.05	1.02	198	0	-2	14	86.4	0	14.6	1.18	70.9	185	0	0	1	1	1	1.48	12.19	254.9	184	1.39	332.45	35.45	0	221.6	207.6	0.74	0	-0.74	29.1	26.8	29
15	20211021BS03	1	UU试验	1.13	1.06	199	0	-2	14	89	0	14.6	1.31	73	185	0	0	1	1	1	1.64	12.19	258	185	1.39	335	36.5	0	223.3	209.3	0.73	0	-0.82	29.1	26.8	29
16	20211021BS03	1	UU试验	1.22	1.1	199	0	-2	14	92.4	0	14.6	1.39	75.8	185	0	0	1	1	1	1.74	12.19	260.8	185	1.41	336.4	37.9	0	224.3	210.3	0.72	0	-0.87	29.1	26.8	29
17	20211021BS03	1	UU试验	1.3	1.14	198	0	-2	14	95	0	14.6	1.51	77.9	185	0	0	1	1	1	1.89	12.25	261.9	184	1.42	335.95	38.95	0	224	210	0.72	0	-0.95	29.1	26.8	29
18	20211021BS03	1	UU试验	1.38	1.18	199	0	-2	14	97.5	0	14.6	1.58	79.6	185	0	0	1	1	1	1.98	12.25	264.6	185	1.43	338.3	39.8	0	225.5	211.5	0.71	0	-0.99	29.1	26.8	29
19	20211021BS03	1	UU试验	1.47	1.21	198	0	-2	14	101.8	0	14.6	1.7	83.1	185	0	0	1	1	1	2.13	12.25	267.1	184	1.45	338.55	41.55	0	225.7	211.7	0.7	0	-1.07	29.1	26.8	28.9
20	20211021BS03	1	UU试验	1.55	1.24	198	0	-2	15	101.8	0	14.6	1.78	83.1	185	0	0	1	1	1	2.23	12.25	266.1	183	1.45	338.55	41.55	0	225.7	210.7	0.7	0	-1.12	29.1	26.8	28.9
21	20211021BS03	1	UU试验	1.63	1.28	198	0	-2	14	106.1	0	14.6	1.89	86.6	185	0	0	1	1	1	2.36	12.31	270.6	184	1.47	340.3	43.3	0	226.9	212.9	0.7	0	-1.18	29.1	26.8	28.9
22	20211021BS03	1	UU试验	1.72	1.31	199	0	-2	14	106.1	0	14.6	1.97	86.2	185	0	0	1	1	1	2.46	12.31	271.2	185	1.47	341.6	43.1	0	227.7	213.7	0.7	0	-1.23	29	26.8	28.9
23	20211021BS03	1	UU试验	1.8	1.34	198	0	-2	15	107.8	0	14.6	2.09	87.6	185	0	0	1	1	1	2.61	12.31	270.6	183	1.48	340.8	43.8	0	227.2	212.2	0.69	0	-1.31	29	26.8	28.9
24	20211021BS03	1	UU试验	1.88	1.37	199	0	-2	15	108.6	0	14.6	2.16	88.2	185	0	0	1	1	1	2.7	12.31	272.2	184	1.48	342.6	44.1	0	228.4	213.4	0.69	0	-1.35	29	26.8	28.9
25	20211021BS03	1	UU试验	1.97	1.4	198	0	-2	15	108.6	0	14.6	2.28	88.2	185	0	0	1	1	1	2.85	12.37	271.2	183	1.48	341.1	44.1	0	227.4	212.4	0.69	0	-1.43	29	26.8	28.9
26	20211021BS03	1	UU试验	2.05	1.43	198	0	-2	15	109.5	0	16.4	2.35	88.5	185	0	0	1	1	1	2.94	12.37	271.5	183	1.48	341.25	44.25	0	227.5	212.5	0.69	0	-1.47	29	26.8	28.9
27	20211021BS03	1	UU试验	2.13	1.46	198	0	-2	15	107.8	0	14.6	2.47	87.1	185	0	0	1	1	1	3.09	12.37	270.1	183	1.48	340.55	43.55	0	227	212	0.69	0	-1.55	29	26.8	28.9
28	20211021BS03	1	UU试验	2.22	1.49	198	0	-2	15	109.5	0	16.4	2.55	88.5	185	0	0	1	1	1	3.19	12.37	271.5	183	1.48	341.25	44.25	0	227.5	212.5	0.69	0	-1.6	29	26.8	28.9
29	20211021BS03	1	UU试验	2.3	1.52	199	0	-2	15	109.5	0	16.4	2.66	88.5	185	0	0	1	1	1	3.33	12.43	272.5	184	1.48	342.75	44.25	0	228.5	213.5	0.69	0	-1.67	29	26.8	28.9
30	20211021BS03	1	UU试验	2.38	1.54	198	0	-2	15	111.2	0	14.6	2.73	89.5	185	0	0	1	1	1	3.41	12.43	272.5	183	1.49	341.75	44.75	0	227.8	212.8	0.69	0	-1.71	29	26.8	28.9
31	20211021BS03	1	UU试验	2.47	1.57	199	0	-2	15	113.8	0	16.4	2.84	91.6	185	0	0	1	1	1	3.55	12.43	275.6	184	1.5	344.3	45.8	0	229.5	214.5	0.68	0	-1.78	29	26.8	28.9
32	20211021BS03	1	UU试验	2.55	1.6	199	0	-2	15	116.3	0	14.6	2.92	93.6	185	0	0	1	1	1	3.65	12.43	277.6	184	1.51	345.3	46.8	0	230.2	215.2	0.68	0	-1.83	29	26.8	28.9
33	20211021BS03	1	UU试验	2.63	1.62	198	0	-2	15	129.2	0	14.6	3.03	103.9	185	0	0	1	1	1	3.79	12.5	286.9	183	1.57	348.95	51.95	0	232.6	217.6	0.66	0	-1.9	29	26.8	28.9
34	20211021BS03	1	UU试验	2.72	1.65	198	0	-2	15	171.9	0	14.6	3.11	137.5	185	0	0	1	1	1	3.89	12.5	320.5	183	1.75	365.75	68.75	0	243.8	228.8	0.59	0	-1.95	29	26.8	28.9
35	20211021BS03	1	UU试验	2.8	1.67	198	0	-2	15	226.7	0	16.4	3.23	181.4	185	0	0	1	1	1	4.04	12.5	364.4	183	1.99	387.7	90.7	0	258.5	243.5	0.52	0	-2.02	29	26.8	28.9
36	20211021BS03	1	UU试验	2.88	1.7	199	0	-2	15	255.8	0	16.4	3.31	204.6	185	0	0	1	1	1	4.14	12.5	388.6	184	2.11	400.8	102.3	0	267.2	252.2	0.49	0	-2.07	29	26.8	28.9
37	20211021BS03	1	UU试验	2.97	1.72	198	0	-2	15	294.3	0	16.4	3.42	235.4	185	0	0	1	1	1	4.28	12.56	418.4	183	2.29	414.7	117.7	0	276.5	261.5	0.46	0	-2.14	29	26.8	28.9
38	20211021BS03	1	UU试验	3.05	1.75	198	0	-2	15	321.6	0	16.4	3.49	256.1	185	0	0	1	1	1	4.36	12.56	439.1	183	2.4	425.05	128.05	0	283.4	268.4	0.44	0	-2.18	29	26.8	28.9
39	20211021BS03	1	UU试验	3.13	1.77	199	0	-2	15	357.6	0	16.4	3.6	284.7	185	0	0	1	1	1	4.5	12.56	468.7	184	2.55	440.85	142.35	0	293.9	278.9	0.41	0	-2.25	29	26.8	28.8
40	20211021BS03	1	UU试验	3.22	1.79	198	0	-2	15	380.7	0	16.4	3.67	303.1	185	0	0	1	1	1	4.59	12.56	486.1	183	2.66	448.55	151.55	0	299	284	0.4	0	-2.3	29	26.8	28.8
41	20211021BS03	1	UU试验	3.3	1.82	199	0	-2	15	413.2	0	16.4	3.77	329	185	0	0	1	1	1	4.71	12.62	513	184	2.79	463	164.5	0	308.7	293.7	0.38	0	-2.36	29	26.8	28.8
42	20211021BS03	1	UU试验	3.38	1.84	199	0	-2	16	433.7	0	16.4	3.84	343.7	185	0	0	1	1	1	4.8	12.62	526.7	183	2.88	470.35	171.85	0	313.6	297.6	0.37	0	-2.4	29	26.8	28.8
43	20211021BS03	1	UU试验	3.47	1.86	198	0	-2	16	463.6	0	16.4	3.95	367.4	185	0	0	1	1	1	4.94	12.62	549.4	182	3.02	480.7	183.7	0	320.5	304.5	0.35	0	-2.47	29	26.8	28.8
44	20211021BS03	1	UU试验	3.55	1.88	199	0	-2	16	482.5	0	16.4	4.01	382.3	185	0	0	1	1	1	5.01	12.62	565.3	183	3.09	489.65	191.15	0	326.4	310.4	0.34	0	-2.51	28.9	26.8	28.8
45	20211021BS03	1	UU试验	3.63	1.91	200	0	-2	16	509.8	0	16.4	4.12	404	185	0	0	1	1	1	5.15	12.62	588	184	3.2	502	202	0	334.7	318.7	0.33	0	-2.58	28.9	26.8	28.8
46	20211021BS03	1	UU试验	3.72	1.93	198	0	-2	16	527.8	0	16.4	4.19	418.2	185	0	0	1	1	1	5.24	12.69	600.2	182	3.3	506.1	209.1	0	337.4	321.4	0.32	0	-2.62	28.9	26.8	28.8
47	20211021BS03	1	UU试验	3.8	1.95	199	0	-2	16	556	0	16.4	4.29	438.1	185	0	0	1	1	1	5.36	12.69	621.1	183	3.39	517.55	219.05	0	345	329	0.31	0	-2.68	28.9	26.8	28.8
48	20211021BS03	1	UU试验	3.88	1.97	198	0	-2	16	573.1	0	16.4	4.37	451.6	185	0	0	1	1	1	5.46	12.69	633.6	182	3.48	522.8	225.8	0	348.5	332.5	0.3	0	-2.73	28.9	26.8	28.8
49	20211021BS03	1	UU试验	3.97	1.99	198	0	-2	16	598.8	0	16.4	4.48	471.9	185	0	0	1	1	1	5.6	12.69	653.9	182	3.59	532.95	235.95	0	355.3	339.3	0.3	0	-2.8	28.9	26.8	28.7
50	20211021BS03	1	UU试验	4.05	2.01	199	0	-2	16	615.1	0	16.4	4.55	484.7	185	0	0	1	1	1	5.69	12.75	667.7	183	3.65	540.85	242.35	0	360.6	344.6	0.29	0	-2.85	28.9	26.8	28.8
51	20211021BS03	1	UU试验	4.13	2.03	199	0	-2	16	639.9	0	16.4	4.66	501.9	185	0	0	1	1	1	5.83	12.75	684.9	183	3.74	549.45	250.95	0	366.3	350.3	0.28	0	-2.92	28.9	26.8	28.8
52	20211021BS03	1	UU试验	4.22	2.05	198	0	-2	16	654.4	0	18.2	4.73	513.3	185	0	0	1	1	1	5.91	12.75	695.3	182	3.82	553.65	256.65	0	369.1	353.1	0.28	0	-2.96	28.9	26.8	28.8
53	20211021BS03	1	UU试验	4.3	2.07	199	0	-2	17	676.7	0	18.2	4.84	530.7	185	0	0	1	1	1	6.05	12.75	712.7	182	3.92	563.85	265.35	0	375.9	358.9	0.27	0	-3.03	28.9	26.8	28.7
54	20211021BS03	1	UU试验	4.38	2.09	199	0	-2	16	690.3	0	18.2	4.91	541.4	185	0	0	1	1	1	6.14	12.81	724.4	183	3.96	569.2	270.7	0	379.5	363.5	0.27	0	-3.07	28.9	26.8	28.7
55	20211021BS03	1	UU试验	4.47	2.11	199	0	-2	16	710.9	0	18.2	5.02	555	185	0	0	1	1	1	6.28	12.81	738	183	4.03	576	277.5	0	384	368	0.26	0	-3.14	28.9	26.8	28.7
56	20211021BS03	1	UU试验	4.55	2.13	198	0	-2	17	724.6	0	18.2	5.1	565.7	185	0	0	1	1	1	6.38	12.81	746.7	181	4.13	579.85	282.85	0	386.6	369.6	0.26	0	-3.19	28.9	26.8	28.7
57	20211021BS03	1	UU试验	4.63	2.15	199	0	-2	17	740.8	0	16.4	5.2	578.3	185	0	0	1	1	1	6.5	12.81	760.3	182	4.18	587.65	289.15	0	391.8	374.8	0.26	0	-3.25	28.9	26.8	28.7
58	20211021BS03	1	UU试验	4.72	2.17	199	0	-2	17	752.8	0	18.2	5.27	587.7	185	0	0	1	1	1	6.59	12.88	769.7	182	4.23	592.35	293.85	0	394.9	377.9	0.25	0	-3.3	28.9	26.8	28.7
59	20211021BS03	1	UU试验	4.8	2.19	199	0	-2	17	769.9	0	18.2	5.38	597.7	185	0	0	1	1	1	6.73	12.88	779.7	182	4.28	597.35	298.85	0	398.2	381.2	0.25	0	-3.37	28.9	26.8	28.7
60	20211021BS03	1	UU试验	4.88	2.21	199	0	-2	17	780.2	0	18.2	5.46	605.7	185	0	0	1	1	1	6.83	12.88	787.7	182	4.33	601.35	302.85	0	400.9	383.9	0.25	0	-3.42	28.9	26.8	28.7
61	20211021BS03	1	UU试验	4.97	2.23	198	0	-2	17	795.6	0	18.2	5.57	617.7	185	0	0	1	1	1	6.96	12.88	798.7	181	4.41	605.85	308.85	0	403.9	386.9	0.24	0	-3.48	28.9	26.8	28.7
62	20211021BS03	1	UU试验	5.05	2.25	199	0	-2	17	805.8	0	18.2	5.64	625.6	185	0	0	1	1	1	7.05	12.94	807.6	182	4.44	611.3	312.8	0	407.5	390.5	0.24	0	-3.53	28.9	26.8	28.7
63	20211021BS03	1	UU试验	5.13	2.27	199	0	-2	17	819.5	0	18.2	5.75	633.3	185	0	0	1	1	1	7.19	12.94	815.3	182	4.48	615.15	316.65	0	410.1	393.1	0.24	0	-3.6	28.9	26.8	28.6
64	20211021BS03	1	UU试验	5.22	2.28	200	0	-2	17	828.9	0	18.2	5.82	640.6	185	0	0	1	1	1	7.28	12.94	823.6	183	4.5	620.3	320.3	0	413.5	396.5	0.24	0	-3.64	28.8	26.8	28.6
65	20211021BS03	1	UU试验	5.3	2.3	198	0	-2	17	841.8	0	18.2	5.93	650.5	185	0	0	1	1	1	7.41	12.94	831.5	181	4.59	622.25	325.25	0	414.8	397.8	0.23	0	-3.71	28.8	26.8	28.6
66	20211021BS03	1	UU试验	5.38	2.32	199	0	-2	17	850.3	0	18.2	6.01	657.1	185	0	0	1	1	1	7.51	13	839.1	182	4.61	627.05	328.55	0	418	401	0.23	0	-3.76	28.8	26.8	28.6
67	20211021BS03	1	UU试验	5.47	2.34	199	0	-2	17	862.3	0	18.2	6.13	663.3	185	0	0	1	1	1	7.66	13	845.3	182	4.64	630.15	331.65	0	420.1	403.1	0.23	0	-3.83	28.8	26.8	28.6
68	20211021BS03	1	UU试验	5.55	2.36	199	0	-2	17	870	0	18.2	6.2	669.2	185	0	0	1	1	1	7.75	13	851.2	182	4.68	633.1	334.6	0	422.1	405.1	0.23	0	-3.88	28.8	26.8	28.6
69	20211021BS03	1	UU试验	5.63	2.37	199	0	-2	17	880.2	0	18.2	6.31	677.1	185	0	0	1	1	1	7.89	13	859.1	182	4.72	637.05	338.55	0	424.7	407.7	0.23	0	-3.95	28.8	26.8	28.5
70	20211021BS03	1	UU试验	5.72	2.39	200	0	-2	18	887.1	0	18.2	6.38	682.4	185	0	0	1	1	1	7.98	13.07	864.4	182	4.75	641.2	341.2	0	427.5	409.5	0.23	0	-3.99	28.8	26.8	28.5
71	20211021BS03	1	UU试验	5.8	2.41	198	0	-2	17	897.4	0	18.2	6.49	686.6	185	0	0	1	1	1	8.11	13.07	867.6	181	4.79	640.3	343.3	0	426.9	409.9	0.22	0	-4.06	28.8	26.8	28.5
72	20211021BS03	1	UU试验	5.88	2.43	199	0	-2	17	903.3	0	18.2	6.57	691.1	185	0	0	1	1	1	8.21	13.07	873.1	182	4.8	644.05	345.55	0	429.4	412.4	0.22	0	-4.11	28.8	26.8	28.5
73	20211021BS03	1	UU试验	5.97	2.44	199	0	-2	17	913.6	0	18.2	6.68	699	185	0	0	1	1	1	8.35	13.07	881	182	4.84	648	349.5	0	432	415	0.22	0	-4.18	28.8	26.8	28.5
74	20211021BS03	1	UU试验	6.05	2.46	199	0	-2	18	918.7	0	18.2	6.75	702.9	185	0	0	1	1	1	8.44	13.13	883.9	181	4.88	649.95	351.45	0	433.3	415.3	0.22	0	-4.22	28.8	26.8	28.5
75	20211021BS03	1	UU试验	6.13	2.48	199	0	-2	18	928.2	0	18.2	6.87	706.9	185	0	0	1	1	1	8.59	13.13	887.9	181	4.91	651.95	353.45	0	434.6	416.6	0.22	0	-4.3	28.8	26.8	28.5
76	20211021BS03	1	UU试验	6.22	2.49	199	0	-2	18	934.1	0	18.2	6.94	711.4	185	0	0	1	1	1	8.68	13.13	892.4	181	4.93	654.2	355.7	0	436.1	418.1	0.22	0	-4.34	28.8	26.8	28.5
77	20211021BS03	1	UU试验	6.3	2.51	199	0	-2	18	943.6	0	18.2	7.05	718.7	185	0	0	1	1	1	8.81	13.13	899.7	181	4.97	657.85	359.35	0	438.6	420.6	0.22	0	-4.41	28.8	26.8	28.5
78	20211021BS03	1	UU试验	6.38	2.53	198	0	-2	18	948.7	0	18.2	7.13	722.5	185	0	0	1	1	1	8.91	13.2	902.5	180	5.01	658.25	361.25	0	438.8	420.8	0.22	0	-4.46	28.8	26.8	28.4
79	20211021BS03	1	UU试验	6.47	2.54	199	0	-2	18	956.4	0	18.2	7.24	724.5	185	0	0	1	1	1	9.05	13.2	905.5	181	5	660.75	362.25	0	440.5	422.5	0.22	0	-4.53	28.8	26.8	28.4
80	20211021BS03	1	UU试验	6.55	2.56	199	0	-2	18	961.5	0	18.2	7.31	728.4	185	0	0	1	1	1	9.14	13.2	909.4	181	5.02	662.7	364.2	0	441.8	423.8	0.21	0	-4.57	28.8	26.8	28.4
81	20211021BS03	1	UU试验	6.63	2.58	199	0	-2	18	968.4	0	18.2	7.43	733.6	185	0	0	1	1	1	9.29	13.26	914.6	181	5.05	665.3	366.8	0	443.5	425.5	0.21	0	-4.64	28.8	26.8	28.4
82	20211021BS03	1	UU试验	6.72	2.59	199	0	-2	18	972.6	0	18.2	7.5	733.5	185	0	0	1	1	1	9.38	13.26	914.5	181	5.05	665.25	366.75	0	443.5	425.5	0.21	0	-4.69	28.8	26.8	28.4
83	20211021BS03	1	UU试验	6.8	2.61	199	0	-2	18	980.3	0	18.2	7.61	739.3	185	0	0	1	1	1	9.51	13.26	920.3	181	5.08	668.15	369.65	0	445.4	427.4	0.21	0	-4.76	28.8	26.8	28.4
84	20211021BS03	1	UU试验	6.88	2.62	199	0	-2	18	985.5	0	20.1	7.68	743.2	185	0	0	1	1	1	9.6	13.26	924.2	181	5.11	670.1	371.6	0	446.7	428.7	0.21	0	-4.8	28.8	26.8	28.4
85	20211021BS03	1	UU试验	6.97	2.64	199	0	-2	18	993.2	0	18.2	7.79	749	185	0	0	1	1	1	9.74	13.32	930	181	5.14	673	374.5	0	448.7	430.7	0.21	0	-4.87	28.8	26.8	28.4
86	20211021BS03	1	UU试验	7.05	2.66	199	0	-2	18	998.3	0	20.1	7.86	749.5	185	0	0	1	1	1	9.82	13.32	930.5	181	5.14	673.25	374.75	0	448.8	430.8	0.21	0	-4.91	28.8	26.8	28.4
87	20211021BS03	1	UU试验	7.13	2.67	198	0	-2	18	1003.4	0	18.2	7.96	753.3	185	0	0	1	1	1	9.95	13.32	933.3	180	5.18	673.65	376.65	0	449.1	431.1	0.21	0	-4.97	28.7	26.8	28.4
88	20211021BS03	1	UU试验	7.22	2.69	199	0	-2	18	1008.6	0	20.1	8.04	757.2	185	0	0	1	1	1	10.05	13.32	938.2	181	5.18	677.1	378.6	0	451.4	433.4	0.21	0	-5.03	28.7	26.8	28.4
89	20211021BS03	1	UU试验	7.3	2.7	199	0	-2	18	1014.6	0	20.1	8.14	761.7	185	0	0	1	1	1	10.18	13.39	942.7	181	5.21	679.35	380.85	0	452.9	434.9	0.21	0	-5.09	28.7	26.8	28.4
90	20211021BS03	1	UU试验	7.38	2.72	199	0	-2	18	1018	0	18.2	8.21	760.3	185	0	0	1	1	1	10.26	13.39	941.3	181	5.2	678.65	380.15	0	452.4	434.4	0.21	0	-5.13	28.7	26.8	28.4
91	20211021BS03	1	UU试验	7.47	2.73	199	0	-2	18	1023.1	0	20.1	8.31	764.1	185	0	0	1	1	1	10.39	13.39	945.1	181	5.22	680.55	382.05	0	453.7	435.7	0.21	0	-5.2	28.7	26.8	28.4
92	20211021BS03	1	UU试验	7.55	2.75	199	0	-2	18	1027.4	0	18.2	8.38	767.3	185	0	0	1	1	1	10.48	13.39	948.3	181	5.24	682.15	383.65	0	454.8	436.8	0.21	0	-5.24	28.7	26.8	28.4
93	20211021BS03	1	UU试验	7.63	2.76	199	0	-2	18	1032.5	0	20.1	8.49	771.1	185	0	0	1	1	1	10.61	13.45	952.1	181	5.26	684.05	385.55	0	456	438	0.21	0	-5.31	28.7	26.8	28.4
94	20211021BS03	1	UU试验	7.72	2.78	198	0	-2	18	1035.1	0	20.1	8.55	769.6	185	0	0	1	1	1	10.69	13.45	949.6	180	5.28	681.8	384.8	0	454.5	436.5	0.2	0	-5.35	28.7	26.8	28.5
95	20211021BS03	1	UU试验	7.8	2.79	199	0	-2	18	1040.2	0	20.1	8.65	773.4	185	0	0	1	1	1	10.81	13.45	954.4	181	5.27	685.2	386.7	0	456.8	438.8	0.2	0	-5.41	28.7	26.8	28.5
96	20211021BS03	1	UU试验	7.88	2.81	198	0	-2	18	1042.8	0	20.1	8.72	775.3	185	0	0	1	1	1	10.9	13.45	955.3	180	5.31	684.65	387.65	0	456.4	438.4	0.2	0	-5.45	28.7	26.8	28.6
97	20211021BS03	1	UU试验	7.97	2.82	199	0	-2	18	1050.5	0	20.1	8.82	781	185	0	0	1	1	1	11.03	13.52	962	181	5.31	689	390.5	0	459.3	441.3	0.2	0	-5.52	28.7	26.8	28.6
98	20211021BS03	1	UU试验	8.05	2.84	199	0	-2	18	1052.2	0	20.1	8.89	778.3	185	0	0	1	1	1	11.11	13.52	959.3	181	5.3	687.65	389.15	0	458.4	440.4	0.2	0	-5.56	28.7	26.8	28.6
99	20211021BS03	1	UU试验	8.13	2.85	199	0	-2	19	1057.3	0	20.1	8.98	782	185	0	0	1	1	1	11.23	13.52	962	180	5.34	689.5	391	0	459.7	440.7	0.2	0	-5.62	28.7	26.8	28.6
100	20211021BS03	1	UU试验	8.22	2.87	199	0	-2	18	1059.9	0	20.1	9.05	783.9	185	0	0	1	1	1	11.31	13.52	964.9	181	5.33	690.45	391.95	0	460.3	442.3	0.2	0	-5.66	28.7	26.8	28.6
101	20211021BS03	1	UU试验	8.3	2.88	199	0	-2	19	1063.3	0	20.1	9.14	786.5	185	0	0	1	1	1	11.43	13.52	966.5	180	5.37	691.75	393.25	0	461.2	442.2	0.2	0	-5.72	28.7	26.8	28.6
102	20211021BS03	1	UU试验	8.38	2.9	199	0	-2	19	1065.9	0	20.1	9.21	788.4	185	0	0	1	1	1	11.51	13.58	968.4	180	5.38	692.7	394.2	0	461.8	442.8	0.2	0	-5.76	28.7	26.8	28.6
103	20211021BS03	1	UU试验	8.47	2.91	200	0	-2	19	1070.2	0	20.1	9.32	788.1	185	0	0	1	1	1	11.65	13.58	969.1	181	5.35	694.05	394.05	0	462.7	443.7	0.2	0	-5.83	28.7	26.8	28.6
104	20211021BS03	1	UU试验	8.55	2.92	200	0	-2	19	1071.9	0	20.1	9.39	789.3	185	0	0	1	1	1	11.74	13.58	970.3	181	5.36	694.65	394.65	0	463.1	444.1	0.2	0	-5.87	28.7	26.8	28.6
105	20211021BS03	1	UU试验	8.63	2.94	199	0	-2	19	1075.3	0	20.1	9.49	791.8	185	0	0	1	1	1	11.86	13.58	971.8	180	5.4	694.4	395.9	0	462.9	443.9	0.2	0	-5.93	28.7	26.8	28.6
106	20211021BS03	1	UU试验	8.72	2.95	199	0	-2	19	1078.7	0	20.1	9.56	794.3	185	0	0	1	1	1	11.95	13.65	974.3	180	5.41	695.65	397.15	0	463.8	444.8	0.2	0	-5.98	28.7	26.8	28.6
107	20211021BS03	1	UU试验	8.8	2.97	200	0	-2	19	1082.1	0	20.1	9.66	792.7	185	0	0	1	1	1	12.08	13.65	973.7	181	5.38	696.35	396.35	0	464.2	445.2	0.2	0	-6.04	28.7	26.8	28.6
108	20211021BS03	1	UU试验	8.88	2.98	199	0	-2	19	1083.8	0	20.1	9.73	794	185	0	0	1	1	1	12.16	13.65	974	180	5.41	695.5	397	0	463.7	444.7	0.2	0	-6.08	28.7	26.8	28.6
109	20211021BS03	1	UU试验	8.97	2.99	199	0	-2	19	1087.3	0	20.1	9.84	796.6	185	0	0	1	1	1	12.3	13.72	976.6	180	5.43	696.8	398.3	0	464.5	445.5	0.2	0	-6.15	28.7	26.8	28.6
110	20211021BS03	1	UU试验	9.05	3.01	199	0	-2	19	1089	0	20.1	9.91	793.7	185	0	0	1	1	1	12.39	13.72	973.7	180	5.41	695.35	396.85	0	463.6	444.6	0.2	0	-6.2	28.7	26.8	28.6
111	20211021BS03	1	UU试验	9.13	3.02	199	0	-2	19	1093.3	0	20.1	10.02	796.9	185	0	0	1	1	1	12.53	13.72	976.9	180	5.43	696.95	398.45	0	464.6	445.6	0.2	0	-6.27	28.7	26.8	28.6
112	20211021BS03	1	UU试验	9.22	3.04	199	0	-2	19	1095.8	0	20.1	10.09	798.7	185	0	0	1	1	1	12.61	13.72	978.7	180	5.44	697.85	399.35	0	465.2	446.2	0.2	0	-6.31	28.7	26.8	28.6
113	20211021BS03	1	UU试验	9.3	3.05	199	0	-2	19	1101	0	20.1	10.19	802.5	185	0	0	1	1	1	12.74	13.78	982.5	180	5.46	699.75	401.25	0	466.5	447.5	0.2	0	-6.37	28.7	26.8	28.6
114	20211021BS03	1	UU试验	9.38	3.06	199	0	-2	19	1102.7	0	20.1	10.26	800.2	185	0	0	1	1	1	12.83	13.78	980.2	180	5.45	698.6	400.1	0	465.7	446.7	0.2	0	-6.42	28.7	26.8	28.6
115	20211021BS03	1	UU试验	9.47	3.08	199	0	-2	19	1106.9	0	20.1	10.37	803.3	185	0	0	1	1	1	12.96	13.78	983.3	180	5.46	700.15	401.65	0	466.8	447.8	0.2	0	-6.48	28.7	26.8	28.6
116	20211021BS03	1	UU试验	9.55	3.09	200	0	-2	19	1108.7	0	20.1	10.44	804.6	185	0	0	1	1	1	13.05	13.78	985.6	181	5.45	702.3	402.3	0	468.2	449.2	0.2	0	-6.53	28.7	26.8	28.6
117	20211021BS03	1	UU试验	9.63	3.1	200	0	-2	19	1112.9	0	20.1	10.54	807.6	185	0	0	1	1	1	13.18	13.85	988.6	181	5.46	703.8	403.8	0	469.2	450.2	0.2	0	-6.59	28.7	26.8	28.6
118	20211021BS03	1	UU试验	9.72	3.12	199	0	-2	19	1116.3	0	20.1	10.62	806	185	0	0	1	1	1	13.28	13.85	986	180	5.48	701.5	403	0	467.7	448.7	0.2	0	-6.64	28.7	26.8	28.6
119	20211021BS03	1	UU试验	9.8	3.13	199	0	-2	19	1120.6	0	20.1	10.72	809.1	185	0	0	1	1	1	13.4	13.85	989.1	180	5.5	703.05	404.55	0	468.7	449.7	0.2	0	-6.7	28.7	26.8	28.6
120	20211021BS03	1	UU试验	9.88	3.14	200	0	-2	19	1123.2	0	20.1	10.79	811	185	0	0	1	1	1	13.49	13.85	992	181	5.48	705.5	405.5	0	470.3	451.3	0.2	0	-6.75	28.7	26.8	28.6
121	20211021BS03	1	UU试验	9.97	3.16	200	0	-2	19	1126.6	0	20.1	10.9	813.4	185	0	0	1	1	1	13.63	13.91	994.4	181	5.49	706.7	406.7	0	471.1	452.1	0.2	0	-6.82	28.7	26.8	28.6
122	20211021BS03	1	UU试验	10.05	3.17	200	0	-2	19	1128.3	0	20.1	10.98	811.1	185	0	0	1	1	1	13.73	13.91	992.1	181	5.48	705.55	405.55	0	470.4	451.4	0.2	0	-6.87	28.7	26.8	28.6
123	20211021BS03	1	UU试验	10.13	3.18	200	0	-2	19	1133.5	0	20.1	11.09	814.9	185	0	0	1	1	1	13.86	13.91	995.9	181	5.5	707.45	407.45	0	471.6	452.6	0.2	0	-6.93	28.7	26.8	28.6
124	20211021BS03	1	UU试验	10.22	3.2	200	0	-2	19	1134.3	0	20.1	11.16	815.5	185	0	0	1	1	1	13.95	13.98	996.5	181	5.51	707.75	407.75	0	471.8	452.8	0.2	0	-6.98	28.6	26.8	28.6
125	20211021BS03	1	UU试验	10.3	3.21	199	0	-2	19	1138.6	0	20.1	11.27	814.4	185	0	0	1	1	1	14.09	13.98	994.4	180	5.52	705.7	407.2	0	470.5	451.5	0.2	0	-7.05	28.6	26.8	28.6
126	20211021BS03	1	UU试验	10.38	3.22	200	0	-1	20	1142	0	20.1	11.34	816.9	185	0	0	1	1	1	14.18	13.98	996.9	180	5.54	708.45	408.45	0	472.3	452.3	0.2	0	-7.09	28.6	26.8	28.6
127	20211021BS03	1	UU试验	10.47	3.24	199	0	-2	19	1143.7	0	20.1	11.44	818.1	185	0	0	1	1	1	14.3	13.98	998.1	180	5.55	707.55	409.05	0	471.7	452.7	0.2	0	-7.15	28.6	26.8	28.6
128	20211021BS03	1	UU试验	10.55	3.25	199	0	-2	19	1146.3	0	20.1	11.52	820	185	0	0	1	1	1	14.4	14.05	1000	180	5.56	708.5	410	0	472.3	453.3	0.2	0	-7.2	28.6	26.8	28.6
129	20211021BS03	1	UU试验	10.63	3.26	199	0	-2	20	1148.9	0	21.9	11.63	817.7	185	0	0	1	1	1	14.54	14.05	996.7	179	5.57	707.35	408.85	0	471.6	451.6	0.2	0	-7.27	28.6	26.8	28.6
130	20211021BS03	1	UU试验	10.72	3.27	199	0	-2	19	1152.3	0	20.1	11.7	820.1	185	0	0	1	1	1	14.63	14.05	1000.1	180	5.56	708.55	410.05	0	472.4	453.4	0.2	0	-7.32	28.6	26.8	28.6
131	20211021BS03	1	UU试验	10.8	3.29	199	0	-2	20	1156.6	0	20.1	11.81	823.2	185	0	0	1	1	1	14.76	14.11	1002.2	179	5.6	710.1	411.6	0	473.4	453.4	0.19	0	-7.38	28.6	26.8	28.6
132	20211021BS03	1	UU试验	10.88	3.3	199	0	-2	20	1159.1	0	20.1	11.88	821.5	185	0	0	1	1	1	14.85	14.11	1000.5	179	5.59	709.25	410.75	0	472.8	452.8	0.2	0	-7.43	28.6	26.8	28.6
133	20211021BS03	1	UU试验	10.97	3.31	199	0	-2	20	1162.5	0	20.1	11.99	823.9	185	0	0	1	1	1	14.99	14.11	1002.9	179	5.6	710.45	411.95	0	473.6	453.6	0.19	0	-7.5	28.6	26.8	28.6
134	20211021BS03	1	UU试验	11.05	3.32	200	0	-2	20	1165.1	0	20.1	12.07	825.7	185	0	0	1	1	1	15.09	14.11	1005.7	180	5.59	712.85	412.85	0	475.2	455.2	0.19	0	-7.55	28.6	26.8	28.5
135	20211021BS03	1	UU试验	11.13	3.34	199	0	-2	20	1168.5	0	20.1	12.17	828.1	185	0	0	1	1	1	15.21	14.18	1007.1	179	5.63	712.55	414.05	0	475	455	0.19	0	-7.61	28.6	26.8	28.5
136	20211021BS03	1	UU试验	11.22	3.35	199	0	-2	20	1171.1	0	20.1	12.25	825.9	185	0	0	1	1	1	15.31	14.18	1004.9	179	5.61	711.45	412.95	0	474.3	454.3	0.19	0	-7.66	28.6	26.8	28.6
137	20211021BS03	1	UU试验	11.3	3.36	199	0	-2	20	1175.4	0	20.1	12.36	828.9	185	0	0	1	1	1	15.45	14.18	1007.9	179	5.63	712.95	414.45	0	475.3	455.3	0.19	0	-7.73	28.6	26.8	28.6
138	20211021BS03	1	UU试验	11.38	3.37	199	0	-2	20	1177.9	0	21.9	12.43	830.7	185	0	0	1	1	1	15.54	14.18	1009.7	179	5.64	713.85	415.35	0	475.9	455.9	0.19	0	-7.77	28.6	26.8	28.6
139	20211021BS03	1	UU试验	11.47	3.39	199	0	-2	20	1182.2	0	20.1	12.53	833.7	185	0	0	1	1	1	15.66	14.25	1012.7	179	5.66	715.35	416.85	0	476.9	456.9	0.19	0	-7.83	28.6	26.8	28.6
140	20211021BS03	1	UU试验	11.55	3.4	200	0	-2	20	1184.8	0	20.1	12.6	831.4	185	0	0	1	1	1	15.75	14.25	1011.4	180	5.62	715.7	415.7	0	477.1	457.1	0.19	0	-7.88	28.6	26.8	28.6
141	20211021BS03	1	UU试验	11.63	3.41	199	0	-2	20	1188.2	0	20.1	12.71	833.8	185	0	0	1	1	1	15.89	14.25	1012.8	179	5.66	715.4	416.9	0	476.9	456.9	0.19	0	-7.95	28.6	26.8	28.6
142	20211021BS03	1	UU试验	11.72	3.42	200	0	-2	20	1190.8	0	21.9	12.78	835.6	185	0	0	1	1	1	15.98	14.31	1015.6	180	5.64	717.8	417.8	0	478.5	458.5	0.19	0	-7.99	28.6	26.8	28.6
143	20211021BS03	1	UU试验	11.8	3.44	199	0	-2	20	1194.2	0	21.9	12.88	834.5	185	0	0	1	1	1	16.1	14.31	1013.5	179	5.66	715.75	417.25	0	477.2	457.2	0.19	0	-8.05	28.6	26.8	28.6
144	20211021BS03	1	UU试验	11.88	3.45	199	0	-2	20	1197.6	0	21.9	12.95	836.9	185	0	0	1	1	1	16.19	14.31	1015.9	179	5.68	716.95	418.45	0	478	458	0.19	0	-8.1	28.6	26.8	28.6
145	20211021BS03	1	UU试验	11.97	3.46	200	0	-1	20	1201.9	0	21.9	13.06	839.9	185	0	0	1	1	1	16.33	14.31	1019.9	180	5.67	719.95	419.95	0	480	460	0.19	0	-8.16	28.6	26.8	28.6
146	20211021BS03	1	UU试验	12.05	3.47	200	0	-2	20	1203.6	0	20.1	13.13	841.1	185	0	0	1	1	1	16.41	14.38	1021.1	180	5.67	720.55	420.55	0	480.4	460.4	0.19	0	-8.21	28.6	26.8	28.6
147	20211021BS03	1	UU试验	12.13	3.48	199	0	-2	20	1206.2	0	21.9	13.23	838.8	185	0	0	1	1	1	16.54	14.38	1017.8	179	5.69	717.9	419.4	0	478.6	458.6	0.19	0	-8.27	28.6	26.8	28.6
148	20211021BS03	1	UU试验	12.22	3.5	200	0	-2	20	1207.9	0	21.9	13.3	840	185	0	0	1	1	1	16.63	14.38	1020	180	5.67	720	420	0	480	460	0.19	0	-8.32	28.6	26.8	28.6
149	20211021BS03	1	UU试验	12.3	3.51	199	0	-2	20	1210.4	0	21.9	13.4	841.7	185	0	0	1	1	1	16.75	14.45	1020.7	179	5.7	719.35	420.85	0	479.6	459.6	0.19	0	-8.38	28.6	26.8	28.6
150	20211021BS03	1	UU试验	12.38	3.52	200	0	-2	20	1213	0	21.9	13.47	839.4	185	0	0	1	1	1	16.84	14.45	1019.4	180	5.66	719.7	419.7	0	479.8	459.8	0.19	0	-8.42	28.6	26.8	28.6
151	20211021BS03	1	UU试验	12.47	3.53	200	0	-2	20	1215.6	0	21.9	13.57	841.2	185	0	0	1	1	1	16.96	14.45	1021.2	180	5.67	720.6	420.6	0	480.4	460.4	0.19	0	-8.48	28.6	26.8	28.6
152	20211021BS03	1	UU试验	12.55	3.54	199	0	-2	20	1217.3	0	21.9	13.64	842.4	185	0	0	1	1	1	17.05	14.45	1021.4	179	5.71	719.7	421.2	0	479.8	459.8	0.19	0	-8.53	28.6	26.8	28.6
153	20211021BS03	1	UU试验	12.63	3.55	200	0	-1	20	1219.9	0	21.9	13.73	844.2	185	0	0	1	1	1	17.16	14.51	1024.2	180	5.69	722.1	422.1	0	481.4	461.4	0.19	0	-8.58	28.6	26.8	28.6
154	20211021BS03	1	UU试验	12.72	3.57	200	0	-2	20	1222.4	0	21.9	13.8	842.5	185	0	0	1	1	1	17.25	14.51	1022.5	180	5.68	721.25	421.25	0	480.8	460.8	0.19	0	-8.63	28.6	26.8	28.6
155	20211021BS03	1	UU试验	12.8	3.58	199	0	-2	20	1225	0	21.9	13.9	844.2	185	0	0	1	1	1	17.38	14.51	1023.2	179	5.72	720.6	422.1	0	480.4	460.4	0.19	0	-8.69	28.5	26.8	28.6
156	20211021BS03	1	UU试验	12.88	3.59	200	0	-1	21	1225.8	0	21.9	13.96	844.8	185	0	0	1	1	1	17.45	14.51	1023.8	179	5.72	722.4	422.4	0	481.6	460.6	0.19	0	-8.73	28.5	26.8	28.6
157	20211021BS03	1	UU试验	12.97	3.6	200	0	-2	21	1231	0	21.9	14.06	848.4	185	0	0	1	1	1	17.58	14.58	1027.4	179	5.74	724.2	424.2	0	482.8	461.8	0.19	0	-8.79	28.5	26.8	28.6
158	20211021BS03	1	UU试验	13.05	3.61	200	0	-2	20	1232.7	0	21.9	14.13	845.5	185	0	0	1	1	1	17.66	14.58	1025.5	180	5.7	722.75	422.75	0	481.8	461.8	0.19	0	-8.83	28.5	26.8	28.5
159	20211021BS03	1	UU试验	13.13	3.62	200	0	-1	21	1234.4	0	21.9	14.23	846.6	185	0	0	1	1	1	17.79	14.58	1025.6	179	5.73	723.3	423.3	0	482.2	461.2	0.19	0	-8.9	28.5	26.8	28.6
160	20211021BS03	1	UU试验	13.22	3.64	200	0	-2	20	1235.3	0	21.9	14.3	847.3	185	0	0	1	1	1	17.88	14.58	1027.3	180	5.71	723.65	423.65	0	482.4	462.4	0.19	0	-8.94	28.5	26.8	28.6
161	20211021BS03	1	UU试验	13.3	3.65	200	0	-2	21	1237	0	21.9	14.4	848.4	185	0	0	1	1	1	18	14.65	1027.4	179	5.74	724.2	424.2	0	482.8	461.8	0.19	0	-9	28.5	26.8	28.5
162	20211021BS03	1	UU试验	13.38	3.66	199	0	-2	21	1237.8	0	21.9	14.46	844.9	185	0	0	1	1	1	18.08	14.65	1022.9	178	5.75	720.95	422.45	0	480.6	459.6	0.19	0	-9.04	28.5	26.8	28.6
163	20211021BS03	1	UU试验	13.47	3.67	199	0	-2	20	1240.4	0	21.9	14.57	846.7	185	0	0	1	1	1	18.21	14.65	1025.7	179	5.73	721.85	423.35	0	481.2	461.2	0.19	0	-9.11	28.5	26.8	28.5
164	20211021BS03	1	UU试验	13.55	3.68	199	0	-2	21	1242.1	0	21.9	14.64	847.8	185	0	0	1	1	1	18.3	14.72	1025.8	178	5.76	722.4	423.9	0	481.6	460.6	0.19	0	-9.15	28.5	26.8	28.5
165	20211021BS03	1	UU试验	13.63	3.69	199	0	-2	21	1244.7	0	21.9	14.74	845.6	185	0	0	1	1	1	18.43	14.72	1023.6	178	5.75	721.3	422.8	0	480.9	459.9	0.19	0	-9.22	28.5	26.8	28.5
166	20211021BS03	1	UU试验	13.72	3.7	199	0	-2	20	1246.4	0	21.9	14.81	846.7	185	0	0	1	1	1	18.51	14.72	1025.7	179	5.73	721.85	423.35	0	481.2	461.2	0.19	0	-9.26	28.5	26.8	28.5
167	20211021BS03	1	UU试验	13.8	3.71	200	0	-2	21	1248.9	0	21.9	14.92	848.4	185	0	0	1	1	1	18.65	14.79	1027.4	179	5.74	724.2	424.2	0	482.8	461.8	0.19	0	-9.32	28.5	26.8	28.5
168	20211021BS03	1	UU试验	13.88	3.73	199	0	-2	21	1250.7	0	21.9	14.99	845.6	185	0	0	1	1	1	18.74	14.79	1023.6	178	5.75	721.3	422.8	0	480.9	459.9	0.19	0	-9.37	28.5	26.8	28.5
169	20211021BS03	1	UU试验	13.97	3.74	200	0	-2	21	1253.2	0	21.9	15.1	847.3	185	0	0	1	1	1	18.88	14.79	1026.3	179	5.73	723.65	423.65	0	482.4	461.4	0.19	0	-9.44	28.5	26.8	28.5
170	20211021BS03	1	UU试验	14.05	3.75	199	0	-2	21	1255.8	0	21.9	15.17	849.1	185	0	0	1	1	1	18.96	14.79	1027.1	178	5.77	723.05	424.55	0	482	461	0.19	0	-9.48	28.5	26.8	28.5
171	20211021BS03	1	UU试验	14.13	3.76	200	0	-2	21	1259.2	0	21.9	15.27	851.4	185	0	0	1	1	1	19.09	14.85	1030.4	179	5.76	725.7	425.7	0	483.8	462.8	0.19	0	-9.55	28.5	26.8	28.5
172	20211021BS03	1	UU试验	14.22	3.77	200	0	-1	21	1260.1	0	21.9	15.34	848.6	185	0	0	1	1	1	19.18	14.85	1027.6	179	5.74	724.3	424.3	0	482.9	461.9	0.19	0	-9.59	28.5	26.8	28.5
173	20211021BS03	1	UU试验	14.3	3.78	199	0	-2	21	1261.8	0	21.9	15.44	849.7	185	0	0	1	1	1	19.3	14.85	1027.7	178	5.77	723.35	424.85	0	482.2	461.2	0.19	0	-9.65	28.5	26.8	28.5
174	20211021BS03	1	UU试验	14.38	3.79	200	0	-2	21	1263.5	0	21.9	15.51	850.8	185	0	0	1	1	1	19.39	14.85	1029.8	179	5.75	725.4	425.4	0	483.6	462.6	0.19	0	-9.7	28.5	26.8	28.5
175	20211021BS03	1	UU试验	14.47	3.8	200	0	-1	21	1266.9	0	21.9	15.61	853.1	185	0	0	1	1	1	19.51	14.92	1032.1	179	5.77	726.55	426.55	0	484.4	463.4	0.19	0	-9.76	28.5	26.8	28.5
176	20211021BS03	1	UU试验	14.55	3.81	199	0	-2	21	1267.8	0	21.9	15.69	849.7	185	0	0	1	1	1	19.61	14.92	1027.7	178	5.77	723.35	424.85	0	482.2	461.2	0.19	0	-9.81	28.5	26.8	28.5
177	20211021BS03	1	UU试验	14.63	3.83	200	0	-2	21	1270.3	0	21.9	15.8	851.4	185	0	0	1	1	1	19.75	14.92	1030.4	179	5.76	725.7	425.7	0	483.8	462.8	0.19	0	-9.88	28.5	26.8	28.5
178	20211021BS03	1	UU试验	14.72	3.84	200	0	-2	21	1272	0	21.9	15.87	852.5	185	0	0	1	1	1	19.84	14.99	1031.5	179	5.76	726.25	426.25	0	484.2	463.2	0.19	0	-9.92	28.5	26.8	28.5
179	20211021BS03	1	UU试验	14.8	3.85	200	0	-2	21	1275.5	0	21.9	15.97	850.9	185	0	0	1	1	1	19.96	14.99	1029.9	179	5.75	725.45	425.45	0	483.6	462.6	0.19	0	-9.98	28.5	26.8	28.5
180	20211021BS03	1	UU试验	14.88	3.86	200	0	-1	21	1277.2	0	23.7	16.05	852	185	0	0	1	1	1	20.06	14.99	1031	179	5.76	726	426	0	484	463	0.19	0	-10.03	28.5	26.8	28.5
181	20211021BS03	1	UU试验	14.97	3.87	200	0	-2	21	1278.9	0	21.9	16.15	853.2	185	0	0	1	1	1	20.19	15.06	1032.2	179	5.77	726.6	426.6	0	484.4	463.4	0.19	0	-10.1	28.5	26.8	28.5
182	20211021BS03	1	UU试验	15.05	3.88	200	0	-2	21	1280.6	0	21.9	16.22	850.3	185	0	0	1	1	1	20.28	15.06	1029.3	179	5.75	725.15	425.15	0	483.4	462.4	0.19	0	-10.14	28.5	26.8	28.5
183	20211021BS03	1	UU试验	15.13	3.89	200	0	-2	21	1282.3	0	21.9	16.33	851.5	185	0	0	1	1	1	20.41	15.06	1030.5	179	5.76	725.75	425.75	0	483.8	462.8	0.19	0	-10.21	28.5	26.8	28.5
184	20211021BS03	1	UU试验	15.22	3.9	200	0	-1	21	1284.9	0	21.9	16.4	853.2	185	0	0	1	1	1	20.5	15.13	1032.2	179	5.77	726.6	426.6	0	484.4	463.4	0.19	0	-10.25	28.5	26.8	28.5
185	20211021BS03	1	UU试验	15.3	3.91	200	0	-2	21	1287.4	0	21.9	16.52	850.9	185	0	0	1	1	1	20.65	15.13	1029.9	179	5.75	725.45	425.45	0	483.6	462.6	0.19	0	-10.32	28.5	26.8	28.5
186	20211021BS03	1	UU试验	15.38	3.92	199	0	-2	21	1289.1	0	21.9	16.59	852	185	0	0	1	1	1	20.74	15.13	1030	178	5.79	724.5	426	0	483	462	0.19	0	-10.37	28.5	26.8	28.5
187	20211021BS03	1	UU试验	15.47	3.93	199	0	-2	21	1289.1	0	21.9	16.69	852	185	0	0	1	1	1	20.86	15.2	1030	178	5.79	724.5	426	0	483	462	0.19	0	-10.43	28.5	26.7	28.5
188	20211021BS03	1	UU试验	15.55	3.94	199	0	-2	21	1290	0	21.9	16.77	848.7	185	0	0	1	1	1	20.96	15.2	1026.7	178	5.77	722.85	424.35	0	481.9	460.9	0.19	0	-10.48	28.5	26.8	28.5
189	20211021BS03	1	UU试验	15.63	3.95	199	0	-2	21	1292.6	0	21.9	16.88	850.4	185	0	0	1	1	1	21.1	15.2	1028.4	178	5.78	723.7	425.2	0	482.5	461.5	0.19	0	-10.55	28.5	26.8	28.5
190	20211021BS03	1	UU试验	15.72	3.96	199	0	-2	21	1294.3	0	21.9	16.95	851.5	185	0	0	1	1	1	21.19	15.2	1029.5	178	5.78	724.25	425.75	0	482.8	461.8	0.19	0	-10.6	28.5	26.8	28.5
191	20211021BS03	1	UU试验	15.8	3.97	199	0	-2	21	1296.8	0	21.9	17.05	853.2	185	0	0	1	1	1	21.31	15.27	1031.2	178	5.79	725.1	426.6	0	483.4	462.4	0.19	0	-10.66	28.5	26.8	28.5
192	20211021BS03	1	UU试验	15.88	3.99	199	0	-2	22	1299.4	0	21.9	17.13	850.9	185	0	0	1	1	1	21.41	15.27	1027.9	177	5.81	723.95	425.45	0	482.6	460.6	0.19	0	-10.71	28.5	26.8	28.5
193	20211021BS03	1	UU试验	15.97	4	199	0	-2	21	1301.1	0	21.9	17.23	852.1	185	0	0	1	1	1	21.54	15.27	1030.1	178	5.79	724.55	426.05	0	483	462	0.19	0	-10.77	28.5	26.8	28.5
194	20211021BS03	1	UU试验	16.05	4.01	200	0	-1	21	1303.7	0	23.7	17.31	853.8	185	0	0	1	1	1	21.64	15.34	1032.8	179	5.77	726.9	426.9	0	484.6	463.6	0.19	0	-10.82	28.5	26.8	28.5
195	20211021BS03	1	UU试验	16.13	4.02	200	0	-2	21	1307.1	0	21.9	17.41	852.1	185	0	0	1	1	1	21.76	15.34	1031.1	179	5.76	726.05	426.05	0	484	463	0.19	0	-10.88	28.4	26.7	28.5
196	20211021BS03	1	UU试验	16.22	4.03	200	0	-2	21	1309.7	0	21.9	17.48	853.8	185	0	0	1	1	1	21.85	15.34	1032.8	179	5.77	726.9	426.9	0	484.6	463.6	0.19	0	-10.93	28.4	26.7	28.5
197	20211021BS03	1	UU试验	16.3	4.04	200	0	-1	22	1313.1	0	21.9	17.59	856	185	0	0	1	1	1	21.99	15.41	1034	178	5.81	728	428	0	485.3	463.3	0.19	0	-10.99	28.4	26.7	28.5
198	20211021BS03	1	UU试验	16.38	4.05	199	0	-2	21	1314	0	21.9	17.66	852.7	185	0	0	1	1	1	22.08	15.41	1030.7	178	5.79	724.85	426.35	0	483.2	462.2	0.19	0	-11.04	28.4	26.7	28.5
199	20211021BS03	1	UU试验	16.47	4.06	200	0	-1	22	1316.5	0	23.7	17.76	854.3	185	0	0	1	1	1	22.2	15.41	1032.3	178	5.8	727.15	427.15	0	484.8	462.8	0.19	0	-11.1	28.5	26.8	28.6
200	20211021BS03	1	UU试验	16.55	4.07	200	0	-2	21	1317.4	0	21.9	17.83	854.9	185	0	0	1	1	1	22.29	15.48	1033.9	179	5.78	727.45	427.45	0	485	464	0.19	0	-11.15	28.4	26.7	28.5
201	20211021BS03	1	UU试验	16.63	4.08	199	0	-2	21	1320.8	0	21.9	17.94	853.2	185	0	0	1	1	1	22.43	15.48	1031.2	178	5.79	725.1	426.6	0	483.4	462.4	0.19	0	-11.22	28.4	26.7	28.5
202	20211021BS03	1	UU试验	16.72	4.09	200	0	-1	22	1322.5	0	21.9	18.01	854.3	185	0	0	1	1	1	22.51	15.48	1032.3	178	5.8	727.15	427.15	0	484.8	462.8	0.19	0	-11.26	28.4	26.7	28.6
203	20211021BS03	1	UU试验	16.8	4.1	200	0	-1	21	1325.9	0	21.9	18.12	856.5	185	0	0	1	1	1	22.65	15.54	1035.5	179	5.78	728.25	428.25	0	485.5	464.5	0.19	0	-11.32	28.4	26.7	28.5
204	20211021BS03	1	UU试验	16.88	4.11	200	0	-2	22	1328.5	0	21.9	18.18	854.9	185	0	0	1	1	1	22.73	15.54	1032.9	178	5.8	727.45	427.45	0	485	463	0.19	0	-11.37	28.4	26.7	28.5
205	20211021BS03	1	UU试验	16.97	4.12	200	0	-2	22	1330.2	0	21.9	18.29	856	185	0	0	1	1	1	22.86	15.54	1034	178	5.81	728	428	0	485.3	463.3	0.19	0	-11.43	28.4	26.7	28.5
206	20211021BS03	1	UU试验	17.05	4.13	200	0	-2	21	1331.1	0	21.9	18.35	856.6	185	0	0	1	1	1	22.94	15.54	1035.6	179	5.79	728.3	428.3	0	485.5	464.5	0.19	0	-11.47	28.4	26.7	28.5
207	20211021BS03	1	UU试验	17.13	4.14	200	0	-2	22	1334.5	0	21.9	18.45	858.8	185	0	0	1	1	1	23.06	15.61	1036.8	178	5.82	729.4	429.4	0	486.3	464.3	0.19	0	-11.53	28.4	26.7	28.6
208	20211021BS03	1	UU试验	17.22	4.15	200	0	-2	21	1336.2	0	21.9	18.52	856	185	0	0	1	1	1	23.15	15.61	1035	179	5.78	728	428	0	485.3	464.3	0.19	0	-11.58	28.4	26.7	28.5
209	20211021BS03	1	UU试验	17.3	4.16	200	0	-2	21	1340.5	0	21.9	18.62	858.7	185	0	0	1	1	1	23.27	15.61	1037.7	179	5.8	729.35	429.35	0	486.2	465.2	0.19	0	-11.64	28.4	26.7	28.5
210	20211021BS03	1	UU试验	17.38	4.17	200	0	-2	22	1339.6	0	21.9	18.68	858.2	185	0	0	1	1	1	23.35	15.69	1036.2	178	5.82	729.1	429.1	0	486.1	464.1	0.19	0	-11.68	28.4	26.7	28.5
211	20211021BS03	1	UU试验	17.47	4.18	200	0	-2	22	1341.3	0	21.9	18.79	854.9	185	0	0	1	1	1	23.49	15.69	1032.9	178	5.8	727.45	427.45	0	485	463	0.19	0	-11.75	28.4	26.7	28.5
212	20211021BS03	1	UU试验	17.55	4.19	200	0	-2	21	1342.2	0	21.9	18.85	855.4	185	0	0	1	1	1	23.56	15.69	1034.4	179	5.78	727.7	427.7	0	485.1	464.1	0.19	0	-11.78	28.4	26.7	28.5
213	20211021BS03	1	UU试验	17.63	4.2	200	0	-2	22	1343.9	0	21.9	18.95	856.5	185	0	0	1	1	1	23.69	15.76	1034.5	178	5.81	728.25	428.25	0	485.5	463.5	0.19	0	-11.85	28.4	26.7	28.5
214	20211021BS03	1	UU试验	17.72	4.21	200	0	-2	21	1344.8	0	23.7	19.02	853.3	185	0	0	1	1	1	23.78	15.76	1032.3	179	5.77	726.65	426.65	0	484.4	463.4	0.19	0	-11.89	28.4	26.7	28.5
215	20211021BS03	1	UU试验	17.8	4.22	200	0	-2	22	1346.5	0	21.9	19.12	854.4	185	0	0	1	1	1	23.9	15.76	1032.4	178	5.8	727.2	427.2	0	484.8	462.8	0.19	0	-11.95	28.4	26.7	28.5
216	20211021BS03	1	UU试验	17.88	4.23	200	0	-2	22	1347.3	0	21.9	19.18	854.9	185	0	0	1	1	1	23.98	15.76	1032.9	178	5.8	727.45	427.45	0	485	463	0.19	0	-11.99	28.4	26.7	28.5
217	20211021BS03	1	UU试验	17.97	4.24	200	0	-2	22	1348.2	0	21.9	19.28	855.5	185	0	0	1	1	1	24.1	15.83	1033.5	178	5.81	727.75	427.75	0	485.2	463.2	0.19	0	-12.05	28.4	26.7	28.5
218	20211021BS03	1	UU试验	18.05	4.25	199	0	-2	22	1348.2	0	23.7	19.35	851.7	185	0	0	1	1	1	24.19	15.83	1028.7	177	5.81	724.35	425.85	0	482.9	460.9	0.19	0	-12.1	28.4	26.7	28.5
219	20211021BS03	1	UU试验	18.13	4.26	200	0	-2	22	1351.6	0	23.7	19.46	853.8	185	0	0	1	1	1	24.33	15.83	1031.8	178	5.8	726.9	426.9	0	484.6	462.6	0.19	0	-12.17	28.4	26.7	28.5
220	20211021BS03	1	UU试验	18.22	4.27	199	0	-2	22	1352.5	0	21.9	19.52	854.4	185	0	0	1	1	1	24.4	15.9	1031.4	177	5.83	725.7	427.2	0	483.8	461.8	0.19	0	-12.2	28.4	26.7	28.5
221	20211021BS03	1	UU试验	18.3	4.28	200	0	-2	22	1355	0	23.7	19.63	852.2	185	0	0	1	1	1	24.54	15.9	1030.2	178	5.79	726.1	426.1	0	484.1	462.1	0.19	0	-12.27	28.4	26.7	28.5
222	20211021BS03	1	UU试验	18.38	4.29	200	0	-2	22	1357.6	0	23.7	19.7	853.8	185	0	0	1	1	1	24.63	15.9	1031.8	178	5.8	726.9	426.9	0	484.6	462.6	0.19	0	-12.32	28.4	26.7	28.5
223	20211021BS03	1	UU试验	18.47	4.3	200	0	-2	22	1359.3	0	23.7	19.81	854.9	185	0	0	1	1	1	24.76	15.97	1032.9	178	5.8	727.45	427.45	0	485	463	0.19	0	-12.38	28.4	26.7	28.5
224	20211021BS03	1	UU试验	18.55	4.31	200	0	-2	22	1361	0	23.7	19.88	852.2	185	0	0	1	1	1	24.85	15.97	1030.2	178	5.79	726.1	426.1	0	484.1	462.1	0.19	0	-12.43	28.4	26.7	28.5
225	20211021BS03	1	UU试验	18.63	4.32	200	0	-2	22	1361	0	23.7	19.98	852.2	185	0	0	1	1	1	24.98	15.97	1030.2	178	5.79	726.1	426.1	0	484.1	462.1	0.19	0	-12.49	28.4	26.7	28.5
226	20211021BS03	1	UU试验	18.72	4.33	200	0	-2	22	1362.7	0	23.7	20.06	853.3	185	0	0	1	1	1	25.08	16.04	1031.3	178	5.79	726.65	426.65	0	484.4	462.4	0.19	0	-12.54	28.4	26.7	28.5
227	20211021BS03	1	UU试验	18.8	4.34	200	0	-2	22	1365.3	0	23.7	20.16	851.2	185	0	0	1	1	1	25.2	16.04	1029.2	178	5.78	725.6	425.6	0	483.7	461.7	0.19	0	-12.6	28.4	26.7	28.5
228	20211021BS03	1	UU试验	18.88	4.35	200	0	-2	22	1367	0	23.7	20.23	852.2	185	0	0	1	1	1	25.29	16.04	1030.2	178	5.79	726.1	426.1	0	484.1	462.1	0.19	0	-12.65	28.4	26.7	28.5
229	20211021BS03	1	UU试验	18.97	4.36	200	0	-2	22	1367.8	0	23.7	20.34	852.7	185	0	0	1	1	1	25.43	16.11	1030.7	178	5.79	726.35	426.35	0	484.2	462.2	0.19	0	-12.72	28.4	26.7	28.5
230	20211021BS03	1	UU试验	19.05	4.36	200	0	-2	22	1369.6	0	23.7	20.41	850.2	185	0	0	1	1	1	25.51	16.11	1028.2	178	5.78	725.1	425.1	0	483.4	461.4	0.19	0	-12.76	28.4	26.7	28.5
231	20211021BS03	1	UU试验	19.13	4.37	199	0	-2	22	1371.3	0	23.7	20.51	851.2	185	0	0	1	1	1	25.64	16.11	1028.2	177	5.81	724.1	425.6	0	482.7	460.7	0.19	0	-12.82	28.4	26.7	28.5
232	20211021BS03	1	UU试验	19.22	4.38	199	0	-2	22	1373	0	23.7	20.58	852.3	185	0	0	1	1	1	25.73	16.18	1029.3	177	5.82	724.65	426.15	0	483.1	461.1	0.19	0	-12.87	28.4	26.7	28.5
233	20211021BS03	1	UU试验	19.3	4.39	199	0	-2	22	1373.8	0	23.7	20.69	849.1	185	0	0	1	1	1	25.86	16.18	1026.1	177	5.8	723.05	424.55	0	482	460	0.19	0	-12.93	28.4	26.7	28.5
234	20211021BS03	1	UU试验	19.38	4.4	199	0	-2	22	1375.5	0	23.7	20.76	850.1	185	0	0	1	1	1	25.95	16.18	1027.1	177	5.8	723.55	425.05	0	482.4	460.4	0.19	0	-12.98	28.4	26.7	28.5
235	20211021BS03	1	UU试验	19.47	4.41	200	0	-1	22	1376.4	0	23.7	20.87	850.7	185	0	0	1	1	1	26.09	16.25	1028.7	178	5.78	725.35	425.35	0	483.6	461.6	0.19	0	-13.05	28.4	26.7	28.5
236	20211021BS03	1	UU试验	19.55	4.42	199	0	-2	22	1378.1	0	21.9	20.93	848.1	185	0	0	1	1	1	26.16	16.25	1025.1	177	5.79	722.55	424.05	0	481.7	459.7	0.19	0	-13.08	28.3	26.7	28.5
237	20211021BS03	1	UU试验	19.63	4.43	200	0	-2	22	1379	0	23.7	21.05	848.6	185	0	0	1	1	1	26.31	16.25	1026.6	178	5.77	724.3	424.3	0	482.9	460.9	0.19	0	-13.16	28.3	26.7	28.5
238	20211021BS03	1	UU试验	19.72	4.44	200	0	-1	22	1381.5	0	23.7	21.12	850.2	185	0	0	1	1	1	26.4	16.32	1028.2	178	5.78	725.1	425.1	0	483.4	461.4	0.19	0	-13.2	28.3	26.7	28.5
239	20211021BS03	1	UU试验	19.8	4.45	199	0	-2	22	1383.2	0	23.7	21.23	847.5	185	0	0	1	1	1	26.54	16.32	1024.5	177	5.79	722.25	423.75	0	481.5	459.5	0.19	0	-13.27	28.3	26.7	28.4
240	20211021BS03	1	UU试验	19.88	4.46	200	0	-2	22	1384.1	0	23.7	21.3	848.1	185	0	0	1	1	1	26.63	16.32	1026.1	178	5.76	724.05	424.05	0	482.7	460.7	0.19	0	-13.32	28.3	26.7	28.5
241	20211021BS03	1	UU试验	19.97	4.47	200	0	-1	22	1386.7	0	23.7	21.41	849.7	185	0	0	1	1	1	26.76	16.39	1027.7	178	5.77	724.85	424.85	0	483.2	461.2	0.19	0	-13.38	28.3	26.7	28.4
242	20211021BS03	1	UU试验	20.05	4.48	199	0	-2	22	1387.5	0	23.7	21.48	846.6	185	0	0	1	1	1	26.85	16.39	1023.6	177	5.78	721.8	423.3	0	481.2	459.2	0.19	0	-13.43	28.3	26.7	28.4
243	20211021BS03	1	UU试验	20.13	4.49	200	0	-2	22	1390.1	0	23.7	21.59	848.1	185	0	0	1	1	1	26.99	16.47	1026.1	178	5.76	724.05	424.05	0	482.7	460.7	0.19	0	-13.5	28.3	26.7	28.4
244	20211021BS03	1	UU试验	20.22	4.5	200	0	-2	22	1390.9	0	23.7	21.66	844.5	185	0	0	1	1	1	27.08	16.47	1022.5	178	5.74	722.25	422.25	0	481.5	459.5	0.19	0	-13.54	28.3	26.7	28.4
245	20211021BS03	1	UU试验	20.3	4.51	200	0	-2	22	1392.7	0	23.7	21.77	845.6	185	0	0	1	1	1	27.21	16.47	1023.6	178	5.75	722.8	422.8	0	481.9	459.9	0.19	0	-13.61	28.3	26.7	28.4
246	20211021BS03	1	UU试验	20.38	4.51	200	0	-1	22	1394.4	0	23.7	21.84	846.6	185	0	0	1	1	1	27.3	16.54	1024.6	178	5.76	723.3	423.3	0	482.2	460.2	0.19	0	-13.65	28.3	26.7	28.4
247	20211021BS03	1	UU试验	20.47	4.52	200	0	-2	22	1396.1	0	23.7	21.94	844.1	185	0	0	1	1	1	27.43	16.54	1022.1	178	5.74	722.05	422.05	0	481.4	459.4	0.19	0	-13.72	28.3	26.7	28.4
248	20211021BS03	1	UU试验	20.55	4.53	200	0	-2	22	1396.9	0	23.7	22.03	844.6	185	0	0	1	1	1	27.54	16.54	1022.6	178	5.74	722.3	422.3	0	481.5	459.5	0.19	0	-13.77	28.3	26.7	28.4
249	20211021BS03	1	UU试验	20.63	4.54	200	0	-2	22	1399.5	0	23.7	22.13	846.1	185	0	0	1	1	1	27.66	16.61	1024.1	178	5.75	723.05	423.05	0	482	460	0.19	0	-13.83	28.3	26.7	28.4
250	20211021BS03	1	UU试验	20.72	4.55	200	0	-2	22	1399.5	0	23.7	22.2	842.6	185	0	0	1	1	1	27.75	16.61	1020.6	178	5.73	721.3	421.3	0	480.9	458.9	0.19	0	-13.88	28.3	26.7	28.4
251	20211021BS03	1	UU试验	20.8	4.56	200	0	-2	22	1402.9	0	23.7	22.31	844.6	185	0	0	1	1	1	27.89	16.61	1022.6	178	5.74	722.3	422.3	0	481.5	459.5	0.19	0	-13.95	28.3	26.7	28.4
252	20211021BS03	1	UU试验	20.88	4.57	200	0	-2	22	1403.8	0	23.7	22.38	845.2	185	0	0	1	1	1	27.98	16.68	1023.2	178	5.75	722.6	422.6	0	481.7	459.7	0.19	0	-13.99	28.3	26.7	28.4
253	20211021BS03	1	UU试验	20.97	4.58	200	0	-2	22	1405.5	0	23.7	22.49	842.6	185	0	0	1	1	1	28.11	16.68	1020.6	178	5.73	721.3	421.3	0	480.9	458.9	0.19	0	-14.06	28.3	26.7	28.4
254	20211021BS03	1	UU试验	21.05	4.59	200	0	-2	22	1406.3	0	23.7	22.56	843.1	185	0	0	1	1	1	28.2	16.68	1021.1	178	5.74	721.55	421.55	0	481	459	0.19	0	-14.1	28.3	26.7	28.4
255	20211021BS03	1	UU试验	21.13	4.6	200	0	-2	22	1408.1	0	23.7	22.67	844.2	185	0	0	1	1	1	28.34	16.76	1022.2	178	5.74	722.1	422.1	0	481.4	459.4	0.19	0	-14.17	28.3	26.7	28.4
256	20211021BS03	1	UU试验	21.22	4.61	200	0	-2	22	1408.9	0	23.7	22.74	840.6	185	0	0	1	1	1	28.43	16.76	1018.6	178	5.72	720.3	420.3	0	480.2	458.2	0.19	0	-14.22	28.3	26.7	28.4
257	20211021BS03	1	UU试验	21.3	4.62	200	0	-2	22	1411.5	0	23.7	22.84	842.2	185	0	0	1	1	1	28.55	16.83	1020.2	178	5.73	721.1	421.1	0	480.7	458.7	0.19	0	-14.28	28.3	26.7	28.4
258	20211021BS03	1	UU试验	21.38	4.62	200	0	-2	22	1413.2	0	23.7	22.91	839.7	185	0	0	1	1	1	28.64	16.83	1017.7	178	5.72	719.85	419.85	0	479.9	457.9	0.19	0	-14.32	28.3	26.7	28.4
259	20211021BS03	1	UU试验	21.47	4.63	200	0	-1	23	1415.8	0	23.7	23.02	841.2	185	0	0	1	1	1	28.78	16.83	1018.2	177	5.75	720.6	420.6	0	480.4	457.4	0.19	0	-14.39	28.3	26.7	28.4
260	20211021BS03	1	UU试验	21.55	4.64	200	0	-1	23	1417.5	0	23.7	23.08	842.2	185	0	0	1	1	1	28.85	16.9	1019.2	177	5.76	721.1	421.1	0	480.7	457.7	0.19	0	-14.43	28.3	26.7	28.4
261	20211021BS03	1	UU试验	21.63	4.65	200	0	-2	22	1418.3	0	23.7	23.18	839.2	185	0	0	1	1	1	28.98	16.9	1017.2	178	5.71	719.6	419.6	0	479.7	457.7	0.19	0	-14.49	28.3	26.7	28.4
262	20211021BS03	1	UU试验	21.72	4.66	199	0	-1	23	1419.2	0	23.7	23.26	839.8	185	0	0	1	1	1	29.08	16.9	1015.8	176	5.77	718.4	419.9	0	478.9	455.9	0.19	0	-14.54	28.3	26.7	28.4
263	20211021BS03	1	UU试验	21.8	4.67	199	0	-2	22	1421.7	0	23.7	23.36	841.2	185	0	0	1	1	1	29.2	16.97	1018.2	177	5.75	719.1	420.6	0	479.4	457.4	0.19	0	-14.6	28.3	26.7	28.4
264	20211021BS03	1	UU试验	21.88	4.68	199	0	-2	23	1422.6	0	23.7	23.42	838.3	185	0	0	1	1	1	29.28	16.97	1014.3	176	5.76	717.65	419.15	0	478.4	455.4	0.19	0	-14.64	28.3	26.7	28.4
265	20211021BS03	1	UU试验	21.97	4.69	199	0	-2	23	1424.3	0	23.7	23.53	839.3	185	0	0	1	1	1	29.41	16.97	1015.3	176	5.77	718.15	419.65	0	478.8	455.8	0.19	0	-14.71	28.3	26.7	28.4
266	20211021BS03	1	UU试验	22.05	4.7	199	0	-2	22	1425.2	0	23.7	23.59	839.8	185	0	0	1	1	1	29.49	17.05	1016.8	177	5.74	718.4	419.9	0	478.9	456.9	0.19	0	-14.75	28.3	26.7	28.3
267	20211021BS03	1	UU试验	22.13	4.7	200	0	-1	23	1426	0	23.7	23.69	836.4	185	0	0	1	1	1	29.61	17.05	1013.4	177	5.73	718.2	418.2	0	478.8	455.8	0.19	0	-14.81	28.3	26.7	28.4
268	20211021BS03	1	UU试验	22.22	4.71	200	0	-1	23	1427.7	0	23.7	23.76	837.4	185	0	0	1	1	1	29.7	17.05	1014.4	177	5.73	718.7	418.7	0	479.1	456.1	0.19	0	-14.85	28.3	26.7	28.4
269	20211021BS03	1	UU试验	22.3	4.72	199	0	-2	22	1428.6	0	23.7	23.86	837.9	185	0	0	1	1	1	29.83	17.12	1014.9	177	5.73	717.45	418.95	0	478.3	456.3	0.19	0	-14.92	28.3	26.6	28.3
270	20211021BS03	1	UU试验	22.38	4.73	200	0	-1	23	1431.2	0	23.7	23.92	836	185	0	0	1	1	1	29.9	17.12	1013	177	5.72	718	418	0	478.7	455.7	0.19	0	-14.95	28.3	26.7	28.4
271	20211021BS03	1	UU试验	22.47	4.74	200	0	-1	23	1432.9	0	23.7	24.03	837	185	0	0	1	1	1	30.04	17.12	1014	177	5.73	718.5	418.5	0	479	456	0.19	0	-15.02	28.3	26.7	28.4
272	20211021BS03	1	UU试验	22.55	4.75	200	0	-1	23	1433.7	0	23.7	24.09	837.4	185	0	0	1	1	1	30.11	17.19	1014.4	177	5.73	718.7	418.7	0	479.1	456.1	0.19	0	-15.06	28.3	26.6	28.3
273	20211021BS03	1	UU试验	22.63	4.76	200	0	-1	23	1433.7	0	23.7	24.2	834	185	0	0	1	1	1	30.25	17.19	1011	177	5.71	717	417	0	478	455	0.19	0	-15.13	28.3	26.7	28.3
274	20211021BS03	1	UU试验	22.72	4.77	199	0	-2	22	1435.4	0	23.7	24.26	835	185	0	0	1	1	1	30.33	17.19	1012	177	5.72	716	417.5	0	477.3	455.3	0.19	0	-15.17	28.3	26.6	28.3
275	20211021BS03	1	UU试验	22.8	4.77	200	0	-1	23	1435.4	0	23.7	24.36	835	185	0	0	1	1	1	30.45	17.27	1012	177	5.72	717.5	417.5	0	478.3	455.3	0.19	0	-15.23	28.3	26.6	28.3
276	20211021BS03	1	UU试验	22.88	4.78	200	0	-1	23	1437.1	0	23.7	24.43	832.1	185	0	0	1	1	1	30.54	17.27	1009.1	177	5.7	716.05	416.05	0	477.4	454.4	0.19	0	-15.27	28.3	26.7	28.3
277	20211021BS03	1	UU试验	22.97	4.79	199	0	-2	23	1438	0	23.7	24.53	832.7	185	0	0	1	1	1	30.66	17.34	1008.7	176	5.73	714.85	416.35	0	476.6	453.6	0.19	0	-15.33	28.2	26.6	28.3
278	20211021BS03	1	UU试验	23.05	4.8	200	0	-1	23	1439.7	0	23.7	24.6	830.3	185	0	0	1	1	1	30.75	17.34	1007.3	177	5.69	715.15	415.15	0	476.8	453.8	0.19	0	-15.38	28.2	26.6	28.3
279	20211021BS03	1	UU试验	23.13	4.81	200	0	-1	23	1439.7	0	23.7	24.71	830.3	185	0	0	1	1	1	30.89	17.34	1007.3	177	5.69	715.15	415.15	0	476.8	453.8	0.19	0	-15.45	28.2	26.6	28.3
280	20211021BS03	1	UU试验	23.22	4.82	200	0	-2	23	1440.6	0	23.7	24.78	830.8	185	0	0	1	1	1	30.98	17.41	1007.8	177	5.69	715.4	415.4	0	476.9	453.9	0.19	0	-15.49	28.2	26.6	28.3
281	20211021BS03	1	UU试验	23.3	4.83	200	0	-1	23	1441.4	0	23.7	24.89	827.9	185	0	0	1	1	1	31.11	17.41	1004.9	177	5.68	713.95	413.95	0	476	453	0.19	0	-15.56	28.2	26.6	28.3
282	20211021BS03	1	UU试验	23.38	4.84	200	0	-2	23	1443.1	0	23.7	24.96	828.9	185	0	0	1	1	1	31.2	17.41	1005.9	177	5.68	714.45	414.45	0	476.3	453.3	0.19	0	-15.6	28.2	26.6	28.3
283	20211021BS03	1	UU试验	23.47	4.84	200	0	-2	23	1445.7	0	23.7	25.06	830.4	185	0	0	1	1	1	31.33	17.49	1007.4	177	5.69	715.2	415.2	0	476.8	453.8	0.19	0	-15.67	28.2	26.6	28.3
284	20211021BS03	1	UU试验	23.55	4.85	200	0	-1	23	1445.7	0	23.7	25.13	826.6	185	0	0	1	1	1	31.41	17.49	1003.6	177	5.67	713.3	413.3	0	475.5	452.5	0.19	0	-15.71	28.2	26.6	28.3
285	20211021BS03	1	UU试验	23.63	4.86	200	0	-2	23	1448.3	0	23.7	25.24	828.1	185	0	0	1	1	1	31.55	17.56	1005.1	177	5.68	714.05	414.05	0	476	453	0.19	0	-15.78	28.2	26.6	28.3
286	20211021BS03	1	UU试验	23.72	4.87	200	0	-1	23	1449.1	0	23.7	25.31	825.2	185	0	0	1	1	1	31.64	17.56	1002.2	177	5.66	712.6	412.6	0	475.1	452.1	0.2	0	-15.82	28.2	26.6	28.3
287	20211021BS03	1	UU试验	23.8	4.88	200	0	-1	23	1450.8	0	25.5	25.41	826.2	185	0	0	1	1	1	31.76	17.56	1003.2	177	5.67	713.1	413.1	0	475.4	452.4	0.19	0	-15.88	28.2	26.6	28.3
288	20211021BS03	1	UU试验	23.88	4.89	200	0	-2	23	1451.7	0	23.7	25.48	826.7	185	0	0	1	1	1	31.85	17.64	1003.7	177	5.67	713.35	413.35	0	475.6	452.6	0.19	0	-15.93	28.2	26.6	28.3
289	20211021BS03	1	UU试验	23.97	4.9	200	0	-1	23	1452.5	0	23.7	25.58	823.4	185	0	0	1	1	1	31.98	17.64	1000.4	177	5.65	711.7	411.7	0	474.5	451.5	0.2	0	-15.99	28.2	26.6	28.3
290	20211021BS03	1	UU试验	24.05	4.9	200	0	-2	23	1453.4	0	23.7	25.66	823.9	185	0	0	1	1	1	32.08	17.64	1000.9	177	5.65	711.95	411.95	0	474.6	451.6	0.2	0	-16.04	28.2	26.6	28.3
291	20211021BS03	1	UU试验	24.13	4.91	200	0	-2	23	1455.1	0	23.7	25.76	824.9	185	0	0	1	1	1	32.2	17.71	1001.9	177	5.66	712.45	412.45	0	475	452	0.2	0	-16.1	28.2	26.6	28.3
292	20211021BS03	1	UU试验	24.22	4.92	200	0	-1	23	1455.1	0	23.7	25.83	821.6	185	0	0	1	1	1	32.29	17.71	998.6	177	5.64	710.8	410.8	0	473.9	450.9	0.2	0	-16.15	28.2	26.6	28.3
293	20211021BS03	1	UU试验	24.3	4.93	200	0	-1	23	1457.7	0	23.7	25.94	823.1	185	0	0	1	1	1	32.43	17.79	1000.1	177	5.65	711.55	411.55	0	474.4	451.4	0.2	0	-16.22	28.2	26.6	28.3
294	20211021BS03	1	UU试验	24.38	4.94	200	0	-1	23	1457.7	0	23.7	26.01	819.4	185	0	0	1	1	1	32.51	17.79	996.4	177	5.63	709.7	409.7	0	473.1	450.1	0.2	0	-16.26	28.2	26.6	28.3
295	20211021BS03	1	UU试验	24.47	4.95	200	0	-1	23	1460.2	0	23.7	26.12	820.8	185	0	0	1	1	1	32.65	17.79	997.8	177	5.64	710.4	410.4	0	473.6	450.6	0.2	0	-16.33	28.2	26.6	28.3
296	20211021BS03	1	UU试验	24.55	4.95	200	0	-1	23	1461.1	0	23.7	26.19	821.3	185	0	0	1	1	1	32.74	17.86	998.3	177	5.64	710.65	410.65	0	473.8	450.8	0.2	0	-16.37	28.2	26.6	28.3
