# Supplementary material for: Effect of freeze‒thaw cycles on root–Soil composite mechanical properties and slope stability
Source: PLoS One. 2024 Apr 25;19(4):e0302409. doi: 10.1371/journal.pone.0302409 (PMC11045164; doi:10.1371/journal.pone.0302409)
Supplement: S1 File — (ZIP) [file pone.0302409.s001.zip › Original data/original data/三轴/200kpa/200kpa改/(D0G9,200kpa)20211018BS01_uu_1.xlsx]

## Sheet: _20211018BS01_uu_1
ID	GCID	SpecimenID	TstMode	TimeMin	Squareroot	WeiYa	wytb	FanYa1	KongYa	CR	fytb	TiBian	ZhouXWeiYi	Q1dQ3	TargetWY	TargetFY1	TargetZYLC	TargetStrainSpd	TargetSYWD	TargetZTWD	E1	TuArea	Q11	Q31	Q11cQ31	HalfQ1pQ3	HalfQ1dQ3	Saturation	HalfQ11pQ31	Q1	K0	Ev	Er	sywd	ttwd	ztwd
1	20211018BS01	1	UU试验	0	0	196	0	28	0	0	0	9.1	0	27.7	187	0	0	1	1	1	0	12	0	0	0	0	0	0	0	0	0	0	0	21.9	20.3	21.8
2	20211018BS01	1	UU试验	0.05	0.22	197	0	-4	6	49.6	0	9.1	0	41.3	187	0	0	1	1	1	0	12	232.3	191	1.22	316.15	20.65	0	210.8	204.8	0.83	0	0	21.9	20.3	21.8
3	20211018BS01	1	UU试验	0.13	0.37	196	0	-3	6	49.6	0	9.1	0	41.3	187	0	0	1	1	1	0	12	231.3	190	1.22	314.65	20.65	0	209.8	203.8	0.83	0	0	21.9	20.3	21.8
4	20211018BS01	1	UU试验	0.22	0.47	197	0	-3	7	55.6	0	9.1	0.07	46.3	187	0	0	1	1	1	0.09	12	236.3	190	1.24	318.65	23.15	0	212.4	205.4	0.81	0	-0.05	21.9	20.3	21.8
5	20211018BS01	1	UU试验	0.32	0.56	198	0	-4	6	62.4	0	9.1	0.19	52	187	0	0	1	1	1	0.24	12	244	192	1.27	323	26	0	215.3	209.3	0.79	0	-0.12	21.9	20.3	21.8
6	20211018BS01	1	UU试验	0.38	0.62	197	0	-3	7	64.2	0	9.1	0.27	53.5	187	0	0	1	1	1	0.34	12.06	243.5	190	1.28	322.25	26.75	0	214.8	207.8	0.79	0	-0.17	21.9	20.4	21.9
7	20211018BS01	1	UU试验	0.47	0.68	197	0	-3	6	66.7	0	9.1	0.34	55.3	187	0	0	1	1	1	0.43	12.06	246.3	191	1.29	323.15	27.65	0	215.4	209.4	0.78	0	-0.22	21.9	20.3	21.8
8	20211018BS01	1	UU试验	0.55	0.74	197	0	-4	6	68.4	0	9.1	0.46	56.7	187	0	0	1	1	1	0.57	12.06	247.7	191	1.3	323.85	28.35	0	215.9	209.9	0.78	0	-0.28	21.9	20.3	21.8
9	20211018BS01	1	UU试验	0.63	0.8	198	0	-3	7	71	0	9.1	0.53	58.9	187	0	0	1	1	1	0.66	12.06	249.9	191	1.31	326.45	29.45	0	217.6	210.6	0.77	0	-0.33	21.9	20.4	21.8
10	20211018BS01	1	UU试验	0.72	0.85	197	0	-4	6	72.7	0	9.1	0.64	60.3	187	0	0	1	1	1	0.8	12.12	251.3	191	1.32	325.65	30.15	0	217.1	211.1	0.77	0	-0.4	21.9	20.3	21.8
11	20211018BS01	1	UU试验	0.8	0.89	198	0	-3	7	74.4	0	9.1	0.72	61.4	187	0	0	1	1	1	0.9	12.12	252.4	191	1.32	327.7	30.7	0	218.5	211.5	0.76	0	-0.45	21.9	20.4	21.8
12	20211018BS01	1	UU试验	0.88	0.94	198	0	-3	7	76.1	0	9.1	0.83	62.8	187	0	0	1	1	1	1.04	12.12	253.8	191	1.33	328.4	31.4	0	218.9	211.9	0.76	0	-0.52	21.9	20.4	21.8
13	20211018BS01	1	UU试验	0.97	0.98	198	0	-4	7	76.1	0	9.1	0.9	62.8	187	0	0	1	1	1	1.13	12.12	253.8	191	1.33	328.4	31.4	0	218.9	211.9	0.76	0	-0.56	21.9	20.4	21.8
14	20211018BS01	1	UU试验	1.05	1.02	198	0	-3	7	77.8	0	9.1	1.02	64.2	187	0	0	1	1	1	1.27	12.19	255.2	191	1.34	329.1	32.1	0	219.4	212.4	0.76	0	-0.64	21.9	20.4	21.8
15	20211018BS01	1	UU试验	1.13	1.06	198	0	-4	7	79.6	0	9.1	1.1	65.3	187	0	0	1	1	1	1.38	12.19	256.3	191	1.34	329.65	32.65	0	219.8	212.8	0.75	0	-0.69	21.9	20.4	21.8
16	20211018BS01	1	UU试验	1.22	1.1	197	0	-4	7	82.1	0	9.1	1.21	67.4	187	0	0	1	1	1	1.51	12.19	257.4	190	1.35	329.2	33.7	0	219.5	212.5	0.75	0	-0.76	21.9	20.4	21.8
17	20211018BS01	1	UU试验	1.3	1.14	197	0	-3	7	83.8	0	9.1	1.29	68.7	187	0	0	1	1	1	1.61	12.19	258.7	190	1.36	329.85	34.35	0	219.9	212.9	0.74	0	-0.81	21.9	20.4	21.8
18	20211018BS01	1	UU试验	1.38	1.18	197	0	-4	7	87.3	0	9.1	1.41	71.6	187	0	0	1	1	1	1.76	12.19	261.6	190	1.38	331.3	35.8	0	220.9	213.9	0.73	0	-0.88	21.9	20.4	21.8
19	20211018BS01	1	UU试验	1.47	1.21	197	0	-3	7	95	0	9.1	1.48	77.9	187	0	0	1	1	1	1.85	12.25	267.9	190	1.41	334.45	38.95	0	223	216	0.72	0	-0.93	21.9	20.4	21.8
20	20211018BS01	1	UU试验	1.55	1.24	198	0	-3	7	159.1	0	9.1	1.59	129.9	187	0	0	1	1	1	1.99	12.25	320.9	191	1.68	361.95	64.95	0	241.3	234.3	0.6	0	-1	21.9	20.4	21.8
21	20211018BS01	1	UU试验	1.63	1.28	198	0	-3	7	199.3	0	9.1	1.67	162.7	187	0	0	1	1	1	2.09	12.25	353.7	191	1.85	378.35	81.35	0	252.2	245.2	0.55	0	-1.05	21.8	20.4	21.8
22	20211018BS01	1	UU试验	1.72	1.31	198	0	-3	7	248.1	0	9.1	1.78	202.5	187	0	0	1	1	1	2.23	12.25	393.5	191	2.06	398.25	101.25	0	265.5	258.5	0.49	0	-1.12	21.9	20.4	21.8
23	20211018BS01	1	UU试验	1.8	1.34	198	0	-4	7	278	0	9.1	1.85	226.9	187	0	0	1	1	1	2.31	12.31	417.9	191	2.19	410.45	113.45	0	273.6	266.6	0.47	0	-1.16	21.8	20.4	21.8
24	20211018BS01	1	UU试验	1.88	1.37	198	0	-4	7	317.4	0	9.1	1.96	257.8	187	0	0	1	1	1	2.45	12.31	448.8	191	2.35	425.9	128.9	0	283.9	276.9	0.43	0	-1.23	21.8	20.4	21.8
25	20211018BS01	1	UU试验	1.97	1.4	199	0	-3	8	343	0	9.1	2.04	278.6	187	0	0	1	1	1	2.55	12.31	469.6	191	2.46	437.8	139.3	0	291.9	283.9	0.42	0	-1.27	21.8	20.4	21.8
26	20211018BS01	1	UU试验	2.05	1.43	198	0	-3	8	379.8	0	9.1	2.15	308.5	187	0	0	1	1	1	2.69	12.31	498.5	190	2.62	451.25	154.25	0	300.8	292.8	0.39	0	-1.35	21.8	20.4	21.8
27	20211018BS01	1	UU试验	2.13	1.46	198	0	-3	8	402.9	0	9.1	2.22	327.3	187	0	0	1	1	1	2.78	12.37	517.3	190	2.72	460.65	163.65	0	307.1	299.1	0.38	0	-1.39	21.8	20.4	21.8
28	20211018BS01	1	UU试验	2.22	1.49	198	0	-3	8	437.1	0	9.1	2.34	353.4	187	0	0	1	1	1	2.93	12.37	543.4	190	2.86	473.7	176.7	0	315.8	307.8	0.36	0	-1.47	21.8	20.4	21.8
29	20211018BS01	1	UU试验	2.3	1.52	198	0	-4	8	460.2	0	9.1	2.42	372	187	0	0	1	1	1	3.03	12.37	562	190	2.96	483	186	0	322	314	0.35	0	-1.52	21.8	20.4	21.8
30	20211018BS01	1	UU试验	2.38	1.54	198	0	-3	8	492.7	0	10.9	2.53	398.3	187	0	0	1	1	1	3.16	12.37	588.3	190	3.1	496.15	199.15	0	330.8	322.8	0.33	0	-1.58	21.8	20.4	21.8
31	20211018BS01	1	UU试验	2.47	1.57	198	0	-4	8	513.3	0	9.1	2.61	415	187	0	0	1	1	1	3.26	12.43	605	190	3.18	504.5	207.5	0	336.3	328.3	0.32	0	-1.63	21.8	20.4	21.8
32	20211018BS01	1	UU试验	2.55	1.6	198	0	-3	8	544.1	0	10.9	2.73	437.7	187	0	0	1	1	1	3.41	12.43	627.7	190	3.3	515.85	218.85	0	343.9	335.9	0.31	0	-1.71	21.8	20.4	21.8
33	20211018BS01	1	UU试验	2.63	1.62	199	0	-3	9	562.9	0	10.9	2.81	452.9	187	0	0	1	1	1	3.51	12.43	642.9	190	3.38	524.95	226.45	0	350	341	0.31	0	-1.76	21.8	20.4	21.8
34	20211018BS01	1	UU试验	2.72	1.65	198	0	-4	8	590.3	0	9.1	2.92	474.9	187	0	0	1	1	1	3.65	12.43	664.9	190	3.5	534.45	237.45	0	356.3	348.3	0.29	0	-1.83	21.8	20.4	21.8
35	20211018BS01	1	UU试验	2.8	1.67	198	0	-3	9	608.2	0	10.9	2.99	489.3	187	0	0	1	1	1	3.74	12.5	678.3	189	3.59	541.65	244.65	0	361.1	352.1	0.29	0	-1.87	21.8	20.4	21.8
36	20211018BS01	1	UU试验	2.88	1.7	199	0	-3	9	633	0	10.9	3.11	506.4	187	0	0	1	1	1	3.89	12.5	696.4	190	3.67	551.7	253.2	0	367.8	358.8	0.28	0	-1.95	21.8	20.4	21.8
37	20211018BS01	1	UU试验	2.97	1.72	198	0	-4	8	648.4	0	9.1	3.18	518.7	187	0	0	1	1	1	3.98	12.5	708.7	190	3.73	556.35	259.35	0	370.9	362.9	0.28	0	-1.99	21.8	20.4	21.8
38	20211018BS01	1	UU试验	3.05	1.75	198	0	-3	9	670.7	0	10.9	3.29	536.6	187	0	0	1	1	1	4.11	12.5	725.6	189	3.84	565.3	268.3	0	376.9	367.9	0.27	0	-2.06	21.8	20.4	21.8
39	20211018BS01	1	UU试验	3.13	1.77	198	0	-4	9	685.2	0	10.9	3.37	548.2	187	0	0	1	1	1	4.21	12.5	737.2	189	3.9	571.1	274.1	0	380.7	371.7	0.27	0	-2.11	21.8	20.4	21.8
40	20211018BS01	1	UU试验	3.22	1.79	199	0	-3	9	705.7	0	10.9	3.48	564.6	187	0	0	1	1	1	4.35	12.56	754.6	190	3.97	580.8	282.3	0	387.2	378.2	0.26	0	-2.17	21.8	20.4	21.8
41	20211018BS01	1	UU试验	3.3	1.82	199	0	-3	9	718.6	0	10.9	3.55	572.1	187	0	0	1	1	1	4.44	12.56	762.1	190	4.01	584.55	286.05	0	389.7	380.7	0.26	0	-2.22	21.8	20.4	21.8
42	20211018BS01	1	UU试验	3.38	1.84	198	0	-4	9	737.4	0	10.9	3.66	587.1	187	0	0	1	1	1	4.58	12.56	776.1	189	4.11	590.55	293.55	0	393.7	384.7	0.25	0	-2.29	21.8	20.4	21.8
43	20211018BS01	1	UU试验	3.47	1.86	199	0	-3	9	748.5	0	10.9	3.73	595.9	187	0	0	1	1	1	4.66	12.56	785.9	190	4.14	596.45	297.95	0	397.6	388.6	0.25	0	-2.33	21.8	20.4	21.8
44	20211018BS01	1	UU试验	3.55	1.88	198	0	-3	9	766.5	0	10.9	3.85	610.3	187	0	0	1	1	1	4.81	12.62	799.3	189	4.23	602.15	305.15	0	401.4	392.4	0.24	0	-2.4	21.8	20.4	21.8
45	20211018BS01	1	UU试验	3.63	1.91	199	0	-3	9	775.9	0	10.9	3.92	614.8	187	0	0	1	1	1	4.9	12.62	804.8	190	4.24	605.9	307.4	0	403.9	394.9	0.24	0	-2.45	21.8	20.4	21.8
46	20211018BS01	1	UU试验	3.72	1.93	199	0	-3	9	792.1	0	10.9	4.03	627.7	187	0	0	1	1	1	5.04	12.62	817.7	190	4.3	612.35	313.85	0	408.2	399.2	0.24	0	-2.52	21.8	20.4	21.8
47	20211018BS01	1	UU试验	3.8	1.95	198	0	-4	9	801.5	0	10.9	4.1	635.1	187	0	0	1	1	1	5.13	12.62	824.1	189	4.36	614.55	317.55	0	409.7	400.7	0.24	0	-2.57	21.8	20.4	21.8
48	20211018BS01	1	UU试验	3.88	1.97	199	0	-3	9	815.2	0	10.9	4.2	646	187	0	0	1	1	1	5.25	12.69	836	190	4.4	621.5	323	0	414.3	405.3	0.24	0	-2.63	21.8	20.4	21.8
49	20211018BS01	1	UU试验	3.97	1.99	198	0	-3	9	824.6	0	10.9	4.27	649.8	187	0	0	1	1	1	5.34	12.69	838.8	189	4.44	621.9	324.9	0	414.6	405.6	0.23	0	-2.67	21.8	20.4	21.8
50	20211018BS01	1	UU试验	4.05	2.01	198	0	-4	9	838.3	0	10.9	4.38	660.6	187	0	0	1	1	1	5.47	12.69	849.6	189	4.5	627.3	330.3	0	418.2	409.2	0.23	0	-2.74	21.8	20.4	21.8
51	20211018BS01	1	UU试验	4.13	2.03	200	0	-3	9	845.2	0	10.9	4.45	666	187	0	0	1	1	1	5.56	12.69	857	191	4.49	633	333	0	422	413	0.23	0	-2.78	21.8	20.4	21.8
52	20211018BS01	1	UU试验	4.22	2.05	198	0	-4	9	857.2	0	10.9	4.55	675.5	187	0	0	1	1	1	5.69	12.75	864.5	189	4.57	634.75	337.75	0	423.2	414.2	0.23	0	-2.85	21.8	20.4	21.8
53	20211018BS01	1	UU试验	4.3	2.07	199	0	-3	9	864	0	10.9	4.63	677.6	187	0	0	1	1	1	5.79	12.75	867.6	190	4.57	637.3	338.8	0	424.9	415.9	0.23	0	-2.9	21.8	20.4	21.8
54	20211018BS01	1	UU试验	4.38	2.09	199	0	-3	9	876.8	0	10.9	4.74	687.7	187	0	0	1	1	1	5.93	12.75	877.7	190	4.62	642.35	343.85	0	428.2	419.2	0.22	0	-2.97	21.8	20.4	21.8
55	20211018BS01	1	UU试验	4.47	2.11	198	0	-4	9	884.5	0	10.9	4.81	693.7	187	0	0	1	1	1	6.01	12.75	882.7	189	4.67	643.85	346.85	0	429.2	420.2	0.22	0	-3.01	21.8	20.4	21.8
56	20211018BS01	1	UU试验	4.55	2.13	199	0	-3	9	894.8	0	10.9	4.91	701.8	187	0	0	1	1	1	6.14	12.81	891.8	190	4.69	649.4	350.9	0	432.9	423.9	0.22	0	-3.07	21.8	20.4	21.8
57	20211018BS01	1	UU试验	4.63	2.15	199	0	-3	10	901.6	0	10.9	4.99	703.8	187	0	0	1	1	1	6.24	12.81	892.8	189	4.72	650.4	351.9	0	433.6	423.6	0.22	0	-3.12	21.8	20.4	21.8
58	20211018BS01	1	UU试验	4.72	2.17	198	0	-4	9	910.2	0	10.9	5.11	710.5	187	0	0	1	1	1	6.39	12.81	899.5	189	4.76	652.25	355.25	0	434.8	425.8	0.22	0	-3.2	21.8	20.4	21.7
59	20211018BS01	1	UU试验	4.8	2.19	199	0	-3	9	917.9	0	10.9	5.18	716.5	187	0	0	1	1	1	6.48	12.81	906.5	190	4.77	656.75	358.25	0	437.8	428.8	0.22	0	-3.24	21.8	20.4	21.8
60	20211018BS01	1	UU试验	4.88	2.21	199	0	-4	9	926.4	0	10.9	5.29	723.2	187	0	0	1	1	1	6.61	12.88	913.2	190	4.81	660.1	361.6	0	440.1	431.1	0.22	0	-3.31	21.8	20.4	21.7
61	20211018BS01	1	UU试验	4.97	2.23	200	0	-3	10	932.4	0	10.9	5.36	723.9	187	0	0	1	1	1	6.7	12.88	913.9	190	4.81	661.95	361.95	0	441.3	431.3	0.22	0	-3.35	21.8	20.4	21.8
62	20211018BS01	1	UU试验	5.05	2.25	199	0	-3	9	941	0	10.9	5.47	730.6	187	0	0	1	1	1	6.84	12.88	920.6	190	4.85	663.8	365.3	0	442.5	433.5	0.21	0	-3.42	21.8	20.4	21.7
63	20211018BS01	1	UU试验	5.13	2.27	199	0	-3	9	946.1	0	10.9	5.55	734.5	187	0	0	1	1	1	6.94	12.88	924.5	190	4.87	665.75	367.25	0	443.8	434.8	0.21	0	-3.47	21.8	20.4	21.7
64	20211018BS01	1	UU试验	5.22	2.28	199	0	-3	10	954.7	0	10.9	5.66	741.2	187	0	0	1	1	1	7.08	12.94	930.2	189	4.92	669.1	370.6	0	446.1	436.1	0.21	0	-3.54	21.8	20.4	21.7
65	20211018BS01	1	UU试验	5.3	2.3	199	0	-3	9	960.7	0	10.9	5.74	742.4	187	0	0	1	1	1	7.18	12.94	932.4	190	4.91	669.7	371.2	0	446.5	437.5	0.21	0	-3.59	21.7	20.4	21.7
66	20211018BS01	1	UU试验	5.38	2.32	198	0	-4	9	967.5	0	10.9	5.85	747.7	187	0	0	1	1	1	7.31	12.94	936.7	189	4.96	670.85	373.85	0	447.2	438.2	0.21	0	-3.66	21.7	20.4	21.7
67	20211018BS01	1	UU试验	5.47	2.34	199	0	-3	10	973.5	0	10.9	5.93	752.3	187	0	0	1	1	1	7.41	12.94	941.3	189	4.98	674.65	376.15	0	449.8	439.8	0.21	0	-3.71	21.7	20.4	21.7
68	20211018BS01	1	UU试验	5.55	2.36	198	0	-4	9	981.2	0	10.9	6.04	758.3	187	0	0	1	1	1	7.55	13	947.3	189	5.01	676.15	379.15	0	450.8	441.8	0.21	0	-3.78	21.7	20.4	21.7
69	20211018BS01	1	UU试验	5.63	2.37	199	0	-3	10	987.2	0	10.9	6.11	759.4	187	0	0	1	1	1	7.64	13	948.4	189	5.02	678.2	379.7	0	452.1	442.1	0.21	0	-3.82	21.7	20.4	21.7
70	20211018BS01	1	UU试验	5.72	2.39	200	0	-3	10	994	0	10.9	6.23	764.6	187	0	0	1	1	1	7.79	13	954.6	190	5.02	682.3	382.3	0	454.9	444.9	0.21	0	-3.9	21.7	20.4	21.7
71	20211018BS01	1	UU试验	5.8	2.41	199	0	-3	10	999.2	0	10.9	6.31	768.6	187	0	0	1	1	1	7.89	13	957.6	189	5.07	682.8	384.3	0	455.2	445.2	0.21	0	-3.95	21.7	20.4	21.7
72	20211018BS01	1	UU试验	5.88	2.43	199	0	-3	10	1006.9	0	10.9	6.42	774.5	187	0	0	1	1	1	8.03	13.07	963.5	189	5.1	685.75	387.25	0	457.2	447.2	0.2	0	-4.02	21.7	20.4	21.7
73	20211018BS01	1	UU试验	5.97	2.44	199	0	-3	10	1010.3	0	10.9	6.5	773	187	0	0	1	1	1	8.13	13.07	962	189	5.09	685	386.5	0	456.7	446.7	0.2	0	-4.07	21.7	20.4	21.7
74	20211018BS01	1	UU试验	6.05	2.46	199	0	-3	10	1018	0	10.9	6.62	778.9	187	0	0	1	1	1	8.28	13.07	967.9	189	5.12	687.95	389.45	0	458.6	448.6	0.2	0	-4.14	21.7	20.4	21.7
75	20211018BS01	1	UU试验	6.13	2.48	199	0	-3	10	1022.3	0	10.9	6.69	782.2	187	0	0	1	1	1	8.36	13.07	971.2	189	5.14	689.6	391.1	0	459.7	449.7	0.2	0	-4.18	21.7	20.4	21.7
76	20211018BS01	1	UU试验	6.22	2.49	199	0	-3	10	1030.8	0	10.9	6.81	788.7	187	0	0	1	1	1	8.51	13.13	977.7	189	5.17	692.85	394.35	0	461.9	451.9	0.2	0	-4.26	21.7	20.4	21.7
77	20211018BS01	1	UU试验	6.3	2.51	199	0	-3	10	1035.1	0	12.8	6.88	788.3	187	0	0	1	1	1	8.6	13.13	977.3	189	5.17	692.65	394.15	0	461.8	451.8	0.2	0	-4.3	21.7	20.4	21.7
78	20211018BS01	1	UU试验	6.38	2.53	199	0	-3	10	1041.1	0	10.9	7	792.9	187	0	0	1	1	1	8.75	13.13	981.9	189	5.2	694.95	396.45	0	463.3	453.3	0.2	0	-4.38	21.7	20.4	21.7
79	20211018BS01	1	UU试验	6.47	2.54	199	0	-3	10	1045.3	0	10.9	7.07	796.1	187	0	0	1	1	1	8.84	13.2	985.1	189	5.21	696.55	398.05	0	464.4	454.4	0.2	0	-4.42	21.7	20.4	21.7
80	20211018BS01	1	UU试验	6.55	2.56	199	0	-3	10	1053	0	10.9	7.19	797.7	187	0	0	1	1	1	8.99	13.2	986.7	189	5.22	697.35	398.85	0	464.9	454.9	0.2	0	-4.5	21.7	20.4	21.7
81	20211018BS01	1	UU试验	6.63	2.58	200	0	-3	10	1057.3	0	10.9	7.27	801	187	0	0	1	1	1	9.09	13.2	991	190	5.22	700.5	400.5	0	467	457	0.2	0	-4.55	21.7	20.4	21.7
82	20211018BS01	1	UU试验	6.72	2.59	199	0	-3	10	1064.2	0	10.9	7.39	806.2	187	0	0	1	1	1	9.24	13.2	995.2	189	5.27	701.6	403.1	0	467.7	457.7	0.2	0	-4.62	21.7	20.4	21.7
83	20211018BS01	1	UU试验	6.8	2.61	199	0	-3	10	1068.4	0	10.9	7.46	809.4	187	0	0	1	1	1	9.32	13.26	998.4	189	5.28	703.2	404.7	0	468.8	458.8	0.2	0	-4.66	21.7	20.4	21.7
84	20211018BS01	1	UU试验	6.88	2.62	200	0	-3	10	1075.3	0	10.9	7.58	810.9	187	0	0	1	1	1	9.48	13.26	1000.9	190	5.27	705.45	405.45	0	470.3	460.3	0.2	0	-4.74	21.7	20.4	21.7
85	20211018BS01	1	UU试验	6.97	2.64	200	0	-3	10	1079.6	0	10.9	7.66	814.2	187	0	0	1	1	1	9.57	13.26	1004.2	190	5.29	707.1	407.1	0	471.4	461.4	0.2	0	-4.79	21.7	20.4	21.7
86	20211018BS01	1	UU试验	7.05	2.66	199	0	-3	10	1084.7	0	12.8	7.77	818	187	0	0	1	1	1	9.71	13.26	1007	189	5.33	707.5	409	0	471.7	461.7	0.2	0	-4.86	21.7	20.4	21.7
87	20211018BS01	1	UU试验	7.13	2.67	200	0	-3	10	1089	0	12.8	7.85	821.3	187	0	0	1	1	1	9.81	13.32	1011.3	190	5.32	710.65	410.65	0	473.8	463.8	0.2	0	-4.91	21.7	20.4	21.7
88	20211018BS01	1	UU试验	7.22	2.69	199	0	-3	10	1095	0	12.8	7.97	822.1	187	0	0	1	1	1	9.96	13.32	1011.1	189	5.35	709.55	411.05	0	473	463	0.19	0	-4.98	21.7	20.4	21.7
89	20211018BS01	1	UU试验	7.3	2.7	199	0	-3	10	1099.2	0	12.8	8.04	825.2	187	0	0	1	1	1	10.05	13.32	1014.2	189	5.37	711.1	412.6	0	474.1	464.1	0.19	0	-5.03	21.7	20.4	21.7
90	20211018BS01	1	UU试验	7.38	2.72	199	0	-3	10	1106.1	0	12.8	8.16	830.4	187	0	0	1	1	1	10.2	13.39	1019.4	189	5.39	713.7	415.2	0	475.8	465.8	0.19	0	-5.1	21.7	20.4	21.7
91	20211018BS01	1	UU试验	7.47	2.73	200	0	-3	10	1110.4	0	12.8	8.23	829.3	187	0	0	1	1	1	10.29	13.39	1019.3	190	5.36	714.65	414.65	0	476.4	466.4	0.19	0	-5.14	21.7	20.4	21.7
92	20211018BS01	1	UU试验	7.55	2.75	199	0	-3	10	1117.2	0	12.8	8.34	834.4	187	0	0	1	1	1	10.43	13.39	1023.4	189	5.41	715.7	417.2	0	477.1	467.1	0.19	0	-5.22	21.7	20.4	21.7
93	20211018BS01	1	UU试验	7.63	2.76	199	0	-3	10	1121.5	0	12.8	8.41	837.6	187	0	0	1	1	1	10.51	13.39	1026.6	189	5.43	717.3	418.8	0	478.2	468.2	0.19	0	-5.26	21.7	20.4	21.7
94	20211018BS01	1	UU试验	7.72	2.78	200	0	-3	10	1126.6	0	12.8	8.53	841.4	187	0	0	1	1	1	10.66	13.45	1031.4	190	5.43	720.7	420.7	0	480.5	470.5	0.19	0	-5.33	21.7	20.5	21.7
95	20211018BS01	1	UU试验	7.8	2.79	198	0	-3	10	1130	0	12.8	8.6	840.1	187	0	0	1	1	1	10.75	13.45	1028.1	188	5.47	717.05	420.05	0	478	468	0.19	0	-5.38	21.7	20.4	21.7
96	20211018BS01	1	UU试验	7.88	2.81	200	0	-3	10	1136	0	12.8	8.71	844.6	187	0	0	1	1	1	10.89	13.45	1034.6	190	5.45	722.3	422.3	0	481.5	471.5	0.19	0	-5.45	21.7	20.4	21.7
97	20211018BS01	1	UU试验	7.97	2.82	199	0	-3	10	1140.3	0	12.8	8.79	847.8	187	0	0	1	1	1	10.99	13.45	1036.8	189	5.49	722.4	423.9	0	481.6	471.6	0.19	0	-5.5	21.7	20.4	21.7
98	20211018BS01	1	UU试验	8.05	2.84	199	0	-3	10	1145.4	0	12.8	8.89	851.6	187	0	0	1	1	1	11.11	13.52	1040.6	189	5.51	724.3	425.8	0	482.9	472.9	0.19	0	-5.56	21.7	20.4	21.7
99	20211018BS01	1	UU试验	8.13	2.85	200	0	-3	10	1148	0	12.8	8.96	849.1	187	0	0	1	1	1	11.2	13.52	1039.1	190	5.47	724.55	424.55	0	483	473	0.19	0	-5.6	21.7	20.5	21.7
100	20211018BS01	1	UU试验	8.22	2.87	199	0	-3	10	1152.3	0	12.8	9.07	852.3	187	0	0	1	1	1	11.34	13.52	1041.3	189	5.51	724.65	426.15	0	483.1	473.1	0.19	0	-5.67	21.7	20.4	21.7
101	20211018BS01	1	UU试验	8.3	2.88	199	0	-3	10	1157.4	0	12.8	9.14	856.1	187	0	0	1	1	1	11.43	13.52	1045.1	189	5.53	726.55	428.05	0	484.4	474.4	0.19	0	-5.72	21.7	20.4	21.7
102	20211018BS01	1	UU试验	8.38	2.9	200	0	-3	11	1162.5	0	12.8	9.24	859.8	187	0	0	1	1	1	11.55	13.58	1048.8	189	5.55	729.9	429.9	0	486.6	475.6	0.19	0	-5.78	21.7	20.4	21.7
103	20211018BS01	1	UU试验	8.47	2.91	200	0	-3	11	1166	0	12.8	9.31	858.6	187	0	0	1	1	1	11.64	13.58	1047.6	189	5.54	729.3	429.3	0	486.2	475.2	0.19	0	-5.82	21.7	20.4	21.7
104	20211018BS01	1	UU试验	8.55	2.92	199	0	-3	11	1172	0	12.8	9.41	863	187	0	0	1	1	1	11.76	13.58	1051	188	5.59	730	431.5	0	486.7	475.7	0.19	0	-5.88	21.7	20.4	21.7
105	20211018BS01	1	UU试验	8.63	2.94	199	0	-3	10	1174.5	0	12.8	9.48	864.9	187	0	0	1	1	1	11.85	13.58	1053.9	189	5.58	730.95	432.45	0	487.3	477.3	0.19	0	-5.93	21.7	20.4	21.7
106	20211018BS01	1	UU试验	8.72	2.95	199	0	-3	11	1179.7	0	12.8	9.58	868.7	187	0	0	1	1	1	11.98	13.65	1056.7	188	5.62	732.85	434.35	0	488.6	477.6	0.19	0	-5.99	21.7	20.5	21.7
107	20211018BS01	1	UU试验	8.8	2.97	199	0	-3	10	1183.9	0	12.8	9.65	867.3	187	0	0	1	1	1	12.06	13.65	1056.3	189	5.59	732.15	433.65	0	488.1	478.1	0.19	0	-6.03	21.7	20.4	21.7
108	20211018BS01	1	UU试验	8.88	2.98	199	0	-3	10	1188.2	0	12.8	9.75	870.5	187	0	0	1	1	1	12.19	13.65	1059.5	189	5.61	733.75	435.25	0	489.2	479.2	0.19	0	-6.1	21.7	20.4	21.7
109	20211018BS01	1	UU试验	8.97	2.99	199	0	-3	10	1190.8	0	12.8	9.81	872.4	187	0	0	1	1	1	12.26	13.65	1061.4	189	5.62	734.7	436.2	0	489.8	479.8	0.19	0	-6.13	21.7	20.5	21.7
110	20211018BS01	1	UU试验	9.05	3.01	200	0	-3	11	1194.2	0	12.8	9.92	874.9	187	0	0	1	1	1	12.4	13.72	1063.9	189	5.63	737.45	437.45	0	491.6	480.6	0.19	0	-6.2	21.7	20.5	21.7
111	20211018BS01	1	UU试验	9.13	3.02	199	0	-3	11	1197.6	0	12.8	9.99	872.9	187	0	0	1	1	1	12.49	13.72	1060.9	188	5.64	734.95	436.45	0	490	479	0.19	0	-6.25	21.7	20.5	21.7
112	20211018BS01	1	UU试验	9.22	3.04	200	0	-3	11	1202.7	0	12.8	10.09	876.6	187	0	0	1	1	1	12.61	13.72	1065.6	189	5.64	738.3	438.3	0	492.2	481.2	0.19	0	-6.31	21.7	20.5	21.7
113	20211018BS01	1	UU试验	9.3	3.05	200	0	-3	10	1204.5	0	12.8	10.16	877.9	187	0	0	1	1	1	12.7	13.72	1067.9	190	5.62	738.95	438.95	0	492.6	482.6	0.19	0	-6.35	21.7	20.4	21.7
114	20211018BS01	1	UU试验	9.38	3.06	199	0	-3	11	1208.7	0	12.8	10.27	881	187	0	0	1	1	1	12.84	13.78	1069	188	5.69	739	440.5	0	492.7	481.7	0.18	0	-6.42	21.7	20.5	21.7
115	20211018BS01	1	UU试验	9.47	3.08	200	0	-3	11	1211.3	0	12.8	10.34	879	187	0	0	1	1	1	12.93	13.78	1068	189	5.65	739.5	439.5	0	493	482	0.19	0	-6.47	21.7	20.5	21.7
116	20211018BS01	1	UU试验	9.55	3.09	199	0	-3	10	1214.7	0	12.8	10.44	881.5	187	0	0	1	1	1	13.05	13.78	1070.5	189	5.66	739.25	440.75	0	492.8	482.8	0.18	0	-6.53	21.7	20.4	21.7
117	20211018BS01	1	UU试验	9.63	3.1	200	0	-3	11	1216.4	0	12.8	10.51	882.7	187	0	0	1	1	1	13.14	13.85	1071.7	189	5.67	741.35	441.35	0	494.2	483.2	0.18	0	-6.57	21.7	20.5	21.7
118	20211018BS01	1	UU试验	9.72	3.12	200	0	-3	11	1221.6	0	12.8	10.62	882	187	0	0	1	1	1	13.28	13.85	1071	189	5.67	741	441	0	494	483	0.18	0	-6.64	21.6	20.4	21.7
119	20211018BS01	1	UU试验	9.8	3.13	199	0	-3	11	1224.1	0	12.8	10.69	883.8	187	0	0	1	1	1	13.36	13.85	1071.8	188	5.7	740.4	441.9	0	493.6	482.6	0.18	0	-6.68	21.6	20.4	21.7
120	20211018BS01	1	UU试验	9.88	3.14	200	0	-3	11	1228.4	0	12.8	10.79	886.9	187	0	0	1	1	1	13.49	13.85	1075.9	189	5.69	743.45	443.45	0	495.6	484.6	0.18	0	-6.75	21.6	20.4	21.7
121	20211018BS01	1	UU试验	9.97	3.16	200	0	-3	11	1230.1	0	12.8	10.87	888.2	187	0	0	1	1	1	13.59	13.91	1077.2	189	5.7	744.1	444.1	0	496.1	485.1	0.18	0	-6.8	21.6	20.4	21.7
122	20211018BS01	1	UU试验	10.05	3.17	199	0	-3	11	1234.4	0	12.8	10.97	887.4	187	0	0	1	1	1	13.71	13.91	1075.4	188	5.72	742.2	443.7	0	494.8	483.8	0.18	0	-6.86	21.6	20.4	21.7
123	20211018BS01	1	UU试验	10.13	3.18	199	0	-3	11	1237.8	0	12.8	11.05	889.9	187	0	0	1	1	1	13.81	13.91	1077.9	188	5.73	743.45	444.95	0	495.6	484.6	0.18	0	-6.91	21.6	20.4	21.7
124	20211018BS01	1	UU试验	10.22	3.2	199	0	-3	11	1242.1	0	12.8	11.15	893	187	0	0	1	1	1	13.94	13.91	1081	188	5.75	745	446.5	0	496.7	485.7	0.18	0	-6.97	21.6	20.4	21.7
125	20211018BS01	1	UU试验	10.3	3.21	200	0	-3	11	1244.7	0	12.8	11.22	894.8	187	0	0	1	1	1	14.03	13.98	1083.8	189	5.73	747.4	447.4	0	498.3	487.3	0.18	0	-7.02	21.6	20.4	21.7
126	20211018BS01	1	UU试验	10.38	3.22	200	0	-3	11	1248.9	0	12.8	11.33	893.3	187	0	0	1	1	1	14.16	13.98	1082.3	189	5.73	746.65	446.65	0	497.8	486.8	0.18	0	-7.08	21.6	20.4	21.7
127	20211018BS01	1	UU试验	10.47	3.24	200	0	-3	11	1251.5	0	12.8	11.4	895.2	187	0	0	1	1	1	14.25	13.98	1084.2	189	5.74	747.6	447.6	0	498.4	487.4	0.18	0	-7.13	21.6	20.4	21.7
128	20211018BS01	1	UU试验	10.55	3.25	200	0	-3	11	1254.9	0	12.8	11.51	897.6	187	0	0	1	1	1	14.39	14.05	1086.6	189	5.75	748.8	448.8	0	499.2	488.2	0.18	0	-7.2	21.6	20.5	21.7
129	20211018BS01	1	UU试验	10.63	3.26	200	0	-3	11	1258.4	0	12.8	11.59	895.7	187	0	0	1	1	1	14.49	14.05	1084.7	189	5.74	747.85	447.85	0	498.6	487.6	0.18	0	-7.25	21.6	20.4	21.7
130	20211018BS01	1	UU试验	10.72	3.27	200	0	-3	11	1263.5	0	12.8	11.69	899.3	187	0	0	1	1	1	14.61	14.05	1088.3	189	5.76	749.65	449.65	0	499.8	488.8	0.18	0	-7.31	21.6	20.4	21.7
131	20211018BS01	1	UU试验	10.8	3.29	200	0	-3	11	1266.1	0	12.8	11.76	901.1	187	0	0	1	1	1	14.7	14.05	1090.1	189	5.77	750.55	450.55	0	500.4	489.4	0.18	0	-7.35	21.6	20.4	21.7
132	20211018BS01	1	UU试验	10.88	3.3	200	0	-3	11	1270.3	0	12.8	11.87	904.1	187	0	0	1	1	1	14.84	14.11	1093.1	189	5.78	752.05	452.05	0	501.4	490.4	0.18	0	-7.42	21.6	20.4	21.7
133	20211018BS01	1	UU试验	10.97	3.31	200	0	-3	11	1272.9	0	12.8	11.95	902.1	187	0	0	1	1	1	14.94	14.11	1091.1	189	5.77	751.05	451.05	0	500.7	489.7	0.18	0	-7.47	21.6	20.4	21.7
134	20211018BS01	1	UU试验	11.05	3.32	199	0	-3	11	1276.3	0	12.8	12.06	904.5	187	0	0	1	1	1	15.08	14.11	1092.5	188	5.81	750.75	452.25	0	500.5	489.5	0.18	0	-7.54	21.6	20.4	21.7
135	20211018BS01	1	UU试验	11.13	3.34	200	0	-3	11	1278.9	0	12.8	12.13	906.4	187	0	0	1	1	1	15.16	14.11	1095.4	189	5.8	753.2	453.2	0	502.1	491.1	0.18	0	-7.58	21.6	20.4	21.6
136	20211018BS01	1	UU试验	11.22	3.35	200	0	-3	11	1284.9	0	12.8	12.24	910.6	187	0	0	1	1	1	15.3	14.18	1099.6	189	5.82	755.3	455.3	0	503.5	492.5	0.18	0	-7.65	21.6	20.4	21.6
137	20211018BS01	1	UU试验	11.3	3.36	200	0	-3	11	1287.4	0	12.8	12.31	907.9	187	0	0	1	1	1	15.39	14.18	1096.9	189	5.8	753.95	453.95	0	502.6	491.6	0.18	0	-7.7	21.6	20.4	21.6
138	20211018BS01	1	UU试验	11.38	3.37	200	0	-3	11	1292.6	0	12.8	12.43	911.6	187	0	0	1	1	1	15.54	14.18	1100.6	189	5.82	755.8	455.8	0	503.9	492.9	0.18	0	-7.77	21.6	20.4	21.6
139	20211018BS01	1	UU试验	11.47	3.39	200	0	-3	11	1294.3	0	12.8	12.5	912.8	187	0	0	1	1	1	15.63	14.25	1101.8	189	5.83	756.4	456.4	0	504.3	493.3	0.18	0	-7.82	21.6	20.4	21.6
140	20211018BS01	1	UU试验	11.55	3.4	200	0	-3	11	1297.7	0	12.8	12.61	910.7	187	0	0	1	1	1	15.76	14.25	1099.7	189	5.82	755.35	455.35	0	503.6	492.6	0.18	0	-7.88	21.6	20.4	21.6
141	20211018BS01	1	UU试验	11.63	3.41	200	0	-3	11	1301.1	0	12.8	12.68	913.1	187	0	0	1	1	1	15.85	14.25	1102.1	189	5.83	756.55	456.55	0	504.4	493.4	0.18	0	-7.93	21.6	20.4	21.6
142	20211018BS01	1	UU试验	11.72	3.42	200	0	-3	11	1305.4	0	12.8	12.79	916.1	187	0	0	1	1	1	15.99	14.31	1105.1	189	5.85	758.05	458.05	0	505.4	494.4	0.18	0	-8	21.6	20.4	21.6
143	20211018BS01	1	UU试验	11.8	3.44	200	0	-3	11	1308	0	12.8	12.87	914	187	0	0	1	1	1	16.09	14.31	1103	189	5.84	757	457	0	504.7	493.7	0.18	0	-8.05	21.6	20.4	21.6
144	20211018BS01	1	UU试验	11.88	3.45	200	0	-3	11	1311.4	0	12.8	12.97	916.4	187	0	0	1	1	1	16.21	14.31	1105.4	189	5.85	758.2	458.2	0	505.5	494.5	0.18	0	-8.11	21.6	20.4	21.6
145	20211018BS01	1	UU试验	11.97	3.46	200	0	-3	11	1314.8	0	12.8	13.05	918.8	187	0	0	1	1	1	16.31	14.31	1107.8	189	5.86	759.4	459.4	0	506.3	495.3	0.18	0	-8.16	21.6	20.4	21.6
146	20211018BS01	1	UU试验	12.05	3.47	200	0	-3	11	1319.9	0	12.8	13.16	922.4	187	0	0	1	1	1	16.45	14.38	1111.4	189	5.88	761.2	461.2	0	507.5	496.5	0.18	0	-8.23	21.6	20.4	21.6
147	20211018BS01	1	UU试验	12.13	3.48	200	0	-3	11	1323.4	0	12.8	13.23	920.3	187	0	0	1	1	1	16.54	14.38	1109.3	189	5.87	760.15	460.15	0	506.8	495.8	0.18	0	-8.27	21.6	20.4	21.6
148	20211018BS01	1	UU试验	12.22	3.5	200	0	-3	11	1327.6	0	12.8	13.34	923.2	187	0	0	1	1	1	16.68	14.38	1112.2	189	5.88	761.6	461.6	0	507.7	496.7	0.18	0	-8.34	21.6	20.4	21.6
149	20211018BS01	1	UU试验	12.3	3.51	200	0	-3	11	1331.1	0	12.8	13.41	925.7	187	0	0	1	1	1	16.76	14.45	1114.7	189	5.9	762.85	462.85	0	508.6	497.6	0.18	0	-8.38	21.6	20.4	21.6
150	20211018BS01	1	UU试验	12.38	3.52	200	0	-3	11	1335.3	0	12.8	13.52	924.1	187	0	0	1	1	1	16.9	14.45	1113.1	189	5.89	762.05	462.05	0	508	497	0.18	0	-8.45	21.6	20.4	21.6
151	20211018BS01	1	UU试验	12.47	3.53	200	0	-3	11	1338.8	0	12.8	13.59	926.5	187	0	0	1	1	1	16.99	14.45	1115.5	189	5.9	763.25	463.25	0	508.8	497.8	0.18	0	-8.49	21.6	20.4	21.6
152	20211018BS01	1	UU试验	12.55	3.54	200	0	-3	11	1341.3	0	12.8	13.7	928.2	187	0	0	1	1	1	17.13	14.51	1117.2	189	5.91	764.1	464.1	0	509.4	498.4	0.18	0	-8.57	21.6	20.4	21.6
153	20211018BS01	1	UU试验	12.63	3.55	199	0	-3	11	1343	0	12.8	13.77	925.6	187	0	0	1	1	1	17.21	14.51	1113.6	188	5.92	761.3	462.8	0	507.5	496.5	0.18	0	-8.61	21.6	20.4	21.6
154	20211018BS01	1	UU试验	12.72	3.57	200	0	-3	11	1347.3	0	12.8	13.87	928.5	187	0	0	1	1	1	17.34	14.51	1117.5	189	5.91	764.25	464.25	0	509.5	498.5	0.18	0	-8.67	21.6	20.4	21.6
155	20211018BS01	1	UU试验	12.8	3.58	199	0	-3	11	1349.9	0	12.8	13.94	930.3	187	0	0	1	1	1	17.43	14.51	1118.3	188	5.95	763.65	465.15	0	509.1	498.1	0.18	0	-8.72	21.6	20.4	21.6
156	20211018BS01	1	UU试验	12.88	3.59	200	0	-3	11	1354.2	0	12.8	14.04	933.3	187	0	0	1	1	1	17.55	14.58	1122.3	189	5.94	766.65	466.65	0	511.1	500.1	0.18	0	-8.78	21.6	20.4	21.6
157	20211018BS01	1	UU试验	12.97	3.6	200	0	-3	11	1357.6	0	12.8	14.11	931.1	187	0	0	1	1	1	17.64	14.58	1120.1	189	5.93	765.55	465.55	0	510.4	499.4	0.18	0	-8.82	21.6	20.4	21.6
158	20211018BS01	1	UU试验	13.05	3.61	200	0	-3	11	1361	0	12.8	14.21	933.5	187	0	0	1	1	1	17.76	14.58	1122.5	189	5.94	766.75	466.75	0	511.2	500.2	0.18	0	-8.88	21.6	20.4	21.6
159	20211018BS01	1	UU试验	13.13	3.62	200	0	-3	11	1363.6	0	12.8	14.28	935.3	187	0	0	1	1	1	17.85	14.58	1124.3	189	5.95	767.65	467.65	0	511.8	500.8	0.18	0	-8.93	21.6	20.4	21.6
160	20211018BS01	1	UU试验	13.22	3.64	200	0	-3	11	1367.8	0	12.8	14.38	938.1	187	0	0	1	1	1	17.98	14.65	1127.1	189	5.96	769.05	469.05	0	512.7	501.7	0.18	0	-8.99	21.6	20.4	21.6
161	20211018BS01	1	UU试验	13.3	3.65	200	0	-3	11	1370.4	0	12.8	14.45	935.4	187	0	0	1	1	1	18.06	14.65	1124.4	189	5.95	767.7	467.7	0	511.8	500.8	0.18	0	-9.03	21.6	20.4	21.6
162	20211018BS01	1	UU试验	13.38	3.66	200	0	-3	11	1373.8	0	12.8	14.54	937.7	187	0	0	1	1	1	18.18	14.65	1126.7	189	5.96	768.85	468.85	0	512.6	501.6	0.18	0	-9.09	21.6	20.4	21.6
163	20211018BS01	1	UU试验	13.47	3.67	200	0	-3	11	1375.5	0	12.8	14.61	938.9	187	0	0	1	1	1	18.26	14.65	1127.9	189	5.97	769.45	469.45	0	513	502	0.18	0	-9.13	21.6	20.4	21.6
164	20211018BS01	1	UU试验	13.55	3.68	200	0	-3	11	1379.8	0	12.8	14.71	941.8	187	0	0	1	1	1	18.39	14.72	1130.8	189	5.98	770.9	470.9	0	513.9	502.9	0.18	0	-9.2	21.6	20.4	21.6
165	20211018BS01	1	UU试验	13.63	3.69	200	0	-3	11	1382.4	0	12.8	14.78	939.1	187	0	0	1	1	1	18.48	14.72	1128.1	189	5.97	769.55	469.55	0	513	502	0.18	0	-9.24	21.6	20.4	21.6
166	20211018BS01	1	UU试验	13.72	3.7	200	0	-3	11	1385.8	0	12.8	14.88	941.4	187	0	0	1	1	1	18.6	14.72	1130.4	189	5.98	770.7	470.7	0	513.8	502.8	0.18	0	-9.3	21.6	20.4	21.6
167	20211018BS01	1	UU试验	13.8	3.71	200	0	-3	11	1387.5	0	12.8	14.94	942.6	187	0	0	1	1	1	18.68	14.79	1131.6	189	5.99	771.3	471.3	0	514.2	503.2	0.18	0	-9.34	21.6	20.4	21.6
168	20211018BS01	1	UU试验	13.88	3.73	200	0	-3	11	1390.9	0	12.8	15.04	940.4	187	0	0	1	1	1	18.8	14.79	1129.4	189	5.98	770.2	470.2	0	513.5	502.5	0.18	0	-9.4	21.6	20.4	21.6
169	20211018BS01	1	UU试验	13.97	3.74	200	0	-3	11	1392.7	0	12.8	15.11	941.6	187	0	0	1	1	1	18.89	14.79	1130.6	189	5.98	770.8	470.8	0	513.9	502.9	0.18	0	-9.45	21.6	20.4	21.6
170	20211018BS01	1	UU试验	14.05	3.75	200	0	-3	11	1395.2	0	12.8	15.21	943.3	187	0	0	1	1	1	19.01	14.79	1132.3	189	5.99	771.65	471.65	0	514.4	503.4	0.17	0	-9.51	21.6	20.4	21.6
171	20211018BS01	1	UU试验	14.13	3.76	200	0	-3	11	1397.8	0	12.8	15.28	945.1	187	0	0	1	1	1	19.1	14.85	1134.1	189	6	772.55	472.55	0	515	504	0.17	0	-9.55	21.6	20.4	21.6
172	20211018BS01	1	UU试验	14.22	3.77	200	0	-3	11	1400.4	0	12.8	15.38	943	187	0	0	1	1	1	19.23	14.85	1132	189	5.99	771.5	471.5	0	514.3	503.3	0.17	0	-9.62	21.6	20.4	21.6
173	20211018BS01	1	UU试验	14.3	3.78	200	0	-3	11	1402.1	0	12.8	15.45	944.2	187	0	0	1	1	1	19.31	14.85	1133.2	189	6	772.1	472.1	0	514.7	503.7	0.17	0	-9.66	21.6	20.4	21.6
174	20211018BS01	1	UU试验	14.38	3.79	200	0	-3	11	1404.6	0	12.8	15.56	945.9	187	0	0	1	1	1	19.45	14.92	1134.9	189	6	772.95	472.95	0	515.3	504.3	0.17	0	-9.73	21.5	20.4	21.6
175	20211018BS01	1	UU试验	14.47	3.8	200	0	-3	11	1407.2	0	12.8	15.63	943.2	187	0	0	1	1	1	19.54	14.92	1132.2	189	5.99	771.6	471.6	0	514.4	503.4	0.17	0	-9.77	21.6	20.4	21.6
176	20211018BS01	1	UU试验	14.55	3.81	200	0	-3	11	1410.6	0	12.8	15.74	945.4	187	0	0	1	1	1	19.68	14.92	1134.4	189	6	772.7	472.7	0	515.1	504.1	0.17	0	-9.84	21.6	20.4	21.6
177	20211018BS01	1	UU试验	14.63	3.83	200	0	-3	11	1412.3	0	12.8	15.81	946.6	187	0	0	1	1	1	19.76	14.92	1135.6	189	6.01	773.3	473.3	0	515.5	504.5	0.17	0	-9.88	21.5	20.4	21.6
178	20211018BS01	1	UU试验	14.72	3.84	200	0	-3	11	1415.8	0	12.8	15.91	948.9	187	0	0	1	1	1	19.89	14.99	1137.9	189	6.02	774.45	474.45	0	516.3	505.3	0.17	0	-9.95	21.5	20.4	21.6
179	20211018BS01	1	UU试验	14.8	3.85	200	0	-3	11	1417.5	0	12.8	15.98	945.6	187	0	0	1	1	1	19.98	14.99	1134.6	189	6	772.8	472.8	0	515.2	504.2	0.17	0	-9.99	21.5	20.4	21.6
180	20211018BS01	1	UU试验	14.88	3.86	200	0	-3	11	1420.9	0	12.8	16.08	947.9	187	0	0	1	1	1	20.1	14.99	1136.9	189	6.02	773.95	473.95	0	516	505	0.17	0	-10.05	21.5	20.4	21.6
181	20211018BS01	1	UU试验	14.97	3.87	200	0	-3	11	1424.3	0	12.8	16.15	950.2	187	0	0	1	1	1	20.19	15.06	1139.2	189	6.03	775.1	475.1	0	516.7	505.7	0.17	0	-10.1	21.5	20.4	21.6
182	20211018BS01	1	UU试验	15.05	3.88	200	0	-3	11	1426.9	0	12.8	16.26	947.5	187	0	0	1	1	1	20.32	15.06	1136.5	189	6.01	773.75	473.75	0	515.8	504.8	0.17	0	-10.16	21.5	20.4	21.6
183	20211018BS01	1	UU试验	15.13	3.89	200	0	-3	11	1429.4	0	12.8	16.33	949.1	187	0	0	1	1	1	20.41	15.06	1138.1	189	6.02	774.55	474.55	0	516.4	505.4	0.17	0	-10.21	21.5	20.4	21.6
184	20211018BS01	1	UU试验	15.22	3.9	200	0	-3	11	1432	0	12.8	16.43	950.9	187	0	0	1	1	1	20.54	15.13	1139.9	189	6.03	775.45	475.45	0	517	506	0.17	0	-10.27	21.5	20.4	21.6
185	20211018BS01	1	UU试验	15.3	3.91	200	0	-3	11	1434.6	0	12.8	16.51	948.2	187	0	0	1	1	1	20.64	15.13	1137.2	189	6.02	774.1	474.1	0	516.1	505.1	0.17	0	-10.32	21.5	20.4	21.6
186	20211018BS01	1	UU试验	15.38	3.92	200	0	-3	11	1436.3	0	12.8	16.61	949.3	187	0	0	1	1	1	20.76	15.13	1138.3	189	6.02	774.65	474.65	0	516.4	505.4	0.17	0	-10.38	21.5	20.4	21.6
187	20211018BS01	1	UU试验	15.47	3.93	200	0	-3	11	1438.9	0	12.8	16.68	951	187	0	0	1	1	1	20.85	15.13	1140	189	6.03	775.5	475.5	0	517	506	0.17	0	-10.43	21.5	20.4	21.6
188	20211018BS01	1	UU试验	15.55	3.94	200	0	-3	11	1441.4	0	12.8	16.76	952.7	187	0	0	1	1	1	20.95	15.2	1141.7	189	6.04	776.35	476.35	0	517.6	506.6	0.17	0	-10.48	21.5	20.4	21.6
189	20211018BS01	1	UU试验	15.63	3.95	200	0	-3	11	1444	0	12.8	16.87	950	187	0	0	1	1	1	21.09	15.2	1139	189	6.03	775	475	0	516.7	505.7	0.17	0	-10.55	21.5	20.4	21.6
190	20211018BS01	1	UU试验	15.72	3.96	200	0	-3	11	1444.8	0	12.8	16.93	950.5	187	0	0	1	1	1	21.16	15.2	1139.5	189	6.03	775.25	475.25	0	516.8	505.8	0.17	0	-10.58	21.5	20.4	21.6
191	20211018BS01	1	UU试验	15.8	3.97	200	0	-3	11	1448.3	0	12.8	17.04	952.8	187	0	0	1	1	1	21.3	15.27	1141.8	189	6.04	776.4	476.4	0	517.6	506.6	0.17	0	-10.65	21.5	20.4	21.6
192	20211018BS01	1	UU试验	15.88	3.99	200	0	-3	11	1450	0	12.8	17.12	949.6	187	0	0	1	1	1	21.4	15.27	1138.6	189	6.02	774.8	474.8	0	516.5	505.5	0.17	0	-10.7	21.5	20.4	21.6
193	20211018BS01	1	UU试验	15.97	4	200	0	-3	11	1453.4	0	12.8	17.22	951.8	187	0	0	1	1	1	21.53	15.27	1140.8	189	6.04	775.9	475.9	0	517.3	506.3	0.17	0	-10.77	21.5	20.4	21.6
194	20211018BS01	1	UU试验	16.05	4.01	200	0	-3	11	1455.1	0	12.8	17.29	952.9	187	0	0	1	1	1	21.61	15.34	1141.9	189	6.04	776.45	476.45	0	517.6	506.6	0.17	0	-10.81	21.5	20.4	21.6
195	20211018BS01	1	UU试验	16.13	4.02	200	0	-3	11	1457.7	0	12.8	17.4	950.3	187	0	0	1	1	1	21.75	15.34	1139.3	189	6.03	775.15	475.15	0	516.8	505.8	0.17	0	-10.88	21.5	20.4	21.6
196	20211018BS01	1	UU试验	16.22	4.03	200	0	-3	11	1460.2	0	12.8	17.47	951.9	187	0	0	1	1	1	21.84	15.34	1140.9	189	6.04	775.95	475.95	0	517.3	506.3	0.17	0	-10.92	21.5	20.4	21.6
197	20211018BS01	1	UU试验	16.3	4.04	200	0	-3	11	1462.8	0	12.8	17.58	953.6	187	0	0	1	1	1	21.98	15.41	1142.6	189	6.05	776.8	476.8	0	517.9	506.9	0.17	0	-10.99	21.5	20.4	21.6
198	20211018BS01	1	UU试验	16.38	4.05	200	0	-3	11	1464.5	0	12.8	17.65	950.4	187	0	0	1	1	1	22.06	15.41	1139.4	189	6.03	775.2	475.2	0	516.8	505.8	0.17	0	-11.03	21.5	20.4	21.6
199	20211018BS01	1	UU试验	16.47	4.06	200	0	-3	11	1467.1	0	12.8	17.76	952	187	0	0	1	1	1	22.2	15.41	1141	189	6.04	776	476	0	517.3	506.3	0.17	0	-11.1	21.5	20.4	21.6
200	20211018BS01	1	UU试验	16.55	4.07	200	0	-3	11	1469.6	0	12.8	17.83	953.7	187	0	0	1	1	1	22.29	15.48	1142.7	189	6.05	776.85	476.85	0	517.9	506.9	0.17	0	-11.15	21.5	20.4	21.6
201	20211018BS01	1	UU试验	16.63	4.08	200	0	-3	11	1473.9	0	12.8	17.94	952.1	187	0	0	1	1	1	22.43	15.48	1141.1	189	6.04	776.05	476.05	0	517.4	506.4	0.17	0	-11.22	21.5	20.4	21.6
202	20211018BS01	1	UU试验	16.72	4.09	200	0	-3	12	1475.6	0	12.8	18.01	953.2	187	0	0	1	1	1	22.51	15.48	1141.2	188	6.07	776.6	476.6	0	517.7	505.7	0.17	0	-11.26	21.5	20.4	21.6
203	20211018BS01	1	UU试验	16.8	4.1	200	0	-3	11	1479.9	0	12.8	18.12	956	187	0	0	1	1	1	22.65	15.54	1145	189	6.06	778	478	0	518.7	507.7	0.17	0	-11.32	21.5	20.4	21.6
204	20211018BS01	1	UU试验	16.88	4.11	200	0	-3	12	1481.6	0	12.8	18.19	953.4	187	0	0	1	1	1	22.74	15.54	1141.4	188	6.07	776.7	476.7	0	517.8	505.8	0.17	0	-11.37	21.5	20.4	21.6
205	20211018BS01	1	UU试验	16.97	4.12	200	0	-3	11	1484.2	0	12.8	18.3	955.1	187	0	0	1	1	1	22.88	15.54	1144.1	189	6.05	777.55	477.55	0	518.4	507.4	0.17	0	-11.44	21.5	20.4	21.6
206	20211018BS01	1	UU试验	17.05	4.13	200	0	-3	11	1486.8	0	12.8	18.38	956.8	187	0	0	1	1	1	22.98	15.61	1145.8	189	6.06	778.4	478.4	0	518.9	507.9	0.17	0	-11.49	21.5	20.4	21.6
207	20211018BS01	1	UU试验	17.13	4.14	200	0	-3	12	1489.3	0	12.8	18.48	954.1	187	0	0	1	1	1	23.1	15.61	1142.1	188	6.07	777.05	477.05	0	518	506	0.17	0	-11.55	21.5	20.4	21.6
208	20211018BS01	1	UU试验	17.22	4.15	200	0	-3	11	1491.9	0	12.8	18.55	955.7	187	0	0	1	1	1	23.19	15.61	1144.7	189	6.06	777.85	477.85	0	518.6	507.6	0.17	0	-11.6	21.5	20.4	21.6
222	20211018BS01	1	UU试验	18.38	4.29	201	0	-3	12	1525.2	0	12.8	19.73	959.2	187	0	0	1	1	1	24.66	15.9	1148.2	189	6.08	781.1	479.6	0	520.7	508.7	0.17	0	-12.33	21.5	20.4	21.6
223	20211018BS01	1	UU试验	18.47	4.3	201	0	-3	12	1527.8	0	12.8	19.83	960.9	187	0	0	1	1	1	24.79	15.97	1149.9	189	6.08	781.95	480.45	0	521.3	509.3	0.17	0	-12.4	21.5	20.4	21.6
224	20211018BS01	1	UU试验	18.55	4.31	200	0	-3	12	1527.8	0	12.8	19.89	956.7	187	0	0	1	1	1	24.86	15.97	1144.7	188	6.09	778.35	478.35	0	518.9	506.9	0.17	0	-12.43	21.5	20.4	21.6
225	20211018BS01	1	UU试验	18.63	4.32	200	0	-3	12	1531.2	0	12.8	20	958.8	187	0	0	1	1	1	25	15.97	1146.8	188	6.1	779.4	479.4	0	519.6	507.6	0.17	0	-12.5	21.5	20.4	21.6
226	20211018BS01	1	UU试验	18.72	4.33	200	0	-3	12	1532.9	0	12.8	20.07	959.9	187	0	0	1	1	1	25.09	16.04	1147.9	188	6.11	779.95	479.95	0	520	508	0.17	0	-12.55	21.5	20.4	21.6
227	20211018BS01	1	UU试验	18.8	4.34	201	0	-3	12	1535.5	0	12.8	20.16	957.3	187	0	0	1	1	1	25.2	16.04	1146.3	189	6.07	780.15	478.65	0	520.1	508.1	0.17	0	-12.6	21.5	20.4	21.6
228	20211018BS01	1	UU试验	18.88	4.35	200	0	-3	12	1537.2	0	12.8	20.23	958.4	187	0	0	1	1	1	25.29	16.04	1146.4	188	6.1	779.2	479.2	0	519.5	507.5	0.17	0	-12.65	21.5	20.4	21.6
229	20211018BS01	1	UU试验	18.97	4.36	200	0	-3	12	1538.9	0	12.8	20.33	959.4	187	0	0	1	1	1	25.41	16.11	1147.4	188	6.1	779.7	479.7	0	519.8	507.8	0.17	0	-12.71	21.5	20.4	21.6
230	20211018BS01	1	UU试验	19.05	4.36	200	0	-3	12	1539.8	0	12.8	20.41	955.8	187	0	0	1	1	1	25.51	16.11	1143.8	188	6.08	777.9	477.9	0	518.6	506.6	0.17	0	-12.76	21.5	20.4	21.6
231	20211018BS01	1	UU试验	19.13	4.37	200	0	-3	12	1541.5	0	12.8	20.51	956.9	187	0	0	1	1	1	25.64	16.11	1144.9	188	6.09	778.45	478.45	0	519	507	0.17	0	-12.82	21.5	20.4	21.6
232	20211018BS01	1	UU试验	19.22	4.38	200	0	-3	12	1543.2	0	12.8	20.58	957.9	187	0	0	1	1	1	25.73	16.18	1145.9	188	6.1	778.95	478.95	0	519.3	507.3	0.17	0	-12.87	21.5	20.4	21.6
233	20211018BS01	1	UU试验	19.3	4.39	200	0	-3	12	1545.8	0	12.8	20.69	955.4	187	0	0	1	1	1	25.86	16.18	1143.4	188	6.08	777.7	477.7	0	518.5	506.5	0.17	0	-12.93	21.5	20.4	21.6
234	20211018BS01	1	UU试验	19.38	4.4	200	0	-3	12	1547.5	0	12.8	20.76	956.4	187	0	0	1	1	1	25.95	16.18	1144.4	188	6.09	778.2	478.2	0	518.8	506.8	0.17	0	-12.98	21.5	20.4	21.6
248	20211018BS01	1	UU试验	20.55	4.53	200	0	-3	12	1574	0	12.8	22	951.6	187	0	0	1	1	1	27.5	16.54	1139.6	188	6.06	775.8	475.8	0	517.2	505.2	0.17	0	-13.75	21.5	20.4	21.6
249	20211018BS01	1	UU试验	20.63	4.54	200	0	-3	12	1576.6	0	12.8	22.11	953.2	187	0	0	1	1	1	27.64	16.61	1141.2	188	6.07	776.6	476.6	0	517.7	505.7	0.17	0	-13.82	21.5	20.4	21.6
250	20211018BS01	1	UU试验	20.72	4.55	200	0	-3	12	1578.3	0	12.8	22.18	950.2	187	0	0	1	1	1	27.73	16.61	1138.2	188	6.05	775.1	475.1	0	516.7	504.7	0.17	0	-13.87	21.4	20.4	21.6
251	20211018BS01	1	UU试验	20.8	4.56	200	0	-3	12	1580	0	12.8	22.29	951.2	187	0	0	1	1	1	27.86	16.61	1139.2	188	6.06	775.6	475.6	0	517.1	505.1	0.17	0	-13.93	21.4	20.4	21.6
252	20211018BS01	1	UU试验	20.88	4.57	200	0	-3	12	1580.9	0	12.8	22.36	951.8	187	0	0	1	1	1	27.95	16.68	1139.8	188	6.06	775.9	475.9	0	517.3	505.3	0.17	0	-13.98	21.4	20.4	21.6
253	20211018BS01	1	UU试验	20.97	4.58	200	0	-3	12	1584.3	0	12.8	22.46	949.8	187	0	0	1	1	1	28.08	16.68	1137.8	188	6.05	774.9	474.9	0	516.6	504.6	0.17	0	-14.04	21.4	20.4	21.6
254	20211018BS01	1	UU试验	21.05	4.59	200	0	-3	12	1586.8	0	12.8	22.54	951.3	187	0	0	1	1	1	28.18	16.68	1139.3	188	6.06	775.65	475.65	0	517.1	505.1	0.17	0	-14.09	21.4	20.4	21.6
255	20211018BS01	1	UU试验	21.13	4.6	200	0	-3	12	1588.6	0	12.8	22.64	952.4	187	0	0	1	1	1	28.3	16.76	1140.4	188	6.07	776.2	476.2	0	517.5	505.5	0.17	0	-14.15	21.4	20.4	21.6
256	20211018BS01	1	UU试验	21.22	4.61	200	0	-3	12	1590.3	0	12.8	22.72	948.9	187	0	0	1	1	1	28.4	16.76	1136.9	188	6.05	774.45	474.45	0	516.3	504.3	0.17	0	-14.2	21.4	20.4	21.6
257	20211018BS01	1	UU试验	21.3	4.62	200	0	-3	12	1591.1	0	12.8	22.83	949.3	187	0	0	1	1	1	28.54	16.83	1137.3	188	6.05	774.65	474.65	0	516.4	504.4	0.17	0	-14.27	21.4	20.4	21.6
258	20211018BS01	1	UU试验	21.38	4.62	200	0	-3	12	1592.8	0	12.8	22.9	946.4	187	0	0	1	1	1	28.62	16.83	1134.4	188	6.03	773.2	473.2	0	515.5	503.5	0.17	0	-14.31	21.4	20.4	21.6
259	20211018BS01	1	UU试验	21.47	4.63	200	0	-3	12	1594.5	0	12.8	23.01	947.4	187	0	0	1	1	1	28.76	16.83	1135.4	188	6.04	773.7	473.7	0	515.8	503.8	0.17	0	-14.38	21.4	20.4	21.6
260	20211018BS01	1	UU试验	21.55	4.64	200	0	-3	12	1596.3	0	12.8	23.08	948.5	187	0	0	1	1	1	28.85	16.9	1136.5	188	6.05	774.25	474.25	0	516.2	504.2	0.17	0	-14.43	21.4	20.4	21.6
274	20211018BS01	1	UU试验	22.72	4.77	200	0	-3	12	1621.9	0	12.8	24.31	943.5	187	0	0	1	1	1	30.39	17.27	1131.5	188	6.02	771.75	471.75	0	514.5	502.5	0.17	0	-15.2	21.4	20.4	21.6
275	20211018BS01	1	UU试验	22.8	4.77	200	0	-3	12	1624.5	0	12.8	24.41	940.6	187	0	0	1	1	1	30.51	17.27	1128.6	188	6	770.3	470.3	0	513.5	501.5	0.18	0	-15.26	21.4	20.4	21.6
276	20211018BS01	1	UU试验	22.88	4.78	200	0	-3	12	1626.2	0	12.8	24.47	941.6	187	0	0	1	1	1	30.59	17.27	1129.6	188	6.01	770.8	470.8	0	513.9	501.9	0.18	0	-15.3	21.4	20.4	21.6
277	20211018BS01	1	UU试验	22.97	4.79	200	0	-3	12	1628.8	0	12.8	24.57	943.1	187	0	0	1	1	1	30.71	17.34	1131.1	188	6.02	771.55	471.55	0	514.4	502.4	0.17	0	-15.36	21.4	20.4	21.6
278	20211018BS01	1	UU试验	23.05	4.8	200	0	-3	12	1631.3	0	12.8	24.64	940.8	187	0	0	1	1	1	30.8	17.34	1128.8	188	6	770.4	470.4	0	513.6	501.6	0.18	0	-15.4	21.4	20.4	21.6
279	20211018BS01	1	UU试验	23.13	4.81	200	0	-3	12	1633	0	12.8	24.73	941.8	187	0	0	1	1	1	30.91	17.34	1129.8	188	6.01	770.9	470.9	0	513.9	501.9	0.18	0	-15.46	21.4	20.4	21.6
280	20211018BS01	1	UU试验	23.22	4.82	200	0	-3	12	1633.9	0	12.8	24.8	942.3	187	0	0	1	1	1	31	17.41	1130.3	188	6.01	771.15	471.15	0	514.1	502.1	0.18	0	-15.5	21.4	20.4	21.6
281	20211018BS01	1	UU试验	23.3	4.83	200	0	-3	12	1634.7	0	12.8	24.9	938.9	187	0	0	1	1	1	31.13	17.41	1126.9	188	5.99	769.45	469.45	0	513	501	0.18	0	-15.57	21.4	20.4	21.6
282	20211018BS01	1	UU试验	23.38	4.84	200	0	-3	12	1636.5	0	12.8	24.97	940	187	0	0	1	1	1	31.21	17.41	1128	188	6	770	470	0	513.3	501.3	0.18	0	-15.61	21.4	20.4	21.6
283	20211018BS01	1	UU试验	23.47	4.84	200	0	-3	12	1637.3	0	12.8	25.06	940.4	187	0	0	1	1	1	31.33	17.49	1128.4	188	6	770.2	470.2	0	513.5	501.5	0.18	0	-15.67	21.4	20.4	21.6
284	20211018BS01	1	UU试验	23.55	4.85	200	0	-3	12	1637.3	0	12.8	25.13	936.1	187	0	0	1	1	1	31.41	17.49	1124.1	188	5.98	768.05	468.05	0	512	500	0.18	0	-15.71	21.4	20.4	21.6
285	20211018BS01	1	UU试验	23.63	4.86	200	0	-3	12	1639	0	12.8	25.24	937.1	187	0	0	1	1	1	31.55	17.56	1125.1	188	5.98	768.55	468.55	0	512.4	500.4	0.18	0	-15.78	21.4	20.4	21.6
286	20211018BS01	1	UU试验	23.72	4.87	200	0	-3	12	1640.7	0	12.8	25.31	934.3	187	0	0	1	1	1	31.64	17.56	1122.3	188	5.97	767.15	467.15	0	511.4	499.4	0.18	0	-15.82	21.4	20.4	21.6
209	20211018BS01	1	UU试验	17.3	4.16	200	0	-3	12	1495.3	0	12.8	18.66	957.9	187	0	0	1	1	1	23.33	15.69	1145.9	188	6.1	778.95	478.95	0	519.3	507.3	0.17	0	-11.67	21.5	20.4	21.6
210	20211018BS01	1	UU试验	17.38	4.17	200	0	-3	12	1497.9	0	12.8	18.72	954.7	187	0	0	1	1	1	23.4	15.69	1142.7	188	6.08	777.35	477.35	0	518.2	506.2	0.17	0	-11.7	21.5	20.4	21.6
211	20211018BS01	1	UU试验	17.47	4.18	200	0	-3	11	1500.4	0	12.8	18.83	956.3	187	0	0	1	1	1	23.54	15.69	1145.3	189	6.06	778.15	478.15	0	518.8	507.8	0.17	0	-11.77	21.5	20.4	21.6
212	20211018BS01	1	UU试验	17.55	4.19	200	0	-3	12	1501.3	0	12.8	18.9	956.9	187	0	0	1	1	1	23.62	15.69	1144.9	188	6.09	778.45	478.45	0	519	507	0.17	0	-11.81	21.5	20.4	21.6
213	20211018BS01	1	UU试验	17.63	4.2	200	0	-3	12	1504.7	0	12.8	19	959	187	0	0	1	1	1	23.75	15.76	1147	188	6.1	779.5	479.5	0	519.7	507.7	0.17	0	-11.88	21.5	20.4	21.6
214	20211018BS01	1	UU试验	17.72	4.21	200	0	-3	11	1506.4	0	12.8	19.07	955.8	187	0	0	1	1	1	23.84	15.76	1144.8	189	6.06	777.9	477.9	0	518.6	507.6	0.17	0	-11.92	21.5	20.4	21.6
215	20211018BS01	1	UU试验	17.8	4.22	200	0	-3	12	1509	0	12.8	19.17	957.5	187	0	0	1	1	1	23.96	15.76	1145.5	188	6.09	778.75	478.75	0	519.2	507.2	0.17	0	-11.98	21.5	20.4	21.6
216	20211018BS01	1	UU试验	17.88	4.23	200	0	-3	12	1510.7	0	12.8	19.24	958.6	187	0	0	1	1	1	24.05	15.83	1146.6	188	6.1	779.3	479.3	0	519.5	507.5	0.17	0	-12.03	21.5	20.4	21.6
217	20211018BS01	1	UU试验	17.97	4.24	200	0	-3	12	1513.3	0	12.8	19.34	956	187	0	0	1	1	1	24.18	15.83	1144	188	6.09	778	478	0	518.7	506.7	0.17	0	-12.09	21.5	20.4	21.6
218	20211018BS01	1	UU试验	18.05	4.25	200	0	-3	11	1515	0	12.8	19.41	957	187	0	0	1	1	1	24.26	15.83	1146	189	6.06	778.5	478.5	0	519	508	0.17	0	-12.13	21.5	20.4	21.6
219	20211018BS01	1	UU试验	18.13	4.26	200	0	-3	11	1518.4	0	12.8	19.51	959.2	187	0	0	1	1	1	24.39	15.9	1148.2	189	6.08	779.6	479.6	0	519.7	508.7	0.17	0	-12.2	21.5	20.4	21.6
220	20211018BS01	1	UU试验	18.22	4.27	201	0	-3	12	1520.1	0	12.8	19.57	956	187	0	0	1	1	1	24.46	15.9	1145	189	6.06	779.5	478	0	519.7	507.7	0.17	0	-12.23	21.5	20.4	21.6
221	20211018BS01	1	UU试验	18.3	4.28	200	0	-3	12	1523.5	0	12.8	19.67	958.2	187	0	0	1	1	1	24.59	15.9	1146.2	188	6.1	779.1	479.1	0	519.4	507.4	0.17	0	-12.3	21.5	20.4	21.6
235	20211018BS01	1	UU试验	19.47	4.41	200	0	-3	12	1549.2	0	12.8	20.87	957.5	187	0	0	1	1	1	26.09	16.25	1145.5	188	6.09	778.75	478.75	0	519.2	507.2	0.17	0	-13.05	21.5	20.4	21.6
236	20211018BS01	1	UU试验	19.55	4.42	200	0	-3	12	1550.9	0	12.8	20.94	954.4	187	0	0	1	1	1	26.18	16.25	1142.4	188	6.08	777.2	477.2	0	518.1	506.1	0.17	0	-13.09	21.5	20.4	21.6
237	20211018BS01	1	UU试验	19.63	4.43	200	0	-3	12	1554.3	0	12.8	21.04	956.5	187	0	0	1	1	1	26.3	16.25	1144.5	188	6.09	778.25	478.25	0	518.8	506.8	0.17	0	-13.15	21.5	20.4	21.6
238	20211018BS01	1	UU试验	19.72	4.44	200	0	-3	12	1555.2	0	12.8	21.11	957	187	0	0	1	1	1	26.39	16.32	1145	188	6.09	778.5	478.5	0	519	507	0.17	0	-13.2	21.5	20.4	21.6
239	20211018BS01	1	UU试验	19.8	4.45	200	0	-3	12	1557.8	0	12.8	21.21	954.5	187	0	0	1	1	1	26.51	16.32	1142.5	188	6.08	777.25	477.25	0	518.2	506.2	0.17	0	-13.26	21.5	20.4	21.6
240	20211018BS01	1	UU试验	19.88	4.46	200	0	-3	12	1558.6	0	12.8	21.28	955	187	0	0	1	1	1	26.6	16.32	1143	188	6.08	777.5	477.5	0	518.3	506.3	0.17	0	-13.3	21.5	20.4	21.6
241	20211018BS01	1	UU试验	19.97	4.47	200	0	-3	12	1561.2	0	12.8	21.39	956.6	187	0	0	1	1	1	26.74	16.39	1144.6	188	6.09	778.3	478.3	0	518.9	506.9	0.17	0	-13.37	21.5	20.4	21.6
242	20211018BS01	1	UU试验	20.05	4.48	200	0	-3	12	1562.9	0	12.8	21.46	953.6	187	0	0	1	1	1	26.83	16.39	1141.6	188	6.07	776.8	476.8	0	517.9	505.9	0.17	0	-13.42	21.5	20.4	21.6
243	20211018BS01	1	UU试验	20.13	4.49	200	0	-3	12	1565.5	0	12.8	21.57	955.2	187	0	0	1	1	1	26.96	16.47	1143.2	188	6.08	777.6	477.6	0	518.4	506.4	0.17	0	-13.48	21.5	20.4	21.6
244	20211018BS01	1	UU试验	20.22	4.5	200	0	-3	12	1565.5	0	12.8	21.64	950.5	187	0	0	1	1	1	27.05	16.47	1138.5	188	6.06	775.25	475.25	0	516.8	504.8	0.17	0	-13.53	21.5	20.4	21.6
245	20211018BS01	1	UU试验	20.3	4.51	200	0	-3	12	1568.9	0	12.8	21.75	952.6	187	0	0	1	1	1	27.19	16.47	1140.6	188	6.07	776.3	476.3	0	517.5	505.5	0.17	0	-13.6	21.5	20.4	21.6
246	20211018BS01	1	UU试验	20.38	4.51	200	0	-3	12	1569.7	0	12.8	21.82	953.1	187	0	0	1	1	1	27.28	16.54	1141.1	188	6.07	776.55	476.55	0	517.7	505.7	0.17	0	-13.64	21.5	20.4	21.6
247	20211018BS01	1	UU试验	20.47	4.52	200	0	-3	12	1572.3	0	12.8	21.93	950.6	187	0	0	1	1	1	27.41	16.54	1138.6	188	6.06	775.3	475.3	0	516.9	504.9	0.17	0	-13.71	21.5	20.4	21.6
261	20211018BS01	1	UU试验	21.63	4.65	200	0	-3	12	1598	0	12.8	23.19	945.6	187	0	0	1	1	1	28.99	16.9	1133.6	188	6.03	772.8	472.8	0	515.2	503.2	0.17	0	-14.5	21.4	20.4	21.6
262	20211018BS01	1	UU试验	21.72	4.66	200	0	-3	12	1600.5	0	12.8	23.26	947	187	0	0	1	1	1	29.08	16.9	1135	188	6.04	773.5	473.5	0	515.7	503.7	0.17	0	-14.54	21.4	20.4	21.6
263	20211018BS01	1	UU试验	21.8	4.67	200	0	-3	12	1603.1	0	12.8	23.37	948.6	187	0	0	1	1	1	29.21	16.97	1136.6	188	6.05	774.3	474.3	0	516.2	504.2	0.17	0	-14.61	21.4	20.4	21.6
264	20211018BS01	1	UU试验	21.88	4.68	200	0	-3	12	1604.8	0	12.8	23.44	945.7	187	0	0	1	1	1	29.3	16.97	1133.7	188	6.03	772.85	472.85	0	515.2	503.2	0.17	0	-14.65	21.4	20.4	21.6
265	20211018BS01	1	UU试验	21.97	4.69	200	0	-3	12	1609.1	0	12.8	23.55	948.2	187	0	0	1	1	1	29.44	16.97	1136.2	188	6.04	774.1	474.1	0	516.1	504.1	0.17	0	-14.72	21.4	20.4	21.6
266	20211018BS01	1	UU试验	22.05	4.7	200	0	-3	12	1609.9	0	12.8	23.62	948.7	187	0	0	1	1	1	29.53	17.05	1136.7	188	6.05	774.35	474.35	0	516.2	504.2	0.17	0	-14.77	21.4	20.4	21.6
267	20211018BS01	1	UU试验	22.13	4.7	200	0	-3	12	1613.4	0	12.8	23.73	946.3	187	0	0	1	1	1	29.66	17.05	1134.3	188	6.03	773.15	473.15	0	515.4	503.4	0.17	0	-14.83	21.4	20.4	21.6
268	20211018BS01	1	UU试验	22.22	4.71	200	0	-3	12	1614.2	0	12.8	23.8	946.7	187	0	0	1	1	1	29.75	17.12	1134.7	188	6.04	773.35	473.35	0	515.6	503.6	0.17	0	-14.88	21.4	20.4	21.6
269	20211018BS01	1	UU试验	22.3	4.72	200	0	-3	12	1615.1	0	12.8	23.9	943.4	187	0	0	1	1	1	29.88	17.12	1131.4	188	6.02	771.7	471.7	0	514.5	502.5	0.17	0	-14.94	21.4	20.4	21.6
270	20211018BS01	1	UU试验	22.38	4.73	200	0	-3	12	1615.9	0	12.8	23.97	943.9	187	0	0	1	1	1	29.96	17.12	1131.9	188	6.02	771.95	471.95	0	514.6	502.6	0.17	0	-14.98	21.4	20.4	21.6
271	20211018BS01	1	UU试验	22.47	4.74	200	0	-3	12	1617.6	0	12.8	24.07	944.9	187	0	0	1	1	1	30.09	17.19	1132.9	188	6.03	772.45	472.45	0	515	503	0.17	0	-15.05	21.4	20.4	21.6
272	20211018BS01	1	UU试验	22.55	4.75	200	0	-3	12	1620.2	0	12.8	24.14	942.5	187	0	0	1	1	1	30.18	17.19	1130.5	188	6.01	771.25	471.25	0	514.2	502.2	0.18	0	-15.09	21.4	20.4	21.6
273	20211018BS01	1	UU试验	22.63	4.76	200	0	-3	12	1621.1	0	12.8	24.24	943	187	0	0	1	1	1	30.3	17.19	1131	188	6.02	771.5	471.5	0	514.3	502.3	0.17	0	-15.15	21.4	20.4	21.6
287	20211018BS01	1	UU试验	23.8	4.88	200	0	-3	12	1643.3	0	12.8	25.42	935.8	187	0	0	1	1	1	31.78	17.56	1123.8	188	5.98	767.9	467.9	0	511.9	499.9	0.18	0	-15.89	21.4	20.4	21.6
288	20211018BS01	1	UU试验	23.88	4.89	200	0	-3	12	1644.2	0	12.8	25.49	936.3	187	0	0	1	1	1	31.86	17.64	1124.3	188	5.98	768.15	468.15	0	512.1	500.1	0.18	0	-15.93	21.4	20.4	21.6
289	20211018BS01	1	UU试验	23.97	4.9	200	0	-3	12	1645	0	12.8	25.6	932.5	187	0	0	1	1	1	32	17.64	1120.5	188	5.96	766.25	466.25	0	510.8	498.8	0.18	0	-16	21.4	20.4	21.6
290	20211018BS01	1	UU试验	24.05	4.9	200	0	-3	12	1646.7	0	12.8	25.66	933.5	187	0	0	1	1	1	32.08	17.64	1121.5	188	5.97	766.75	466.75	0	511.2	499.2	0.18	0	-16.04	21.4	20.4	21.6
291	20211018BS01	1	UU试验	24.13	4.91	200	0	-3	12	1647.6	0	12.8	25.77	934	187	0	0	1	1	1	32.21	17.71	1122	188	5.97	767	467	0	511.3	499.3	0.18	0	-16.11	21.4	20.4	21.6
292	20211018BS01	1	UU试验	24.22	4.92	200	0	-3	12	1650.1	0	12.8	25.84	931.7	187	0	0	1	1	1	32.3	17.71	1119.7	188	5.96	765.85	465.85	0	510.6	498.6	0.18	0	-16.15	21.4	20.4	21.6
293	20211018BS01	1	UU试验	24.3	4.93	200	0	-3	12	1651.9	0	12.8	25.95	932.7	187	0	0	1	1	1	32.44	17.79	1120.7	188	5.96	766.35	466.35	0	510.9	498.9	0.18	0	-16.22	21.4	20.4	21.6
294	20211018BS01	1	UU试验	24.38	4.94	200	0	-3	12	1652.7	0	12.8	26.02	929	187	0	0	1	1	1	32.53	17.79	1117	188	5.94	764.5	464.5	0	509.7	497.7	0.18	0	-16.27	21.4	20.4	21.6
