# Supplementary material for: Effect of freeze‒thaw cycles on root–Soil composite mechanical properties and slope stability
Source: PLoS One. 2024 Apr 25;19(4):e0302409. doi: 10.1371/journal.pone.0302409 (PMC11045164; doi:10.1371/journal.pone.0302409)
Supplement: S1 File — (ZIP) [file pone.0302409.s001.zip › Original data/original data/三轴/200kpa/200kpa改/(D2G0,200kpa)20211021BS05_uu_1.xlsx]

## Sheet: _20211021BS05_uu_1
ID	GCID	SpecimenID	TstMode	TimeMin	Squareroot	WeiYa	wytb	FanYa1	KongYa	CR	fytb	TiBian	ZhouXWeiYi	Q1dQ3	TargetWY	TargetFY1	TargetZYLC	TargetStrainSpd	TargetSYWD	TargetZTWD	E1	TuArea	Q11	Q31	Q11cQ31	HalfQ1pQ3	HalfQ1dQ3	Saturation	HalfQ11pQ31	Q1	K0	Ev	Er	sywd	ttwd	ztwd
1	20211021BS05	1	UU试验	0	0	198	0	4	0	0	0	38.3	0	3.8	182	0	0	1	1	1	0	12	0	0	0	0	0	0	0	0	0	0	0	31.6	28.6	31.7
2	20211021BS05	1	UU试验	0.07	0.26	198	0	-2	37	6.8	0	38.3	0	5.7	182	0	0	1	1	1	0	12	166.7	161	1.04	299.85	2.85	0	199.9	162.9	0.97	0	0	31.6	28.6	31.7
3	20211021BS05	1	UU试验	0.12	0.34	197	0	-2	37	12.8	0	38.3	0.03	10.7	182	0	0	1	1	1	0.04	12	170.7	160	1.07	300.85	5.35	0	200.6	163.6	0.95	0	-0.02	31.6	28.6	31.7
4	20211021BS05	1	UU试验	0.22	0.47	199	0	-2	37	26.5	0	38.3	0.16	22.1	182	0	0	1	1	1	0.2	12	184.1	162	1.14	309.55	11.05	0	206.4	169.4	0.9	0	-0.1	31.6	28.6	31.6
5	20211021BS05	1	UU试验	0.47	0.68	198	0	-2	38	47	0	38.3	0.47	39.2	182	0	0	1	1	1	0.59	12.06	199.2	160	1.24	316.6	19.6	0	211.1	173.1	0.83	0	-0.3	31.6	28.7	31.6
6	20211021BS05	1	UU试验	0.93	0.97	198	0	-2	38	64.2	0	38.3	0.99	53.2	182	0	0	1	1	1	1.24	12.12	213.2	160	1.33	323.6	26.6	0	215.7	177.7	0.79	0	-0.62	31.5	28.7	31.5
7	20211021BS05	1	UU试验	1.02	1.01	198	0	-2	38	68.4	0	38.3	1.07	56.4	182	0	0	1	1	1	1.34	12.19	216.4	160	1.35	325.2	28.2	0	216.8	178.8	0.78	0	-0.67	31.5	28.7	31.5
8	20211021BS05	1	UU试验	1.1	1.05	198	0	-2	38	72.7	0	38.3	1.18	59.6	182	0	0	1	1	1	1.48	12.19	219.6	160	1.37	326.8	29.8	0	217.9	179.9	0.77	0	-0.74	31.5	28.7	31.5
9	20211021BS05	1	UU试验	1.18	1.09	198	0	-2	39	77.8	0	38.3	1.25	63.8	182	0	0	1	1	1	1.56	12.19	222.8	159	1.4	328.9	31.9	0	219.3	180.3	0.76	0	-0.78	31.5	28.7	31.5
10	20211021BS05	1	UU试验	1.27	1.13	197	0	-2	38	83	0	38.3	1.37	68.1	182	0	0	1	1	1	1.71	12.19	227.1	159	1.43	329.55	34.05	0	219.7	181.7	0.74	0	-0.86	31.5	28.7	31.5
11	20211021BS05	1	UU试验	1.35	1.16	199	0	-1	39	84.7	0	40.1	1.45	69.5	182	0	0	1	1	1	1.81	12.25	229.5	160	1.43	333.25	34.75	0	222.2	183.2	0.74	0	-0.91	31.5	28.7	31.5
12	20211021BS05	1	UU试验	1.43	1.2	198	0	-2	39	86.4	0	38.3	1.56	70.5	182	0	0	1	1	1	1.95	12.25	229.5	159	1.44	332.25	35.25	0	221.5	182.5	0.74	0	-0.98	31.5	28.7	31.5
13	20211021BS05	1	UU试验	1.52	1.23	198	0	-2	39	87.3	0	38.3	1.64	71.3	182	0	0	1	1	1	2.05	12.25	230.3	159	1.45	332.65	35.65	0	221.8	182.8	0.74	0	-1.02	31.4	28.7	31.5
14	20211021BS05	1	UU试验	1.6	1.26	198	0	-1	39	87.3	0	40.1	1.76	71.3	182	0	0	1	1	1	2.2	12.25	230.3	159	1.45	332.65	35.65	0	221.8	182.8	0.74	0	-1.1	31.4	28.7	31.5
15	20211021BS05	1	UU试验	1.68	1.3	199	0	-2	39	88.1	0	40.1	1.83	71.9	182	0	0	1	1	1	2.29	12.31	231.9	160	1.45	334.45	35.95	0	223	184	0.73	0	-1.15	31.4	28.7	31.4
16	20211021BS05	1	UU试验	1.77	1.33	198	0	-2	39	89	0	40.1	1.94	72.3	182	0	0	1	1	1	2.42	12.31	231.3	159	1.45	333.15	36.15	0	222.1	183.1	0.73	0	-1.21	31.4	28.7	31.4
17	20211021BS05	1	UU试验	1.85	1.36	198	0	-1	40	89.8	0	40.1	2.03	72.9	182	0	0	1	1	1	2.54	12.31	230.9	158	1.46	333.45	36.45	0	222.3	182.3	0.73	0	-1.27	31.4	28.8	31.4
18	20211021BS05	1	UU试验	1.93	1.39	198	0	-2	39	89.8	0	40.1	2.15	72.9	182	0	0	1	1	1	2.69	12.31	231.9	159	1.46	333.45	36.45	0	222.3	183.3	0.73	0	-1.35	31.4	28.8	31.4
19	20211021BS05	1	UU试验	2.02	1.42	197	0	-2	40	90.7	0	40.1	2.22	73.7	182	0	0	1	1	1	2.78	12.37	230.7	157	1.47	332.35	36.85	0	221.6	181.6	0.73	0	-1.39	31.4	28.8	31.4
20	20211021BS05	1	UU试验	2.1	1.45	198	0	-2	40	92.4	0	40.1	2.34	74.7	182	0	0	1	1	1	2.93	12.37	232.7	158	1.47	334.35	37.35	0	222.9	182.9	0.73	0	-1.47	31.4	28.8	31.4
21	20211021BS05	1	UU试验	2.18	1.48	197	0	-2	39	95	0	40.1	2.42	76.8	182	0	0	1	1	1	3.03	12.37	234.8	158	1.49	333.9	38.4	0	222.6	183.6	0.72	0	-1.52	31.4	28.8	31.4
22	20211021BS05	1	UU试验	2.27	1.51	198	0	-2	40	99.2	0	40.1	2.53	80.2	182	0	0	1	1	1	3.16	12.37	238.2	158	1.51	337.1	40.1	0	224.7	184.7	0.71	0	-1.58	31.4	28.8	31.4
23	20211021BS05	1	UU试验	2.35	1.53	198	0	-2	40	100.9	0	40.1	2.61	81.6	182	0	0	1	1	1	3.26	12.43	239.6	158	1.52	337.8	40.8	0	225.2	185.2	0.71	0	-1.63	31.4	28.8	31.4
24	20211021BS05	1	UU试验	2.43	1.56	197	0	-2	40	127.5	0	40.1	2.73	102.6	182	0	0	1	1	1	3.41	12.43	259.6	157	1.65	346.8	51.3	0	231.2	191.2	0.66	0	-1.71	31.3	28.8	31.3
25	20211021BS05	1	UU试验	2.52	1.59	198	0	-2	40	170.2	0	40.1	2.81	136.9	182	0	0	1	1	1	3.51	12.43	294.9	158	1.87	365.45	68.45	0	243.6	203.6	0.59	0	-1.76	31.3	28.8	31.3
26	20211021BS05	1	UU试验	2.6	1.61	198	0	-1	41	218.1	0	42	2.93	175.5	182	0	0	1	1	1	3.66	12.43	332.5	157	2.12	384.75	87.75	0	256.5	215.5	0.53	0	-1.83	31.4	28.8	31.3
27	20211021BS05	1	UU试验	2.68	1.64	198	0	-2	41	243.8	0	42	3.01	196.1	182	0	0	1	1	1	3.76	12.5	353.1	157	2.25	395.05	98.05	0	263.4	222.4	0.5	0	-1.88	31.3	28.8	31.3
28	20211021BS05	1	UU试验	2.77	1.66	198	0	-2	42	278	0	42	3.12	222.4	182	0	0	1	1	1	3.9	12.5	378.4	156	2.43	408.2	111.2	0	272.1	230.1	0.47	0	-1.95	31.3	28.8	31.3
29	20211021BS05	1	UU试验	2.85	1.69	198	0	-2	42	297.7	0	42	3.2	238.2	182	0	0	1	1	1	4	12.5	394.2	156	2.53	416.1	119.1	0	277.4	235.4	0.45	0	-2	31.3	28.8	31.3
30	20211021BS05	1	UU试验	2.93	1.71	198	0	-2	42	327.6	0	42	3.31	262.1	182	0	0	1	1	1	4.14	12.5	418.1	156	2.68	428.05	131.05	0	285.4	243.4	0.43	0	-2.07	31.3	28.8	31.3
31	20211021BS05	1	UU试验	3.02	1.74	197	0	-2	43	347.3	0	43.8	3.39	277.8	182	0	0	1	1	1	4.24	12.56	431.8	154	2.8	434.4	138.9	0	289.6	246.6	0.41	0	-2.12	31.3	28.8	31.3
32	20211021BS05	1	UU试验	3.1	1.76	198	0	-2	44	372.1	0	43.8	3.51	296.3	182	0	0	1	1	1	4.39	12.56	450.3	154	2.92	445.15	148.15	0	296.8	252.8	0.4	0	-2.2	31.3	28.8	31.2
33	20211021BS05	1	UU试验	3.18	1.78	197	0	-2	44	389.2	0	43.8	3.58	309.9	182	0	0	1	1	1	4.47	12.56	462.9	153	3.03	450.45	154.95	0	300.3	256.3	0.39	0	-2.24	31.3	28.8	31.2
34	20211021BS05	1	UU试验	3.27	1.81	198	0	-1	45	412.3	0	45.6	3.69	328.3	182	0	0	1	1	1	4.61	12.56	481.3	153	3.15	461.15	164.15	0	307.4	262.4	0.38	0	-2.31	31.3	28.8	31.2
35	20211021BS05	1	UU试验	3.35	1.83	198	0	-2	45	428.6	0	45.6	3.76	341.2	182	0	0	1	1	1	4.7	12.62	494.2	153	3.23	467.6	170.6	0	311.7	266.7	0.37	0	-2.35	31.3	28.8	31.2
36	20211021BS05	1	UU试验	3.43	1.85	198	0	-2	46	450	0	45.6	3.87	356.6	182	0	0	1	1	1	4.84	12.62	508.6	152	3.35	475.3	178.3	0	316.9	270.9	0.36	0	-2.42	31.3	28.8	31.2
37	20211021BS05	1	UU试验	3.52	1.88	198	0	-2	46	461.9	0	45.6	3.94	366	182	0	0	1	1	1	4.93	12.62	518	152	3.41	480	183	0	320	274	0.35	0	-2.47	31.2	28.8	31.2
38	20211021BS05	1	UU试验	3.6	1.9	198	0	-2	47	484.2	0	47.4	4.05	383.7	182	0	0	1	1	1	5.06	12.62	534.7	151	3.54	488.85	191.85	0	325.9	278.9	0.34	0	-2.53	31.2	28.8	31.2
39	20211021BS05	1	UU试验	3.68	1.92	198	0	-2	47	496.2	0	47.4	4.12	393.2	182	0	0	1	1	1	5.15	12.62	544.2	151	3.6	493.6	196.6	0	329.1	282.1	0.33	0	-2.58	31.2	28.8	31.2
40	20211021BS05	1	UU试验	3.77	1.94	198	0	-2	47	515.8	0	47.4	4.22	408.7	182	0	0	1	1	1	5.28	12.69	559.7	151	3.71	501.35	204.35	0	334.2	287.2	0.33	0	-2.64	31.2	28.8	31.1
41	20211021BS05	1	UU试验	3.85	1.96	198	0	-2	48	527	0	49.3	4.3	415.3	182	0	0	1	1	1	5.38	12.69	565.3	150	3.77	504.65	207.65	0	336.4	288.4	0.32	0	-2.69	31.2	28.8	31.1
42	20211021BS05	1	UU试验	3.93	1.98	198	0	-1	49	544.9	0	49.3	4.4	429.4	182	0	0	1	1	1	5.5	12.69	578.4	149	3.88	511.7	214.7	0	341.1	292.1	0.32	0	-2.75	31.2	28.8	31.1
43	20211021BS05	1	UU试验	4.02	2	198	0	-2	49	555.2	0	49.3	4.48	437.5	182	0	0	1	1	1	5.6	12.69	586.5	149	3.94	515.75	218.75	0	343.8	294.8	0.31	0	-2.8	31.2	28.8	31.1
44	20211021BS05	1	UU试验	4.1	2.02	198	0	-1	50	570.6	0	51.1	4.58	449.6	182	0	0	1	1	1	5.72	12.75	597.6	148	4.04	521.8	224.8	0	347.9	297.9	0.31	0	-2.86	31.2	28.8	31.1
45	20211021BS05	1	UU试验	4.18	2.05	198	0	-2	50	580.8	0	51.1	4.65	455.5	182	0	0	1	1	1	5.81	12.75	603.5	148	4.08	524.75	227.75	0	349.8	299.8	0.3	0	-2.91	31.2	28.8	31.1
46	20211021BS05	1	UU试验	4.27	2.07	198	0	-2	50	598	0	51.1	4.76	469	182	0	0	1	1	1	5.95	12.75	617	148	4.17	531.5	234.5	0	354.3	304.3	0.3	0	-2.98	31.2	28.8	31
47	20211021BS05	1	UU试验	4.35	2.09	198	0	-2	51	606.5	0	51.1	4.83	475.7	182	0	0	1	1	1	6.04	12.75	622.7	147	4.24	534.85	237.85	0	356.6	305.6	0.29	0	-3.02	31.2	28.8	31
48	20211021BS05	1	UU试验	4.43	2.11	198	0	-1	52	619.3	0	52.9	4.93	485.7	182	0	0	1	1	1	6.16	12.81	631.7	146	4.33	539.85	242.85	0	359.9	307.9	0.29	0	-3.08	31.2	28.8	31
49	20211021BS05	1	UU试验	4.52	2.13	198	0	-2	52	627.9	0	52.9	5.01	490.2	182	0	0	1	1	1	6.26	12.81	636.2	146	4.36	542.1	245.1	0	361.4	309.4	0.29	0	-3.13	31.2	28.8	31
50	20211021BS05	1	UU试验	4.6	2.14	198	0	-2	52	641.6	0	52.9	5.12	500.9	182	0	0	1	1	1	6.4	12.81	646.9	146	4.43	547.45	250.45	0	365	313	0.28	0	-3.2	31.2	28.8	31
51	20211021BS05	1	UU试验	4.68	2.16	198	0	-2	53	650.1	0	52.9	5.19	507.5	182	0	0	1	1	1	6.49	12.81	652.5	145	4.5	550.75	253.75	0	367.2	314.2	0.28	0	-3.25	31.2	28.8	31
52	20211021BS05	1	UU试验	4.77	2.18	198	0	-1	53	661.3	0	54.7	5.3	516.2	182	0	0	1	1	1	6.63	12.88	661.2	145	4.56	555.1	258.1	0	370.1	317.1	0.28	0	-3.32	31.2	28.8	30.9
53	20211021BS05	1	UU试验	4.85	2.2	198	0	-1	54	669.8	0	54.7	5.38	520	182	0	0	1	1	1	6.73	12.88	664	144	4.61	557	260	0	371.3	317.3	0.28	0	-3.37	31.2	28.8	30.9
54	20211021BS05	1	UU试验	4.93	2.22	197	0	-2	54	679.2	0	54.7	5.5	527.3	182	0	0	1	1	1	6.88	12.88	670.3	143	4.69	559.15	263.65	0	372.8	318.8	0.27	0	-3.44	31.2	28.8	30.9
55	20211021BS05	1	UU试验	5.02	2.24	198	0	-1	55	687.8	0	54.7	5.57	534	182	0	0	1	1	1	6.96	12.88	677	143	4.73	564	267	0	376	321	0.27	0	-3.48	31.2	28.8	30.8
56	20211021BS05	1	UU试验	5.1	2.26	198	0	-2	55	697.2	0	54.7	5.68	541.3	182	0	0	1	1	1	7.1	12.94	684.3	143	4.79	567.65	270.65	0	378.4	323.4	0.27	0	-3.55	31.2	28.8	30.8
57	20211021BS05	1	UU试验	5.18	2.28	198	0	-2	55	704	0	54.7	5.76	544	182	0	0	1	1	1	7.2	12.94	687	143	4.8	569	272	0	379.3	324.3	0.27	0	-3.6	31.1	28.8	30.7
58	20211021BS05	1	UU试验	5.27	2.29	198	0	-2	56	713.4	0	56.6	5.87	551.3	182	0	0	1	1	1	7.34	12.94	693.3	142	4.88	572.65	275.65	0	381.8	325.8	0.26	0	-3.67	31.2	28.9	30.7
59	20211021BS05	1	UU试验	5.35	2.31	198	0	-2	56	719.4	0	56.6	5.95	556	182	0	0	1	1	1	7.44	12.94	698	142	4.92	575	278	0	383.3	327.3	0.26	0	-3.72	31.1	28.8	30.7
60	20211021BS05	1	UU试验	5.43	2.33	197	0	-2	56	728.8	0	56.6	6.06	563.2	182	0	0	1	1	1	7.58	13	704.2	141	4.99	577.1	281.6	0	384.7	328.7	0.26	0	-3.79	31.1	28.8	30.7
61	20211021BS05	1	UU试验	5.52	2.35	198	0	-1	57	734	0	56.6	6.13	564.6	182	0	0	1	1	1	7.66	13	705.6	141	5	579.3	282.3	0	386.2	329.2	0.26	0	-3.83	31.1	28.9	30.7
62	20211021BS05	1	UU试验	5.6	2.37	197	0	-2	57	740.8	0	56.6	6.25	569.8	182	0	0	1	1	1	7.81	13	709.8	140	5.07	580.4	284.9	0	386.9	329.9	0.26	0	-3.91	31.1	28.8	30.6
63	20211021BS05	1	UU试验	5.68	2.38	198	0	-1	58	746.8	0	58.4	6.33	574.5	182	0	0	1	1	1	7.91	13	714.5	140	5.1	584.25	287.25	0	389.5	331.5	0.26	0	-3.96	31.1	28.9	30.6
64	20211021BS05	1	UU试验	5.77	2.4	199	0	-1	58	755.4	0	58.4	6.44	581.1	182	0	0	1	1	1	8.05	13.07	722.1	141	5.12	589.05	290.55	0	392.7	334.7	0.26	0	-4.03	31.1	28.8	30.6
65	20211021BS05	1	UU试验	5.85	2.42	198	0	-2	58	760.5	0	58.4	6.51	581.9	182	0	0	1	1	1	8.14	13.07	721.9	140	5.16	587.95	290.95	0	392	334	0.25	0	-4.07	31.1	28.9	30.6
66	20211021BS05	1	UU试验	5.93	2.44	197	0	-2	58	768.2	0	58.4	6.63	587.8	182	0	0	1	1	1	8.29	13.07	726.8	139	5.23	589.4	293.9	0	392.9	334.9	0.25	0	-4.14	31.1	28.9	30.6
67	20211021BS05	1	UU试验	6.02	2.45	197	0	-2	58	774.2	0	58.4	6.7	592.3	182	0	0	1	1	1	8.38	13.07	731.3	139	5.26	591.65	296.15	0	394.4	336.4	0.25	0	-4.19	31.1	28.8	30.6
68	20211021BS05	1	UU试验	6.1	2.47	197	0	-2	59	780.2	0	58.4	6.82	596.9	182	0	0	1	1	1	8.53	13.13	734.9	138	5.33	593.95	298.45	0	396	337	0.25	0	-4.27	31.1	28.8	30.6
69	20211021BS05	1	UU试验	6.18	2.49	198	0	-1	59	785.3	0	60.2	6.89	598.1	182	0	0	1	1	1	8.61	13.13	737.1	139	5.3	596.05	299.05	0	397.4	338.4	0.25	0	-4.31	31.1	28.9	30.6
70	20211021BS05	1	UU试验	6.27	2.5	197	0	-2	59	793.8	0	60.2	7.01	604.6	182	0	0	1	1	1	8.76	13.13	742.6	138	5.38	597.8	302.3	0	398.5	339.5	0.25	0	-4.38	31.1	28.8	30.5
71	20211021BS05	1	UU试验	6.35	2.52	197	0	-2	60	798.1	0	60.2	7.09	607.8	182	0	0	1	1	1	8.86	13.2	744.8	137	5.44	599.4	303.9	0	399.6	339.6	0.24	0	-4.43	31.1	28.9	30.5
72	20211021BS05	1	UU试验	6.43	2.54	198	0	-1	60	804.1	0	60.2	7.21	609.2	182	0	0	1	1	1	9.01	13.2	747.2	138	5.41	601.6	304.6	0	401.1	341.1	0.25	0	-4.51	31.1	28.9	30.5
73	20211021BS05	1	UU试验	6.52	2.55	197	0	-2	60	807.5	0	60.2	7.28	611.7	182	0	0	1	1	1	9.1	13.2	748.7	137	5.46	601.35	305.85	0	400.9	340.9	0.24	0	-4.55	31	28.8	30.5
74	20211021BS05	1	UU试验	6.6	2.57	198	0	-1	61	813.5	0	62	7.4	616.3	182	0	0	1	1	1	9.25	13.2	753.3	137	5.5	605.15	308.15	0	403.4	342.4	0.24	0	-4.63	31.1	28.9	30.5
75	20211021BS05	1	UU试验	6.68	2.59	198	0	-1	61	818.7	0	62	7.47	620.2	182	0	0	1	1	1	9.34	13.26	757.2	137	5.53	607.1	310.1	0	404.7	343.7	0.24	0	-4.67	31	28.9	30.5
76	20211021BS05	1	UU试验	6.77	2.6	198	0	-2	61	826.4	0	62	7.58	623.2	182	0	0	1	1	1	9.48	13.26	760.2	137	5.55	608.6	311.6	0	405.7	344.7	0.24	0	-4.74	31	28.9	30.5
77	20211021BS05	1	UU试验	6.85	2.62	198	0	-1	61	830.6	0	62	7.66	626.4	182	0	0	1	1	1	9.57	13.26	763.4	137	5.57	610.2	313.2	0	406.8	345.8	0.24	0	-4.79	31	28.9	30.4
78	20211021BS05	1	UU试验	6.93	2.63	198	0	-1	61	837.5	0	62	7.78	631.6	182	0	0	1	1	1	9.73	13.32	768.6	137	5.61	612.8	315.8	0	408.5	347.5	0.24	0	-4.87	31	28.9	30.4
79	20211021BS05	1	UU试验	7.02	2.65	198	0	-1	62	840	0	62	7.85	630.6	182	0	0	1	1	1	9.81	13.32	766.6	136	5.64	612.3	315.3	0	408.2	346.2	0.24	0	-4.91	31	28.9	30.4
80	20211021BS05	1	UU试验	7.1	2.66	198	0	-1	62	846.9	0	62	7.97	635.8	182	0	0	1	1	1	9.96	13.32	771.8	136	5.68	614.9	317.9	0	409.9	347.9	0.24	0	-4.98	31	28.9	30.4
81	20211021BS05	1	UU试验	7.18	2.68	198	0	-2	62	849.5	0	62	8.04	637.8	182	0	0	1	1	1	10.05	13.32	773.8	136	5.69	615.9	318.9	0	410.6	348.6	0.24	0	-5.03	31	28.9	30.4
82	20211021BS05	1	UU试验	7.27	2.7	198	0	-1	62	855.4	0	62	8.16	642.2	182	0	0	1	1	1	10.2	13.39	778.2	136	5.72	618.1	321.1	0	412.1	350.1	0.24	0	-5.1	31	28.9	30.4
83	20211021BS05	1	UU试验	7.35	2.71	198	0	-1	62	858.9	0	63.8	8.24	641.4	182	0	0	1	1	1	10.3	13.39	777.4	136	5.72	617.7	320.7	0	411.8	349.8	0.24	0	-5.15	31	28.9	30.4
84	20211021BS05	1	UU试验	7.43	2.73	198	0	-1	62	864.8	0	63.8	8.35	645.9	182	0	0	1	1	1	10.44	13.39	781.9	136	5.75	619.95	322.95	0	413.3	351.3	0.23	0	-5.22	31	28.9	30.4
85	20211021BS05	1	UU试验	7.52	2.74	197	0	-2	62	867.4	0	63.8	8.43	647.8	182	0	0	1	1	1	10.54	13.39	782.8	135	5.8	619.4	323.9	0	412.9	350.9	0.23	0	-5.27	31	28.9	30.4
86	20211021BS05	1	UU试验	7.6	2.76	198	0	-1	63	873.4	0	63.8	8.54	652.3	182	0	0	1	1	1	10.68	13.45	787.3	135	5.83	623.15	326.15	0	415.4	352.4	0.23	0	-5.34	31	28.9	30.4
87	20211021BS05	1	UU试验	7.68	2.77	198	0	-2	63	876.8	0	63.8	8.61	651.9	182	0	0	1	1	1	10.76	13.45	786.9	135	5.83	622.95	325.95	0	415.3	352.3	0.23	0	-5.38	31	28.9	30.4
88	20211021BS05	1	UU试验	7.77	2.79	198	0	-1	63	881.1	0	63.8	8.72	655.1	182	0	0	1	1	1	10.9	13.45	790.1	135	5.85	624.55	327.55	0	416.4	353.4	0.23	0	-5.45	31	28.9	30.4
89	20211021BS05	1	UU试验	7.85	2.8	198	0	-2	63	882.8	0	63.8	8.8	656.4	182	0	0	1	1	1	11	13.45	791.4	135	5.86	625.2	328.2	0	416.8	353.8	0.23	0	-5.5	30.9	28.9	30.4
90	20211021BS05	1	UU试验	7.93	2.82	197	0	-2	63	887.1	0	63.8	8.9	659.6	182	0	0	1	1	1	11.13	13.52	793.6	134	5.92	625.3	329.8	0	416.9	353.9	0.23	0	-5.57	30.9	28.9	30.4
91	20211021BS05	1	UU试验	8.02	2.83	198	0	-1	64	889.7	0	63.8	8.98	658.1	182	0	0	1	1	1	11.23	13.52	792.1	134	5.91	626.05	329.05	0	417.4	353.4	0.23	0	-5.62	30.9	28.9	30.5
92	20211021BS05	1	UU试验	8.1	2.85	197	0	-2	63	894.8	0	63.8	9.08	661.8	182	0	0	1	1	1	11.35	13.52	795.8	134	5.94	626.4	330.9	0	417.6	354.6	0.23	0	-5.68	30.9	28.9	30.5
93	20211021BS05	1	UU试验	8.18	2.86	198	0	-1	64	898.2	0	65.7	9.15	664.3	182	0	0	1	1	1	11.44	13.52	798.3	134	5.96	629.15	332.15	0	419.4	355.4	0.23	0	-5.72	30.9	28.9	30.5
94	20211021BS05	1	UU试验	8.27	2.88	198	0	-1	64	901.6	0	65.7	9.26	666.9	182	0	0	1	1	1	11.58	13.58	800.9	134	5.98	630.45	333.45	0	420.3	356.3	0.23	0	-5.79	30.9	28.9	30.5
95	20211021BS05	1	UU试验	8.35	2.89	197	0	-2	64	904.2	0	63.8	9.33	665.8	182	0	0	1	1	1	11.66	13.58	798.8	133	6.01	628.4	332.9	0	418.9	354.9	0.23	0	-5.83	30.9	28.9	30.5
96	20211021BS05	1	UU试验	8.43	2.9	198	0	-1	64	908.5	0	65.7	9.43	669	182	0	0	1	1	1	11.79	13.58	803	134	5.99	631.5	334.5	0	421	357	0.23	0	-5.9	30.9	28.9	30.5
97	20211021BS05	1	UU试验	8.52	2.92	197	0	-2	64	911	0	65.7	9.51	670.8	182	0	0	1	1	1	11.89	13.65	803.8	133	6.04	630.9	335.4	0	420.6	356.6	0.23	0	-5.95	30.9	28.9	30.5
98	20211021BS05	1	UU试验	8.6	2.93	197	0	-2	64	913.6	0	65.7	9.61	669.3	182	0	0	1	1	1	12.01	13.65	802.3	133	6.03	630.15	334.65	0	420.1	356.1	0.23	0	-6.01	30.9	28.9	30.5
99	20211021BS05	1	UU试验	8.68	2.95	198	0	-1	65	916.2	0	65.7	9.68	671.2	182	0	0	1	1	1	12.1	13.65	804.2	133	6.05	632.6	335.6	0	421.7	356.7	0.23	0	-6.05	30.9	28.9	30.5
100	20211021BS05	1	UU试验	8.77	2.96	198	0	-2	65	919.6	0	65.7	9.78	673.7	182	0	0	1	1	1	12.23	13.65	806.7	133	6.07	633.85	336.85	0	422.6	357.6	0.23	0	-6.12	30.9	28.9	30.5
101	20211021BS05	1	UU试验	8.85	2.97	198	0	-1	65	921.3	0	65.7	9.84	674.9	182	0	0	1	1	1	12.3	13.72	807.9	133	6.07	634.45	337.45	0	423	358	0.23	0	-6.15	30.9	28.9	30.5
102	20211021BS05	1	UU试验	8.93	2.99	198	0	-1	65	925.6	0	65.7	9.94	674.6	182	0	0	1	1	1	12.43	13.72	807.6	133	6.07	634.3	337.3	0	422.9	357.9	0.23	0	-6.22	30.9	28.9	30.5
103	20211021BS05	1	UU试验	9.02	3	198	0	-2	65	927.3	0	65.7	10.01	675.9	182	0	0	1	1	1	12.51	13.72	808.9	133	6.08	634.95	337.95	0	423.3	358.3	0.23	0	-6.26	30.9	28.9	30.5
104	20211021BS05	1	UU试验	9.1	3.02	198	0	-1	65	931.6	0	65.7	10.11	679	182	0	0	1	1	1	12.64	13.72	812	133	6.11	636.5	339.5	0	424.3	359.3	0.23	0	-6.32	30.9	28.9	30.5
105	20211021BS05	1	UU试验	9.18	3.03	199	0	-1	65	932.4	0	65.7	10.18	679.6	182	0	0	1	1	1	12.73	13.78	813.6	134	6.07	638.3	339.8	0	425.5	360.5	0.23	0	-6.37	30.9	28.9	30.5
106	20211021BS05	1	UU试验	9.27	3.04	197	0	-2	65	935.9	0	65.7	10.28	679.2	182	0	0	1	1	1	12.85	13.78	811.2	132	6.15	635.1	339.6	0	423.4	358.4	0.22	0	-6.43	30.9	28.9	30.5
107	20211021BS05	1	UU试验	9.35	3.06	198	0	-1	66	938.4	0	65.7	10.35	681	182	0	0	1	1	1	12.94	13.78	813	132	6.16	637.5	340.5	0	425	359	0.23	0	-6.47	30.9	28.9	30.5
108	20211021BS05	1	UU试验	9.43	3.07	198	0	-1	66	941	0	65.7	10.46	682.9	182	0	0	1	1	1	13.08	13.78	814.9	132	6.17	638.45	341.45	0	425.6	359.6	0.22	0	-6.54	30.9	28.9	30.5
109	20211021BS05	1	UU试验	9.52	3.08	198	0	-1	66	943.6	0	65.7	10.53	684.8	182	0	0	1	1	1	13.16	13.85	816.8	132	6.19	639.4	342.4	0	426.3	360.3	0.22	0	-6.58	30.9	28.9	30.5
110	20211021BS05	1	UU试验	9.6	3.1	198	0	-1	66	946.1	0	65.7	10.64	683.1	182	0	0	1	1	1	13.3	13.85	815.1	132	6.18	638.55	341.55	0	425.7	359.7	0.22	0	-6.65	30.8	28.9	30.5
111	20211021BS05	1	UU试验	9.68	3.11	197	0	-2	66	947.8	0	65.7	10.7	684.3	182	0	0	1	1	1	13.38	13.85	815.3	131	6.22	637.65	342.15	0	425.1	359.1	0.22	0	-6.69	30.8	28.9	30.5
112	20211021BS05	1	UU试验	9.77	3.13	198	0	-1	66	951.2	0	67.5	10.81	686.8	182	0	0	1	1	1	13.51	13.85	818.8	132	6.2	640.4	343.4	0	426.9	360.9	0.22	0	-6.76	30.9	28.9	30.5
113	20211021BS05	1	UU试验	9.85	3.14	198	0	-1	66	953	0	67.5	10.88	688.1	182	0	0	1	1	1	13.6	13.91	820.1	132	6.21	641.05	344.05	0	427.4	361.4	0.22	0	-6.8	30.8	28.9	30.5
114	20211021BS05	1	UU试验	9.93	3.15	197	0	-2	66	955.5	0	65.7	10.99	686.9	182	0	0	1	1	1	13.74	13.91	817.9	131	6.24	638.95	343.45	0	426	360	0.22	0	-6.87	30.8	28.8	30.4
115	20211021BS05	1	UU试验	10.02	3.16	198	0	-1	66	956.4	0	67.5	11.06	687.6	182	0	0	1	1	1	13.83	13.91	819.6	132	6.21	640.8	343.8	0	427.2	361.2	0.22	0	-6.92	30.8	28.9	30.5
116	20211021BS05	1	UU试验	10.1	3.18	198	0	-1	66	959.8	0	67.5	11.17	690	182	0	0	1	1	1	13.96	13.98	822	132	6.23	642	345	0	428	362	0.22	0	-6.98	30.8	28.9	30.5
117	20211021BS05	1	UU试验	10.18	3.19	198	0	-2	66	961.5	0	67.5	11.24	687.8	182	0	0	1	1	1	14.05	13.98	819.8	132	6.21	640.9	343.9	0	427.3	361.3	0.22	0	-7.03	30.8	28.9	30.5
118	20211021BS05	1	UU试验	10.27	3.2	198	0	-1	67	965.8	0	67.5	11.34	690.8	182	0	0	1	1	1	14.18	13.98	821.8	131	6.27	642.4	345.4	0	428.3	361.3	0.22	0	-7.09	30.8	28.9	30.5
119	20211021BS05	1	UU试验	10.35	3.22	197	0	-2	66	967.5	0	67.5	11.42	692.1	182	0	0	1	1	1	14.28	13.98	823.1	131	6.28	641.55	346.05	0	427.7	361.7	0.22	0	-7.14	30.8	28.8	30.4
120	20211021BS05	1	UU试验	10.43	3.23	197	0	-2	66	970.9	0	67.5	11.53	694.5	182	0	0	1	1	1	14.41	14.05	825.5	131	6.3	642.75	347.25	0	428.5	362.5	0.22	0	-7.21	30.8	28.9	30.4
121	20211021BS05	1	UU试验	10.52	3.24	198	0	-1	67	973.5	0	67.5	11.6	692.9	182	0	0	1	1	1	14.5	14.05	823.9	131	6.29	643.45	346.45	0	429	362	0.22	0	-7.25	30.8	28.9	30.5
122	20211021BS05	1	UU试验	10.6	3.26	198	0	-2	67	976.1	0	67.5	11.7	694.7	182	0	0	1	1	1	14.63	14.05	825.7	131	6.3	644.35	347.35	0	429.6	362.6	0.22	0	-7.32	30.8	28.9	30.4
123	20211021BS05	1	UU试验	10.68	3.27	197	0	-1	67	976.9	0	67.5	11.78	695.3	182	0	0	1	1	1	14.73	14.05	825.3	130	6.35	643.15	347.65	0	428.8	361.8	0.22	0	-7.37	30.8	28.9	30.4
124	20211021BS05	1	UU试验	10.77	3.28	198	0	-1	67	981.2	0	67.5	11.89	698.4	182	0	0	1	1	1	14.86	14.11	829.4	131	6.33	646.2	349.2	0	430.8	363.8	0.22	0	-7.43	30.8	28.9	30.5
125	20211021BS05	1	UU试验	10.85	3.29	197	0	-2	67	982.9	0	67.5	11.96	696.6	182	0	0	1	1	1	14.95	14.11	826.6	130	6.36	643.8	348.3	0	429.2	362.2	0.22	0	-7.48	30.8	28.8	30.4
126	20211021BS05	1	UU试验	10.93	3.31	198	0	-1	67	986.3	0	67.5	12.07	699	182	0	0	1	1	1	15.09	14.11	830	131	6.34	646.5	349.5	0	431	364	0.22	0	-7.55	30.8	28.9	30.4
127	20211021BS05	1	UU试验	11.02	3.32	197	0	-2	67	987.2	0	67.5	12.14	699.6	182	0	0	1	1	1	15.18	14.18	829.6	130	6.38	645.3	349.8	0	430.2	363.2	0.22	0	-7.59	30.8	28.8	30.4
128	20211021BS05	1	UU试验	11.1	3.33	198	0	-2	67	991.5	0	67.5	12.25	699.2	182	0	0	1	1	1	15.31	14.18	830.2	131	6.34	646.6	349.6	0	431.1	364.1	0.22	0	-7.66	30.8	28.9	30.4
129	20211021BS05	1	UU试验	11.18	3.34	197	0	-1	67	994	0	67.5	12.32	701	182	0	0	1	1	1	15.4	14.18	831	130	6.39	646	350.5	0	430.7	363.7	0.22	0	-7.7	30.8	28.9	30.4
130	20211021BS05	1	UU试验	11.27	3.36	198	0	-2	67	996.6	0	67.5	12.43	702.8	182	0	0	1	1	1	15.54	14.18	833.8	131	6.36	648.4	351.4	0	432.3	365.3	0.22	0	-7.77	30.8	28.9	30.4
131	20211021BS05	1	UU试验	11.35	3.37	197	0	-1	67	997.4	0	67.5	12.51	703.4	182	0	0	1	1	1	15.64	14.25	833.4	130	6.41	647.2	351.7	0	431.5	364.5	0.22	0	-7.82	30.8	28.9	30.4
132	20211021BS05	1	UU试验	11.43	3.38	198	0	-1	68	1001.7	0	69.3	12.61	702.9	182	0	0	1	1	1	15.76	14.25	832.9	130	6.41	648.45	351.45	0	432.3	364.3	0.22	0	-7.88	30.8	28.9	30.4
133	20211021BS05	1	UU试验	11.52	3.39	197	0	-2	67	1002.6	0	67.5	12.69	703.6	182	0	0	1	1	1	15.86	14.25	833.6	130	6.41	647.3	351.8	0	431.5	364.5	0.22	0	-7.93	30.7	28.8	30.4
134	20211021BS05	1	UU试验	11.6	3.41	198	0	-1	68	1006	0	69.3	12.8	706	182	0	0	1	1	1	16	14.31	836	130	6.43	650	353	0	433.3	365.3	0.22	0	-8	30.8	28.9	30.4
135	20211021BS05	1	UU试验	11.68	3.42	198	0	-1	68	1007.7	0	69.3	12.87	704.2	182	0	0	1	1	1	16.09	14.31	834.2	130	6.42	649.1	352.1	0	432.7	364.7	0.22	0	-8.05	30.8	28.9	30.4
136	20211021BS05	1	UU试验	11.77	3.43	197	0	-2	68	1011.1	0	67.5	12.99	706.6	182	0	0	1	1	1	16.24	14.31	835.6	129	6.48	648.8	353.3	0	432.5	364.5	0.22	0	-8.12	30.7	28.8	30.4
137	20211021BS05	1	UU试验	11.85	3.44	197	0	-1	68	1012.8	0	69.3	13.06	707.8	182	0	0	1	1	1	16.33	14.31	836.8	129	6.49	649.4	353.9	0	432.9	364.9	0.22	0	-8.16	30.7	28.8	30.4
138	20211021BS05	1	UU试验	11.93	3.45	198	0	-1	68	1015.4	0	69.3	13.17	709.6	182	0	0	1	1	1	16.46	14.38	839.6	130	6.46	651.8	354.8	0	434.5	366.5	0.22	0	-8.23	30.7	28.8	30.4
139	20211021BS05	1	UU试验	12.02	3.47	198	0	-1	68	1018	0	69.3	13.24	707.9	182	0	0	1	1	1	16.55	14.38	837.9	130	6.45	650.95	353.95	0	434	366	0.22	0	-8.28	30.7	28.8	30.4
140	20211021BS05	1	UU试验	12.1	3.48	197	0	-2	68	1018.8	0	69.3	13.35	708.5	182	0	0	1	1	1	16.69	14.38	837.5	129	6.49	649.75	354.25	0	433.2	365.2	0.22	0	-8.35	30.7	28.8	30.4
141	20211021BS05	1	UU试验	12.18	3.49	197	0	-2	68	1022.3	0	67.5	13.42	710.9	182	0	0	1	1	1	16.77	14.45	839.9	129	6.51	650.95	355.45	0	434	366	0.22	0	-8.39	30.7	28.8	30.4
142	20211021BS05	1	UU试验	12.27	3.5	198	0	-1	68	1024.8	0	69.3	13.53	709.2	182	0	0	1	1	1	16.91	14.45	839.2	130	6.46	651.6	354.6	0	434.4	366.4	0.22	0	-8.46	30.7	28.8	30.4
143	20211021BS05	1	UU试验	12.35	3.51	197	0	-1	68	1026.5	0	69.3	13.6	710.4	182	0	0	1	1	1	17	14.45	839.4	129	6.51	650.7	355.2	0	433.8	365.8	0.22	0	-8.5	30.7	28.8	30.4
144	20211021BS05	1	UU试验	12.43	3.53	198	0	-2	68	1029.9	0	69.3	13.71	712.7	182	0	0	1	1	1	17.14	14.51	842.7	130	6.48	653.35	356.35	0	435.6	367.6	0.22	0	-8.57	30.7	28.8	30.4
145	20211021BS05	1	UU试验	12.52	3.54	197	0	-1	68	1031.7	0	69.3	13.78	711	182	0	0	1	1	1	17.23	14.51	840	129	6.51	651	355.5	0	434	366	0.22	0	-8.62	30.7	28.8	30.4
146	20211021BS05	1	UU试验	12.6	3.55	198	0	-1	68	1035.1	0	69.3	13.89	713.4	182	0	0	1	1	1	17.36	14.51	843.4	130	6.49	653.7	356.7	0	435.8	367.8	0.22	0	-8.68	30.7	28.8	30.4
147	20211021BS05	1	UU试验	12.68	3.56	197	0	-2	68	1035.9	0	69.3	13.96	713.9	182	0	0	1	1	1	17.45	14.51	842.9	129	6.53	652.45	356.95	0	435	367	0.22	0	-8.73	30.7	28.8	30.4
148	20211021BS05	1	UU试验	12.77	3.57	198	0	-1	69	1039.4	0	69.3	14.06	716.3	182	0	0	1	1	1	17.58	14.58	845.3	129	6.55	655.15	358.15	0	436.8	367.8	0.22	0	-8.79	30.7	28.8	30.4
149	20211021BS05	1	UU试验	12.85	3.58	197	0	-2	68	1041.9	0	69.3	14.13	714.6	182	0	0	1	1	1	17.66	14.58	843.6	129	6.54	652.8	357.3	0	435.2	367.2	0.22	0	-8.83	30.7	28.8	30.4
150	20211021BS05	1	UU试验	12.93	3.6	198	0	-2	68	1044.5	0	69.3	14.23	716.4	182	0	0	1	1	1	17.79	14.58	846.4	130	6.51	655.2	358.2	0	436.8	368.8	0.22	0	-8.9	30.7	28.8	30.4
151	20211021BS05	1	UU试验	13.02	3.61	197	0	-1	69	1045.3	0	69.3	14.3	716.9	182	0	0	1	1	1	17.88	14.58	844.9	128	6.6	653.95	358.45	0	436	367	0.22	0	-8.94	30.7	28.8	30.4
152	20211021BS05	1	UU试验	13.1	3.62	198	0	-2	69	1047.9	0	69.3	14.41	718.7	182	0	0	1	1	1	18.01	14.65	847.7	129	6.57	656.35	359.35	0	437.6	368.6	0.22	0	-9.01	30.7	28.8	30.4
153	20211021BS05	1	UU试验	13.18	3.63	197	0	-1	69	1048.8	0	69.3	14.47	715.9	182	0	0	1	1	1	18.09	14.65	843.9	128	6.59	653.45	357.95	0	435.6	366.6	0.22	0	-9.05	30.7	28.8	30.4
154	20211021BS05	1	UU试验	13.27	3.64	198	0	-1	69	1050.5	0	69.3	14.57	717.1	182	0	0	1	1	1	18.21	14.65	846.1	129	6.56	655.55	358.55	0	437	368	0.22	0	-9.11	30.7	28.8	30.4
155	20211021BS05	1	UU试验	13.35	3.65	198	0	-2	69	1050.5	0	69.3	14.63	717.1	182	0	0	1	1	1	18.29	14.72	846.1	129	6.56	655.55	358.55	0	437	368	0.22	0	-9.15	30.7	28.8	30.4
156	20211021BS05	1	UU试验	13.43	3.67	197	0	-1	69	1053	0	69.3	14.74	715.4	182	0	0	1	1	1	18.43	14.72	843.4	128	6.59	653.2	357.7	0	435.5	366.5	0.22	0	-9.22	30.7	28.8	30.4
157	20211021BS05	1	UU试验	13.52	3.68	198	0	-2	69	1054.8	0	69.3	14.8	716.6	182	0	0	1	1	1	18.5	14.72	845.6	129	6.56	655.3	358.3	0	436.9	367.9	0.22	0	-9.25	30.7	28.8	30.4
158	20211021BS05	1	UU试验	13.6	3.69	197	0	-2	69	1055.6	0	69.3	14.9	717.1	182	0	0	1	1	1	18.63	14.72	845.1	128	6.6	654.05	358.55	0	436	367	0.22	0	-9.32	30.7	28.8	30.4
159	20211021BS05	1	UU试验	13.68	3.7	198	0	-1	69	1057.3	0	69.3	14.96	718.3	182	0	0	1	1	1	18.7	14.79	847.3	129	6.57	656.15	359.15	0	437.4	368.4	0.22	0	-9.35	30.7	28.8	30.4
160	20211021BS05	1	UU试验	13.77	3.71	197	0	-2	69	1059	0	69.3	15.07	716	182	0	0	1	1	1	18.84	14.79	844	128	6.59	653.5	358	0	435.7	366.7	0.22	0	-9.42	30.6	28.8	30.4
161	20211021BS05	1	UU试验	13.85	3.72	197	0	-1	69	1059	0	69.3	15.13	716	182	0	0	1	1	1	18.91	14.79	844	128	6.59	653.5	358	0	435.7	366.7	0.22	0	-9.46	30.6	28.8	30.4
162	20211021BS05	1	UU试验	13.93	3.73	198	0	-1	69	1061.6	0	69.3	15.23	717.8	182	0	0	1	1	1	19.04	14.85	846.8	129	6.56	655.9	358.9	0	437.3	368.3	0.22	0	-9.52	30.6	28.8	30.4
163	20211021BS05	1	UU试验	14.02	3.74	197	0	-2	69	1061.6	0	69.3	15.3	714.9	182	0	0	1	1	1	19.13	14.85	842.9	128	6.59	652.95	357.45	0	435.3	366.3	0.22	0	-9.57	30.6	28.8	30.4
164	20211021BS05	1	UU试验	14.1	3.75	198	0	-1	69	1064.2	0	69.3	15.4	716.6	182	0	0	1	1	1	19.25	14.85	845.6	129	6.56	655.3	358.3	0	436.9	367.9	0.22	0	-9.63	30.6	28.8	30.4
165	20211021BS05	1	UU试验	14.18	3.77	197	0	-1	69	1065	0	69.3	15.47	717.2	182	0	0	1	1	1	19.34	14.85	845.2	128	6.6	654.1	358.6	0	436.1	367.1	0.22	0	-9.67	30.6	28.8	30.4
166	20211021BS05	1	UU试验	14.27	3.78	198	0	-1	69	1068.4	0	69.3	15.58	719.5	182	0	0	1	1	1	19.48	14.92	848.5	129	6.58	656.75	359.75	0	437.8	368.8	0.22	0	-9.74	30.6	28.8	30.4
167	20211021BS05	1	UU试验	14.35	3.79	197	0	-1	69	1068.4	0	69.3	15.64	716.1	182	0	0	1	1	1	19.55	14.92	844.1	128	6.59	653.55	358.05	0	435.7	366.7	0.22	0	-9.78	30.6	28.8	30.4
168	20211021BS05	1	UU试验	14.43	3.8	197	0	-1	69	1069.3	0	69.3	15.74	716.7	182	0	0	1	1	1	19.68	14.92	844.7	128	6.6	653.85	358.35	0	435.9	366.9	0.22	0	-9.84	30.6	28.8	30.4
169	20211021BS05	1	UU试验	14.52	3.81	198	0	-1	70	1071.9	0	69.3	15.82	718.4	182	0	0	1	1	1	19.77	14.99	846.4	128	6.61	656.2	359.2	0	437.5	367.5	0.22	0	-9.89	30.6	28.8	30.4
170	20211021BS05	1	UU试验	14.6	3.82	197	0	-1	70	1073.6	0	69.3	15.92	716.2	182	0	0	1	1	1	19.9	14.99	843.2	127	6.64	653.6	358.1	0	435.7	365.7	0.22	0	-9.95	30.6	28.8	30.4
171	20211021BS05	1	UU试验	14.68	3.83	197	0	-1	69	1074.4	0	69.3	15.99	716.7	182	0	0	1	1	1	19.99	14.99	844.7	128	6.6	653.85	358.35	0	435.9	366.9	0.22	0	-9.99	30.6	28.8	30.4
172	20211021BS05	1	UU试验	14.77	3.84	198	0	-1	70	1074.4	0	69.3	16.1	716.7	182	0	0	1	1	1	20.13	15.06	844.7	128	6.6	655.35	358.35	0	436.9	366.9	0.22	0	-10.07	30.6	28.8	30.4
173	20211021BS05	1	UU试验	14.85	3.85	197	0	-1	69	1077	0	71.1	16.17	715.1	182	0	0	1	1	1	20.21	15.06	843.1	128	6.59	653.05	357.55	0	435.4	366.4	0.22	0	-10.11	30.6	28.8	30.4
174	20211021BS05	1	UU试验	14.93	3.86	197	0	-2	69	1078.7	0	69.3	16.27	716.3	182	0	0	1	1	1	20.34	15.06	844.3	128	6.6	653.65	358.15	0	435.8	366.8	0.22	0	-10.17	30.6	28.8	30.4
175	20211021BS05	1	UU试验	15.02	3.88	198	0	-1	70	1079.6	0	71.1	16.34	716.9	182	0	0	1	1	1	20.43	15.06	844.9	128	6.6	655.45	358.45	0	437	367	0.22	0	-10.22	30.6	28.8	30.4
176	20211021BS05	1	UU试验	15.1	3.89	197	0	-1	70	1080.4	0	71.1	16.44	717.4	182	0	0	1	1	1	20.55	15.13	844.4	127	6.65	654.2	358.7	0	436.1	366.1	0.22	0	-10.28	30.6	28.8	30.4
177	20211021BS05	1	UU试验	15.18	3.9	198	0	-1	70	1082.1	0	71.1	16.52	715.2	182	0	0	1	1	1	20.65	15.13	843.2	128	6.59	654.6	357.6	0	436.4	366.4	0.22	0	-10.32	30.6	28.8	30.4
178	20211021BS05	1	UU试验	15.27	3.91	198	0	-1	70	1083.8	0	71.1	16.62	716.3	182	0	0	1	1	1	20.77	15.13	844.3	128	6.6	655.15	358.15	0	436.8	366.8	0.22	0	-10.39	30.6	28.8	30.4
179	20211021BS05	1	UU试验	15.35	3.92	197	0	-2	70	1084.7	0	69.3	16.7	716.9	182	0	0	1	1	1	20.88	15.2	843.9	127	6.64	653.95	358.45	0	436	366	0.22	0	-10.44	30.6	28.8	30.4
180	20211021BS05	1	UU试验	15.43	3.93	198	0	-1	70	1086.4	0	71.1	16.8	714.7	182	0	0	1	1	1	21	15.2	842.7	128	6.58	654.35	357.35	0	436.2	366.2	0.22	0	-10.5	30.6	28.8	30.4
181	20211021BS05	1	UU试验	15.52	3.94	197	0	-1	70	1087.3	0	71.1	16.87	715.3	182	0	0	1	1	1	21.09	15.2	842.3	127	6.63	653.15	357.65	0	435.4	365.4	0.22	0	-10.55	30.6	28.8	30.4
182	20211021BS05	1	UU试验	15.6	3.95	198	0	-1	70	1089	0	71.1	16.98	716.4	182	0	0	1	1	1	21.23	15.27	844.4	128	6.6	655.2	358.2	0	436.8	366.8	0.22	0	-10.62	30.6	28.8	30.4
183	20211021BS05	1	UU试验	15.68	3.96	197	0	-1	70	1090.7	0	71.1	17.05	714.3	182	0	0	1	1	1	21.31	15.27	841.3	127	6.62	652.65	357.15	0	435.1	365.1	0.22	0	-10.66	30.6	28.8	30.4
184	20211021BS05	1	UU试验	15.77	3.97	198	0	-1	70	1092.4	0	71.1	17.16	715.4	182	0	0	1	1	1	21.45	15.27	843.4	128	6.59	654.7	357.7	0	436.5	366.5	0.22	0	-10.73	30.6	28.8	30.4
185	20211021BS05	1	UU试验	15.85	3.98	197	0	-2	70	1092.4	0	71.1	17.23	715.4	182	0	0	1	1	1	21.54	15.27	842.4	127	6.63	653.2	357.7	0	435.5	365.5	0.22	0	-10.77	30.6	28.8	30.4
186	20211021BS05	1	UU试验	15.93	3.99	197	0	-1	70	1095	0	71.1	17.33	717.1	182	0	0	1	1	1	21.66	15.34	844.1	127	6.65	654.05	358.55	0	436	366	0.22	0	-10.83	30.6	28.8	30.4
187	20211021BS05	1	UU试验	16.02	4	197	0	-1	70	1095	0	71.1	17.41	713.8	182	0	0	1	1	1	21.76	15.34	840.8	127	6.62	652.4	356.9	0	434.9	364.9	0.22	0	-10.88	30.6	28.8	30.4
188	20211021BS05	1	UU试验	16.1	4.01	198	0	-1	70	1098.4	0	71.1	17.52	716	182	0	0	1	1	1	21.9	15.34	844	128	6.59	655	358	0	436.7	366.7	0.22	0	-10.95	30.6	28.8	30.4
189	20211021BS05	1	UU试验	16.18	4.02	197	0	-1	70	1099.2	0	71.1	17.59	716.6	182	0	0	1	1	1	21.99	15.41	843.6	127	6.64	653.8	358.3	0	435.9	365.9	0.22	0	-10.99	30.6	28.8	30.4
190	20211021BS05	1	UU试验	16.27	4.03	198	0	-1	70	1101	0	71.1	17.7	714.5	182	0	0	1	1	1	22.13	15.41	842.5	128	6.58	654.25	357.25	0	436.2	366.2	0.22	0	-11.07	30.6	28.8	30.4
191	20211021BS05	1	UU试验	16.35	4.04	197	0	-1	70	1101.8	0	71.1	17.77	715	182	0	0	1	1	1	22.21	15.41	842	127	6.63	653	357.5	0	435.3	365.3	0.22	0	-11.11	30.6	28.8	30.4
192	20211021BS05	1	UU试验	16.43	4.05	198	0	-1	71	1104.4	0	71.1	17.88	716.7	182	0	0	1	1	1	22.35	15.48	843.7	127	6.64	655.35	358.35	0	436.9	365.9	0.22	0	-11.18	30.6	28.8	30.4
193	20211021BS05	1	UU试验	16.52	4.06	197	0	-2	70	1105.2	0	71.1	17.95	714	182	0	0	1	1	1	22.44	15.48	841	127	6.62	652.5	357	0	435	365	0.22	0	-11.22	30.5	28.8	30.4
194	20211021BS05	1	UU试验	16.6	4.07	197	0	-1	70	1106.1	0	71.1	18.06	714.5	182	0	0	1	1	1	22.58	15.48	841.5	127	6.63	652.75	357.25	0	435.2	365.2	0.22	0	-11.29	30.5	28.8	30.4
195	20211021BS05	1	UU试验	16.68	4.08	198	0	-1	71	1106.9	0	71.1	18.13	715.1	182	0	0	1	1	1	22.66	15.54	842.1	127	6.63	654.55	357.55	0	436.4	365.4	0.22	0	-11.33	30.5	28.8	30.4
196	20211021BS05	1	UU试验	16.77	4.09	197	0	-2	70	1109.5	0	71.1	18.24	714	182	0	0	1	1	1	22.8	15.54	841	127	6.62	652.5	357	0	435	365	0.22	0	-11.4	30.5	28.8	30.4
197	20211021BS05	1	UU试验	16.85	4.1	197	0	-1	71	1110.4	0	71.1	18.31	714.5	182	0	0	1	1	1	22.89	15.54	840.5	126	6.67	652.75	357.25	0	435.2	364.2	0.22	0	-11.45	30.5	28.8	30.4
198	20211021BS05	1	UU试验	16.93	4.12	197	0	-1	71	1112.1	0	71.1	18.41	715.6	182	0	0	1	1	1	23.01	15.61	841.6	126	6.68	653.3	357.8	0	435.5	364.5	0.22	0	-11.51	30.5	28.8	30.4
199	20211021BS05	1	UU试验	17.02	4.13	197	0	-2	70	1112.9	0	71.1	18.48	712.9	182	0	0	1	1	1	23.1	15.61	839.9	127	6.61	651.95	356.45	0	434.6	364.6	0.22	0	-11.55	30.5	28.8	30.4
200	20211021BS05	1	UU试验	17.1	4.14	198	0	-1	71	1115.5	0	71.1	18.59	714.6	182	0	0	1	1	1	23.24	15.61	841.6	127	6.63	654.3	357.3	0	436.2	365.2	0.22	0	-11.62	30.5	28.8	30.4
201	20211021BS05	1	UU试验	17.18	4.15	197	0	-2	70	1117.2	0	71.1	18.66	715.7	182	0	0	1	1	1	23.33	15.69	842.7	127	6.64	653.35	357.85	0	435.6	365.6	0.22	0	-11.67	30.5	28.8	30.4
202	20211021BS05	1	UU试验	17.27	4.16	197	0	-1	71	1118.1	0	71.1	18.77	712.6	182	0	0	1	1	1	23.46	15.69	838.6	126	6.66	651.8	356.3	0	434.5	363.5	0.22	0	-11.73	30.5	28.8	30.4
203	20211021BS05	1	UU试验	17.35	4.17	197	0	-1	71	1118.9	0	71.1	18.84	713.1	182	0	0	1	1	1	23.55	15.69	839.1	126	6.66	652.05	356.55	0	434.7	363.7	0.22	0	-11.78	30.5	28.8	30.4
204	20211021BS05	1	UU试验	17.43	4.18	197	0	-2	70	1118.9	0	71.1	18.94	713.1	182	0	0	1	1	1	23.68	15.76	840.1	127	6.61	652.05	356.55	0	434.7	364.7	0.22	0	-11.84	30.5	28.8	30.4
205	20211021BS05	1	UU试验	17.52	4.19	197	0	-1	71	1119.8	0	71.1	19.01	710.5	182	0	0	1	1	1	23.76	15.76	836.5	126	6.64	650.75	355.25	0	433.8	362.8	0.22	0	-11.88	30.5	28.8	30.4
206	20211021BS05	1	UU试验	17.6	4.2	197	0	-1	71	1122.3	0	71.1	19.11	712.1	182	0	0	1	1	1	23.89	15.76	838.1	126	6.65	651.55	356.05	0	434.4	363.4	0.22	0	-11.95	30.5	28.8	30.4
207	20211021BS05	1	UU试验	17.68	4.21	197	0	-2	71	1122.3	0	71.1	19.18	712.1	182	0	0	1	1	1	23.98	15.76	838.1	126	6.65	651.55	356.05	0	434.4	363.4	0.22	0	-11.99	30.5	28.7	30.3
208	20211021BS05	1	UU试验	17.77	4.22	197	0	-1	71	1124	0	71.1	19.29	713.2	182	0	0	1	1	1	24.11	15.83	839.2	126	6.66	652.1	356.6	0	434.7	363.7	0.22	0	-12.06	30.5	28.8	30.4
209	20211021BS05	1	UU试验	17.85	4.22	197	0	-2	71	1124	0	71.1	19.35	710	182	0	0	1	1	1	24.19	15.83	836	126	6.63	650.5	355	0	433.7	362.7	0.22	0	-12.1	30.5	28.8	30.4
210	20211021BS05	1	UU试验	17.93	4.23	197	0	-2	71	1126.6	0	71.1	19.45	711.7	182	0	0	1	1	1	24.31	15.83	837.7	126	6.65	651.35	355.85	0	434.2	363.2	0.22	0	-12.16	30.5	28.7	30.4
211	20211021BS05	1	UU试验	18.02	4.24	197	0	-1	71	1127.5	0	71.1	19.52	712.3	182	0	0	1	1	1	24.4	15.9	838.3	126	6.65	651.65	356.15	0	434.4	363.4	0.22	0	-12.2	30.5	28.8	30.5
212	20211021BS05	1	UU试验	18.1	4.25	196	0	-2	71	1127.5	0	71.1	19.62	709.1	182	0	0	1	1	1	24.52	15.9	834.1	125	6.67	648.55	354.55	0	432.4	361.4	0.22	0	-12.26	30.5	28.7	30.4
213	20211021BS05	1	UU试验	18.18	4.26	197	0	-1	71	1129.2	0	71.1	19.69	710.2	182	0	0	1	1	1	24.61	15.9	836.2	126	6.64	650.6	355.1	0	433.7	362.7	0.22	0	-12.31	30.5	28.8	30.5
214	20211021BS05	1	UU试验	18.27	4.27	197	0	-1	71	1130	0	71.1	19.79	710.7	182	0	0	1	1	1	24.74	15.97	836.7	126	6.64	650.85	355.35	0	433.9	362.9	0.22	0	-12.37	30.5	28.7	30.4
215	20211021BS05	1	UU试验	18.35	4.28	198	0	-1	71	1130.9	0	71.1	19.85	708.1	182	0	0	1	1	1	24.81	15.97	835.1	127	6.58	651.05	354.05	0	434	363	0.22	0	-12.41	30.5	28.7	30.4
216	20211021BS05	1	UU试验	18.43	4.29	198	0	-1	71	1131.7	0	71.1	19.95	708.6	182	0	0	1	1	1	24.94	15.97	835.6	127	6.58	651.3	354.3	0	434.2	363.2	0.22	0	-12.47	30.5	28.7	30.4
217	20211021BS05	1	UU试验	18.52	4.3	198	0	-1	71	1131.7	0	71.1	20.01	708.6	182	0	0	1	1	1	25.01	16.04	835.6	127	6.58	651.3	354.3	0	434.2	363.2	0.22	0	-12.51	30.5	28.7	30.4
218	20211021BS05	1	UU试验	18.6	4.31	197	0	-2	71	1132.6	0	71.1	20.12	706.1	182	0	0	1	1	1	25.15	16.04	832.1	126	6.6	648.55	353.05	0	432.4	361.4	0.22	0	-12.58	30.5	28.7	30.4
219	20211021BS05	1	UU试验	18.68	4.32	198	0	-1	71	1133.5	0	71.1	20.18	706.7	182	0	0	1	1	1	25.23	16.04	833.7	127	6.56	650.35	353.35	0	433.6	362.6	0.22	0	-12.62	30.5	28.7	30.4
220	20211021BS05	1	UU试验	18.77	4.33	197	0	-2	71	1133.5	0	71.1	20.28	706.7	182	0	0	1	1	1	25.35	16.11	832.7	126	6.61	648.85	353.35	0	432.6	361.6	0.22	0	-12.68	30.5	28.7	30.4
221	20211021BS05	1	UU试验	18.85	4.34	197	0	-1	71	1133.5	0	71.1	20.35	703.6	182	0	0	1	1	1	25.44	16.11	829.6	126	6.58	647.3	351.8	0	431.5	360.5	0.22	0	-12.72	30.5	28.7	30.4
222	20211021BS05	1	UU试验	18.93	4.35	197	0	-1	71	1135.2	0	71.1	20.45	704.7	182	0	0	1	1	1	25.56	16.11	830.7	126	6.59	647.85	352.35	0	431.9	360.9	0.22	0	-12.78	30.5	28.7	30.4
223	20211021BS05	1	UU试验	19.02	4.36	197	0	-1	71	1136	0	71.1	20.52	705.2	182	0	0	1	1	1	25.65	16.11	831.2	126	6.6	648.1	352.6	0	432.1	361.1	0.22	0	-12.83	30.5	28.7	30.4
224	20211021BS05	1	UU试验	19.1	4.37	197	0	-1	71	1136.9	0	71.1	20.63	705.7	182	0	0	1	1	1	25.79	16.18	831.7	126	6.6	648.35	352.85	0	432.2	361.2	0.22	0	-12.9	30.5	28.7	30.4
225	20211021BS05	1	UU试验	19.18	4.38	197	0	-1	71	1137.7	0	71.1	20.69	703.2	182	0	0	1	1	1	25.86	16.18	829.2	126	6.58	647.1	351.6	0	431.4	360.4	0.22	0	-12.93	30.5	28.7	30.4
226	20211021BS05	1	UU试验	19.27	4.39	197	0	-1	71	1137.7	0	71.1	20.8	703.2	182	0	0	1	1	1	26	16.25	829.2	126	6.58	647.1	351.6	0	431.4	360.4	0.22	0	-13	30.4	28.7	30.4
227	20211021BS05	1	UU试验	19.35	4.4	197	0	-1	71	1137.7	0	73	20.87	700.1	182	0	0	1	1	1	26.09	16.25	826.1	126	6.56	645.55	350.05	0	430.4	359.4	0.22	0	-13.05	30.5	28.7	30.4
228	20211021BS05	1	UU试验	19.43	4.41	197	0	-1	71	1139.4	0	71.1	20.97	701.2	182	0	0	1	1	1	26.21	16.25	827.2	126	6.57	646.1	350.6	0	430.7	359.7	0.22	0	-13.11	30.4	28.7	30.4
229	20211021BS05	1	UU试验	19.52	4.42	197	0	-1	71	1138.6	0	73	21.04	700.7	182	0	0	1	1	1	26.3	16.25	826.7	126	6.56	645.85	350.35	0	430.6	359.6	0.22	0	-13.15	30.4	28.7	30.5
230	20211021BS05	1	UU试验	19.6	4.43	197	0	-1	72	1140.3	0	71.1	21.15	701.7	182	0	0	1	1	1	26.44	16.32	826.7	125	6.61	646.35	350.85	0	430.9	358.9	0.22	0	-13.22	30.4	28.7	30.5
231	20211021BS05	1	UU试验	19.68	4.44	197	0	-1	71	1140.3	0	71.1	21.22	698.7	182	0	0	1	1	1	26.53	16.32	824.7	126	6.55	644.85	349.35	0	429.9	358.9	0.22	0	-13.27	30.4	28.7	30.5
232	20211021BS05	1	UU试验	19.77	4.45	197	0	-1	71	1141.2	0	73	21.32	699.3	182	0	0	1	1	1	26.65	16.39	825.3	126	6.55	645.15	349.65	0	430.1	359.1	0.22	0	-13.33	30.4	28.7	30.5
233	20211021BS05	1	UU试验	19.85	4.46	197	0	-1	71	1140.3	0	73	21.39	695.7	182	0	0	1	1	1	26.74	16.39	821.7	126	6.52	643.35	347.85	0	428.9	357.9	0.22	0	-13.37	30.4	28.7	30.5
234	20211021BS05	1	UU试验	19.93	4.46	197	0	-1	71	1141.2	0	73	21.5	696.3	182	0	0	1	1	1	26.88	16.39	822.3	126	6.53	643.65	348.15	0	429.1	358.1	0.22	0	-13.44	30.4	28.7	30.5
235	20211021BS05	1	UU试验	20.02	4.47	197	0	-1	71	1141.2	0	73	21.57	696.3	182	0	0	1	1	1	26.96	16.47	822.3	126	6.53	643.65	348.15	0	429.1	358.1	0.22	0	-13.48	30.4	28.7	30.5
236	20211021BS05	1	UU试验	20.1	4.48	197	0	-1	72	1142	0	73	21.67	693.4	182	0	0	1	1	1	27.09	16.47	818.4	125	6.55	642.2	346.7	0	428.1	356.1	0.22	0	-13.55	30.4	28.7	30.5
237	20211021BS05	1	UU试验	20.18	4.49	197	0	-1	71	1142.9	0	73	21.74	693.9	182	0	0	1	1	1	27.18	16.47	819.9	126	6.51	642.45	346.95	0	428.3	357.3	0.22	0	-13.59	30.4	28.7	30.5
238	20211021BS05	1	UU试验	20.27	4.5	197	0	-1	72	1144.6	0	73	21.85	695	182	0	0	1	1	1	27.31	16.54	820	125	6.56	643	347.5	0	428.7	356.7	0.22	0	-13.66	30.4	28.7	30.5
239	20211021BS05	1	UU试验	20.35	4.51	197	0	-1	71	1144.6	0	73	21.92	692	182	0	0	1	1	1	27.4	16.54	818	126	6.49	641.5	346	0	427.7	356.7	0.22	0	-13.7	30.4	28.7	30.5
240	20211021BS05	1	UU试验	20.43	4.52	197	0	-1	71	1145.4	0	71.1	22.03	692.5	182	0	0	1	1	1	27.54	16.54	818.5	126	6.5	641.75	346.25	0	427.8	356.8	0.22	0	-13.77	30.4	28.7	30.5
241	20211021BS05	1	UU试验	20.52	4.53	197	0	-1	71	1145.4	0	73	22.11	692.5	182	0	0	1	1	1	27.64	16.61	818.5	126	6.5	641.75	346.25	0	427.8	356.8	0.22	0	-13.82	30.4	28.7	30.5
242	20211021BS05	1	UU试验	20.6	4.54	197	0	-1	72	1146.3	0	71.1	22.21	690.1	182	0	0	1	1	1	27.76	16.61	815.1	125	6.52	640.55	345.05	0	427	355	0.22	0	-13.88	30.4	28.7	30.5
243	20211021BS05	1	UU试验	20.68	4.55	197	0	-1	72	1146.3	0	73	22.29	690.1	182	0	0	1	1	1	27.86	16.61	815.1	125	6.52	640.55	345.05	0	427	355	0.22	0	-13.93	30.4	28.7	30.5
244	20211021BS05	1	UU试验	20.77	4.56	197	0	-1	71	1146.3	0	73	22.4	690.1	182	0	0	1	1	1	28	16.68	816.1	126	6.48	640.55	345.05	0	427	356	0.22	0	-14	30.4	28.7	30.5
245	20211021BS05	1	UU试验	20.85	4.57	197	0	-1	71	1147.1	0	73	22.47	687.7	182	0	0	1	1	1	28.09	16.68	813.7	126	6.46	639.35	343.85	0	426.2	355.2	0.22	0	-14.05	30.4	28.7	30.5
246	20211021BS05	1	UU试验	20.93	4.58	197	0	-1	72	1148.9	0	73	22.58	688.8	182	0	0	1	1	1	28.23	16.76	813.8	125	6.51	639.9	344.4	0	426.6	354.6	0.22	0	-14.12	30.4	28.7	30.5
247	20211021BS05	1	UU试验	21.02	4.58	197	0	-1	71	1149.7	0	73	22.65	686	182	0	0	1	1	1	28.31	16.76	812	126	6.44	638.5	343	0	425.7	354.7	0.22	0	-14.16	30.4	28.7	30.5
248	20211021BS05	1	UU试验	21.1	4.59	197	0	-2	71	1149.7	0	71.1	22.76	686	182	0	0	1	1	1	28.45	16.76	812	126	6.44	638.5	343	0	425.7	354.7	0.22	0	-14.23	30.4	28.7	30.5
249	20211021BS05	1	UU试验	21.18	4.6	197	0	-1	71	1150.6	0	73	22.83	686.5	182	0	0	1	1	1	28.54	16.83	812.5	126	6.45	638.75	343.25	0	425.8	354.8	0.22	0	-14.27	30.4	28.7	30.5
250	20211021BS05	1	UU试验	21.27	4.61	197	0	-2	71	1151.4	0	71.1	22.93	684.1	182	0	0	1	1	1	28.66	16.83	810.1	126	6.43	637.55	342.05	0	425	354	0.22	0	-14.33	30.4	28.7	30.5
251	20211021BS05	1	UU试验	21.35	4.62	197	0	-1	71	1151.4	0	73	23.01	684.1	182	0	0	1	1	1	28.76	16.83	810.1	126	6.43	637.55	342.05	0	425	354	0.22	0	-14.38	30.4	28.7	30.5
252	20211021BS05	1	UU试验	21.43	4.63	197	0	-1	71	1153.1	0	73	23.12	685.1	182	0	0	1	1	1	28.9	16.9	811.1	126	6.44	638.05	342.55	0	425.4	354.4	0.22	0	-14.45	30.4	28.7	30.5
253	20211021BS05	1	UU试验	21.52	4.64	197	0	-2	71	1154	0	71.1	23.19	682.8	182	0	0	1	1	1	28.99	16.9	808.8	126	6.42	636.9	341.4	0	424.6	353.6	0.22	0	-14.5	30.4	28.7	30.5
254	20211021BS05	1	UU试验	21.6	4.65	197	0	-1	72	1154.8	0	73	23.3	683.3	182	0	0	1	1	1	29.13	16.9	808.3	125	6.47	637.15	341.65	0	424.8	352.8	0.22	0	-14.57	30.4	28.7	30.5
255	20211021BS05	1	UU试验	21.68	4.66	197	0	-1	72	1154.8	0	73	23.37	683.3	182	0	0	1	1	1	29.21	16.97	808.3	125	6.47	637.15	341.65	0	424.8	352.8	0.22	0	-14.61	30.4	28.7	30.5
256	20211021BS05	1	UU试验	21.77	4.67	197	0	-2	71	1154	0	71.1	23.48	680	182	0	0	1	1	1	29.35	16.97	806	126	6.4	635.5	340	0	423.7	352.7	0.22	0	-14.68	30.4	28.7	30.5
257	20211021BS05	1	UU试验	21.85	4.67	197	0	-1	72	1154.8	0	73	23.55	680.5	182	0	0	1	1	1	29.44	16.97	805.5	125	6.44	635.75	340.25	0	423.8	351.8	0.22	0	-14.72	30.4	28.7	30.5
258	20211021BS05	1	UU试验	21.93	4.68	197	0	-1	72	1154	0	73	23.66	680	182	0	0	1	1	1	29.58	17.05	805	125	6.44	635.5	340	0	423.7	351.7	0.22	0	-14.79	30.4	28.7	30.5
259	20211021BS05	1	UU试验	22.02	4.69	197	0	-1	71	1154.8	0	73	23.73	677.3	182	0	0	1	1	1	29.66	17.05	803.3	126	6.38	634.15	338.65	0	422.8	351.8	0.23	0	-14.83	30.4	28.7	30.5
260	20211021BS05	1	UU试验	22.1	4.7	197	0	-1	72	1155.7	0	73	23.83	677.8	182	0	0	1	1	1	29.79	17.12	802.8	125	6.42	634.4	338.9	0	422.9	350.9	0.23	0	-14.9	30.4	28.7	30.5
261	20211021BS05	1	UU试验	22.18	4.71	197	0	-2	72	1154.8	0	71.1	23.9	674.5	182	0	0	1	1	1	29.88	17.12	799.5	125	6.4	632.75	337.25	0	421.8	349.8	0.23	0	-14.94	30.4	28.7	30.5
262	20211021BS05	1	UU试验	22.27	4.72	197	0	-1	72	1156.6	0	73	24	675.6	182	0	0	1	1	1	30	17.12	800.6	125	6.4	633.3	337.8	0	422.2	350.2	0.23	0	-15	30.4	28.7	30.5
263	20211021BS05	1	UU试验	22.35	4.73	197	0	-1	72	1156.6	0	73	24.08	675.6	182	0	0	1	1	1	30.1	17.19	800.6	125	6.4	633.3	337.8	0	422.2	350.2	0.23	0	-15.05	30.4	28.7	30.5
264	20211021BS05	1	UU试验	22.43	4.74	197	0	-2	71	1157.4	0	71.1	24.18	673.3	182	0	0	1	1	1	30.23	17.19	799.3	126	6.34	632.15	336.65	0	421.4	350.4	0.23	0	-15.12	30.3	28.6	30.4
265	20211021BS05	1	UU试验	22.52	4.75	197	0	-1	72	1158.3	0	73	24.25	673.8	182	0	0	1	1	1	30.31	17.19	798.8	125	6.39	632.4	336.9	0	421.6	349.6	0.23	0	-15.16	30.4	28.7	30.5
266	20211021BS05	1	UU试验	22.6	4.75	197	0	-1	72	1159.1	0	73	24.35	674.3	182	0	0	1	1	1	30.44	17.27	799.3	125	6.39	632.65	337.15	0	421.8	349.8	0.23	0	-15.22	30.4	28.7	30.5
267	20211021BS05	1	UU试验	22.68	4.76	197	0	-1	71	1158.3	0	73	24.42	670.7	182	0	0	1	1	1	30.53	17.27	796.7	126	6.32	630.85	335.35	0	420.6	349.6	0.23	0	-15.27	30.3	28.6	30.4
268	20211021BS05	1	UU试验	22.77	4.77	197	0	-1	72	1157.4	0	73	24.52	670.2	182	0	0	1	1	1	30.65	17.34	795.2	125	6.36	630.6	335.1	0	420.4	348.4	0.23	0	-15.33	30.4	28.7	30.5
269	20211021BS05	1	UU试验	22.87	4.78	197	0	-1	72	1157.4	0	73	24.59	667.5	182	0	0	1	1	1	30.74	17.34	792.5	125	6.34	629.25	333.75	0	419.5	347.5	0.23	0	-15.37	30.3	28.6	30.4
270	20211021BS05	1	UU试验	22.93	4.79	197	0	-1	72	1157.4	0	73	24.65	667.5	182	0	0	1	1	1	30.81	17.34	792.5	125	6.34	629.25	333.75	0	419.5	347.5	0.23	0	-15.41	30.3	28.6	30.4
271	20211021BS05	1	UU试验	23.02	4.8	197	0	-1	72	1158.3	0	73	24.76	668	182	0	0	1	1	1	30.95	17.41	793	125	6.34	629.5	334	0	419.7	347.7	0.23	0	-15.48	30.3	28.6	30.4
272	20211021BS05	1	UU试验	23.1	4.81	197	0	-1	72	1157.4	0	73	24.82	664.8	182	0	0	1	1	1	31.03	17.41	789.8	125	6.32	627.9	332.4	0	418.6	346.6	0.23	0	-15.52	30.3	28.6	30.4
273	20211021BS05	1	UU试验	23.18	4.81	197	0	-1	72	1157.4	0	73	24.92	664.8	182	0	0	1	1	1	31.15	17.41	789.8	125	6.32	627.9	332.4	0	418.6	346.6	0.23	0	-15.58	30.3	28.6	30.4
274	20211021BS05	1	UU试验	23.27	4.82	197	0	-1	72	1158.3	0	73	24.98	665.3	182	0	0	1	1	1	31.23	17.41	790.3	125	6.32	628.15	332.65	0	418.8	346.8	0.23	0	-15.62	30.3	28.6	30.4
275	20211021BS05	1	UU试验	23.35	4.83	197	0	-1	72	1159.1	0	73	25.08	665.8	182	0	0	1	1	1	31.35	17.49	790.8	125	6.33	628.4	332.9	0	418.9	346.9	0.23	0	-15.68	30.3	28.6	30.4
276	20211021BS05	1	UU试验	23.43	4.84	197	0	-1	72	1159.1	0	73	25.15	662.7	182	0	0	1	1	1	31.44	17.49	787.7	125	6.3	626.85	331.35	0	417.9	345.9	0.23	0	-15.72	30.3	28.6	30.4
277	20211021BS05	1	UU试验	23.52	4.85	197	0	-1	72	1159.1	0	73	25.25	662.7	182	0	0	1	1	1	31.56	17.56	787.7	125	6.3	626.85	331.35	0	417.9	345.9	0.23	0	-15.78	30.3	28.6	30.4
278	20211021BS05	1	UU试验	23.6	4.86	197	0	-2	72	1158.3	0	71.1	25.32	659.6	182	0	0	1	1	1	31.65	17.56	784.6	125	6.28	625.3	329.8	0	416.9	344.9	0.23	0	-15.83	30.3	28.6	30.4
279	20211021BS05	1	UU试验	23.68	4.87	197	0	-1	72	1158.3	0	73	25.43	659.6	182	0	0	1	1	1	31.79	17.56	784.6	125	6.28	625.3	329.8	0	416.9	344.9	0.23	0	-15.9	30.3	28.6	30.4
280	20211021BS05	1	UU试验	23.77	4.88	197	0	-1	72	1159.1	0	73	25.5	660.1	182	0	0	1	1	1	31.88	17.64	785.1	125	6.28	625.55	330.05	0	417	345	0.23	0	-15.94	30.3	28.6	30.4
281	20211021BS05	1	UU试验	23.85	4.88	197	0	-1	72	1159.1	0	73	25.6	657.1	182	0	0	1	1	1	32	17.64	782.1	125	6.26	624.05	328.55	0	416	344	0.23	0	-16	30.3	28.6	30.4
282	20211021BS05	1	UU试验	23.93	4.89	197	0	-1	72	1158.3	0	73	25.67	656.6	182	0	0	1	1	1	32.09	17.64	781.6	125	6.25	623.8	328.3	0	415.9	343.9	0.23	0	-16.05	30.3	28.6	30.4
283	20211021BS05	1	UU试验	24.02	4.9	197	0	-1	72	1159.1	0	73	25.78	657.1	182	0	0	1	1	1	32.23	17.71	782.1	125	6.26	624.05	328.55	0	416	344	0.23	0	-16.12	30.3	28.6	30.4
284	20211021BS05	1	UU试验	24.1	4.91	197	0	-1	72	1159.1	0	73	25.85	654.5	182	0	0	1	1	1	32.31	17.71	779.5	125	6.24	622.75	327.25	0	415.2	343.2	0.23	0	-16.16	30.3	28.6	30.4
285	20211021BS05	1	UU试验	24.18	4.92	197	0	-1	72	1158.3	0	73	25.96	654	182	0	0	1	1	1	32.45	17.79	779	125	6.23	622.5	327	0	415	343	0.23	0	-16.23	30.3	28.6	30.4
286	20211021BS05	1	UU试验	24.27	4.93	197	0	-1	71	1157.4	0	73	26.02	650.6	182	0	0	1	1	1	32.53	17.79	776.6	126	6.16	620.8	325.3	0	413.9	342.9	0.23	0	-16.27	30.3	28.6	30.4
287	20211021BS05	1	UU试验	24.35	4.93	197	0	-1	72	1157.4	0	73	26.12	650.6	182	0	0	1	1	1	32.65	17.79	775.6	125	6.2	620.8	325.3	0	413.9	341.9	0.23	0	-16.33	30.3	28.6	30.4
288	20211021BS05	1	UU试验	24.43	4.94	197	0	-1	72	1157.4	0	73	26.2	650.6	182	0	0	1	1	1	32.75	17.86	775.6	125	6.2	620.8	325.3	0	413.9	341.9	0.23	0	-16.38	30.3	28.6	30.4
