# Supplementary material for: Effect of freeze‒thaw cycles on root–Soil composite mechanical properties and slope stability
Source: PLoS One. 2024 Apr 25;19(4):e0302409. doi: 10.1371/journal.pone.0302409 (PMC11045164; doi:10.1371/journal.pone.0302409)
Supplement: S1 File — (ZIP) [file pone.0302409.s001.zip › Original data/original data/三轴/200kpa/200kpa改/(D2G3,200kpa)20211017BS04_uu_1.xlsx]

## Sheet: _20211017BS04_uu_1
ID	GCID	SpecimenID	TstMode	TimeMin	Squareroot	WeiYa	wytb	FanYa1	KongYa	CR	fytb	TiBian	ZhouXWeiYi	Q1dQ3	TargetWY	TargetFY1	TargetZYLC	TargetStrainSpd	TargetSYWD	TargetZTWD	E1	TuArea	Q11	Q31	Q11cQ31	HalfQ1pQ3	HalfQ1dQ3	Saturation	HalfQ11pQ31	Q1	K0	Ev	Er	sywd	ttwd	ztwd
1	20211017BS04	1	UU试验	0	0	197	0	20	0	0	0	34.7	0	19.9	187	0	0	1	1	1	0	12	0	0	0	0	0	0	0	0	0	0	0	27.9	25.5	28
2	20211017BS04	1	UU试验	0.05	0.22	197	0	-3	33	35.1	0	34.7	0	29.3	187	0	0	1	1	1	0	12	193.3	164	1.18	310.15	14.65	0	206.8	173.8	0.87	0	0	27.9	25.5	28
3	20211017BS04	1	UU试验	0.13	0.37	197	0	-3	32	49.6	0	34.7	0.08	41.3	187	0	0	1	1	1	0.1	12	206.3	165	1.25	316.15	20.65	0	210.8	178.8	0.83	0	-0.05	27.9	25.5	28
4	20211017BS04	1	UU试验	0.18	0.43	196	0	-3	33	55.6	0	34.7	0.15	46.3	187	0	0	1	1	1	0.19	12	209.3	163	1.28	317.15	23.15	0	211.4	178.4	0.81	0	-0.1	27.9	25.5	28
5	20211017BS04	1	UU试验	0.27	0.52	197	0	-3	33	54.7	0	36.5	0.21	45.6	187	0	0	1	1	1	0.26	12.06	209.6	164	1.28	318.3	22.8	0	212.2	179.2	0.81	0	-0.13	27.9	25.6	28
6	20211017BS04	1	UU试验	0.33	0.58	197	0	-3	33	59.9	0	36.5	0.29	49.7	187	0	0	1	1	1	0.36	12.06	213.7	164	1.3	320.35	24.85	0	213.6	180.6	0.8	0	-0.18	27.9	25.5	28
7	20211017BS04	1	UU试验	0.33	0.58	197	0	-3	33	59.9	0	34.7	0.29	49.7	187	0	0	1	1	1	0.36	12.06	213.7	164	1.3	320.35	24.85	0	213.6	180.6	0.8	0	-0.18	27.9	25.6	28
8	20211017BS04	1	UU试验	0.42	0.65	197	0	-3	33	65	0	36.5	0.36	53.9	187	0	0	1	1	1	0.45	12.06	217.9	164	1.33	322.45	26.95	0	215	182	0.79	0	-0.23	27.9	25.6	28
9	20211017BS04	1	UU试验	0.5	0.71	197	0	-3	34	70.1	0	36.5	0.48	58.1	187	0	0	1	1	1	0.6	12.06	221.1	163	1.36	324.55	29.05	0	216.4	182.4	0.77	0	-0.3	27.9	25.5	28
10	20211017BS04	1	UU试验	0.58	0.76	197	0	-3	34	73.6	0	36.5	0.55	61	187	0	0	1	1	1	0.69	12.06	224	163	1.37	326	30.5	0	217.3	183.3	0.76	0	-0.34	27.9	25.6	28
11	20211017BS04	1	UU试验	0.67	0.82	197	0	-3	34	78.7	0	36.5	0.66	65.3	187	0	0	1	1	1	0.83	12.12	228.3	163	1.4	328.15	32.65	0	218.8	184.8	0.75	0	-0.42	28	25.6	28
12	20211017BS04	1	UU试验	0.75	0.87	197	0	-3	34	81.3	0	36.5	0.74	67.1	187	0	0	1	1	1	0.93	12.12	230.1	163	1.41	329.05	33.55	0	219.4	185.4	0.75	0	-0.47	27.9	25.6	28
13	20211017BS04	1	UU试验	0.83	0.91	198	0	-3	34	83	0	36.5	0.85	68.5	187	0	0	1	1	1	1.06	12.12	232.5	164	1.42	331.25	34.25	0	220.8	186.8	0.74	0	-0.53	27.9	25.6	28
14	20211017BS04	1	UU试验	0.92	0.96	197	0	-3	34	86.4	0	36.5	0.93	71.3	187	0	0	1	1	1	1.16	12.12	234.3	163	1.44	331.15	35.65	0	220.8	186.8	0.73	0	-0.58	28	25.6	28
15	20211017BS04	1	UU试验	1	1	198	0	-3	34	86.4	0	36.5	1.04	71.3	187	0	0	1	1	1	1.3	12.19	235.3	164	1.43	332.65	35.65	0	221.8	187.8	0.74	0	-0.65	28	25.7	28
16	20211017BS04	1	UU试验	1.08	1.04	197	0	-3	35	87.3	0	38.3	1.12	71.6	187	0	0	1	1	1	1.4	12.19	233.6	162	1.44	331.3	35.8	0	220.9	185.9	0.73	0	-0.7	28	25.7	28
17	20211017BS04	1	UU试验	1.17	1.08	197	0	-3	35	87.3	0	36.5	1.23	71.6	187	0	0	1	1	1	1.54	12.19	233.6	162	1.44	331.3	35.8	0	220.9	185.9	0.73	0	-0.77	28	25.7	28
18	20211017BS04	1	UU试验	1.25	1.12	197	0	-3	35	87.3	0	38.3	1.31	71.6	187	0	0	1	1	1	1.64	12.19	233.6	162	1.44	331.3	35.8	0	220.9	185.9	0.73	0	-0.82	27.9	25.6	28
19	20211017BS04	1	UU试验	1.33	1.15	198	0	-3	35	89	0	38.3	1.42	73	187	0	0	1	1	1	1.78	12.25	236	163	1.45	333.5	36.5	0	222.3	187.3	0.73	0	-0.89	27.9	25.7	28
20	20211017BS04	1	UU试验	1.42	1.19	198	0	-3	35	88.1	0	38.3	1.5	71.9	187	0	0	1	1	1	1.88	12.25	234.9	163	1.44	332.95	35.95	0	222	187	0.73	0	-0.94	27.9	25.7	28
21	20211017BS04	1	UU试验	1.5	1.22	198	0	-3	35	89	0	38.3	1.62	72.7	187	0	0	1	1	1	2.03	12.25	235.7	163	1.45	333.35	36.35	0	222.2	187.2	0.73	0	-1.01	27.9	25.7	28
22	20211017BS04	1	UU试验	1.58	1.26	198	0	-3	35	89.8	0	38.3	1.7	73.3	187	0	0	1	1	1	2.13	12.25	236.3	163	1.45	333.65	36.65	0	222.4	187.4	0.73	0	-1.07	27.9	25.7	27.9
23	20211017BS04	1	UU试验	1.67	1.29	197	0	-3	35	90.7	0	38.3	1.81	74	187	0	0	1	1	1	2.26	12.25	236	162	1.46	332.5	37	0	221.7	186.7	0.73	0	-1.13	27.9	25.6	27.9
24	20211017BS04	1	UU试验	1.75	1.32	196	0	-3	35	92.4	0	38.3	1.89	75.4	187	0	0	1	1	1	2.36	12.31	236.4	161	1.47	331.7	37.7	0	221.1	186.1	0.72	0	-1.18	27.9	25.6	27.9
25	20211017BS04	1	UU试验	1.83	1.35	197	0	-3	35	97.5	0	38.3	2.01	79.2	187	0	0	1	1	1	2.51	12.31	241.2	162	1.49	335.1	39.6	0	223.4	188.4	0.71	0	-1.25	27.8	25.6	27.9
26	20211017BS04	1	UU试验	1.92	1.38	196	0	-3	35	112.9	0	38.3	2.08	91.7	187	0	0	1	1	1	2.6	12.31	252.7	161	1.57	339.85	45.85	0	226.6	191.6	0.68	0	-1.3	27.9	25.6	27.9
27	20211017BS04	1	UU试验	2	1.41	197	0	-3	36	171.1	0	38.3	2.2	139	187	0	0	1	1	1	2.75	12.31	300	161	1.86	365	69.5	0	243.3	207.3	0.59	0	-1.38	27.8	25.6	27.9
28	20211017BS04	1	UU试验	2.08	1.44	198	0	-3	36	196.8	0	38.3	2.28	159.9	187	0	0	1	1	1	2.85	12.37	321.9	162	1.99	376.95	79.95	0	251.3	215.3	0.55	0	-1.43	27.8	25.6	27.9
29	20211017BS04	1	UU试验	2.17	1.47	197	0	-3	36	231	0	38.3	2.39	186.7	187	0	0	1	1	1	2.99	12.37	347.7	161	2.16	388.85	93.35	0	259.2	223.2	0.51	0	-1.5	27.8	25.6	27.9
30	20211017BS04	1	UU试验	2.25	1.5	197	0	-3	36	250.6	0	38.3	2.47	202.6	187	0	0	1	1	1	3.09	12.37	363.6	161	2.26	396.8	101.3	0	264.5	228.5	0.49	0	-1.55	27.8	25.6	27.9
31	20211017BS04	1	UU试验	2.33	1.53	197	0	-3	36	277.2	0	38.3	2.59	224.1	187	0	0	1	1	1	3.24	12.37	385.1	161	2.39	407.55	112.05	0	271.7	235.7	0.47	0	-1.62	27.8	25.6	27.9
32	20211017BS04	1	UU试验	2.42	1.55	196	0	-3	36	296.8	0	38.3	2.66	239.9	187	0	0	1	1	1	3.33	12.43	399.9	160	2.5	413.95	119.95	0	276	240	0.45	0	-1.67	27.8	25.6	27.9
33	20211017BS04	1	UU试验	2.5	1.58	197	0	-3	37	320.8	0	38.3	2.78	258.1	187	0	0	1	1	1	3.48	12.43	418.1	160	2.61	424.55	129.05	0	283	246	0.43	0	-1.74	27.8	25.6	27.9
34	20211017BS04	1	UU试验	2.58	1.61	197	0	-3	37	337	0	38.3	2.86	271.1	187	0	0	1	1	1	3.58	12.43	431.1	160	2.69	431.05	135.55	0	287.4	250.4	0.42	0	-1.79	27.8	25.6	27.8
35	20211017BS04	1	UU试验	2.67	1.63	197	0	-3	37	361	0	40.1	2.97	290.4	187	0	0	1	1	1	3.71	12.43	450.4	160	2.82	440.7	145.2	0	293.8	256.8	0.4	0	-1.86	27.8	25.6	27.8
36	20211017BS04	1	UU试验	2.75	1.66	197	0	-3	37	374.7	0	40.1	3.05	301.4	187	0	0	1	1	1	3.81	12.5	461.4	160	2.88	446.2	150.7	0	297.5	260.5	0.4	0	-1.91	27.8	25.6	27.8
37	20211017BS04	1	UU试验	2.83	1.68	197	0	-3	37	395.2	0	40.1	3.16	316.2	187	0	0	1	1	1	3.95	12.5	476.2	160	2.98	453.6	158.1	0	302.4	265.4	0.38	0	-1.98	27.8	25.6	27.8
38	20211017BS04	1	UU试验	2.92	1.71	197	0	-3	38	409.8	0	40.1	3.24	327.8	187	0	0	1	1	1	4.05	12.5	486.8	159	3.06	459.4	163.9	0	306.3	268.3	0.38	0	-2.03	27.8	25.6	27.8
39	20211017BS04	1	UU试验	3	1.73	197	0	-3	38	429.4	0	40.1	3.36	343.5	187	0	0	1	1	1	4.2	12.5	502.5	159	3.16	467.25	171.75	0	311.5	273.5	0.36	0	-2.1	27.8	25.6	27.8
40	20211017BS04	1	UU试验	3.08	1.76	197	0	-3	38	442.3	0	40.1	3.44	353.8	187	0	0	1	1	1	4.3	12.56	512.8	159	3.23	472.4	176.9	0	314.9	276.9	0.36	0	-2.15	27.8	25.6	27.8
41	20211017BS04	1	UU试验	3.17	1.78	197	0	-3	38	459.4	0	40.1	3.55	365.8	187	0	0	1	1	1	4.44	12.56	524.8	159	3.3	478.4	182.9	0	318.9	280.9	0.35	0	-2.22	27.8	25.6	27.8
42	20211017BS04	1	UU试验	3.25	1.8	197	0	-3	38	470.5	0	40.1	3.63	374.6	187	0	0	1	1	1	4.54	12.56	533.6	159	3.36	482.8	187.3	0	321.9	283.9	0.34	0	-2.27	27.7	25.6	27.8
43	20211017BS04	1	UU试验	3.33	1.83	197	0	-3	38	487.6	0	40.1	3.74	388.2	187	0	0	1	1	1	4.68	12.56	547.2	159	3.44	489.6	194.1	0	326.4	288.4	0.34	0	-2.34	27.7	25.6	27.8
44	20211017BS04	1	UU试验	3.42	1.85	197	0	-3	39	497.9	0	40.1	3.81	396.4	187	0	0	1	1	1	4.76	12.62	554.4	158	3.51	493.7	198.2	0	329.1	290.1	0.33	0	-2.38	27.7	25.6	27.8
45	20211017BS04	1	UU试验	3.5	1.87	197	0	-3	39	513.3	0	40.1	3.93	406.7	187	0	0	1	1	1	4.91	12.62	564.7	158	3.57	498.85	203.35	0	332.6	293.6	0.33	0	-2.46	27.7	25.6	27.8
46	20211017BS04	1	UU试验	3.58	1.89	197	0	-3	39	523.5	0	40.1	4	414.8	187	0	0	1	1	1	5	12.62	572.8	158	3.63	502.9	207.4	0	335.3	296.3	0.32	0	-2.5	27.7	25.6	27.8
47	20211017BS04	1	UU试验	3.67	1.91	197	0	-3	39	538.1	0	40.1	4.12	426.4	187	0	0	1	1	1	5.15	12.62	584.4	158	3.7	508.7	213.2	0	339.1	300.1	0.32	0	-2.58	27.7	25.6	27.8
48	20211017BS04	1	UU试验	3.75	1.94	197	0	-3	39	545.8	0	40.1	4.19	432.5	187	0	0	1	1	1	5.24	12.69	590.5	158	3.74	511.75	216.25	0	341.2	302.2	0.31	0	-2.62	27.7	25.6	27.8
49	20211017BS04	1	UU试验	3.83	1.96	197	0	-3	39	557.7	0	42	4.3	439.5	187	0	0	1	1	1	5.38	12.69	597.5	158	3.78	515.25	219.75	0	343.5	304.5	0.31	0	-2.69	27.7	25.6	27.8
50	20211017BS04	1	UU试验	3.92	1.98	197	0	-3	39	565.4	0	42	4.37	445.5	187	0	0	1	1	1	5.46	12.69	603.5	158	3.82	518.25	222.75	0	345.5	306.5	0.31	0	-2.73	27.7	25.6	27.8
51	20211017BS04	1	UU试验	4	2	197	0	-3	39	574.9	0	42	4.48	453	187	0	0	1	1	1	5.6	12.69	611	158	3.87	522	226.5	0	348	309	0.3	0	-2.8	27.7	25.6	27.8
52	20211017BS04	1	UU试验	4.08	2.02	198	0	-3	40	581.7	0	42	4.55	458.4	187	0	0	1	1	1	5.69	12.75	616.4	158	3.9	526.2	229.2	0	350.8	310.8	0.3	0	-2.85	27.7	25.6	27.8
53	20211017BS04	1	UU试验	4.17	2.04	198	0	-3	40	592.8	0	42	4.66	464.9	187	0	0	1	1	1	5.83	12.75	622.9	158	3.94	529.45	232.45	0	353	313	0.3	0	-2.92	27.7	25.6	27.8
54	20211017BS04	1	UU试验	4.25	2.06	198	0	-3	40	598.8	0	42	4.73	469.6	187	0	0	1	1	1	5.91	12.75	627.6	158	3.97	531.8	234.8	0	354.5	314.5	0.3	0	-2.96	27.7	25.6	27.8
55	20211017BS04	1	UU试验	4.33	2.08	198	0	-3	40	610.8	0	42	4.84	479.1	187	0	0	1	1	1	6.05	12.75	637.1	158	4.03	536.55	239.55	0	357.7	317.7	0.29	0	-3.03	27.7	25.6	27.8
56	20211017BS04	1	UU试验	4.42	2.1	197	0	-3	40	616.8	0	42	4.91	483.8	187	0	0	1	1	1	6.14	12.81	640.8	157	4.08	537.4	241.9	0	358.3	318.3	0.29	0	-3.07	27.7	25.7	27.8
57	20211017BS04	1	UU试验	4.5	2.12	198	0	-3	40	625.3	0	42	5.02	488.1	187	0	0	1	1	1	6.28	12.81	646.1	158	4.09	541.05	244.05	0	360.7	320.7	0.29	0	-3.14	27.7	25.7	27.8
58	20211017BS04	1	UU试验	4.58	2.14	198	0	-3	40	631.3	0	42	5.1	492.8	187	0	0	1	1	1	6.38	12.81	650.8	158	4.12	543.4	246.4	0	362.3	322.3	0.29	0	-3.19	27.7	25.6	27.7
59	20211017BS04	1	UU试验	4.67	2.16	198	0	-3	40	641.6	0	42	5.2	500.9	187	0	0	1	1	1	6.5	12.81	658.9	158	4.17	547.45	250.45	0	365	325	0.28	0	-3.25	27.7	25.6	27.7
60	20211017BS04	1	UU试验	4.75	2.18	198	0	-3	41	647.6	0	42	5.28	505.5	187	0	0	1	1	1	6.6	12.88	662.5	157	4.22	549.75	252.75	0	366.5	325.5	0.28	0	-3.3	27.7	25.6	27.7
61	20211017BS04	1	UU试验	4.83	2.2	197	0	-3	40	653.6	0	42	5.39	507.5	187	0	0	1	1	1	6.74	12.88	664.5	157	4.23	549.25	253.75	0	366.2	326.2	0.28	0	-3.37	27.7	25.6	27.7
62	20211017BS04	1	UU试验	4.92	2.22	198	0	-3	41	657.8	0	42	5.46	510.7	187	0	0	1	1	1	6.83	12.88	667.7	157	4.25	552.35	255.35	0	368.2	327.2	0.28	0	-3.42	27.7	25.7	27.7
63	20211017BS04	1	UU试验	5	2.24	197	0	-3	41	663.8	0	42	5.57	515.4	187	0	0	1	1	1	6.96	12.88	671.4	156	4.3	553.2	257.7	0	368.8	327.8	0.28	0	-3.48	27.6	25.6	27.7
64	20211017BS04	1	UU试验	5.08	2.25	197	0	-3	41	669	0	42	5.64	519.4	187	0	0	1	1	1	7.05	12.94	675.4	156	4.33	555.2	259.7	0	370.1	329.1	0.27	0	-3.53	27.6	25.6	27.7
65	20211017BS04	1	UU试验	5.17	2.27	197	0	-3	41	675.8	0	42	5.76	522.3	187	0	0	1	1	1	7.2	12.94	678.3	156	4.35	556.65	261.15	0	371.1	330.1	0.27	0	-3.6	27.7	25.7	27.7
66	20211017BS04	1	UU试验	5.25	2.29	197	0	-3	41	680.1	0	42	5.83	525.6	187	0	0	1	1	1	7.29	12.94	681.6	156	4.37	558.3	262.8	0	372.2	331.2	0.27	0	-3.65	27.6	25.7	27.7
67	20211017BS04	1	UU试验	5.33	2.31	198	0	-3	41	687.8	0	42	5.94	531.5	187	0	0	1	1	1	7.43	12.94	688.5	157	4.39	562.75	265.75	0	375.2	334.2	0.27	0	-3.72	27.6	25.7	27.7
68	20211017BS04	1	UU试验	5.42	2.33	197	0	-3	41	691.2	0	43.8	6.02	534.2	187	0	0	1	1	1	7.53	13	690.2	156	4.42	562.6	267.1	0	375.1	334.1	0.27	0	-3.77	27.6	25.7	27.7
69	20211017BS04	1	UU试验	5.5	2.35	198	0	-3	41	696.3	0	43.8	6.13	535.6	187	0	0	1	1	1	7.66	13	692.6	157	4.41	564.8	267.8	0	376.5	335.5	0.27	0	-3.83	27.6	25.7	27.7
70	20211017BS04	1	UU试验	5.58	2.36	198	0	-3	42	700.6	0	43.8	6.2	538.9	187	0	0	1	1	1	7.75	13	694.9	156	4.45	566.45	269.45	0	377.6	335.6	0.27	0	-3.88	27.6	25.7	27.7
71	20211017BS04	1	UU试验	5.67	2.38	197	0	-3	42	706.6	0	43.8	6.32	543.5	187	0	0	1	1	1	7.9	13	698.5	155	4.51	567.25	271.75	0	378.2	336.2	0.27	0	-3.95	27.6	25.7	27.7
72	20211017BS04	1	UU试验	5.75	2.4	197	0	-3	41	710.9	0	43.8	6.39	546.8	187	0	0	1	1	1	7.99	13.07	702.8	156	4.51	568.9	273.4	0	379.3	338.3	0.26	0	-4	27.6	25.7	27.7
73	20211017BS04	1	UU试验	5.83	2.42	198	0	-3	42	716.9	0	43.8	6.5	548.5	187	0	0	1	1	1	8.13	13.07	704.5	156	4.52	571.25	274.25	0	380.8	338.8	0.27	0	-4.07	27.6	25.7	27.7
74	20211017BS04	1	UU试验	5.92	2.43	199	0	-3	42	721.1	0	43.8	6.58	551.7	187	0	0	1	1	1	8.23	13.07	708.7	157	4.51	574.35	275.85	0	382.9	340.9	0.27	0	-4.12	27.6	25.7	27.7
75	20211017BS04	1	UU试验	6	2.45	197	0	-3	42	727.1	0	43.8	6.69	556.3	187	0	0	1	1	1	8.36	13.07	711.3	155	4.59	573.65	278.15	0	382.4	340.4	0.26	0	-4.18	27.6	25.7	27.7
76	20211017BS04	1	UU试验	6.08	2.47	197	0	-3	42	729.7	0	43.8	6.77	558.3	187	0	0	1	1	1	8.46	13.13	713.3	155	4.6	574.65	279.15	0	383.1	341.1	0.26	0	-4.23	27.6	25.7	27.7
77	20211017BS04	1	UU试验	6.17	2.48	198	0	-3	42	734.8	0	43.8	6.88	559.6	187	0	0	1	1	1	8.6	13.13	715.6	156	4.59	576.8	279.8	0	384.5	342.5	0.26	0	-4.3	27.6	25.7	27.7
78	20211017BS04	1	UU试验	6.25	2.5	197	0	-3	42	739.1	0	43.8	6.95	562.9	187	0	0	1	1	1	8.69	13.13	717.9	155	4.63	576.95	281.45	0	384.6	342.6	0.26	0	-4.35	27.6	25.7	27.7
79	20211017BS04	1	UU试验	6.33	2.52	198	0	-3	42	743.4	0	43.8	7.07	566.2	187	0	0	1	1	1	8.84	13.2	722.2	156	4.63	580.1	283.1	0	386.7	344.7	0.26	0	-4.42	27.6	25.7	27.7
80	20211017BS04	1	UU试验	6.42	2.53	198	0	-3	42	747.7	0	43.8	7.14	566.4	187	0	0	1	1	1	8.93	13.2	722.4	156	4.63	580.2	283.2	0	386.8	344.8	0.26	0	-4.47	27.6	25.7	27.7
81	20211017BS04	1	UU试验	6.5	2.55	198	0	-3	42	751.9	0	43.8	7.25	569.6	187	0	0	1	1	1	9.06	13.2	725.6	156	4.65	581.8	284.8	0	387.9	345.9	0.26	0	-4.53	27.6	25.7	27.7
82	20211017BS04	1	UU试验	6.58	2.57	198	0	-3	42	755.4	0	43.8	7.33	572.3	187	0	0	1	1	1	9.16	13.2	728.3	156	4.67	583.15	286.15	0	388.8	346.8	0.26	0	-4.58	27.6	25.7	27.7
83	20211017BS04	1	UU试验	6.67	2.58	197	0	-3	42	760.5	0	43.8	7.44	576.1	187	0	0	1	1	1	9.3	13.26	731.1	155	4.72	583.55	288.05	0	389	347	0.25	0	-4.65	27.6	25.7	27.6
84	20211017BS04	1	UU试验	6.75	2.6	198	0	-3	42	763.1	0	43.8	7.51	575.5	187	0	0	1	1	1	9.39	13.26	731.5	156	4.69	584.75	287.75	0	389.8	347.8	0.26	0	-4.7	27.6	25.7	27.6
85	20211017BS04	1	UU试验	6.83	2.61	198	0	-3	42	769	0	43.8	7.62	579.9	187	0	0	1	1	1	9.53	13.26	735.9	156	4.72	586.95	289.95	0	391.3	349.3	0.25	0	-4.77	27.6	25.7	27.6
86	20211017BS04	1	UU试验	6.92	2.63	198	0	-3	42	771.6	0	43.8	7.7	581.9	187	0	0	1	1	1	9.63	13.26	737.9	156	4.73	587.95	290.95	0	392	350	0.25	0	-4.82	27.5	25.7	27.6
87	20211017BS04	1	UU试验	7	2.65	198	0	-3	43	776.7	0	43.8	7.81	585.7	187	0	0	1	1	1	9.76	13.32	740.7	155	4.78	589.85	292.85	0	393.2	350.2	0.25	0	-4.88	27.5	25.7	27.6
88	20211017BS04	1	UU试验	7.08	2.66	198	0	-3	42	779.3	0	43.8	7.89	585.1	187	0	0	1	1	1	9.86	13.32	741.1	156	4.75	589.55	292.55	0	393	351	0.25	0	-4.93	27.5	25.7	27.5
89	20211017BS04	1	UU试验	7.17	2.68	198	0	-3	43	784.4	0	43.8	8	588.9	187	0	0	1	1	1	10	13.32	743.9	155	4.8	591.45	294.45	0	394.3	351.3	0.25	0	-5	27.5	25.7	27.5
90	20211017BS04	1	UU试验	7.25	2.69	198	0	-3	43	787	0	43.8	8.07	590.8	187	0	0	1	1	1	10.09	13.32	745.8	155	4.81	592.4	295.4	0	394.9	351.9	0.25	0	-5.05	27.5	25.7	27.6
91	20211017BS04	1	UU试验	7.33	2.71	198	0	-3	43	792.1	0	43.8	8.18	594.7	187	0	0	1	1	1	10.23	13.39	749.7	155	4.84	594.35	297.35	0	396.2	353.2	0.25	0	-5.12	27.5	25.7	27.6
92	20211017BS04	1	UU试验	7.42	2.72	198	0	-3	43	794.7	0	45.6	8.25	593.5	187	0	0	1	1	1	10.31	13.39	748.5	155	4.83	593.75	296.75	0	395.8	352.8	0.25	0	-5.16	27.5	25.7	27.6
93	20211017BS04	1	UU试验	7.5	2.74	198	0	-3	43	799	0	45.6	8.36	596.7	187	0	0	1	1	1	10.45	13.39	751.7	155	4.85	595.35	298.35	0	396.9	353.9	0.25	0	-5.22	27.5	25.7	27.6
94	20211017BS04	1	UU试验	7.58	2.75	198	0	-3	43	801.5	0	45.6	8.44	598.6	187	0	0	1	1	1	10.55	13.39	753.6	155	4.86	596.3	299.3	0	397.5	354.5	0.25	0	-5.28	27.5	25.7	27.6
95	20211017BS04	1	UU试验	7.67	2.77	198	0	-3	43	805.8	0	45.6	8.55	601.8	187	0	0	1	1	1	10.69	13.45	756.8	155	4.88	597.9	300.9	0	398.6	355.6	0.25	0	-5.35	27.5	25.7	27.6
96	20211017BS04	1	UU试验	7.75	2.78	198	0	-3	43	808.4	0	45.6	8.62	601	187	0	0	1	1	1	10.78	13.45	756	155	4.88	597.5	300.5	0	398.3	355.3	0.25	0	-5.39	27.5	25.7	27.6
97	20211017BS04	1	UU试验	7.83	2.8	198	0	-3	43	812.7	0	45.6	8.73	604.2	187	0	0	1	1	1	10.91	13.45	759.2	155	4.9	599.1	302.1	0	399.4	356.4	0.25	0	-5.46	27.5	25.7	27.6
98	20211017BS04	1	UU试验	7.92	2.81	198	0	-3	43	815.2	0	45.6	8.8	606.1	187	0	0	1	1	1	11	13.45	761.1	155	4.91	600.05	303.05	0	400	357	0.25	0	-5.5	27.5	25.7	27.5
99	20211017BS04	1	UU试验	8	2.83	198	0	-3	43	820.4	0	45.6	8.91	610	187	0	0	1	1	1	11.14	13.52	765	155	4.94	602	305	0	401.3	358.3	0.25	0	-5.57	27.5	25.7	27.5
100	20211017BS04	1	UU试验	8.08	2.84	198	0	-3	43	822.9	0	45.6	8.99	608.7	187	0	0	1	1	1	11.24	13.52	763.7	155	4.93	601.35	304.35	0	400.9	357.9	0.25	0	-5.62	27.5	25.7	27.5
101	20211017BS04	1	UU试验	8.17	2.86	198	0	-3	43	828.1	0	45.6	9.09	612.5	187	0	0	1	1	1	11.36	13.52	767.5	155	4.95	603.25	306.25	0	402.2	359.2	0.24	0	-5.68	27.5	25.7	27.5
102	20211017BS04	1	UU试验	8.25	2.87	198	0	-3	43	831.5	0	45.6	9.17	615	187	0	0	1	1	1	11.46	13.58	770	155	4.97	604.5	307.5	0	403	360	0.24	0	-5.73	27.5	25.7	27.5
103	20211017BS04	1	UU试验	8.33	2.89	198	0	-3	44	834.1	0	45.6	9.27	614.2	187	0	0	1	1	1	11.59	13.58	768.2	154	4.99	604.1	307.1	0	402.7	358.7	0.24	0	-5.8	27.5	25.7	27.5
104	20211017BS04	1	UU试验	8.42	2.9	199	0	-3	44	837.5	0	45.6	9.34	616.7	187	0	0	1	1	1	11.68	13.58	771.7	155	4.98	606.85	308.35	0	404.6	360.6	0.24	0	-5.84	27.5	25.7	27.6
105	20211017BS04	1	UU试验	8.5	2.92	198	0	-3	43	840.9	0	45.6	9.45	619.2	187	0	0	1	1	1	11.81	13.58	774.2	155	4.99	606.6	309.6	0	404.4	361.4	0.24	0	-5.91	27.5	25.7	27.6
106	20211017BS04	1	UU试验	8.58	2.93	198	0	-3	43	843.5	0	45.6	9.52	621.1	187	0	0	1	1	1	11.9	13.65	776.1	155	5.01	607.55	310.55	0	405	362	0.24	0	-5.95	27.5	25.7	27.5
107	20211017BS04	1	UU试验	8.67	2.94	198	0	-3	44	847.7	0	45.6	9.62	621	187	0	0	1	1	1	12.03	13.65	775	154	5.03	607.5	310.5	0	405	361	0.24	0	-6.02	27.5	25.7	27.5
108	20211017BS04	1	UU试验	8.75	2.96	198	0	-3	44	849.5	0	45.6	9.69	622.3	187	0	0	1	1	1	12.11	13.65	776.3	154	5.04	608.15	311.15	0	405.4	361.4	0.24	0	-6.06	27.5	25.7	27.6
109	20211017BS04	1	UU试验	8.83	2.97	198	0	-3	44	853.7	0	45.6	9.79	625.4	187	0	0	1	1	1	12.24	13.65	779.4	154	5.06	609.7	312.7	0	406.5	362.5	0.24	0	-6.12	27.5	25.7	27.6
110	20211017BS04	1	UU试验	8.92	2.99	198	0	-3	44	855.4	0	45.6	9.86	626.7	187	0	0	1	1	1	12.33	13.72	780.7	154	5.07	610.35	313.35	0	406.9	362.9	0.24	0	-6.17	27.5	25.7	27.6
111	20211017BS04	1	UU试验	9	3	198	0	-3	44	859.7	0	45.6	9.96	626.6	187	0	0	1	1	1	12.45	13.72	780.6	154	5.07	610.3	313.3	0	406.9	362.9	0.24	0	-6.23	27.5	25.7	27.6
112	20211017BS04	1	UU试验	9.08	3.01	198	0	-3	44	863.1	0	45.6	10.03	629.1	187	0	0	1	1	1	12.54	13.72	783.1	154	5.09	611.55	314.55	0	407.7	363.7	0.24	0	-6.27	27.5	25.7	27.6
113	20211017BS04	1	UU试验	9.17	3.03	198	0	-3	44	866.6	0	45.6	10.13	631.6	187	0	0	1	1	1	12.66	13.72	785.6	154	5.1	612.8	315.8	0	408.5	364.5	0.24	0	-6.33	27.4	25.7	27.6
114	20211017BS04	1	UU试验	9.25	3.04	198	0	-3	44	870	0	45.6	10.2	634.1	187	0	0	1	1	1	12.75	13.78	788.1	154	5.12	614.05	317.05	0	409.4	365.4	0.24	0	-6.38	27.4	25.7	27.6
115	20211017BS04	1	UU试验	9.33	3.06	198	0	-3	44	872.5	0	45.6	10.3	633.2	187	0	0	1	1	1	12.88	13.78	787.2	154	5.11	613.6	316.6	0	409.1	365.1	0.24	0	-6.44	27.4	25.7	27.6
116	20211017BS04	1	UU试验	9.42	3.07	198	0	-3	44	875.1	0	45.6	10.37	635.1	187	0	0	1	1	1	12.96	13.78	789.1	154	5.12	614.55	317.55	0	409.7	365.7	0.24	0	-6.48	27.4	25.7	27.6
117	20211017BS04	1	UU试验	9.5	3.08	198	0	-3	44	879.4	0	45.6	10.48	638.2	187	0	0	1	1	1	13.1	13.78	792.2	154	5.14	616.1	319.1	0	410.7	366.7	0.24	0	-6.55	27.4	25.7	27.6
118	20211017BS04	1	UU试验	9.58	3.1	198	0	-3	44	882.8	0	45.6	10.55	640.6	187	0	0	1	1	1	13.19	13.85	794.6	154	5.16	617.3	320.3	0	411.5	367.5	0.24	0	-6.6	27.4	25.7	27.5
119	20211017BS04	1	UU试验	9.67	3.11	198	0	-3	44	885.4	0	45.6	10.65	639.3	187	0	0	1	1	1	13.31	13.85	793.3	154	5.15	616.65	319.65	0	411.1	367.1	0.24	0	-6.66	27.4	25.7	27.5
120	20211017BS04	1	UU试验	9.75	3.12	198	0	-3	44	887.1	0	45.6	10.72	640.5	187	0	0	1	1	1	13.4	13.85	794.5	154	5.16	617.25	320.25	0	411.5	367.5	0.24	0	-6.7	27.4	25.7	27.6
121	20211017BS04	1	UU试验	9.83	3.14	198	0	-3	44	889.7	0	45.6	10.83	642.4	187	0	0	1	1	1	13.54	13.91	796.4	154	5.17	618.2	321.2	0	412.1	368.1	0.24	0	-6.77	27.4	25.6	27.6
122	20211017BS04	1	UU试验	9.92	3.15	198	0	-3	44	892.2	0	45.6	10.9	641.4	187	0	0	1	1	1	13.63	13.91	795.4	154	5.16	617.7	320.7	0	411.8	367.8	0.24	0	-6.82	27.4	25.7	27.6
123	20211017BS04	1	UU试验	10	3.16	198	0	-3	44	894.8	0	45.6	11	643.3	187	0	0	1	1	1	13.75	13.91	797.3	154	5.18	618.65	321.65	0	412.4	368.4	0.24	0	-6.88	27.4	25.7	27.6
124	20211017BS04	1	UU试验	10.08	3.18	198	0	-3	44	897.4	0	45.6	11.08	645.1	187	0	0	1	1	1	13.85	13.91	799.1	154	5.19	619.55	322.55	0	413	369	0.23	0	-6.93	27.4	25.6	27.6
125	20211017BS04	1	UU试验	10.17	3.19	198	0	-3	44	899.1	0	45.6	11.18	646.4	187	0	0	1	1	1	13.98	13.98	800.4	154	5.2	620.2	323.2	0	413.5	369.5	0.23	0	-6.99	27.4	25.7	27.6
126	20211017BS04	1	UU试验	10.25	3.2	198	0	-3	44	899.9	0	45.6	11.25	643.7	187	0	0	1	1	1	14.06	13.98	797.7	154	5.18	618.85	321.85	0	412.6	368.6	0.24	0	-7.03	27.4	25.6	27.5
127	20211017BS04	1	UU试验	10.33	3.21	198	0	-3	44	904.2	0	45.6	11.36	646.8	187	0	0	1	1	1	14.2	13.98	800.8	154	5.2	620.4	323.4	0	413.6	369.6	0.23	0	-7.1	27.4	25.7	27.6
128	20211017BS04	1	UU试验	10.42	3.23	198	0	-3	45	905.9	0	45.6	11.43	648	187	0	0	1	1	1	14.29	13.98	801	153	5.24	621	324	0	414	369	0.23	0	-7.15	27.4	25.7	27.6
129	20211017BS04	1	UU试验	10.5	3.24	198	0	-3	44	910.2	0	45.6	11.53	651.1	187	0	0	1	1	1	14.41	14.05	805.1	154	5.23	622.55	325.55	0	415	371	0.23	0	-7.21	27.4	25.6	27.5
130	20211017BS04	1	UU试验	10.58	3.25	199	0	-3	45	911.9	0	45.6	11.61	649	187	0	0	1	1	1	14.51	14.05	803	154	5.21	623	324.5	0	415.3	370.3	0.23	0	-7.26	27.4	25.6	27.5
131	20211017BS04	1	UU试验	10.67	3.27	199	0	-3	45	916.2	0	47.4	11.71	652.1	187	0	0	1	1	1	14.64	14.05	806.1	154	5.23	624.55	326.05	0	416.4	371.4	0.23	0	-7.32	27.4	25.7	27.5
132	20211017BS04	1	UU试验	10.75	3.28	198	0	-3	45	917.9	0	45.6	11.79	653.3	187	0	0	1	1	1	14.74	14.05	806.3	153	5.27	623.65	326.65	0	415.8	370.8	0.23	0	-7.37	27.4	25.6	27.5
133	20211017BS04	1	UU试验	10.83	3.29	199	0	-3	45	920.5	0	47.4	11.89	655.2	187	0	0	1	1	1	14.86	14.11	809.2	154	5.25	626.1	327.6	0	417.4	372.4	0.23	0	-7.43	27.4	25.6	27.5
134	20211017BS04	1	UU试验	10.92	3.3	198	0	-3	45	922.2	0	45.6	11.97	653.6	187	0	0	1	1	1	14.96	14.11	806.6	153	5.27	623.8	326.8	0	415.9	370.9	0.23	0	-7.48	27.4	25.6	27.5
135	20211017BS04	1	UU试验	11	3.32	199	0	-3	45	923.9	0	47.4	12.07	654.8	187	0	0	1	1	1	15.09	14.11	808.8	154	5.25	625.9	327.4	0	417.3	372.3	0.23	0	-7.55	27.4	25.6	27.5
136	20211017BS04	1	UU试验	11.08	3.33	199	0	-3	45	926.4	0	47.4	12.14	656.6	187	0	0	1	1	1	15.18	14.18	810.6	154	5.26	626.8	328.3	0	417.9	372.9	0.23	0	-7.59	27.4	25.6	27.5
137	20211017BS04	1	UU试验	11.17	3.34	198	0	-3	45	928.2	0	45.6	12.26	654.6	187	0	0	1	1	1	15.33	14.18	807.6	153	5.28	624.3	327.3	0	416.2	371.2	0.23	0	-7.67	27.3	25.6	27.5
138	20211017BS04	1	UU试验	11.25	3.35	199	0	-3	45	929.9	0	47.4	12.32	655.8	187	0	0	1	1	1	15.4	14.18	809.8	154	5.26	626.4	327.9	0	417.6	372.6	0.23	0	-7.7	27.4	25.6	27.5
139	20211017BS04	1	UU试验	11.33	3.37	199	0	-3	45	934.1	0	47.4	12.43	658.7	187	0	0	1	1	1	15.54	14.18	812.7	154	5.28	627.85	329.35	0	418.6	373.6	0.23	0	-7.77	27.4	25.6	27.5
140	20211017BS04	1	UU试验	11.42	3.38	199	0	-3	45	935.9	0	47.4	12.51	660	187	0	0	1	1	1	15.64	14.25	814	154	5.29	628.5	330	0	419	374	0.23	0	-7.82	27.4	25.6	27.5
141	20211017BS04	1	UU试验	11.5	3.39	199	0	-3	45	940.1	0	47.4	12.61	659.7	187	0	0	1	1	1	15.76	14.25	813.7	154	5.28	628.35	329.85	0	418.9	373.9	0.23	0	-7.88	27.4	25.6	27.5
142	20211017BS04	1	UU试验	11.58	3.4	198	0	-3	45	941	0	47.4	12.69	660.4	187	0	0	1	1	1	15.86	14.25	813.4	153	5.32	627.2	330.2	0	418.1	373.1	0.23	0	-7.93	27.3	25.6	27.5
143	20211017BS04	1	UU试验	11.67	3.42	198	0	-3	45	942.7	0	47.4	12.8	661.5	187	0	0	1	1	1	16	14.31	814.5	153	5.32	627.75	330.75	0	418.5	373.5	0.23	0	-8	27.3	25.6	27.5
144	20211017BS04	1	UU试验	11.75	3.43	198	0	-3	45	944.4	0	47.4	12.87	660	187	0	0	1	1	1	16.09	14.31	813	153	5.31	627	330	0	418	373	0.23	0	-8.05	27.3	25.6	27.5
145	20211017BS04	1	UU试验	11.83	3.44	198	0	-3	45	947	0	47.4	12.97	661.8	187	0	0	1	1	1	16.21	14.31	814.8	153	5.33	627.9	330.9	0	418.6	373.6	0.23	0	-8.11	27.3	25.6	27.5
146	20211017BS04	1	UU试验	11.92	3.45	198	0	-3	45	949.5	0	47.4	13.04	663.5	187	0	0	1	1	1	16.3	14.31	816.5	153	5.34	628.75	331.75	0	419.2	374.2	0.23	0	-8.15	27.3	25.6	27.5
147	20211017BS04	1	UU试验	12	3.46	198	0	-3	45	953.8	0	47.4	13.15	666.5	187	0	0	1	1	1	16.44	14.38	819.5	153	5.36	630.25	333.25	0	420.2	375.2	0.23	0	-8.22	27.3	25.6	27.5
148	20211017BS04	1	UU试验	12.08	3.48	198	0	-3	45	955.5	0	47.4	13.22	664.5	187	0	0	1	1	1	16.53	14.38	817.5	153	5.34	629.25	332.25	0	419.5	374.5	0.23	0	-8.27	27.3	25.6	27.5
149	20211017BS04	1	UU试验	12.17	3.49	198	0	-3	45	958.1	0	47.4	13.33	666.3	187	0	0	1	1	1	16.66	14.38	819.3	153	5.35	630.15	333.15	0	420.1	375.1	0.23	0	-8.33	27.3	25.6	27.5
150	20211017BS04	1	UU试验	12.25	3.5	198	0	-3	45	959.8	0	47.4	13.4	667.5	187	0	0	1	1	1	16.75	14.45	820.5	153	5.36	630.75	333.75	0	420.5	375.5	0.23	0	-8.38	27.3	25.6	27.5
151	20211017BS04	1	UU试验	12.33	3.51	198	0	-3	45	964.1	0	47.4	13.5	667.2	187	0	0	1	1	1	16.88	14.45	820.2	153	5.36	630.6	333.6	0	420.4	375.4	0.23	0	-8.44	27.3	25.6	27.5
152	20211017BS04	1	UU试验	12.42	3.52	198	0	-3	45	964.1	0	47.4	13.58	667.2	187	0	0	1	1	1	16.98	14.45	820.2	153	5.36	630.6	333.6	0	420.4	375.4	0.23	0	-8.49	27.3	25.6	27.5
153	20211017BS04	1	UU试验	12.5	3.54	198	0	-3	46	968.4	0	47.4	13.69	670.2	187	0	0	1	1	1	17.11	14.45	822.2	152	5.41	632.1	335.1	0	421.4	375.4	0.23	0	-8.56	27.3	25.6	27.5
154	20211017BS04	1	UU试验	12.58	3.55	198	0	-3	45	970.9	0	47.4	13.76	671.9	187	0	0	1	1	1	17.2	14.51	824.9	153	5.39	632.95	335.95	0	422	377	0.23	0	-8.6	27.3	25.6	27.5
155	20211017BS04	1	UU试验	12.67	3.56	198	0	-3	45	972.6	0	47.4	13.86	670.3	187	0	0	1	1	1	17.33	14.51	823.3	153	5.38	632.15	335.15	0	421.4	376.4	0.23	0	-8.66	27.3	25.6	27.5
156	20211017BS04	1	UU试验	12.75	3.57	198	0	-3	45	974.3	0	47.4	13.93	671.5	187	0	0	1	1	1	17.41	14.51	824.5	153	5.39	632.75	335.75	0	421.8	376.8	0.23	0	-8.71	27.3	25.6	27.5
157	20211017BS04	1	UU试验	12.83	3.58	198	0	-3	46	977.8	0	47.4	14.04	673.9	187	0	0	1	1	1	17.55	14.58	825.9	152	5.43	633.95	336.95	0	422.6	376.6	0.23	0	-8.78	27.3	25.6	27.5
158	20211017BS04	1	UU试验	12.92	3.59	198	0	-3	46	980.3	0	47.4	14.11	672.4	187	0	0	1	1	1	17.64	14.58	824.4	152	5.42	633.2	336.2	0	422.1	376.1	0.23	0	-8.82	27.3	25.6	27.5
159	20211017BS04	1	UU试验	13	3.61	198	0	-3	46	984.6	0	47.4	14.21	675.3	187	0	0	1	1	1	17.76	14.58	827.3	152	5.44	634.65	337.65	0	423.1	377.1	0.23	0	-8.88	27.3	25.6	27.5
160	20211017BS04	1	UU试验	13.08	3.62	198	0	-3	46	987.2	0	47.4	14.28	677.1	187	0	0	1	1	1	17.85	14.58	829.1	152	5.45	635.55	338.55	0	423.7	377.7	0.23	0	-8.93	27.3	25.6	27.5
161	20211017BS04	1	UU试验	13.17	3.63	198	0	-3	46	990.6	0	47.4	14.39	679.4	187	0	0	1	1	1	17.99	14.65	831.4	152	5.47	636.7	339.7	0	424.5	378.5	0.23	0	-8.99	27.3	25.6	27.5
162	20211017BS04	1	UU试验	13.25	3.64	198	0	-3	45	994	0	47.4	14.45	678.5	187	0	0	1	1	1	18.06	14.65	831.5	153	5.43	636.25	339.25	0	424.2	379.2	0.23	0	-9.03	27.3	25.6	27.5
163	20211017BS04	1	UU试验	13.33	3.65	198	0	-3	46	996.6	0	47.4	14.56	680.3	187	0	0	1	1	1	18.2	14.65	832.3	152	5.48	637.15	340.15	0	424.8	378.8	0.23	0	-9.1	27.3	25.6	27.5
164	20211017BS04	1	UU试验	13.42	3.66	198	0	-3	46	998.3	0	47.4	14.62	681.4	187	0	0	1	1	1	18.28	14.72	833.4	152	5.48	637.7	340.7	0	425.1	379.1	0.23	0	-9.14	27.3	25.6	27.5
165	20211017BS04	1	UU试验	13.5	3.67	198	0	-3	46	1000.9	0	47.4	14.73	680	187	0	0	1	1	1	18.41	14.72	832	152	5.47	637	340	0	424.7	378.7	0.23	0	-9.21	27.3	25.6	27.5
166	20211017BS04	1	UU试验	13.58	3.69	199	0	-3	46	1003.4	0	47.4	14.79	681.7	187	0	0	1	1	1	18.49	14.72	834.7	153	5.46	639.35	340.85	0	426.2	380.2	0.23	0	-9.24	27.3	25.6	27.5
167	20211017BS04	1	UU试验	13.67	3.7	199	0	-3	46	1006	0	47.4	14.89	683.4	187	0	0	1	1	1	18.61	14.72	836.4	153	5.47	640.2	341.7	0	426.8	380.8	0.23	0	-9.31	27.2	25.6	27.4
168	20211017BS04	1	UU试验	13.75	3.71	199	0	-3	46	1007.7	0	47.4	14.96	684.6	187	0	0	1	1	1	18.7	14.79	837.6	153	5.47	640.8	342.3	0	427.2	381.2	0.23	0	-9.35	27.2	25.6	27.5
169	20211017BS04	1	UU试验	13.83	3.72	199	0	-3	46	1010.3	0	47.4	15.06	683.1	187	0	0	1	1	1	18.83	14.79	836.1	153	5.46	640.05	341.55	0	426.7	380.7	0.23	0	-9.41	27.2	25.6	27.4
170	20211017BS04	1	UU试验	13.92	3.73	199	0	-3	46	1012.8	0	47.4	15.13	684.8	187	0	0	1	1	1	18.91	14.79	837.8	153	5.48	640.9	342.4	0	427.3	381.3	0.23	0	-9.46	27.2	25.6	27.4
171	20211017BS04	1	UU试验	14	3.74	199	0	-3	46	1014.6	0	47.4	15.23	686	187	0	0	1	1	1	19.04	14.85	839	153	5.48	641.5	343	0	427.7	381.7	0.22	0	-9.52	27.2	25.6	27.4
172	20211017BS04	1	UU试验	14.08	3.75	199	0	-3	46	1017.1	0	47.4	15.3	684.9	187	0	0	1	1	1	19.13	14.85	837.9	153	5.48	640.95	342.45	0	427.3	381.3	0.23	0	-9.57	27.2	25.6	27.4
173	20211017BS04	1	UU试验	14.17	3.76	199	0	-3	46	1019.7	0	47.4	15.4	686.7	187	0	0	1	1	1	19.25	14.85	839.7	153	5.49	641.85	343.35	0	427.9	381.9	0.22	0	-9.63	27.2	25.6	27.4
174	20211017BS04	1	UU试验	14.25	3.77	199	0	-3	46	1021.4	0	47.4	15.47	687.8	187	0	0	1	1	1	19.34	14.85	840.8	153	5.5	642.4	343.9	0	428.3	382.3	0.22	0	-9.67	27.2	25.6	27.4
175	20211017BS04	1	UU试验	14.33	3.79	199	0	-3	46	1024.8	0	47.4	15.57	690.1	187	0	0	1	1	1	19.46	14.92	843.1	153	5.51	643.55	345.05	0	429	383	0.22	0	-9.73	27.2	25.6	27.4
176	20211017BS04	1	UU试验	14.42	3.8	199	0	-3	46	1027.4	0	47.4	15.64	688.6	187	0	0	1	1	1	19.55	14.92	841.6	153	5.5	642.8	344.3	0	428.5	382.5	0.22	0	-9.78	27.2	25.6	27.4
177	20211017BS04	1	UU试验	14.5	3.81	199	0	-3	46	1029.1	0	47.4	15.74	689.7	187	0	0	1	1	1	19.68	14.92	842.7	153	5.51	643.35	344.85	0	428.9	382.9	0.22	0	-9.84	27.2	25.6	27.4
178	20211017BS04	1	UU试验	14.58	3.82	199	0	-3	46	1029.9	0	47.4	15.82	690.3	187	0	0	1	1	1	19.77	14.99	843.3	153	5.51	643.65	345.15	0	429.1	383.1	0.22	0	-9.89	27.2	25.6	27.4
179	20211017BS04	1	UU试验	14.67	3.83	199	0	-3	46	1032.5	0	47.4	15.92	688.8	187	0	0	1	1	1	19.9	14.99	841.8	153	5.5	642.9	344.4	0	428.6	382.6	0.22	0	-9.95	27.2	25.6	27.4
180	20211017BS04	1	UU试验	14.75	3.84	199	0	-3	46	1034.2	0	47.4	15.99	689.9	187	0	0	1	1	1	19.99	14.99	842.9	153	5.51	643.45	344.95	0	429	383	0.22	0	-9.99	27.2	25.6	27.4
181	20211017BS04	1	UU试验	14.83	3.85	198	0	-3	46	1036.8	0	47.4	16.1	691.7	187	0	0	1	1	1	20.13	15.06	843.7	152	5.55	642.85	345.85	0	428.6	382.6	0.22	0	-10.07	27.2	25.6	27.4
182	20211017BS04	1	UU试验	14.92	3.86	199	0	-3	47	1036.8	0	47.4	16.17	688.4	187	0	0	1	1	1	20.21	15.06	840.4	152	5.53	642.7	344.2	0	428.5	381.5	0.22	0	-10.11	27.2	25.6	27.4
183	20211017BS04	1	UU试验	15	3.87	199	0	-3	46	1038.5	0	47.4	16.27	689.6	187	0	0	1	1	1	20.34	15.06	842.6	153	5.51	643.3	344.8	0	428.9	382.9	0.22	0	-10.17	27.2	25.6	27.4
184	20211017BS04	1	UU试验	15.08	3.88	199	0	-3	46	1040.2	0	47.4	16.34	690.7	187	0	0	1	1	1	20.43	15.06	843.7	153	5.51	643.85	345.35	0	429.2	383.2	0.22	0	-10.22	27.2	25.6	27.4
185	20211017BS04	1	UU试验	15.17	3.89	199	0	-3	47	1042.8	0	47.4	16.45	692.4	187	0	0	1	1	1	20.56	15.13	844.4	152	5.56	644.7	346.2	0	429.8	382.8	0.22	0	-10.28	27.2	25.6	27.4
186	20211017BS04	1	UU试验	15.25	3.91	198	0	-3	46	1045.3	0	47.4	16.51	690.9	187	0	0	1	1	1	20.64	15.13	842.9	152	5.55	642.45	345.45	0	428.3	382.3	0.22	0	-10.32	27.2	25.6	27.4
187	20211017BS04	1	UU试验	15.33	3.92	199	0	-3	46	1046.2	0	47.4	16.62	691.5	187	0	0	1	1	1	20.77	15.13	844.5	153	5.52	644.25	345.75	0	429.5	383.5	0.22	0	-10.39	27.2	25.6	27.4
188	20211017BS04	1	UU试验	15.42	3.93	199	0	-3	47	1048.8	0	49.3	16.69	693.2	187	0	0	1	1	1	20.86	15.2	845.2	152	5.56	645.1	346.6	0	430.1	383.1	0.22	0	-10.43	27.2	25.6	27.4
189	20211017BS04	1	UU试验	15.5	3.94	198	0	-3	46	1050.5	0	47.4	16.8	691.1	187	0	0	1	1	1	21	15.2	843.1	152	5.55	642.55	345.55	0	428.4	382.4	0.22	0	-10.5	27.2	25.6	27.4
190	20211017BS04	1	UU试验	15.58	3.95	199	0	-3	47	1052.2	0	49.3	16.86	692.2	187	0	0	1	1	1	21.08	15.2	844.2	152	5.55	644.6	346.1	0	429.7	382.7	0.22	0	-10.54	27.2	25.6	27.4
191	20211017BS04	1	UU试验	15.67	3.96	199	0	-3	47	1054.8	0	49.3	16.97	693.9	187	0	0	1	1	1	21.21	15.2	845.9	152	5.57	645.45	346.95	0	430.3	383.3	0.22	0	-10.61	27.2	25.6	27.4
192	20211017BS04	1	UU试验	15.75	3.97	199	0	-3	47	1055.6	0	49.3	17.04	694.5	187	0	0	1	1	1	21.3	15.27	846.5	152	5.57	645.75	347.25	0	430.5	383.5	0.22	0	-10.65	27.2	25.6	27.4
193	20211017BS04	1	UU试验	15.83	3.98	198	0	-3	47	1059	0	49.3	17.14	693.5	187	0	0	1	1	1	21.43	15.27	844.5	151	5.59	643.75	346.75	0	429.2	382.2	0.22	0	-10.72	27.2	25.6	27.4
194	20211017BS04	1	UU试验	15.92	3.99	198	0	-3	47	1060.7	0	49.3	17.22	694.6	187	0	0	1	1	1	21.53	15.27	845.6	151	5.6	644.3	347.3	0	429.5	382.5	0.22	0	-10.77	27.2	25.6	27.4
195	20211017BS04	1	UU试验	16	4	199	0	-3	47	1061.6	0	49.3	17.33	695.2	187	0	0	1	1	1	21.66	15.34	847.2	152	5.57	646.1	347.6	0	430.7	383.7	0.22	0	-10.83	27.2	25.6	27.4
196	20211017BS04	1	UU试验	16.08	4.01	199	0	-3	47	1061.6	0	49.3	17.4	692	187	0	0	1	1	1	21.75	15.34	844	152	5.55	644.5	346	0	429.7	382.7	0.22	0	-10.88	27.2	25.6	27.4
197	20211017BS04	1	UU试验	16.17	4.02	198	0	-3	47	1062.5	0	49.3	17.5	692.6	187	0	0	1	1	1	21.88	15.34	843.6	151	5.59	643.3	346.3	0	428.9	381.9	0.22	0	-10.94	27.2	25.6	27.4
198	20211017BS04	1	UU试验	16.25	4.03	199	0	-2	47	1065	0	49.3	17.58	694.3	187	0	0	1	1	1	21.98	15.41	846.3	152	5.57	645.65	347.15	0	430.4	383.4	0.22	0	-10.99	27.2	25.6	27.4
199	20211017BS04	1	UU试验	16.33	4.04	198	0	-3	47	1066.7	0	49.3	17.68	692.2	187	0	0	1	1	1	22.1	15.41	843.2	151	5.58	643.1	346.1	0	428.7	381.7	0.22	0	-11.05	27.2	25.6	27.4
200	20211017BS04	1	UU试验	16.42	4.05	198	0	-3	47	1068.4	0	49.3	17.75	693.3	187	0	0	1	1	1	22.19	15.41	844.3	151	5.59	643.65	346.65	0	429.1	382.1	0.22	0	-11.1	27.2	25.6	27.4
201	20211017BS04	1	UU试验	16.5	4.06	198	0	-3	47	1070.2	0	49.3	17.86	694.5	187	0	0	1	1	1	22.33	15.48	845.5	151	5.6	644.25	347.25	0	429.5	382.5	0.22	0	-11.16	27.2	25.6	27.4
202	20211017BS04	1	UU试验	16.58	4.07	198	0	-3	47	1071	0	49.3	17.93	691.9	187	0	0	1	1	1	22.41	15.48	842.9	151	5.58	642.95	345.95	0	428.6	381.6	0.22	0	-11.21	27.1	25.6	27.4
203	20211017BS04	1	UU试验	16.67	4.08	198	0	-3	47	1073.6	0	49.3	18.04	693.5	187	0	0	1	1	1	22.55	15.48	844.5	151	5.59	643.75	346.75	0	429.2	382.2	0.22	0	-11.28	27.1	25.6	27.4
204	20211017BS04	1	UU试验	16.75	4.09	198	0	-3	47	1076.1	0	49.3	18.11	695.2	187	0	0	1	1	1	22.64	15.54	846.2	151	5.6	644.6	347.6	0	429.7	382.7	0.22	0	-11.32	27.1	25.6	27.4
205	20211017BS04	1	UU试验	16.83	4.1	198	0	-3	47	1077.9	0	49.3	18.22	693.6	187	0	0	1	1	1	22.78	15.54	844.6	151	5.59	643.8	346.8	0	429.2	382.2	0.22	0	-11.39	27.1	25.6	27.4
206	20211017BS04	1	UU试验	16.92	4.11	199	0	-3	47	1078.7	0	49.3	18.29	694.1	187	0	0	1	1	1	22.86	15.54	846.1	152	5.57	645.55	347.05	0	430.4	383.4	0.22	0	-11.43	27.1	25.6	27.4
207	20211017BS04	1	UU试验	17	4.12	198	0	-3	47	1080.4	0	49.3	18.39	695.2	187	0	0	1	1	1	22.99	15.61	846.2	151	5.6	644.6	347.6	0	429.7	382.7	0.22	0	-11.49	27.1	25.6	27.4
208	20211017BS04	1	UU试验	17.08	4.13	198	0	-3	47	1083	0	49.3	18.47	693.8	187	0	0	1	1	1	23.09	15.61	844.8	151	5.59	643.9	346.9	0	429.3	382.3	0.22	0	-11.55	27.1	25.6	27.4
209	20211017BS04	1	UU试验	17.17	4.14	198	0	-3	47	1083.8	0	49.3	18.57	694.3	187	0	0	1	1	1	23.21	15.61	845.3	151	5.6	644.15	347.15	0	429.4	382.4	0.22	0	-11.61	27.1	25.6	27.4
210	20211017BS04	1	UU试验	17.25	4.15	198	0	-3	47	1085.6	0	49.3	18.64	695.5	187	0	0	1	1	1	23.3	15.61	846.5	151	5.61	644.75	347.75	0	429.8	382.8	0.22	0	-11.65	27.1	25.6	27.4
211	20211017BS04	1	UU试验	17.33	4.16	198	0	-3	47	1088.1	0	49.3	18.75	697.1	187	0	0	1	1	1	23.44	15.69	848.1	151	5.62	645.55	348.55	0	430.4	383.4	0.22	0	-11.72	27.1	25.6	27.4
212	20211017BS04	1	UU试验	17.42	4.17	198	0	-3	47	1089.8	0	49.3	18.82	694.6	187	0	0	1	1	1	23.53	15.69	845.6	151	5.6	644.3	347.3	0	429.5	382.5	0.22	0	-11.77	27.1	25.6	27.4
213	20211017BS04	1	UU试验	17.5	4.18	198	0	-3	47	1092.4	0	49.3	18.92	696.2	187	0	0	1	1	1	23.65	15.69	847.2	151	5.61	645.1	348.1	0	430.1	383.1	0.22	0	-11.83	27.1	25.6	27.4
214	20211017BS04	1	UU试验	17.58	4.19	199	0	-3	47	1093.3	0	49.3	18.99	696.8	187	0	0	1	1	1	23.74	15.76	848.8	152	5.58	646.9	348.4	0	431.3	384.3	0.22	0	-11.87	27.1	25.6	27.4
215	20211017BS04	1	UU试验	17.67	4.2	199	0	-3	47	1095.8	0	49.3	19.09	695.3	187	0	0	1	1	1	23.86	15.76	847.3	152	5.57	646.15	347.65	0	430.8	383.8	0.22	0	-11.93	27.1	25.5	27.4
216	20211017BS04	1	UU试验	17.75	4.21	199	0	-3	47	1096.7	0	49.3	19.16	695.9	187	0	0	1	1	1	23.95	15.76	847.9	152	5.58	646.45	347.95	0	431	384	0.22	0	-11.98	27.1	25.5	27.4
217	20211017BS04	1	UU试验	17.83	4.22	199	0	-3	47	1099.2	0	49.3	19.27	697.5	187	0	0	1	1	1	24.09	15.83	849.5	152	5.59	647.25	348.75	0	431.5	384.5	0.22	0	-12.05	27.1	25.6	27.4
218	20211017BS04	1	UU试验	17.92	4.23	199	0	-3	47	1101	0	49.3	19.34	695.5	187	0	0	1	1	1	24.18	15.83	847.5	152	5.58	646.25	347.75	0	430.8	383.8	0.22	0	-12.09	27.1	25.5	27.4
219	20211017BS04	1	UU试验	18	4.24	199	0	-3	47	1103.5	0	49.3	19.44	697.1	187	0	0	1	1	1	24.3	15.83	849.1	152	5.59	647.05	348.55	0	431.4	384.4	0.22	0	-12.15	27.1	25.5	27.3
220	20211017BS04	1	UU试验	18.08	4.25	199	0	-3	47	1105.2	0	49.3	19.51	698.2	187	0	0	1	1	1	24.39	15.9	850.2	152	5.59	647.6	349.1	0	431.7	384.7	0.22	0	-12.2	27.1	25.5	27.4
221	20211017BS04	1	UU试验	18.17	4.26	199	0	-3	47	1106.9	0	49.3	19.61	696.2	187	0	0	1	1	1	24.51	15.9	848.2	152	5.58	646.6	348.1	0	431.1	384.1	0.22	0	-12.26	27.1	25.5	27.4
222	20211017BS04	1	UU试验	18.25	4.27	199	0	-3	47	1107.8	0	49.3	19.68	696.7	187	0	0	1	1	1	24.6	15.9	848.7	152	5.58	646.85	348.35	0	431.2	384.2	0.22	0	-12.3	27.1	25.5	27.4
223	20211017BS04	1	UU试验	18.33	4.28	199	0	-3	47	1110.4	0	49.3	19.78	698.4	187	0	0	1	1	1	24.73	15.97	850.4	152	5.59	647.7	349.2	0	431.8	384.8	0.22	0	-12.37	27.1	25.5	27.4
224	20211017BS04	1	UU试验	18.42	4.29	199	0	-3	47	1111.2	0	49.3	19.85	695.8	187	0	0	1	1	1	24.81	15.97	847.8	152	5.58	646.4	347.9	0	430.9	383.9	0.22	0	-12.41	27.1	25.5	27.3
225	20211017BS04	1	UU试验	18.5	4.3	199	0	-3	47	1113.8	0	49.3	19.94	697.4	187	0	0	1	1	1	24.93	15.97	849.4	152	5.59	647.2	348.7	0	431.5	384.5	0.22	0	-12.47	27.1	25.5	27.3
226	20211017BS04	1	UU试验	18.6	4.31	199	0	-3	48	1116.3	0	49.3	20.01	699	187	0	0	1	1	1	25.01	16.04	850	151	5.63	648	349.5	0	432	384	0.22	0	-12.51	27.1	25.5	27.3
227	20211017BS04	1	UU试验	18.67	4.32	199	0	-3	47	1118.9	0	49.3	20.08	697.6	187	0	0	1	1	1	25.1	16.04	849.6	152	5.59	647.3	348.8	0	431.5	384.5	0.22	0	-12.55	27.1	25.5	27.3
228	20211017BS04	1	UU试验	18.75	4.33	199	0	-3	47	1120.6	0	49.3	20.19	698.6	187	0	0	1	1	1	25.24	16.04	850.6	152	5.6	647.8	349.3	0	431.9	384.9	0.22	0	-12.62	27.1	25.5	27.3
229	20211017BS04	1	UU试验	18.83	4.34	199	0	-3	47	1121.5	0	49.3	20.25	699.2	187	0	0	1	1	1	25.31	16.04	851.2	152	5.6	648.1	349.6	0	432.1	385.1	0.22	0	-12.66	27.1	25.5	27.3
230	20211017BS04	1	UU试验	18.92	4.35	199	0	-3	47	1122.3	0	49.3	20.36	699.7	187	0	0	1	1	1	25.45	16.11	851.7	152	5.6	648.35	349.85	0	432.2	385.2	0.22	0	-12.73	27.1	25.5	27.3
231	20211017BS04	1	UU试验	19	4.36	199	0	-3	48	1124.9	0	49.3	20.42	698.3	187	0	0	1	1	1	25.52	16.11	849.3	151	5.62	647.65	349.15	0	431.8	383.8	0.22	0	-12.76	27.1	25.5	27.3
232	20211017BS04	1	UU试验	19.08	4.37	198	0	-3	47	1128.3	0	49.3	20.53	700.4	187	0	0	1	1	1	25.66	16.11	851.4	151	5.64	647.2	350.2	0	431.5	384.5	0.22	0	-12.83	27.1	25.5	27.3
233	20211017BS04	1	UU试验	19.17	4.38	199	0	-3	48	1130	0	49.3	20.6	701.4	187	0	0	1	1	1	25.75	16.18	852.4	151	5.65	649.2	350.7	0	432.8	384.8	0.22	0	-12.88	27.1	25.5	27.3
234	20211017BS04	1	UU试验	19.25	4.39	199	0	-3	48	1130.9	0	49.3	20.7	698.9	187	0	0	1	1	1	25.88	16.18	849.9	151	5.63	647.95	349.45	0	432	384	0.22	0	-12.94	27.1	25.5	27.3
235	20211017BS04	1	UU试验	19.33	4.4	199	0	-3	48	1132.6	0	49.3	20.77	700	187	0	0	1	1	1	25.96	16.18	851	151	5.64	648.5	350	0	432.3	384.3	0.22	0	-12.98	27.1	25.5	27.3
236	20211017BS04	1	UU试验	19.42	4.41	199	0	-3	48	1135.2	0	49.3	20.88	701.6	187	0	0	1	1	1	26.1	16.25	852.6	151	5.65	649.3	350.8	0	432.9	384.9	0.22	0	-13.05	27.1	25.5	27.3
237	20211017BS04	1	UU试验	19.5	4.42	199	0	-3	48	1136	0	49.3	20.95	699.1	187	0	0	1	1	1	26.19	16.25	850.1	151	5.63	648.05	349.55	0	432	384	0.22	0	-13.1	27.1	25.5	27.3
238	20211017BS04	1	UU试验	19.58	4.43	199	0	-3	47	1138.6	0	49.3	21.05	700.7	187	0	0	1	1	1	26.31	16.25	852.7	152	5.61	648.85	350.35	0	432.6	385.6	0.22	0	-13.16	27.1	25.5	27.3
239	20211017BS04	1	UU试验	19.67	4.43	199	0	-3	48	1138.6	0	49.3	21.12	700.7	187	0	0	1	1	1	26.4	16.32	851.7	151	5.64	648.85	350.35	0	432.6	384.6	0.22	0	-13.2	27.1	25.5	27.3
240	20211017BS04	1	UU试验	19.75	4.44	199	0	-3	48	1141.2	0	49.3	21.22	699.3	187	0	0	1	1	1	26.53	16.32	850.3	151	5.63	648.15	349.65	0	432.1	384.1	0.22	0	-13.27	27.1	25.5	27.3
241	20211017BS04	1	UU试验	19.83	4.45	199	0	-3	48	1142.9	0	49.3	21.29	700.3	187	0	0	1	1	1	26.61	16.32	851.3	151	5.64	648.65	350.15	0	432.4	384.4	0.22	0	-13.31	27.1	25.5	27.3
242	20211017BS04	1	UU试验	19.92	4.46	199	0	-3	48	1143.7	0	49.3	21.4	700.8	187	0	0	1	1	1	26.75	16.39	851.8	151	5.64	648.9	350.4	0	432.6	384.6	0.22	0	-13.38	27.1	25.5	27.3
243	20211017BS04	1	UU试验	20	4.47	199	0	-3	48	1144.6	0	49.3	21.47	698.4	187	0	0	1	1	1	26.84	16.39	849.4	151	5.63	647.7	349.2	0	431.8	383.8	0.22	0	-13.42	27.1	25.5	27.3
244	20211017BS04	1	UU试验	20.08	4.48	199	0	-3	48	1146.3	0	49.3	21.57	699.4	187	0	0	1	1	1	26.96	16.47	850.4	151	5.63	648.2	349.7	0	432.1	384.1	0.22	0	-13.48	27.1	25.5	27.3
245	20211017BS04	1	UU试验	20.17	4.49	199	0	-3	48	1146.3	0	49.3	21.64	696	187	0	0	1	1	1	27.05	16.47	847	151	5.61	646.5	348	0	431	383	0.22	0	-13.53	27.1	25.5	27.3
246	20211017BS04	1	UU试验	20.25	4.5	199	0	-3	48	1148	0	49.3	21.75	697	187	0	0	1	1	1	27.19	16.47	848	151	5.62	647	348.5	0	431.3	383.3	0.22	0	-13.6	27.1	25.5	27.3
247	20211017BS04	1	UU试验	20.33	4.51	199	0	-3	48	1150.6	0	49.3	21.82	698.6	187	0	0	1	1	1	27.28	16.54	849.6	151	5.63	647.8	349.3	0	431.9	383.9	0.22	0	-13.64	27.1	25.5	27.3
248	20211017BS04	1	UU试验	20.42	4.52	199	0	-3	48	1152.3	0	49.3	21.93	696.7	187	0	0	1	1	1	27.41	16.54	847.7	151	5.61	646.85	348.35	0	431.2	383.2	0.22	0	-13.71	27.1	25.5	27.3
249	20211017BS04	1	UU试验	20.5	4.53	199	0	-3	48	1153.1	0	49.3	21.99	697.2	187	0	0	1	1	1	27.49	16.54	848.2	151	5.62	647.1	348.6	0	431.4	383.4	0.22	0	-13.75	27	25.5	27.3
250	20211017BS04	1	UU试验	20.58	4.54	199	0	-3	48	1154	0	49.3	22.1	697.7	187	0	0	1	1	1	27.63	16.61	848.7	151	5.62	647.35	348.85	0	431.6	383.6	0.22	0	-13.82	27	25.5	27.3
251	20211017BS04	1	UU试验	20.67	4.55	199	0	-3	48	1154.8	0	49.3	22.17	695.2	187	0	0	1	1	1	27.71	16.61	846.2	151	5.6	646.1	347.6	0	430.7	382.7	0.22	0	-13.86	27	25.5	27.3
252	20211017BS04	1	UU试验	20.75	4.56	198	0	-3	48	1156.6	0	49.3	22.28	696.3	187	0	0	1	1	1	27.85	16.61	846.3	150	5.64	645.15	348.15	0	430.1	382.1	0.22	0	-13.93	27	25.5	27.3
253	20211017BS04	1	UU试验	20.83	4.56	199	0	-3	48	1158.3	0	49.3	22.35	697.4	187	0	0	1	1	1	27.94	16.68	848.4	151	5.62	647.2	348.7	0	431.5	383.5	0.22	0	-13.97	27	25.5	27.3
254	20211017BS04	1	UU试验	20.92	4.57	198	0	-3	48	1159.1	0	49.3	22.46	694.9	187	0	0	1	1	1	28.08	16.68	844.9	150	5.63	644.45	347.45	0	429.6	381.6	0.22	0	-14.04	27	25.5	27.3
255	20211017BS04	1	UU试验	21	4.58	199	0	-3	48	1160	0	49.3	22.53	695.4	187	0	0	1	1	1	28.16	16.68	846.4	151	5.61	646.2	347.7	0	430.8	382.8	0.22	0	-14.08	27	25.5	27.3
256	20211017BS04	1	UU试验	21.08	4.59	199	0	-3	48	1161.7	0	49.3	22.64	696.5	187	0	0	1	1	1	28.3	16.76	847.5	151	5.61	646.75	348.25	0	431.2	383.2	0.22	0	-14.15	27	25.5	27.3
257	20211017BS04	1	UU试验	21.17	4.6	198	0	-3	48	1163.4	0	49.3	22.71	694.2	187	0	0	1	1	1	28.39	16.76	844.2	150	5.63	644.1	347.1	0	429.4	381.4	0.22	0	-14.2	27	25.5	27.2
258	20211017BS04	1	UU试验	21.25	4.61	198	0	-3	48	1166	0	49.3	22.82	695.7	187	0	0	1	1	1	28.53	16.83	845.7	150	5.64	644.85	347.85	0	429.9	381.9	0.22	0	-14.27	27	25.5	27.3
259	20211017BS04	1	UU试验	21.33	4.62	198	0	-3	48	1167.7	0	49.3	22.89	693.8	187	0	0	1	1	1	28.61	16.83	843.8	150	5.63	643.9	346.9	0	429.3	381.3	0.22	0	-14.31	27	25.5	27.3
260	20211017BS04	1	UU试验	21.42	4.63	199	0	-3	48	1169.4	0	49.3	23	694.8	187	0	0	1	1	1	28.75	16.83	845.8	151	5.6	645.9	347.4	0	430.6	382.6	0.22	0	-14.38	27	25.5	27.2
261	20211017BS04	1	UU试验	21.5	4.64	199	0	-2	48	1169.4	0	49.3	23.07	694.8	187	0	0	1	1	1	28.84	16.9	845.8	151	5.6	645.9	347.4	0	430.6	382.6	0.22	0	-14.42	27	25.5	27.3
262	20211017BS04	1	UU试验	21.58	4.65	199	0	-3	48	1171.1	0	49.3	23.18	693	187	0	0	1	1	1	28.98	16.9	844	151	5.59	645	346.5	0	430	382	0.22	0	-14.49	27	25.5	27.2
263	20211017BS04	1	UU试验	21.67	4.65	199	0	-3	48	1172	0	49.3	23.25	693.5	187	0	0	1	1	1	29.06	16.9	844.5	151	5.59	645.25	346.75	0	430.2	382.2	0.22	0	-14.53	27	25.5	27.2
264	20211017BS04	1	UU试验	21.75	4.66	198	0	-3	48	1173.7	0	49.3	23.36	694.5	187	0	0	1	1	1	29.2	16.97	844.5	150	5.63	644.25	347.25	0	429.5	381.5	0.22	0	-14.6	27	25.5	27.2
265	20211017BS04	1	UU试验	21.83	4.67	198	0	-3	48	1176.2	0	49.3	23.43	693.1	187	0	0	1	1	1	29.29	16.97	843.1	150	5.62	643.55	346.55	0	429	381	0.22	0	-14.65	27	25.5	27.2
266	20211017BS04	1	UU试验	21.92	4.68	199	0	-2	48	1177.9	0	51.1	23.54	694.1	187	0	0	1	1	1	29.43	16.97	845.1	151	5.6	645.55	347.05	0	430.4	382.4	0.22	0	-14.72	27	25.5	27.2
267	20211017BS04	1	UU试验	22	4.69	198	0	-3	48	1180.5	0	49.3	23.61	695.6	187	0	0	1	1	1	29.51	17.05	845.6	150	5.64	644.8	347.8	0	429.9	381.9	0.22	0	-14.76	27	25.5	27.2
268	20211017BS04	1	UU试验	22.08	4.7	198	0	-3	48	1182.2	0	49.3	23.71	693.4	187	0	0	1	1	1	29.64	17.05	843.4	150	5.62	643.7	346.7	0	429.1	381.1	0.22	0	-14.82	27	25.5	27.2
269	20211017BS04	1	UU试验	22.17	4.71	198	0	-3	48	1183.1	0	49.3	23.78	693.9	187	0	0	1	1	1	29.73	17.05	843.9	150	5.63	643.95	346.95	0	429.3	381.3	0.22	0	-14.87	27	25.5	27.2
270	20211017BS04	1	UU试验	22.25	4.72	198	0	-3	48	1184.8	0	49.3	23.88	694.9	187	0	0	1	1	1	29.85	17.12	844.9	150	5.63	644.45	347.45	0	429.6	381.6	0.22	0	-14.93	27	25.5	27.2
271	20211017BS04	1	UU试验	22.33	4.73	198	0	-3	48	1185.6	0	49.3	23.95	692.5	187	0	0	1	1	1	29.94	17.12	842.5	150	5.62	643.25	346.25	0	428.8	380.8	0.22	0	-14.97	27	25.5	27.2
272	20211017BS04	1	UU试验	22.42	4.73	198	0	-3	48	1187.4	0	49.3	24.06	693.6	187	0	0	1	1	1	30.08	17.19	843.6	150	5.62	643.8	346.8	0	429.2	381.2	0.22	0	-15.04	27	25.5	27.2
273	20211017BS04	1	UU试验	22.5	4.74	198	0	-3	48	1188.2	0	49.3	24.14	691.2	187	0	0	1	1	1	30.18	17.19	841.2	150	5.61	642.6	345.6	0	428.4	380.4	0.22	0	-15.09	27	25.4	27.2
274	20211017BS04	1	UU试验	22.58	4.75	198	0	-3	48	1189.9	0	49.3	24.24	692.2	187	0	0	1	1	1	30.3	17.19	842.2	150	5.61	643.1	346.1	0	428.7	380.7	0.22	0	-15.15	27	25.5	27.2
275	20211017BS04	1	UU试验	22.67	4.76	199	0	-3	48	1190.8	0	49.3	24.31	692.7	187	0	0	1	1	1	30.39	17.27	843.7	151	5.59	644.85	346.35	0	429.9	381.9	0.22	0	-15.2	27	25.5	27.2
276	20211017BS04	1	UU试验	22.75	4.77	198	0	-3	48	1193.3	0	49.3	24.41	691	187	0	0	1	1	1	30.51	17.27	841	150	5.61	642.5	345.5	0	428.3	380.3	0.22	0	-15.26	27	25.4	27.2
277	20211017BS04	1	UU试验	22.83	4.78	198	0	-3	48	1195	0	49.3	24.48	692	187	0	0	1	1	1	30.6	17.27	842	150	5.61	643	346	0	428.7	380.7	0.22	0	-15.3	27	25.4	27.2
278	20211017BS04	1	UU试验	22.92	4.79	198	0	-3	48	1196.8	0	49.3	24.58	693	187	0	0	1	1	1	30.73	17.34	843	150	5.62	643.5	346.5	0	429	381	0.22	0	-15.37	27	25.4	27.2
279	20211017BS04	1	UU试验	23	4.8	198	0	-3	48	1197.6	0	49.3	24.65	690.7	187	0	0	1	1	1	30.81	17.34	840.7	150	5.6	642.35	345.35	0	428.2	380.2	0.22	0	-15.41	27	25.4	27.2
280	20211017BS04	1	UU试验	23.08	4.8	198	0	-3	48	1199.3	0	49.3	24.75	691.6	187	0	0	1	1	1	30.94	17.41	841.6	150	5.61	642.8	345.8	0	428.5	380.5	0.22	0	-15.47	27	25.4	27.2
281	20211017BS04	1	UU试验	23.17	4.81	198	0	-3	48	1201	0	49.3	24.82	689.8	187	0	0	1	1	1	31.03	17.41	839.8	150	5.6	641.9	344.9	0	427.9	379.9	0.22	0	-15.52	27	25.4	27.2
282	20211017BS04	1	UU试验	23.25	4.82	198	0	-3	48	1203.6	0	49.3	24.92	691.3	187	0	0	1	1	1	31.15	17.41	841.3	150	5.61	642.65	345.65	0	428.4	380.4	0.22	0	-15.58	27	25.4	27.2
283	20211017BS04	1	UU试验	23.33	4.83	198	0	-3	48	1204.5	0	49.3	24.98	691.8	187	0	0	1	1	1	31.23	17.41	841.8	150	5.61	642.9	345.9	0	428.6	380.6	0.22	0	-15.62	27	25.4	27.2
284	20211017BS04	1	UU试验	23.42	4.84	198	0	-3	48	1207	0	49.3	25.08	693.3	187	0	0	1	1	1	31.35	17.49	843.3	150	5.62	643.65	346.65	0	429.1	381.1	0.22	0	-15.68	27	25.4	27.2
285	20211017BS04	1	UU试验	23.5	4.85	198	0	-3	48	1208.7	0	49.3	25.15	691.1	187	0	0	1	1	1	31.44	17.49	841.1	150	5.61	642.55	345.55	0	428.4	380.4	0.22	0	-15.72	27	25.4	27.2
286	20211017BS04	1	UU试验	23.58	4.86	198	0	-3	48	1211.3	0	49.3	25.26	692.6	187	0	0	1	1	1	31.58	17.56	842.6	150	5.62	643.3	346.3	0	428.9	380.9	0.22	0	-15.79	27	25.4	27.2
287	20211017BS04	1	UU试验	23.67	4.86	198	0	-3	48	1213	0	49.3	25.33	690.8	187	0	0	1	1	1	31.66	17.56	840.8	150	5.61	642.4	345.4	0	428.3	380.3	0.22	0	-15.83	26.9	25.4	27.2
288	20211017BS04	1	UU试验	23.75	4.87	198	0	-2	48	1213	0	51.1	25.43	690.8	187	0	0	1	1	1	31.79	17.56	840.8	150	5.61	642.4	345.4	0	428.3	380.3	0.22	0	-15.9	27	25.4	27.2
289	20211017BS04	1	UU试验	23.83	4.88	198	0	-3	48	1214.7	0	49.3	25.5	691.7	187	0	0	1	1	1	31.88	17.64	841.7	150	5.61	642.85	345.85	0	428.6	380.6	0.22	0	-15.94	26.9	25.4	27.2
290	20211017BS04	1	UU试验	23.92	4.89	199	0	-2	48	1217.3	0	51.1	25.6	690.1	187	0	0	1	1	1	32	17.64	841.1	151	5.57	643.55	345.05	0	429	381	0.22	0	-16	27	25.4	27.2
291	20211017BS04	1	UU试验	24	4.9	199	0	-3	48	1218.1	0	49.3	25.67	690.5	187	0	0	1	1	1	32.09	17.64	841.5	151	5.57	643.75	345.25	0	429.2	381.2	0.22	0	-16.05	26.9	25.4	27.2
292	20211017BS04	1	UU试验	24.08	4.91	199	0	-3	48	1219.9	0	49.3	25.78	691.6	187	0	0	1	1	1	32.23	17.71	842.6	151	5.58	644.3	345.8	0	429.5	381.5	0.22	0	-16.12	26.9	25.4	27.2
