# Supplementary material for: Effect of freeze‒thaw cycles on root–Soil composite mechanical properties and slope stability
Source: PLoS One. 2024 Apr 25;19(4):e0302409. doi: 10.1371/journal.pone.0302409 (PMC11045164; doi:10.1371/journal.pone.0302409)
Supplement: S1 File — (ZIP) [file pone.0302409.s001.zip › Original data/original data/三轴/200kpa/200kpa改/(D2G5,200kpa)20211019BS04_uu_1 的备份.xlk]

## Sheet: _20211019BS04_uu_1
ID	GCID	SpecimenID	TstMode	TimeMin	Squareroot	WeiYa	wytb	FanYa1	KongYa	CR	fytb	TiBian	ZhouXWeiYi	Q1dQ3	TargetWY	TargetFY1	TargetZYLC	TargetStrainSpd	TargetSYWD	TargetZTWD	E1	TuArea	Q11	Q31	Q11cQ31	HalfQ1pQ3	HalfQ1dQ3	Saturation	HalfQ11pQ31	Q1	K0	Ev	Er	sywd	ttwd	ztwd
1	20211019BS04	1	UU试验	0	0	98	0	4	0	0	0	10.9	0	3.8	84	0	0	1	1	1	0	12	0	0	0	0	0	0	0	0	0	0	0	28.9	26.5	28.8
2	20211019BS04	1	UU试验	0.05	0.22	97	0	-2	10	7.7	0	10.9	0	6.4	84	0	0	1	1	1	0	12	93.4	87	1.07	148.7	3.2	0	99.1	89.1	0.94	0	0	28.9	26.6	28.8
3	20211019BS04	1	UU试验	0.15	0.39	98	0	-2	10	11.1	0	10.9	0	9.3	84	0	0	1	1	1	0	12	97.3	88	1.11	151.65	4.65	0	101.1	91.1	0.91	0	0	28.9	26.6	28.8
4	20211019BS04	1	UU试验	0.22	0.47	97	0	-2	10	19.7	0	10.9	0	16.4	84	0	0	1	1	1	0	12	103.4	87	1.19	153.7	8.2	0	102.5	92.5	0.86	0	0	28.9	26.6	28.8
5	20211019BS04	1	UU试验	0.3	0.55	98	0	-2	10	24	0	10.9	0	20	84	0	0	1	1	1	0	12	108	88	1.23	157	10	0	104.7	94.7	0.83	0	0	28.8	26.6	28.8
6	20211019BS04	1	UU试验	0.38	0.62	98	0	-2	11	28.2	0	10.9	0	23.5	84	0	0	1	1	1	0	12	110.5	87	1.27	158.75	11.75	0	105.8	94.8	0.81	0	0	28.8	26.6	28.8
7	20211019BS04	1	UU试验	0.47	0.68	98	0	-2	10	33.4	0	10.9	0	27.8	84	0	0	1	1	1	0	12	115.8	88	1.32	160.9	13.9	0	107.3	97.3	0.78	0	0	28.8	26.6	28.8
8	20211019BS04	1	UU试验	0.55	0.74	98	0	-2	10	37.6	0	10.9	0.01	31.3	84	0	0	1	1	1	0.01	12	119.3	88	1.36	162.65	15.65	0	108.4	98.4	0.76	0	-0.01	28.8	26.6	28.8
9	20211019BS04	1	UU试验	0.63	0.8	98	0	-2	11	43.6	0	10.9	0.01	36.3	84	0	0	1	1	1	0.01	12	123.3	87	1.42	165.15	18.15	0	110.1	99.1	0.73	0	-0.01	28.8	26.6	28.8
10	20211019BS04	1	UU试验	0.72	0.85	98	0	-2	11	47	0	10.9	0.02	39.2	84	0	0	1	1	1	0.03	12	126.2	87	1.45	166.6	19.6	0	111.1	100.1	0.71	0	-0.02	28.8	26.6	28.7
11	20211019BS04	1	UU试验	0.8	0.89	99	0	-2	11	50.5	0	10.9	0.03	42.1	84	0	0	1	1	1	0.04	12	130.1	88	1.48	169.55	21.05	0	113	102	0.7	0	-0.02	28.8	26.6	28.8
12	20211019BS04	1	UU试验	0.88	0.94	98	0	-2	11	52.2	0	10.9	0.04	43.5	84	0	0	1	1	1	0.05	12	130.5	87	1.5	168.75	21.75	0	112.5	101.5	0.69	0	-0.03	28.8	26.6	28.8
13	20211019BS04	1	UU试验	0.97	0.98	98	0	-2	11	58.2	0	10.9	0.06	48.5	84	0	0	1	1	1	0.08	12	135.5	87	1.56	171.25	24.25	0	114.2	103.2	0.67	0	-0.04	28.8	26.6	28.8
14	20211019BS04	1	UU试验	1.05	1.02	98	0	-2	11	56.5	0	10.9	0.08	47.1	84	0	0	1	1	1	0.1	12	134.1	87	1.54	170.55	23.55	0	113.7	102.7	0.68	0	-0.05	28.8	26.6	28.8
15	20211019BS04	1	UU试验	1.13	1.06	98	0	-2	11	57.3	0	10.9	0.1	47.7	84	0	0	1	1	1	0.13	12	134.7	87	1.55	170.85	23.85	0	113.9	102.9	0.67	0	-0.07	28.8	26.6	28.8
16	20211019BS04	1	UU试验	1.22	1.1	98	0	-2	11	57.3	0	10.9	0.12	47.7	84	0	0	1	1	1	0.15	12	134.7	87	1.55	170.85	23.85	0	113.9	102.9	0.67	0	-0.08	28.8	26.6	28.8
17	20211019BS04	1	UU试验	1.3	1.14	99	0	-2	11	57.3	0	10.9	0.15	47.7	84	0	0	1	1	1	0.19	12	135.7	88	1.54	172.35	23.85	0	114.9	103.9	0.67	0	-0.1	28.8	26.6	28.8
18	20211019BS04	1	UU试验	1.38	1.18	98	0	-2	11	57.3	0	10.9	0.17	47.7	84	0	0	1	1	1	0.21	12	134.7	87	1.55	170.85	23.85	0	113.9	102.9	0.67	0	-0.11	28.8	26.6	28.8
19	20211019BS04	1	UU试验	1.47	1.21	98	0	-2	11	59	0	10.9	0.21	49.2	84	0	0	1	1	1	0.26	12.06	136.2	87	1.57	171.6	24.6	0	114.4	103.4	0.67	0	-0.13	28.8	26.6	28.8
20	20211019BS04	1	UU试验	1.55	1.24	98	0	-2	11	59	0	12.8	0.24	48.9	84	0	0	1	1	1	0.3	12.06	135.9	87	1.56	171.45	24.45	0	114.3	103.3	0.67	0	-0.15	28.8	26.6	28.8
21	20211019BS04	1	UU试验	1.63	1.28	98	0	-2	11	61.6	0	10.9	0.29	51.1	84	0	0	1	1	1	0.36	12.06	138.1	87	1.59	172.55	25.55	0	115	104	0.66	0	-0.18	28.8	26.6	28.7
22	20211019BS04	1	UU试验	1.72	1.31	98	0	-2	11	63.3	0	12.8	0.32	52.5	84	0	0	1	1	1	0.4	12.06	139.5	87	1.6	173.25	26.25	0	115.5	104.5	0.65	0	-0.2	28.8	26.7	28.8
23	20211019BS04	1	UU试验	1.8	1.34	98	0	-2	11	71	0	12.8	0.38	58.9	84	0	0	1	1	1	0.48	12.06	145.9	87	1.68	176.45	29.45	0	117.6	106.6	0.62	0	-0.24	28.8	26.7	28.7
24	20211019BS04	1	UU试验	1.88	1.37	98	0	-2	11	98.4	0	12.8	0.41	81.6	84	0	0	1	1	1	0.51	12.06	168.6	87	1.94	187.8	40.8	0	125.2	114.2	0.55	0	-0.26	28.8	26.7	28.7
25	20211019BS04	1	UU试验	1.97	1.4	98	0	-2	12	139.4	0	12.8	0.47	115.6	84	0	0	1	1	1	0.59	12.06	201.6	86	2.34	204.8	57.8	0	136.5	124.5	0.46	0	-0.3	28.7	26.7	28.7
26	20211019BS04	1	UU试验	2.05	1.43	98	0	-2	12	160.8	0	12.8	0.52	133.3	84	0	0	1	1	1	0.65	12.06	219.3	86	2.55	213.65	66.65	0	142.4	130.4	0.42	0	-0.33	28.7	26.7	28.7
27	20211019BS04	1	UU试验	2.13	1.46	98	0	-2	12	190.8	0	12.8	0.59	158.2	84	0	0	1	1	1	0.74	12.06	244.2	86	2.84	226.1	79.1	0	150.7	138.7	0.38	0	-0.37	28.7	26.7	28.7
28	20211019BS04	1	UU试验	2.22	1.49	98	0	-2	12	207.9	0	12.8	0.64	172.4	84	0	0	1	1	1	0.8	12.12	258.4	86	3	233.2	86.2	0	155.5	143.5	0.36	0	-0.4	28.7	26.7	28.7
29	20211019BS04	1	UU试验	2.3	1.52	98	0	-2	13	232.7	0	12.8	0.72	192	84	0	0	1	1	1	0.9	12.12	277	85	3.26	243	96	0	162	149	0.34	0	-0.45	28.7	26.7	28.7
30	20211019BS04	1	UU试验	2.38	1.54	98	0	-2	13	249.8	0	14.6	0.77	206.1	84	0	0	1	1	1	0.96	12.12	291.1	85	3.42	250.05	103.05	0	166.7	153.7	0.32	0	-0.48	28.7	26.7	28.7
31	20211019BS04	1	UU试验	2.47	1.57	98	0	-2	13	273.7	0	14.6	0.86	225.8	84	0	0	1	1	1	1.08	12.12	310.8	85	3.66	259.9	112.9	0	173.3	160.3	0.3	0	-0.54	28.7	26.7	28.7
32	20211019BS04	1	UU试验	2.55	1.6	98	0	-2	14	289.1	0	14.6	0.92	238.5	84	0	0	1	1	1	1.15	12.12	322.5	84	3.84	266.25	119.25	0	177.5	163.5	0.29	0	-0.57	28.7	26.7	28.7
33	20211019BS04	1	UU试验	2.63	1.62	98	0	-2	14	311.4	0	14.6	1.01	256.9	84	0	0	1	1	1	1.26	12.12	340.9	84	4.06	275.45	128.45	0	183.6	169.6	0.28	0	-0.63	28.7	26.7	28.7
34	20211019BS04	1	UU试验	2.72	1.65	98	0	-2	14	326.8	0	14.6	1.08	269.6	84	0	0	1	1	1	1.35	12.19	353.6	84	4.21	281.8	134.8	0	187.9	173.9	0.27	0	-0.68	28.7	26.7	28.6
35	20211019BS04	1	UU试验	2.8	1.67	98	0	-2	15	347.3	0	14.6	1.18	284.9	84	0	0	1	1	1	1.48	12.19	367.9	83	4.43	289.45	142.45	0	193	178	0.26	0	-0.74	28.7	26.7	28.7
36	20211019BS04	1	UU试验	2.88	1.7	98	0	-2	15	361	0	14.6	1.24	296.1	84	0	0	1	1	1	1.55	12.19	379.1	83	4.57	295.05	148.05	0	196.7	181.7	0.25	0	-0.78	28.7	26.7	28.6
37	20211019BS04	1	UU试验	2.97	1.72	98	0	-2	15	380.7	0	16.4	1.34	312.3	84	0	0	1	1	1	1.68	12.19	395.3	83	4.76	303.15	156.15	0	202.1	187.1	0.24	0	-0.84	28.7	26.7	28.6
38	20211019BS04	1	UU试验	3.05	1.75	98	0	-2	15	392.6	0	16.4	1.41	322.1	84	0	0	1	1	1	1.76	12.19	405.1	83	4.88	308.05	161.05	0	205.4	190.4	0.23	0	-0.88	28.7	26.7	28.6
39	20211019BS04	1	UU试验	3.13	1.77	98	0	-2	16	410.6	0	16.4	1.51	336.8	84	0	0	1	1	1	1.89	12.25	418.8	82	5.11	315.4	168.4	0	210.3	194.3	0.23	0	-0.95	28.7	26.7	28.6
40	20211019BS04	1	UU试验	3.22	1.79	98	0	-2	16	422.6	0	16.4	1.58	345	84	0	0	1	1	1	1.98	12.25	427	82	5.21	319.5	172.5	0	213	197	0.22	0	-0.99	28.7	26.7	28.6
41	20211019BS04	1	UU试验	3.3	1.82	98	0	-2	16	438.8	0	16.4	1.68	358.2	84	0	0	1	1	1	2.1	12.25	440.2	82	5.37	326.1	179.1	0	217.4	201.4	0.21	0	-1.05	28.7	26.7	28.6
42	20211019BS04	1	UU试验	3.38	1.84	98	0	-2	16	449.1	0	16.4	1.75	366.6	84	0	0	1	1	1	2.19	12.25	448.6	82	5.47	330.3	183.3	0	220.2	204.2	0.21	0	-1.1	28.7	26.7	28.6
43	20211019BS04	1	UU试验	3.47	1.86	98	0	-2	16	463.6	0	18.2	1.85	378.4	84	0	0	1	1	1	2.31	12.31	460.4	82	5.61	336.2	189.2	0	224.1	208.1	0.21	0	-1.16	28.7	26.7	28.6
44	20211019BS04	1	UU试验	3.55	1.88	98	0	-2	17	473.9	0	18.2	1.92	385	84	0	0	1	1	1	2.4	12.31	466	81	5.75	339.5	192.5	0	226.3	209.3	0.2	0	-1.2	28.7	26.7	28.6
45	20211019BS04	1	UU试验	3.63	1.91	98	0	-2	17	487.6	0	18.2	2.03	396.1	84	0	0	1	1	1	2.54	12.31	477.1	81	5.89	345.05	198.05	0	230	213	0.2	0	-1.27	28.7	26.7	28.6
46	20211019BS04	1	UU试验	3.72	1.93	98	0	-2	17	496.2	0	18.2	2.1	403.1	84	0	0	1	1	1	2.63	12.31	484.1	81	5.98	348.55	201.55	0	232.4	215.4	0.2	0	-1.32	28.7	26.7	28.6
47	20211019BS04	1	UU试验	3.8	1.95	99	0	-2	18	508.1	0	18.2	2.21	412.8	84	0	0	1	1	1	2.76	12.37	493.8	81	6.1	354.9	206.4	0	236.6	218.6	0.19	0	-1.38	28.7	26.7	28.6
48	20211019BS04	1	UU试验	3.88	1.97	98	0	-2	18	516.7	0	18.2	2.27	417.7	84	0	0	1	1	1	2.84	12.37	497.7	80	6.22	355.85	208.85	0	237.2	219.2	0.19	0	-1.42	28.7	26.7	28.6
49	20211019BS04	1	UU试验	3.97	1.99	98	0	-2	18	528.7	0	18.2	2.38	427.4	84	0	0	1	1	1	2.98	12.37	507.4	80	6.34	360.7	213.7	0	240.5	222.5	0.19	0	-1.49	28.6	26.7	28.6
50	20211019BS04	1	UU试验	4.05	2.01	98	0	-2	18	534.7	0	18.2	2.45	432.3	84	0	0	1	1	1	3.06	12.37	512.3	80	6.4	363.15	216.15	0	242.1	224.1	0.18	0	-1.53	28.6	26.7	28.6
51	20211019BS04	1	UU试验	4.13	2.03	98	0	-2	18	545.8	0	18.2	2.55	441.2	84	0	0	1	1	1	3.19	12.37	521.2	80	6.52	367.6	220.6	0	245.1	227.1	0.18	0	-1.6	28.6	26.7	28.6
52	20211019BS04	1	UU试验	4.22	2.05	99	0	-2	19	551.8	0	20.1	2.62	446.1	84	0	0	1	1	1	3.28	12.43	526.1	80	6.58	371.55	223.05	0	247.7	228.7	0.18	0	-1.64	28.6	26.7	28.6
53	20211019BS04	1	UU试验	4.3	2.07	99	0	-2	19	562.9	0	18.2	2.72	452.9	84	0	0	1	1	1	3.4	12.43	532.9	80	6.66	374.95	226.45	0	250	231	0.18	0	-1.7	28.6	26.7	28.5
54	20211019BS04	1	UU试验	4.38	2.09	98	0	-2	19	568.9	0	20.1	2.8	457.7	84	0	0	1	1	1	3.5	12.43	536.7	79	6.79	375.85	228.85	0	250.6	231.6	0.18	0	-1.75	28.6	26.7	28.6
55	20211019BS04	1	UU试验	4.47	2.11	98	0	-2	19	578.3	0	20.1	2.9	465.2	84	0	0	1	1	1	3.63	12.43	544.2	79	6.89	379.6	232.6	0	253.1	234.1	0.17	0	-1.82	28.6	26.7	28.5
56	20211019BS04	1	UU试验	4.55	2.13	98	0	-2	19	584.3	0	20.1	2.97	470.1	84	0	0	1	1	1	3.71	12.43	549.1	79	6.95	382.05	235.05	0	254.7	235.7	0.17	0	-1.86	28.6	26.7	28.5
57	20211019BS04	1	UU试验	4.63	2.15	99	0	-2	20	593.7	0	20.1	3.08	477.6	84	0	0	1	1	1	3.85	12.5	556.6	79	7.05	387.3	238.8	0	258.2	238.2	0.17	0	-1.93	28.6	26.7	28.5
58	20211019BS04	1	UU试验	4.72	2.17	98	0	-2	20	598.8	0	20.1	3.16	479	84	0	0	1	1	1	3.95	12.5	557	78	7.14	386.5	239.5	0	257.7	237.7	0.17	0	-1.98	28.6	26.7	28.5
59	20211019BS04	1	UU试验	4.8	2.19	99	0	-2	20	607.4	0	20.1	3.27	485.9	84	0	0	1	1	1	4.09	12.5	564.9	79	7.15	391.45	242.95	0	261	241	0.17	0	-2.05	28.6	26.7	28.5
60	20211019BS04	1	UU试验	4.88	2.21	99	0	-2	21	613.4	0	21.9	3.34	490.7	84	0	0	1	1	1	4.18	12.5	568.7	78	7.29	393.85	245.35	0	262.6	241.6	0.17	0	-2.09	28.6	26.7	28.5
61	20211019BS04	1	UU试验	4.97	2.23	99	0	-2	21	621	0	21.9	3.45	496.8	84	0	0	1	1	1	4.31	12.56	574.8	78	7.37	396.9	248.4	0	264.6	243.6	0.17	0	-2.15	28.6	26.7	28.5
62	20211019BS04	1	UU试验	5.05	2.25	99	0	-2	21	626.2	0	21.9	3.53	498.6	84	0	0	1	1	1	4.41	12.56	576.6	78	7.39	397.8	249.3	0	265.2	244.2	0.17	0	-2.21	28.6	26.7	28.5
63	20211019BS04	1	UU试验	5.13	2.27	99	0	-2	21	633.9	0	21.9	3.64	504.7	84	0	0	1	1	1	4.55	12.56	582.7	78	7.47	400.85	252.35	0	267.2	246.2	0.16	0	-2.28	28.6	26.7	28.5
64	20211019BS04	1	UU试验	5.22	2.28	98	0	-2	21	639	0	21.9	3.71	508.8	84	0	0	1	1	1	4.64	12.56	585.8	77	7.61	401.4	254.4	0	267.6	246.6	0.16	0	-2.32	28.6	26.7	28.5
65	20211019BS04	1	UU试验	5.3	2.3	99	0	-2	21	645.9	0	21.9	3.82	514.3	84	0	0	1	1	1	4.78	12.62	592.3	78	7.59	405.65	257.15	0	270.4	249.4	0.16	0	-2.39	28.6	26.7	28.5
66	20211019BS04	1	UU试验	5.38	2.32	99	0	-2	22	651	0	21.9	3.9	515.8	84	0	0	1	1	1	4.88	12.62	592.8	77	7.7	406.4	257.9	0	270.9	248.9	0.16	0	-2.44	28.6	26.7	28.5
67	20211019BS04	1	UU试验	5.47	2.34	99	0	-2	22	658.7	0	21.9	4.01	521.9	84	0	0	1	1	1	5.01	12.62	598.9	77	7.78	409.45	260.95	0	273	251	0.16	0	-2.51	28.6	26.7	28.5
68	20211019BS04	1	UU试验	5.55	2.36	99	0	-2	22	663	0	21.9	4.08	525.4	84	0	0	1	1	1	5.1	12.62	602.4	77	7.82	411.2	262.7	0	274.1	252.1	0.16	0	-2.55	28.6	26.7	28.5
69	20211019BS04	1	UU试验	5.63	2.37	99	0	-2	22	669.8	0	23.7	4.19	530.7	84	0	0	1	1	1	5.24	12.69	607.7	77	7.89	413.85	265.35	0	275.9	253.9	0.16	0	-2.62	28.6	26.7	28.5
70	20211019BS04	1	UU试验	5.72	2.39	99	0	-2	23	674.1	0	23.7	4.27	531.2	84	0	0	1	1	1	5.34	12.69	607.2	76	7.99	414.1	265.6	0	276.1	253.1	0.16	0	-2.67	28.6	26.7	28.5
71	20211019BS04	1	UU试验	5.8	2.41	99	0	-2	23	681.8	0	23.7	4.38	537.3	84	0	0	1	1	1	5.47	12.69	613.3	76	8.07	417.15	268.65	0	278.1	255.1	0.16	0	-2.74	28.6	26.7	28.5
72	20211019BS04	1	UU试验	5.88	2.43	99	0	-2	23	686.9	0	23.7	4.46	541.3	84	0	0	1	1	1	5.58	12.69	617.3	76	8.12	419.15	270.65	0	279.4	256.4	0.15	0	-2.79	28.5	26.7	28.5
73	20211019BS04	1	UU试验	5.97	2.44	99	0	-2	23	693.8	0	23.7	4.58	546.7	84	0	0	1	1	1	5.72	12.75	622.7	76	8.19	421.85	273.35	0	281.2	258.2	0.15	0	-2.86	28.5	26.7	28.5
74	20211019BS04	1	UU试验	6.05	2.46	99	0	-2	23	698.9	0	23.7	4.65	548.2	84	0	0	1	1	1	5.81	12.75	624.2	76	8.21	422.6	274.1	0	281.7	258.7	0.15	0	-2.91	28.5	26.7	28.4
75	20211019BS04	1	UU试验	6.13	2.48	98	0	-2	23	704.9	0	23.7	4.77	552.9	84	0	0	1	1	1	5.96	12.75	627.9	75	8.37	423.45	276.45	0	282.3	259.3	0.15	0	-2.98	28.5	26.7	28.4
76	20211019BS04	1	UU试验	6.22	2.49	98	0	-2	23	709.2	0	25.5	4.84	556.2	84	0	0	1	1	1	6.05	12.75	631.2	75	8.42	425.1	278.1	0	283.4	260.4	0.15	0	-3.03	28.5	26.7	28.4
77	20211019BS04	1	UU试验	6.3	2.51	99	0	-2	24	716	0	25.5	4.96	561.6	84	0	0	1	1	1	6.2	12.81	636.6	75	8.49	429.3	280.8	0	286.2	262.2	0.15	0	-3.1	28.5	26.7	28.4
78	20211019BS04	1	UU试验	6.38	2.53	99	0	-2	24	720.3	0	25.5	5.03	562.3	84	0	0	1	1	1	6.29	12.81	637.3	75	8.5	429.65	281.15	0	286.4	262.4	0.15	0	-3.15	28.5	26.7	28.4
79	20211019BS04	1	UU试验	6.47	2.54	99	0	-2	24	726.3	0	25.5	5.15	567	84	0	0	1	1	1	6.44	12.81	642	75	8.56	432	283.5	0	288	264	0.15	0	-3.22	28.5	26.7	28.4
80	20211019BS04	1	UU试验	6.55	2.56	99	0	-2	24	729.7	0	25.5	5.23	569.6	84	0	0	1	1	1	6.54	12.81	644.6	75	8.59	433.3	284.8	0	288.9	264.9	0.15	0	-3.27	28.5	26.7	28.4
81	20211019BS04	1	UU试验	6.63	2.58	99	0	-2	24	735.7	0	25.5	5.35	574.3	84	0	0	1	1	1	6.69	12.88	649.3	75	8.66	435.65	287.15	0	290.4	266.4	0.15	0	-3.35	28.5	26.7	28.4
82	20211019BS04	1	UU试验	6.72	2.59	99	0	-2	24	740	0	25.5	5.42	574.5	84	0	0	1	1	1	6.78	12.88	649.5	75	8.66	435.75	287.25	0	290.5	266.5	0.15	0	-3.39	28.5	26.7	28.4
83	20211019BS04	1	UU试验	6.8	2.61	99	0	-2	24	746.8	0	25.5	5.54	579.8	84	0	0	1	1	1	6.93	12.88	654.8	75	8.73	438.4	289.9	0	292.3	268.3	0.15	0	-3.47	28.5	26.7	28.4
84	20211019BS04	1	UU试验	6.88	2.62	99	0	-2	25	751.1	0	25.5	5.62	583.2	84	0	0	1	1	1	7.03	12.94	657.2	74	8.88	440.1	291.6	0	293.4	268.4	0.15	0	-3.52	28.5	26.7	28.4
85	20211019BS04	1	UU试验	6.97	2.64	99	0	-2	25	757.1	0	25.5	5.73	585.1	84	0	0	1	1	1	7.16	12.94	659.1	74	8.91	441.05	292.55	0	294	269	0.14	0	-3.58	28.5	26.7	28.4
86	20211019BS04	1	UU试验	7.05	2.66	99	0	-2	25	761.3	0	25.5	5.82	588.3	84	0	0	1	1	1	7.28	12.94	662.3	74	8.95	442.65	294.15	0	295.1	270.1	0.14	0	-3.64	28.5	26.7	28.4
87	20211019BS04	1	UU试验	7.13	2.67	99	0	-2	25	766.5	0	25.5	5.94	592.3	84	0	0	1	1	1	7.43	12.94	666.3	74	9	444.65	296.15	0	296.4	271.4	0.14	0	-3.72	28.5	26.7	28.4
88	20211019BS04	1	UU试验	7.22	2.69	99	0	-2	25	769.9	0	27.4	6.01	595	84	0	0	1	1	1	7.51	13	669	74	9.04	446	297.5	0	297.3	272.3	0.14	0	-3.76	28.5	26.7	28.4
89	20211019BS04	1	UU试验	7.3	2.7	99	0	-2	25	775.9	0	27.4	6.13	596.8	84	0	0	1	1	1	7.66	13	670.8	74	9.06	446.9	298.4	0	297.9	272.9	0.14	0	-3.83	28.5	26.7	28.4
90	20211019BS04	1	UU试验	7.38	2.72	99	0	-2	26	780.2	0	27.4	6.21	600.2	84	0	0	1	1	1	7.76	13	673.2	73	9.22	448.6	300.1	0	299.1	273.1	0.14	0	-3.88	28.5	26.7	28.4
91	20211019BS04	1	UU试验	7.47	2.73	99	0	-2	25	786.1	0	27.4	6.32	604.7	84	0	0	1	1	1	7.9	13	678.7	74	9.17	450.85	302.35	0	300.6	275.6	0.14	0	-3.95	28.5	26.7	28.4
92	20211019BS04	1	UU试验	7.55	2.75	99	0	-2	26	789.6	0	27.4	6.4	607.4	84	0	0	1	1	1	8	13.07	680.4	73	9.32	452.2	303.7	0	301.5	275.5	0.14	0	-4	28.5	26.8	28.4
93	20211019BS04	1	UU试验	7.63	2.76	99	0	-2	26	794.7	0	27.4	6.52	608	84	0	0	1	1	1	8.15	13.07	681	73	9.33	452.5	304	0	301.7	275.7	0.14	0	-4.08	28.5	26.7	28.4
94	20211019BS04	1	UU试验	7.72	2.78	99	0	-2	26	799	0	27.4	6.59	611.3	84	0	0	1	1	1	8.24	13.07	684.3	73	9.37	454.15	305.65	0	302.8	276.8	0.14	0	-4.12	28.4	26.7	28.4
95	20211019BS04	1	UU试验	7.8	2.79	99	0	-2	26	804.1	0	27.4	6.71	615.2	84	0	0	1	1	1	8.39	13.13	688.2	73	9.43	456.1	307.6	0	304.1	278.1	0.14	0	-4.2	28.4	26.7	28.3
96	20211019BS04	1	UU试验	7.88	2.81	99	0	-2	26	808.4	0	27.4	6.78	615.7	84	0	0	1	1	1	8.48	13.13	688.7	73	9.43	456.35	307.85	0	304.2	278.2	0.14	0	-4.24	28.4	26.7	28.3
97	20211019BS04	1	UU试验	7.97	2.82	99	0	-2	26	812.7	0	27.4	6.89	619	84	0	0	1	1	1	8.61	13.13	692	73	9.48	458	309.5	0	305.3	279.3	0.14	0	-4.31	28.4	26.7	28.3
98	20211019BS04	1	UU试验	8.05	2.84	99	0	-2	27	816.1	0	27.4	6.97	621.6	84	0	0	1	1	1	8.71	13.13	693.6	72	9.63	459.3	310.8	0	306.2	279.2	0.14	0	-4.36	28.4	26.7	28.3
99	20211019BS04	1	UU试验	8.13	2.85	99	0	-2	27	820.4	0	27.4	7.08	624.8	84	0	0	1	1	1	8.85	13.2	696.8	72	9.68	460.9	312.4	0	307.3	280.3	0.14	0	-4.43	28.4	26.7	28.3
100	20211019BS04	1	UU试验	8.22	2.87	99	0	-2	27	823.8	0	27.4	7.15	624.1	84	0	0	1	1	1	8.94	13.2	696.1	72	9.67	460.55	312.05	0	307	280	0.14	0	-4.47	28.4	26.8	28.3
101	20211019BS04	1	UU试验	8.3	2.88	99	0	-2	27	828.1	0	29.2	7.26	627.3	84	0	0	1	1	1	9.07	13.2	699.3	72	9.71	462.15	313.65	0	308.1	281.1	0.14	0	-4.54	28.4	26.7	28.3
102	20211019BS04	1	UU试验	8.38	2.9	99	0	-2	27	831.5	0	29.2	7.33	629.9	84	0	0	1	1	1	9.16	13.2	701.9	72	9.75	463.45	314.95	0	309	282	0.14	0	-4.58	28.4	26.7	28.3
103	20211019BS04	1	UU试验	8.47	2.91	99	0	-2	27	836.6	0	29.2	7.44	633.8	84	0	0	1	1	1	9.3	13.26	705.8	72	9.8	465.4	316.9	0	310.3	283.3	0.14	0	-4.65	28.4	26.7	28.3
104	20211019BS04	1	UU试验	8.55	2.92	99	0	-2	28	839.2	0	29.2	7.51	632.9	84	0	0	1	1	1	9.39	13.26	703.9	71	9.91	464.95	316.45	0	310	282	0.14	0	-4.7	28.4	26.8	28.3
105	20211019BS04	1	UU试验	8.63	2.94	99	0	-2	27	844.3	0	29.2	7.62	636.7	84	0	0	1	1	1	9.53	13.26	708.7	72	9.84	466.85	318.35	0	311.2	284.2	0.13	0	-4.77	28.4	26.7	28.3
106	20211019BS04	1	UU试验	8.72	2.95	99	0	-2	28	846	0	29.2	7.69	638	84	0	0	1	1	1	9.61	13.26	709	71	9.99	467.5	319	0	311.7	283.7	0.13	0	-4.81	28.4	26.7	28.3
107	20211019BS04	1	UU试验	8.8	2.97	99	0	-2	28	851.2	0	29.2	7.79	641.9	84	0	0	1	1	1	9.74	13.32	712.9	71	10.04	469.45	320.95	0	313	285	0.13	0	-4.87	28.4	26.7	28.3
108	20211019BS04	1	UU试验	8.88	2.98	99	0	-2	28	853.7	0	29.2	7.87	640.9	84	0	0	1	1	1	9.84	13.32	711.9	71	10.03	468.95	320.45	0	312.6	284.6	0.13	0	-4.92	28.4	26.7	28.3
109	20211019BS04	1	UU试验	8.97	2.99	99	0	-2	28	858	0	29.2	7.98	644.1	84	0	0	1	1	1	9.98	13.32	715.1	71	10.07	470.55	322.05	0	313.7	285.7	0.13	0	-4.99	28.4	26.7	28.3
110	20211019BS04	1	UU试验	9.05	3.01	99	0	-2	28	860.6	0	29.2	8.05	646.1	84	0	0	1	1	1	10.06	13.32	717.1	71	10.1	471.55	323.05	0	314.4	286.4	0.13	0	-5.03	28.4	26.7	28.3
111	20211019BS04	1	UU试验	9.13	3.02	99	0	-2	28	864.8	0	29.2	8.16	649.2	84	0	0	1	1	1	10.2	13.39	720.2	71	10.14	473.1	324.6	0	315.4	287.4	0.13	0	-5.1	28.4	26.7	28.3
112	20211019BS04	1	UU试验	9.22	3.04	100	0	-2	28	867.4	0	29.2	8.23	647.8	84	0	0	1	1	1	10.29	13.39	719.8	72	10	473.9	323.9	0	315.9	287.9	0.13	0	-5.14	28.4	26.7	28.3
113	20211019BS04	1	UU试验	9.3	3.05	100	0	-2	28	872.5	0	29.2	8.33	651.6	84	0	0	1	1	1	10.41	13.39	723.6	72	10.05	475.8	325.8	0	317.2	289.2	0.13	0	-5.21	28.4	26.7	28.3
114	20211019BS04	1	UU试验	9.38	3.06	100	0	-2	28	873.4	0	31	8.41	652.3	84	0	0	1	1	1	10.51	13.39	724.3	72	10.06	476.15	326.15	0	317.4	289.4	0.13	0	-5.26	28.4	26.8	28.3
115	20211019BS04	1	UU试验	9.47	3.08	100	0	-2	29	876.8	0	29.2	8.52	654.8	84	0	0	1	1	1	10.65	13.45	725.8	71	10.22	477.4	327.4	0	318.3	289.3	0.13	0	-5.33	28.4	26.7	28.3
116	20211019BS04	1	UU试验	9.55	3.09	99	0	-2	29	880.2	0	29.2	8.6	654.4	84	0	0	1	1	1	10.75	13.45	724.4	70	10.35	475.7	327.2	0	317.1	288.1	0.13	0	-5.38	28.4	26.7	28.3
117	20211019BS04	1	UU试验	9.63	3.1	99	0	-2	29	883.7	0	31	8.7	657	84	0	0	1	1	1	10.88	13.45	727	70	10.39	477	328.5	0	318	289	0.13	0	-5.44	28.4	26.7	28.3
118	20211019BS04	1	UU试验	9.72	3.12	99	0	-2	29	885.4	0	31	8.78	658.3	84	0	0	1	1	1	10.98	13.45	728.3	70	10.4	477.65	329.15	0	318.4	289.4	0.13	0	-5.49	28.4	26.7	28.3
119	20211019BS04	1	UU试验	9.8	3.13	99	0	-2	29	888.8	0	31	8.89	660.8	84	0	0	1	1	1	11.11	13.52	730.8	70	10.44	478.9	330.4	0	319.3	290.3	0.13	0	-5.56	28.4	26.7	28.3
120	20211019BS04	1	UU试验	9.88	3.14	99	0	-2	29	891.4	0	31	8.96	659.3	84	0	0	1	1	1	11.2	13.52	729.3	70	10.42	478.15	329.65	0	318.8	289.8	0.13	0	-5.6	28.4	26.7	28.3
121	20211019BS04	1	UU试验	9.97	3.16	100	0	-2	29	895.6	0	31	9.08	662.4	84	0	0	1	1	1	11.35	13.52	733.4	71	10.33	481.2	331.2	0	320.8	291.8	0.13	0	-5.68	28.4	26.7	28.3
122	20211019BS04	1	UU试验	10.05	3.17	100	0	-2	30	898.2	0	31	9.15	664.3	84	0	0	1	1	1	11.44	13.52	734.3	70	10.49	482.15	332.15	0	321.4	291.4	0.13	0	-5.72	28.4	26.7	28.3
123	20211019BS04	1	UU试验	10.13	3.18	100	0	-2	30	902.5	0	31	9.26	667.5	84	0	0	1	1	1	11.58	13.58	737.5	70	10.54	483.75	333.75	0	322.5	292.5	0.13	0	-5.79	28.4	26.7	28.3
124	20211019BS04	1	UU试验	10.22	3.2	99	0	-2	29	904.2	0	31	9.33	665.8	84	0	0	1	1	1	11.66	13.58	735.8	70	10.51	481.4	332.9	0	320.9	291.9	0.13	0	-5.83	28.3	26.7	28.3
125	20211019BS04	1	UU试验	10.3	3.21	99	0	-2	30	907.6	0	31	9.45	668.3	84	0	0	1	1	1	11.81	13.58	737.3	69	10.69	482.65	334.15	0	321.8	291.8	0.13	0	-5.91	28.3	26.7	28.3
126	20211019BS04	1	UU试验	10.38	3.22	99	0	-2	30	910.2	0	31	9.52	670.3	84	0	0	1	1	1	11.9	13.65	739.3	69	10.71	483.65	335.15	0	322.4	292.4	0.13	0	-5.95	28.3	26.7	28.2
127	20211019BS04	1	UU试验	10.47	3.24	99	0	-2	30	913.6	0	31	9.63	669.3	84	0	0	1	1	1	12.04	13.65	738.3	69	10.7	483.15	334.65	0	322.1	292.1	0.13	0	-6.02	28.3	26.7	28.2
128	20211019BS04	1	UU试验	10.55	3.25	99	0	-2	30	917	0	31	9.71	671.8	84	0	0	1	1	1	12.14	13.65	740.8	69	10.74	484.4	335.9	0	322.9	292.9	0.13	0	-6.07	28.3	26.7	28.2
129	20211019BS04	1	UU试验	10.63	3.26	99	0	-2	30	921.3	0	31	9.83	674.9	84	0	0	1	1	1	12.29	13.65	743.9	69	10.78	485.95	337.45	0	324	294	0.13	0	-6.15	28.3	26.7	28.2
130	20211019BS04	1	UU试验	10.72	3.27	99	0	-2	30	924.7	0	31	9.9	677.4	84	0	0	1	1	1	12.38	13.72	746.4	69	10.82	487.2	338.7	0	324.8	294.8	0.13	0	-6.19	28.3	26.7	28.2
131	20211019BS04	1	UU试验	10.8	3.29	99	0	-2	30	928.2	0	31	10.01	676.5	84	0	0	1	1	1	12.51	13.72	745.5	69	10.8	486.75	338.25	0	324.5	294.5	0.13	0	-6.26	28.3	26.7	28.2
132	20211019BS04	1	UU试验	10.88	3.3	99	0	-2	30	929.9	0	31	10.09	677.8	84	0	0	1	1	1	12.61	13.72	746.8	69	10.82	487.4	338.9	0	324.9	294.9	0.13	0	-6.31	28.3	26.7	28.2
133	20211019BS04	1	UU试验	10.97	3.31	100	0	-2	31	933.3	0	31	10.2	680.2	84	0	0	1	1	1	12.75	13.78	749.2	69	10.86	490.1	340.1	0	326.7	295.7	0.13	0	-6.38	28.3	26.7	28.2
134	20211019BS04	1	UU试验	11.05	3.32	99	0	-2	30	935.9	0	31	10.28	679.2	84	0	0	1	1	1	12.85	13.78	748.2	69	10.84	488.1	339.6	0	325.4	295.4	0.13	0	-6.43	28.3	26.7	28.2
135	20211019BS04	1	UU试验	11.13	3.34	99	0	-2	30	939.3	0	32.8	10.39	681.6	84	0	0	1	1	1	12.99	13.78	750.6	69	10.88	489.3	340.8	0	326.2	296.2	0.13	0	-6.5	28.3	26.7	28.2
136	20211019BS04	1	UU试验	11.22	3.35	100	0	-2	31	943.6	0	31	10.46	684.8	84	0	0	1	1	1	13.08	13.78	753.8	69	10.92	492.4	342.4	0	328.3	297.3	0.13	0	-6.54	28.3	26.7	28.2
137	20211019BS04	1	UU试验	11.3	3.36	100	0	-2	31	947	0	32.8	10.58	687.2	84	0	0	1	1	1	13.23	13.85	756.2	69	10.96	493.6	343.6	0	329.1	298.1	0.13	0	-6.62	28.3	26.7	28.2
138	20211019BS04	1	UU试验	11.38	3.37	100	0	-2	31	950.4	0	32.8	10.66	686.2	84	0	0	1	1	1	13.33	13.85	755.2	69	10.94	493.1	343.1	0	328.7	297.7	0.13	0	-6.67	28.3	26.7	28.2
139	20211019BS04	1	UU试验	11.47	3.39	100	0	-2	31	953.8	0	32.8	10.77	688.7	84	0	0	1	1	1	13.46	13.85	757.7	69	10.98	494.35	344.35	0	329.6	298.6	0.13	0	-6.73	28.3	26.7	28.2
140	20211019BS04	1	UU试验	11.55	3.4	99	0	-2	31	955.5	0	32.8	10.85	689.9	84	0	0	1	1	1	13.56	13.91	757.9	68	11.15	493.45	344.95	0	329	298	0.13	0	-6.78	28.3	26.7	28.2
141	20211019BS04	1	UU试验	11.63	3.41	100	0	-2	31	958.9	0	31	10.96	689.4	84	0	0	1	1	1	13.7	13.91	758.4	69	10.99	494.7	344.7	0	329.8	298.8	0.13	0	-6.85	28.3	26.7	28.2
142	20211019BS04	1	UU试验	11.72	3.42	100	0	-2	31	961.5	0	32.8	11.04	691.2	84	0	0	1	1	1	13.8	13.91	760.2	69	11.02	495.6	345.6	0	330.4	299.4	0.13	0	-6.9	28.3	26.7	28.2
143	20211019BS04	1	UU试验	11.8	3.44	100	0	-2	31	965.8	0	32.8	11.15	694.3	84	0	0	1	1	1	13.94	13.91	763.3	69	11.06	497.15	347.15	0	331.4	300.4	0.13	0	-6.97	28.3	26.7	28.1
144	20211019BS04	1	UU试验	11.88	3.45	99	0	-2	32	967.5	0	31	11.22	695.5	84	0	0	1	1	1	14.03	13.98	762.5	67	11.38	496.25	347.75	0	330.8	298.8	0.12	0	-7.02	28.3	26.7	28.2
145	20211019BS04	1	UU试验	11.97	3.46	99	0	-2	31	971.8	0	32.8	11.33	695.1	84	0	0	1	1	1	14.16	13.98	763.1	68	11.22	496.05	347.55	0	330.7	299.7	0.12	0	-7.08	28.3	26.7	28.1
146	20211019BS04	1	UU试验	12.05	3.47	99	0	-2	31	974.3	0	32.8	11.4	696.9	84	0	0	1	1	1	14.25	13.98	764.9	68	11.25	496.95	348.45	0	331.3	300.3	0.12	0	-7.13	28.3	26.7	28.2
147	20211019BS04	1	UU试验	12.13	3.48	100	0	-2	32	978.6	0	32.8	11.52	700	84	0	0	1	1	1	14.4	14.05	768	68	11.29	500	350	0	333.3	301.3	0.13	0	-7.2	28.3	26.7	28.1
148	20211019BS04	1	UU试验	12.22	3.5	100	0	-2	31	981.2	0	32.8	11.59	698.4	84	0	0	1	1	1	14.49	14.05	767.4	69	11.12	499.2	349.2	0	332.8	301.8	0.13	0	-7.25	28.3	26.7	28.1
149	20211019BS04	1	UU试验	12.3	3.51	100	0	-2	31	984.6	0	32.8	11.7	700.8	84	0	0	1	1	1	14.63	14.05	769.8	69	11.16	500.4	350.4	0	333.6	302.6	0.12	0	-7.32	28.3	26.7	28.1
150	20211019BS04	1	UU试验	12.38	3.52	100	0	-2	32	987.2	0	32.8	11.77	702.6	84	0	0	1	1	1	14.71	14.05	770.6	68	11.33	501.3	351.3	0	334.2	302.2	0.12	0	-7.36	28.3	26.7	28.1
151	20211019BS04	1	UU试验	12.47	3.53	99	0	-2	31	989.7	0	32.8	11.88	704.4	84	0	0	1	1	1	14.85	14.11	772.4	68	11.36	500.7	352.2	0	333.8	302.8	0.12	0	-7.43	28.3	26.7	28.1
152	20211019BS04	1	UU试验	12.55	3.54	99	0	-2	32	992.3	0	32.8	11.95	703.3	84	0	0	1	1	1	14.94	14.11	770.3	67	11.5	500.15	351.65	0	333.4	301.4	0.12	0	-7.47	28.3	26.7	28.1
153	20211019BS04	1	UU试验	12.63	3.55	100	0	-2	32	995.7	0	32.8	12.06	705.7	84	0	0	1	1	1	15.08	14.11	773.7	68	11.38	502.85	352.85	0	335.2	303.2	0.12	0	-7.54	28.3	26.7	28.1
154	20211019BS04	1	UU试验	12.72	3.57	100	0	-2	32	996.6	0	32.8	12.14	706.3	84	0	0	1	1	1	15.18	14.18	774.3	68	11.39	503.15	353.15	0	335.4	303.4	0.12	0	-7.59	28.2	26.7	28.1
155	20211019BS04	1	UU试验	12.8	3.58	100	0	-2	32	1000.9	0	32.8	12.24	705.9	84	0	0	1	1	1	15.3	14.18	773.9	68	11.38	502.95	352.95	0	335.3	303.3	0.12	0	-7.65	28.2	26.7	28.1
156	20211019BS04	1	UU试验	12.88	3.59	100	0	-2	32	1002.6	0	32.8	12.31	707.1	84	0	0	1	1	1	15.39	14.18	775.1	68	11.4	503.55	353.55	0	335.7	303.7	0.12	0	-7.7	28.2	26.7	28.1
157	20211019BS04	1	UU试验	12.97	3.6	100	0	-2	32	1005.1	0	32.8	12.41	708.8	84	0	0	1	1	1	15.51	14.18	776.8	68	11.42	504.4	354.4	0	336.3	304.3	0.12	0	-7.76	28.2	26.7	28.1
158	20211019BS04	1	UU试验	13.05	3.61	99	0	-2	32	1006.9	0	32.8	12.47	710.1	84	0	0	1	1	1	15.59	14.25	777.1	67	11.6	503.55	355.05	0	335.7	303.7	0.12	0	-7.8	28.2	26.7	28.1
159	20211019BS04	1	UU试验	13.13	3.62	99	0	-2	32	1010.3	0	32.8	12.58	709	84	0	0	1	1	1	15.73	14.25	776	67	11.58	503	354.5	0	335.3	303.3	0.12	0	-7.87	28.2	26.7	28.1
160	20211019BS04	1	UU试验	13.22	3.64	100	0	-2	32	1011.1	0	32.8	12.65	709.5	84	0	0	1	1	1	15.81	14.25	777.5	68	11.43	504.75	354.75	0	336.5	304.5	0.12	0	-7.91	28.2	26.7	28.1
161	20211019BS04	1	UU试验	13.3	3.65	100	0	-2	32	1014.6	0	32.8	12.75	712	84	0	0	1	1	1	15.94	14.25	780	68	11.47	506	356	0	337.3	305.3	0.12	0	-7.97	28.2	26.7	28.1
162	20211019BS04	1	UU试验	13.38	3.66	100	0	-2	32	1017.1	0	32.8	12.82	713.8	84	0	0	1	1	1	16.02	14.31	781.8	68	11.5	506.9	356.9	0	337.9	305.9	0.12	0	-8.01	28.2	26.7	28.1
163	20211019BS04	1	UU试验	13.47	3.67	99	0	-2	32	1018.8	0	34.7	12.92	711.9	84	0	0	1	1	1	16.15	14.31	778.9	67	11.63	504.45	355.95	0	336.3	304.3	0.12	0	-8.07	28.2	26.7	28.1
164	20211019BS04	1	UU试验	13.55	3.68	99	0	-2	32	1020.5	0	32.8	12.99	713.1	84	0	0	1	1	1	16.24	14.31	780.1	67	11.64	505.05	356.55	0	336.7	304.7	0.12	0	-8.12	28.2	26.7	28.1
165	20211019BS04	1	UU试验	13.63	3.69	99	0	-2	32	1024	0	32.8	13.09	715.6	84	0	0	1	1	1	16.36	14.38	782.6	67	11.68	506.3	357.8	0	337.5	305.5	0.12	0	-8.18	28.2	26.7	28.1
166	20211019BS04	1	UU试验	13.72	3.7	99	0	-2	32	1025.7	0	32.8	13.15	713.3	84	0	0	1	1	1	16.44	14.38	780.3	67	11.65	505.15	356.65	0	336.8	304.8	0.12	0	-8.22	28.2	26.7	28.1
167	20211019BS04	1	UU试验	13.8	3.71	99	0	-2	32	1029.1	0	34.7	13.26	715.6	84	0	0	1	1	1	16.58	14.38	782.6	67	11.68	506.3	357.8	0	337.5	305.5	0.12	0	-8.29	28.2	26.7	28.1
168	20211019BS04	1	UU试验	13.88	3.73	100	0	-2	32	1030.8	0	34.7	13.33	716.8	84	0	0	1	1	1	16.66	14.38	784.8	68	11.54	508.4	358.4	0	338.9	306.9	0.12	0	-8.33	28.2	26.7	28
169	20211019BS04	1	UU试验	13.97	3.74	100	0	-2	32	1033.4	0	34.7	13.42	718.6	84	0	0	1	1	1	16.77	14.45	786.6	68	11.57	509.3	359.3	0	339.5	307.5	0.12	0	-8.39	28.2	26.7	28
170	20211019BS04	1	UU试验	14.05	3.75	99	0	-2	32	1033.4	0	32.8	13.49	715.2	84	0	0	1	1	1	16.86	14.45	782.2	67	11.67	506.1	357.6	0	337.4	305.4	0.12	0	-8.43	28.2	26.7	28
171	20211019BS04	1	UU试验	14.13	3.76	99	0	-2	32	1035.1	0	32.8	13.6	716.3	84	0	0	1	1	1	17	14.45	783.3	67	11.69	506.65	358.15	0	337.8	305.8	0.12	0	-8.5	28.2	26.7	28
172	20211019BS04	1	UU试验	14.22	3.77	99	0	-2	32	1038.5	0	32.8	13.67	718.7	84	0	0	1	1	1	17.09	14.45	785.7	67	11.73	507.85	359.35	0	338.6	306.6	0.12	0	-8.55	28.2	26.7	28
173	20211019BS04	1	UU试验	14.3	3.78	99	0	-2	32	1041.1	0	34.7	13.78	720.5	84	0	0	1	1	1	17.23	14.51	787.5	67	11.75	508.75	360.25	0	339.2	307.2	0.12	0	-8.62	28.2	26.7	28
174	20211019BS04	1	UU试验	14.38	3.79	100	0	-2	32	1042.8	0	34.7	13.85	718.7	84	0	0	1	1	1	17.31	14.51	786.7	68	11.57	509.35	359.35	0	339.6	307.6	0.12	0	-8.66	28.2	26.7	28
175	20211019BS04	1	UU试验	14.47	3.8	100	0	-2	32	1044.5	0	34.7	13.95	719.8	84	0	0	1	1	1	17.44	14.51	787.8	68	11.59	509.9	359.9	0	339.9	307.9	0.12	0	-8.72	28.2	26.7	28
176	20211019BS04	1	UU试验	14.55	3.81	99	0	-2	33	1045.3	0	34.7	14.02	720.4	84	0	0	1	1	1	17.53	14.58	786.4	66	11.92	508.7	360.2	0	339.1	306.1	0.12	0	-8.77	28.2	26.7	28
177	20211019BS04	1	UU试验	14.63	3.83	100	0	-2	33	1047.9	0	34.7	14.13	718.7	84	0	0	1	1	1	17.66	14.58	785.7	67	11.73	509.35	359.35	0	339.6	306.6	0.12	0	-8.83	28.2	26.7	28
178	20211019BS04	1	UU试验	14.72	3.84	100	0	-2	32	1048.8	0	34.7	14.2	719.3	84	0	0	1	1	1	17.75	14.58	787.3	68	11.58	509.65	359.65	0	339.8	307.8	0.12	0	-8.88	28.2	26.7	28
179	20211019BS04	1	UU试验	14.8	3.85	100	0	-2	33	1050.5	0	34.7	14.31	720.5	84	0	0	1	1	1	17.89	14.58	787.5	67	11.75	510.25	360.25	0	340.2	307.2	0.12	0	-8.95	28.2	26.7	28
180	20211019BS04	1	UU试验	14.88	3.86	100	0	-2	32	1052.2	0	34.7	14.38	721.7	84	0	0	1	1	1	17.98	14.65	789.7	68	11.61	510.85	360.85	0	340.6	308.6	0.12	0	-8.99	28.2	26.7	28
181	20211019BS04	1	UU试验	14.97	3.87	99	0	-2	32	1053.9	0	34.7	14.49	719.4	84	0	0	1	1	1	18.11	14.65	786.4	67	11.74	508.2	359.7	0	338.8	306.8	0.12	0	-9.06	28.2	26.7	28
182	20211019BS04	1	UU试验	15.05	3.88	99	0	-2	33	1055.6	0	34.7	14.56	720.5	84	0	0	1	1	1	18.2	14.65	786.5	66	11.92	508.75	360.25	0	339.2	306.2	0.12	0	-9.1	28.2	26.7	28
183	20211019BS04	1	UU试验	15.13	3.89	99	0	-2	33	1058.2	0	34.7	14.66	722.3	84	0	0	1	1	1	18.33	14.72	788.3	66	11.94	509.65	361.15	0	339.8	306.8	0.12	0	-9.16	28.2	26.7	28
184	20211019BS04	1	UU试验	15.22	3.9	99	0	-2	32	1059	0	34.7	14.73	719.4	84	0	0	1	1	1	18.41	14.72	786.4	67	11.74	508.2	359.7	0	338.8	306.8	0.12	0	-9.21	28.2	26.7	28
185	20211019BS04	1	UU试验	15.3	3.91	100	0	-2	33	1062.5	0	34.7	14.84	721.8	84	0	0	1	1	1	18.55	14.72	788.8	67	11.77	510.9	360.9	0	340.6	307.6	0.12	0	-9.28	28.2	26.7	28
186	20211019BS04	1	UU试验	15.38	3.92	99	0	-2	32	1064.2	0	34.7	14.91	723	84	0	0	1	1	1	18.64	14.72	790	67	11.79	510	361.5	0	340	308	0.12	0	-9.32	28.1	26.7	28
187	20211019BS04	1	UU试验	15.47	3.93	100	0	-2	33	1066.7	0	34.7	15.02	724.7	84	0	0	1	1	1	18.78	14.79	791.7	67	11.82	512.35	362.35	0	341.6	308.6	0.12	0	-9.39	28.1	26.7	28
188	20211019BS04	1	UU试验	15.55	3.94	99	0	-2	33	1065.9	0	34.7	15.09	720.7	84	0	0	1	1	1	18.86	14.79	786.7	66	11.92	508.85	360.35	0	339.2	306.2	0.12	0	-9.43	28.1	26.7	28
189	20211019BS04	1	UU试验	15.63	3.95	99	0	-2	33	1068.4	0	34.7	15.2	722.4	84	0	0	1	1	1	19	14.79	788.4	66	11.95	509.7	361.2	0	339.8	306.8	0.12	0	-9.5	28.1	26.7	28
190	20211019BS04	1	UU试验	15.72	3.96	100	0	-2	33	1070.2	0	34.7	15.27	723.6	84	0	0	1	1	1	19.09	14.85	790.6	67	11.8	511.8	361.8	0	341.2	308.2	0.12	0	-9.55	28.1	26.7	28
191	20211019BS04	1	UU试验	15.8	3.97	99	0	-2	32	1073.6	0	34.7	15.38	723	84	0	0	1	1	1	19.23	14.85	790	67	11.79	510	361.5	0	340	308	0.12	0	-9.62	28.1	26.7	28
192	20211019BS04	1	UU试验	15.88	3.99	100	0	-2	33	1074.4	0	34.7	15.45	723.5	84	0	0	1	1	1	19.31	14.85	790.5	67	11.8	511.75	361.75	0	341.2	308.2	0.12	0	-9.66	28.1	26.7	28
193	20211019BS04	1	UU试验	15.97	4	100	0	-2	33	1076.1	0	34.7	15.56	724.6	84	0	0	1	1	1	19.45	14.92	791.6	67	11.81	512.3	362.3	0	341.5	308.5	0.12	0	-9.73	28.1	26.7	28
194	20211019BS04	1	UU试验	16.05	4.01	99	0	-2	33	1078.7	0	34.7	15.64	723	84	0	0	1	1	1	19.55	14.92	789	66	11.95	510	361.5	0	340	307	0.12	0	-9.78	28.1	26.7	28
195	20211019BS04	1	UU试验	16.13	4.02	99	0	-2	33	1081.3	0	34.7	15.74	724.7	84	0	0	1	1	1	19.68	14.92	790.7	66	11.98	510.85	362.35	0	340.6	307.6	0.12	0	-9.84	28.1	26.7	28
196	20211019BS04	1	UU试验	16.22	4.03	100	0	-2	33	1083	0	34.7	15.82	725.9	84	0	0	1	1	1	19.77	14.99	792.9	67	11.83	512.95	362.95	0	342	309	0.12	0	-9.89	28.1	26.7	28
197	20211019BS04	1	UU试验	16.3	4.04	100	0	-2	33	1085.6	0	34.7	15.93	724.2	84	0	0	1	1	1	19.91	14.99	791.2	67	11.81	512.1	362.1	0	341.4	308.4	0.12	0	-9.96	28.1	26.7	28
198	20211019BS04	1	UU试验	16.38	4.05	100	0	-2	33	1085.6	0	34.7	16	724.2	84	0	0	1	1	1	20	14.99	791.2	67	11.81	512.1	362.1	0	341.4	308.4	0.12	0	-10	28.1	26.7	28
199	20211019BS04	1	UU试验	16.47	4.06	100	0	-2	33	1088.1	0	34.7	16.11	725.9	84	0	0	1	1	1	20.14	15.06	792.9	67	11.83	512.95	362.95	0	342	309	0.12	0	-10.07	28.1	26.7	28
200	20211019BS04	1	UU试验	16.55	4.07	100	0	-2	33	1090.7	0	34.7	16.18	724.2	84	0	0	1	1	1	20.23	15.06	791.2	67	11.81	512.1	362.1	0	341.4	308.4	0.12	0	-10.12	28.1	26.7	28
201	20211019BS04	1	UU试验	16.63	4.08	99	0	-2	33	1092.4	0	34.7	16.29	725.4	84	0	0	1	1	1	20.36	15.06	791.4	66	11.99	511.2	362.7	0	340.8	307.8	0.12	0	-10.18	28.1	26.7	28
202	20211019BS04	1	UU试验	16.72	4.09	99	0	-2	33	1094.1	0	34.7	16.36	726.5	84	0	0	1	1	1	20.45	15.06	792.5	66	12.01	511.75	363.25	0	341.2	308.2	0.12	0	-10.23	28.1	26.7	28
203	20211019BS04	1	UU试验	16.8	4.1	99	0	-2	33	1097.5	0	34.7	16.47	728.8	84	0	0	1	1	1	20.59	15.13	794.8	66	12.04	512.9	364.4	0	341.9	308.9	0.12	0	-10.3	28.1	26.7	28
204	20211019BS04	1	UU试验	16.88	4.11	100	0	-2	33	1098.4	0	34.7	16.54	726	84	0	0	1	1	1	20.68	15.13	793	67	11.84	513	363	0	342	309	0.12	0	-10.34	28.1	26.7	28
205	20211019BS04	1	UU试验	16.97	4.12	99	0	-2	32	1101	0	34.7	16.65	727.7	84	0	0	1	1	1	20.81	15.13	794.7	67	11.86	512.35	363.85	0	341.6	309.6	0.12	0	-10.41	28.1	26.7	28
206	20211019BS04	1	UU试验	17.05	4.13	100	0	-2	33	1101.8	0	34.7	16.73	728.2	84	0	0	1	1	1	20.91	15.2	795.2	67	11.87	514.1	364.1	0	342.7	309.7	0.12	0	-10.46	28.1	26.7	28
207	20211019BS04	1	UU试验	17.13	4.14	99	0	-2	33	1103.5	0	34.7	16.83	726	84	0	0	1	1	1	21.04	15.2	792	66	12	511.5	363	0	341	308	0.12	0	-10.52	28.1	26.7	28
208	20211019BS04	1	UU试验	17.22	4.15	99	0	-2	33	1104.4	0	34.7	16.9	726.6	84	0	0	1	1	1	21.12	15.2	792.6	66	12.01	511.8	363.3	0	341.2	308.2	0.12	0	-10.56	28.1	26.7	28
209	20211019BS04	1	UU试验	17.3	4.16	99	0	-2	33	1106.1	0	34.7	17	727.7	84	0	0	1	1	1	21.25	15.27	793.7	66	12.03	512.35	363.85	0	341.6	308.6	0.12	0	-10.63	28.1	26.7	28
210	20211019BS04	1	UU试验	17.38	4.17	99	0	-2	33	1107.8	0	34.7	17.08	725.5	84	0	0	1	1	1	21.35	15.27	791.5	66	11.99	511.25	362.75	0	340.8	307.8	0.12	0	-10.68	28.1	26.7	28
211	20211019BS04	1	UU试验	17.47	4.18	100	0	-2	33	1111.2	0	34.7	17.18	727.7	84	0	0	1	1	1	21.48	15.27	794.7	67	11.86	513.85	363.85	0	342.6	309.6	0.12	0	-10.74	28.1	26.7	28
212	20211019BS04	1	UU试验	17.55	4.19	100	0	-2	33	1113.8	0	34.7	17.25	729.4	84	0	0	1	1	1	21.56	15.27	796.4	67	11.89	514.7	364.7	0	343.1	310.1	0.12	0	-10.78	28.1	26.7	28
213	20211019BS04	1	UU试验	17.63	4.2	100	0	-2	33	1114.6	0	34.7	17.35	729.9	84	0	0	1	1	1	21.69	15.34	796.9	67	11.89	514.95	364.95	0	343.3	310.3	0.12	0	-10.85	28.1	26.7	28
214	20211019BS04	1	UU试验	17.72	4.21	100	0	-2	33	1116.3	0	34.7	17.42	727.7	84	0	0	1	1	1	21.77	15.34	794.7	67	11.86	513.85	363.85	0	342.6	309.6	0.12	0	-10.89	28.1	26.7	28
215	20211019BS04	1	UU试验	17.8	4.22	99	0	-2	33	1117.2	0	34.7	17.52	728.3	84	0	0	1	1	1	21.9	15.34	794.3	66	12.03	512.65	364.15	0	341.8	308.8	0.12	0	-10.95	28.1	26.7	28
216	20211019BS04	1	UU试验	17.88	4.23	99	0	-2	33	1120.6	0	34.7	17.59	730.5	84	0	0	1	1	1	21.99	15.41	796.5	66	12.07	513.75	365.25	0	342.5	309.5	0.12	0	-10.99	28.1	26.7	28
217	20211019BS04	1	UU试验	17.97	4.24	100	0	-2	33	1122.3	0	34.7	17.69	728.3	84	0	0	1	1	1	22.11	15.41	795.3	67	11.87	514.15	364.15	0	342.8	309.8	0.12	0	-11.06	28.1	26.7	28
218	20211019BS04	1	UU试验	18.05	4.25	100	0	-2	33	1123.2	0	34.7	17.76	728.9	84	0	0	1	1	1	22.2	15.41	795.9	67	11.88	514.45	364.45	0	343	310	0.12	0	-11.1	28.1	26.7	28
219	20211019BS04	1	UU试验	18.13	4.26	100	0	-2	33	1125.8	0	34.7	17.85	730.6	84	0	0	1	1	1	22.31	15.48	797.6	67	11.9	515.3	365.3	0	343.5	310.5	0.12	0	-11.16	28.1	26.6	28
220	20211019BS04	1	UU试验	18.22	4.27	99	0	-2	33	1125.8	0	34.7	17.92	727.3	84	0	0	1	1	1	22.4	15.48	793.3	66	12.02	512.15	363.65	0	341.4	308.4	0.12	0	-11.2	28.1	26.7	28
221	20211019BS04	1	UU试验	18.3	4.28	99	0	-2	33	1127.5	0	34.7	18.02	728.4	84	0	0	1	1	1	22.53	15.48	794.4	66	12.04	512.7	364.2	0	341.8	308.8	0.12	0	-11.27	28.1	26.6	28
222	20211019BS04	1	UU试验	18.38	4.29	99	0	-2	33	1130	0	34.7	18.08	730	84	0	0	1	1	1	22.6	15.48	796	66	12.06	513.5	365	0	342.3	309.3	0.12	0	-11.3	28.1	26.7	28
223	20211019BS04	1	UU试验	18.47	4.3	100	0	-2	33	1130.9	0	34.7	18.18	730.6	84	0	0	1	1	1	22.73	15.54	797.6	67	11.9	515.3	365.3	0	343.5	310.5	0.12	0	-11.37	28.1	26.7	28
224	20211019BS04	1	UU试验	18.55	4.31	99	0	-2	33	1132.6	0	34.7	18.25	728.8	84	0	0	1	1	1	22.81	15.54	794.8	66	12.04	512.9	364.4	0	341.9	308.9	0.12	0	-11.41	28.1	26.6	28
225	20211019BS04	1	UU试验	18.63	4.32	100	0	-2	33	1132.6	0	34.7	18.34	728.8	84	0	0	1	1	1	22.93	15.54	795.8	67	11.88	514.4	364.4	0	342.9	309.9	0.12	0	-11.47	28.1	26.6	28
226	20211019BS04	1	UU试验	18.72	4.33	99	0	-2	33	1132.6	0	34.7	18.41	728.8	84	0	0	1	1	1	23.01	15.61	794.8	66	12.04	512.9	364.4	0	341.9	308.9	0.12	0	-11.51	28	26.6	28
227	20211019BS04	1	UU试验	18.8	4.34	99	0	-2	33	1132.6	0	34.7	18.52	725.6	84	0	0	1	1	1	23.15	15.61	791.6	66	11.99	511.3	362.8	0	340.9	307.9	0.12	0	-11.58	28	26.6	28
228	20211019BS04	1	UU试验	18.88	4.35	100	0	-2	33	1134.3	0	34.7	18.58	726.6	84	0	0	1	1	1	23.23	15.61	793.6	67	11.84	513.3	363.3	0	342.2	309.2	0.12	0	-11.62	28.1	26.6	28
229	20211019BS04	1	UU试验	18.97	4.36	100	0	-2	33	1136.9	0	34.7	18.68	728.3	84	0	0	1	1	1	23.35	15.69	795.3	67	11.87	514.15	364.15	0	342.8	309.8	0.12	0	-11.68	28	26.6	28
230	20211019BS04	1	UU试验	19.05	4.36	100	0	-2	33	1137.7	0	34.7	18.75	725.1	84	0	0	1	1	1	23.44	15.69	792.1	67	11.82	512.55	362.55	0	341.7	308.7	0.12	0	-11.72	28	26.6	28
231	20211019BS04	1	UU试验	19.13	4.37	100	0	-2	33	1140.3	0	34.7	18.8	726.8	84	0	0	1	1	1	23.5	15.69	793.8	67	11.85	513.4	363.4	0	342.3	309.3	0.12	0	-11.75	28	26.6	28
232	20211019BS04	1	UU试验	19.22	4.38	100	0	-2	32	1140.3	0	34.7	18.85	726.8	84	0	0	1	1	1	23.56	15.69	794.8	68	11.69	513.4	363.4	0	342.3	310.3	0.12	0	-11.78	28	26.6	28
233	20211019BS04	1	UU试验	19.3	4.39	99	0	-2	33	1140.3	0	34.7	18.91	726.8	84	0	0	1	1	1	23.64	15.69	792.8	66	12.01	511.9	363.4	0	341.3	308.3	0.12	0	-11.82	28	26.6	28
234	20211019BS04	1	UU试验	19.38	4.4	100	0	-2	33	1140.3	0	34.7	18.99	726.8	84	0	0	1	1	1	23.74	15.76	793.8	67	11.85	513.4	363.4	0	342.3	309.3	0.12	0	-11.87	28	26.6	28
235	20211019BS04	1	UU试验	19.47	4.41	99	0	-2	33	1142.9	0	34.7	19.09	725.2	84	0	0	1	1	1	23.86	15.76	791.2	66	11.99	511.1	362.6	0	340.7	307.7	0.12	0	-11.93	28	26.6	28
236	20211019BS04	1	UU试验	19.55	4.42	100	0	-2	33	1143.7	0	34.7	19.16	725.7	84	0	0	1	1	1	23.95	15.76	792.7	67	11.83	512.85	362.85	0	341.9	308.9	0.12	0	-11.98	28	26.6	28
237	20211019BS04	1	UU试验	19.63	4.43	100	0	-2	33	1144.6	0	34.7	19.27	726.3	84	0	0	1	1	1	24.09	15.83	793.3	67	11.84	513.15	363.15	0	342.1	309.1	0.12	0	-12.05	28	26.6	28
238	20211019BS04	1	UU试验	19.72	4.44	99	0	-2	33	1144.6	0	34.7	19.34	723.1	84	0	0	1	1	1	24.18	15.83	789.1	66	11.96	510.05	361.55	0	340	307	0.12	0	-12.09	28	26.6	28
239	20211019BS04	1	UU试验	19.8	4.45	99	0	-2	33	1147.1	0	34.7	19.44	724.6	84	0	0	1	1	1	24.3	15.83	790.6	66	11.98	510.8	362.3	0	340.5	307.5	0.12	0	-12.15	28	26.6	28
240	20211019BS04	1	UU试验	19.88	4.46	99	0	-2	32	1148	0	34.7	19.51	725.2	84	0	0	1	1	1	24.39	15.9	792.2	67	11.82	511.1	362.6	0	340.7	308.7	0.12	0	-12.2	28	26.6	27.9
241	20211019BS04	1	UU试验	19.97	4.47	100	0	-2	32	1149.7	0	34.7	19.61	723.1	84	0	0	1	1	1	24.51	15.9	791.1	68	11.63	511.55	361.55	0	341	309	0.12	0	-12.26	28	26.6	27.9
242	20211019BS04	1	UU试验	20.05	4.48	100	0	-2	33	1151.4	0	34.7	19.68	724.2	84	0	0	1	1	1	24.6	15.9	791.2	67	11.81	512.1	362.1	0	341.4	308.4	0.12	0	-12.3	28	26.6	28
243	20211019BS04	1	UU试验	20.13	4.49	100	0	-2	32	1152.3	0	34.7	19.79	724.7	84	0	0	1	1	1	24.74	15.97	792.7	68	11.66	512.35	362.35	0	341.6	309.6	0.12	0	-12.37	28	26.6	27.9
244	20211019BS04	1	UU试验	20.22	4.5	99	0	-2	33	1153.1	0	34.7	19.86	722	84	0	0	1	1	1	24.83	15.97	788	66	11.94	509.5	361	0	339.7	306.7	0.12	0	-12.42	28	26.6	28
245	20211019BS04	1	UU试验	20.3	4.51	99	0	-2	32	1154	0	34.7	19.97	722.6	84	0	0	1	1	1	24.96	15.97	789.6	67	11.79	509.8	361.3	0	339.9	307.9	0.12	0	-12.48	28	26.6	27.9
246	20211019BS04	1	UU试验	20.38	4.51	99	0	-2	32	1155.7	0	34.7	20.04	723.7	84	0	0	1	1	1	25.05	16.04	790.7	67	11.8	510.35	361.85	0	340.2	308.2	0.12	0	-12.53	28	26.6	27.9
247	20211019BS04	1	UU试验	20.47	4.52	100	0	-2	33	1156.6	0	34.7	20.14	721.1	84	0	0	1	1	1	25.18	16.04	788.1	67	11.76	510.55	360.55	0	340.4	307.4	0.12	0	-12.59	28	26.6	27.9
248	20211019BS04	1	UU试验	20.55	4.53	100	0	-2	32	1157.4	0	34.7	20.21	721.6	84	0	0	1	1	1	25.26	16.04	789.6	68	11.61	510.8	360.8	0	340.5	308.5	0.12	0	-12.63	28	26.6	27.9
249	20211019BS04	1	UU试验	20.63	4.54	100	0	-2	32	1159.1	0	34.7	20.32	722.6	84	0	0	1	1	1	25.4	16.11	790.6	68	11.63	511.3	361.3	0	340.9	308.9	0.12	0	-12.7	28	26.6	27.9
250	20211019BS04	1	UU试验	20.72	4.55	100	0	-2	32	1160	0	34.7	20.4	720	84	0	0	1	1	1	25.5	16.11	788	68	11.59	510	360	0	340	308	0.12	0	-12.75	28	26.6	27.9
251	20211019BS04	1	UU试验	20.8	4.56	99	0	-2	32	1160	0	32.8	20.5	720	84	0	0	1	1	1	25.63	16.11	787	67	11.75	508.5	360	0	339	307	0.12	0	-12.82	28	26.6	27.9
252	20211019BS04	1	UU试验	20.88	4.57	99	0	-2	32	1160	0	32.8	20.57	720	84	0	0	1	1	1	25.71	16.18	787	67	11.75	508.5	360	0	339	307	0.12	0	-12.86	28	26.6	27.9
253	20211019BS04	1	UU试验	20.97	4.58	99	0	-2	32	1162.5	0	32.8	20.68	718.5	84	0	0	1	1	1	25.85	16.18	785.5	67	11.72	507.75	359.25	0	338.5	306.5	0.12	0	-12.93	28	26.6	27.9
254	20211019BS04	1	UU试验	21.05	4.59	100	0	-2	32	1163.4	0	32.8	20.75	719	84	0	0	1	1	1	25.94	16.18	787	68	11.57	509.5	359.5	0	339.7	307.7	0.12	0	-12.97	28	26.6	27.9
255	20211019BS04	1	UU试验	21.13	4.6	100	0	-2	32	1166	0	32.8	20.86	720.6	84	0	0	1	1	1	26.08	16.25	788.6	68	11.6	510.3	360.3	0	340.2	308.2	0.12	0	-13.04	28	26.6	27.9
256	20211019BS04	1	UU试验	21.22	4.61	100	0	-2	32	1167.7	0	32.8	20.94	718.6	84	0	0	1	1	1	26.18	16.25	786.6	68	11.57	509.3	359.3	0	339.5	307.5	0.12	0	-13.09	28	26.6	27.9
257	20211019BS04	1	UU试验	21.3	4.62	99	0	-2	32	1168.5	0	32.8	21.04	719.1	84	0	0	1	1	1	26.3	16.25	786.1	67	11.73	508.05	359.55	0	338.7	306.7	0.12	0	-13.15	28	26.6	27.9
258	20211019BS04	1	UU试验	21.38	4.62	99	0	-2	32	1169.4	0	32.8	21.12	719.6	84	0	0	1	1	1	26.4	16.32	786.6	67	11.74	508.3	359.8	0	338.9	306.9	0.12	0	-13.2	28	26.6	27.9
259	20211019BS04	1	UU试验	21.47	4.63	99	0	-2	32	1170.2	0	32.8	21.22	717	84	0	0	1	1	1	26.53	16.32	784	67	11.7	507	358.5	0	338	306	0.12	0	-13.27	28	26.6	27.8
260	20211019BS04	1	UU试验	21.55	4.64	100	0	-2	32	1171.1	0	32.8	21.29	717.6	84	0	0	1	1	1	26.61	16.32	785.6	68	11.55	508.8	358.8	0	339.2	307.2	0.12	0	-13.31	28	26.6	27.9
261	20211019BS04	1	UU试验	21.63	4.65	100	0	-2	32	1173.7	0	32.8	21.4	719.2	84	0	0	1	1	1	26.75	16.39	787.2	68	11.58	509.6	359.6	0	339.7	307.7	0.12	0	-13.38	28	26.6	27.9
262	20211019BS04	1	UU试验	21.72	4.66	99	0	-2	32	1175.4	0	32.8	21.47	717.1	84	0	0	1	1	1	26.84	16.39	784.1	67	11.7	507.05	358.55	0	338	306	0.12	0	-13.42	28	26.6	27.9
263	20211019BS04	1	UU试验	21.8	4.67	99	0	-2	32	1175.4	0	32.8	21.58	717.1	84	0	0	1	1	1	26.98	16.47	784.1	67	11.7	507.05	358.55	0	338	306	0.12	0	-13.49	28	26.6	27.9
264	20211019BS04	1	UU试验	21.88	4.68	99	0	-2	32	1177.1	0	32.8	21.65	714.7	84	0	0	1	1	1	27.06	16.47	781.7	67	11.67	505.85	357.35	0	337.2	305.2	0.12	0	-13.53	27.9	26.6	27.9
265	20211019BS04	1	UU试验	21.97	4.69	99	0	-2	32	1177.1	0	32.8	21.75	714.7	84	0	0	1	1	1	27.19	16.47	781.7	67	11.67	505.85	357.35	0	337.2	305.2	0.12	0	-13.6	27.9	26.6	27.9
266	20211019BS04	1	UU试验	22.05	4.7	100	0	-2	32	1180.5	0	32.8	21.82	716.8	84	0	0	1	1	1	27.28	16.54	784.8	68	11.54	508.4	358.4	0	338.9	306.9	0.12	0	-13.64	27.9	26.6	27.9
267	20211019BS04	1	UU试验	22.13	4.7	100	0	-2	32	1182.2	0	32.8	21.88	714.8	84	0	0	1	1	1	27.35	16.54	782.8	68	11.51	507.4	357.4	0	338.3	306.3	0.12	0	-13.68	27.9	26.6	27.9
268	20211019BS04	1	UU试验	22.22	4.71	100	0	-2	32	1183.1	0	32.8	21.88	715.3	84	0	0	1	1	1	27.35	16.54	783.3	68	11.52	507.65	357.65	0	338.4	306.4	0.12	0	-13.68	27.9	26.6	27.9
269	20211019BS04	1	UU试验	22.3	4.72	100	0	-2	32	1183.9	0	32.8	21.88	715.8	84	0	0	1	1	1	27.35	16.54	783.8	68	11.53	507.9	357.9	0	338.6	306.6	0.12	0	-13.68	27.9	26.6	27.9
270	20211019BS04	1	UU试验	22.38	4.73	100	0	-2	32	1185.6	0	32.8	21.88	716.8	84	0	0	1	1	1	27.35	16.54	784.8	68	11.54	508.4	358.4	0	338.9	306.9	0.12	0	-13.68	27.9	26.6	27.9
271	20211019BS04	1	UU试验	22.47	4.74	100	0	-2	32	1187.4	0	32.8	21.92	717.9	84	0	0	1	1	1	27.4	16.54	785.9	68	11.56	508.95	358.95	0	339.3	307.3	0.12	0	-13.7	27.9	26.6	27.9
272	20211019BS04	1	UU试验	22.55	4.75	99	0	-2	32	1186.5	0	32.8	21.98	717.4	84	0	0	1	1	1	27.48	16.54	784.4	67	11.71	507.2	358.7	0	338.1	306.1	0.12	0	-13.74	27.9	26.6	27.9
273	20211019BS04	1	UU试验	22.63	4.76	99	0	-2	32	1189.1	0	32.8	22.09	718.9	84	0	0	1	1	1	27.61	16.61	785.9	67	11.73	507.95	359.45	0	338.6	306.6	0.12	0	-13.81	27.9	26.6	27.9
274	20211019BS04	1	UU试验	22.72	4.77	100	0	-2	31	1189.9	0	32.8	22.15	716.4	84	0	0	1	1	1	27.69	16.61	785.4	69	11.38	508.2	358.2	0	338.8	307.8	0.12	0	-13.85	27.9	26.6	27.9
275	20211019BS04	1	UU试验	22.8	4.77	100	0	-2	31	1192.5	0	32.8	22.25	717.9	84	0	0	1	1	1	27.81	16.61	786.9	69	11.4	508.95	358.95	0	339.3	308.3	0.12	0	-13.91	27.9	26.6	27.9
276	20211019BS04	1	UU试验	22.88	4.78	100	0	-2	32	1194.2	0	32.8	22.32	719	84	0	0	1	1	1	27.9	16.61	787	68	11.57	509.5	359.5	0	339.7	307.7	0.12	0	-13.95	27.9	26.6	27.9
277	20211019BS04	1	UU试验	22.97	4.79	99	0	-2	32	1194.2	0	32.8	22.41	719	84	0	0	1	1	1	28.01	16.68	786	67	11.73	508	359.5	0	338.7	306.7	0.12	0	-14.01	27.9	26.6	28
278	20211019BS04	1	UU试验	23.05	4.8	99	0	-2	32	1195	0	32.8	22.48	716.4	84	0	0	1	1	1	28.1	16.68	783.4	67	11.69	506.7	358.2	0	337.8	305.8	0.12	0	-14.05	27.9	26.6	28
279	20211019BS04	1	UU试验	23.13	4.81	99	0	-2	31	1196.8	0	32.8	22.58	717.5	84	0	0	1	1	1	28.23	16.76	785.5	68	11.55	507.25	358.75	0	338.2	307.2	0.12	0	-14.12	27.9	26.6	28
280	20211019BS04	1	UU试验	23.22	4.82	100	0	-2	32	1197.6	0	32.8	22.64	714.6	84	0	0	1	1	1	28.3	16.76	782.6	68	11.51	507.3	357.3	0	338.2	306.2	0.12	0	-14.15	27.9	26.6	28
281	20211019BS04	1	UU试验	23.3	4.83	100	0	-2	31	1200.2	0	32.8	22.75	716.1	84	0	0	1	1	1	28.44	16.76	785.1	69	11.38	508.05	358.05	0	338.7	307.7	0.12	0	-14.22	27.9	26.6	28
282	20211019BS04	1	UU试验	23.38	4.84	100	0	-2	31	1201	0	32.8	22.81	716.6	84	0	0	1	1	1	28.51	16.76	785.6	69	11.39	508.3	358.3	0	338.9	307.9	0.12	0	-14.26	27.9	26.6	28
283	20211019BS04	1	UU试验	23.47	4.84	100	0	-2	31	1201.9	0	32.8	22.91	717.1	84	0	0	1	1	1	28.64	16.83	786.1	69	11.39	508.55	358.55	0	339	308	0.12	0	-14.32	27.9	26.6	28
284	20211019BS04	1	UU试验	23.55	4.85	99	0	-2	32	1201	0	32.8	22.98	713.6	84	0	0	1	1	1	28.73	16.83	780.6	67	11.65	505.3	356.8	0	336.9	304.9	0.12	0	-14.37	27.9	26.6	28
285	20211019BS04	1	UU试验	23.63	4.86	99	0	-2	32	1201.9	0	32.8	23.08	714.1	84	0	0	1	1	1	28.85	16.9	781.1	67	11.66	505.55	357.05	0	337	305	0.12	0	-14.43	27.9	26.6	28
286	20211019BS04	1	UU试验	23.72	4.87	99	0	-2	31	1203.6	0	32.8	23.15	712.2	84	0	0	1	1	1	28.94	16.9	780.2	68	11.47	504.6	356.1	0	336.4	305.4	0.12	0	-14.47	27.9	26.6	28
287	20211019BS04	1	UU试验	23.8	4.88	100	0	-2	31	1204.5	0	32.8	23.25	712.7	84	0	0	1	1	1	29.06	16.9	781.7	69	11.33	506.35	356.35	0	337.6	306.6	0.12	0	-14.53	27.9	26.6	27.9
288	20211019BS04	1	UU试验	23.88	4.89	100	0	-2	31	1206.2	0	32.8	23.32	713.7	84	0	0	1	1	1	29.15	16.97	782.7	69	11.34	506.85	356.85	0	337.9	306.9	0.12	0	-14.58	27.9	26.6	27.9
289	20211019BS04	1	UU试验	23.97	4.9	100	0	-2	31	1207	0	32.8	23.43	711.3	84	0	0	1	1	1	29.29	16.97	780.3	69	11.31	505.65	355.65	0	337.1	306.1	0.12	0	-14.65	27.9	26.6	27.9
290	20211019BS04	1	UU试验	24.05	4.9	99	0	-2	32	1207.9	0	32.8	23.49	711.8	84	0	0	1	1	1	29.36	16.97	778.8	67	11.62	504.4	355.9	0	336.3	304.3	0.12	0	-14.68	27.9	26.6	27.9
291	20211019BS04	1	UU试验	24.13	4.91	99	0	-2	31	1209.6	0	32.8	23.6	712.8	84	0	0	1	1	1	29.5	17.05	780.8	68	11.48	504.9	356.4	0	336.6	305.6	0.12	0	-14.75	27.9	26.6	27.9
292	20211019BS04	1	UU试验	24.22	4.92	99	0	-2	31	1211.3	0	32.8	23.67	710.4	84	0	0	1	1	1	29.59	17.05	778.4	68	11.45	503.7	355.2	0	335.8	304.8	0.12	0	-14.8	27.9	26.6	27.9
293	20211019BS04	1	UU试验	24.3	4.93	100	0	-2	31	1213.9	0	32.8	23.77	712	84	0	0	1	1	1	29.71	17.05	781	69	11.32	506	356	0	337.3	306.3	0.12	0	-14.86	27.9	26.6	27.9
294	20211019BS04	1	UU试验	24.38	4.94	100	0	-2	31	1214.7	0	32.8	23.84	712.4	84	0	0	1	1	1	29.8	17.12	781.4	69	11.32	506.2	356.2	0	337.5	306.5	0.12	0	-14.9	27.9	26.5	27.9
295	20211019BS04	1	UU试验	24.47	4.95	100	0	-2	31	1214.7	0	32.8	23.95	709.5	84	0	0	1	1	1	29.94	17.12	778.5	69	11.28	504.75	354.75	0	336.5	305.5	0.12	0	-14.97	27.9	26.6	27.9
296	20211019BS04	1	UU试验	24.55	4.95	99	0	-2	31	1216.4	0	32.8	24.02	710.5	84	0	0	1	1	1	30.03	17.12	778.5	68	11.45	503.75	355.25	0	335.8	304.8	0.12	0	-15.02	27.9	26.5	27.9
297	20211019BS04	1	UU试验	24.63	4.96	99	0	-2	31	1215.6	0	32.8	24.12	710	84	0	0	1	1	1	30.15	17.19	778	68	11.44	503.5	355	0	335.7	304.7	0.12	0	-15.08	27.9	26.5	27.9
298	20211019BS04	1	UU试验	24.72	4.97	99	0	-2	31	1215.6	0	32.8	24.19	707.2	84	0	0	1	1	1	30.24	17.19	775.2	68	11.4	502.1	353.6	0	334.7	303.7	0.12	0	-15.12	27.9	26.5	27.9
299	20211019BS04	1	UU试验	24.8	4.98	100	0	-1	31	1215.6	0	32.8	24.3	707.2	84	0	0	1	1	1	30.38	17.27	776.2	69	11.25	503.6	353.6	0	335.7	304.7	0.12	0	-15.19	27.9	26.5	27.9
300	20211019BS04	1	UU试验	24.88	4.99	100	0	-2	31	1217.3	0	32.8	24.37	704.9	84	0	0	1	1	1	30.46	17.27	773.9	69	11.22	502.45	352.45	0	335	304	0.12	0	-15.23	27.9	26.5	27.8
301	20211019BS04	1	UU试验	24.97	5	100	0	-2	31	1219	0	32.8	24.47	705.8	84	0	0	1	1	1	30.59	17.27	774.8	69	11.23	502.9	352.9	0	335.3	304.3	0.12	0	-15.3	27.9	26.5	27.8
302	20211019BS04	1	UU试验	25.05	5	99	0	-2	31	1219	0	31	24.55	705.8	84	0	0	1	1	1	30.69	17.34	773.8	68	11.38	501.4	352.9	0	334.3	303.3	0.12	0	-15.35	27.9	26.5	27.8
303	20211019BS04	1	UU试验	25.13	5.01	99	0	-2	31	1219	0	31	24.65	703	84	0	0	1	1	1	30.81	17.34	771	68	11.34	500	351.5	0	333.3	302.3	0.12	0	-15.41	27.9	26.5	27.8
304	20211019BS04	1	UU试验	25.22	5.02	100	0	-1	31	1219.9	0	32.8	24.72	703.5	84	0	0	1	1	1	30.9	17.34	772.5	69	11.2	501.75	351.75	0	334.5	303.5	0.12	0	-15.45	27.9	26.5	27.8
305	20211019BS04	1	UU试验	25.3	5.03	99	0	-2	31	1221.6	0	31	24.83	704.5	84	0	0	1	1	1	31.04	17.41	772.5	68	11.36	500.75	352.25	0	333.8	302.8	0.12	0	-15.52	27.9	26.5	27.8
306	20211019BS04	1	UU试验	25.38	5.04	100	0	-2	31	1222.4	0	32.8	24.9	702.1	84	0	0	1	1	1	31.13	17.41	771.1	69	11.18	501.05	351.05	0	334	303	0.12	0	-15.57	27.9	26.5	27.8
307	20211019BS04	1	UU试验	25.47	5.05	100	0	-1	31	1223.3	0	32.8	25.01	702.6	84	0	0	1	1	1	31.26	17.49	771.6	69	11.18	501.3	351.3	0	334.2	303.2	0.12	0	-15.63	27.9	26.5	27.8
308	20211019BS04	1	UU试验	25.55	5.05	99	0	-2	30	1223.3	0	31	25.08	699.4	84	0	0	1	1	1	31.35	17.49	768.4	69	11.14	498.2	349.7	0	332.1	302.1	0.12	0	-15.68	27.9	26.5	27.8
309	20211019BS04	1	UU试验	25.63	5.06	99	0	-2	31	1225	0	31	25.19	700.4	84	0	0	1	1	1	31.49	17.49	768.4	68	11.3	498.7	350.2	0	332.5	301.5	0.12	0	-15.75	27.9	26.5	27.8
310	20211019BS04	1	UU试验	25.72	5.07	99	0	-2	30	1225	0	31	25.27	700.4	84	0	0	1	1	1	31.59	17.56	769.4	69	11.15	498.7	350.2	0	332.5	302.5	0.12	0	-15.8	27.9	26.5	27.8
311	20211019BS04	1	UU试验	25.8	5.08	99	0	-2	30	1225.8	0	31	25.37	698.1	84	0	0	1	1	1	31.71	17.56	767.1	69	11.12	497.55	349.05	0	331.7	301.7	0.12	0	-15.86	27.9	26.5	27.8
312	20211019BS04	1	UU试验	25.88	5.09	99	0	-1	31	1227.6	0	31	25.45	699.1	84	0	0	1	1	1	31.81	17.56	767.1	68	11.28	498.05	349.55	0	332	301	0.12	0	-15.91	27.9	26.5	27.8
