# Supplementary material for: Effect of freeze‒thaw cycles on root–Soil composite mechanical properties and slope stability
Source: PLoS One. 2024 Apr 25;19(4):e0302409. doi: 10.1371/journal.pone.0302409 (PMC11045164; doi:10.1371/journal.pone.0302409)
Supplement: S1 File — (ZIP) [file pone.0302409.s001.zip › Original data/original data/三轴/200kpa/200kpa改/(D2G7,200kpa)20211030BS01_uu_1.xlsx]

## Sheet: _20211030BS01_uu_1
ID	GCID	SpecimenID	TstMode	TimeMin	Squareroot	WeiYa	wytb	FanYa1	KongYa	CR	fytb	TiBian	ZhouXWeiYi	Q1dQ3	TargetWY	TargetFY1	TargetZYLC	TargetStrainSpd	TargetSYWD	TargetZTWD	E1	TuArea	Q11	Q31	Q11cQ31	HalfQ1pQ3	HalfQ1dQ3	Saturation	HalfQ11pQ31	Q1	K0	Ev	Er	sywd	ttwd	ztwd
1	20211030BS01	1	UU试验	0	0	199	0	32	0	0	0	29.2	0	32.3	186	0	0	1	1	1	0	12	0	0	0	0	0	0	0	0	0	0	0	18.4	17.9	18.8
2	20211030BS01	1	UU试验	0.12	0.34	199	0	-3	27	66.7	0	29.2	0.03	55.6	186	0	0	1	1	1	0.04	12	227.6	172	1.32	326.3	27.8	0	217.5	190.5	0.78	0	-0.02	18.4	17.9	18.8
3	20211030BS01	1	UU试验	0.17	0.41	199	0	-3	27	68.4	0	29.2	0.07	57	186	0	0	1	1	1	0.09	12	229	172	1.33	327	28.5	0	218	191	0.78	0	-0.05	18.4	17.9	18.8
4	20211030BS01	1	UU试验	0.27	0.52	199	0	-3	27	70.1	0	29.2	0.18	58.4	186	0	0	1	1	1	0.23	12	230.4	172	1.34	327.7	29.2	0	218.5	191.5	0.77	0	-0.12	18.4	17.9	18.8
5	20211030BS01	1	UU试验	0.32	0.56	199	0	-3	28	70.1	0	29.2	0.25	58.4	186	0	0	1	1	1	0.31	12.06	229.4	171	1.34	327.7	29.2	0	218.5	190.5	0.77	0	-0.16	18.4	17.9	18.8
6	20211030BS01	1	UU试验	0.4	0.63	199	0	-3	28	69.3	0	29.2	0.33	57.5	186	0	0	1	1	1	0.41	12.06	228.5	171	1.34	327.25	28.75	0	218.2	190.2	0.78	0	-0.21	18.4	17.9	18.8
7	20211030BS01	1	UU试验	0.5	0.71	199	0	-3	28	70.1	0	29.2	0.47	58.1	186	0	0	1	1	1	0.59	12.06	229.1	171	1.34	327.55	29.05	0	218.4	190.4	0.77	0	-0.3	18.4	17.9	18.8
8	20211030BS01	1	UU试验	0.58	0.76	199	0	-3	28	70.1	0	31	0.54	58.1	186	0	0	1	1	1	0.68	12.06	229.1	171	1.34	327.55	29.05	0	218.4	190.4	0.77	0	-0.34	18.4	17.9	18.8
9	20211030BS01	1	UU试验	0.67	0.82	200	0	-3	29	69.3	0	31	0.61	57.5	186	0	0	1	1	1	0.76	12.06	228.5	171	1.34	328.75	28.75	0	219.2	190.2	0.78	0	-0.38	18.4	17.9	18.8
10	20211030BS01	1	UU试验	0.75	0.87	199	0	-3	29	68.4	0	31	0.72	56.7	186	0	0	1	1	1	0.9	12.12	226.7	170	1.33	326.85	28.35	0	217.9	188.9	0.78	0	-0.45	18.4	17.9	18.8
11	20211030BS01	1	UU试验	0.83	0.91	199	0	-3	30	69.3	0	31	0.79	57.2	186	0	0	1	1	1	0.99	12.12	226.2	169	1.34	327.1	28.6	0	218.1	188.1	0.78	0	-0.5	18.4	17.9	18.8
12	20211030BS01	1	UU试验	0.92	0.96	200	0	-3	30	69.3	0	32.8	0.9	57.2	186	0	0	1	1	1	1.13	12.12	227.2	170	1.34	328.6	28.6	0	219.1	189.1	0.78	0	-0.56	18.4	17.9	18.8
13	20211030BS01	1	UU试验	1	1	200	0	-3	30	69.3	0	31	0.97	57.2	186	0	0	1	1	1	1.21	12.12	227.2	170	1.34	328.6	28.6	0	219.1	189.1	0.78	0	-0.61	18.4	17.9	18.8
14	20211030BS01	1	UU试验	1.08	1.04	200	0	-3	30	68.4	0	32.8	1.09	56.4	186	0	0	1	1	1	1.36	12.19	226.4	170	1.33	328.2	28.2	0	218.8	188.8	0.78	0	-0.68	18.4	17.9	18.8
15	20211030BS01	1	UU试验	1.17	1.08	199	0	-3	30	68.4	0	32.8	1.16	56.1	186	0	0	1	1	1	1.45	12.19	225.1	169	1.33	326.55	28.05	0	217.7	187.7	0.78	0	-0.73	18.4	17.9	18.8
16	20211030BS01	1	UU试验	1.25	1.12	200	0	-3	30	72.7	0	32.8	1.28	59.6	186	0	0	1	1	1	1.6	12.19	229.6	170	1.35	329.8	29.8	0	219.9	189.9	0.77	0	-0.8	18.4	17.9	18.8
17	20211030BS01	1	UU试验	1.33	1.15	200	0	-3	31	75.3	0	32.8	1.36	61.8	186	0	0	1	1	1	1.7	12.19	230.8	169	1.37	330.9	30.9	0	220.6	189.6	0.76	0	-0.85	18.4	17.9	18.8
18	20211030BS01	1	UU试验	1.42	1.19	199	0	-3	30	79.6	0	32.8	1.47	65.3	186	0	0	1	1	1	1.84	12.25	234.3	169	1.39	331.15	32.65	0	220.8	190.8	0.75	0	-0.92	18.4	17.9	18.8
19	20211030BS01	1	UU试验	1.5	1.22	200	0	-3	32	82.1	0	32.8	1.55	67	186	0	0	1	1	1	1.94	12.25	235	168	1.4	333.5	33.5	0	222.3	190.3	0.75	0	-0.97	18.4	17.9	18.8
20	20211030BS01	1	UU试验	1.58	1.26	200	0	-3	32	85.5	0	32.8	1.67	69.8	186	0	0	1	1	1	2.09	12.25	237.8	168	1.42	334.9	34.9	0	223.3	191.3	0.74	0	-1.05	18.4	17.9	18.8
21	20211030BS01	1	UU试验	1.67	1.29	200	0	-3	32	88.1	0	34.7	1.75	71.9	186	0	0	1	1	1	2.19	12.25	239.9	168	1.43	335.95	35.95	0	224	192	0.74	0	-1.1	18.4	17.9	18.8
22	20211030BS01	1	UU试验	1.75	1.32	200	0	-3	32	138.6	0	34.7	1.86	113.1	186	0	0	1	1	1	2.33	12.31	281.1	168	1.67	356.55	56.55	0	237.7	205.7	0.64	0	-1.17	18.4	17.9	18.8
23	20211030BS01	1	UU试验	1.83	1.35	199	0	-3	32	171.9	0	34.7	1.93	139.6	186	0	0	1	1	1	2.41	12.31	306.6	167	1.84	368.3	69.8	0	245.5	213.5	0.59	0	-1.21	18.4	17.9	18.8
24	20211030BS01	1	UU试验	1.92	1.38	200	0	-3	32	210.4	0	34.7	2.04	170.9	186	0	0	1	1	1	2.55	12.31	338.9	168	2.02	385.45	85.45	0	257	225	0.54	0	-1.27	18.4	17.9	18.8
25	20211030BS01	1	UU试验	2	1.41	199	0	-3	33	233.5	0	34.7	2.13	189.7	186	0	0	1	1	1	2.66	12.31	355.7	166	2.14	393.35	94.85	0	262.2	229.2	0.51	0	-1.33	18.4	17.9	18.8
26	20211030BS01	1	UU试验	2.08	1.44	200	0	-3	32	265.2	0	34.7	2.24	215.4	186	0	0	1	1	1	2.8	12.37	383.4	168	2.28	407.7	107.7	0	271.8	239.8	0.48	0	-1.4	18.4	17.9	18.8
27	20211030BS01	1	UU试验	2.17	1.47	200	0	-3	33	284.9	0	34.7	2.32	230.3	186	0	0	1	1	1	2.9	12.37	397.3	167	2.38	415.15	115.15	0	276.8	243.8	0.46	0	-1.45	18.4	17.9	18.8
28	20211030BS01	1	UU试验	2.25	1.5	199	0	-3	33	313.9	0	34.7	2.44	253.8	186	0	0	1	1	1	3.05	12.37	419.8	166	2.53	425.4	126.9	0	283.6	250.6	0.44	0	-1.53	18.4	17.9	18.8
29	20211030BS01	1	UU试验	2.33	1.53	199	0	-3	33	332.8	0	34.7	2.52	269	186	0	0	1	1	1	3.15	12.37	435	166	2.62	433	134.5	0	288.7	255.7	0.43	0	-1.58	18.4	17.9	18.8
30	20211030BS01	1	UU试验	2.42	1.55	199	0	-3	33	358.4	0	34.7	2.63	289.7	186	0	0	1	1	1	3.29	12.43	455.7	166	2.75	443.35	144.85	0	295.6	262.6	0.41	0	-1.65	18.4	17.9	18.7
31	20211030BS01	1	UU试验	2.5	1.58	199	0	-3	33	374.7	0	34.7	2.71	301.4	186	0	0	1	1	1	3.39	12.43	467.4	166	2.82	449.2	150.7	0	299.5	266.5	0.4	0	-1.7	18.4	17.9	18.8
32	20211030BS01	1	UU试验	2.58	1.61	200	0	-3	33	398.6	0	34.7	2.82	320.7	186	0	0	1	1	1	3.53	12.43	487.7	167	2.92	460.35	160.35	0	306.9	273.9	0.38	0	-1.77	18.4	17.9	18.7
33	20211030BS01	1	UU试验	2.67	1.63	200	0	-3	34	414	0	34.7	2.9	333.1	186	0	0	1	1	1	3.63	12.43	499.1	166	3.01	466.55	166.55	0	311	277	0.38	0	-1.82	18.4	17.9	18.8
34	20211030BS01	1	UU试验	2.75	1.66	200	0	-3	34	436.3	0	34.7	3.01	351	186	0	0	1	1	1	3.76	12.5	517	166	3.11	475.5	175.5	0	317	283	0.36	0	-1.88	18.4	17.9	18.8
35	20211030BS01	1	UU试验	2.83	1.68	200	0	-3	34	450.8	0	36.5	3.09	360.6	186	0	0	1	1	1	3.86	12.5	526.6	166	3.17	480.3	180.3	0	320.2	286.2	0.36	0	-1.93	18.4	17.9	18.8
36	20211030BS01	1	UU试验	2.92	1.71	200	0	-3	34	470.5	0	36.5	3.2	376.4	186	0	0	1	1	1	4	12.5	542.4	166	3.27	488.2	188.2	0	325.5	291.5	0.35	0	-2	18.4	17.9	18.8
37	20211030BS01	1	UU试验	3	1.73	200	0	-3	34	483.3	0	36.5	3.28	386.6	186	0	0	1	1	1	4.1	12.5	552.6	166	3.33	493.3	193.3	0	328.9	294.9	0.34	0	-2.05	18.4	17.9	18.8
38	20211030BS01	1	UU试验	3.08	1.76	199	0	-3	34	500.4	0	36.5	3.39	400.3	186	0	0	1	1	1	4.24	12.56	565.3	165	3.43	498.65	200.15	0	332.4	298.4	0.33	0	-2.12	18.4	17.9	18.8
39	20211030BS01	1	UU试验	3.17	1.78	200	0	-3	34	511.6	0	36.5	3.46	407.3	186	0	0	1	1	1	4.33	12.56	573.3	166	3.45	503.65	203.65	0	335.8	301.8	0.33	0	-2.17	18.4	17.9	18.8
40	20211030BS01	1	UU试验	3.25	1.8	199	0	-3	34	529.5	0	36.5	3.57	421.6	186	0	0	1	1	1	4.46	12.56	586.6	165	3.56	509.3	210.8	0	339.5	305.5	0.32	0	-2.23	18.4	17.9	18.8
41	20211030BS01	1	UU试验	3.33	1.83	200	0	-3	34	539.8	0	36.5	3.64	429.8	186	0	0	1	1	1	4.55	12.56	595.8	166	3.59	514.9	214.9	0	343.3	309.3	0.32	0	-2.28	18.4	17.9	18.8
42	20211030BS01	1	UU试验	3.42	1.85	199	0	-3	34	554.3	0	36.5	3.76	441.3	186	0	0	1	1	1	4.7	12.62	606.3	165	3.67	519.15	220.65	0	346.1	312.1	0.31	0	-2.35	18.4	17.9	18.8
43	20211030BS01	1	UU试验	3.5	1.87	200	0	-3	35	562.9	0	36.5	3.83	446	186	0	0	1	1	1	4.79	12.62	611	165	3.7	523	223	0	348.7	313.7	0.31	0	-2.4	18.4	17.9	18.8
44	20211030BS01	1	UU试验	3.58	1.89	200	0	-3	35	575.7	0	36.5	3.94	456.2	186	0	0	1	1	1	4.93	12.62	621.2	165	3.76	528.1	228.1	0	352.1	317.1	0.3	0	-2.47	18.4	17.9	18.8
45	20211030BS01	1	UU试验	3.67	1.91	200	0	-3	35	583.4	0	36.5	4.01	462.3	186	0	0	1	1	1	5.01	12.62	627.3	165	3.8	531.15	231.15	0	354.1	319.1	0.3	0	-2.51	18.4	17.9	18.8
46	20211030BS01	1	UU试验	3.75	1.94	199	0	-3	35	594.5	0	36.5	4.11	471.1	186	0	0	1	1	1	5.14	12.62	635.1	164	3.87	534.05	235.55	0	356	321	0.3	0	-2.57	18.4	17.9	18.8
47	20211030BS01	1	UU试验	3.83	1.96	199	0	-3	35	602.2	0	36.5	4.19	477.2	186	0	0	1	1	1	5.24	12.69	641.2	164	3.91	537.1	238.6	0	358.1	323.1	0.29	0	-2.62	18.4	17.9	18.8
48	20211030BS01	1	UU试验	3.92	1.98	200	0	-3	35	612.5	0	36.5	4.29	482.7	186	0	0	1	1	1	5.36	12.69	647.7	165	3.93	541.35	241.35	0	360.9	325.9	0.29	0	-2.68	18.4	17.9	18.8
49	20211030BS01	1	UU试验	4	2	199	0	-3	35	618.5	0	36.5	4.37	487.4	186	0	0	1	1	1	5.46	12.69	651.4	164	3.97	542.2	243.7	0	361.5	326.5	0.29	0	-2.73	18.4	17.9	18.8
50	20211030BS01	1	UU试验	4.08	2.02	199	0	-3	35	627.9	0	36.5	4.47	494.8	186	0	0	1	1	1	5.59	12.69	658.8	164	4.02	545.9	247.4	0	363.9	328.9	0.29	0	-2.8	18.4	17.9	18.8
51	20211030BS01	1	UU试验	4.17	2.04	200	0	-3	36	633	0	36.5	4.54	498.8	186	0	0	1	1	1	5.68	12.75	662.8	164	4.04	549.4	249.4	0	366.3	330.3	0.29	0	-2.84	18.4	17.9	18.8
52	20211030BS01	1	UU试验	4.25	2.06	200	0	-3	35	640.7	0	36.5	4.64	502.5	186	0	0	1	1	1	5.8	12.75	667.5	165	4.05	551.25	251.25	0	367.5	332.5	0.28	0	-2.9	18.4	17.9	18.8
53	20211030BS01	1	UU试验	4.33	2.08	200	0	-3	35	645.9	0	36.5	4.71	506.6	186	0	0	1	1	1	5.89	12.75	671.6	165	4.07	553.3	253.3	0	368.9	333.9	0.28	0	-2.95	18.4	17.9	18.8
54	20211030BS01	1	UU试验	4.42	2.1	200	0	-3	36	654.4	0	36.5	4.82	513.3	186	0	0	1	1	1	6.03	12.75	677.3	164	4.13	556.65	256.65	0	371.1	335.1	0.28	0	-3.02	18.4	17.9	18.8
55	20211030BS01	1	UU试验	4.5	2.12	199	0	-3	36	658.7	0	38.3	4.89	516.6	186	0	0	1	1	1	6.11	12.81	679.6	163	4.17	556.8	258.3	0	371.2	335.2	0.28	0	-3.06	18.4	17.9	18.8
56	20211030BS01	1	UU试验	4.58	2.14	199	0	-3	36	664.7	0	38.3	4.99	518.9	186	0	0	1	1	1	6.24	12.81	681.9	163	4.18	557.95	259.45	0	372	336	0.28	0	-3.12	18.4	17.9	18.8
57	20211030BS01	1	UU试验	4.67	2.16	199	0	-3	36	669	0	38.3	5.07	522.2	186	0	0	1	1	1	6.34	12.81	685.2	163	4.2	559.6	261.1	0	373.1	337.1	0.28	0	-3.17	18.4	17.9	18.8
58	20211030BS01	1	UU试验	4.75	2.18	200	0	-3	37	675.8	0	38.3	5.17	527.6	186	0	0	1	1	1	6.46	12.81	690.6	163	4.24	563.8	263.8	0	375.9	338.9	0.27	0	-3.23	18.4	17.9	18.8
59	20211030BS01	1	UU试验	4.83	2.2	200	0	-3	37	680.9	0	38.3	5.24	531.5	186	0	0	1	1	1	6.55	12.81	694.5	163	4.26	565.75	265.75	0	377.2	340.2	0.27	0	-3.28	18.4	17.9	18.8
60	20211030BS01	1	UU试验	4.92	2.22	200	0	-3	37	686.1	0	40.1	5.34	535.6	186	0	0	1	1	1	6.68	12.88	698.6	163	4.29	567.8	267.8	0	378.5	341.5	0.27	0	-3.34	18.4	17.9	18.8
61	20211030BS01	1	UU试验	5	2.24	200	0	-3	38	690.3	0	40.1	5.41	535.9	186	0	0	1	1	1	6.76	12.88	697.9	162	4.31	567.95	267.95	0	378.6	340.6	0.27	0	-3.38	18.4	17.9	18.8
62	20211030BS01	1	UU试验	5.08	2.25	200	0	-3	38	695.5	0	40.1	5.51	540	186	0	0	1	1	1	6.89	12.88	702	162	4.33	570	270	0	380	342	0.27	0	-3.45	18.4	17.9	18.8
63	20211030BS01	1	UU试验	5.17	2.27	200	0	-3	38	699.7	0	40.1	5.58	543.2	186	0	0	1	1	1	6.98	12.88	705.2	162	4.35	571.6	271.6	0	381.1	343.1	0.27	0	-3.49	18.4	17.9	18.8
64	20211030BS01	1	UU试验	5.25	2.29	200	0	-3	39	705.7	0	40.1	5.69	547.9	186	0	0	1	1	1	7.11	12.94	708.9	161	4.4	573.95	273.95	0	382.6	343.6	0.27	0	-3.56	18.4	17.9	18.8
65	20211030BS01	1	UU试验	5.33	2.31	200	0	-3	39	709.2	0	40.1	5.76	548.1	186	0	0	1	1	1	7.2	12.94	709.1	161	4.4	574.05	274.05	0	382.7	343.7	0.27	0	-3.6	18.4	17.9	18.8
66	20211030BS01	1	UU试验	5.42	2.33	200	0	-3	39	714.3	0	40.1	5.86	552	186	0	0	1	1	1	7.33	12.94	713	161	4.43	576	276	0	384	345	0.27	0	-3.67	18.4	17.9	18.8
67	20211030BS01	1	UU试验	5.5	2.35	200	0	-3	39	717.7	0	42	5.92	554.6	186	0	0	1	1	1	7.4	12.94	715.6	161	4.44	577.3	277.3	0	384.9	345.9	0.27	0	-3.7	18.4	17.9	18.8
68	20211030BS01	1	UU试验	5.58	2.36	199	0	-3	39	722.8	0	42	6.03	558.6	186	0	0	1	1	1	7.54	13	718.6	160	4.49	577.8	279.3	0	385.2	346.2	0.26	0	-3.77	18.4	17.9	18.8
69	20211030BS01	1	UU试验	5.67	2.38	199	0	-3	40	726.3	0	42	6.1	558.7	186	0	0	1	1	1	7.63	13	717.7	159	4.51	577.85	279.35	0	385.2	345.2	0.26	0	-3.82	18.4	17.9	18.8
70	20211030BS01	1	UU试验	5.75	2.4	200	0	-3	40	732.3	0	42	6.2	563.3	186	0	0	1	1	1	7.75	13	723.3	160	4.52	581.65	281.65	0	387.8	347.8	0.26	0	-3.88	18.4	17.9	18.8
71	20211030BS01	1	UU试验	5.83	2.42	200	0	-3	40	735.7	0	42	6.27	565.9	186	0	0	1	1	1	7.84	13	725.9	160	4.54	582.95	282.95	0	388.6	348.6	0.26	0	-3.92	18.4	17.9	18.8
72	20211030BS01	1	UU试验	5.92	2.43	199	0	-3	40	740.8	0	42	6.38	569.8	186	0	0	1	1	1	7.98	13.07	728.8	159	4.58	583.4	284.9	0	388.9	348.9	0.26	0	-3.99	18.4	17.9	18.8
73	20211030BS01	1	UU试验	6	2.45	200	0	-3	41	745.1	0	42	6.45	570.1	186	0	0	1	1	1	8.06	13.07	729.1	159	4.59	585.05	285.05	0	390	349	0.26	0	-4.03	18.4	17.9	18.8
74	20211030BS01	1	UU试验	6.08	2.47	200	0	-3	41	750.2	0	42	6.56	574	186	0	0	1	1	1	8.2	13.07	733	159	4.61	587	287	0	391.3	350.3	0.26	0	-4.1	18.4	17.9	18.8
75	20211030BS01	1	UU试验	6.17	2.48	200	0	-3	41	752.8	0	43.8	6.64	576	186	0	0	1	1	1	8.3	13.07	735	159	4.62	588	288	0	392	351	0.26	0	-4.15	18.4	17.9	18.8
76	20211030BS01	1	UU试验	6.25	2.5	200	0	-3	41	758.8	0	43.8	6.74	580.6	186	0	0	1	1	1	8.43	13.13	739.6	159	4.65	590.3	290.3	0	393.5	352.5	0.26	0	-4.22	18.4	17.9	18.8
77	20211030BS01	1	UU试验	6.33	2.52	200	0	-3	42	762.2	0	43.8	6.81	580.5	186	0	0	1	1	1	8.51	13.13	738.5	158	4.67	590.25	290.25	0	393.5	351.5	0.26	0	-4.26	18.4	17.9	18.8
78	20211030BS01	1	UU试验	6.42	2.53	200	0	-3	42	767.3	0	43.8	6.93	584.4	186	0	0	1	1	1	8.66	13.13	742.4	158	4.7	592.2	292.2	0	394.8	352.8	0.25	0	-4.33	18.4	17.9	18.8
79	20211030BS01	1	UU试验	6.5	2.55	200	0	-3	42	770.8	0	43.8	7	587.1	186	0	0	1	1	1	8.75	13.13	745.1	158	4.72	593.55	293.55	0	395.7	353.7	0.25	0	-4.38	18.4	17.9	18.8
80	20211030BS01	1	UU试验	6.58	2.57	200	0	-3	43	775	0	43.8	7.1	590.3	186	0	0	1	1	1	8.88	13.2	747.3	157	4.76	595.15	295.15	0	396.8	353.8	0.25	0	-4.44	18.4	17.9	18.8
81	20211030BS01	1	UU试验	6.67	2.58	200	0	-3	43	778.5	0	43.8	7.18	589.8	186	0	0	1	1	1	8.98	13.2	746.8	157	4.76	594.9	294.9	0	396.6	353.6	0.25	0	-4.49	18.4	17.9	18.8
82	20211030BS01	1	UU试验	6.75	2.6	200	0	-3	43	782.7	0	45.6	7.29	593	186	0	0	1	1	1	9.11	13.2	750	157	4.78	596.5	296.5	0	397.7	354.7	0.25	0	-4.56	18.4	17.9	18.8
83	20211030BS01	1	UU试验	6.83	2.61	199	0	-3	43	786.1	0	45.6	7.36	595.5	186	0	0	1	1	1	9.2	13.2	751.5	156	4.82	596.25	297.75	0	397.5	354.5	0.25	0	-4.6	18.4	17.9	18.8
84	20211030BS01	1	UU试验	6.92	2.63	199	0	-3	43	789.6	0	45.6	7.47	598.2	186	0	0	1	1	1	9.34	13.26	754.2	156	4.83	597.6	299.1	0	398.4	355.4	0.25	0	-4.67	18.4	17.9	18.8
85	20211030BS01	1	UU试验	7	2.65	200	0	-3	44	793	0	45.6	7.54	598	186	0	0	1	1	1	9.43	13.26	754	156	4.83	599	299	0	399.3	355.3	0.25	0	-4.72	18.4	17.9	18.8
86	20211030BS01	1	UU试验	7.08	2.66	200	0	-3	44	799	0	45.6	7.65	602.6	186	0	0	1	1	1	9.56	13.26	758.6	156	4.86	601.3	301.3	0	400.9	356.9	0.25	0	-4.78	18.4	17.9	18.8
87	20211030BS01	1	UU试验	7.17	2.68	200	0	-3	44	802.4	0	45.6	7.72	605.1	186	0	0	1	1	1	9.65	13.26	761.1	156	4.88	602.55	302.55	0	401.7	357.7	0.25	0	-4.83	18.4	17.9	18.8
88	20211030BS01	1	UU试验	7.25	2.69	200	0	-3	44	806.7	0	45.6	7.84	608.4	186	0	0	1	1	1	9.8	13.32	764.4	156	4.9	604.2	304.2	0	402.8	358.8	0.25	0	-4.9	18.4	17.9	18.8
89	20211030BS01	1	UU试验	7.33	2.71	199	0	-3	44	810.1	0	45.6	7.91	608.2	186	0	0	1	1	1	9.89	13.32	763.2	155	4.92	602.6	304.1	0	401.7	357.7	0.25	0	-4.95	18.4	17.9	18.8
90	20211030BS01	1	UU试验	7.42	2.72	200	0	-3	45	815.2	0	45.6	8.02	612	186	0	0	1	1	1	10.03	13.32	767	155	4.95	606	306	0	404	359	0.25	0	-5.02	18.4	17.9	18.8
91	20211030BS01	1	UU试验	7.5	2.74	200	0	-3	45	818.7	0	47.4	8.1	614.6	186	0	0	1	1	1	10.13	13.32	769.6	155	4.97	607.3	307.3	0	404.9	359.9	0.25	0	-5.07	18.4	17.9	18.8
92	20211030BS01	1	UU试验	7.58	2.75	200	0	-3	45	823.8	0	47.4	8.2	618.5	186	0	0	1	1	1	10.25	13.39	773.5	155	4.99	609.25	309.25	0	406.2	361.2	0.24	0	-5.13	18.4	17.9	18.8
93	20211030BS01	1	UU试验	7.67	2.77	200	0	-3	45	826.4	0	47.4	8.28	617.2	186	0	0	1	1	1	10.35	13.39	772.2	155	4.98	608.6	308.6	0	405.7	360.7	0.24	0	-5.18	18.4	17.9	18.8
94	20211030BS01	1	UU试验	7.75	2.78	199	0	-3	45	831.5	0	47.4	8.39	621	186	0	0	1	1	1	10.49	13.39	775	154	5.03	609	310.5	0	406	361	0.24	0	-5.25	18.4	17.9	18.8
95	20211030BS01	1	UU试验	7.83	2.8	200	0	-3	46	834.1	0	47.4	8.47	622.9	186	0	0	1	1	1	10.59	13.45	776.9	154	5.04	611.45	311.45	0	407.6	361.6	0.24	0	-5.3	18.4	17.9	18.8
96	20211030BS01	1	UU试验	7.92	2.81	200	0	-3	46	838.3	0	47.4	8.57	623.3	186	0	0	1	1	1	10.71	13.45	777.3	154	5.05	611.65	311.65	0	407.8	361.8	0.24	0	-5.36	18.4	17.9	18.8
97	20211030BS01	1	UU试验	8	2.83	200	0	-3	46	840.9	0	47.4	8.64	625.2	186	0	0	1	1	1	10.8	13.45	779.2	154	5.06	612.6	312.6	0	408.4	362.4	0.24	0	-5.4	18.4	17.9	18.8
98	20211030BS01	1	UU试验	8.08	2.84	200	0	-3	46	845.2	0	47.4	8.75	628.4	186	0	0	1	1	1	10.94	13.45	782.4	154	5.08	614.2	314.2	0	409.5	363.5	0.24	0	-5.47	18.4	17.9	18.8
99	20211030BS01	1	UU试验	8.17	2.86	200	0	-3	46	846.9	0	47.4	8.82	629.7	186	0	0	1	1	1	11.03	13.52	783.7	154	5.09	614.85	314.85	0	409.9	363.9	0.24	0	-5.52	18.4	17.9	18.8
100	20211030BS01	1	UU试验	8.25	2.87	200	0	-3	46	851.2	0	47.4	8.93	629.6	186	0	0	1	1	1	11.16	13.52	783.6	154	5.09	614.8	314.8	0	409.9	363.9	0.24	0	-5.58	18.4	17.9	18.8
101	20211030BS01	1	UU试验	8.33	2.89	200	0	-3	46	852.9	0	47.4	9	630.8	186	0	0	1	1	1	11.25	13.52	784.8	154	5.1	615.4	315.4	0	410.3	364.3	0.24	0	-5.63	18.4	17.9	18.8
102	20211030BS01	1	UU试验	8.42	2.9	200	0	-3	46	856.3	0	47.4	9.1	633.4	186	0	0	1	1	1	11.38	13.52	787.4	154	5.11	616.7	316.7	0	411.1	365.1	0.24	0	-5.69	18.4	17.9	18.8
103	20211030BS01	1	UU试验	8.5	2.92	200	0	-3	47	858.9	0	49.3	9.17	635.3	186	0	0	1	1	1	11.46	13.58	788.3	153	5.15	617.65	317.65	0	411.8	364.8	0.24	0	-5.73	18.4	17.9	18.8
104	20211030BS01	1	UU试验	8.58	2.93	200	0	-3	47	863.1	0	49.3	9.28	635.6	186	0	0	1	1	1	11.6	13.58	788.6	153	5.15	617.8	317.8	0	411.9	364.9	0.24	0	-5.8	18.4	17.9	18.8
105	20211030BS01	1	UU试验	8.67	2.94	200	0	-3	47	864.8	0	49.3	9.35	636.8	186	0	0	1	1	1	11.69	13.58	789.8	153	5.16	618.4	318.4	0	412.3	365.3	0.24	0	-5.85	18.4	17.9	18.8
106	20211030BS01	1	UU试验	8.75	2.96	200	0	-3	47	869.1	0	49.3	9.45	640	186	0	0	1	1	1	11.81	13.58	793	153	5.18	620	320	0	413.3	366.3	0.24	0	-5.91	18.4	17.9	18.8
107	20211030BS01	1	UU试验	8.83	2.97	200	0	-3	47	870.8	0	49.3	9.52	641.2	186	0	0	1	1	1	11.9	13.65	794.2	153	5.19	620.6	320.6	0	413.7	366.7	0.24	0	-5.95	18.4	17.9	18.8
108	20211030BS01	1	UU试验	8.92	2.99	200	0	-3	47	872.5	0	49.3	9.62	639.2	186	0	0	1	1	1	12.03	13.65	792.2	153	5.18	619.6	319.6	0	413.1	366.1	0.24	0	-6.02	18.4	17.9	18.8
109	20211030BS01	1	UU试验	9	3	200	0	-3	47	874.3	0	49.3	9.68	640.5	186	0	0	1	1	1	12.1	13.65	793.5	153	5.19	620.25	320.25	0	413.5	366.5	0.24	0	-6.05	18.4	17.9	18.8
110	20211030BS01	1	UU试验	9.08	3.01	200	0	-3	47	876.8	0	49.3	9.79	642.3	186	0	0	1	1	1	12.24	13.65	795.3	153	5.2	621.15	321.15	0	414.1	367.1	0.24	0	-6.12	18.4	17.9	18.8
111	20211030BS01	1	UU试验	9.17	3.03	201	0	-3	47	878.5	0	49.3	9.86	643.6	186	0	0	1	1	1	12.33	13.72	797.6	154	5.18	623.3	321.8	0	415.5	368.5	0.24	0	-6.17	18.4	17.9	18.8
112	20211030BS01	1	UU试验	9.25	3.04	200	0	-3	47	881.1	0	49.3	9.96	642.2	186	0	0	1	1	1	12.45	13.72	795.2	153	5.2	621.1	321.1	0	414.1	367.1	0.24	0	-6.23	18.4	17.9	18.8
113	20211030BS01	1	UU试验	9.33	3.06	200	0	-3	48	883.7	0	49.3	10.03	644.1	186	0	0	1	1	1	12.54	13.72	796.1	152	5.24	622.05	322.05	0	414.7	366.7	0.24	0	-6.27	18.4	17.9	18.8
114	20211030BS01	1	UU试验	9.42	3.07	200	0	-3	48	887.1	0	49.3	10.13	646.6	186	0	0	1	1	1	12.66	13.72	798.6	152	5.25	623.3	323.3	0	415.5	367.5	0.24	0	-6.33	18.4	17.9	18.8
115	20211030BS01	1	UU试验	9.5	3.08	200	0	-3	47	888.8	0	49.3	10.19	647.8	186	0	0	1	1	1	12.74	13.78	800.8	153	5.23	623.9	323.9	0	415.9	368.9	0.24	0	-6.37	18.4	17.9	18.8
116	20211030BS01	1	UU试验	9.58	3.1	200	0	-3	48	892.2	0	49.3	10.29	647.5	186	0	0	1	1	1	12.86	13.78	799.5	152	5.26	623.75	323.75	0	415.8	367.8	0.24	0	-6.43	18.4	17.9	18.8
117	20211030BS01	1	UU试验	9.67	3.11	200	0	-3	48	893.1	0	49.3	10.36	648.1	186	0	0	1	1	1	12.95	13.78	800.1	152	5.26	624.05	324.05	0	416	368	0.24	0	-6.48	18.4	17.9	18.8
118	20211030BS01	1	UU试验	9.75	3.12	199	0	-3	47	897.4	0	49.3	10.47	651.2	186	0	0	1	1	1	13.09	13.78	803.2	152	5.28	624.1	325.6	0	416.1	369.1	0.23	0	-6.55	18.4	17.9	18.7
119	20211030BS01	1	UU试验	9.83	3.14	200	0	-3	48	899.9	0	49.3	10.54	653	186	0	0	1	1	1	13.18	13.85	805	152	5.3	626.5	326.5	0	417.7	369.7	0.23	0	-6.59	18.4	17.9	18.7
120	20211030BS01	1	UU试验	9.92	3.15	200	0	-3	48	903.3	0	49.3	10.64	652.2	186	0	0	1	1	1	13.3	13.85	804.2	152	5.29	626.1	326.1	0	417.4	369.4	0.23	0	-6.65	18.4	17.9	18.8
121	20211030BS01	1	UU试验	10	3.16	200	0	-3	48	905.1	0	49.3	10.7	653.5	186	0	0	1	1	1	13.38	13.85	805.5	152	5.3	626.75	326.75	0	417.8	369.8	0.23	0	-6.69	18.4	17.9	18.8
122	20211030BS01	1	UU试验	10.08	3.18	200	0	-3	48	907.6	0	49.3	10.81	655.3	186	0	0	1	1	1	13.51	13.85	807.3	152	5.31	627.65	327.65	0	418.4	370.4	0.23	0	-6.76	18.4	17.9	18.8
123	20211030BS01	1	UU试验	10.17	3.19	200	0	-3	48	909.3	0	49.3	10.88	656.5	186	0	0	1	1	1	13.6	13.91	808.5	152	5.32	628.25	328.25	0	418.8	370.8	0.23	0	-6.8	18.4	17.9	18.7
124	20211030BS01	1	UU试验	10.25	3.2	200	0	-3	48	912.8	0	51.1	10.97	656.2	186	0	0	1	1	1	13.71	13.91	808.2	152	5.32	628.1	328.1	0	418.7	370.7	0.23	0	-6.86	18.4	17.9	18.7
125	20211030BS01	1	UU试验	10.33	3.21	200	0	-3	48	914.5	0	51.1	11.04	657.4	186	0	0	1	1	1	13.8	13.91	809.4	152	5.33	628.7	328.7	0	419.1	371.1	0.23	0	-6.9	18.4	17.9	18.7
126	20211030BS01	1	UU试验	10.42	3.23	200	0	-3	48	918.7	0	49.3	11.15	660.5	186	0	0	1	1	1	13.94	13.91	812.5	152	5.35	630.25	330.25	0	420.2	372.2	0.23	0	-6.97	18.4	17.9	18.7
127	20211030BS01	1	UU试验	10.5	3.24	200	0	-3	48	920.5	0	51.1	11.21	661.8	186	0	0	1	1	1	14.01	13.98	813.8	152	5.35	630.9	330.9	0	420.6	372.6	0.23	0	-7.01	18.4	17.9	18.7
128	20211030BS01	1	UU试验	10.58	3.25	200	0	-3	48	923.9	0	51.1	11.32	660.9	186	0	0	1	1	1	14.15	13.98	812.9	152	5.35	630.45	330.45	0	420.3	372.3	0.23	0	-7.08	18.4	17.9	18.7
129	20211030BS01	1	UU试验	10.67	3.27	200	0	-3	49	925.6	0	51.1	11.38	662.1	186	0	0	1	1	1	14.23	13.98	813.1	151	5.38	631.05	331.05	0	420.7	371.7	0.23	0	-7.12	18.4	17.9	18.7
130	20211030BS01	1	UU试验	10.75	3.28	200	0	-3	49	929.9	0	51.1	11.49	665.2	186	0	0	1	1	1	14.36	14.05	816.2	151	5.41	632.6	332.6	0	421.7	372.7	0.23	0	-7.18	18.4	17.9	18.7
131	20211030BS01	1	UU试验	10.83	3.29	200	0	-3	49	933.3	0	51.1	11.56	664.3	186	0	0	1	1	1	14.45	14.05	815.3	151	5.4	632.15	332.15	0	421.4	372.4	0.23	0	-7.23	18.4	17.9	18.7
132	20211030BS01	1	UU试验	10.92	3.3	200	0	-3	49	936.7	0	51.1	11.67	666.7	186	0	0	1	1	1	14.59	14.05	817.7	151	5.42	633.35	333.35	0	422.2	373.2	0.23	0	-7.3	18.4	17.9	18.7
133	20211030BS01	1	UU试验	11	3.32	200	0	-3	49	938.4	0	51.1	11.74	667.9	186	0	0	1	1	1	14.68	14.05	818.9	151	5.42	633.95	333.95	0	422.6	373.6	0.23	0	-7.34	18.4	17.9	18.7
134	20211030BS01	1	UU试验	11.08	3.33	199	0	-3	49	941	0	51.1	11.84	669.8	186	0	0	1	1	1	14.8	14.11	819.8	150	5.47	633.4	334.9	0	422.3	373.3	0.23	0	-7.4	18.4	17.9	18.7
135	20211030BS01	1	UU试验	11.17	3.34	200	0	-3	49	941.8	0	51.1	11.92	667.5	186	0	0	1	1	1	14.9	14.11	818.5	151	5.42	633.75	333.75	0	422.5	373.5	0.23	0	-7.45	18.4	17.9	18.7
136	20211030BS01	1	UU试验	11.25	3.35	200	0	-3	49	946.1	0	51.1	12.02	670.5	186	0	0	1	1	1	15.03	14.11	821.5	151	5.44	635.25	335.25	0	423.5	374.5	0.23	0	-7.52	18.4	17.9	18.7
137	20211030BS01	1	UU试验	11.33	3.37	200	0	-3	49	948.7	0	51.1	12.09	672.4	186	0	0	1	1	1	15.11	14.11	823.4	151	5.45	636.2	336.2	0	424.1	375.1	0.23	0	-7.56	18.4	17.9	18.7
138	20211030BS01	1	UU试验	11.42	3.38	200	0	-3	49	952.1	0	51.1	12.2	674.8	186	0	0	1	1	1	15.25	14.18	825.8	151	5.47	637.4	337.4	0	424.9	375.9	0.23	0	-7.63	18.4	17.9	18.7
139	20211030BS01	1	UU试验	11.5	3.39	200	0	-3	49	953	0	51.1	12.27	672.1	186	0	0	1	1	1	15.34	14.18	823.1	151	5.45	636.05	336.05	0	424	375	0.23	0	-7.67	18.4	17.9	18.7
140	20211030BS01	1	UU试验	11.58	3.4	200	0	-3	49	956.4	0	51.1	12.37	674.5	186	0	0	1	1	1	15.46	14.18	825.5	151	5.47	637.25	337.25	0	424.8	375.8	0.23	0	-7.73	18.4	17.9	18.7
141	20211030BS01	1	UU试验	11.67	3.42	200	0	-3	49	958.9	0	51.1	12.45	676.2	186	0	0	1	1	1	15.56	14.25	827.2	151	5.48	638.1	338.1	0	425.4	376.4	0.23	0	-7.78	18.4	17.9	18.7
142	20211030BS01	1	UU试验	11.75	3.43	199	0	-3	49	961.5	0	51.1	12.56	674.7	186	0	0	1	1	1	15.7	14.25	824.7	150	5.5	635.85	337.35	0	423.9	374.9	0.23	0	-7.85	18.4	17.9	18.7
143	20211030BS01	1	UU试验	11.83	3.44	200	0	-3	49	964.9	0	51.1	12.62	677.1	186	0	0	1	1	1	15.78	14.25	828.1	151	5.48	638.55	338.55	0	425.7	376.7	0.23	0	-7.89	18.4	17.9	18.7
144	20211030BS01	1	UU试验	11.92	3.45	200	0	-3	49	968.4	0	51.1	12.73	679.6	186	0	0	1	1	1	15.91	14.25	830.6	151	5.5	639.8	339.8	0	426.5	377.5	0.23	0	-7.96	18.4	17.9	18.7
145	20211030BS01	1	UU试验	12	3.46	200	0	-3	49	970.1	0	51.1	12.81	680.8	186	0	0	1	1	1	16.01	14.31	831.8	151	5.51	640.4	340.4	0	426.9	377.9	0.23	0	-8.01	18.4	17.9	18.7
146	20211030BS01	1	UU试验	12.08	3.48	200	0	-3	50	973.5	0	51.1	12.92	680.3	186	0	0	1	1	1	16.15	14.31	830.3	150	5.54	640.15	340.15	0	426.8	376.8	0.23	0	-8.07	18.4	17.9	18.7
147	20211030BS01	1	UU试验	12.17	3.49	199	0	-3	49	976.1	0	51.1	12.99	682.1	186	0	0	1	1	1	16.24	14.31	832.1	150	5.55	639.55	341.05	0	426.4	377.4	0.23	0	-8.12	18.4	17.9	18.7
148	20211030BS01	1	UU试验	12.25	3.5	200	0	-3	50	978.6	0	51.1	13.1	683.9	186	0	0	1	1	1	16.38	14.38	833.9	150	5.56	641.95	341.95	0	428	378	0.23	0	-8.19	18.4	17.9	18.7
149	20211030BS01	1	UU试验	12.33	3.51	200	0	-3	49	981.2	0	51.1	13.18	682.3	186	0	0	1	1	1	16.48	14.38	833.3	151	5.52	641.15	341.15	0	427.4	378.4	0.23	0	-8.24	18.4	17.9	18.7
150	20211030BS01	1	UU试验	12.42	3.52	200	0	-3	50	984.6	0	51.1	13.29	684.7	186	0	0	1	1	1	16.61	14.38	834.7	150	5.56	642.35	342.35	0	428.2	378.2	0.23	0	-8.31	18.4	17.9	18.7
151	20211030BS01	1	UU试验	12.5	3.54	200	0	-3	50	987.2	0	51.1	13.36	686.5	186	0	0	1	1	1	16.7	14.38	836.5	150	5.58	643.25	343.25	0	428.8	378.8	0.23	0	-8.35	18.4	17.9	18.7
152	20211030BS01	1	UU试验	12.58	3.55	200	0	-3	50	990.6	0	52.9	13.46	688.9	186	0	0	1	1	1	16.83	14.45	838.9	150	5.59	644.45	344.45	0	429.6	379.6	0.22	0	-8.41	18.4	17.9	18.7
153	20211030BS01	1	UU试验	12.67	3.56	200	0	-3	50	992.3	0	52.9	13.53	686.7	186	0	0	1	1	1	16.91	14.45	836.7	150	5.58	643.35	343.35	0	428.9	378.9	0.23	0	-8.46	18.5	17.9	18.7
154	20211030BS01	1	UU试验	12.75	3.57	200	0	-3	50	994.9	0	52.9	13.64	688.5	186	0	0	1	1	1	17.05	14.45	838.5	150	5.59	644.25	344.25	0	429.5	379.5	0.23	0	-8.53	18.5	17.9	18.7
155	20211030BS01	1	UU试验	12.83	3.58	200	0	-3	50	997.4	0	52.9	13.71	690.2	186	0	0	1	1	1	17.14	14.51	840.2	150	5.6	645.1	345.1	0	430.1	380.1	0.22	0	-8.57	18.4	17.9	18.7
156	20211030BS01	1	UU试验	12.92	3.59	200	0	-3	50	999.2	0	52.9	13.81	688.6	186	0	0	1	1	1	17.26	14.51	838.6	150	5.59	644.3	344.3	0	429.5	379.5	0.23	0	-8.63	18.5	17.9	18.7
157	20211030BS01	1	UU试验	13	3.61	200	0	-3	50	1000.9	0	52.9	13.88	689.8	186	0	0	1	1	1	17.35	14.51	839.8	150	5.6	644.9	344.9	0	429.9	379.9	0.22	0	-8.68	18.4	17.9	18.7
158	20211030BS01	1	UU试验	13.08	3.62	200	0	-3	51	1004.3	0	52.9	13.99	692.1	186	0	0	1	1	1	17.49	14.51	841.1	149	5.64	646.05	346.05	0	430.7	379.7	0.22	0	-8.74	18.5	17.9	18.7
159	20211030BS01	1	UU试验	13.17	3.63	200	0	-3	51	1005.1	0	52.9	14.06	692.7	186	0	0	1	1	1	17.58	14.58	841.7	149	5.65	646.35	346.35	0	430.9	379.9	0.22	0	-8.79	18.5	17.9	18.7
160	20211030BS01	1	UU试验	13.25	3.64	199	0	-3	51	1008.6	0	52.9	14.17	691.8	186	0	0	1	1	1	17.71	14.58	839.8	148	5.67	644.4	345.9	0	429.6	378.6	0.22	0	-8.86	18.4	17.9	18.7
161	20211030BS01	1	UU试验	13.33	3.65	200	0	-3	51	1010.3	0	52.9	14.24	692.9	186	0	0	1	1	1	17.8	14.58	841.9	149	5.65	646.45	346.45	0	431	380	0.22	0	-8.9	18.4	17.9	18.7
162	20211030BS01	1	UU试验	13.42	3.66	200	0	-3	51	1012.8	0	52.9	14.34	694.7	186	0	0	1	1	1	17.93	14.65	843.7	149	5.66	647.35	347.35	0	431.6	380.6	0.22	0	-8.97	18.4	17.9	18.7
163	20211030BS01	1	UU试验	13.5	3.67	200	0	-3	51	1014.6	0	52.9	14.4	692.6	186	0	0	1	1	1	18	14.65	841.6	149	5.65	646.3	346.3	0	430.9	379.9	0.22	0	-9	18.4	17.9	18.7
164	20211030BS01	1	UU试验	13.58	3.69	200	0	-3	51	1017.1	0	52.9	14.51	694.3	186	0	0	1	1	1	18.14	14.65	843.3	149	5.66	647.15	347.15	0	431.4	380.4	0.22	0	-9.07	18.4	17.9	18.7
165	20211030BS01	1	UU试验	13.67	3.7	199	0	-3	51	1018	0	52.9	14.57	694.9	186	0	0	1	1	1	18.21	14.65	842.9	148	5.7	645.95	347.45	0	430.6	379.6	0.22	0	-9.11	18.4	17.9	18.7
166	20211030BS01	1	UU试验	13.75	3.71	200	0	-3	52	1018.8	0	52.9	14.67	695.4	186	0	0	1	1	1	18.34	14.72	843.4	148	5.7	647.7	347.7	0	431.8	379.8	0.22	0	-9.17	18.4	17.9	18.7
167	20211030BS01	1	UU试验	13.83	3.72	200	0	-3	52	1019.7	0	52.9	14.74	692.7	186	0	0	1	1	1	18.43	14.72	840.7	148	5.68	646.35	346.35	0	430.9	378.9	0.22	0	-9.22	18.4	17.9	18.7
168	20211030BS01	1	UU试验	13.92	3.73	200	0	-3	52	1022.3	0	52.9	14.84	694.5	186	0	0	1	1	1	18.55	14.72	842.5	148	5.69	647.25	347.25	0	431.5	379.5	0.22	0	-9.28	18.4	17.9	18.7
169	20211030BS01	1	UU试验	14	3.74	200	0	-3	52	1024	0	52.9	14.91	695.7	186	0	0	1	1	1	18.64	14.72	843.7	148	5.7	647.85	347.85	0	431.9	379.9	0.22	0	-9.32	18.4	17.9	18.7
170	20211030BS01	1	UU试验	14.08	3.75	200	0	-3	52	1026.5	0	52.9	15.01	697.4	186	0	0	1	1	1	18.76	14.79	845.4	148	5.71	648.7	348.7	0	432.5	380.5	0.22	0	-9.38	18.4	17.9	18.7
171	20211030BS01	1	UU试验	14.17	3.76	200	0	-3	52	1029.1	0	54.7	15.08	695.8	186	0	0	1	1	1	18.85	14.79	843.8	148	5.7	647.9	347.9	0	431.9	379.9	0.22	0	-9.43	18.5	17.9	18.7
172	20211030BS01	1	UU试验	14.25	3.77	200	0	-3	52	1030.8	0	54.7	15.19	697	186	0	0	1	1	1	18.99	14.79	845	148	5.71	648.5	348.5	0	432.3	380.3	0.22	0	-9.49	18.5	17.9	18.7
173	20211030BS01	1	UU试验	14.33	3.79	199	0	-3	52	1031.7	0	54.7	15.26	697.6	186	0	0	1	1	1	19.08	14.85	844.6	147	5.75	647.3	348.8	0	431.5	379.5	0.22	0	-9.54	18.4	17.9	18.7
174	20211030BS01	1	UU试验	14.42	3.8	200	0	-3	52	1033.4	0	54.7	15.36	695.9	186	0	0	1	1	1	19.2	14.85	843.9	148	5.7	647.95	347.95	0	432	380	0.22	0	-9.6	18.4	17.9	18.7
175	20211030BS01	1	UU试验	14.5	3.81	199	0	-3	52	1035.1	0	54.7	15.43	697	186	0	0	1	1	1	19.29	14.85	844	147	5.74	647	348.5	0	431.3	379.3	0.22	0	-9.65	18.5	17.9	18.7
176	20211030BS01	1	UU试验	14.58	3.82	200	0	-3	52	1037.6	0	54.7	15.53	698.7	186	0	0	1	1	1	19.41	14.92	846.7	148	5.72	649.35	349.35	0	432.9	380.9	0.22	0	-9.71	18.5	17.9	18.7
177	20211030BS01	1	UU试验	14.67	3.83	200	0	-3	52	1039.4	0	54.7	15.6	696.6	186	0	0	1	1	1	19.5	14.92	844.6	148	5.71	648.3	348.3	0	432.2	380.2	0.22	0	-9.75	18.5	17.9	18.7
178	20211030BS01	1	UU试验	14.75	3.84	200	0	-3	52	1041.9	0	54.7	15.69	698.3	186	0	0	1	1	1	19.61	14.92	846.3	148	5.72	649.15	349.15	0	432.8	380.8	0.22	0	-9.81	18.4	17.9	18.7
179	20211030BS01	1	UU试验	14.83	3.85	200	0	-3	53	1042.8	0	54.7	15.76	698.9	186	0	0	1	1	1	19.7	14.92	845.9	147	5.75	649.45	349.45	0	433	380	0.22	0	-9.85	18.5	17.9	18.7
180	20211030BS01	1	UU试验	14.92	3.86	200	0	-3	53	1046.2	0	54.7	15.86	701.2	186	0	0	1	1	1	19.83	14.99	848.2	147	5.77	650.6	350.6	0	433.7	380.7	0.22	0	-9.91	18.5	17.9	18.7
181	20211030BS01	1	UU试验	15	3.87	200	0	-3	52	1047.9	0	54.7	15.93	699.1	186	0	0	1	1	1	19.91	14.99	847.1	148	5.72	649.55	349.55	0	433	381	0.22	0	-9.96	18.5	17.9	18.7
182	20211030BS01	1	UU试验	15.08	3.88	200	0	-3	53	1051.3	0	54.7	16.03	701.3	186	0	0	1	1	1	20.04	14.99	848.3	147	5.77	650.65	350.65	0	433.8	380.8	0.22	0	-10.02	18.5	17.9	18.7
183	20211030BS01	1	UU试验	15.17	3.89	200	0	-3	53	1053	0	54.7	16.1	702.5	186	0	0	1	1	1	20.13	15.06	849.5	147	5.78	651.25	351.25	0	434.2	381.2	0.22	0	-10.07	18.4	17.9	18.7
184	20211030BS01	1	UU试验	15.25	3.91	199	0	-3	53	1054.8	0	54.7	16.2	700.4	186	0	0	1	1	1	20.25	15.06	846.4	146	5.8	648.7	350.2	0	432.5	379.5	0.22	0	-10.13	18.4	17.9	18.7
185	20211030BS01	1	UU试验	15.33	3.92	200	0	-3	53	1057.3	0	54.7	16.27	702.1	186	0	0	1	1	1	20.34	15.06	849.1	147	5.78	651.05	351.05	0	434	381	0.22	0	-10.17	18.5	17.9	18.7
186	20211030BS01	1	UU试验	15.42	3.93	200	0	-3	53	1059.9	0	54.7	16.37	703.8	186	0	0	1	1	1	20.46	15.06	850.8	147	5.79	651.9	351.9	0	434.6	381.6	0.22	0	-10.23	18.4	17.9	18.7
187	20211030BS01	1	UU试验	15.5	3.94	200	0	-3	53	1062.5	0	54.7	16.44	705.5	186	0	0	1	1	1	20.55	15.13	852.5	147	5.8	652.75	352.75	0	435.2	382.2	0.22	0	-10.28	18.5	17.9	18.7
188	20211030BS01	1	UU试验	15.58	3.95	200	0	-3	53	1065	0	54.7	16.55	703.9	186	0	0	1	1	1	20.69	15.13	850.9	147	5.79	651.95	351.95	0	434.6	381.6	0.22	0	-10.35	18.5	17.9	18.7
189	20211030BS01	1	UU试验	15.67	3.96	200	0	-3	53	1066.7	0	54.7	16.62	705	186	0	0	1	1	1	20.77	15.13	852	147	5.8	652.5	352.5	0	435	382	0.22	0	-10.39	18.4	17.9	18.7
190	20211030BS01	1	UU试验	15.75	3.97	200	0	-3	53	1070.2	0	54.7	16.72	707.3	186	0	0	1	1	1	20.9	15.2	854.3	147	5.81	653.65	353.65	0	435.8	382.8	0.22	0	-10.45	18.4	17.9	18.7
191	20211030BS01	1	UU试验	15.83	3.98	199	0	-3	53	1071.9	0	54.7	16.8	705.2	186	0	0	1	1	1	21	15.2	851.2	146	5.83	651.1	352.6	0	434.1	381.1	0.22	0	-10.5	18.5	17.9	18.7
192	20211030BS01	1	UU试验	15.92	3.99	200	0	-3	53	1073.6	0	54.7	16.9	706.3	186	0	0	1	1	1	21.12	15.2	853.3	147	5.8	653.15	353.15	0	435.4	382.4	0.22	0	-10.56	18.4	17.9	18.7
193	20211030BS01	1	UU试验	16	4	200	0	-3	53	1074.4	0	54.7	16.97	706.8	186	0	0	1	1	1	21.21	15.2	853.8	147	5.81	653.4	353.4	0	435.6	382.6	0.22	0	-10.61	18.5	17.9	18.7
194	20211030BS01	1	UU试验	16.08	4.01	200	0	-3	53	1077.9	0	54.7	17.08	709.1	186	0	0	1	1	1	21.35	15.27	856.1	147	5.82	654.55	354.55	0	436.4	383.4	0.22	0	-10.68	18.4	17.9	18.7
195	20211030BS01	1	UU试验	16.17	4.02	200	0	-3	53	1080.4	0	54.7	17.15	707.5	186	0	0	1	1	1	21.44	15.27	854.5	147	5.81	653.75	353.75	0	435.8	382.8	0.22	0	-10.72	18.5	17.9	18.7
196	20211030BS01	1	UU试验	16.25	4.03	200	0	-3	53	1081.3	0	54.7	17.26	708.1	186	0	0	1	1	1	21.57	15.34	855.1	147	5.82	654.05	354.05	0	436	383	0.22	0	-10.79	18.4	17.9	18.7
197	20211030BS01	1	UU试验	16.33	4.04	200	0	-3	53	1083.8	0	54.7	17.32	706.5	186	0	0	1	1	1	21.65	15.34	853.5	147	5.81	653.25	353.25	0	435.5	382.5	0.22	0	-10.82	18.4	17.9	18.7
198	20211030BS01	1	UU试验	16.42	4.05	200	0	-3	53	1086.4	0	54.7	17.44	708.2	186	0	0	1	1	1	21.8	15.34	855.2	147	5.82	654.1	354.1	0	436.1	383.1	0.22	0	-10.9	18.4	17.9	18.7
199	20211030BS01	1	UU试验	16.5	4.06	200	0	-3	53	1089	0	54.7	17.5	709.9	186	0	0	1	1	1	21.88	15.34	856.9	147	5.83	654.95	354.95	0	436.6	383.6	0.22	0	-10.94	18.5	17.9	18.7
200	20211030BS01	1	UU试验	16.58	4.07	200	0	-3	53	1091.5	0	54.7	17.61	711.5	186	0	0	1	1	1	22.01	15.41	858.5	147	5.84	655.75	355.75	0	437.2	384.2	0.22	0	-11.01	18.5	17.9	18.7
201	20211030BS01	1	UU试验	16.67	4.08	200	0	-3	53	1093.3	0	54.7	17.69	709.5	186	0	0	1	1	1	22.11	15.41	856.5	147	5.83	654.75	354.75	0	436.5	383.5	0.22	0	-11.06	18.5	17.9	18.7
202	20211030BS01	1	UU试验	16.75	4.09	200	0	-3	53	1096.7	0	54.7	17.79	711.7	186	0	0	1	1	1	22.24	15.41	858.7	147	5.84	655.85	355.85	0	437.2	384.2	0.22	0	-11.12	18.4	17.9	18.6
203	20211030BS01	1	UU试验	16.83	4.1	200	0	-3	54	1097.5	0	54.7	17.87	712.2	186	0	0	1	1	1	22.34	15.48	858.2	146	5.88	656.1	356.1	0	437.4	383.4	0.22	0	-11.17	18.5	17.9	18.7
204	20211030BS01	1	UU试验	16.92	4.11	200	0	-3	53	1101	0	54.7	17.98	711.2	186	0	0	1	1	1	22.48	15.48	858.2	147	5.84	655.6	355.6	0	437.1	384.1	0.22	0	-11.24	18.5	17.9	18.7
205	20211030BS01	1	UU试验	17	4.12	200	0	-3	53	1102.7	0	54.7	18.05	712.3	186	0	0	1	1	1	22.56	15.48	859.3	147	5.85	656.15	356.15	0	437.4	384.4	0.22	0	-11.28	18.5	17.9	18.7
206	20211030BS01	1	UU试验	17.08	4.13	200	0	-3	54	1105.2	0	54.7	18.16	714	186	0	0	1	1	1	22.7	15.54	860	146	5.89	657	357	0	438	384	0.22	0	-11.35	18.5	17.9	18.7
207	20211030BS01	1	UU试验	17.17	4.14	200	0	-3	53	1106.9	0	56.6	18.23	712.3	186	0	0	1	1	1	22.79	15.54	859.3	147	5.85	656.15	356.15	0	437.4	384.4	0.22	0	-11.4	18.5	18	18.7
208	20211030BS01	1	UU试验	17.25	4.15	200	0	-3	53	1109.5	0	56.6	18.35	714	186	0	0	1	1	1	22.94	15.54	861	147	5.86	657	357	0	438	385	0.22	0	-11.47	18.5	17.9	18.7
209	20211030BS01	1	UU试验	17.33	4.16	200	0	-3	54	1111.2	0	56.6	18.42	715.1	186	0	0	1	1	1	23.02	15.61	861.1	146	5.9	657.55	357.55	0	438.4	384.4	0.22	0	-11.51	18.5	18	18.7
210	20211030BS01	1	UU试验	17.42	4.17	199	0	-3	53	1114.6	0	56.6	18.53	714	186	0	0	1	1	1	23.16	15.61	860	146	5.89	655.5	357	0	437	384	0.22	0	-11.58	18.4	17.9	18.7
211	20211030BS01	1	UU试验	17.5	4.18	200	0	-3	54	1115.5	0	56.6	18.6	714.6	186	0	0	1	1	1	23.25	15.61	860.6	146	5.89	657.3	357.3	0	438.2	384.2	0.22	0	-11.63	18.6	18	18.8
212	20211030BS01	1	UU试验	17.58	4.19	200	0	-3	54	1118.1	0	56.6	18.7	716.3	186	0	0	1	1	1	23.38	15.69	862.3	146	5.91	658.15	358.15	0	438.8	384.8	0.22	0	-11.69	18.6	18	18.7
213	20211030BS01	1	UU试验	17.67	4.2	200	0	-3	54	1119.8	0	56.6	18.78	713.7	186	0	0	1	1	1	23.48	15.69	859.7	146	5.89	656.85	356.85	0	437.9	383.9	0.22	0	-11.74	18.5	18	18.8
214	20211030BS01	1	UU试验	17.75	4.21	200	0	-3	54	1120.6	0	56.6	18.88	714.2	186	0	0	1	1	1	23.6	15.69	860.2	146	5.89	657.1	357.1	0	438.1	384.1	0.22	0	-11.8	18.6	18	18.8
215	20211030BS01	1	UU试验	17.83	4.22	199	0	-3	53	1121.5	0	54.7	18.95	714.8	186	0	0	1	1	1	23.69	15.76	860.8	146	5.9	655.9	357.4	0	437.3	384.3	0.22	0	-11.85	18.6	18	18.7
216	20211030BS01	1	UU试验	17.92	4.23	200	0	-3	54	1122.3	0	56.6	19.06	712.1	186	0	0	1	1	1	23.83	15.76	858.1	146	5.88	656.05	356.05	0	437.4	383.4	0.22	0	-11.92	18.5	18	18.7
217	20211030BS01	1	UU试验	18	4.24	200	0	-3	54	1124.9	0	56.6	19.13	713.8	186	0	0	1	1	1	23.91	15.76	859.8	146	5.89	656.9	356.9	0	437.9	383.9	0.22	0	-11.96	18.5	18	18.7
218	20211030BS01	1	UU试验	18.08	4.25	200	0	-3	54	1126.6	0	54.7	19.23	714.8	186	0	0	1	1	1	24.04	15.83	860.8	146	5.9	657.4	357.4	0	438.3	384.3	0.22	0	-12.02	18.5	17.9	18.7
219	20211030BS01	1	UU试验	18.17	4.26	200	0	-2	54	1128.3	0	56.6	19.3	712.8	186	0	0	1	1	1	24.13	15.83	858.8	146	5.88	656.4	356.4	0	437.6	383.6	0.22	0	-12.07	18.5	18	18.7
220	20211030BS01	1	UU试验	18.25	4.27	200	0	-3	54	1129.2	0	54.7	19.41	713.3	186	0	0	1	1	1	24.26	15.83	859.3	146	5.89	656.65	356.65	0	437.8	383.8	0.22	0	-12.13	18.5	17.9	18.7
221	20211030BS01	1	UU试验	18.33	4.28	200	0	-2	54	1130	0	56.6	19.47	713.8	186	0	0	1	1	1	24.34	15.9	859.8	146	5.89	656.9	356.9	0	437.9	383.9	0.22	0	-12.17	18.5	17.9	18.7
222	20211030BS01	1	UU试验	18.42	4.29	200	0	-2	54	1132.6	0	56.6	19.57	712.3	186	0	0	1	1	1	24.46	15.9	858.3	146	5.88	656.15	356.15	0	437.4	383.4	0.22	0	-12.23	18.5	17.9	18.7
223	20211030BS01	1	UU试验	18.5	4.3	199	0	-3	53	1133.5	0	54.7	19.64	712.9	186	0	0	1	1	1	24.55	15.9	858.9	146	5.88	654.95	356.45	0	436.6	383.6	0.22	0	-12.28	18.5	17.9	18.7
224	20211030BS01	1	UU试验	18.58	4.31	200	0	-2	54	1135.2	0	56.6	19.74	714	186	0	0	1	1	1	24.68	15.97	860	146	5.89	657	357	0	438	384	0.22	0	-12.34	18.5	17.9	18.7
225	20211030BS01	1	UU试验	18.67	4.32	200	0	-2	54	1136	0	56.6	19.81	711.3	186	0	0	1	1	1	24.76	15.97	857.3	146	5.87	655.65	355.65	0	437.1	383.1	0.22	0	-12.38	18.5	17.9	18.7
226	20211030BS01	1	UU试验	18.75	4.33	199	0	-3	53	1136.9	0	56.6	19.92	711.9	186	0	0	1	1	1	24.9	15.97	857.9	146	5.88	654.45	355.95	0	436.3	383.3	0.22	0	-12.45	18.5	17.9	18.7
227	20211030BS01	1	UU试验	18.83	4.34	200	0	-2	54	1138.6	0	56.6	19.99	713	186	0	0	1	1	1	24.99	15.97	859	146	5.88	656.5	356.5	0	437.7	383.7	0.22	0	-12.5	18.5	17.9	18.7
228	20211030BS01	1	UU试验	18.92	4.35	200	0	-2	54	1139.4	0	56.6	20.09	713.5	186	0	0	1	1	1	25.11	16.04	859.5	146	5.89	656.75	356.75	0	437.8	383.8	0.22	0	-12.56	18.5	17.9	18.7
229	20211030BS01	1	UU试验	19	4.36	199	0	-3	54	1141.2	0	54.7	20.15	711.5	186	0	0	1	1	1	25.19	16.04	856.5	145	5.91	654.25	355.75	0	436.2	382.2	0.22	0	-12.6	18.5	17.9	18.7
230	20211030BS01	1	UU试验	19.08	4.37	199	0	-3	54	1141.2	0	56.6	20.26	711.5	186	0	0	1	1	1	25.32	16.04	856.5	145	5.91	654.25	355.75	0	436.2	382.2	0.22	0	-12.66	18.5	17.9	18.7
231	20211030BS01	1	UU试验	19.17	4.38	199	0	-3	54	1142.9	0	54.7	20.32	712.5	186	0	0	1	1	1	25.4	16.11	857.5	145	5.91	654.75	356.25	0	436.5	382.5	0.22	0	-12.7	18.4	17.9	18.7
232	20211030BS01	1	UU试验	19.25	4.39	200	0	-2	54	1145.4	0	56.6	20.43	711	186	0	0	1	1	1	25.54	16.11	857	146	5.87	655.5	355.5	0	437	383	0.22	0	-12.77	18.5	17.9	18.7
233	20211030BS01	1	UU试验	19.33	4.4	200	0	-3	54	1147.1	0	54.7	20.5	712	186	0	0	1	1	1	25.63	16.11	858	146	5.88	656	356	0	437.3	383.3	0.22	0	-12.82	18.5	17.9	18.7
234	20211030BS01	1	UU试验	19.42	4.41	200	0	-3	54	1149.7	0	54.7	20.6	713.7	186	0	0	1	1	1	25.75	16.18	859.7	146	5.89	656.85	356.85	0	437.9	383.9	0.22	0	-12.88	18.4	17.9	18.7
235	20211030BS01	1	UU试验	19.5	4.42	200	0	-3	54	1151.4	0	56.6	20.66	711.6	186	0	0	1	1	1	25.83	16.18	857.6	146	5.87	655.8	355.8	0	437.2	383.2	0.22	0	-12.92	18.5	17.9	18.7
236	20211030BS01	1	UU试验	19.58	4.43	200	0	-3	54	1153.1	0	56.6	20.76	712.7	186	0	0	1	1	1	25.95	16.18	858.7	146	5.88	656.35	356.35	0	437.6	383.6	0.22	0	-12.98	18.5	17.9	18.7
237	20211030BS01	1	UU试验	19.67	4.43	200	0	-3	54	1154	0	56.6	20.83	713.2	186	0	0	1	1	1	26.04	16.25	859.2	146	5.88	656.6	356.6	0	437.7	383.7	0.22	0	-13.02	18.5	17.9	18.7
238	20211030BS01	1	UU试验	19.75	4.44	200	0	-3	54	1154	0	54.7	20.94	710.2	186	0	0	1	1	1	26.18	16.25	856.2	146	5.86	655.1	355.1	0	436.7	382.7	0.22	0	-13.09	18.5	17.9	18.7
239	20211030BS01	1	UU试验	19.83	4.45	200	0	-3	54	1155.7	0	54.7	21.01	711.2	186	0	0	1	1	1	26.26	16.25	857.2	146	5.87	655.6	355.6	0	437.1	383.1	0.22	0	-13.13	18.4	17.9	18.7
240	20211030BS01	1	UU试验	19.92	4.46	200	0	-2	54	1157.4	0	56.6	21.11	712.2	186	0	0	1	1	1	26.39	16.32	858.2	146	5.88	656.1	356.1	0	437.4	383.4	0.22	0	-13.2	18.5	17.9	18.7
241	20211030BS01	1	UU试验	20	4.47	199	0	-3	54	1158.3	0	56.6	21.18	709.7	186	0	0	1	1	1	26.48	16.32	854.7	145	5.89	653.35	354.85	0	435.6	381.6	0.22	0	-13.24	18.5	17.9	18.7
242	20211030BS01	1	UU试验	20.08	4.48	199	0	-3	54	1160	0	56.6	21.28	710.8	186	0	0	1	1	1	26.6	16.32	855.8	145	5.9	653.9	355.4	0	435.9	381.9	0.22	0	-13.3	18.5	17.9	18.7
243	20211030BS01	1	UU试验	20.17	4.49	199	0	-3	54	1160.8	0	56.6	21.35	711.3	186	0	0	1	1	1	26.69	16.39	856.3	145	5.91	654.15	355.65	0	436.1	382.1	0.22	0	-13.35	18.5	17.9	18.7
244	20211030BS01	1	UU试验	20.25	4.5	199	0	-3	54	1164.3	0	56.6	21.45	710.4	186	0	0	1	1	1	26.81	16.39	855.4	145	5.9	653.7	355.2	0	435.8	381.8	0.22	0	-13.41	18.5	17.9	18.7
245	20211030BS01	1	UU试验	20.33	4.51	199	0	-3	54	1165.1	0	56.6	21.52	710.9	186	0	0	1	1	1	26.9	16.39	855.9	145	5.9	653.95	355.45	0	436	382	0.22	0	-13.45	18.5	17.9	18.7
246	20211030BS01	1	UU试验	20.42	4.52	200	0	-2	54	1167.7	0	56.6	21.63	712.4	186	0	0	1	1	1	27.04	16.47	858.4	146	5.88	656.2	356.2	0	437.5	383.5	0.22	0	-13.52	18.5	17.9	18.7
247	20211030BS01	1	UU试验	20.5	4.53	199	0	-3	54	1168.5	0	56.6	21.7	709.5	186	0	0	1	1	1	27.13	16.47	854.5	145	5.89	653.25	354.75	0	435.5	381.5	0.22	0	-13.57	18.5	17.9	18.7
248	20211030BS01	1	UU试验	20.58	4.54	199	0	-3	54	1171.1	0	56.6	21.81	711.1	186	0	0	1	1	1	27.26	16.47	856.1	145	5.9	654.05	355.55	0	436	382	0.22	0	-13.63	18.5	17.9	18.7
249	20211030BS01	1	UU试验	20.67	4.55	199	0	-3	54	1172.8	0	56.6	21.88	712.1	186	0	0	1	1	1	27.35	16.54	857.1	145	5.91	654.55	356.05	0	436.4	382.4	0.22	0	-13.68	18.5	17.9	18.7
250	20211030BS01	1	UU试验	20.75	4.56	199	0	-3	54	1174.5	0	56.6	21.99	710.1	186	0	0	1	1	1	27.49	16.54	855.1	145	5.9	653.55	355.05	0	435.7	381.7	0.22	0	-13.75	18.5	17.9	18.7
251	20211030BS01	1	UU试验	20.83	4.56	200	0	-2	54	1176.2	0	56.6	22.05	711.1	186	0	0	1	1	1	27.56	16.54	857.1	146	5.87	655.55	355.55	0	437	383	0.22	0	-13.78	18.5	17.9	18.7
252	20211030BS01	1	UU试验	20.92	4.57	200	0	-2	54	1178.8	0	56.6	22.16	712.7	186	0	0	1	1	1	27.7	16.61	858.7	146	5.88	656.35	356.35	0	437.6	383.6	0.22	0	-13.85	18.5	17.9	18.7
253	20211030BS01	1	UU试验	21	4.58	200	0	-2	54	1179.7	0	56.6	22.23	710.2	186	0	0	1	1	1	27.79	16.61	856.2	146	5.86	655.1	355.1	0	436.7	382.7	0.22	0	-13.9	18.5	17.9	18.7
254	20211030BS01	1	UU试验	21.08	4.59	200	0	-2	54	1182.2	0	56.6	22.34	711.7	186	0	0	1	1	1	27.93	16.68	857.7	146	5.87	655.85	355.85	0	437.2	383.2	0.22	0	-13.97	18.5	17.9	18.7
255	20211030BS01	1	UU试验	21.17	4.6	200	0	-3	54	1183.9	0	56.6	22.41	709.8	186	0	0	1	1	1	28.01	16.68	855.8	146	5.86	654.9	354.9	0	436.6	382.6	0.22	0	-14.01	18.5	17.9	18.7
256	20211030BS01	1	UU试验	21.25	4.61	200	0	-2	54	1185.6	0	56.6	22.52	710.8	186	0	0	1	1	1	28.15	16.68	856.8	146	5.87	655.4	355.4	0	436.9	382.9	0.22	0	-14.08	18.5	17.9	18.7
257	20211030BS01	1	UU试验	21.33	4.62	200	0	-2	54	1187.4	0	56.6	22.59	711.9	186	0	0	1	1	1	28.24	16.76	857.9	146	5.88	655.95	355.95	0	437.3	383.3	0.22	0	-14.12	18.5	17.9	18.7
258	20211030BS01	1	UU试验	21.42	4.63	200	0	-3	54	1190.8	0	56.6	22.7	710.5	186	0	0	1	1	1	28.38	16.76	856.5	146	5.87	655.25	355.25	0	436.8	382.8	0.22	0	-14.19	18.5	17.9	18.7
259	20211030BS01	1	UU试验	21.5	4.64	200	0	-2	54	1192.5	0	56.6	22.77	711.5	186	0	0	1	1	1	28.46	16.76	857.5	146	5.87	655.75	355.75	0	437.2	383.2	0.22	0	-14.23	18.5	17.9	18.7
260	20211030BS01	1	UU试验	21.58	4.65	200	0	-3	54	1194.2	0	56.6	22.88	712.5	186	0	0	1	1	1	28.6	16.83	858.5	146	5.88	656.25	356.25	0	437.5	383.5	0.22	0	-14.3	18.5	17.9	18.7
261	20211030BS01	1	UU试验	21.67	4.65	200	0	-2	54	1195	0	56.6	22.95	710	186	0	0	1	1	1	28.69	16.83	856	146	5.86	655	355	0	436.7	382.7	0.22	0	-14.35	18.5	17.9	18.7
262	20211030BS01	1	UU试验	21.75	4.66	200	0	-2	54	1197.6	0	56.6	23.06	711.6	186	0	0	1	1	1	28.83	16.83	857.6	146	5.87	655.8	355.8	0	437.2	383.2	0.22	0	-14.42	18.5	17.9	18.7
263	20211030BS01	1	UU试验	21.83	4.67	200	0	-3	54	1198.5	0	56.6	23.13	712.1	186	0	0	1	1	1	28.91	16.9	858.1	146	5.88	656.05	356.05	0	437.4	383.4	0.22	0	-14.46	18.5	17.9	18.7
264	20211030BS01	1	UU试验	21.92	4.68	200	0	-2	54	1201	0	56.6	23.24	710.7	186	0	0	1	1	1	29.05	16.9	856.7	146	5.87	655.35	355.35	0	436.9	382.9	0.22	0	-14.53	18.5	17.9	18.7
265	20211030BS01	1	UU试验	22	4.69	200	0	-2	54	1202.7	0	56.6	23.32	711.7	186	0	0	1	1	1	29.15	16.97	857.7	146	5.87	655.85	355.85	0	437.2	383.2	0.22	0	-14.58	18.5	17.9	18.7
266	20211030BS01	1	UU试验	22.08	4.7	199	0	-3	54	1202.7	0	56.6	23.43	708.7	186	0	0	1	1	1	29.29	16.97	853.7	145	5.89	652.85	354.35	0	435.2	381.2	0.22	0	-14.65	18.5	17.9	18.7
267	20211030BS01	1	UU试验	22.17	4.71	200	0	-2	54	1203.6	0	56.6	23.5	709.3	186	0	0	1	1	1	29.38	16.97	855.3	146	5.86	654.65	354.65	0	436.4	382.4	0.22	0	-14.69	18.5	17.9	18.7
268	20211030BS01	1	UU试验	22.25	4.72	200	0	-2	54	1205.3	0	56.6	23.61	710.3	186	0	0	1	1	1	29.51	17.05	856.3	146	5.87	655.15	355.15	0	436.8	382.8	0.22	0	-14.76	18.5	17.9	18.7
269	20211030BS01	1	UU试验	22.33	4.73	200	0	-3	54	1207	0	56.6	23.68	707.9	186	0	0	1	1	1	29.6	17.05	853.9	146	5.85	653.95	353.95	0	436	382	0.22	0	-14.8	18.5	17.9	18.7
270	20211030BS01	1	UU试验	22.42	4.73	200	0	-2	54	1209.6	0	56.6	23.78	709.4	186	0	0	1	1	1	29.73	17.05	855.4	146	5.86	654.7	354.7	0	436.5	382.5	0.22	0	-14.87	18.5	17.9	18.7
271	20211030BS01	1	UU试验	22.5	4.74	199	0	-3	54	1211.3	0	56.6	23.85	710.4	186	0	0	1	1	1	29.81	17.12	855.4	145	5.9	653.7	355.2	0	435.8	381.8	0.22	0	-14.91	18.5	17.9	18.7
272	20211030BS01	1	UU试验	22.58	4.75	200	0	-2	54	1212.2	0	56.6	23.96	708.1	186	0	0	1	1	1	29.95	17.12	854.1	146	5.85	654.05	354.05	0	436	382	0.22	0	-14.98	18.5	17.9	18.7
273	20211030BS01	1	UU试验	22.67	4.76	199	0	-3	54	1213	0	56.6	24.03	708.5	186	0	0	1	1	1	30.04	17.12	853.5	145	5.89	652.75	354.25	0	435.2	381.2	0.22	0	-15.02	18.5	17.9	18.7
274	20211030BS01	1	UU试验	22.75	4.77	199	0	-3	54	1214.7	0	56.6	24.13	709.5	186	0	0	1	1	1	30.16	17.19	854.5	145	5.89	653.25	354.75	0	435.5	381.5	0.22	0	-15.08	18.5	17.9	18.7
275	20211030BS01	1	UU试验	22.83	4.78	200	0	-2	54	1216.4	0	56.6	24.2	707.6	186	0	0	1	1	1	30.25	17.19	853.6	146	5.85	653.8	353.8	0	435.9	381.9	0.22	0	-15.13	18.5	17.9	18.7
276	20211030BS01	1	UU试验	22.92	4.79	200	0	-2	55	1219	0	56.6	24.3	709.1	186	0	0	1	1	1	30.38	17.27	854.1	145	5.89	654.55	354.55	0	436.4	381.4	0.22	0	-15.19	18.5	17.9	18.7
277	20211030BS01	1	UU试验	23	4.8	199	0	-3	54	1219.9	0	56.6	24.37	706.4	186	0	0	1	1	1	30.46	17.27	851.4	145	5.87	651.7	353.2	0	434.5	380.5	0.22	0	-15.23	18.5	17.9	18.7
278	20211030BS01	1	UU试验	23.08	4.8	200	0	-2	54	1220.7	0	56.6	24.48	706.8	186	0	0	1	1	1	30.6	17.27	852.8	146	5.84	653.4	353.4	0	435.6	381.6	0.22	0	-15.3	18.5	17.9	18.7
279	20211030BS01	1	UU试验	23.17	4.81	199	0	-3	54	1220.7	0	56.6	24.54	706.8	186	0	0	1	1	1	30.68	17.34	851.8	145	5.87	651.9	353.4	0	434.6	380.6	0.22	0	-15.34	18.5	17.9	18.7
280	20211030BS01	1	UU试验	23.25	4.82	199	0	-3	54	1220.7	0	56.6	24.65	704	186	0	0	1	1	1	30.81	17.34	849	145	5.86	650.5	352	0	433.7	379.7	0.22	0	-15.41	18.5	17.9	18.7
281	20211030BS01	1	UU试验	23.33	4.83	199	0	-3	54	1221.6	0	56.6	24.71	704.5	186	0	0	1	1	1	30.89	17.34	849.5	145	5.86	650.75	352.25	0	433.8	379.8	0.22	0	-15.45	18.5	17.9	18.7
282	20211030BS01	1	UU试验	23.42	4.84	199	0	-3	54	1222.4	0	56.6	24.81	705	186	0	0	1	1	1	31.01	17.41	850	145	5.86	651	352.5	0	434	380	0.22	0	-15.51	18.5	17.9	18.7
283	20211030BS01	1	UU试验	23.5	4.85	199	0	-3	54	1223.3	0	56.6	24.88	702.6	186	0	0	1	1	1	31.1	17.41	847.6	145	5.85	649.8	351.3	0	433.2	379.2	0.22	0	-15.55	18.5	17.9	18.7
284	20211030BS01	1	UU试验	23.58	4.86	199	0	-3	54	1223.3	0	56.6	24.98	702.6	186	0	0	1	1	1	31.23	17.41	847.6	145	5.85	649.8	351.3	0	433.2	379.2	0.22	0	-15.62	18.5	17.9	18.7
285	20211030BS01	1	UU试验	23.67	4.86	199	0	-3	54	1223.3	0	56.6	25.05	702.6	186	0	0	1	1	1	31.31	17.49	847.6	145	5.85	649.8	351.3	0	433.2	379.2	0.22	0	-15.66	18.5	17.9	18.7
286	20211030BS01	1	UU试验	23.75	4.87	199	0	-3	54	1225.8	0	56.6	25.15	700.9	186	0	0	1	1	1	31.44	17.49	845.9	145	5.83	648.95	350.45	0	432.6	378.6	0.22	0	-15.72	18.5	17.9	18.7
287	20211030BS01	1	UU试验	23.83	4.88	199	0	-3	54	1226.7	0	56.6	25.22	701.4	186	0	0	1	1	1	31.53	17.56	846.4	145	5.84	649.2	350.7	0	432.8	378.8	0.22	0	-15.77	18.5	17.9	18.7
288	20211030BS01	1	UU试验	23.92	4.89	199	0	-3	54	1228.4	0	56.6	25.32	699.5	186	0	0	1	1	1	31.65	17.56	844.5	145	5.82	648.25	349.75	0	432.2	378.2	0.22	0	-15.83	18.5	17.9	18.7
289	20211030BS01	1	UU试验	24	4.9	200	0	-2	55	1227.6	0	56.6	25.39	699.1	186	0	0	1	1	1	31.74	17.56	844.1	145	5.82	649.55	349.55	0	433	378	0.22	0	-15.87	18.5	17.9	18.7
290	20211030BS01	1	UU试验	24.08	4.91	200	0	-3	54	1230.1	0	56.6	25.5	700.5	186	0	0	1	1	1	31.88	17.64	846.5	146	5.8	650.25	350.25	0	433.5	379.5	0.22	0	-15.94	18.5	17.9	18.7
291	20211030BS01	1	UU试验	24.17	4.92	200	0	-2	54	1230.1	0	56.6	25.57	697.3	186	0	0	1	1	1	31.96	17.64	843.3	146	5.78	648.65	348.65	0	432.4	378.4	0.22	0	-15.98	18.5	17.9	18.7
292	20211030BS01	1	UU试验	24.25	4.92	200	0	-2	55	1230.1	0	56.6	25.66	697.3	186	0	0	1	1	1	32.08	17.64	842.3	145	5.81	648.65	348.65	0	432.4	377.4	0.22	0	-16.04	18.5	17.9	18.7
293	20211030BS01	1	UU试验	24.33	4.93	200	0	-3	54	1231	0	56.6	25.73	697.8	186	0	0	1	1	1	32.16	17.71	843.8	146	5.78	648.9	348.9	0	432.6	378.6	0.22	0	-16.08	18.5	17.9	18.7
294	20211030BS01	1	UU试验	24.42	4.94	200	0	-2	55	1231.8	0	56.6	25.83	695.5	186	0	0	1	1	1	32.29	17.71	840.5	145	5.8	647.75	347.75	0	431.8	376.8	0.22	0	-16.15	18.5	17.9	18.7
295	20211030BS01	1	UU试验	24.5	4.95	200	0	-3	54	1231.8	0	56.6	25.9	695.5	186	0	0	1	1	1	32.38	17.71	841.5	146	5.76	647.75	347.75	0	431.8	377.8	0.22	0	-16.19	18.5	17.9	18.7
296	20211030BS01	1	UU试验	24.58	4.96	200	0	-2	55	1233.5	0	56.6	26	696.5	186	0	0	1	1	1	32.5	17.79	841.5	145	5.8	648.25	348.25	0	432.2	377.2	0.22	0	-16.25	18.5	17.9	18.7
297	20211030BS01	1	UU试验	24.67	4.97	200	0	-2	54	1235.3	0	56.6	26.07	694.4	186	0	0	1	1	1	32.59	17.79	840.4	146	5.76	647.2	347.2	0	431.5	377.5	0.22	0	-16.3	18.5	17.9	18.7
298	20211030BS01	1	UU试验	24.75	4.97	200	0	-3	54	1237.8	0	56.6	26.17	695.8	186	0	0	1	1	1	32.71	17.86	841.8	146	5.77	647.9	347.9	0	431.9	377.9	0.22	0	-16.36	18.5	17.9	18.7
299	20211030BS01	1	UU试验	24.83	4.98	200	0	-2	55	1239.5	0	56.6	26.24	694	186	0	0	1	1	1	32.8	17.86	839	145	5.79	647	347	0	431.3	376.3	0.22	0	-16.4	18.5	17.9	18.7
300	20211030BS01	1	UU试验	24.92	4.99	200	0	-2	54	1241.2	0	56.6	26.34	695	186	0	0	1	1	1	32.92	17.86	841	146	5.76	647.5	347.5	0	431.7	377.7	0.22	0	-16.46	18.5	17.9	18.7
301	20211030BS01	1	UU试验	25	5	199	0	-3	54	1241.2	0	56.6	26.41	695	186	0	0	1	1	1	33.01	17.94	840	145	5.79	646	347.5	0	430.7	376.7	0.22	0	-16.51	18.5	17.9	18.7
