# Supplementary material for: Effect of freeze‒thaw cycles on root–Soil composite mechanical properties and slope stability
Source: PLoS One. 2024 Apr 25;19(4):e0302409. doi: 10.1371/journal.pone.0302409 (PMC11045164; doi:10.1371/journal.pone.0302409)
Supplement: S1 File — (ZIP) [file pone.0302409.s001.zip › Original data/original data/三轴/200kpa/200kpa改/(D2G9,200kpa)20211020BS04_uu_1.xlsx]

## Sheet: _20211020BS04_uu_1
ID	GCID	SpecimenID	TstMode	TimeMin	Squareroot	WeiYa	wytb	FanYa1	KongYa	CR	fytb	TiBian	ZhouXWeiYi	Q1dQ3	TargetWY	TargetFY1	TargetZYLC	TargetStrainSpd	TargetSYWD	TargetZTWD	E1	TuArea	Q11	Q31	Q11cQ31	HalfQ1pQ3	HalfQ1dQ3	Saturation	HalfQ11pQ31	Q1	K0	Ev	Er	sywd	ttwd	ztwd
1	20211020BS04	1	UU试验	0	0	199	0	8	0	0	0	43.8	0	7.5	186	0	0	1	1	1	0	12	0	0	0	0	0	0	0	0	0	0	0	30.9	28.7	30.9
2	20211020BS04	1	UU试验	0.05	0.22	199	0	-1	43	13.7	0	43.8	-0.01	11.4	186	0	0	1	1	1	-0.01	12	167.4	156	1.07	304.2	5.7	0	202.8	159.8	0.95	0	0.01	30.9	28.7	30.9
3	20211020BS04	1	UU试验	0.13	0.37	199	0	-1	43	24	0	43.8	0.03	20	186	0	0	1	1	1	0.04	12	176	156	1.13	308.5	10	0	205.7	162.7	0.91	0	-0.02	30.9	28.7	30.9
4	20211020BS04	1	UU试验	0.22	0.47	200	0	-1	43	30.8	0	43.8	0.08	25.7	186	0	0	1	1	1	0.1	12	182.7	157	1.16	312.85	12.85	0	208.6	165.6	0.89	0	-0.05	30.9	28.7	30.9
5	20211020BS04	1	UU试验	0.27	0.52	199	0	-1	43	33.4	0	43.8	0.11	27.8	186	0	0	1	1	1	0.14	12	183.8	156	1.18	312.4	13.9	0	208.3	165.3	0.88	0	-0.07	30.9	28.7	30.8
6	20211020BS04	1	UU试验	0.35	0.59	199	0	-1	43	39.4	0	43.8	0.2	32.8	186	0	0	1	1	1	0.25	12	188.8	156	1.21	314.9	16.4	0	209.9	166.9	0.86	0	-0.13	30.9	28.7	30.8
7	20211020BS04	1	UU试验	0.45	0.67	199	0	-1	43	43.6	0	43.8	0.29	36.3	186	0	0	1	1	1	0.36	12.06	192.3	156	1.23	316.65	18.15	0	211.1	168.1	0.85	0	-0.18	30.9	28.7	30.8
8	20211020BS04	1	UU试验	0.47	0.68	199	0	-1	43	44.5	0	43.8	0.32	36.9	186	0	0	1	1	1	0.4	12.06	192.9	156	1.24	316.95	18.45	0	211.3	168.3	0.84	0	-0.2	30.9	28.7	30.8
9	20211020BS04	1	UU试验	0.55	0.74	199	0	-1	43	46.2	0	43.8	0.38	38.3	186	0	0	1	1	1	0.48	12.06	194.3	156	1.25	317.65	19.15	0	211.8	168.8	0.84	0	-0.24	30.9	28.7	30.8
10	20211020BS04	1	UU试验	0.63	0.8	199	0	-1	43	48.8	0	43.8	0.45	40.5	186	0	0	1	1	1	0.56	12.06	196.5	156	1.26	318.75	20.25	0	212.5	169.5	0.83	0	-0.28	30.9	28.7	30.8
11	20211020BS04	1	UU试验	0.72	0.85	199	0	-1	43	51.3	0	43.8	0.54	42.5	186	0	0	1	1	1	0.68	12.06	198.5	156	1.27	319.75	21.25	0	213.2	170.2	0.82	0	-0.34	30.8	28.7	30.8
12	20211020BS04	1	UU试验	0.8	0.89	199	0	-1	43	51.3	0	43.8	0.61	42.5	186	0	0	1	1	1	0.76	12.06	198.5	156	1.27	319.75	21.25	0	213.2	170.2	0.82	0	-0.38	30.8	28.7	30.8
13	20211020BS04	1	UU试验	0.88	0.94	199	0	-1	43	53.9	0	43.8	0.7	44.7	186	0	0	1	1	1	0.88	12.12	200.7	156	1.29	320.85	22.35	0	213.9	170.9	0.82	0	-0.44	30.8	28.7	30.8
14	20211020BS04	1	UU试验	0.97	0.98	199	0	-1	43	55.6	0	43.8	0.77	45.9	186	0	0	1	1	1	0.96	12.12	201.9	156	1.29	321.45	22.95	0	214.3	171.3	0.81	0	-0.48	30.8	28.7	30.8
15	20211020BS04	1	UU试验	1.05	1.02	199	0	-1	43	58.2	0	43.8	0.88	48	186	0	0	1	1	1	1.1	12.12	204	156	1.31	322.5	24	0	215	172	0.81	0	-0.55	30.8	28.7	30.8
16	20211020BS04	1	UU试验	1.13	1.06	199	0	-1	43	59.9	0	43.8	0.96	49.4	186	0	0	1	1	1	1.2	12.12	205.4	156	1.32	323.2	24.7	0	215.5	172.5	0.8	0	-0.6	30.8	28.7	30.8
17	20211020BS04	1	UU试验	1.22	1.1	199	0	-2	43	62.4	0	43.8	1.07	51.5	186	0	0	1	1	1	1.34	12.19	207.5	156	1.33	324.25	25.75	0	216.2	173.2	0.79	0	-0.67	30.8	28.7	30.8
18	20211020BS04	1	UU试验	1.3	1.14	200	0	-1	44	63.3	0	43.8	1.15	51.9	186	0	0	1	1	1	1.44	12.19	207.9	156	1.33	325.95	25.95	0	217.3	173.3	0.79	0	-0.72	30.8	28.7	30.8
19	20211020BS04	1	UU试验	1.38	1.18	200	0	-1	44	65.9	0	43.8	1.26	54.1	186	0	0	1	1	1	1.58	12.19	210.1	156	1.35	327.05	27.05	0	218	174	0.79	0	-0.79	30.8	28.7	30.8
20	20211020BS04	1	UU试验	1.47	1.21	199	0	-1	43	66.7	0	43.8	1.33	54.7	186	0	0	1	1	1	1.66	12.19	210.7	156	1.35	325.85	27.35	0	217.2	174.2	0.78	0	-0.83	30.8	28.7	30.8
21	20211020BS04	1	UU试验	1.55	1.24	200	0	-1	44	66.7	0	43.8	1.45	54.7	186	0	0	1	1	1	1.81	12.25	210.7	156	1.35	327.35	27.35	0	218.2	174.2	0.79	0	-0.91	30.8	28.7	30.8
22	20211020BS04	1	UU试验	1.63	1.28	199	0	-2	43	66.7	0	43.8	1.52	54.4	186	0	0	1	1	1	1.9	12.25	210.4	156	1.35	325.7	27.2	0	217.1	174.1	0.79	0	-0.95	30.8	28.7	30.8
23	20211020BS04	1	UU试验	1.72	1.31	200	0	-1	44	66.7	0	43.8	1.63	54.4	186	0	0	1	1	1	2.04	12.25	210.4	156	1.35	327.2	27.2	0	218.1	174.1	0.79	0	-1.02	30.8	28.7	30.8
24	20211020BS04	1	UU试验	1.8	1.34	200	0	-1	44	65.9	0	43.8	1.71	53.8	186	0	0	1	1	1	2.14	12.25	209.8	156	1.34	326.9	26.9	0	217.9	173.9	0.79	0	-1.07	30.8	28.7	30.8
25	20211020BS04	1	UU试验	1.88	1.37	199	0	-1	43	65.9	0	43.8	1.82	53.8	186	0	0	1	1	1	2.28	12.31	209.8	156	1.34	325.4	26.9	0	216.9	173.9	0.79	0	-1.14	30.8	28.7	30.8
26	20211020BS04	1	UU试验	1.97	1.4	200	0	-1	44	65	0	43.8	1.9	52.8	186	0	0	1	1	1	2.38	12.31	208.8	156	1.34	326.4	26.4	0	217.6	173.6	0.79	0	-1.19	30.8	28.7	30.8
27	20211020BS04	1	UU试验	2.05	1.43	200	0	-1	44	65	0	43.8	2.01	52.8	186	0	0	1	1	1	2.51	12.31	208.8	156	1.34	326.4	26.4	0	217.6	173.6	0.79	0	-1.25	30.8	28.7	30.8
28	20211020BS04	1	UU试验	2.13	1.46	200	0	-1	44	65	0	43.8	2.09	52.8	186	0	0	1	1	1	2.61	12.31	208.8	156	1.34	326.4	26.4	0	217.6	173.6	0.79	0	-1.31	30.8	28.7	30.7
29	20211020BS04	1	UU试验	2.22	1.49	200	0	-1	44	64.2	0	43.8	2.2	52.2	186	0	0	1	1	1	2.75	12.31	208.2	156	1.33	326.1	26.1	0	217.4	173.4	0.79	0	-1.38	30.8	28.7	30.8
30	20211020BS04	1	UU试验	2.3	1.52	199	0	-2	43	64.2	0	43.8	2.28	52.2	186	0	0	1	1	1	2.85	12.37	208.2	156	1.33	324.6	26.1	0	216.4	173.4	0.79	0	-1.43	30.8	28.7	30.7
31	20211020BS04	1	UU试验	2.38	1.54	200	0	-1	44	64.2	0	43.8	2.39	51.9	186	0	0	1	1	1	2.99	12.37	207.9	156	1.33	325.95	25.95	0	217.3	173.3	0.79	0	-1.5	30.8	28.7	30.7
32	20211020BS04	1	UU试验	2.47	1.57	200	0	-1	44	64.2	0	45.6	2.47	51.9	186	0	0	1	1	1	3.09	12.37	207.9	156	1.33	325.95	25.95	0	217.3	173.3	0.79	0	-1.55	30.8	28.7	30.7
33	20211020BS04	1	UU试验	2.55	1.6	200	0	-1	44	63.3	0	43.8	2.59	51.2	186	0	0	1	1	1	3.24	12.37	207.2	156	1.33	325.6	25.6	0	217.1	173.1	0.8	0	-1.62	30.7	28.7	30.7
34	20211020BS04	1	UU试验	2.63	1.62	200	0	-1	44	63.3	0	45.6	2.65	51.2	186	0	0	1	1	1	3.31	12.43	207.2	156	1.33	325.6	25.6	0	217.1	173.1	0.8	0	-1.66	30.8	28.7	30.7
35	20211020BS04	1	UU试验	2.72	1.65	200	0	-1	44	63.3	0	45.6	2.76	50.9	186	0	0	1	1	1	3.45	12.43	206.9	156	1.33	325.45	25.45	0	217	173	0.8	0	-1.73	30.8	28.7	30.7
36	20211020BS04	1	UU试验	2.8	1.67	200	0	-1	44	62.4	0	45.6	2.84	50.2	186	0	0	1	1	1	3.55	12.43	206.2	156	1.32	325.1	25.1	0	216.7	172.7	0.8	0	-1.78	30.7	28.7	30.7
37	20211020BS04	1	UU试验	2.88	1.7	200	0	-1	44	62.4	0	45.6	2.95	50.2	186	0	0	1	1	1	3.69	12.43	206.2	156	1.32	325.1	25.1	0	216.7	172.7	0.8	0	-1.85	30.7	28.7	30.7
38	20211020BS04	1	UU试验	2.97	1.72	200	0	-1	44	66.7	0	45.6	3.02	53.7	186	0	0	1	1	1	3.78	12.5	209.7	156	1.34	326.85	26.85	0	217.9	173.9	0.79	0	-1.89	30.7	28.7	30.7
39	20211020BS04	1	UU试验	3.05	1.75	200	0	-1	44	70.1	0	45.6	3.13	56.1	186	0	0	1	1	1	3.91	12.5	212.1	156	1.36	328.05	28.05	0	218.7	174.7	0.78	0	-1.96	30.7	28.7	30.7
40	20211020BS04	1	UU试验	3.13	1.77	200	0	-1	44	71.9	0	45.6	3.2	57.5	186	0	0	1	1	1	4	12.5	213.5	156	1.37	328.75	28.75	0	219.2	175.2	0.78	0	-2	30.7	28.7	30.7
41	20211020BS04	1	UU试验	3.22	1.79	200	0	-1	44	75.3	0	45.6	3.31	60.2	186	0	0	1	1	1	4.14	12.5	216.2	156	1.39	330.1	30.1	0	220.1	176.1	0.77	0	-2.07	30.7	28.7	30.7
42	20211020BS04	1	UU试验	3.3	1.82	200	0	-1	44	77	0	45.6	3.38	61.6	186	0	0	1	1	1	4.22	12.56	217.6	156	1.39	330.8	30.8	0	220.5	176.5	0.76	0	-2.11	30.7	28.7	30.7
43	20211020BS04	1	UU试验	3.38	1.84	200	0	-1	44	79.6	0	45.6	3.49	63.4	186	0	0	1	1	1	4.36	12.56	219.4	156	1.41	331.7	31.7	0	221.1	177.1	0.76	0	-2.18	30.7	28.7	30.7
44	20211020BS04	1	UU试验	3.47	1.86	200	0	-1	44	83	0	45.6	3.56	66.1	186	0	0	1	1	1	4.45	12.56	222.1	156	1.42	333.05	33.05	0	222	178	0.75	0	-2.23	30.7	28.7	30.7
45	20211020BS04	1	UU试验	3.55	1.88	200	0	-1	44	87.3	0	45.6	3.67	69.5	186	0	0	1	1	1	4.59	12.56	225.5	156	1.45	334.75	34.75	0	223.2	179.2	0.74	0	-2.3	30.7	28.7	30.7
46	20211020BS04	1	UU试验	3.63	1.91	200	0	-1	45	87.3	0	45.6	3.73	69.5	186	0	0	1	1	1	4.66	12.56	224.5	155	1.45	334.75	34.75	0	223.2	178.2	0.74	0	-2.33	30.7	28.7	30.7
47	20211020BS04	1	UU试验	3.72	1.93	200	0	-1	44	89	0	45.6	3.84	70.9	186	0	0	1	1	1	4.8	12.62	226.9	156	1.45	335.45	35.45	0	223.6	179.6	0.74	0	-2.4	30.7	28.7	30.7
48	20211020BS04	1	UU试验	3.8	1.95	200	0	-1	45	89.8	0	45.6	3.9	71.2	186	0	0	1	1	1	4.88	12.62	226.2	155	1.46	335.6	35.6	0	223.7	178.7	0.74	0	-2.44	30.7	28.7	30.7
49	20211020BS04	1	UU试验	3.88	1.97	200	0	-1	45	89.8	0	45.6	4.01	71.2	186	0	0	1	1	1	5.01	12.62	226.2	155	1.46	335.6	35.6	0	223.7	178.7	0.74	0	-2.51	30.7	28.7	30.7
50	20211020BS04	1	UU试验	3.97	1.99	200	0	-1	45	89.8	0	45.6	4.08	71.2	186	0	0	1	1	1	5.1	12.62	226.2	155	1.46	335.6	35.6	0	223.7	178.7	0.74	0	-2.55	30.7	28.7	30.7
51	20211020BS04	1	UU试验	4.05	2.01	200	0	-1	45	91.5	0	45.6	4.19	72.5	186	0	0	1	1	1	5.24	12.69	227.5	155	1.47	336.25	36.25	0	224.2	179.2	0.73	0	-2.62	30.7	28.7	30.7
52	20211020BS04	1	UU试验	4.13	2.03	200	0	-1	45	92.4	0	45.6	4.27	72.8	186	0	0	1	1	1	5.34	12.69	227.8	155	1.47	336.4	36.4	0	224.3	179.3	0.73	0	-2.67	30.7	28.7	30.7
53	20211020BS04	1	UU试验	4.22	2.05	200	0	-1	45	94.1	0	45.6	4.38	74.2	186	0	0	1	1	1	5.47	12.69	229.2	155	1.48	337.1	37.1	0	224.7	179.7	0.73	0	-2.74	30.7	28.7	30.7
54	20211020BS04	1	UU试验	4.3	2.07	200	0	-1	45	93.2	0	45.6	4.46	73.4	186	0	0	1	1	1	5.58	12.69	228.4	155	1.47	336.7	36.7	0	224.5	179.5	0.73	0	-2.79	30.7	28.7	30.7
55	20211020BS04	1	UU试验	4.38	2.09	200	0	-1	45	95	0	45.6	4.57	74.9	186	0	0	1	1	1	5.71	12.75	229.9	155	1.48	337.45	37.45	0	225	180	0.73	0	-2.86	30.7	28.7	30.7
56	20211020BS04	1	UU试验	4.47	2.11	200	0	-1	45	95.8	0	45.6	4.65	75.1	186	0	0	1	1	1	5.81	12.75	230.1	155	1.48	337.55	37.55	0	225	180	0.73	0	-2.91	30.7	28.7	30.7
57	20211020BS04	1	UU试验	4.55	2.13	200	0	-1	45	96.7	0	45.6	4.76	75.8	186	0	0	1	1	1	5.95	12.75	230.8	155	1.49	337.9	37.9	0	225.3	180.3	0.73	0	-2.98	30.7	28.7	30.6
58	20211020BS04	1	UU试验	4.63	2.15	200	0	-1	45	98.4	0	45.6	4.84	77.2	186	0	0	1	1	1	6.05	12.75	232.2	155	1.5	338.6	38.6	0	225.7	180.7	0.72	0	-3.03	30.6	28.7	30.6
59	20211020BS04	1	UU试验	4.72	2.17	200	0	-1	45	97.5	0	45.6	4.96	76.5	186	0	0	1	1	1	6.2	12.81	231.5	155	1.49	338.25	38.25	0	225.5	180.5	0.72	0	-3.1	30.6	28.7	30.6
60	20211020BS04	1	UU试验	4.8	2.19	200	0	-1	45	98.4	0	45.6	5.04	76.8	186	0	0	1	1	1	6.3	12.81	231.8	155	1.5	338.4	38.4	0	225.6	180.6	0.72	0	-3.15	30.6	28.7	30.6
61	20211020BS04	1	UU试验	4.88	2.21	200	0	-1	46	98.4	0	45.6	5.15	76.8	186	0	0	1	1	1	6.44	12.81	230.8	154	1.5	338.4	38.4	0	225.6	179.6	0.72	0	-3.22	30.6	28.7	30.6
62	20211020BS04	1	UU试验	4.97	2.23	200	0	-1	46	99.2	0	45.6	5.23	77.4	186	0	0	1	1	1	6.54	12.81	231.4	154	1.5	338.7	38.7	0	225.8	179.8	0.72	0	-3.27	30.6	28.7	30.6
63	20211020BS04	1	UU试验	5.05	2.25	200	0	-1	45	100.9	0	45.6	5.34	78.8	186	0	0	1	1	1	6.68	12.88	233.8	155	1.51	339.4	39.4	0	226.3	181.3	0.72	0	-3.34	30.6	28.7	30.6
64	20211020BS04	1	UU试验	5.13	2.27	200	0	-1	46	101.8	0	47.4	5.42	79	186	0	0	1	1	1	6.78	12.88	233	154	1.51	339.5	39.5	0	226.3	180.3	0.72	0	-3.39	30.6	28.7	30.6
65	20211020BS04	1	UU试验	5.22	2.28	200	0	-1	46	102.7	0	47.4	5.54	79.7	186	0	0	1	1	1	6.93	12.88	233.7	154	1.52	339.85	39.85	0	226.6	180.6	0.72	0	-3.47	30.6	28.7	30.6
66	20211020BS04	1	UU试验	5.3	2.3	200	0	-1	46	106.1	0	47.4	5.61	82.4	186	0	0	1	1	1	7.01	12.88	236.4	154	1.54	341.2	41.2	0	227.5	181.5	0.71	0	-3.51	30.6	28.7	30.6
67	20211020BS04	1	UU试验	5.38	2.32	200	0	-1	46	112.9	0	47.4	5.73	87.7	186	0	0	1	1	1	7.16	12.94	241.7	154	1.57	343.85	43.85	0	229.2	183.2	0.7	0	-3.58	30.6	28.7	30.6
68	20211020BS04	1	UU试验	5.47	2.34	200	0	-1	46	161.7	0	47.4	5.81	125	186	0	0	1	1	1	7.26	12.94	279	154	1.81	362.5	62.5	0	241.7	195.7	0.62	0	-3.63	30.6	28.7	30.6
69	20211020BS04	1	UU试验	5.55	2.36	200	0	-1	46	213.9	0	47.4	5.94	165.3	186	0	0	1	1	1	7.43	12.94	319.3	154	2.07	382.65	82.65	0	255.1	209.1	0.55	0	-3.72	30.6	28.7	30.6
70	20211020BS04	1	UU试验	5.63	2.37	200	0	-1	47	241.2	0	47.4	6.02	186.4	186	0	0	1	1	1	7.53	13	339.4	153	2.22	393.2	93.2	0	262.1	215.1	0.52	0	-3.77	30.6	28.7	30.6
71	20211020BS04	1	UU试验	5.72	2.39	200	0	-1	47	279.7	0	47.4	6.15	215.2	186	0	0	1	1	1	7.69	13	368.2	153	2.41	407.6	107.6	0	271.7	224.7	0.48	0	-3.85	30.6	28.7	30.6
72	20211020BS04	1	UU试验	5.8	2.41	200	0	-1	48	301.1	0	49.3	6.23	231.6	186	0	0	1	1	1	7.79	13	383.6	152	2.52	415.8	115.8	0	277.2	229.2	0.46	0	-3.9	30.6	28.7	30.6
73	20211020BS04	1	UU试验	5.88	2.43	199	0	-1	48	329.3	0	49.3	6.35	253.3	186	0	0	1	1	1	7.94	13.07	404.3	151	2.68	425.15	126.65	0	283.4	235.4	0.44	0	-3.97	30.6	28.7	30.6
74	20211020BS04	1	UU试验	5.97	2.44	199	0	-1	48	346.5	0	49.3	6.42	265.1	186	0	0	1	1	1	8.03	13.07	416.1	151	2.76	431.05	132.55	0	287.4	239.4	0.43	0	-4.02	30.6	28.7	30.6
75	20211020BS04	1	UU试验	6.05	2.46	199	0	-1	49	371.3	0	51.1	6.54	284.1	186	0	0	1	1	1	8.18	13.07	434.1	150	2.89	440.55	142.05	0	293.7	244.7	0.41	0	-4.09	30.6	28.7	30.6
76	20211020BS04	1	UU试验	6.13	2.48	199	0	-1	49	388.4	0	51.1	6.62	297.2	186	0	0	1	1	1	8.28	13.07	447.2	150	2.98	447.1	148.6	0	298.1	249.1	0.4	0	-4.14	30.6	28.7	30.6
77	20211020BS04	1	UU试验	6.22	2.49	199	0	-1	49	411.5	0	51.1	6.74	314.8	186	0	0	1	1	1	8.43	13.13	464.8	150	3.1	455.9	157.4	0	303.9	254.9	0.39	0	-4.22	30.6	28.7	30.6
78	20211020BS04	1	UU试验	6.3	2.51	199	0	-1	50	426	0	51.1	6.81	324.4	186	0	0	1	1	1	8.51	13.13	473.4	149	3.18	460.7	162.2	0	307.1	257.1	0.38	0	-4.26	30.6	28.7	30.6
79	20211020BS04	1	UU试验	6.38	2.53	200	0	-1	51	448.3	0	52.9	6.93	341.4	186	0	0	1	1	1	8.66	13.13	490.4	149	3.29	470.7	170.7	0	313.8	262.8	0.37	0	-4.33	30.6	28.7	30.6
80	20211020BS04	1	UU试验	6.47	2.54	200	0	-1	51	461.9	0	52.9	7.01	351.8	186	0	0	1	1	1	8.76	13.13	500.8	149	3.36	475.9	175.9	0	317.3	266.3	0.36	0	-4.38	30.6	28.7	30.6
81	20211020BS04	1	UU试验	6.55	2.56	200	0	-1	52	481.6	0	52.9	7.13	366.8	186	0	0	1	1	1	8.91	13.2	514.8	148	3.48	483.4	183.4	0	322.3	270.3	0.35	0	-4.46	30.6	28.7	30.6
82	20211020BS04	1	UU试验	6.63	2.58	200	0	-1	53	495.3	0	54.7	7.21	375.2	186	0	0	1	1	1	9.01	13.2	522.2	147	3.55	487.6	187.6	0	325.1	272.1	0.35	0	-4.51	30.6	28.7	30.6
83	20211020BS04	1	UU试验	6.72	2.59	200	0	-1	53	515.8	0	54.7	7.32	390.8	186	0	0	1	1	1	9.15	13.2	537.8	147	3.66	495.4	195.4	0	330.3	277.3	0.34	0	-4.58	30.6	28.7	30.6
84	20211020BS04	1	UU试验	6.8	2.61	200	0	-1	54	527	0	54.7	7.4	399.2	186	0	0	1	1	1	9.25	13.2	545.2	146	3.73	499.6	199.6	0	333.1	279.1	0.33	0	-4.63	30.6	28.7	30.6
85	20211020BS04	1	UU试验	6.88	2.62	200	0	-1	54	543.2	0	54.7	7.51	411.5	186	0	0	1	1	1	9.39	13.26	557.5	146	3.82	505.75	205.75	0	337.2	283.2	0.33	0	-4.7	30.5	28.7	30.6
86	20211020BS04	1	UU试验	6.97	2.64	200	0	-1	55	555.2	0	56.6	7.59	418.7	186	0	0	1	1	1	9.49	13.26	563.7	145	3.89	509.35	209.35	0	339.6	284.6	0.32	0	-4.75	30.6	28.7	30.6
87	20211020BS04	1	UU试验	7.05	2.66	200	0	-1	55	569.7	0	56.6	7.71	429.6	186	0	0	1	1	1	9.64	13.26	574.6	145	3.96	514.8	214.8	0	343.2	288.2	0.32	0	-4.82	30.6	28.7	30.6
88	20211020BS04	1	UU试验	7.13	2.67	200	0	-1	56	579.1	0	56.6	7.79	436.7	186	0	0	1	1	1	9.74	13.32	580.7	144	4.03	518.35	218.35	0	345.6	289.6	0.31	0	-4.87	30.5	28.6	30.5
89	20211020BS04	1	UU试验	7.22	2.69	200	0	-1	57	594.5	0	56.6	7.9	446.3	186	0	0	1	1	1	9.88	13.32	589.3	143	4.12	523.15	223.15	0	348.8	291.8	0.31	0	-4.94	30.5	28.7	30.6
90	20211020BS04	1	UU试验	7.3	2.7	200	0	-1	57	603.9	0	58.4	7.97	453.4	186	0	0	1	1	1	9.96	13.32	596.4	143	4.17	526.7	226.7	0	351.1	294.1	0.31	0	-4.98	30.5	28.7	30.5
91	20211020BS04	1	UU试验	7.38	2.72	200	0	-1	58	618.5	0	58.4	8.08	464.3	186	0	0	1	1	1	10.1	13.32	606.3	142	4.27	532.15	232.15	0	354.8	296.8	0.3	0	-5.05	30.5	28.6	30.5
92	20211020BS04	1	UU试验	7.47	2.73	200	0	-1	58	627	0	60.2	8.16	470.7	186	0	0	1	1	1	10.2	13.39	612.7	142	4.31	535.35	235.35	0	356.9	298.9	0.3	0	-5.1	30.5	28.7	30.5
93	20211020BS04	1	UU试验	7.55	2.75	200	0	-1	59	639	0	60.2	8.27	477.2	186	0	0	1	1	1	10.34	13.39	618.2	141	4.38	538.6	238.6	0	359.1	300.1	0.3	0	-5.17	30.5	28.6	30.5
94	20211020BS04	1	UU试验	7.63	2.76	200	0	-1	59	647.6	0	60.2	8.34	483.6	186	0	0	1	1	1	10.43	13.39	624.6	141	4.43	541.8	241.8	0	361.2	302.2	0.29	0	-5.22	30.5	28.7	30.5
95	20211020BS04	1	UU试验	7.72	2.78	200	0	-1	60	657.8	0	60.2	8.46	491.3	186	0	0	1	1	1	10.57	13.39	631.3	140	4.51	545.65	245.65	0	363.8	303.8	0.29	0	-5.29	30.5	28.7	30.5
96	20211020BS04	1	UU试验	7.8	2.79	200	0	-1	60	665.5	0	62	8.53	497	186	0	0	1	1	1	10.66	13.45	637	140	4.55	548.5	248.5	0	365.7	305.7	0.29	0	-5.33	30.5	28.6	30.5
97	20211020BS04	1	UU试验	7.88	2.81	200	0	-1	61	675.8	0	62	8.64	502.5	186	0	0	1	1	1	10.8	13.45	641.5	139	4.62	551.25	251.25	0	367.5	306.5	0.28	0	-5.4	30.5	28.7	30.5
98	20211020BS04	1	UU试验	7.97	2.82	200	0	-1	61	683.5	0	62	8.71	508.2	186	0	0	1	1	1	10.89	13.45	647.2	139	4.66	554.1	254.1	0	369.4	308.4	0.28	0	-5.45	30.5	28.6	30.5
99	20211020BS04	1	UU试验	8.05	2.84	199	0	-1	61	692.9	0	62	8.82	515.2	186	0	0	1	1	1	11.03	13.52	653.2	138	4.73	556.1	257.6	0	370.7	309.7	0.28	0	-5.52	30.5	28.6	30.5
100	20211020BS04	1	UU试验	8.13	2.85	200	0	-1	62	698.9	0	62	8.89	516.9	186	0	0	1	1	1	11.11	13.52	654.9	138	4.75	558.45	258.45	0	372.3	310.3	0.28	0	-5.56	30.5	28.6	30.5
101	20211020BS04	1	UU试验	8.22	2.87	200	0	-1	62	707.4	0	63.8	8.99	523.2	186	0	0	1	1	1	11.24	13.52	661.2	138	4.79	561.6	261.6	0	374.4	312.4	0.28	0	-5.62	30.5	28.6	30.5
102	20211020BS04	1	UU试验	8.3	2.88	200	0	-1	63	712.6	0	63.8	9.06	527.1	186	0	0	1	1	1	11.32	13.52	664.1	137	4.85	563.55	263.55	0	375.7	312.7	0.28	0	-5.66	30.5	28.6	30.5
103	20211020BS04	1	UU试验	8.38	2.9	200	0	-1	63	722	0	63.8	9.16	534	186	0	0	1	1	1	11.45	13.58	671	137	4.9	567	267	0	378	315	0.27	0	-5.72	30.5	28.6	30.5
104	20211020BS04	1	UU试验	8.47	2.91	199	0	-1	63	728	0	63.8	9.23	536.1	186	0	0	1	1	1	11.54	13.58	672.1	136	4.94	566.55	268.05	0	377.7	314.7	0.27	0	-5.77	30.5	28.6	30.5
105	20211020BS04	1	UU试验	8.55	2.92	200	0	-1	64	736.5	0	63.8	9.34	542.3	186	0	0	1	1	1	11.68	13.58	678.3	136	4.99	571.15	271.15	0	380.8	316.8	0.27	0	-5.84	30.5	28.6	30.5
106	20211020BS04	1	UU试验	8.63	2.94	200	0	-1	64	742.5	0	65.7	9.41	546.8	186	0	0	1	1	1	11.76	13.58	682.8	136	5.02	573.4	273.4	0	382.3	318.3	0.27	0	-5.88	30.5	28.6	30.5
107	20211020BS04	1	UU试验	8.72	2.95	199	0	-1	64	751.9	0	65.7	9.51	553.7	186	0	0	1	1	1	11.89	13.65	688.7	135	5.1	575.35	276.85	0	383.6	319.6	0.26	0	-5.95	30.5	28.6	30.5
108	20211020BS04	1	UU试验	8.8	2.97	200	0	-1	65	757.1	0	65.7	9.59	554.7	186	0	0	1	1	1	11.99	13.65	689.7	135	5.11	577.35	277.35	0	384.9	319.9	0.27	0	-6	30.5	28.6	30.5
109	20211020BS04	1	UU试验	8.88	2.98	200	0	-1	65	764.8	0	65.7	9.7	560.3	186	0	0	1	1	1	12.13	13.65	695.3	135	5.15	580.15	280.15	0	386.8	321.8	0.26	0	-6.07	30.5	28.6	30.5
110	20211020BS04	1	UU试验	8.97	2.99	200	0	-1	65	770.8	0	65.7	9.77	564.7	186	0	0	1	1	1	12.21	13.65	699.7	135	5.18	582.35	282.35	0	388.2	323.2	0.26	0	-6.11	30.5	28.6	30.5
111	20211020BS04	1	UU试验	9.05	3.01	200	0	-1	65	777.6	0	65.7	9.88	569.7	186	0	0	1	1	1	12.35	13.72	704.7	135	5.22	584.85	284.85	0	389.9	324.9	0.26	0	-6.18	30.5	28.6	30.5
112	20211020BS04	1	UU试验	9.13	3.02	200	0	-1	65	781	0	65.7	9.95	569.2	186	0	0	1	1	1	12.44	13.72	704.2	135	5.22	584.6	284.6	0	389.7	324.7	0.26	0	-6.22	30.5	28.6	30.5
113	20211020BS04	1	UU试验	9.22	3.04	200	0	-1	66	787.9	0	67.5	10.07	574.3	186	0	0	1	1	1	12.59	13.72	708.3	134	5.29	587.15	287.15	0	391.4	325.4	0.26	0	-6.3	30.5	28.6	30.5
114	20211020BS04	1	UU试验	9.3	3.05	200	0	-1	66	793	0	67.5	10.14	578	186	0	0	1	1	1	12.68	13.72	712	134	5.31	589	289	0	392.7	326.7	0.26	0	-6.34	30.5	28.6	30.5
115	20211020BS04	1	UU试验	9.38	3.06	199	0	-1	66	800.7	0	67.5	10.25	583.6	186	0	0	1	1	1	12.81	13.78	716.6	133	5.39	590.3	291.8	0	393.5	327.5	0.25	0	-6.41	30.5	28.6	30.5
116	20211020BS04	1	UU试验	9.47	3.08	200	0	-1	67	805	0	67.5	10.33	584.2	186	0	0	1	1	1	12.91	13.78	717.2	133	5.39	592.1	292.1	0	394.7	327.7	0.26	0	-6.46	30.5	28.6	30.5
117	20211020BS04	1	UU试验	9.55	3.09	200	0	-1	67	811.8	0	67.5	10.43	589.1	186	0	0	1	1	1	13.04	13.78	722.1	133	5.43	594.55	294.55	0	396.4	329.4	0.25	0	-6.52	30.5	28.6	30.5
118	20211020BS04	1	UU试验	9.63	3.1	200	0	-1	67	815.2	0	67.5	10.51	591.6	186	0	0	1	1	1	13.14	13.85	724.6	133	5.45	595.8	295.8	0	397.2	330.2	0.25	0	-6.57	30.4	28.6	30.5
119	20211020BS04	1	UU试验	9.72	3.12	200	0	-1	67	821.2	0	67.5	10.61	592.9	186	0	0	1	1	1	13.26	13.85	725.9	133	5.46	596.45	296.45	0	397.6	330.6	0.25	0	-6.63	30.4	28.6	30.5
120	20211020BS04	1	UU试验	9.8	3.13	200	0	-1	68	825.5	0	67.5	10.69	596	186	0	0	1	1	1	13.36	13.85	728	132	5.52	598	298	0	398.7	330.7	0.25	0	-6.68	30.4	28.6	30.5
121	20211020BS04	1	UU试验	9.88	3.14	199	0	-1	68	831.5	0	69.3	10.8	600.4	186	0	0	1	1	1	13.5	13.85	731.4	131	5.58	598.7	300.2	0	399.1	331.1	0.25	0	-6.75	30.4	28.6	30.4
122	20211020BS04	1	UU试验	9.97	3.16	200	0	-1	68	835.8	0	69.3	10.87	603.5	186	0	0	1	1	1	13.59	13.91	735.5	132	5.57	601.75	301.75	0	401.2	333.2	0.25	0	-6.8	30.4	28.6	30.4
123	20211020BS04	1	UU试验	10.05	3.17	199	0	-1	68	842.6	0	69.3	10.98	605.8	186	0	0	1	1	1	13.73	13.91	736.8	131	5.62	601.4	302.9	0	400.9	332.9	0.25	0	-6.87	30.4	28.6	30.4
124	20211020BS04	1	UU试验	10.13	3.18	200	0	-1	69	846	0	69.3	11.05	608.2	186	0	0	1	1	1	13.81	13.91	739.2	131	5.64	604.1	304.1	0	402.7	333.7	0.25	0	-6.91	30.4	28.6	30.4
125	20211020BS04	1	UU试验	10.22	3.2	200	0	-1	69	852	0	69.3	11.17	612.5	186	0	0	1	1	1	13.96	13.98	743.5	131	5.68	606.25	306.25	0	404.2	335.2	0.25	0	-6.98	30.4	28.6	30.4
126	20211020BS04	1	UU试验	10.3	3.21	199	0	-1	69	855.4	0	69.3	11.24	611.9	186	0	0	1	1	1	14.05	13.98	741.9	130	5.71	604.45	305.95	0	403	334	0.25	0	-7.03	30.4	28.6	30.4
127	20211020BS04	1	UU试验	10.38	3.22	200	0	-1	69	858	0	69.3	11.35	613.7	186	0	0	1	1	1	14.19	13.98	744.7	131	5.68	606.85	306.85	0	404.6	335.6	0.25	0	-7.1	30.4	28.6	30.4
128	20211020BS04	1	UU试验	10.47	3.24	200	0	-1	70	860.6	0	71.1	11.42	615.6	186	0	0	1	1	1	14.28	13.98	745.6	130	5.74	607.8	307.8	0	405.2	335.2	0.25	0	-7.14	30.4	28.6	30.4
129	20211020BS04	1	UU试验	10.55	3.25	200	0	-1	70	864.8	0	71.1	11.54	618.6	186	0	0	1	1	1	14.43	14.05	748.6	130	5.76	609.3	309.3	0	406.2	336.2	0.24	0	-7.22	30.4	28.6	30.4
130	20211020BS04	1	UU试验	10.63	3.26	200	0	-1	70	868.3	0	71.1	11.61	618	186	0	0	1	1	1	14.51	14.05	748	130	5.75	609	309	0	406	336	0.24	0	-7.26	30.4	28.6	30.4
131	20211020BS04	1	UU试验	10.72	3.27	200	0	-1	70	871.7	0	71.1	11.72	620.4	186	0	0	1	1	1	14.65	14.05	750.4	130	5.77	610.2	310.2	0	406.8	336.8	0.24	0	-7.33	30.4	28.6	30.4
132	20211020BS04	1	UU试验	10.8	3.29	200	0	-1	71	875.1	0	71.1	11.79	622.8	186	0	0	1	1	1	14.74	14.05	751.8	129	5.83	611.4	311.4	0	407.6	336.6	0.24	0	-7.37	30.4	28.6	30.4
133	20211020BS04	1	UU试验	10.88	3.3	200	0	-1	71	882	0	71.1	11.9	627.8	186	0	0	1	1	1	14.88	14.11	756.8	129	5.87	613.9	313.9	0	409.3	338.3	0.24	0	-7.44	30.4	28.6	30.4
134	20211020BS04	1	UU试验	10.97	3.31	200	0	-1	71	886.2	0	71.1	11.97	628.1	186	0	0	1	1	1	14.96	14.11	757.1	129	5.87	614.05	314.05	0	409.4	338.4	0.24	0	-7.48	30.4	28.6	30.4
135	20211020BS04	1	UU试验	11.05	3.32	200	0	-1	71	891.4	0	73	12.08	631.8	186	0	0	1	1	1	15.1	14.11	760.8	129	5.9	615.9	315.9	0	410.6	339.6	0.24	0	-7.55	30.4	28.6	30.4
136	20211020BS04	1	UU试验	11.13	3.34	200	0	-1	71	895.6	0	71.1	12.16	634.7	186	0	0	1	1	1	15.2	14.18	763.7	129	5.92	617.35	317.35	0	411.6	340.6	0.24	0	-7.6	30.4	28.6	30.4
137	20211020BS04	1	UU试验	11.22	3.35	199	0	-1	71	898.2	0	71.1	12.27	633.4	186	0	0	1	1	1	15.34	14.18	761.4	128	5.95	615.2	316.7	0	410.1	339.1	0.24	0	-7.67	30.4	28.6	30.4
138	20211020BS04	1	UU试验	11.3	3.36	200	0	-1	72	900.8	0	73	12.34	635.3	186	0	0	1	1	1	15.43	14.18	763.3	128	5.96	617.65	317.65	0	411.8	339.8	0.24	0	-7.72	30.4	28.6	30.4
139	20211020BS04	1	UU试验	11.38	3.37	200	0	-1	72	904.2	0	73	12.45	637.7	186	0	0	1	1	1	15.56	14.25	765.7	128	5.98	618.85	318.85	0	412.6	340.6	0.24	0	-7.78	30.4	28.6	30.4
140	20211020BS04	1	UU试验	11.47	3.39	200	0	-1	72	905.9	0	73	12.53	635.7	186	0	0	1	1	1	15.66	14.25	763.7	128	5.97	617.85	317.85	0	411.9	339.9	0.24	0	-7.83	30.4	28.6	30.4
141	20211020BS04	1	UU试验	11.55	3.4	200	0	-1	72	910.2	0	73	12.63	638.7	186	0	0	1	1	1	15.79	14.25	766.7	128	5.99	619.35	319.35	0	412.9	340.9	0.24	0	-7.9	30.4	28.6	30.4
142	20211020BS04	1	UU试验	11.63	3.41	200	0	-1	72	912.8	0	73	12.7	640.6	186	0	0	1	1	1	15.88	14.25	768.6	128	6	620.3	320.3	0	413.5	341.5	0.24	0	-7.94	30.4	28.6	30.4
143	20211020BS04	1	UU试验	11.72	3.42	200	0	-1	73	918.7	0	73	12.81	644.7	186	0	0	1	1	1	16.01	14.31	771.7	127	6.08	622.35	322.35	0	414.9	341.9	0.24	0	-8.01	30.4	28.6	30.4
144	20211020BS04	1	UU试验	11.8	3.44	200	0	-1	73	921.3	0	73	12.88	643.8	186	0	0	1	1	1	16.1	14.31	770.8	127	6.07	621.9	321.9	0	414.6	341.6	0.24	0	-8.05	30.4	28.6	30.4
145	20211020BS04	1	UU试验	11.88	3.45	200	0	-1	73	925.6	0	73	12.99	646.8	186	0	0	1	1	1	16.24	14.31	773.8	127	6.09	623.4	323.4	0	415.6	342.6	0.24	0	-8.12	30.4	28.6	30.4
146	20211020BS04	1	UU试验	11.97	3.46	200	0	-1	73	929.9	0	73	13.06	649.8	186	0	0	1	1	1	16.33	14.31	776.8	127	6.12	624.9	324.9	0	416.6	343.6	0.24	0	-8.16	30.4	28.6	30.4
147	20211020BS04	1	UU试验	12.05	3.47	200	0	-1	73	933.3	0	73	13.17	652.2	186	0	0	1	1	1	16.46	14.38	779.2	127	6.14	626.1	326.1	0	417.4	344.4	0.23	0	-8.23	30.4	28.6	30.4
148	20211020BS04	1	UU试验	12.13	3.48	200	0	-1	73	935.9	0	74.8	13.24	650.8	186	0	0	1	1	1	16.55	14.38	777.8	127	6.12	625.4	325.4	0	416.9	343.9	0.24	0	-8.28	30.4	28.6	30.4
149	20211020BS04	1	UU试验	12.23	3.5	200	0	-1	73	941	0	74.8	13.34	654.4	186	0	0	1	1	1	16.68	14.38	781.4	127	6.15	627.2	327.2	0	418.1	345.1	0.23	0	-8.34	30.4	28.6	30.4
150	20211020BS04	1	UU试验	12.3	3.51	200	0	-1	73	942.7	0	74.8	13.42	655.6	186	0	0	1	1	1	16.77	14.45	782.6	127	6.16	627.8	327.8	0	418.5	345.5	0.23	0	-8.39	30.4	28.6	30.4
151	20211020BS04	1	UU试验	12.38	3.52	200	0	-1	73	947	0	74.8	13.49	655.4	186	0	0	1	1	1	16.86	14.45	782.4	127	6.16	627.7	327.7	0	418.5	345.5	0.23	0	-8.43	30.4	28.5	30.4
152	20211020BS04	1	UU试验	12.47	3.53	200	0	-1	74	949.5	0	74.8	13.59	657.1	186	0	0	1	1	1	16.99	14.45	783.1	126	6.22	628.55	328.55	0	419	345	0.23	0	-8.49	30.4	28.6	30.4
153	20211020BS04	1	UU试验	12.55	3.54	200	0	-1	73	951.2	0	74.8	13.66	658.3	186	0	0	1	1	1	17.08	14.45	785.3	127	6.18	629.15	329.15	0	419.4	346.4	0.23	0	-8.54	30.4	28.5	30.4
154	20211020BS04	1	UU试验	12.63	3.55	200	0	-1	74	953.8	0	74.8	13.76	660.1	186	0	0	1	1	1	17.2	14.51	786.1	126	6.24	630.05	330.05	0	420	346	0.23	0	-8.6	30.4	28.5	30.4
155	20211020BS04	1	UU试验	12.72	3.57	200	0	-1	74	956.4	0	74.8	13.83	659.1	186	0	0	1	1	1	17.29	14.51	785.1	126	6.23	629.55	329.55	0	419.7	345.7	0.23	0	-8.65	30.4	28.5	30.4
156	20211020BS04	1	UU试验	12.8	3.58	200	0	-1	74	959.8	0	74.8	13.93	661.5	186	0	0	1	1	1	17.41	14.51	787.5	126	6.25	630.75	330.75	0	420.5	346.5	0.23	0	-8.71	30.4	28.5	30.4
157	20211020BS04	1	UU试验	12.88	3.59	200	0	-1	74	962.4	0	74.8	14	663.3	186	0	0	1	1	1	17.5	14.51	789.3	126	6.26	631.65	331.65	0	421.1	347.1	0.23	0	-8.75	30.4	28.5	30.4
158	20211020BS04	1	UU试验	12.97	3.6	200	0	-1	74	965.8	0	74.8	14.1	665.6	186	0	0	1	1	1	17.63	14.58	791.6	126	6.28	632.8	332.8	0	421.9	347.9	0.23	0	-8.82	30.4	28.5	30.4
159	20211020BS04	1	UU试验	13.05	3.61	200	0	-1	74	968.4	0	74.8	14.17	664.2	186	0	0	1	1	1	17.71	14.58	790.2	126	6.27	632.1	332.1	0	421.4	347.4	0.23	0	-8.86	30.3	28.5	30.4
160	20211020BS04	1	UU试验	13.13	3.62	200	0	-1	74	973.5	0	74.8	14.26	667.7	186	0	0	1	1	1	17.83	14.58	793.7	126	6.3	633.85	333.85	0	422.6	348.6	0.23	0	-8.91	30.4	28.5	30.4
161	20211020BS04	1	UU试验	13.22	3.64	200	0	-1	74	975.2	0	74.8	14.33	668.9	186	0	0	1	1	1	17.91	14.65	794.9	126	6.31	634.45	334.45	0	423	349	0.23	0	-8.96	30.3	28.5	30.3
162	20211020BS04	1	UU试验	13.3	3.65	200	0	-1	74	979.5	0	74.8	14.43	668.6	186	0	0	1	1	1	18.04	14.65	794.6	126	6.31	634.3	334.3	0	422.9	348.9	0.23	0	-9.02	30.3	28.5	30.3
163	20211020BS04	1	UU试验	13.38	3.66	200	0	-1	75	982.9	0	74.8	14.5	670.9	186	0	0	1	1	1	18.13	14.65	795.9	125	6.37	635.45	335.45	0	423.6	348.6	0.23	0	-9.07	30.3	28.5	30.3
164	20211020BS04	1	UU试验	13.47	3.67	200	0	-1	75	985.5	0	74.8	14.6	672.7	186	0	0	1	1	1	18.25	14.65	797.7	125	6.38	636.35	336.35	0	424.2	349.2	0.23	0	-9.13	30.3	28.5	30.3
165	20211020BS04	1	UU试验	13.55	3.68	200	0	-1	75	987.2	0	74.8	14.68	673.9	186	0	0	1	1	1	18.35	14.72	798.9	125	6.39	636.95	336.95	0	424.6	349.6	0.23	0	-9.18	30.3	28.5	30.3
166	20211020BS04	1	UU试验	13.63	3.69	200	0	-1	75	990.6	0	76.6	14.78	673	186	0	0	1	1	1	18.48	14.72	798	125	6.38	636.5	336.5	0	424.3	349.3	0.23	0	-9.24	30.3	28.5	30.3
167	20211020BS04	1	UU试验	13.72	3.7	200	0	-1	75	993.2	0	76.6	14.85	674.7	186	0	0	1	1	1	18.56	14.72	799.7	125	6.4	637.35	337.35	0	424.9	349.9	0.23	0	-9.28	30.3	28.5	30.3
168	20211020BS04	1	UU试验	13.8	3.71	200	0	-1	75	997.4	0	76.6	14.96	677.6	186	0	0	1	1	1	18.7	14.79	802.6	125	6.42	638.8	338.8	0	425.9	350.9	0.23	0	-9.35	30.3	28.5	30.3
169	20211020BS04	1	UU试验	13.88	3.73	200	0	-1	75	999.2	0	76.6	15.03	675.6	186	0	0	1	1	1	18.79	14.79	800.6	125	6.4	637.8	337.8	0	425.2	350.2	0.23	0	-9.4	30.3	28.5	30.3
170	20211020BS04	1	UU试验	13.97	3.74	200	0	-1	75	1002.6	0	76.6	15.14	677.9	186	0	0	1	1	1	18.93	14.79	802.9	125	6.42	638.95	338.95	0	426	351	0.23	0	-9.47	30.3	28.5	30.3
171	20211020BS04	1	UU试验	14.05	3.75	200	0	-1	75	1006	0	76.6	15.21	680.2	186	0	0	1	1	1	19.01	14.79	805.2	125	6.44	640.1	340.1	0	426.7	351.7	0.23	0	-9.51	30.3	28.5	30.3
172	20211020BS04	1	UU试验	14.13	3.76	200	0	-1	75	1008.6	0	76.6	15.32	681.9	186	0	0	1	1	1	19.15	14.85	806.9	125	6.46	640.95	340.95	0	427.3	352.3	0.23	0	-9.57	30.3	28.5	30.3
173	20211020BS04	1	UU试验	14.22	3.77	200	0	-1	76	1011.1	0	76.6	15.39	680.9	186	0	0	1	1	1	19.24	14.85	804.9	124	6.49	640.45	340.45	0	427	351	0.23	0	-9.62	30.3	28.5	30.3
174	20211020BS04	1	UU试验	14.3	3.78	200	0	-1	76	1015.4	0	76.6	15.49	683.8	186	0	0	1	1	1	19.36	14.85	807.8	124	6.51	641.9	341.9	0	427.9	351.9	0.23	0	-9.68	30.3	28.5	30.3
175	20211020BS04	1	UU试验	14.38	3.79	200	0	-1	75	1018	0	76.6	15.56	685.5	186	0	0	1	1	1	19.45	14.92	810.5	125	6.48	642.75	342.75	0	428.5	353.5	0.23	0	-9.73	30.3	28.5	30.3
176	20211020BS04	1	UU试验	14.47	3.8	200	0	-1	76	1022.3	0	76.6	15.67	685.2	186	0	0	1	1	1	19.59	14.92	809.2	124	6.53	642.6	342.6	0	428.4	352.4	0.23	0	-9.8	30.3	28.5	30.3
177	20211020BS04	1	UU试验	14.55	3.81	200	0	-1	76	1024	0	76.6	15.74	686.3	186	0	0	1	1	1	19.68	14.92	810.3	124	6.53	643.15	343.15	0	428.8	352.8	0.23	0	-9.84	30.3	28.5	30.3
178	20211020BS04	1	UU试验	14.63	3.83	200	0	-1	76	1024.8	0	76.6	15.85	686.9	186	0	0	1	1	1	19.81	14.99	810.9	124	6.54	643.45	343.45	0	429	353	0.23	0	-9.91	30.3	28.5	30.3
179	20211020BS04	1	UU试验	14.72	3.84	200	0	-1	76	1025.7	0	76.6	15.92	684.3	186	0	0	1	1	1	19.9	14.99	808.3	124	6.52	642.15	342.15	0	428.1	352.1	0.23	0	-9.95	30.3	28.5	30.3
180	20211020BS04	1	UU试验	14.8	3.85	200	0	-1	76	1029.1	0	76.6	16.02	686.5	186	0	0	1	1	1	20.03	14.99	810.5	124	6.54	643.25	343.25	0	428.8	352.8	0.23	0	-10.02	30.3	28.5	30.3
181	20211020BS04	1	UU试验	14.88	3.86	199	0	-1	76	1031.7	0	76.6	16.09	688.3	186	0	0	1	1	1	20.11	14.99	811.3	123	6.6	642.65	344.15	0	428.4	352.4	0.22	0	-10.06	30.3	28.5	30.3
182	20211020BS04	1	UU试验	14.97	3.87	199	0	-1	76	1035.9	0	76.6	16.2	691.1	186	0	0	1	1	1	20.25	15.06	814.1	123	6.62	644.05	345.55	0	429.4	353.4	0.22	0	-10.13	30.3	28.5	30.3
183	20211020BS04	1	UU试验	15.05	3.88	199	0	-1	76	1040.2	0	76.6	16.27	690.7	186	0	0	1	1	1	20.34	15.06	813.7	123	6.62	643.85	345.35	0	429.2	353.2	0.22	0	-10.17	30.3	28.5	30.3
184	20211020BS04	1	UU试验	15.13	3.89	199	0	-1	76	1042.8	0	76.6	16.38	692.4	186	0	0	1	1	1	20.48	15.06	815.4	123	6.63	644.7	346.2	0	429.8	353.8	0.22	0	-10.24	30.3	28.5	30.3
185	20211020BS04	1	UU试验	15.22	3.9	200	0	-1	76	1044.5	0	76.6	16.45	693.6	186	0	0	1	1	1	20.56	15.13	817.6	124	6.59	646.8	346.8	0	431.2	355.2	0.22	0	-10.28	30.3	28.5	30.3
186	20211020BS04	1	UU试验	15.3	3.91	199	0	-1	76	1047.1	0	76.6	16.56	692.1	186	0	0	1	1	1	20.7	15.13	815.1	123	6.63	644.55	346.05	0	429.7	353.7	0.22	0	-10.35	30.3	28.5	30.3
187	20211020BS04	1	UU试验	15.38	3.92	200	0	-1	76	1048.8	0	76.6	16.63	693.2	186	0	0	1	1	1	20.79	15.13	817.2	124	6.59	646.6	346.6	0	431.1	355.1	0.22	0	-10.4	30.3	28.5	30.3
188	20211020BS04	1	UU试验	15.47	3.93	200	0	-1	77	1050.5	0	78.4	16.74	694.3	186	0	0	1	1	1	20.93	15.2	817.3	123	6.64	647.15	347.15	0	431.4	354.4	0.22	0	-10.47	30.3	28.5	30.3
189	20211020BS04	1	UU试验	15.55	3.94	199	0	-1	76	1053	0	76.6	16.81	692.8	186	0	0	1	1	1	21.01	15.2	815.8	123	6.63	644.9	346.4	0	429.9	353.9	0.22	0	-10.51	30.2	28.5	30.3
190	20211020BS04	1	UU试验	15.63	3.95	200	0	-1	77	1057.3	0	78.4	16.92	695.6	186	0	0	1	1	1	21.15	15.2	818.6	123	6.66	647.8	347.8	0	431.9	354.9	0.22	0	-10.57	30.3	28.5	30.3
191	20211020BS04	1	UU试验	15.72	3.96	200	0	-1	76	1059	0	78.4	16.99	696.7	186	0	0	1	1	1	21.24	15.27	820.7	124	6.62	648.35	348.35	0	432.2	356.2	0.22	0	-10.62	30.3	28.5	30.3
192	20211020BS04	1	UU试验	15.8	3.97	199	0	-1	76	1060.7	0	78.4	17.1	694.6	186	0	0	1	1	1	21.38	15.27	817.6	123	6.65	645.8	347.3	0	430.5	354.5	0.22	0	-10.69	30.2	28.5	30.3
193	20211020BS04	1	UU试验	15.88	3.99	200	0	-1	77	1063.3	0	78.4	17.17	696.3	186	0	0	1	1	1	21.46	15.27	819.3	123	6.66	648.15	348.15	0	432.1	355.1	0.22	0	-10.73	30.3	28.5	30.3
194	20211020BS04	1	UU试验	15.97	4	200	0	-1	77	1065.9	0	78.4	17.28	698	186	0	0	1	1	1	21.6	15.34	821	123	6.67	649	349	0	432.7	355.7	0.22	0	-10.8	30.2	28.5	30.3
195	20211020BS04	1	UU试验	16.05	4.01	200	0	-1	77	1067.6	0	78.4	17.35	696	186	0	0	1	1	1	21.69	15.34	819	123	6.66	648	348	0	432	355	0.22	0	-10.85	30.2	28.5	30.3
196	20211020BS04	1	UU试验	16.13	4.02	200	0	-1	77	1071	0	78.4	17.45	698.2	186	0	0	1	1	1	21.81	15.34	821.2	123	6.68	649.1	349.1	0	432.7	355.7	0.22	0	-10.91	30.2	28.5	30.3
197	20211020BS04	1	UU试验	16.22	4.03	200	0	-1	77	1073.6	0	78.4	17.53	699.9	186	0	0	1	1	1	21.91	15.34	822.9	123	6.69	649.95	349.95	0	433.3	356.3	0.22	0	-10.96	30.2	28.5	30.3
198	20211020BS04	1	UU试验	16.3	4.04	200	0	-1	77	1077	0	78.4	17.63	702.1	186	0	0	1	1	1	22.04	15.41	825.1	123	6.71	651.05	351.05	0	434	357	0.22	0	-11.02	30.2	28.5	30.3
199	20211020BS04	1	UU试验	16.38	4.05	200	0	-1	77	1077.9	0	78.4	17.7	699.5	186	0	0	1	1	1	22.13	15.41	822.5	123	6.69	649.75	349.75	0	433.2	356.2	0.22	0	-11.07	30.2	28.5	30.3
200	20211020BS04	1	UU试验	16.47	4.06	200	0	-1	77	1080.4	0	78.4	17.81	701.1	186	0	0	1	1	1	22.26	15.41	824.1	123	6.7	650.55	350.55	0	433.7	356.7	0.22	0	-11.13	30.2	28.5	30.3
201	20211020BS04	1	UU试验	16.55	4.07	200	0	-1	77	1082.1	0	78.4	17.88	702.2	186	0	0	1	1	1	22.35	15.48	825.2	123	6.71	651.1	351.1	0	434.1	357.1	0.22	0	-11.18	30.2	28.5	30.3
202	20211020BS04	1	UU试验	16.63	4.08	200	0	-1	77	1084.7	0	78.4	17.98	700.7	186	0	0	1	1	1	22.48	15.48	823.7	123	6.7	650.35	350.35	0	433.6	356.6	0.22	0	-11.24	30.2	28.5	30.3
203	20211020BS04	1	UU试验	16.72	4.09	200	0	-1	77	1087.3	0	78.4	18.05	702.4	186	0	0	1	1	1	22.56	15.48	825.4	123	6.71	651.2	351.2	0	434.1	357.1	0.22	0	-11.28	30.2	28.5	30.3
204	20211020BS04	1	UU试验	16.8	4.1	200	0	-1	77	1090.7	0	78.4	18.16	704.6	186	0	0	1	1	1	22.7	15.54	827.6	123	6.73	652.3	352.3	0	434.9	357.9	0.22	0	-11.35	30.2	28.5	30.3
205	20211020BS04	1	UU试验	16.88	4.11	200	0	-1	77	1092.4	0	78.4	18.23	703	186	0	0	1	1	1	22.79	15.54	826	123	6.72	651.5	351.5	0	434.3	357.3	0.22	0	-11.4	30.2	28.5	30.3
206	20211020BS04	1	UU试验	16.97	4.12	200	0	-1	77	1095.8	0	78.4	18.33	705.1	186	0	0	1	1	1	22.91	15.54	828.1	123	6.73	652.55	352.55	0	435	358	0.22	0	-11.46	30.2	28.5	30.3
207	20211020BS04	1	UU试验	17.05	4.13	200	0	-1	77	1098.4	0	78.4	18.4	706.8	186	0	0	1	1	1	23	15.61	829.8	123	6.75	653.4	353.4	0	435.6	358.6	0.22	0	-11.5	30.2	28.5	30.3
208	20211020BS04	1	UU试验	17.13	4.14	200	0	-1	77	1101.8	0	78.4	18.5	705.8	186	0	0	1	1	1	23.13	15.61	828.8	123	6.74	652.9	352.9	0	435.3	358.3	0.22	0	-11.57	30.2	28.4	30.3
209	20211020BS04	1	UU试验	17.22	4.15	200	0	-1	77	1103.5	0	78.4	18.57	706.9	186	0	0	1	1	1	23.21	15.61	829.9	123	6.75	653.45	353.45	0	435.6	358.6	0.22	0	-11.61	30.2	28.5	30.3
210	20211020BS04	1	UU试验	17.3	4.16	200	0	-1	77	1106.1	0	78.4	18.67	708.6	186	0	0	1	1	1	23.34	15.69	831.6	123	6.76	654.3	354.3	0	436.2	359.2	0.22	0	-11.67	30.2	28.5	30.3
211	20211020BS04	1	UU试验	17.38	4.17	200	0	-1	77	1107.8	0	78.4	18.74	706.1	186	0	0	1	1	1	23.43	15.69	829.1	123	6.74	653.05	353.05	0	435.4	358.4	0.22	0	-11.72	30.2	28.4	30.2
212	20211020BS04	1	UU试验	17.47	4.18	200	0	-1	77	1111.2	0	78.4	18.84	708.2	186	0	0	1	1	1	23.55	15.69	831.2	123	6.76	654.1	354.1	0	436.1	359.1	0.22	0	-11.78	30.2	28.5	30.3
213	20211020BS04	1	UU试验	17.55	4.19	200	0	-1	77	1113.8	0	78.4	18.91	709.9	186	0	0	1	1	1	23.64	15.69	832.9	123	6.77	654.95	354.95	0	436.6	359.6	0.22	0	-11.82	30.2	28.4	30.3
214	20211020BS04	1	UU试验	17.63	4.2	200	0	-1	77	1116.3	0	78.4	19.01	711.5	186	0	0	1	1	1	23.76	15.76	834.5	123	6.78	655.75	355.75	0	437.2	360.2	0.22	0	-11.88	30.2	28.4	30.2
215	20211020BS04	1	UU试验	17.72	4.21	200	0	-1	77	1117.2	0	78.4	19.08	708.9	186	0	0	1	1	1	23.85	15.76	831.9	123	6.76	654.45	354.45	0	436.3	359.3	0.22	0	-11.93	30.2	28.4	30.2
216	20211020BS04	1	UU试验	17.8	4.22	200	0	-1	77	1119.8	0	78.4	19.18	710.5	186	0	0	1	1	1	23.98	15.76	833.5	123	6.78	655.25	355.25	0	436.8	359.8	0.22	0	-11.99	30.2	28.4	30.2
217	20211020BS04	1	UU试验	17.88	4.23	200	0	-1	78	1120.6	0	78.4	19.25	711	186	0	0	1	1	1	24.06	15.83	833	122	6.83	655.5	355.5	0	437	359	0.22	0	-12.03	30.2	28.4	30.2
218	20211020BS04	1	UU试验	17.97	4.24	200	0	-1	77	1124	0	78.4	19.34	710	186	0	0	1	1	1	24.18	15.83	833	123	6.77	655	355	0	436.7	359.7	0.22	0	-12.09	30.2	28.4	30.2
219	20211020BS04	1	UU试验	18.05	4.25	200	0	-1	77	1125.8	0	78.4	19.41	711.2	186	0	0	1	1	1	24.26	15.83	834.2	123	6.78	655.6	355.6	0	437.1	360.1	0.22	0	-12.13	30.2	28.4	30.2
220	20211020BS04	1	UU试验	18.13	4.26	200	0	-1	78	1130	0	78.4	19.51	713.8	186	0	0	1	1	1	24.39	15.9	835.8	122	6.85	656.9	356.9	0	437.9	359.9	0.22	0	-12.2	30.2	28.4	30.2
221	20211020BS04	1	UU试验	18.22	4.27	200	0	-1	77	1130.9	0	78.4	19.58	711.3	186	0	0	1	1	1	24.48	15.9	834.3	123	6.78	655.65	355.65	0	437.1	360.1	0.22	0	-12.24	30.2	28.4	30.2
222	20211020BS04	1	UU试验	18.3	4.28	200	0	-1	77	1132.6	0	78.4	19.68	712.3	186	0	0	1	1	1	24.6	15.9	835.3	123	6.79	656.15	356.15	0	437.4	360.4	0.22	0	-12.3	30.2	28.4	30.2
223	20211020BS04	1	UU试验	18.38	4.29	200	0	-1	78	1135.2	0	78.4	19.75	714	186	0	0	1	1	1	24.69	15.97	836	122	6.85	657	357	0	438	360	0.22	0	-12.35	30.2	28.4	30.2
224	20211020BS04	1	UU试验	18.47	4.3	200	0	-1	78	1139.4	0	78.4	19.85	713.5	186	0	0	1	1	1	24.81	15.97	835.5	122	6.85	656.75	356.75	0	437.8	359.8	0.22	0	-12.41	30.2	28.4	30.2
225	20211020BS04	1	UU试验	18.55	4.31	200	0	-1	78	1139.4	0	78.4	19.92	713.5	186	0	0	1	1	1	24.9	15.97	835.5	122	6.85	656.75	356.75	0	437.8	359.8	0.22	0	-12.45	30.2	28.4	30.2
226	20211020BS04	1	UU试验	18.63	4.32	200	0	-1	78	1142	0	78.4	20.03	715.1	186	0	0	1	1	1	25.04	16.04	837.1	122	6.86	657.55	357.55	0	438.4	360.4	0.22	0	-12.52	30.2	28.4	30.2
227	20211020BS04	1	UU试验	18.72	4.33	199	0	-1	77	1143.7	0	78.4	20.1	713	186	0	0	1	1	1	25.13	16.04	835	122	6.84	655	356.5	0	436.7	359.7	0.22	0	-12.57	30.1	28.4	30.2
228	20211020BS04	1	UU试验	18.8	4.34	200	0	-1	77	1147.1	0	78.4	20.2	715.1	186	0	0	1	1	1	25.25	16.04	838.1	123	6.81	657.55	357.55	0	438.4	361.4	0.22	0	-12.63	30.1	28.4	30.2
229	20211020BS04	1	UU试验	18.88	4.35	200	0	-1	78	1149.7	0	78.4	20.27	716.8	186	0	0	1	1	1	25.34	16.11	838.8	122	6.88	658.4	358.4	0	438.9	360.9	0.22	0	-12.67	30.1	28.4	30.2
230	20211020BS04	1	UU试验	18.97	4.36	200	0	-1	78	1152.3	0	78.4	20.38	715.3	186	0	0	1	1	1	25.48	16.11	837.3	122	6.86	657.65	357.65	0	438.4	360.4	0.22	0	-12.74	30.1	28.4	30.2
231	20211020BS04	1	UU试验	19.05	4.36	200	0	-1	78	1154	0	78.4	20.45	716.3	186	0	0	1	1	1	25.56	16.11	838.3	122	6.87	658.15	358.15	0	438.8	360.8	0.22	0	-12.78	30.1	28.4	30.2
232	20211020BS04	1	UU试验	19.13	4.37	200	0	-1	78	1156.6	0	78.4	20.56	717.9	186	0	0	1	1	1	25.7	16.18	839.9	122	6.88	658.95	358.95	0	439.3	361.3	0.22	0	-12.85	30.1	28.4	30.2
233	20211020BS04	1	UU试验	19.22	4.38	200	0	-1	78	1158.3	0	78.4	20.63	715.9	186	0	0	1	1	1	25.79	16.18	837.9	122	6.87	657.95	357.95	0	438.6	360.6	0.22	0	-12.9	30.1	28.4	30.2
234	20211020BS04	1	UU试验	19.3	4.39	200	0	-1	78	1159.1	0	78.4	20.73	716.4	186	0	0	1	1	1	25.91	16.18	838.4	122	6.87	658.2	358.2	0	438.8	360.8	0.22	0	-12.96	30.1	28.4	30.2
235	20211020BS04	1	UU试验	19.38	4.4	200	0	-1	78	1159.1	0	78.4	20.8	716.4	186	0	0	1	1	1	26	16.25	838.4	122	6.87	658.2	358.2	0	438.8	360.8	0.22	0	-13	30.1	28.4	30.2
236	20211020BS04	1	UU试验	19.47	4.41	200	0	-1	78	1161.7	0	78.4	20.9	714.9	186	0	0	1	1	1	26.12	16.25	836.9	122	6.86	657.45	357.45	0	438.3	360.3	0.22	0	-13.06	30.1	28.4	30.2
237	20211020BS04	1	UU试验	19.55	4.42	200	0	-1	78	1164.3	0	80.3	20.97	716.5	186	0	0	1	1	1	26.21	16.25	838.5	122	6.87	658.25	358.25	0	438.8	360.8	0.22	0	-13.11	30.1	28.4	30.2
238	20211020BS04	1	UU试验	19.63	4.43	200	0	-1	78	1167.7	0	78.4	21.08	718.6	186	0	0	1	1	1	26.35	16.32	840.6	122	6.89	659.3	359.3	0	439.5	361.5	0.22	0	-13.18	30.1	28.4	30.2
239	20211020BS04	1	UU试验	19.72	4.44	200	0	-1	78	1168.5	0	78.4	21.15	716	186	0	0	1	1	1	26.44	16.32	838	122	6.87	658	358	0	438.7	360.7	0.22	0	-13.22	30.1	28.4	30.2
240	20211020BS04	1	UU试验	19.8	4.45	200	0	-1	78	1172	0	78.4	21.25	718.1	186	0	0	1	1	1	26.56	16.32	840.1	122	6.89	659.05	359.05	0	439.4	361.4	0.22	0	-13.28	30.1	28.4	30.2
241	20211020BS04	1	UU试验	19.88	4.46	200	0	-1	78	1176.2	0	78.4	21.33	720.7	186	0	0	1	1	1	26.66	16.39	842.7	122	6.91	660.35	360.35	0	440.2	362.2	0.22	0	-13.33	30.1	28.4	30.2
242	20211020BS04	1	UU试验	19.97	4.47	200	0	-1	78	1178.8	0	80.3	21.43	719.2	186	0	0	1	1	1	26.79	16.39	841.2	122	6.9	659.6	359.6	0	439.7	361.7	0.22	0	-13.4	30.1	28.4	30.2
243	20211020BS04	1	UU试验	20.05	4.48	200	0	-1	78	1180.5	0	78.4	21.5	720.3	186	0	0	1	1	1	26.88	16.39	842.3	122	6.9	660.15	360.15	0	440.1	362.1	0.22	0	-13.44	30.1	28.4	30.2
244	20211020BS04	1	UU试验	20.13	4.49	200	0	-1	78	1181.4	0	78.4	21.61	720.8	186	0	0	1	1	1	27.01	16.47	842.8	122	6.91	660.4	360.4	0	440.3	362.3	0.22	0	-13.51	30.1	28.4	30.2
245	20211020BS04	1	UU试验	20.22	4.5	200	0	-1	78	1182.2	0	78.4	21.69	717.8	186	0	0	1	1	1	27.11	16.47	839.8	122	6.88	658.9	358.9	0	439.3	361.3	0.22	0	-13.56	30.1	28.4	30.2
246	20211020BS04	1	UU试验	20.3	4.51	200	0	-1	78	1183.1	0	78.4	21.79	718.3	186	0	0	1	1	1	27.24	16.47	840.3	122	6.89	659.15	359.15	0	439.4	361.4	0.22	0	-13.62	30.1	28.4	30.2
247	20211020BS04	1	UU试验	20.38	4.51	200	0	-1	78	1185.6	0	78.4	21.86	719.9	186	0	0	1	1	1	27.33	16.54	841.9	122	6.9	659.95	359.95	0	440	362	0.22	0	-13.67	30.1	28.4	30.2
248	20211020BS04	1	UU试验	20.47	4.52	200	0	-1	78	1186.5	0	78.4	21.97	717.4	186	0	0	1	1	1	27.46	16.54	839.4	122	6.88	658.7	358.7	0	439.1	361.1	0.22	0	-13.73	30.1	28.4	30.2
249	20211020BS04	1	UU试验	20.55	4.53	200	0	-1	78	1188.2	0	78.4	22.04	718.4	186	0	0	1	1	1	27.55	16.54	840.4	122	6.89	659.2	359.2	0	439.5	361.5	0.22	0	-13.78	30.1	28.4	30.1
250	20211020BS04	1	UU试验	20.63	4.54	200	0	-1	78	1190.8	0	78.4	22.15	720	186	0	0	1	1	1	27.69	16.61	842	122	6.9	660	360	0	440	362	0.22	0	-13.85	30.1	28.4	30.2
251	20211020BS04	1	UU试验	20.72	4.55	200	0	-1	78	1193.3	0	78.4	22.22	718.4	186	0	0	1	1	1	27.78	16.61	840.4	122	6.89	659.2	359.2	0	439.5	361.5	0.22	0	-13.89	30.1	28.4	30.2
252	20211020BS04	1	UU试验	20.8	4.56	199	0	-1	78	1195	0	78.4	22.33	719.4	186	0	0	1	1	1	27.91	16.68	840.4	121	6.95	658.2	359.7	0	438.8	360.8	0.22	0	-13.96	30.1	28.4	30.1
253	20211020BS04	1	UU试验	20.88	4.57	200	0	-1	78	1195	0	78.4	22.4	716.4	186	0	0	1	1	1	28	16.68	838.4	122	6.87	658.2	358.2	0	438.8	360.8	0.22	0	-14	30.1	28.4	30.2
254	20211020BS04	1	UU试验	20.97	4.58	199	0	-1	78	1198.5	0	78.4	22.5	718.5	186	0	0	1	1	1	28.13	16.68	839.5	121	6.94	657.75	359.25	0	438.5	360.5	0.22	0	-14.07	30.1	28.4	30.1
255	20211020BS04	1	UU试验	21.05	4.59	200	0	-1	78	1201	0	78.4	22.58	720	186	0	0	1	1	1	28.23	16.76	842	122	6.9	660	360	0	440	362	0.22	0	-14.12	30.1	28.4	30.1
256	20211020BS04	1	UU试验	21.13	4.6	200	0	-1	78	1201.9	0	78.4	22.69	717.1	186	0	0	1	1	1	28.36	16.76	839.1	122	6.88	658.55	358.55	0	439	361	0.22	0	-14.18	30.1	28.4	30.1
257	20211020BS04	1	UU试验	21.22	4.61	200	0	-1	78	1202.7	0	78.4	22.76	717.6	186	0	0	1	1	1	28.45	16.76	839.6	122	6.88	658.8	358.8	0	439.2	361.2	0.22	0	-14.23	30.1	28.4	30.1
258	20211020BS04	1	UU试验	21.3	4.62	200	0	-1	78	1206.2	0	78.4	22.86	719.7	186	0	0	1	1	1	28.58	16.83	841.7	122	6.9	659.85	359.85	0	439.9	361.9	0.22	0	-14.29	30.1	28.4	30.1
259	20211020BS04	1	UU试验	21.38	4.62	200	0	-1	78	1207.9	0	78.4	22.93	717.7	186	0	0	1	1	1	28.66	16.83	839.7	122	6.88	658.85	358.85	0	439.2	361.2	0.22	0	-14.33	30.1	28.4	30.1
260	20211020BS04	1	UU试验	21.47	4.63	200	0	-1	78	1211.3	0	78.4	23.03	719.7	186	0	0	1	1	1	28.79	16.83	841.7	122	6.9	659.85	359.85	0	439.9	361.9	0.22	0	-14.4	30.1	28.3	30.1
261	20211020BS04	1	UU试验	21.55	4.64	200	0	-1	78	1215.6	0	80.3	23.1	722.3	186	0	0	1	1	1	28.88	16.9	844.3	122	6.92	661.15	361.15	0	440.8	362.8	0.22	0	-14.44	30.1	28.3	30.1
262	20211020BS04	1	UU试验	21.63	4.65	200	0	-1	78	1218.1	0	78.4	23.21	720.8	186	0	0	1	1	1	29.01	16.9	842.8	122	6.91	660.4	360.4	0	440.3	362.3	0.22	0	-14.51	30.1	28.3	30.1
263	20211020BS04	1	UU试验	21.72	4.66	200	0	-1	78	1219	0	80.3	23.28	721.3	186	0	0	1	1	1	29.1	16.9	843.3	122	6.91	660.65	360.65	0	440.4	362.4	0.22	0	-14.55	30.1	28.3	30.1
264	20211020BS04	1	UU试验	21.8	4.67	200	0	-1	78	1222.4	0	78.4	23.38	723.3	186	0	0	1	1	1	29.23	16.97	845.3	122	6.93	661.65	361.65	0	441.1	363.1	0.22	0	-14.62	30	28.3	30.1
265	20211020BS04	1	UU试验	21.88	4.68	200	0	-1	78	1224.1	0	78.4	23.45	721.3	186	0	0	1	1	1	29.31	16.97	843.3	122	6.91	660.65	360.65	0	440.4	362.4	0.22	0	-14.66	30	28.3	30.1
266	20211020BS04	1	UU试验	21.97	4.69	200	0	-1	78	1226.7	0	78.4	23.55	722.9	186	0	0	1	1	1	29.44	16.97	844.9	122	6.93	661.45	361.45	0	441	363	0.22	0	-14.72	30	28.3	30.1
267	20211020BS04	1	UU试验	22.05	4.7	200	0	-1	78	1228.4	0	78.4	23.62	723.9	186	0	0	1	1	1	29.53	17.05	845.9	122	6.93	661.95	361.95	0	441.3	363.3	0.22	0	-14.77	30	28.3	30.1
268	20211020BS04	1	UU试验	22.13	4.7	200	0	-1	78	1231	0	78.4	23.72	722	186	0	0	1	1	1	29.65	17.05	844	122	6.92	661	361	0	440.7	362.7	0.22	0	-14.83	30	28.3	30.1
269	20211020BS04	1	UU试验	22.22	4.71	200	0	-1	78	1232.7	0	78.4	23.79	723	186	0	0	1	1	1	29.74	17.05	845	122	6.93	661.5	361.5	0	441	363	0.22	0	-14.87	30	28.3	30.1
270	20211020BS04	1	UU试验	22.3	4.72	200	0	-1	78	1235.3	0	78.4	23.89	724.5	186	0	0	1	1	1	29.86	17.12	846.5	122	6.94	662.25	362.25	0	441.5	363.5	0.22	0	-14.93	30	28.3	30.1
271	20211020BS04	1	UU试验	22.38	4.73	200	0	-1	78	1237	0	78.4	23.96	722.5	186	0	0	1	1	1	29.95	17.12	844.5	122	6.92	661.25	361.25	0	440.8	362.8	0.22	0	-14.98	30	28.3	30.1
272	20211020BS04	1	UU试验	22.47	4.74	200	0	-1	78	1238.7	0	78.4	24.06	723.5	186	0	0	1	1	1	30.08	17.19	845.5	122	6.93	661.75	361.75	0	441.2	363.2	0.22	0	-15.04	30	28.3	30.1
273	20211020BS04	1	UU试验	22.55	4.75	200	0	-1	78	1239.5	0	78.4	24.12	721.1	186	0	0	1	1	1	30.15	17.19	843.1	122	6.91	660.55	360.55	0	440.4	362.4	0.22	0	-15.08	30	28.3	30.1
274	20211020BS04	1	UU试验	22.63	4.76	200	0	-1	78	1241.2	0	78.4	24.22	722	186	0	0	1	1	1	30.28	17.19	844	122	6.92	661	361	0	440.7	362.7	0.22	0	-15.14	30	28.3	30.1
275	20211020BS04	1	UU试验	22.72	4.77	200	0	-1	78	1243	0	78.4	24.29	723.1	186	0	0	1	1	1	30.36	17.27	845.1	122	6.93	661.55	361.55	0	441	363	0.22	0	-15.18	30	28.3	30.1
276	20211020BS04	1	UU试验	22.8	4.77	200	0	-1	78	1245.5	0	78.4	24.39	721.2	186	0	0	1	1	1	30.49	17.27	843.2	122	6.91	660.6	360.6	0	440.4	362.4	0.22	0	-15.25	30	28.3	30
277	20211020BS04	1	UU试验	22.88	4.78	200	0	-1	78	1248.1	0	78.4	24.45	722.7	186	0	0	1	1	1	30.56	17.27	844.7	122	6.92	661.35	361.35	0	440.9	362.9	0.22	0	-15.28	30	28.3	30.1
278	20211020BS04	1	UU试验	22.97	4.79	200	0	-1	78	1251.5	0	80.3	24.56	724.7	186	0	0	1	1	1	30.7	17.34	846.7	122	6.94	662.35	362.35	0	441.6	363.6	0.22	0	-15.35	30	28.3	30.1
279	20211020BS04	1	UU试验	23.05	4.8	200	0	-1	78	1251.5	0	78.4	24.63	721.7	186	0	0	1	1	1	30.79	17.34	843.7	122	6.92	660.85	360.85	0	440.6	362.6	0.22	0	-15.4	30	28.3	30
280	20211020BS04	1	UU试验	23.13	4.81	200	0	-1	78	1253.2	0	80.3	24.73	722.7	186	0	0	1	1	1	30.91	17.34	844.7	122	6.92	661.35	361.35	0	440.9	362.9	0.22	0	-15.46	30	28.3	30
281	20211020BS04	1	UU试验	23.22	4.82	200	0	-1	78	1256.6	0	80.3	24.8	724.7	186	0	0	1	1	1	31	17.41	846.7	122	6.94	662.35	362.35	0	441.6	363.6	0.22	0	-15.5	30	28.3	30
282	20211020BS04	1	UU试验	23.3	4.83	200	0	-1	78	1260.1	0	78.4	24.91	723.8	186	0	0	1	1	1	31.14	17.41	845.8	122	6.93	661.9	361.9	0	441.3	363.3	0.22	0	-15.57	30	28.3	30
283	20211020BS04	1	UU试验	23.38	4.84	200	0	-1	78	1261.8	0	80.3	24.98	724.8	186	0	0	1	1	1	31.23	17.41	846.8	122	6.94	662.4	362.4	0	441.6	363.6	0.22	0	-15.62	30	28.3	30
284	20211020BS04	1	UU试验	23.47	4.84	200	0	-1	78	1263.5	0	80.3	25.09	725.7	186	0	0	1	1	1	31.36	17.49	847.7	122	6.95	662.85	362.85	0	441.9	363.9	0.22	0	-15.68	30	28.3	30
285	20211020BS04	1	UU试验	23.55	4.85	200	0	-1	78	1264.3	0	80.3	25.16	722.9	186	0	0	1	1	1	31.45	17.49	844.9	122	6.93	661.45	361.45	0	441	363	0.22	0	-15.73	30	28.3	30
286	20211020BS04	1	UU试验	23.63	4.86	200	0	-1	78	1266.9	0	78.4	25.26	724.4	186	0	0	1	1	1	31.58	17.56	846.4	122	6.94	662.2	362.2	0	441.5	363.5	0.22	0	-15.79	30	28.3	30
287	20211020BS04	1	UU试验	23.72	4.87	200	0	-1	78	1267.8	0	80.3	25.33	722	186	0	0	1	1	1	31.66	17.56	844	122	6.92	661	361	0	440.7	362.7	0.22	0	-15.83	30	28.3	30
288	20211020BS04	1	UU试验	23.8	4.88	200	0	-1	78	1268.6	0	78.4	25.44	722.4	186	0	0	1	1	1	31.8	17.56	844.4	122	6.92	661.2	361.2	0	440.8	362.8	0.22	0	-15.9	30	28.3	30
289	20211020BS04	1	UU试验	23.88	4.89	200	0	-1	78	1268.6	0	80.3	25.51	722.4	186	0	0	1	1	1	31.89	17.64	844.4	122	6.92	661.2	361.2	0	440.8	362.8	0.22	0	-15.95	30	28.3	30
290	20211020BS04	1	UU试验	23.97	4.9	200	0	-1	78	1270.3	0	78.4	25.61	720.1	186	0	0	1	1	1	32.01	17.64	842.1	122	6.9	660.05	360.05	0	440	362	0.22	0	-16	30	28.3	30
291	20211020BS04	1	UU试验	24.05	4.9	200	0	-1	78	1272.9	0	78.4	25.68	721.6	186	0	0	1	1	1	32.1	17.71	843.6	122	6.91	660.8	360.8	0	440.5	362.5	0.22	0	-16.05	30	28.3	30
292	20211020BS04	1	UU试验	24.13	4.91	200	0	-1	78	1275.5	0	78.4	25.79	720.2	186	0	0	1	1	1	32.24	17.71	842.2	122	6.9	660.1	360.1	0	440.1	362.1	0.22	0	-16.12	30	28.3	30
293	20211020BS04	1	UU试验	24.22	4.92	200	0	-1	78	1276.3	0	80.3	25.86	720.7	186	0	0	1	1	1	32.33	17.71	842.7	122	6.91	660.35	360.35	0	440.2	362.2	0.22	0	-16.16	30	28.3	30
294	20211020BS04	1	UU试验	24.3	4.93	200	0	-1	78	1277.2	0	78.4	25.96	721.2	186	0	0	1	1	1	32.45	17.79	843.2	122	6.91	660.6	360.6	0	440.4	362.4	0.22	0	-16.23	30	28.3	30
295	20211020BS04	1	UU试验	24.38	4.94	200	0	-1	78	1279.7	0	78.4	26.03	719.3	186	0	0	1	1	1	32.54	17.79	841.3	122	6.9	659.65	359.65	0	439.8	361.8	0.22	0	-16.27	30	28.3	30
296	20211020BS04	1	UU试验	24.47	4.95	200	0	-1	78	1282.3	0	78.4	26.13	720.8	186	0	0	1	1	1	32.66	17.79	842.8	122	6.91	660.4	360.4	0	440.3	362.3	0.22	0	-16.33	30	28.3	30
297	20211020BS04	1	UU试验	24.55	4.95	200	0	-1	78	1283.2	0	78.4	26.21	721.3	186	0	0	1	1	1	32.76	17.86	843.3	122	6.91	660.65	360.65	0	440.4	362.4	0.22	0	-16.38	30	28.3	30
298	20211020BS04	1	UU试验	24.63	4.96	200	0	-1	78	1284.9	0	78.4	26.32	719.4	186	0	0	1	1	1	32.9	17.86	841.4	122	6.9	659.7	359.7	0	439.8	361.8	0.22	0	-16.45	30	28.3	30
299	20211020BS04	1	UU试验	24.72	4.97	199	0	-1	78	1284	0	78.4	26.39	718.9	186	0	0	1	1	1	32.99	17.94	839.9	121	6.94	657.95	359.45	0	438.6	360.6	0.22	0	-16.5	30	28.3	30
300	20211020BS04	1	UU试验	24.8	4.98	199	0	-1	78	1285.7	0	80.3	26.49	716.7	186	0	0	1	1	1	33.11	17.94	837.7	121	6.92	656.85	358.35	0	437.9	359.9	0.22	0	-16.56	30	28.3	30
301	20211020BS04	1	UU试验	24.88	4.99	199	0	-1	78	1286.6	0	78.4	26.56	717.2	186	0	0	1	1	1	33.2	17.94	838.2	121	6.93	657.1	358.6	0	438.1	360.1	0.22	0	-16.6	29.9	28.3	30
302	20211020BS04	1	UU试验	24.97	5	200	0	-1	78	1289.1	0	80.3	26.67	718.6	186	0	0	1	1	1	33.34	18.01	840.6	122	6.89	659.3	359.3	0	439.5	361.5	0.22	0	-16.67	30	28.3	30
303	20211020BS04	1	UU试验	25.05	5	199	0	-1	78	1290	0	80.3	26.75	716.3	186	0	0	1	1	1	33.44	18.01	837.3	121	6.92	656.65	358.15	0	437.8	359.8	0.22	0	-16.72	29.9	28.3	30
304	20211020BS04	1	UU试验	25.13	5.01	199	0	-1	78	1290.9	0	78.4	26.86	716.8	186	0	0	1	1	1	33.58	18.09	837.8	121	6.92	656.9	358.4	0	437.9	359.9	0.22	0	-16.79	29.9	28.3	30
