# Supplementary material for: Effect of freeze‒thaw cycles on root–Soil composite mechanical properties and slope stability
Source: PLoS One. 2024 Apr 25;19(4):e0302409. doi: 10.1371/journal.pone.0302409 (PMC11045164; doi:10.1371/journal.pone.0302409)
Supplement: S1 File — (ZIP) [file pone.0302409.s001.zip › Original data/original data/三轴/200kpa/200kpa改/(D4G0,200kpa)20211020BS02_uu_1.xlsx]

## Sheet: _20211020BS02_uu_1
ID	GCID	SpecimenID	TstMode	TimeMin	Squareroot	WeiYa	wytb	FanYa1	KongYa	CR	fytb	TiBian	ZhouXWeiYi	Q1dQ3	TargetWY	TargetFY1	TargetZYLC	TargetStrainSpd	TargetSYWD	TargetZTWD	E1	TuArea	Q11	Q31	Q11cQ31	HalfQ1pQ3	HalfQ1dQ3	Saturation	HalfQ11pQ31	Q1	K0	Ev	Er	sywd	ttwd	ztwd
1	20211020BS02	1	UU试验	0	0	99	0	2	0	0	0	1.8	0	2.4	86	0	0	1	1	1	0	12	0	0	0	0	0	0	0	0	0	0	0	37.7	35.4	37.7
2	20211020BS02	1	UU试验	0.08	0.29	99	0	-3	0	6.8	0	1.8	0.01	5.7	86	0	0	1	1	1	0.01	12	104.7	99	1.06	151.35	2.85	0	100.9	100.9	0.95	0	-0.01	37.6	35.4	37.7
3	20211020BS02	1	UU试验	0.12	0.34	98	0	-3	0	12.8	0	1.8	0.04	10.7	86	0	0	1	1	1	0.05	12	108.7	98	1.11	152.35	5.35	0	101.6	101.6	0.9	0	-0.03	37.6	35.4	37.7
4	20211020BS02	1	UU试验	0.17	0.41	99	0	-2	0	18.8	0	3.6	0.05	15.7	86	0	0	1	1	1	0.06	12	114.7	99	1.16	156.35	7.85	0	104.2	104.2	0.86	0	-0.03	37.7	35.4	37.7
5	20211020BS02	1	UU试验	0.22	0.47	99	0	-3	0	29.1	0	1.8	0.1	24.3	86	0	0	1	1	1	0.13	12	123.3	99	1.25	160.65	12.15	0	107.1	107.1	0.8	0	-0.07	37.6	35.4	37.7
6	20211020BS02	1	UU试验	0.3	0.55	99	0	-3	-1	34.2	0	1.8	0.16	28.5	86	0	0	1	1	1	0.2	12	128.5	100	1.29	162.75	14.25	0	108.5	109.5	0.78	0	-0.1	37.6	35.4	37.7
7	20211020BS02	1	UU试验	0.37	0.61	99	0	-3	0	39.4	0	1.8	0.21	32.8	86	0	0	1	1	1	0.26	12.06	131.8	99	1.33	164.9	16.4	0	109.9	109.9	0.75	0	-0.13	37.6	35.4	37.7
8	20211020BS02	1	UU试验	0.37	0.61	99	0	-3	0	39.4	0	1.8	0.21	32.8	86	0	0	1	1	1	0.26	12.06	131.8	99	1.33	164.9	16.4	0	109.9	109.9	0.75	0	-0.13	37.6	35.4	37.7
9	20211020BS02	1	UU试验	0.45	0.67	99	0	-2	0	45.3	0	3.6	0.29	37.6	86	0	0	1	1	1	0.36	12.06	136.6	99	1.38	167.3	18.8	0	111.5	111.5	0.72	0	-0.18	37.6	35.4	37.7
10	20211020BS02	1	UU试验	0.53	0.73	99	0	-3	0	48.8	0	1.8	0.36	40.5	86	0	0	1	1	1	0.45	12.06	139.5	99	1.41	168.75	20.25	0	112.5	112.5	0.71	0	-0.23	37.6	35.4	37.6
11	20211020BS02	1	UU试验	0.62	0.79	99	0	-3	0	44.5	0	3.6	0.47	36.9	86	0	0	1	1	1	0.59	12.06	135.9	99	1.37	166.95	18.45	0	111.3	111.3	0.73	0	-0.3	37.6	35.4	37.6
12	20211020BS02	1	UU试验	0.7	0.84	99	0	-3	0	53.9	0	1.8	0.53	44.7	86	0	0	1	1	1	0.66	12.06	143.7	99	1.45	170.85	22.35	0	113.9	113.9	0.69	0	-0.33	37.6	35.4	37.6
13	20211020BS02	1	UU试验	0.78	0.89	99	0	-3	0	55.6	0	1.8	0.62	46.1	86	0	0	1	1	1	0.78	12.12	145.1	99	1.47	171.55	23.05	0	114.4	114.4	0.68	0	-0.39	37.6	35.4	37.6
14	20211020BS02	1	UU试验	0.87	0.93	99	0	-3	0	57.3	0	3.6	0.69	47.3	86	0	0	1	1	1	0.86	12.12	146.3	99	1.48	172.15	23.65	0	114.8	114.8	0.68	0	-0.43	37.6	35.4	37.6
15	20211020BS02	1	UU试验	0.95	0.97	99	0	-2	0	102.7	0	3.6	0.79	84.7	86	0	0	1	1	1	0.99	12.12	183.7	99	1.86	190.85	42.35	0	127.2	127.2	0.54	0	-0.5	37.6	35.4	37.6
16	20211020BS02	1	UU试验	1.03	1.02	99	0	-3	0	132.6	0	1.8	0.88	109.4	86	0	0	1	1	1	1.1	12.12	208.4	99	2.11	203.2	54.7	0	135.5	135.5	0.48	0	-0.55	37.6	35.4	37.6
17	20211020BS02	1	UU试验	1.12	1.06	99	0	-2	1	175.4	0	3.6	0.99	144.7	86	0	0	1	1	1	1.24	12.12	242.7	98	2.48	220.85	72.35	0	147.2	146.2	0.41	0	-0.62	37.6	35.3	37.6
18	20211020BS02	1	UU试验	1.2	1.1	99	0	-2	1	201.9	0	3.6	1.08	166.6	86	0	0	1	1	1	1.35	12.19	264.6	98	2.7	231.8	83.3	0	154.5	153.5	0.37	0	-0.68	37.6	35.3	37.6
19	20211020BS02	1	UU试验	1.28	1.13	99	0	-3	1	242.1	0	3.6	1.19	198.6	86	0	0	1	1	1	1.49	12.19	296.6	98	3.03	247.8	99.3	0	165.2	164.2	0.33	0	-0.75	37.5	35.3	37.6
20	20211020BS02	1	UU试验	1.37	1.17	100	0	-2	2	266	0	3.6	1.27	218.2	86	0	0	1	1	1	1.59	12.19	316.2	98	3.23	259.1	109.1	0	172.7	170.7	0.31	0	-0.8	37.5	35.3	37.6
21	20211020BS02	1	UU试验	1.45	1.2	99	0	-2	1	297.7	0	3.6	1.38	244.2	86	0	0	1	1	1	1.73	12.19	342.2	98	3.49	270.6	122.1	0	180.4	179.4	0.29	0	-0.87	37.5	35.3	37.6
22	20211020BS02	1	UU试验	1.53	1.24	99	0	-2	2	317.4	0	3.6	1.46	260.4	86	0	0	1	1	1	1.83	12.25	357.4	97	3.68	278.7	130.2	0	185.8	183.8	0.28	0	-0.92	37.5	35.3	37.5
23	20211020BS02	1	UU试验	1.62	1.27	99	0	-2	2	345.6	0	3.6	1.57	282.1	86	0	0	1	1	1	1.96	12.25	379.1	97	3.91	289.55	141.05	0	193	191	0.26	0	-0.98	37.5	35.3	37.5
24	20211020BS02	1	UU试验	1.7	1.3	99	0	-3	1	363.6	0	3.6	1.64	296.8	86	0	0	1	1	1	2.05	12.25	394.8	98	4.03	296.9	148.4	0	197.9	196.9	0.25	0	-1.02	37.5	35.3	37.5
25	20211020BS02	1	UU试验	1.78	1.34	99	0	-2	2	388.4	0	5.5	1.75	317.1	86	0	0	1	1	1	2.19	12.25	414.1	97	4.27	307.05	158.55	0	204.7	202.7	0.24	0	-1.1	37.5	35.3	37.5
26	20211020BS02	1	UU试验	1.87	1.37	99	0	-2	2	405.5	0	5.5	1.83	331	86	0	0	1	1	1	2.29	12.31	428	97	4.41	314	165.5	0	209.3	207.3	0.23	0	-1.15	37.5	35.3	37.5
27	20211020BS02	1	UU试验	1.95	1.4	99	0	-3	2	430.3	0	3.6	1.94	349.6	86	0	0	1	1	1	2.42	12.31	446.6	97	4.6	323.3	174.8	0	215.5	213.5	0.22	0	-1.21	37.5	35.3	37.5
28	20211020BS02	1	UU试验	2.03	1.43	99	0	-2	2	445.7	0	5.5	2.02	362.1	86	0	0	1	1	1	2.53	12.31	459.1	97	4.73	329.55	181.05	0	219.7	217.7	0.21	0	-1.26	37.5	35.3	37.5
29	20211020BS02	1	UU试验	2.12	1.45	99	0	-2	2	467.9	0	5.5	2.13	380.1	86	0	0	1	1	1	2.66	12.31	477.1	97	4.92	338.55	190.05	0	225.7	223.7	0.21	0	-1.33	37.5	35.3	37.5
30	20211020BS02	1	UU试验	2.2	1.48	99	0	-3	2	481.6	0	3.6	2.21	391.2	86	0	0	1	1	1	2.76	12.37	488.2	97	5.03	344.1	195.6	0	229.4	227.4	0.2	0	-1.38	37.4	35.3	37.5
31	20211020BS02	1	UU试验	2.28	1.51	100	0	-2	2	501.3	0	5.5	2.32	405.3	86	0	0	1	1	1	2.9	12.37	503.3	98	5.14	352.65	202.65	0	235.1	233.1	0.2	0	-1.45	37.5	35.3	37.5
32	20211020BS02	1	UU试验	2.37	1.54	100	0	-3	2	514.1	0	3.6	2.4	415.6	86	0	0	1	1	1	3	12.37	513.6	98	5.24	357.8	207.8	0	238.5	236.5	0.19	0	-1.5	37.4	35.3	37.5
33	20211020BS02	1	UU试验	2.45	1.57	100	0	-3	2	532.1	0	3.6	2.52	430.2	86	0	0	1	1	1	3.15	12.37	528.2	98	5.39	365.1	215.1	0	243.4	241.4	0.19	0	-1.58	37.4	35.3	37.5
34	20211020BS02	1	UU试验	2.53	1.59	100	0	-2	3	542.3	0	5.5	2.59	438.4	86	0	0	1	1	1	3.24	12.37	535.4	97	5.52	369.2	219.2	0	246.1	243.1	0.19	0	-1.62	37.4	35.3	37.5
35	20211020BS02	1	UU试验	2.62	1.62	100	0	-2	3	556.9	0	5.5	2.71	450.2	86	0	0	1	1	1	3.39	12.43	547.2	97	5.64	375.1	225.1	0	250.1	247.1	0.18	0	-1.7	37.4	35.3	37.4
36	20211020BS02	1	UU试验	2.7	1.64	100	0	-2	3	566.3	0	5.5	2.79	455.6	86	0	0	1	1	1	3.49	12.43	552.6	97	5.7	377.8	227.8	0	251.9	248.9	0.18	0	-1.75	37.4	35.2	37.4
37	20211020BS02	1	UU试验	2.78	1.67	100	0	-2	3	580	0	5.5	2.9	466.6	86	0	0	1	1	1	3.63	12.43	563.6	97	5.81	383.3	233.3	0	255.5	252.5	0.18	0	-1.82	37.4	35.2	37.4
38	20211020BS02	1	UU试验	2.87	1.69	99	0	-3	2	586.8	0	5.5	2.97	472.1	86	0	0	1	1	1	3.71	12.43	569.1	97	5.87	384.55	236.05	0	256.4	254.4	0.17	0	-1.86	37.4	35.2	37.4
39	20211020BS02	1	UU试验	2.95	1.72	100	0	-2	3	598.8	0	5.5	3.08	481.7	86	0	0	1	1	1	3.85	12.5	578.7	97	5.97	390.85	240.85	0	260.6	257.6	0.17	0	-1.93	37.4	35.2	37.4
40	20211020BS02	1	UU试验	3.03	1.74	100	0	-2	3	604.8	0	5.5	3.16	483.8	86	0	0	1	1	1	3.95	12.5	580.8	97	5.99	391.9	241.9	0	261.3	258.3	0.17	0	-1.98	37.4	35.2	37.4
41	20211020BS02	1	UU试验	3.12	1.77	99	0	-3	3	614.2	0	5.5	3.27	491.4	86	0	0	1	1	1	4.09	12.5	587.4	96	6.12	394.2	245.7	0	262.8	259.8	0.17	0	-2.05	37.4	35.2	37.4
42	20211020BS02	1	UU试验	3.2	1.79	99	0	-2	3	621	0	5.5	3.34	496.8	86	0	0	1	1	1	4.18	12.5	592.8	96	6.18	396.9	248.4	0	264.6	261.6	0.17	0	-2.09	37.4	35.2	37.4
43	20211020BS02	1	UU试验	3.28	1.81	99	0	-2	3	630.5	0	5.5	3.44	504.4	86	0	0	1	1	1	4.3	12.56	600.4	96	6.25	400.7	252.2	0	267.1	264.1	0.16	0	-2.15	37.4	35.2	37.4
44	20211020BS02	1	UU试验	3.37	1.83	99	0	-2	3	636.4	0	5.5	3.52	506.7	86	0	0	1	1	1	4.4	12.56	602.7	96	6.28	401.85	253.35	0	267.9	264.9	0.16	0	-2.2	37.4	35.2	37.4
45	20211020BS02	1	UU试验	3.45	1.86	99	0	-2	3	644.1	0	5.5	3.63	512.8	86	0	0	1	1	1	4.54	12.56	608.8	96	6.34	404.9	256.4	0	269.9	266.9	0.16	0	-2.27	37.3	35.2	37.4
46	20211020BS02	1	UU试验	3.53	1.88	99	0	-3	3	648.4	0	5.5	3.7	516.2	86	0	0	1	1	1	4.63	12.56	612.2	96	6.38	406.6	258.1	0	271.1	268.1	0.16	0	-2.32	37.3	35.2	37.4
47	20211020BS02	1	UU试验	3.62	1.9	99	0	-2	3	655.3	0	5.5	3.81	521.7	86	0	0	1	1	1	4.76	12.62	617.7	96	6.43	409.35	260.85	0	272.9	269.9	0.16	0	-2.38	37.3	35.2	37.4
48	20211020BS02	1	UU试验	3.7	1.92	100	0	-2	3	659.5	0	5.5	3.88	522.6	86	0	0	1	1	1	4.85	12.62	619.6	97	6.39	411.3	261.3	0	274.2	271.2	0.16	0	-2.42	37.3	35.2	37.4
49	20211020BS02	1	UU试验	3.78	1.95	100	0	-2	3	666.4	0	5.5	3.99	528.1	86	0	0	1	1	1	4.99	12.62	625.1	97	6.44	414.05	264.05	0	276	273	0.16	0	-2.5	37.3	35.2	37.3
50	20211020BS02	1	UU试验	3.87	1.97	100	0	-2	3	671.5	0	5.5	4.06	532.1	86	0	0	1	1	1	5.08	12.62	629.1	97	6.49	416.05	266.05	0	277.4	274.4	0.16	0	-2.54	37.3	35.2	37.3
51	20211020BS02	1	UU试验	3.95	1.99	100	0	-2	3	677.5	0	5.5	4.16	536.8	86	0	0	1	1	1	5.2	12.69	633.8	97	6.53	418.4	268.4	0	278.9	275.9	0.16	0	-2.6	37.3	35.2	37.3
52	20211020BS02	1	UU试验	4.03	2.01	100	0	-3	3	680.9	0	5.5	4.23	536.6	86	0	0	1	1	1	5.29	12.69	633.6	97	6.53	418.3	268.3	0	278.9	275.9	0.16	0	-2.65	37.3	35.2	37.3
53	20211020BS02	1	UU试验	4.12	2.03	100	0	-2	3	686.1	0	5.5	4.34	540.7	86	0	0	1	1	1	5.43	12.69	637.7	97	6.57	420.35	270.35	0	280.2	277.2	0.16	0	-2.72	37.3	35.2	37.3
54	20211020BS02	1	UU试验	4.2	2.05	100	0	-3	3	690.3	0	5.5	4.41	544	86	0	0	1	1	1	5.51	12.69	641	97	6.61	422	272	0	281.3	278.3	0.16	0	-2.76	37.3	35.2	37.3
55	20211020BS02	1	UU试验	4.28	2.07	99	0	-3	3	694.6	0	5.5	4.52	547.4	86	0	0	1	1	1	5.65	12.75	643.4	96	6.7	422.2	273.7	0	281.5	278.5	0.15	0	-2.83	37.3	35.1	37.3
56	20211020BS02	1	UU试验	4.37	2.09	100	0	-2	3	698	0	5.5	4.6	547.5	86	0	0	1	1	1	5.75	12.75	644.5	97	6.64	423.75	273.75	0	282.5	279.5	0.15	0	-2.88	37.3	35.1	37.3
57	20211020BS02	1	UU试验	4.45	2.11	100	0	-2	3	703.2	0	5.5	4.71	551.5	86	0	0	1	1	1	5.89	12.75	648.5	97	6.69	425.75	275.75	0	283.8	280.8	0.15	0	-2.95	37.3	35.1	37.3
58	20211020BS02	1	UU试验	4.53	2.13	100	0	-2	4	706.6	0	5.5	4.79	554.2	86	0	0	1	1	1	5.99	12.75	650.2	96	6.77	427.1	277.1	0	284.7	280.7	0.15	0	-3	37.3	35.1	37.3
59	20211020BS02	1	UU试验	4.62	2.15	100	0	-2	3	711.7	0	5.5	4.89	558.2	86	0	0	1	1	1	6.11	12.81	655.2	97	6.75	429.1	279.1	0	286.1	283.1	0.15	0	-3.06	37.3	35.1	37.3
60	20211020BS02	1	UU试验	4.7	2.17	100	0	-2	4	714.3	0	5.5	4.97	557.6	86	0	0	1	1	1	6.21	12.81	653.6	96	6.81	428.8	278.8	0	285.9	281.9	0.15	0	-3.11	37.3	35.1	37.3
61	20211020BS02	1	UU试验	4.78	2.19	99	0	-2	3	719.4	0	5.5	5.09	561.6	86	0	0	1	1	1	6.36	12.81	657.6	96	6.85	429.3	280.8	0	286.2	283.2	0.15	0	-3.18	37.3	35.1	37.3
62	20211020BS02	1	UU试验	4.87	2.21	100	0	-2	4	721.1	0	5.5	5.17	562.9	86	0	0	1	1	1	6.46	12.81	658.9	96	6.86	431.45	281.45	0	287.6	283.6	0.15	0	-3.23	37.3	35.1	37.3
63	20211020BS02	1	UU试验	4.95	2.22	100	0	-3	3	726.3	0	5.5	5.28	567	86	0	0	1	1	1	6.6	12.88	664	97	6.85	433.5	283.5	0	289	286	0.15	0	-3.3	37.2	35.1	37.3
64	20211020BS02	1	UU试验	5.03	2.24	100	0	-2	3	728.8	0	5.5	5.35	565.8	86	0	0	1	1	1	6.69	12.88	662.8	97	6.83	432.9	282.9	0	288.6	285.6	0.15	0	-3.35	37.2	35.1	37.3
65	20211020BS02	1	UU试验	5.12	2.26	100	0	-2	3	734	0	5.5	5.47	569.9	86	0	0	1	1	1	6.84	12.88	666.9	97	6.88	434.95	284.95	0	290	287	0.15	0	-3.42	37.2	35.1	37.3
66	20211020BS02	1	UU试验	5.2	2.28	100	0	-2	4	736.5	0	5.5	5.55	571.8	86	0	0	1	1	1	6.94	12.88	667.8	96	6.96	435.9	285.9	0	290.6	286.6	0.15	0	-3.47	37.2	35.1	37.2
67	20211020BS02	1	UU试验	5.28	2.3	100	0	-2	3	740.8	0	5.5	5.66	575.2	86	0	0	1	1	1	7.08	12.94	672.2	97	6.93	437.6	287.6	0	291.7	288.7	0.15	0	-3.54	37.2	35.1	37.2
68	20211020BS02	1	UU试验	5.37	2.32	100	0	-2	3	744.2	0	5.5	5.74	575.1	86	0	0	1	1	1	7.18	12.94	672.1	97	6.93	437.55	287.55	0	291.7	288.7	0.15	0	-3.59	37.2	35.1	37.2
69	20211020BS02	1	UU试验	5.45	2.33	100	0	-2	4	748.5	0	5.5	5.85	578.4	86	0	0	1	1	1	7.31	12.94	674.4	96	7.03	439.2	289.2	0	292.8	288.8	0.15	0	-3.66	37.2	35.1	37.2
70	20211020BS02	1	UU试验	5.53	2.35	100	0	-2	4	751.1	0	5.5	5.93	580.4	86	0	0	1	1	1	7.41	12.94	676.4	96	7.05	440.2	290.2	0	293.5	289.5	0.15	0	-3.71	37.2	35.1	37.2
71	20211020BS02	1	UU试验	5.62	2.37	99	0	-3	4	754.5	0	5.5	6.05	583.1	86	0	0	1	1	1	7.56	13	678.1	95	7.14	440.05	291.55	0	293.4	289.4	0.15	0	-3.78	37.2	35.1	37.2
72	20211020BS02	1	UU试验	5.7	2.39	100	0	-2	4	757.1	0	5.5	6.13	582.4	86	0	0	1	1	1	7.66	13	678.4	96	7.07	441.2	291.2	0	294.1	290.1	0.15	0	-3.83	37.2	35.1	37.2
73	20211020BS02	1	UU试验	5.78	2.4	100	0	-2	4	760.5	0	5.5	6.24	585	86	0	0	1	1	1	7.8	13	681	96	7.09	442.5	292.5	0	295	291	0.15	0	-3.9	37.2	35.1	37.2
74	20211020BS02	1	UU试验	5.87	2.42	100	0	-2	3	763.9	0	5.5	6.32	587.6	86	0	0	1	1	1	7.9	13	684.6	97	7.06	443.8	293.8	0	295.9	292.9	0.15	0	-3.95	37.2	35	37.2
75	20211020BS02	1	UU试验	5.95	2.44	100	0	-2	4	768.2	0	5.5	6.44	590.9	86	0	0	1	1	1	8.05	13.07	686.9	96	7.16	445.45	295.45	0	297	293	0.14	0	-4.03	37.2	35	37.2
76	20211020BS02	1	UU试验	6.03	2.46	100	0	-2	4	770.8	0	5.5	6.51	589.7	86	0	0	1	1	1	8.14	13.07	685.7	96	7.14	444.85	294.85	0	296.6	292.6	0.14	0	-4.07	37.2	35	37.2
77	20211020BS02	1	UU试验	6.12	2.47	100	0	-2	3	775	0	5.5	6.63	593	86	0	0	1	1	1	8.29	13.07	690	97	7.11	446.5	296.5	0	297.7	294.7	0.14	0	-4.14	37.1	35	37.2
78	20211020BS02	1	UU试验	6.2	2.49	100	0	-2	4	777.6	0	5.5	6.71	595	86	0	0	1	1	1	8.39	13.13	691	96	7.2	447.5	297.5	0	298.3	294.3	0.14	0	-4.2	37.1	35	37.2
79	20211020BS02	1	UU试验	6.28	2.51	100	0	-2	4	781	0	5.5	6.83	594.8	86	0	0	1	1	1	8.54	13.13	690.8	96	7.2	447.4	297.4	0	298.3	294.3	0.14	0	-4.27	37.1	35	37.2
80	20211020BS02	1	UU试验	6.37	2.52	100	0	-2	4	783.6	0	5.5	6.9	596.8	86	0	0	1	1	1	8.63	13.13	692.8	96	7.22	448.4	298.4	0	298.9	294.9	0.14	0	-4.32	37.1	35	37.2
81	20211020BS02	1	UU试验	6.45	2.54	100	0	-2	4	787.9	0	5.5	7.02	600.1	86	0	0	1	1	1	8.78	13.13	696.1	96	7.25	450.05	300.05	0	300	296	0.14	0	-4.39	37.1	35	37.2
82	20211020BS02	1	UU试验	6.53	2.56	99	0	-3	3	790.4	0	5.5	7.1	602	86	0	0	1	1	1	8.88	13.2	698	96	7.27	449.5	301	0	299.7	296.7	0.14	0	-4.44	37.1	35	37.1
83	20211020BS02	1	UU试验	6.62	2.57	100	0	-2	4	794.7	0	5.5	7.21	602	86	0	0	1	1	1	9.01	13.2	698	96	7.27	451	301	0	300.7	296.7	0.14	0	-4.51	37.1	35	37.1
84	20211020BS02	1	UU试验	6.7	2.59	100	0	-2	4	797.3	0	5.5	7.29	604	86	0	0	1	1	1	9.11	13.2	700	96	7.29	452	302	0	301.3	297.3	0.14	0	-4.56	37.1	35	37.1
85	20211020BS02	1	UU试验	6.78	2.6	99	0	-2	4	800.7	0	5.5	7.41	606.6	86	0	0	1	1	1	9.26	13.2	701.6	95	7.39	451.8	303.3	0	301.2	297.2	0.14	0	-4.63	37.1	35	37.1
86	20211020BS02	1	UU试验	6.87	2.62	100	0	-2	4	802.4	0	7.3	7.49	607.9	86	0	0	1	1	1	9.36	13.26	703.9	96	7.33	453.95	303.95	0	302.6	298.6	0.14	0	-4.68	37.1	35	37.1
87	20211020BS02	1	UU试验	6.95	2.64	100	0	-2	4	806.7	0	5.5	7.6	608.4	86	0	0	1	1	1	9.5	13.26	704.4	96	7.34	454.2	304.2	0	302.8	298.8	0.14	0	-4.75	37.1	35	37.1
88	20211020BS02	1	UU试验	7.03	2.65	100	0	-2	4	808.4	0	5.5	7.68	609.7	86	0	0	1	1	1	9.6	13.26	705.7	96	7.35	454.85	304.85	0	303.2	299.2	0.14	0	-4.8	37.1	35	37.1
89	20211020BS02	1	UU试验	7.12	2.67	100	0	-2	4	812.7	0	5.5	7.8	612.9	86	0	0	1	1	1	9.75	13.32	708.9	96	7.38	456.45	306.45	0	304.3	300.3	0.14	0	-4.88	37.1	35	37.1
90	20211020BS02	1	UU试验	7.2	2.68	100	0	-2	4	815.2	0	7.3	7.87	612	86	0	0	1	1	1	9.84	13.32	708	96	7.38	456	306	0	304	300	0.14	0	-4.92	37.1	34.9	37.1
91	20211020BS02	1	UU试验	7.28	2.7	100	0	-2	4	817.8	0	7.3	7.99	614	86	0	0	1	1	1	9.99	13.32	710	96	7.4	457	307	0	304.7	300.7	0.14	0	-5	37.1	34.9	37.1
92	20211020BS02	1	UU试验	7.37	2.71	100	0	-2	4	821.2	0	5.5	8.07	616.5	86	0	0	1	1	1	10.09	13.32	712.5	96	7.42	458.25	308.25	0	305.5	301.5	0.14	0	-5.05	37.1	34.9	37.1
93	20211020BS02	1	UU试验	7.45	2.73	100	0	-2	4	823.8	0	5.5	8.18	618.5	86	0	0	1	1	1	10.23	13.39	714.5	96	7.44	459.25	309.25	0	306.2	302.2	0.14	0	-5.12	37.1	34.9	37.1
94	20211020BS02	1	UU试验	7.53	2.74	100	0	-2	4	827.2	0	7.3	8.26	617.8	86	0	0	1	1	1	10.32	13.39	713.8	96	7.44	458.9	308.9	0	305.9	301.9	0.14	0	-5.16	37.1	34.9	37.1
95	20211020BS02	1	UU试验	7.62	2.76	100	0	-2	4	830.6	0	7.3	8.37	620.3	86	0	0	1	1	1	10.46	13.39	716.3	96	7.46	460.15	310.15	0	306.8	302.8	0.14	0	-5.23	37.1	34.9	37.1
96	20211020BS02	1	UU试验	7.7	2.77	100	0	-2	4	833.2	0	5.5	8.44	622.3	86	0	0	1	1	1	10.55	13.39	718.3	96	7.48	461.15	311.15	0	307.4	303.4	0.14	0	-5.28	37.1	34.9	37.1
97	20211020BS02	1	UU试验	7.78	2.79	100	0	-2	4	837.5	0	7.3	8.55	625.5	86	0	0	1	1	1	10.69	13.45	721.5	96	7.52	462.75	312.75	0	308.5	304.5	0.14	0	-5.35	37.1	34.9	37.1
98	20211020BS02	1	UU试验	7.87	2.8	100	0	-2	4	840	0	5.5	8.63	624.5	86	0	0	1	1	1	10.79	13.45	720.5	96	7.51	462.25	312.25	0	308.2	304.2	0.14	0	-5.39	37	34.9	37.1
99	20211020BS02	1	UU试验	7.95	2.82	100	0	-2	4	842.6	0	5.5	8.74	626.5	86	0	0	1	1	1	10.93	13.45	722.5	96	7.53	463.25	313.25	0	308.8	304.8	0.14	0	-5.47	37	34.9	37.1
100	20211020BS02	1	UU试验	8.03	2.83	100	0	-2	4	842.6	0	5.5	8.81	626.5	86	0	0	1	1	1	11.01	13.45	722.5	96	7.53	463.25	313.25	0	308.8	304.8	0.14	0	-5.51	37	34.9	37.1
101	20211020BS02	1	UU试验	8.12	2.85	100	0	-2	4	846	0	5.5	8.92	629	86	0	0	1	1	1	11.15	13.52	725	96	7.55	464.5	314.5	0	309.7	305.7	0.14	0	-5.58	37	34.9	37.1
102	20211020BS02	1	UU试验	8.2	2.86	100	0	-2	4	847.7	0	5.5	8.99	627	86	0	0	1	1	1	11.24	13.52	723	96	7.53	463.5	313.5	0	309	305	0.14	0	-5.62	37	34.9	37.1
103	20211020BS02	1	UU试验	8.28	2.88	100	0	-2	4	851.2	0	7.3	9.1	629.6	86	0	0	1	1	1	11.38	13.52	725.6	96	7.56	464.8	314.8	0	309.9	305.9	0.14	0	-5.69	37	34.9	37.1
104	20211020BS02	1	UU试验	8.37	2.89	100	0	-2	4	852.9	0	5.5	9.17	630.8	86	0	0	1	1	1	11.46	13.58	726.8	96	7.57	465.4	315.4	0	310.3	306.3	0.14	0	-5.73	37	34.9	37.1
105	20211020BS02	1	UU试验	8.45	2.91	100	0	-2	4	855.4	0	5.5	9.27	629.9	86	0	0	1	1	1	11.59	13.58	725.9	96	7.56	464.95	314.95	0	310	306	0.14	0	-5.8	37	34.9	37.1
106	20211020BS02	1	UU试验	8.53	2.92	100	0	-2	4	856.3	0	5.5	9.34	630.6	86	0	0	1	1	1	11.68	13.58	726.6	96	7.57	465.3	315.3	0	310.2	306.2	0.14	0	-5.84	37	34.9	37
107	20211020BS02	1	UU试验	8.62	2.94	100	0	-2	4	858	0	7.3	9.45	631.8	86	0	0	1	1	1	11.81	13.58	727.8	96	7.58	465.9	315.9	0	310.6	306.6	0.14	0	-5.91	37	34.9	37
108	20211020BS02	1	UU试验	8.7	2.95	100	0	-2	4	860.6	0	7.3	9.52	633.7	86	0	0	1	1	1	11.9	13.65	729.7	96	7.6	466.85	316.85	0	311.2	307.2	0.14	0	-5.95	37	34.9	37
109	20211020BS02	1	UU试验	8.78	2.96	100	0	-2	4	864.8	0	7.3	9.63	633.6	86	0	0	1	1	1	12.04	13.65	729.6	96	7.6	466.8	316.8	0	311.2	307.2	0.14	0	-6.02	37	34.9	37
110	20211020BS02	1	UU试验	8.87	2.98	100	0	-2	4	866.6	0	7.3	9.69	634.9	86	0	0	1	1	1	12.11	13.65	730.9	96	7.61	467.45	317.45	0	311.6	307.6	0.14	0	-6.06	37	34.9	37
111	20211020BS02	1	UU试验	8.95	2.99	100	0	-2	4	869.1	0	5.5	9.8	636.7	86	0	0	1	1	1	12.25	13.65	732.7	96	7.63	468.35	318.35	0	312.2	308.2	0.14	0	-6.13	37	34.9	37
112	20211020BS02	1	UU试验	9.03	3.01	100	0	-2	4	870.8	0	5.5	9.87	637.9	86	0	0	1	1	1	12.34	13.72	733.9	96	7.64	468.95	318.95	0	312.6	308.6	0.14	0	-6.17	37	34.8	37
113	20211020BS02	1	UU试验	9.12	3.02	100	0	-2	4	872.5	0	7.3	9.98	635.9	86	0	0	1	1	1	12.48	13.72	731.9	96	7.62	467.95	317.95	0	312	308	0.14	0	-6.24	37	34.9	37
114	20211020BS02	1	UU试验	9.2	3.03	100	0	-2	4	874.3	0	5.5	10.06	637.2	86	0	0	1	1	1	12.58	13.72	733.2	96	7.64	468.6	318.6	0	312.4	308.4	0.14	0	-6.29	37	34.8	37
115	20211020BS02	1	UU试验	9.28	3.05	100	0	-2	4	876	0	7.3	10.17	638.5	86	0	0	1	1	1	12.71	13.72	734.5	96	7.65	469.25	319.25	0	312.8	308.8	0.14	0	-6.36	37	34.8	37
116	20211020BS02	1	UU试验	9.37	3.06	100	0	-2	4	877.7	0	5.5	10.24	639.7	86	0	0	1	1	1	12.8	13.78	735.7	96	7.66	469.85	319.85	0	313.2	309.2	0.14	0	-6.4	36.9	34.8	37
117	20211020BS02	1	UU试验	9.45	3.07	100	0	-2	4	879.4	0	7.3	10.34	638.2	86	0	0	1	1	1	12.93	13.78	734.2	96	7.65	469.1	319.1	0	312.7	308.7	0.14	0	-6.47	36.9	34.8	37
118	20211020BS02	1	UU试验	9.53	3.09	100	0	-2	4	882	0	7.3	10.42	640.1	86	0	0	1	1	1	13.03	13.78	736.1	96	7.67	470.05	320.05	0	313.4	309.4	0.14	0	-6.52	36.9	34.8	37
119	20211020BS02	1	UU试验	9.62	3.1	100	0	-2	4	883.7	0	7.3	10.53	641.3	86	0	0	1	1	1	13.16	13.85	737.3	96	7.68	470.65	320.65	0	313.8	309.8	0.13	0	-6.58	36.9	34.8	37
120	20211020BS02	1	UU试验	9.7	3.11	100	0	-2	4	884.5	0	7.3	10.6	638.6	86	0	0	1	1	1	13.25	13.85	734.6	96	7.65	469.3	319.3	0	312.9	308.9	0.14	0	-6.63	36.9	34.8	36.9
121	20211020BS02	1	UU试验	9.78	3.13	100	0	-2	4	887.9	0	7.3	10.71	641.1	86	0	0	1	1	1	13.39	13.85	737.1	96	7.68	470.55	320.55	0	313.7	309.7	0.13	0	-6.7	36.9	34.8	36.9
122	20211020BS02	1	UU试验	9.87	3.14	100	0	-2	4	889.7	0	7.3	10.78	642.4	86	0	0	1	1	1	13.48	13.85	738.4	96	7.69	471.2	321.2	0	314.1	310.1	0.13	0	-6.74	36.9	34.8	36.9
123	20211020BS02	1	UU试验	9.95	3.15	100	0	-2	4	892.2	0	7.3	10.89	644.2	86	0	0	1	1	1	13.61	13.91	740.2	96	7.71	472.1	322.1	0	314.7	310.7	0.13	0	-6.81	36.9	34.8	36.9
124	20211020BS02	1	UU试验	10.03	3.17	100	0	-2	4	893.9	0	7.3	10.96	642.6	86	0	0	1	1	1	13.7	13.91	738.6	96	7.69	471.3	321.3	0	314.2	310.2	0.13	0	-6.85	36.9	34.8	36.9
125	20211020BS02	1	UU试验	10.12	3.18	100	0	-2	4	896.5	0	7.3	11.08	644.5	86	0	0	1	1	1	13.85	13.91	740.5	96	7.71	472.25	322.25	0	314.8	310.8	0.13	0	-6.93	36.9	34.8	36.9
126	20211020BS02	1	UU试验	10.2	3.19	100	0	-2	4	898.2	0	7.3	11.15	645.7	86	0	0	1	1	1	13.94	13.91	741.7	96	7.73	472.85	322.85	0	315.2	311.2	0.13	0	-6.97	36.9	34.8	36.9
127	20211020BS02	1	UU试验	10.28	3.21	100	0	-2	4	901.6	0	7.3	11.26	648.2	86	0	0	1	1	1	14.08	13.98	744.2	96	7.75	474.1	324.1	0	316.1	312.1	0.13	0	-7.04	36.9	34.8	36.9
128	20211020BS02	1	UU试验	10.37	3.22	100	0	-2	4	902.5	0	7.3	11.33	645.6	86	0	0	1	1	1	14.16	13.98	741.6	96	7.73	472.8	322.8	0	315.2	311.2	0.13	0	-7.08	36.9	34.8	36.9
129	20211020BS02	1	UU试验	10.45	3.23	100	0	-2	4	904.2	0	7.3	11.44	646.8	86	0	0	1	1	1	14.3	13.98	742.8	96	7.74	473.4	323.4	0	315.6	311.6	0.13	0	-7.15	36.9	34.8	36.9
130	20211020BS02	1	UU试验	10.53	3.25	100	0	-2	4	906.8	0	7.3	11.52	648.6	86	0	0	1	1	1	14.4	14.05	744.6	96	7.76	474.3	324.3	0	316.2	312.2	0.13	0	-7.2	36.9	34.8	36.9
131	20211020BS02	1	UU试验	10.62	3.26	100	0	-2	4	908.5	0	7.3	11.63	646.6	86	0	0	1	1	1	14.54	14.05	742.6	96	7.74	473.3	323.3	0	315.5	311.5	0.13	0	-7.27	36.8	34.7	36.9
132	20211020BS02	1	UU试验	10.7	3.27	100	0	-2	4	910.2	0	7.3	11.7	647.8	86	0	0	1	1	1	14.63	14.05	743.8	96	7.75	473.9	323.9	0	315.9	311.9	0.13	0	-7.32	36.8	34.7	36.9
133	20211020BS02	1	UU试验	10.78	3.28	100	0	-2	4	912.8	0	7.3	11.81	649.7	86	0	0	1	1	1	14.76	14.11	745.7	96	7.77	474.85	324.85	0	316.6	312.6	0.13	0	-7.38	36.8	34.7	36.8
134	20211020BS02	1	UU试验	10.87	3.3	100	0	-2	4	913.6	0	7.3	11.88	647.5	86	0	0	1	1	1	14.85	14.11	743.5	96	7.74	473.75	323.75	0	315.8	311.8	0.13	0	-7.43	36.8	34.7	36.8
135	20211020BS02	1	UU试验	10.95	3.31	101	0	-2	4	916.2	0	7.3	12	649.3	86	0	0	1	1	1	15	14.11	746.3	97	7.69	476.15	324.65	0	317.4	313.4	0.13	0	-7.5	36.8	34.7	36.8
136	20211020BS02	1	UU试验	11.03	3.32	100	0	-2	4	919.6	0	7.3	12.07	651.7	86	0	0	1	1	1	15.09	14.11	747.7	96	7.79	475.85	325.85	0	317.2	313.2	0.13	0	-7.55	36.8	34.7	36.8
137	20211020BS02	1	UU试验	11.12	3.33	100	0	-2	4	921.3	0	7.3	12.18	652.9	86	0	0	1	1	1	15.23	14.18	748.9	96	7.8	476.45	326.45	0	317.6	313.6	0.13	0	-7.62	36.8	34.7	36.8
138	20211020BS02	1	UU试验	11.2	3.35	100	0	-2	4	923	0	7.3	12.26	650.9	86	0	0	1	1	1	15.33	14.18	746.9	96	7.78	475.45	325.45	0	317	313	0.13	0	-7.67	36.8	34.7	36.8
139	20211020BS02	1	UU试验	11.28	3.36	100	0	-2	4	924.7	0	7.3	12.37	652.1	86	0	0	1	1	1	15.46	14.18	748.1	96	7.79	476.05	326.05	0	317.4	313.4	0.13	0	-7.73	36.8	34.7	36.8
140	20211020BS02	1	UU试验	11.37	3.37	100	0	-2	4	925.6	0	7.3	12.45	652.8	86	0	0	1	1	1	15.56	14.25	748.8	96	7.8	476.4	326.4	0	317.6	313.6	0.13	0	-7.78	36.8	34.7	36.8
141	20211020BS02	1	UU试验	11.45	3.38	100	0	-2	4	927.3	0	7.3	12.55	650.7	86	0	0	1	1	1	15.69	14.25	746.7	96	7.78	475.35	325.35	0	316.9	312.9	0.13	0	-7.85	36.8	34.7	36.8
142	20211020BS02	1	UU试验	11.53	3.4	100	0	-2	4	929	0	7.3	12.62	651.9	86	0	0	1	1	1	15.78	14.25	747.9	96	7.79	475.95	325.95	0	317.3	313.3	0.13	0	-7.89	36.8	34.7	36.8
143	20211020BS02	1	UU试验	11.62	3.41	100	0	-2	4	931.6	0	7.3	12.74	653.8	86	0	0	1	1	1	15.93	14.25	749.8	96	7.81	476.9	326.9	0	317.9	313.9	0.13	0	-7.97	36.8	34.7	36.8
144	20211020BS02	1	UU试验	11.7	3.42	100	0	-2	4	933.3	0	7.3	12.81	654.9	86	0	0	1	1	1	16.01	14.31	750.9	96	7.82	477.45	327.45	0	318.3	314.3	0.13	0	-8.01	36.8	34.7	36.8
145	20211020BS02	1	UU试验	11.78	3.43	100	0	-2	4	935.9	0	7.3	12.92	654	86	0	0	1	1	1	16.15	14.31	750	96	7.81	477	327	0	318	314	0.13	0	-8.07	36.8	34.7	36.8
146	20211020BS02	1	UU试验	11.87	3.44	100	0	-2	4	936.7	0	7.3	12.98	654.6	86	0	0	1	1	1	16.23	14.31	750.6	96	7.82	477.3	327.3	0	318.2	314.2	0.13	0	-8.12	36.8	34.7	36.8
147	20211020BS02	1	UU试验	11.95	3.46	100	0	-2	4	940.1	0	7.3	13.1	657	86	0	0	1	1	1	16.38	14.38	753	96	7.84	478.5	328.5	0	319	315	0.13	0	-8.19	36.7	34.7	36.8
148	20211020BS02	1	UU试验	12.03	3.47	100	0	-2	4	941.8	0	7.3	13.16	654.9	86	0	0	1	1	1	16.45	14.38	750.9	96	7.82	477.45	327.45	0	318.3	314.3	0.13	0	-8.23	36.7	34.6	36.7
149	20211020BS02	1	UU试验	12.12	3.48	100	0	-2	4	945.3	0	7.3	13.28	657.4	86	0	0	1	1	1	16.6	14.38	753.4	96	7.85	478.7	328.7	0	319.1	315.1	0.13	0	-8.3	36.7	34.6	36.7
150	20211020BS02	1	UU试验	12.2	3.49	100	0	-2	4	947	0	7.3	13.35	658.6	86	0	0	1	1	1	16.69	14.38	754.6	96	7.86	479.3	329.3	0	319.5	315.5	0.13	0	-8.35	36.7	34.6	36.7
151	20211020BS02	1	UU试验	12.28	3.5	100	0	-2	4	948.7	0	7.3	13.46	659.7	86	0	0	1	1	1	16.83	14.45	755.7	96	7.87	479.85	329.85	0	319.9	315.9	0.13	0	-8.41	36.7	34.6	36.7
152	20211020BS02	1	UU试验	12.37	3.52	100	0	-2	4	950.4	0	7.3	13.53	657.7	86	0	0	1	1	1	16.91	14.45	753.7	96	7.85	478.85	328.85	0	319.2	315.2	0.13	0	-8.46	36.7	34.6	36.7
153	20211020BS02	1	UU试验	12.45	3.53	100	0	-2	4	952.1	0	7.3	13.64	658.9	86	0	0	1	1	1	17.05	14.45	754.9	96	7.86	479.45	329.45	0	319.6	315.6	0.13	0	-8.53	36.7	34.6	36.7
154	20211020BS02	1	UU试验	12.53	3.54	100	0	-2	4	953.8	0	7.3	13.71	660.1	86	0	0	1	1	1	17.14	14.51	756.1	96	7.88	480.05	330.05	0	320	316	0.13	0	-8.57	36.7	34.6	36.7
155	20211020BS02	1	UU试验	12.62	3.55	100	0	-2	4	955.5	0	7.3	13.81	658.5	86	0	0	1	1	1	17.26	14.51	754.5	96	7.86	479.25	329.25	0	319.5	315.5	0.13	0	-8.63	36.7	34.6	36.7
156	20211020BS02	1	UU试验	12.7	3.56	100	0	-2	4	956.4	0	7.3	13.88	659.1	86	0	0	1	1	1	17.35	14.51	755.1	96	7.87	479.55	329.55	0	319.7	315.7	0.13	0	-8.68	36.7	34.6	36.7
157	20211020BS02	1	UU试验	12.78	3.58	100	0	-2	5	958.1	0	7.3	13.98	660.3	86	0	0	1	1	1	17.48	14.51	755.3	95	7.95	480.15	330.15	0	320.1	315.1	0.13	0	-8.74	36.7	34.6	36.7
158	20211020BS02	1	UU试验	12.87	3.59	100	0	-2	4	959.8	0	7.3	14.05	661.5	86	0	0	1	1	1	17.56	14.58	757.5	96	7.89	480.75	330.75	0	320.5	316.5	0.13	0	-8.78	36.7	34.6	36.6
159	20211020BS02	1	UU试验	12.95	3.6	100	0	-2	4	961.5	0	7.3	14.15	659.5	86	0	0	1	1	1	17.69	14.58	755.5	96	7.87	479.75	329.75	0	319.8	315.8	0.13	0	-8.85	36.7	34.6	36.6
160	20211020BS02	1	UU试验	13.03	3.61	101	0	-2	5	963.2	0	7.3	14.22	660.6	86	0	0	1	1	1	17.78	14.58	756.6	96	7.88	481.8	330.3	0	321.2	316.2	0.13	0	-8.89	36.7	34.6	36.6
161	20211020BS02	1	UU试验	13.12	3.62	101	0	-2	4	964.9	0	7.3	14.32	661.8	86	0	0	1	1	1	17.9	14.65	758.8	97	7.82	482.4	330.9	0	321.6	317.6	0.13	0	-8.95	36.7	34.6	36.6
162	20211020BS02	1	UU试验	13.2	3.63	100	0	-2	4	965.8	0	7.3	14.39	659.2	86	0	0	1	1	1	17.99	14.65	755.2	96	7.87	479.6	329.6	0	319.7	315.7	0.13	0	-8.99	36.6	34.6	36.6
163	20211020BS02	1	UU试验	13.28	3.64	100	0	-2	5	967.5	0	7.3	14.49	660.4	86	0	0	1	1	1	18.11	14.65	755.4	95	7.95	480.2	330.2	0	320.1	315.1	0.13	0	-9.06	36.6	34.6	36.6
164	20211020BS02	1	UU试验	13.37	3.66	100	0	-2	4	968.4	0	7.3	14.56	661	86	0	0	1	1	1	18.2	14.65	757	96	7.89	480.5	330.5	0	320.3	316.3	0.13	0	-9.1	36.6	34.5	36.5
165	20211020BS02	1	UU试验	13.45	3.67	100	0	-2	4	970.9	0	7.3	14.66	662.7	86	0	0	1	1	1	18.33	14.72	758.7	96	7.9	481.35	331.35	0	320.9	316.9	0.13	0	-9.16	36.6	34.5	36.5
166	20211020BS02	1	UU试验	13.53	3.68	100	0	-2	5	970.9	0	7.3	14.73	659.6	86	0	0	1	1	1	18.41	14.72	754.6	95	7.94	479.8	329.8	0	319.9	314.9	0.13	0	-9.21	36.6	34.5	36.5
167	20211020BS02	1	UU试验	13.62	3.69	100	0	-2	4	974.3	0	7.3	14.83	661.9	86	0	0	1	1	1	18.54	14.72	757.9	96	7.89	480.95	330.95	0	320.6	316.6	0.13	0	-9.27	36.6	34.5	36.5
168	20211020BS02	1	UU试验	13.7	3.7	101	0	-2	5	975.2	0	7.3	14.9	662.5	86	0	0	1	1	1	18.63	14.72	758.5	96	7.9	482.75	331.25	0	321.8	316.8	0.13	0	-9.32	36.6	34.5	36.4
169	20211020BS02	1	UU试验	13.78	3.71	101	0	-2	5	976.1	0	7.3	15	663.1	86	0	0	1	1	1	18.75	14.79	759.1	96	7.91	483.05	331.55	0	322	317	0.13	0	-9.38	36.6	34.5	36.4
170	20211020BS02	1	UU试验	13.87	3.72	101	0	-2	4	979.5	0	7.3	15.07	662.3	86	0	0	1	1	1	18.84	14.79	759.3	97	7.83	482.65	331.15	0	321.8	317.8	0.13	0	-9.42	36.6	34.5	36.4
171	20211020BS02	1	UU试验	13.95	3.73	101	0	-2	5	981.2	0	7.3	15.17	663.4	86	0	0	1	1	1	18.96	14.79	759.4	96	7.91	483.2	331.7	0	322.1	317.1	0.13	0	-9.48	36.6	34.5	36.4
172	20211020BS02	1	UU试验	14.03	3.75	101	0	-2	5	982	0	7.3	15.25	664	86	0	0	1	1	1	19.06	14.85	760	96	7.92	483.5	332	0	322.3	317.3	0.13	0	-9.53	36.6	34.5	36.4
173	20211020BS02	1	UU试验	14.12	3.76	100	0	-2	5	982.9	0	7.3	15.35	661.9	86	0	0	1	1	1	19.19	14.85	756.9	95	7.97	480.95	330.95	0	320.6	315.6	0.13	0	-9.6	36.6	34.5	36.4
174	20211020BS02	1	UU试验	14.2	3.77	100	0	-2	4	983.8	0	7.3	15.42	662.5	86	0	0	1	1	1	19.27	14.85	758.5	96	7.9	481.25	331.25	0	320.8	316.8	0.13	0	-9.64	36.6	34.5	36.3
175	20211020BS02	1	UU试验	14.28	3.78	100	0	-2	4	985.5	0	7.3	15.53	663.6	86	0	0	1	1	1	19.41	14.92	759.6	96	7.91	481.8	331.8	0	321.2	317.2	0.13	0	-9.71	36.6	34.5	36.3
176	20211020BS02	1	UU试验	14.37	3.79	100	0	-2	5	987.2	0	7.3	15.6	661.7	86	0	0	1	1	1	19.5	14.92	756.7	95	7.97	480.85	330.85	0	320.6	315.6	0.13	0	-9.75	36.6	34.5	36.3
177	20211020BS02	1	UU试验	14.45	3.8	100	0	-2	4	988.9	0	7.3	15.7	662.8	86	0	0	1	1	1	19.63	14.92	758.8	96	7.9	481.4	331.4	0	320.9	316.9	0.13	0	-9.82	36.6	34.5	36.3
178	20211020BS02	1	UU试验	14.53	3.81	101	0	-2	4	989.7	0	7.3	15.78	663.3	86	0	0	1	1	1	19.73	14.92	760.3	97	7.84	483.15	331.65	0	322.1	318.1	0.13	0	-9.87	36.5	34.5	36.2
179	20211020BS02	1	UU试验	14.62	3.82	100	0	-2	4	990.6	0	7.3	15.89	663.9	86	0	0	1	1	1	19.86	14.99	759.9	96	7.92	481.95	331.95	0	321.3	317.3	0.13	0	-9.93	36.5	34.5	36.2
180	20211020BS02	1	UU试验	14.7	3.83	100	0	-2	5	992.3	0	7.3	15.95	662	86	0	0	1	1	1	19.94	14.99	757	95	7.97	481	331	0	320.7	315.7	0.13	0	-9.97	36.5	34.5	36.2
181	20211020BS02	1	UU试验	14.78	3.84	100	0	-2	4	992.3	0	7.3	16.06	662	86	0	0	1	1	1	20.08	14.99	758	96	7.9	481	331	0	320.7	316.7	0.13	0	-10.04	36.5	34.4	36.2
182	20211020BS02	1	UU试验	14.87	3.86	100	0	-2	4	993.2	0	7.3	16.13	662.6	86	0	0	1	1	1	20.16	15.06	758.6	96	7.9	481.3	331.3	0	320.9	316.9	0.13	0	-10.08	36.5	34.4	36.2
183	20211020BS02	1	UU试验	14.95	3.87	100	0	-2	5	994	0	7.3	16.23	660	86	0	0	1	1	1	20.29	15.06	755	95	7.95	480	330	0	320	315	0.13	0	-10.15	36.5	34.4	36.2
184	20211020BS02	1	UU试验	15.03	3.88	99	0	-2	4	995.7	0	7.3	16.31	661.2	86	0	0	1	1	1	20.39	15.06	756.2	95	7.96	479.1	330.6	0	319.4	315.4	0.13	0	-10.2	36.5	34.4	36.2
185	20211020BS02	1	UU试验	15.12	3.89	101	0	-2	5	999.2	0	7.3	16.41	663.5	86	0	0	1	1	1	20.51	15.13	759.5	96	7.91	483.25	331.75	0	322.2	317.2	0.13	0	-10.26	36.5	34.4	36.2
186	20211020BS02	1	UU试验	15.2	3.9	100	0	-2	4	1000	0	7.3	16.48	660.9	86	0	0	1	1	1	20.6	15.13	756.9	96	7.88	480.45	330.45	0	320.3	316.3	0.13	0	-10.3	36.5	34.4	36.1
187	20211020BS02	1	UU试验	15.28	3.91	100	0	-2	4	1000.9	0	7.3	16.59	661.5	86	0	0	1	1	1	20.74	15.13	757.5	96	7.89	480.75	330.75	0	320.5	316.5	0.13	0	-10.37	36.5	34.4	36.1
188	20211020BS02	1	UU试验	15.37	3.92	100	0	-2	5	1001.7	0	7.3	16.67	662.1	86	0	0	1	1	1	20.84	15.13	757.1	95	7.97	481.05	331.05	0	320.7	315.7	0.13	0	-10.42	36.5	34.4	36.1
189	20211020BS02	1	UU试验	15.45	3.93	100	0	-2	4	1004.3	0	7.3	16.77	663.8	86	0	0	1	1	1	20.96	15.2	759.8	96	7.91	481.9	331.9	0	321.3	317.3	0.13	0	-10.48	36.5	34.4	36.1
190	20211020BS02	1	UU试验	15.53	3.94	100	0	-2	5	1005.1	0	7.3	16.85	661.3	86	0	0	1	1	1	21.06	15.2	756.3	95	7.96	480.65	330.65	0	320.4	315.4	0.13	0	-10.53	36.5	34.4	36.1
191	20211020BS02	1	UU试验	15.62	3.95	100	0	-2	5	1007.7	0	7.3	16.96	663	86	0	0	1	1	1	21.2	15.2	758	95	7.98	481.5	331.5	0	321	316	0.13	0	-10.6	36.5	34.4	36.1
192	20211020BS02	1	UU试验	15.7	3.96	100	0	-2	4	1009.4	0	7.3	17.03	664.1	86	0	0	1	1	1	21.29	15.27	760.1	96	7.92	482.05	332.05	0	321.4	317.4	0.13	0	-10.65	36.5	34.4	36.3
193	20211020BS02	1	UU试验	15.78	3.97	100	0	-2	4	1012	0	7.3	17.14	662.7	86	0	0	1	1	1	21.43	15.27	758.7	96	7.9	481.35	331.35	0	320.9	316.9	0.13	0	-10.72	36.5	34.4	36.4
194	20211020BS02	1	UU试验	15.87	3.98	100	0	-2	4	1012.8	0	7.3	17.21	663.3	86	0	0	1	1	1	21.51	15.27	759.3	96	7.91	481.65	331.65	0	321.1	317.1	0.13	0	-10.76	36.5	34.4	36.4
195	20211020BS02	1	UU试验	15.95	3.99	100	0	-2	5	1014.6	0	7.3	17.32	664.4	86	0	0	1	1	1	21.65	15.34	759.4	95	7.99	482.2	332.2	0	321.5	316.5	0.13	0	-10.82	36.4	34.4	36.4
196	20211020BS02	1	UU试验	16.03	4	100	0	-2	4	1015.4	0	7.3	17.39	661.9	86	0	0	1	1	1	21.74	15.34	757.9	96	7.89	480.95	330.95	0	320.6	316.6	0.13	0	-10.87	36.4	34.4	36.3
197	20211020BS02	1	UU试验	16.12	4.01	100	0	-2	4	1017.1	0	7.3	17.5	663	86	0	0	1	1	1	21.88	15.34	759	96	7.91	481.5	331.5	0	321	317	0.13	0	-10.94	36.4	34.4	36.4
198	20211020BS02	1	UU试验	16.2	4.02	100	0	-2	5	1018.8	0	7.3	17.57	664.1	86	0	0	1	1	1	21.96	15.41	759.1	95	7.99	482.05	332.05	0	321.4	316.4	0.13	0	-10.98	36.4	34.4	36.5
199	20211020BS02	1	UU试验	16.28	4.04	100	0	-2	4	1019.7	0	7.3	17.68	661.7	86	0	0	1	1	1	22.1	15.41	757.7	96	7.89	480.85	330.85	0	320.6	316.6	0.13	0	-11.05	36.4	34.4	36.5
200	20211020BS02	1	UU试验	16.37	4.05	100	0	-2	4	1020.5	0	7.3	17.74	662.2	86	0	0	1	1	1	22.18	15.41	758.2	96	7.9	481.1	331.1	0	320.7	316.7	0.13	0	-11.09	36.4	34.3	36.5
201	20211020BS02	1	UU试验	16.45	4.06	100	0	-2	5	1020.5	0	7.3	17.85	662.2	86	0	0	1	1	1	22.31	15.48	757.2	95	7.97	481.1	331.1	0	320.7	315.7	0.13	0	-11.16	36.4	34.3	36.5
202	20211020BS02	1	UU试验	16.53	4.07	101	0	-2	5	1023.1	0	7.3	17.93	660.9	86	0	0	1	1	1	22.41	15.48	756.9	96	7.88	481.95	330.45	0	321.3	316.3	0.13	0	-11.21	36.4	34.3	36.5
203	20211020BS02	1	UU试验	16.62	4.08	100	0	-2	4	1024	0	7.3	18.03	661.5	86	0	0	1	1	1	22.54	15.48	757.5	96	7.89	480.75	330.75	0	320.5	316.5	0.13	0	-11.27	36.4	34.3	36.5
204	20211020BS02	1	UU试验	16.7	4.09	101	0	-2	5	1025.7	0	7.3	18.1	662.6	86	0	0	1	1	1	22.63	15.54	758.6	96	7.9	482.8	331.3	0	321.9	316.9	0.13	0	-11.32	36.4	34.3	36.5
205	20211020BS02	1	UU试验	16.78	4.1	100	0	-2	5	1027.4	0	7.3	18.21	661.1	86	0	0	1	1	1	22.76	15.54	756.1	95	7.96	480.55	330.55	0	320.4	315.4	0.13	0	-11.38	36.4	34.3	36.5
206	20211020BS02	1	UU试验	16.87	4.11	100	0	-2	4	1026.5	0	7.3	18.28	660.6	86	0	0	1	1	1	22.85	15.54	756.6	96	7.88	480.3	330.3	0	320.2	316.2	0.13	0	-11.43	36.4	34.3	36.4
207	20211020BS02	1	UU试验	16.95	4.12	100	0	-2	5	1027.4	0	7.3	18.39	661.1	86	0	0	1	1	1	22.99	15.61	756.1	95	7.96	480.55	330.55	0	320.4	315.4	0.13	0	-11.49	36.4	34.3	36.5
208	20211020BS02	1	UU试验	17.03	4.13	100	0	-2	4	1028.2	0	7.3	18.46	658.7	86	0	0	1	1	1	23.08	15.61	754.7	96	7.86	479.35	329.35	0	319.6	315.6	0.13	0	-11.54	36.4	34.3	36.4
209	20211020BS02	1	UU试验	17.12	4.14	100	0	-2	4	1030.8	0	7.3	18.56	660.3	86	0	0	1	1	1	23.2	15.61	756.3	96	7.88	480.15	330.15	0	320.1	316.1	0.13	0	-11.6	36.4	34.3	36.4
210	20211020BS02	1	UU试验	17.2	4.15	101	0	-2	4	1032.5	0	7.3	18.63	661.4	86	0	0	1	1	1	23.29	15.61	758.4	97	7.82	482.2	330.7	0	321.5	317.5	0.13	0	-11.65	36.4	34.3	36.4
211	20211020BS02	1	UU试验	17.28	4.16	100	0	-2	4	1034.2	0	7.3	18.73	662.5	86	0	0	1	1	1	23.41	15.69	758.5	96	7.9	481.25	331.25	0	320.8	316.8	0.13	0	-11.71	36.4	34.3	36.4
212	20211020BS02	1	UU试验	17.37	4.17	100	0	-2	5	1035.9	0	7.3	18.8	660.2	86	0	0	1	1	1	23.5	15.69	755.2	95	7.95	480.1	330.1	0	320.1	315.1	0.13	0	-11.75	36.4	34.3	36.4
213	20211020BS02	1	UU试验	17.45	4.18	100	0	-2	5	1035.9	0	7.3	18.9	660.2	86	0	0	1	1	1	23.62	15.69	755.2	95	7.95	480.1	330.1	0	320.1	315.1	0.13	0	-11.81	36.4	34.3	36.4
214	20211020BS02	1	UU试验	17.53	4.19	100	0	-2	4	1037.6	0	7.3	18.97	661.3	86	0	0	1	1	1	23.71	15.76	757.3	96	7.89	480.65	330.65	0	320.4	316.4	0.13	0	-11.86	36.3	34.3	36.4
215	20211020BS02	1	UU试验	17.62	4.2	100	0	-2	5	1038.5	0	7.3	19.08	658.9	86	0	0	1	1	1	23.85	15.76	753.9	95	7.94	479.45	329.45	0	319.6	314.6	0.13	0	-11.93	36.3	34.3	36.4
216	20211020BS02	1	UU试验	17.7	4.21	100	0	-2	4	1039.4	0	7.3	19.14	659.5	86	0	0	1	1	1	23.93	15.76	755.5	96	7.87	479.75	329.75	0	319.8	315.8	0.13	0	-11.97	36.3	34.3	36.4
217	20211020BS02	1	UU试验	17.78	4.22	100	0	-2	4	1041.1	0	7.3	19.24	660.6	86	0	0	1	1	1	24.05	15.83	756.6	96	7.88	480.3	330.3	0	320.2	316.2	0.13	0	-12.03	36.3	34.3	36.4
218	20211020BS02	1	UU试验	17.87	4.23	100	0	-2	5	1041.9	0	7.3	19.31	658.2	86	0	0	1	1	1	24.14	15.83	753.2	95	7.93	479.1	329.1	0	319.4	314.4	0.13	0	-12.07	36.3	34.3	36.4
219	20211020BS02	1	UU试验	17.95	4.24	100	0	-2	4	1041.9	0	7.3	19.4	658.2	86	0	0	1	1	1	24.25	15.83	754.2	96	7.86	479.1	329.1	0	319.4	315.4	0.13	0	-12.13	36.3	34.2	36.4
220	20211020BS02	1	UU试验	18.03	4.25	101	0	-2	5	1043.6	0	7.3	19.47	659.3	86	0	0	1	1	1	24.34	15.9	755.3	96	7.87	481.15	329.65	0	320.8	315.8	0.13	0	-12.17	36.3	34.2	36.4
221	20211020BS02	1	UU试验	18.12	4.26	101	0	-2	5	1046.2	0	7.3	19.57	658	86	0	0	1	1	1	24.46	15.9	754	96	7.85	480.5	329	0	320.3	315.3	0.13	0	-12.23	36.3	34.2	36.4
222	20211020BS02	1	UU试验	18.2	4.27	100	0	-2	4	1047.1	0	7.3	19.64	658.6	86	0	0	1	1	1	24.55	15.9	754.6	96	7.86	479.3	329.3	0	319.5	315.5	0.13	0	-12.28	36.3	34.2	36.3
223	20211020BS02	1	UU试验	18.28	4.28	100	0	-2	4	1047.1	0	7.3	19.74	658.6	86	0	0	1	1	1	24.68	15.97	754.6	96	7.86	479.3	329.3	0	319.5	315.5	0.13	0	-12.34	36.3	34.2	36.3
224	20211020BS02	1	UU试验	18.37	4.29	100	0	-2	4	1047.9	0	7.3	19.8	656.2	86	0	0	1	1	1	24.75	15.97	752.2	96	7.84	478.1	328.1	0	318.7	314.7	0.13	0	-12.38	36.3	34.2	36.3
225	20211020BS02	1	UU试验	18.45	4.3	100	0	-2	4	1048.8	0	7.3	19.91	656.7	86	0	0	1	1	1	24.89	15.97	752.7	96	7.84	478.35	328.35	0	318.9	314.9	0.13	0	-12.45	36.3	34.2	36.3
226	20211020BS02	1	UU试验	18.53	4.31	100	0	-2	4	1049.6	0	7.3	19.97	657.2	86	0	0	1	1	1	24.96	15.97	753.2	96	7.85	478.6	328.6	0	319.1	315.1	0.13	0	-12.48	36.3	34.2	36.3
227	20211020BS02	1	UU试验	18.62	4.31	101	0	-2	4	1050.5	0	7.3	20.08	657.8	86	0	0	1	1	1	25.1	16.04	754.8	97	7.78	480.4	328.9	0	320.3	316.3	0.13	0	-12.55	36.3	34.2	36.3
228	20211020BS02	1	UU试验	18.7	4.32	100	0	-2	4	1052.2	0	7.3	20.15	656	86	0	0	1	1	1	25.19	16.04	752	96	7.83	478	328	0	318.7	314.7	0.13	0	-12.6	36.3	34.2	36.3
229	20211020BS02	1	UU试验	18.78	4.33	100	0	-2	4	1053.9	0	7.3	20.25	657	86	0	0	1	1	1	25.31	16.04	753	96	7.84	478.5	328.5	0	319	315	0.13	0	-12.66	36.3	34.2	36.3
230	20211020BS02	1	UU试验	18.87	4.34	100	0	-2	4	1053.9	0	7.3	20.32	657	86	0	0	1	1	1	25.4	16.11	753	96	7.84	478.5	328.5	0	319	315	0.13	0	-12.7	36.3	34.2	36.3
231	20211020BS02	1	UU试验	18.95	4.35	100	0	-2	5	1053.9	0	7.3	20.43	654.2	86	0	0	1	1	1	25.54	16.11	749.2	95	7.89	477.1	327.1	0	318.1	313.1	0.13	0	-12.77	36.3	34.2	36.3
232	20211020BS02	1	UU试验	19.03	4.36	100	0	-2	5	1053.9	0	7.3	20.5	654.2	86	0	0	1	1	1	25.63	16.11	749.2	95	7.89	477.1	327.1	0	318.1	313.1	0.13	0	-12.82	36.2	34.2	36.3
233	20211020BS02	1	UU试验	19.12	4.37	100	0	-2	4	1055.6	0	7.3	20.6	655.2	86	0	0	1	1	1	25.75	16.18	751.2	96	7.83	477.6	327.6	0	318.4	314.4	0.13	0	-12.88	36.2	34.2	36.3
234	20211020BS02	1	UU试验	19.2	4.38	100	0	-2	5	1055.6	0	7.3	20.67	652.4	86	0	0	1	1	1	25.84	16.18	747.4	95	7.87	476.2	326.2	0	317.5	312.5	0.13	0	-12.92	36.2	34.2	36.3
235	20211020BS02	1	UU试验	19.28	4.39	100	0	-2	5	1056.5	0	7.3	20.78	653	86	0	0	1	1	1	25.98	16.18	748	95	7.87	476.5	326.5	0	317.7	312.7	0.13	0	-12.99	36.2	34.2	36.3
236	20211020BS02	1	UU试验	19.37	4.4	100	0	-2	4	1056.5	0	7.3	20.85	653	86	0	0	1	1	1	26.06	16.25	749	96	7.8	476.5	326.5	0	317.7	313.7	0.13	0	-13.03	36.2	34.1	36.2
237	20211020BS02	1	UU试验	19.45	4.41	101	0	-2	5	1057.3	0	7.3	20.95	650.6	86	0	0	1	1	1	26.19	16.25	746.6	96	7.78	476.8	325.3	0	317.9	312.9	0.13	0	-13.1	36.2	34.1	36.2
238	20211020BS02	1	UU试验	19.53	4.42	100	0	-2	4	1058.2	0	7.3	21.02	651.2	86	0	0	1	1	1	26.28	16.25	747.2	96	7.78	475.6	325.6	0	317.1	313.1	0.13	0	-13.14	36.2	34.1	36.2
239	20211020BS02	1	UU试验	19.62	4.43	100	0	-2	4	1059	0	5.5	21.12	651.7	86	0	0	1	1	1	26.4	16.32	747.7	96	7.79	475.85	325.85	0	317.2	313.2	0.13	0	-13.2	36.2	34.1	36.2
240	20211020BS02	1	UU试验	19.7	4.44	100	0	-2	5	1059	0	7.3	21.19	648.9	86	0	0	1	1	1	26.49	16.32	743.9	95	7.83	474.45	324.45	0	316.3	311.3	0.13	0	-13.25	36.2	34.1	36.2
241	20211020BS02	1	UU试验	19.78	4.45	100	0	-2	4	1060.7	0	7.3	21.3	649.9	86	0	0	1	1	1	26.63	16.32	745.9	96	7.77	474.95	324.95	0	316.6	312.6	0.13	0	-13.32	36.2	34.1	36.2
242	20211020BS02	1	UU试验	19.87	4.46	100	0	-2	5	1061.6	0	7.3	21.37	650.5	86	0	0	1	1	1	26.71	16.39	745.5	95	7.85	475.25	325.25	0	316.8	311.8	0.13	0	-13.36	36.2	34.1	36.2
243	20211020BS02	1	UU试验	19.95	4.47	100	0	-2	4	1062.5	0	7.3	21.48	648.3	86	0	0	1	1	1	26.85	16.39	744.3	96	7.75	474.15	324.15	0	316.1	312.1	0.13	0	-13.43	36.2	34.1	36.2
244	20211020BS02	1	UU试验	20.03	4.48	100	0	-2	4	1063.3	0	7.3	21.55	648.7	86	0	0	1	1	1	26.94	16.39	744.7	96	7.76	474.35	324.35	0	316.2	312.2	0.13	0	-13.47	36.2	34.1	36.2
245	20211020BS02	1	UU试验	20.12	4.49	100	0	-2	5	1063.3	0	7.3	21.66	648.7	86	0	0	1	1	1	27.08	16.47	743.7	95	7.83	474.35	324.35	0	316.2	311.2	0.13	0	-13.54	36.2	34.1	36.2
246	20211020BS02	1	UU试验	20.2	4.49	100	0	-2	5	1063.3	0	7.3	21.73	645.6	86	0	0	1	1	1	27.16	16.47	740.6	95	7.8	472.8	322.8	0	315.2	310.2	0.13	0	-13.58	36.2	34.1	36.2
247	20211020BS02	1	UU试验	20.28	4.5	100	0	-2	4	1065	0	7.3	21.84	646.6	86	0	0	1	1	1	27.3	16.54	742.6	96	7.74	473.3	323.3	0	315.5	311.5	0.13	0	-13.65	36.2	34.1	36.2
248	20211020BS02	1	UU试验	20.37	4.51	100	0	-2	4	1065.9	0	7.3	21.91	644.4	86	0	0	1	1	1	27.39	16.54	740.4	96	7.71	472.2	322.2	0	314.8	310.8	0.13	0	-13.7	36.2	34.1	36.2
249	20211020BS02	1	UU试验	20.45	4.52	100	0	-2	4	1067.6	0	7.3	22.02	645.5	86	0	0	1	1	1	27.53	16.54	741.5	96	7.72	472.75	322.75	0	315.2	311.2	0.13	0	-13.77	36.2	34.1	36.1
250	20211020BS02	1	UU试验	20.53	4.53	100	0	-2	5	1068.4	0	7.3	22.09	645.9	86	0	0	1	1	1	27.61	16.61	740.9	95	7.8	472.95	322.95	0	315.3	310.3	0.13	0	-13.81	36.2	34.1	36.1
251	20211020BS02	1	UU试验	20.62	4.54	100	0	-2	5	1070.2	0	7.3	22.2	644.3	86	0	0	1	1	1	27.75	16.61	739.3	95	7.78	472.15	322.15	0	314.8	309.8	0.13	0	-13.88	36.2	34.1	36.2
252	20211020BS02	1	UU试验	20.7	4.55	100	0	-2	4	1070.2	0	7.3	22.27	644.3	86	0	0	1	1	1	27.84	16.61	740.3	96	7.71	472.15	322.15	0	314.8	310.8	0.13	0	-13.92	36.2	34.1	36.2
253	20211020BS02	1	UU试验	20.78	4.56	100	0	-2	4	1071.9	0	7.3	22.38	645.3	86	0	0	1	1	1	27.98	16.68	741.3	96	7.72	472.65	322.65	0	315.1	311.1	0.13	0	-13.99	36.2	34.1	36.2
254	20211020BS02	1	UU试验	20.87	4.57	100	0	-2	4	1072.7	0	7.3	22.45	643.1	86	0	0	1	1	1	28.06	16.68	739.1	96	7.7	471.55	321.55	0	314.4	310.4	0.13	0	-14.03	36.2	34	36.2
255	20211020BS02	1	UU试验	20.95	4.58	100	0	-2	4	1073.6	0	5.5	22.56	643.6	86	0	0	1	1	1	28.2	16.68	739.6	96	7.7	471.8	321.8	0	314.5	310.5	0.13	0	-14.1	36.1	34	36.1
256	20211020BS02	1	UU试验	21.03	4.59	100	0	-2	5	1076.1	0	7.3	22.63	645.1	86	0	0	1	1	1	28.29	16.76	740.1	95	7.79	472.55	322.55	0	315	310	0.13	0	-14.15	36.1	34	36.1
257	20211020BS02	1	UU试验	21.12	4.6	100	0	-2	5	1077	0	7.3	22.74	642.6	86	0	0	1	1	1	28.43	16.76	737.6	95	7.76	471.3	321.3	0	314.2	309.2	0.13	0	-14.22	36.1	34	36.1
258	20211020BS02	1	UU试验	21.2	4.6	100	0	-2	4	1077	0	7.3	22.81	642.6	86	0	0	1	1	1	28.51	16.76	738.6	96	7.69	471.3	321.3	0	314.2	310.2	0.13	0	-14.26	36.1	34	36.1
259	20211020BS02	1	UU试验	21.28	4.61	100	0	-2	4	1077.9	0	7.3	22.92	643.1	86	0	0	1	1	1	28.65	16.83	739.1	96	7.7	471.55	321.55	0	314.4	310.4	0.13	0	-14.33	36.1	34	36.1
260	20211020BS02	1	UU试验	21.37	4.62	100	0	-2	4	1078.7	0	7.3	22.99	640.9	86	0	0	1	1	1	28.74	16.83	736.9	96	7.68	470.45	320.45	0	313.6	309.6	0.13	0	-14.37	36.1	34	36.1
261	20211020BS02	1	UU试验	21.45	4.63	100	0	-2	4	1080.4	0	5.5	23.1	641.9	86	0	0	1	1	1	28.88	16.9	737.9	96	7.69	470.95	320.95	0	314	310	0.13	0	-14.44	36.1	34	36.1
262	20211020BS02	1	UU试验	21.53	4.64	100	0	-2	4	1081.3	0	7.3	23.17	639.8	86	0	0	1	1	1	28.96	16.9	735.8	96	7.66	469.9	319.9	0	313.3	309.3	0.14	0	-14.48	36.1	34	36.1
263	20211020BS02	1	UU试验	21.62	4.65	100	0	-2	4	1081.3	0	7.3	23.27	639.8	86	0	0	1	1	1	29.09	16.9	735.8	96	7.66	469.9	319.9	0	313.3	309.3	0.14	0	-14.55	36.1	34	36.1
264	20211020BS02	1	UU试验	21.7	4.66	100	0	-2	5	1082.1	0	7.3	23.35	640.3	86	0	0	1	1	1	29.19	16.97	735.3	95	7.74	470.15	320.15	0	313.4	308.4	0.14	0	-14.6	36.1	34	36.1
265	20211020BS02	1	UU试验	21.78	4.67	100	0	-2	5	1084.7	0	7.3	23.45	639.2	86	0	0	1	1	1	29.31	16.97	734.2	95	7.73	469.6	319.6	0	313.1	308.1	0.14	0	-14.66	36.1	34	36.1
266	20211020BS02	1	UU试验	21.87	4.68	100	0	-2	4	1087.3	0	5.5	23.52	640.7	86	0	0	1	1	1	29.4	16.97	736.7	96	7.67	470.35	320.35	0	313.6	309.6	0.14	0	-14.7	36.1	34	36.1
267	20211020BS02	1	UU试验	21.95	4.69	100	0	-2	4	1088.1	0	7.3	23.63	641.2	86	0	0	1	1	1	29.54	17.05	737.2	96	7.68	470.6	320.6	0	313.7	309.7	0.13	0	-14.77	36.1	34	36.1
268	20211020BS02	1	UU试验	22.03	4.69	101	0	-2	4	1089	0	7.3	23.69	638.7	86	0	0	1	1	1	29.61	17.05	735.7	97	7.58	470.85	319.35	0	313.9	309.9	0.14	0	-14.81	36.1	34	36.1
269	20211020BS02	1	UU试验	22.12	4.7	99	0	-2	4	1089	0	7.3	23.79	638.7	86	0	0	1	1	1	29.74	17.05	733.7	95	7.72	467.85	319.35	0	311.9	307.9	0.13	0	-14.87	36.1	34	36.1
270	20211020BS02	1	UU试验	22.2	4.71	100	0	-2	5	1089.8	0	7.3	23.87	639.2	86	0	0	1	1	1	29.84	17.12	734.2	95	7.73	469.6	319.6	0	313.1	308.1	0.14	0	-14.92	36.1	34	36.1
271	20211020BS02	1	UU试验	22.28	4.72	100	0	-2	4	1091.5	0	5.5	23.97	637.6	86	0	0	1	1	1	29.96	17.12	733.6	96	7.64	468.8	318.8	0	312.5	308.5	0.14	0	-14.98	36.1	34	36.1
272	20211020BS02	1	UU试验	22.37	4.73	100	0	-2	4	1092.4	0	5.5	24.03	638.1	86	0	0	1	1	1	30.04	17.12	734.1	96	7.65	469.05	319.05	0	312.7	308.7	0.14	0	-15.02	36	33.9	36.1
273	20211020BS02	1	UU试验	22.45	4.74	100	0	-2	4	1093.3	0	7.3	24.14	638.6	86	0	0	1	1	1	30.18	17.19	734.6	96	7.65	469.3	319.3	0	312.9	308.9	0.14	0	-15.09	36.1	34	36.1
274	20211020BS02	1	UU试验	22.53	4.75	100	0	-2	4	1093.3	0	7.3	24.2	636	86	0	0	1	1	1	30.25	17.19	732	96	7.63	468	318	0	312	308	0.14	0	-15.13	36	33.9	36.1
275	20211020BS02	1	UU试验	22.62	4.76	100	0	-2	4	1095	0	5.5	24.3	637	86	0	0	1	1	1	30.38	17.27	733	96	7.64	468.5	318.5	0	312.3	308.3	0.14	0	-15.19	36	33.9	36.1
276	20211020BS02	1	UU试验	22.7	4.76	100	0	-2	4	1094.1	0	5.5	24.37	633.5	86	0	0	1	1	1	30.46	17.27	729.5	96	7.6	466.75	316.75	0	311.2	307.2	0.14	0	-15.23	36	33.9	36
277	20211020BS02	1	UU试验	22.78	4.77	100	0	-2	4	1095	0	5.5	24.47	634	86	0	0	1	1	1	30.59	17.27	730	96	7.6	467	317	0	311.3	307.3	0.14	0	-15.3	36	33.9	36
278	20211020BS02	1	UU试验	22.87	4.78	100	0	-2	4	1095.8	0	5.5	24.54	634.5	86	0	0	1	1	1	30.68	17.34	730.5	96	7.61	467.25	317.25	0	311.5	307.5	0.14	0	-15.34	36	33.9	36
279	20211020BS02	1	UU试验	22.95	4.79	100	0	-2	4	1096.7	0	5.5	24.64	632.5	86	0	0	1	1	1	30.8	17.34	728.5	96	7.59	466.25	316.25	0	310.8	306.8	0.14	0	-15.4	36	33.9	36.1
280	20211020BS02	1	UU试验	23.03	4.8	100	0	-2	4	1097.5	0	5.5	24.7	632.9	86	0	0	1	1	1	30.88	17.34	728.9	96	7.59	466.45	316.45	0	311	307	0.14	0	-15.44	36	33.9	36.1
281	20211020BS02	1	UU试验	23.12	4.81	101	0	-2	4	1096.7	0	5.5	24.8	632.5	86	0	0	1	1	1	31	17.41	729.5	97	7.52	467.75	316.25	0	311.8	307.8	0.14	0	-15.5	36	33.9	36.1
282	20211020BS02	1	UU试验	23.2	4.82	100	0	-2	4	1098.4	0	5.5	24.87	630.9	86	0	0	1	1	1	31.09	17.41	726.9	96	7.57	465.45	315.45	0	310.3	306.3	0.14	0	-15.55	36	33.9	36.1
283	20211020BS02	1	UU试验	23.28	4.83	100	0	-2	4	1098.4	0	5.5	24.98	630.9	86	0	0	1	1	1	31.23	17.41	726.9	96	7.57	465.45	315.45	0	310.3	306.3	0.14	0	-15.62	36	33.9	36
284	20211020BS02	1	UU试验	23.37	4.83	100	0	-2	4	1098.4	0	5.5	25.04	630.9	86	0	0	1	1	1	31.3	17.49	726.9	96	7.57	465.45	315.45	0	310.3	306.3	0.14	0	-15.65	36	33.9	36.1
285	20211020BS02	1	UU试验	23.45	4.84	100	0	-2	4	1100.1	0	5.5	25.15	629	86	0	0	1	1	1	31.44	17.49	725	96	7.55	464.5	314.5	0	309.7	305.7	0.14	0	-15.72	36	33.9	36
286	20211020BS02	1	UU试验	23.53	4.85	100	0	-2	4	1101	0	5.5	25.22	629.5	86	0	0	1	1	1	31.53	17.56	725.5	96	7.56	464.75	314.75	0	309.8	305.8	0.14	0	-15.77	36	33.9	36
287	20211020BS02	1	UU试验	23.62	4.86	100	0	-2	4	1101	0	5.5	25.33	627	86	0	0	1	1	1	31.66	17.56	723	96	7.53	463.5	313.5	0	309	305	0.14	0	-15.83	36	33.9	36
288	20211020BS02	1	UU试验	23.7	4.87	100	0	-2	4	1101.8	0	5.5	25.4	627.4	86	0	0	1	1	1	31.75	17.56	723.4	96	7.54	463.7	313.7	0	309.1	305.1	0.14	0	-15.88	36	33.9	36
289	20211020BS02	1	UU试验	23.78	4.88	100	0	-2	4	1103.5	0	5.5	25.5	628.4	86	0	0	1	1	1	31.88	17.64	724.4	96	7.55	464.2	314.2	0	309.5	305.5	0.14	0	-15.94	36	33.9	36
290	20211020BS02	1	UU试验	23.87	4.89	100	0	-2	4	1101.8	0	7.3	25.57	624.6	86	0	0	1	1	1	31.96	17.64	720.6	96	7.51	462.3	312.3	0	308.2	304.2	0.14	0	-15.98	36	33.9	36
291	20211020BS02	1	UU试验	23.95	4.89	100	0	-2	4	1102.7	0	5.5	25.67	625.1	86	0	0	1	1	1	32.09	17.64	721.1	96	7.51	462.55	312.55	0	308.4	304.4	0.14	0	-16.05	35.9	33.8	36
292	20211020BS02	1	UU试验	24.03	4.9	100	0	-2	4	1101.8	0	5.5	25.75	624.6	86	0	0	1	1	1	32.19	17.71	720.6	96	7.51	462.3	312.3	0	308.2	304.2	0.14	0	-16.1	35.9	33.8	36
293	20211020BS02	1	UU试验	24.12	4.91	100	0	-2	4	1102.7	0	5.5	25.85	622.6	86	0	0	1	1	1	32.31	17.71	718.6	96	7.49	461.3	311.3	0	307.5	303.5	0.14	0	-16.16	35.9	33.8	36
294	20211020BS02	1	UU试验	24.2	4.92	100	0	-2	4	1102.7	0	5.5	25.92	622.6	86	0	0	1	1	1	32.4	17.79	718.6	96	7.49	461.3	311.3	0	307.5	303.5	0.14	0	-16.2	35.9	33.8	36
295	20211020BS02	1	UU试验	24.28	4.93	100	0	-2	4	1104.4	0	5.5	26.02	620.8	86	0	0	1	1	1	32.53	17.79	716.8	96	7.47	460.4	310.4	0	306.9	302.9	0.14	0	-16.27	35.9	33.8	36
296	20211020BS02	1	UU试验	24.37	4.94	99	0	-2	4	1104.4	0	5.5	26.09	620.8	86	0	0	1	1	1	32.61	17.79	715.8	95	7.53	458.9	310.4	0	305.9	301.9	0.14	0	-16.31	35.9	33.8	36
