# Supplementary material for: Effect of freeze‒thaw cycles on root–Soil composite mechanical properties and slope stability
Source: PLoS One. 2024 Apr 25;19(4):e0302409. doi: 10.1371/journal.pone.0302409 (PMC11045164; doi:10.1371/journal.pone.0302409)
Supplement: S1 File — (ZIP) [file pone.0302409.s001.zip › Original data/original data/三轴/200kpa/200kpa改/(D4G3,200kpa)20211026BS3_uu_1.xlsx]

## Sheet: _20211026BS3_uu_1
ID	GCID	SpecimenID	TstMode	TimeMin	Squareroot	WeiYa	wytb	FanYa1	KongYa	CR	fytb	TiBian	ZhouXWeiYi	Q1dQ3	TargetWY	TargetFY1	TargetZYLC	TargetStrainSpd	TargetSYWD	TargetZTWD	E1	TuArea	Q11	Q31	Q11cQ31	HalfQ1pQ3	HalfQ1dQ3	Saturation	HalfQ11pQ31	Q1	K0	Ev	Er	sywd	ttwd	ztwd
1	20211026BS3	1	UU试验	0	0	98	0	6	0	0	0	9.1	0	5.6	85	0	0	1	1	1	0	12	0	0	0	0	0	0	0	0	0	0	0	21.1	19.9	21.3
2	20211026BS3	1	UU试验	0.08	0.29	99	0	-3	9	17.1	0	9.1	0.02	14.3	85	0	0	1	1	1	0.03	12	104.3	90	1.16	155.65	7.15	0	103.8	94.8	0.87	0	-0.02	21.1	20	21.3
3	20211026BS3	1	UU试验	0.13	0.37	99	0	-3	9	26.5	0	9.1	0.04	22.1	85	0	0	1	1	1	0.05	12	112.1	90	1.25	159.55	11.05	0	106.4	97.4	0.82	0	-0.03	21.1	20	21.3
4	20211026BS3	1	UU试验	0.23	0.48	98	0	-3	9	35.1	0	9.1	0.12	29.3	85	0	0	1	1	1	0.15	12	118.3	89	1.33	161.65	14.65	0	107.8	98.8	0.77	0	-0.08	21.1	20	21.3
5	20211026BS3	1	UU试验	0.47	0.68	98	0	-3	9	48.8	0	10.9	0.3	40.7	85	0	0	1	1	1	0.38	12.06	129.7	89	1.46	167.35	20.35	0	111.6	102.6	0.71	0	-0.19	21.1	20	21.3
6	20211026BS3	1	UU试验	0.55	0.74	98	0	-3	10	50.5	0	10.9	0.36	41.9	85	0	0	1	1	1	0.45	12.06	129.9	88	1.48	167.95	20.95	0	112	102	0.7	0	-0.23	21.1	20	21.3
7	20211026BS3	1	UU试验	0.62	0.79	98	0	-3	9	53.9	0	10.9	0.42	44.7	85	0	0	1	1	1	0.53	12.06	133.7	89	1.5	169.35	22.35	0	112.9	103.9	0.69	0	-0.27	21.1	20	21.3
8	20211026BS3	1	UU试验	0.7	0.84	98	0	-3	10	58.2	0	10.9	0.51	48.3	85	0	0	1	1	1	0.64	12.06	136.3	88	1.55	171.15	24.15	0	114.1	104.1	0.67	0	-0.32	21.1	20	21.3
9	20211026BS3	1	UU试验	0.78	0.89	98	0	-3	10	62.4	0	10.9	0.57	51.7	85	0	0	1	1	1	0.71	12.06	139.7	88	1.59	172.85	25.85	0	115.2	105.2	0.65	0	-0.36	21.1	20	21.3
10	20211026BS3	1	UU试验	0.87	0.93	98	0	-3	10	113.8	0	10.9	0.65	94.4	85	0	0	1	1	1	0.81	12.12	182.4	88	2.07	194.2	47.2	0	129.5	119.5	0.51	0	-0.41	21.1	20	21.3
11	20211026BS3	1	UU试验	0.95	0.97	98	0	-3	10	148	0	10.9	0.71	122.1	85	0	0	1	1	1	0.89	12.12	210.1	88	2.39	208.05	61.05	0	138.7	128.7	0.45	0	-0.45	21.1	20	21.3
12	20211026BS3	1	UU试验	1.03	1.02	98	0	-3	10	183.1	0	10.9	0.8	151.1	85	0	0	1	1	1	1	12.12	239.1	88	2.72	222.55	75.55	0	148.4	138.4	0.39	0	-0.5	21.1	20	21.3
13	20211026BS3	1	UU试验	1.12	1.06	98	0	-3	10	204.5	0	10.9	0.87	168.7	85	0	0	1	1	1	1.09	12.12	256.7	88	2.92	231.35	84.35	0	154.2	144.2	0.37	0	-0.55	21.1	20	21.3
14	20211026BS3	1	UU试验	1.2	1.1	99	0	-3	11	231	0	10.9	0.96	190.6	85	0	0	1	1	1	1.2	12.12	278.6	88	3.17	243.8	95.3	0	162.5	151.5	0.34	0	-0.6	21.1	20	21.3
15	20211026BS3	1	UU试验	1.28	1.13	99	0	-3	11	247.2	0	10.9	1.03	204	85	0	0	1	1	1	1.29	12.19	292	88	3.32	250.5	102	0	167	156	0.33	0	-0.65	21.1	20	21.3
16	20211026BS3	1	UU试验	1.37	1.17	99	0	-3	11	272	0	12.8	1.13	223.1	85	0	0	1	1	1	1.41	12.19	311.1	88	3.54	260.05	111.55	0	173.4	162.4	0.31	0	-0.71	21.1	20	21.3
17	20211026BS3	1	UU试验	1.45	1.2	99	0	-3	11	286.6	0	12.8	1.2	235.1	85	0	0	1	1	1	1.5	12.19	323.1	88	3.67	266.05	117.55	0	177.4	166.4	0.3	0	-0.75	21.1	20	21.3
18	20211026BS3	1	UU试验	1.53	1.24	99	0	-3	11	307.1	0	10.9	1.3	251.9	85	0	0	1	1	1	1.63	12.19	339.9	88	3.86	274.45	125.95	0	183	172	0.28	0	-0.82	21.1	20	21.3
19	20211026BS3	1	UU试验	1.62	1.27	99	0	-3	11	320.8	0	12.8	1.37	263.2	85	0	0	1	1	1	1.71	12.19	351.2	88	3.99	280.1	131.6	0	186.7	175.7	0.27	0	-0.86	21.1	20	21.3
20	20211026BS3	1	UU试验	1.7	1.3	98	0	-3	11	341.3	0	12.8	1.47	280	85	0	0	1	1	1	1.84	12.25	367	87	4.22	287	140	0	191.3	180.3	0.26	0	-0.92	21.1	20	21.3
21	20211026BS3	1	UU试验	1.78	1.34	99	0	-3	11	355	0	12.8	1.54	289.8	85	0	0	1	1	1	1.93	12.25	377.8	88	4.29	293.4	144.9	0	195.6	184.6	0.25	0	-0.97	21.2	20.1	21.3
22	20211026BS3	1	UU试验	1.87	1.37	98	0	-3	11	373.8	0	12.8	1.65	305.1	85	0	0	1	1	1	2.06	12.25	392.1	87	4.51	299.55	152.55	0	199.7	188.7	0.24	0	-1.03	21.1	20.1	21.3
23	20211026BS3	1	UU试验	1.95	1.4	98	0	-3	11	387.5	0	12.8	1.71	316.3	85	0	0	1	1	1	2.14	12.25	403.3	87	4.64	305.15	158.15	0	203.4	192.4	0.24	0	-1.07	21.2	20.1	21.3
24	20211026BS3	1	UU试验	2.03	1.43	99	0	-3	12	407.2	0	14.6	1.83	332.4	85	0	0	1	1	1	2.29	12.31	419.4	87	4.82	314.7	166.2	0	209.8	197.8	0.23	0	-1.15	21.1	20.1	21.3
25	20211026BS3	1	UU试验	2.12	1.45	98	0	-3	12	419.2	0	12.8	1.9	340.5	85	0	0	1	1	1	2.38	12.31	426.5	86	4.96	317.25	170.25	0	211.5	199.5	0.22	0	-1.19	21.2	20	21.3
26	20211026BS3	1	UU试验	2.2	1.48	98	0	-3	12	436.3	0	12.8	2.02	354.4	85	0	0	1	1	1	2.53	12.31	440.4	86	5.12	324.2	177.2	0	216.1	204.1	0.22	0	-1.26	21.1	20.1	21.3
27	20211026BS3	1	UU试验	2.28	1.51	99	0	-3	12	448.3	0	12.8	2.09	364.2	85	0	0	1	1	1	2.61	12.31	451.2	87	5.19	330.6	182.1	0	220.4	208.4	0.21	0	-1.31	21.1	20.1	21.3
28	20211026BS3	1	UU试验	2.37	1.54	99	0	-3	12	465.4	0	12.8	2.2	378.1	85	0	0	1	1	1	2.75	12.31	465.1	87	5.35	337.55	189.05	0	225	213	0.21	0	-1.38	21.2	20.1	21.3
29	20211026BS3	1	UU试验	2.45	1.57	99	0	-3	12	476.5	0	12.8	2.27	387.1	85	0	0	1	1	1	2.84	12.37	474.1	87	5.45	342.05	193.55	0	228	216	0.2	0	-1.42	21.1	20.1	21.3
30	20211026BS3	1	UU试验	2.53	1.59	99	0	-3	12	492.7	0	12.8	2.39	398.3	85	0	0	1	1	1	2.99	12.37	485.3	87	5.58	347.65	199.15	0	231.8	219.8	0.2	0	-1.5	21.1	20	21.3
31	20211026BS3	1	UU试验	2.62	1.62	99	0	-3	12	503	0	12.8	2.47	406.6	85	0	0	1	1	1	3.09	12.37	493.6	87	5.67	351.8	203.3	0	234.5	222.5	0.2	0	-1.55	21.1	20.1	21.3
32	20211026BS3	1	UU试验	2.7	1.64	99	0	-3	12	517.5	0	12.8	2.58	418.4	85	0	0	1	1	1	3.23	12.37	505.4	87	5.81	357.7	209.2	0	238.5	226.5	0.19	0	-1.62	21	20	21.2
33	20211026BS3	1	UU试验	2.78	1.67	99	0	-3	12	527	0	12.8	2.65	426	85	0	0	1	1	1	3.31	12.43	513	87	5.9	361.5	213	0	241	229	0.19	0	-1.66	21	20	21.2
34	20211026BS3	1	UU试验	2.87	1.69	99	0	-3	12	540.6	0	12.8	2.76	434.9	85	0	0	1	1	1	3.45	12.43	521.9	87	6	365.95	217.45	0	244	232	0.19	0	-1.73	21	20	21.2
35	20211026BS3	1	UU试验	2.95	1.72	98	0	-3	12	550	0	12.8	2.84	442.5	85	0	0	1	1	1	3.55	12.43	528.5	86	6.15	368.25	221.25	0	245.5	233.5	0.18	0	-1.78	21.1	20	21.2
36	20211026BS3	1	UU试验	3.03	1.74	98	0	-3	12	563.7	0	12.8	2.96	453.5	85	0	0	1	1	1	3.7	12.43	539.5	86	6.27	373.75	226.75	0	249.2	237.2	0.18	0	-1.85	21	20	21.2
37	20211026BS3	1	UU试验	3.12	1.77	98	0	-3	12	570.6	0	12.8	3.03	459.1	85	0	0	1	1	1	3.79	12.5	545.1	86	6.34	376.55	229.55	0	251	239	0.18	0	-1.9	21	20	21.2
38	20211026BS3	1	UU试验	3.2	1.79	98	0	-3	13	583.4	0	12.8	3.15	466.7	85	0	0	1	1	1	3.94	12.5	551.7	85	6.49	380.35	233.35	0	253.6	240.6	0.17	0	-1.97	21	20.1	21.2
39	20211026BS3	1	UU试验	3.28	1.81	98	0	-3	12	591.1	0	12.8	3.23	472.9	85	0	0	1	1	1	4.04	12.5	558.9	86	6.5	383.45	236.45	0	255.6	243.6	0.17	0	-2.02	21	20	21.2
40	20211026BS3	1	UU试验	3.37	1.83	98	0	-3	13	602.2	0	12.8	3.35	481.8	85	0	0	1	1	1	4.19	12.5	566.8	85	6.67	387.9	240.9	0	258.6	245.6	0.17	0	-2.1	21	20	21.2
41	20211026BS3	1	UU试验	3.45	1.86	98	0	-3	12	610.8	0	12.8	3.43	488.6	85	0	0	1	1	1	4.29	12.56	574.6	86	6.68	391.3	244.3	0	260.9	248.9	0.17	0	-2.15	21	20.1	21.2
42	20211026BS3	1	UU试验	3.53	1.88	98	0	-3	13	621	0	12.8	3.55	494.4	85	0	0	1	1	1	4.44	12.56	579.4	85	6.82	394.2	247.2	0	262.8	249.8	0.17	0	-2.22	21	20	21.2
43	20211026BS3	1	UU试验	3.62	1.9	99	0	-3	13	628.7	0	12.8	3.62	500.6	85	0	0	1	1	1	4.53	12.56	586.6	86	6.82	398.8	250.3	0	265.9	252.9	0.17	0	-2.27	21	20.1	21.2
44	20211026BS3	1	UU试验	3.7	1.92	99	0	-3	13	637.3	0	12.8	3.75	507.4	85	0	0	1	1	1	4.69	12.62	593.4	86	6.9	402.2	253.7	0	268.1	255.1	0.16	0	-2.35	21	20	21.2
45	20211026BS3	1	UU试验	3.78	1.95	99	0	-3	13	643.3	0	12.8	3.83	509.7	85	0	0	1	1	1	4.79	12.62	595.7	86	6.93	403.35	254.85	0	268.9	255.9	0.16	0	-2.4	21	20	21.2
46	20211026BS3	1	UU试验	3.87	1.97	99	0	-3	13	651.8	0	12.8	3.94	516.5	85	0	0	1	1	1	4.93	12.62	602.5	86	7.01	406.75	258.25	0	271.2	258.2	0.16	0	-2.47	21	20.1	21.2
47	20211026BS3	1	UU试验	3.95	1.99	99	0	-3	13	657	0	12.8	4.02	520.6	85	0	0	1	1	1	5.03	12.62	606.6	86	7.05	408.8	260.3	0	272.5	259.5	0.16	0	-2.52	21	20	21.2
48	20211026BS3	1	UU试验	4.03	2.01	99	0	-3	13	666.4	0	12.8	4.14	528.1	85	0	0	1	1	1	5.18	12.69	614.1	86	7.14	412.55	264.05	0	275	262	0.16	0	-2.59	21	20	21.2
49	20211026BS3	1	UU试验	4.12	2.03	99	0	-3	13	672.4	0	12.8	4.21	529.9	85	0	0	1	1	1	5.26	12.69	615.9	86	7.16	413.45	264.95	0	275.6	262.6	0.16	0	-2.63	21	20	21.2
50	20211026BS3	1	UU试验	4.2	2.05	99	0	-3	13	679.2	0	12.8	4.33	535.2	85	0	0	1	1	1	5.41	12.69	621.2	86	7.22	416.1	267.6	0	277.4	264.4	0.16	0	-2.71	21	20	21.2
51	20211026BS3	1	UU试验	4.28	2.07	99	0	-3	13	684.4	0	14.6	4.41	539.3	85	0	0	1	1	1	5.51	12.69	625.3	86	7.27	418.15	269.65	0	278.8	265.8	0.16	0	-2.76	21	20.1	21.2
52	20211026BS3	1	UU试验	4.37	2.09	98	0	-3	13	691.2	0	12.8	4.52	544.7	85	0	0	1	1	1	5.65	12.75	629.7	85	7.41	419.35	272.35	0	279.6	266.6	0.15	0	-2.83	21	20.1	21.2
53	20211026BS3	1	UU试验	4.45	2.11	99	0	-3	13	694.6	0	14.6	4.6	544.8	85	0	0	1	1	1	5.75	12.75	630.8	86	7.33	420.9	272.4	0	280.6	267.6	0.15	0	-2.88	21	20.1	21.2
54	20211026BS3	1	UU试验	4.53	2.13	98	0	-3	13	701.5	0	14.6	4.71	550.2	85	0	0	1	1	1	5.89	12.75	635.2	85	7.47	422.1	275.1	0	281.4	268.4	0.15	0	-2.95	21	20.1	21.2
55	20211026BS3	1	UU试验	4.62	2.15	98	0	-3	13	706.6	0	14.6	4.79	554.2	85	0	0	1	1	1	5.99	12.75	639.2	85	7.52	424.1	277.1	0	282.7	269.7	0.15	0	-3	21	20.1	21.2
56	20211026BS3	1	UU试验	4.7	2.17	98	0	-3	13	712.6	0	14.6	4.9	558.9	85	0	0	1	1	1	6.13	12.81	643.9	85	7.58	426.45	279.45	0	284.3	271.3	0.15	0	-3.07	21	20.1	21.2
57	20211026BS3	1	UU试验	4.78	2.19	99	0	-3	13	716	0	14.6	4.97	558.9	85	0	0	1	1	1	6.21	12.81	644.9	86	7.5	427.95	279.45	0	285.3	272.3	0.15	0	-3.11	21	20.1	21.2
58	20211026BS3	1	UU试验	4.87	2.21	99	0	-3	13	722	0	14.6	5.08	563.6	85	0	0	1	1	1	6.35	12.81	649.6	86	7.55	430.3	281.8	0	286.9	273.9	0.15	0	-3.18	21	20.1	21.2
59	20211026BS3	1	UU试验	4.95	2.22	99	0	-3	13	724.6	0	14.6	5.16	565.7	85	0	0	1	1	1	6.45	12.81	651.7	86	7.58	431.35	282.85	0	287.6	274.6	0.15	0	-3.23	21	20.1	21.2
60	20211026BS3	1	UU试验	5.03	2.24	99	0	-3	13	730.5	0	14.6	5.27	570.3	85	0	0	1	1	1	6.59	12.88	656.3	86	7.63	433.65	285.15	0	289.1	276.1	0.15	0	-3.3	21	20.1	21.2
61	20211026BS3	1	UU试验	5.12	2.26	99	0	-3	13	734	0	14.6	5.35	569.9	85	0	0	1	1	1	6.69	12.88	655.9	86	7.63	433.45	284.95	0	289	276	0.15	0	-3.35	21	20.1	21.2
62	20211026BS3	1	UU试验	5.2	2.28	98	0	-3	13	738.2	0	14.6	5.45	573.1	85	0	0	1	1	1	6.81	12.88	658.1	85	7.74	433.55	286.55	0	289	276	0.15	0	-3.41	21	20.1	21.2
63	20211026BS3	1	UU试验	5.28	2.3	98	0	-3	13	741.7	0	14.6	5.52	575.9	85	0	0	1	1	1	6.9	12.88	660.9	85	7.78	434.95	287.95	0	290	277	0.15	0	-3.45	21	20.1	21.2
64	20211026BS3	1	UU试验	5.37	2.32	98	0	-3	13	745.9	0	14.6	5.63	579.1	85	0	0	1	1	1	7.04	12.94	664.1	85	7.81	436.55	289.55	0	291	278	0.14	0	-3.52	21	20.1	21.2
65	20211026BS3	1	UU试验	5.45	2.33	98	0	-3	13	749.4	0	14.6	5.7	579.1	85	0	0	1	1	1	7.13	12.94	664.1	85	7.81	436.55	289.55	0	291	278	0.14	0	-3.57	21	20.1	21.2
66	20211026BS3	1	UU试验	5.53	2.35	98	0	-3	13	753.6	0	14.6	5.8	582.4	85	0	0	1	1	1	7.25	12.94	667.4	85	7.85	438.2	291.2	0	292.1	279.1	0.14	0	-3.63	21	20.1	21.2
67	20211026BS3	1	UU试验	5.62	2.37	98	0	-3	13	756.2	0	14.6	5.88	584.4	85	0	0	1	1	1	7.35	12.94	669.4	85	7.88	439.2	292.2	0	292.8	279.8	0.14	0	-3.68	21	20.1	21.2
68	20211026BS3	1	UU试验	5.7	2.39	98	0	-3	13	760.5	0	14.6	5.99	587.7	85	0	0	1	1	1	7.49	13	672.7	85	7.91	440.85	293.85	0	293.9	280.9	0.14	0	-3.75	21	20.1	21.2
69	20211026BS3	1	UU试验	5.78	2.4	99	0	-3	14	763.1	0	14.6	6.06	587	85	0	0	1	1	1	7.58	13	672	85	7.91	442	293.5	0	294.7	280.7	0.14	0	-3.79	21	20.1	21.2
70	20211026BS3	1	UU试验	5.87	2.42	99	0	-3	13	767.3	0	14.6	6.17	590.2	85	0	0	1	1	1	7.71	13	676.2	86	7.86	443.6	295.1	0	295.7	282.7	0.14	0	-3.86	21	20.1	21.2
71	20211026BS3	1	UU试验	5.95	2.44	99	0	-3	13	769.9	0	14.6	6.24	592.2	85	0	0	1	1	1	7.8	13	678.2	86	7.89	444.6	296.1	0	296.4	283.4	0.14	0	-3.9	21	20.1	21.1
72	20211026BS3	1	UU试验	6.03	2.46	99	0	-3	13	773.3	0	14.6	6.35	594.8	85	0	0	1	1	1	7.94	13.07	680.8	86	7.92	445.9	297.4	0	297.3	284.3	0.14	0	-3.97	21	20.1	21.2
73	20211026BS3	1	UU试验	6.12	2.47	99	0	-3	13	776.7	0	14.6	6.42	594.3	85	0	0	1	1	1	8.03	13.07	680.3	86	7.91	445.65	297.15	0	297.1	284.1	0.14	0	-4.02	21	20.1	21.2
74	20211026BS3	1	UU试验	6.2	2.49	98	0	-3	13	779.3	0	14.6	6.53	596.3	85	0	0	1	1	1	8.16	13.07	681.3	85	8.02	445.15	298.15	0	296.8	283.8	0.14	0	-4.08	21	20.1	21.1
75	20211026BS3	1	UU试验	6.28	2.51	99	0	-2	14	782.7	0	14.6	6.6	598.9	85	0	0	1	1	1	8.25	13.07	683.9	85	8.05	447.95	299.45	0	298.6	284.6	0.14	0	-4.13	21	20.1	21.2
76	20211026BS3	1	UU试验	6.37	2.52	98	0	-3	13	786.1	0	14.6	6.71	601.5	85	0	0	1	1	1	8.39	13.13	686.5	85	8.08	447.75	300.75	0	298.5	285.5	0.14	0	-4.2	21	20.1	21.1
77	20211026BS3	1	UU试验	6.45	2.54	98	0	-3	14	789.6	0	14.6	6.78	601.4	85	0	0	1	1	1	8.48	13.13	685.4	84	8.16	447.7	300.7	0	298.5	284.5	0.14	0	-4.24	21	20.1	21.2
78	20211026BS3	1	UU试验	6.53	2.56	98	0	-3	14	793	0	14.6	6.89	604	85	0	0	1	1	1	8.61	13.13	688	84	8.19	449	302	0	299.3	285.3	0.14	0	-4.31	21	20.1	21.2
79	20211026BS3	1	UU试验	6.62	2.57	98	0	-3	13	797.3	0	14.6	6.97	607.2	85	0	0	1	1	1	8.71	13.13	692.2	85	8.14	450.6	303.6	0	300.4	287.4	0.14	0	-4.36	21	20.1	21.1
80	20211026BS3	1	UU试验	6.7	2.59	99	0	-2	14	800.7	0	14.6	7.08	609.8	85	0	0	1	1	1	8.85	13.2	694.8	85	8.17	453.4	304.9	0	302.3	288.3	0.14	0	-4.43	21	20.1	21.2
81	20211026BS3	1	UU试验	6.78	2.6	99	0	-3	14	804.1	0	14.6	7.15	609.2	85	0	0	1	1	1	8.94	13.2	694.2	85	8.17	453.1	304.6	0	302.1	288.1	0.14	0	-4.47	21	20.1	21.1
82	20211026BS3	1	UU试验	6.87	2.62	99	0	-3	14	807.5	0	14.6	7.27	611.7	85	0	0	1	1	1	9.09	13.2	696.7	85	8.2	454.35	305.85	0	302.9	288.9	0.14	0	-4.55	21	20.1	21.1
83	20211026BS3	1	UU试验	6.95	2.64	99	0	-2	14	810.1	0	14.6	7.34	613.7	85	0	0	1	1	1	9.18	13.2	698.7	85	8.22	455.35	306.85	0	303.6	289.6	0.14	0	-4.59	21	20.1	21.1
84	20211026BS3	1	UU试验	7.03	2.65	98	0	-3	13	814.4	0	14.6	7.46	617	85	0	0	1	1	1	9.32	13.26	702	85	8.26	455.5	308.5	0	303.7	290.7	0.14	0	-4.66	21	20.1	21.1
85	20211026BS3	1	UU试验	7.12	2.67	99	0	-2	14	816.1	0	14.6	7.54	615.5	85	0	0	1	1	1	9.43	13.26	700.5	85	8.24	456.25	307.75	0	304.2	290.2	0.14	0	-4.72	21	20.1	21.1
86	20211026BS3	1	UU试验	7.2	2.68	99	0	-2	14	819.5	0	14.6	7.65	618	85	0	0	1	1	1	9.56	13.26	703	85	8.27	457.5	309	0	305	291	0.14	0	-4.78	21	20.1	21.1
87	20211026BS3	1	UU试验	7.28	2.7	98	0	-3	13	822.9	0	14.6	7.73	620.6	85	0	0	1	1	1	9.66	13.26	705.6	85	8.3	457.3	310.3	0	304.9	291.9	0.14	0	-4.83	21	20.1	21.1
88	20211026BS3	1	UU试验	7.37	2.71	98	0	-3	14	826.4	0	14.6	7.84	623.2	85	0	0	1	1	1	9.8	13.32	707.2	84	8.42	458.6	311.6	0	305.7	291.7	0.14	0	-4.9	21	20.1	21.1
89	20211026BS3	1	UU试验	7.45	2.73	98	0	-3	14	828.9	0	14.6	7.92	622.3	85	0	0	1	1	1	9.9	13.32	706.3	84	8.41	458.15	311.15	0	305.4	291.4	0.14	0	-4.95	21	20.1	21.1
90	20211026BS3	1	UU试验	7.53	2.74	99	0	-3	14	833.2	0	14.6	8.03	625.5	85	0	0	1	1	1	10.04	13.32	710.5	85	8.36	461.25	312.75	0	307.5	293.5	0.14	0	-5.02	21	20.1	21.1
91	20211026BS3	1	UU试验	7.62	2.76	99	0	-3	14	834.9	0	14.6	8.11	626.8	85	0	0	1	1	1	10.14	13.32	711.8	85	8.37	461.9	313.4	0	307.9	293.9	0.14	0	-5.07	21	20.1	21.1
92	20211026BS3	1	UU试验	7.7	2.77	99	0	-3	14	839.2	0	14.6	8.22	630	85	0	0	1	1	1	10.28	13.39	715	85	8.41	463.5	315	0	309	295	0.14	0	-5.14	21	20.1	21.1
93	20211026BS3	1	UU试验	7.78	2.79	99	0	-3	14	842.6	0	14.6	8.3	629.3	85	0	0	1	1	1	10.38	13.39	714.3	85	8.4	463.15	314.65	0	308.8	294.8	0.14	0	-5.19	21	20.1	21.1
94	20211026BS3	1	UU试验	7.87	2.8	99	0	-3	14	845.2	0	14.6	8.42	631.2	85	0	0	1	1	1	10.53	13.39	716.2	85	8.43	464.1	315.6	0	309.4	295.4	0.14	0	-5.27	21	20.1	21.1
95	20211026BS3	1	UU试验	7.95	2.82	98	0	-3	14	848.6	0	14.6	8.5	633.8	85	0	0	1	1	1	10.63	13.45	717.8	84	8.55	463.9	316.9	0	309.3	295.3	0.13	0	-5.32	21	20.1	21.1
96	20211026BS3	1	UU试验	8.03	2.83	99	0	-2	14	852.9	0	14.6	8.61	634.1	85	0	0	1	1	1	10.76	13.45	719.1	85	8.46	465.55	317.05	0	310.4	296.4	0.14	0	-5.38	21	20.1	21.1
97	20211026BS3	1	UU试验	8.12	2.85	98	0	-3	14	854.6	0	14.6	8.7	635.4	85	0	0	1	1	1	10.88	13.45	719.4	84	8.56	464.7	317.7	0	309.8	295.8	0.13	0	-5.44	21	20.1	21.1
98	20211026BS3	1	UU试验	8.2	2.86	98	0	-3	14	858	0	14.6	8.81	637.9	85	0	0	1	1	1	11.01	13.45	721.9	84	8.59	465.95	318.95	0	310.6	296.6	0.13	0	-5.51	21	20.1	21.1
99	20211026BS3	1	UU试验	8.28	2.88	98	0	-3	14	860.6	0	14.6	8.89	639.9	85	0	0	1	1	1	11.11	13.52	723.9	84	8.62	466.95	319.95	0	311.3	297.3	0.13	0	-5.56	21	20.1	21.1
100	20211026BS3	1	UU试验	8.37	2.89	98	0	-3	14	864	0	14.6	9.01	639.1	85	0	0	1	1	1	11.26	13.52	723.1	84	8.61	466.55	319.55	0	311	297	0.13	0	-5.63	21	20.1	21.1
101	20211026BS3	1	UU试验	8.45	2.91	99	0	-2	14	867.4	0	14.6	9.09	641.6	85	0	0	1	1	1	11.36	13.52	726.6	85	8.55	469.3	320.8	0	312.9	298.9	0.13	0	-5.68	21	20.1	21.1
102	20211026BS3	1	UU试验	8.53	2.92	99	0	-3	14	871.7	0	14.6	9.2	644.7	85	0	0	1	1	1	11.5	13.58	729.7	85	8.58	470.85	322.35	0	313.9	299.9	0.13	0	-5.75	21	20.1	21.1
103	20211026BS3	1	UU试验	8.62	2.94	99	0	-3	14	874.3	0	14.6	9.28	643.8	85	0	0	1	1	1	11.6	13.58	728.8	85	8.57	470.4	321.9	0	313.6	299.6	0.13	0	-5.8	21	20.1	21.1
104	20211026BS3	1	UU试验	8.7	2.95	99	0	-3	14	878.5	0	14.6	9.39	646.9	85	0	0	1	1	1	11.74	13.58	731.9	85	8.61	471.95	323.45	0	314.6	300.6	0.13	0	-5.87	21	20.1	21.1
105	20211026BS3	1	UU试验	8.78	2.96	99	0	-3	14	882	0	14.6	9.47	649.5	85	0	0	1	1	1	11.84	13.58	734.5	85	8.64	473.25	324.75	0	315.5	301.5	0.13	0	-5.92	21	20.1	21.1
106	20211026BS3	1	UU试验	8.87	2.98	99	0	-3	14	885.4	0	14.6	9.59	652	85	0	0	1	1	1	11.99	13.65	737	85	8.67	474.5	326	0	316.3	302.3	0.13	0	-6	21	20.1	21.1
107	20211026BS3	1	UU试验	8.95	2.99	99	0	-2	14	887.1	0	14.6	9.66	649.9	85	0	0	1	1	1	12.08	13.65	734.9	85	8.65	473.45	324.95	0	315.6	301.6	0.13	0	-6.04	21	20.1	21.1
108	20211026BS3	1	UU试验	9.03	3.01	98	0	-3	14	890.5	0	14.6	9.78	652.4	85	0	0	1	1	1	12.23	13.65	736.4	84	8.77	473.2	326.2	0	315.5	301.5	0.13	0	-6.12	21	20.1	21.1
109	20211026BS3	1	UU试验	9.12	3.02	99	0	-2	14	893.1	0	14.6	9.86	654.3	85	0	0	1	1	1	12.33	13.72	739.3	85	8.7	475.65	327.15	0	317.1	303.1	0.13	0	-6.17	21	20.1	21.1
110	20211026BS3	1	UU试验	9.2	3.03	99	0	-2	14	895.6	0	14.6	9.97	652.8	85	0	0	1	1	1	12.46	13.72	737.8	85	8.68	474.9	326.4	0	316.6	302.6	0.13	0	-6.23	21	20.1	21.1
111	20211026BS3	1	UU试验	9.28	3.05	98	0	-3	14	897.4	0	14.6	10.04	654.1	85	0	0	1	1	1	12.55	13.72	738.1	84	8.79	474.05	327.05	0	316	302	0.13	0	-6.28	21	20.1	21.1
112	20211026BS3	1	UU试验	9.37	3.06	99	0	-2	14	901.6	0	14.6	10.15	657.1	85	0	0	1	1	1	12.69	13.72	742.1	85	8.73	477.05	328.55	0	318	304	0.13	0	-6.35	21	20.1	21.1
113	20211026BS3	1	UU试验	9.45	3.07	99	0	-2	14	903.3	0	14.6	10.22	658.4	85	0	0	1	1	1	12.78	13.78	743.4	85	8.75	477.7	329.2	0	318.5	304.5	0.13	0	-6.39	21	20.1	21.1
114	20211026BS3	1	UU试验	9.53	3.09	99	0	-3	14	905.9	0	14.6	10.33	657.4	85	0	0	1	1	1	12.91	13.78	742.4	85	8.73	477.2	328.7	0	318.1	304.1	0.13	0	-6.46	21	20.1	21.1
115	20211026BS3	1	UU试验	9.62	3.1	99	0	-2	14	907.6	0	14.6	10.41	658.6	85	0	0	1	1	1	13.01	13.78	743.6	85	8.75	477.8	329.3	0	318.5	304.5	0.13	0	-6.51	21	20.1	21.1
116	20211026BS3	1	UU试验	9.7	3.11	98	0	-3	14	910.2	0	14.6	10.51	660.5	85	0	0	1	1	1	13.14	13.85	744.5	84	8.86	477.25	330.25	0	318.2	304.2	0.13	0	-6.57	21	20.1	21.1
117	20211026BS3	1	UU试验	9.78	3.13	98	0	-3	14	911.9	0	14.6	10.58	658.4	85	0	0	1	1	1	13.23	13.85	742.4	84	8.84	476.2	329.2	0	317.5	303.5	0.13	0	-6.62	21	20.1	21.1
118	20211026BS3	1	UU试验	9.87	3.14	99	0	-2	14	913.6	0	14.6	10.69	659.6	85	0	0	1	1	1	13.36	13.85	744.6	85	8.76	478.3	329.8	0	318.9	304.9	0.13	0	-6.68	21	20.1	21.1
119	20211026BS3	1	UU试验	9.95	3.15	98	0	-3	14	915.3	0	14.6	10.76	660.9	85	0	0	1	1	1	13.45	13.85	744.9	84	8.87	477.45	330.45	0	318.3	304.3	0.13	0	-6.73	21	20.1	21.1
120	20211026BS3	1	UU试验	10.03	3.17	98	0	-3	14	917	0	14.6	10.86	662.1	85	0	0	1	1	1	13.58	13.91	746.1	84	8.88	478.05	331.05	0	318.7	304.7	0.13	0	-6.79	21	20.1	21.1
121	20211026BS3	1	UU试验	10.12	3.18	98	0	-3	14	919.6	0	14.6	10.93	661.1	85	0	0	1	1	1	13.66	13.91	745.1	84	8.87	477.55	330.55	0	318.4	304.4	0.13	0	-6.83	21	20.1	21.1
122	20211026BS3	1	UU试验	10.2	3.19	99	0	-3	14	922.2	0	14.6	11.04	663	85	0	0	1	1	1	13.8	13.91	748	85	8.8	480	331.5	0	320	306	0.13	0	-6.9	21	20.1	21.1
123	20211026BS3	1	UU试验	10.28	3.21	99	0	-2	14	923.9	0	14.6	11.11	664.2	85	0	0	1	1	1	13.89	13.91	749.2	85	8.81	480.6	332.1	0	320.4	306.4	0.13	0	-6.95	21	20.1	21.1
124	20211026BS3	1	UU试验	10.37	3.22	99	0	-3	14	925.6	0	14.6	11.21	665.4	85	0	0	1	1	1	14.01	13.98	750.4	85	8.83	481.2	332.7	0	320.8	306.8	0.13	0	-7.01	21	20.1	21.1
125	20211026BS3	1	UU试验	10.45	3.23	99	0	-2	14	926.4	0	14.6	11.28	662.7	85	0	0	1	1	1	14.1	13.98	747.7	85	8.8	479.85	331.35	0	319.9	305.9	0.13	0	-7.05	21	20.1	21.1
126	20211026BS3	1	UU试验	10.53	3.25	99	0	-2	14	929	0	14.6	11.38	664.5	85	0	0	1	1	1	14.23	13.98	749.5	85	8.82	480.75	332.25	0	320.5	306.5	0.13	0	-7.12	21	20.1	21.1
127	20211026BS3	1	UU试验	10.62	3.26	98	0	-3	14	929.9	0	14.6	11.45	665.2	85	0	0	1	1	1	14.31	13.98	749.2	84	8.92	479.6	332.6	0	319.7	305.7	0.13	0	-7.16	21	20.1	21.1
128	20211026BS3	1	UU试验	10.7	3.27	99	0	-2	14	932.4	0	14.6	11.55	667	85	0	0	1	1	1	14.44	14.05	752	85	8.85	482	333.5	0	321.3	307.3	0.13	0	-7.22	21	20.1	21.1
129	20211026BS3	1	UU试验	10.78	3.28	98	0	-3	14	934.1	0	14.6	11.62	664.8	85	0	0	1	1	1	14.53	14.05	748.8	84	8.91	479.4	332.4	0	319.6	305.6	0.13	0	-7.27	21	20.1	21.1
130	20211026BS3	1	UU试验	10.87	3.3	98	0	-3	14	935.9	0	14.6	11.72	666.1	85	0	0	1	1	1	14.65	14.05	750.1	84	8.93	480.05	333.05	0	320	306	0.13	0	-7.33	21	20.1	21.1
131	20211026BS3	1	UU试验	10.95	3.31	98	0	-3	14	936.7	0	14.6	11.79	666.7	85	0	0	1	1	1	14.74	14.05	750.7	84	8.94	480.35	333.35	0	320.2	306.2	0.13	0	-7.37	21	20.1	21.1
132	20211026BS3	1	UU试验	11.03	3.32	99	0	-2	14	941	0	14.6	11.89	669.8	85	0	0	1	1	1	14.86	14.11	754.8	85	8.88	483.4	334.9	0	322.3	308.3	0.13	0	-7.43	21	20.1	21.1
133	20211026BS3	1	UU试验	11.12	3.33	99	0	-3	14	941.8	0	14.6	11.96	667.5	85	0	0	1	1	1	14.95	14.11	752.5	85	8.85	482.25	333.75	0	321.5	307.5	0.13	0	-7.48	21	20.1	21.1
134	20211026BS3	1	UU试验	11.2	3.35	99	0	-3	14	944.4	0	14.6	12.07	669.3	85	0	0	1	1	1	15.09	14.11	754.3	85	8.87	483.15	334.65	0	322.1	308.1	0.13	0	-7.55	21	20.1	21.1
135	20211026BS3	1	UU试验	11.28	3.36	99	0	-3	14	946.1	0	14.6	12.14	670.5	85	0	0	1	1	1	15.18	14.18	755.5	85	8.89	483.75	335.25	0	322.5	308.5	0.13	0	-7.59	20.9	20.1	21.1
136	20211026BS3	1	UU试验	11.37	3.37	99	0	-2	14	947.8	0	14.6	12.24	668.4	85	0	0	1	1	1	15.3	14.18	753.4	85	8.86	482.7	334.2	0	321.8	307.8	0.13	0	-7.65	21	20.1	21.1
137	20211026BS3	1	UU试验	11.45	3.38	99	0	-2	14	948.7	0	14.6	12.31	669	85	0	0	1	1	1	15.39	14.18	754	85	8.87	483	334.5	0	322	308	0.13	0	-7.7	21	20.1	21.1
138	20211026BS3	1	UU试验	11.53	3.4	98	0	-3	14	952.1	0	14.6	12.42	671.4	85	0	0	1	1	1	15.53	14.18	755.4	84	8.99	482.7	335.7	0	321.8	307.8	0.13	0	-7.77	20.9	20.1	21.1
139	20211026BS3	1	UU试验	11.62	3.41	99	0	-2	14	953.8	0	14.6	12.49	672.6	85	0	0	1	1	1	15.61	14.25	757.6	85	8.91	484.8	336.3	0	323.2	309.2	0.13	0	-7.81	21	20.1	21.1
140	20211026BS3	1	UU试验	11.7	3.42	99	0	-2	14	956.4	0	14.6	12.59	671.2	85	0	0	1	1	1	15.74	14.25	756.2	85	8.9	484.1	335.6	0	322.7	308.7	0.13	0	-7.87	21	20.1	21.1
141	20211026BS3	1	UU试验	11.78	3.43	99	0	-2	14	958.1	0	14.6	12.67	672.4	85	0	0	1	1	1	15.84	14.25	757.4	85	8.91	484.7	336.2	0	323.1	309.1	0.13	0	-7.92	21	20.1	21.1
142	20211026BS3	1	UU试验	11.87	3.44	99	0	-2	14	960.7	0	14.6	12.78	674.2	85	0	0	1	1	1	15.98	14.31	759.2	85	8.93	485.6	337.1	0	323.7	309.7	0.13	0	-7.99	21	20.1	21.1
143	20211026BS3	1	UU试验	11.95	3.46	98	0	-3	14	961.5	0	14.6	12.85	671.9	85	0	0	1	1	1	16.06	14.31	755.9	84	9	482.95	335.95	0	322	308	0.13	0	-8.03	20.9	20.1	21.1
144	20211026BS3	1	UU试验	12.03	3.47	98	0	-2	14	963.2	0	14.6	12.96	673.1	85	0	0	1	1	1	16.2	14.31	757.1	84	9.01	483.55	336.55	0	322.4	308.4	0.13	0	-8.1	21	20.1	21.1
145	20211026BS3	1	UU试验	12.12	3.48	98	0	-3	14	964.1	0	14.6	13.03	673.7	85	0	0	1	1	1	16.29	14.31	757.7	84	9.02	483.85	336.85	0	322.6	308.6	0.13	0	-8.15	20.9	20.1	21.1
146	20211026BS3	1	UU试验	12.2	3.49	98	0	-3	14	966.6	0	14.6	13.14	675.5	85	0	0	1	1	1	16.43	14.38	759.5	84	9.04	484.75	337.75	0	323.2	309.2	0.13	0	-8.22	20.9	20.1	21.1
147	20211026BS3	1	UU试验	12.28	3.5	99	0	-2	14	967.5	0	14.6	13.21	672.8	85	0	0	1	1	1	16.51	14.38	757.8	85	8.92	484.9	336.4	0	323.3	309.3	0.13	0	-8.26	20.9	20.1	21.1
148	20211026BS3	1	UU试验	12.37	3.52	99	0	-2	14	969.2	0	14.6	13.32	674	85	0	0	1	1	1	16.65	14.38	759	85	8.93	485.5	337	0	323.7	309.7	0.13	0	-8.32	20.9	20.1	21.1
149	20211026BS3	1	UU试验	12.45	3.53	99	0	-3	14	970.9	0	14.6	13.39	675.2	85	0	0	1	1	1	16.74	14.45	760.2	85	8.94	486.1	337.6	0	324.1	310.1	0.13	0	-8.37	20.9	20.1	21.1
150	20211026BS3	1	UU试验	12.53	3.54	99	0	-2	14	973.5	0	14.6	13.5	673.7	85	0	0	1	1	1	16.88	14.45	758.7	85	8.93	485.35	336.85	0	323.6	309.6	0.13	0	-8.44	20.9	20.1	21.1
151	20211026BS3	1	UU试验	12.62	3.55	99	0	-3	14	974.3	0	14.6	13.57	674.3	85	0	0	1	1	1	16.96	14.45	759.3	85	8.93	485.65	337.15	0	323.8	309.8	0.13	0	-8.48	20.9	20.1	21.1
152	20211026BS3	1	UU试验	12.7	3.56	99	0	-2	14	977.8	0	14.6	13.68	676.7	85	0	0	1	1	1	17.1	14.45	761.7	85	8.96	486.85	338.35	0	324.6	310.6	0.13	0	-8.55	20.9	20.1	21.1
153	20211026BS3	1	UU试验	12.78	3.58	99	0	-3	14	979.5	0	14.6	13.75	677.9	85	0	0	1	1	1	17.19	14.51	762.9	85	8.98	487.45	338.95	0	325	311	0.13	0	-8.6	20.9	20.1	21.1
154	20211026BS3	1	UU试验	12.87	3.59	99	0	-3	14	982	0	14.6	13.86	676.8	85	0	0	1	1	1	17.33	14.51	761.8	85	8.96	486.9	338.4	0	324.6	310.6	0.13	0	-8.66	20.9	20.1	21.1
155	20211026BS3	1	UU试验	12.95	3.6	99	0	-2	14	983.8	0	14.6	13.94	678	85	0	0	1	1	1	17.43	14.51	763	85	8.98	487.5	339	0	325	311	0.13	0	-8.72	20.9	20.1	21.1
156	20211026BS3	1	UU试验	13.03	3.61	99	0	-2	14	985.5	0	14.6	14.05	679.2	85	0	0	1	1	1	17.56	14.58	764.2	85	8.99	488.1	339.6	0	325.4	311.4	0.13	0	-8.78	20.9	20.1	21.1
157	20211026BS3	1	UU试验	13.12	3.62	98	0	-3	14	987.2	0	14.6	14.13	677.1	85	0	0	1	1	1	17.66	14.58	761.1	84	9.06	485.55	338.55	0	323.7	309.7	0.13	0	-8.83	20.9	20.1	21.1
158	20211026BS3	1	UU试验	13.2	3.63	99	0	-2	14	988.9	0	14.6	14.24	678.3	85	0	0	1	1	1	17.8	14.58	763.3	85	8.98	487.65	339.15	0	325.1	311.1	0.13	0	-8.9	20.9	20.1	21.1
159	20211026BS3	1	UU试验	13.28	3.64	99	0	-3	14	990.6	0	14.6	14.32	679.4	85	0	0	1	1	1	17.9	14.65	764.4	85	8.99	488.2	339.7	0	325.5	311.5	0.13	0	-8.95	20.9	20.1	21.1
160	20211026BS3	1	UU试验	13.37	3.66	99	0	-2	14	994	0	14.6	14.42	678.5	85	0	0	1	1	1	18.02	14.65	763.5	85	8.98	487.75	339.25	0	325.2	311.2	0.13	0	-9.01	20.9	20.1	21.1
161	20211026BS3	1	UU试验	13.45	3.67	99	0	-2	14	995.7	0	14.6	14.5	679.7	85	0	0	1	1	1	18.13	14.65	764.7	85	9	488.35	339.85	0	325.6	311.6	0.13	0	-9.07	20.9	20.1	21.1
162	20211026BS3	1	UU试验	13.53	3.68	99	0	-3	14	999.2	0	14.6	14.61	682	85	0	0	1	1	1	18.26	14.65	767	85	9.02	489.5	341	0	326.3	312.3	0.13	0	-9.13	20.9	20.1	21.1
163	20211026BS3	1	UU试验	13.62	3.69	99	0	-2	14	999.2	0	14.6	14.68	682	85	0	0	1	1	1	18.35	14.72	767	85	9.02	489.5	341	0	326.3	312.3	0.13	0	-9.18	20.9	20.1	21.1
164	20211026BS3	1	UU试验	13.7	3.7	98	0	-2	14	1001.7	0	14.6	14.79	680.5	85	0	0	1	1	1	18.49	14.72	764.5	84	9.1	487.25	340.25	0	324.8	310.8	0.13	0	-9.24	20.9	20.1	21.1
165	20211026BS3	1	UU试验	13.78	3.71	99	0	-2	14	1003.4	0	14.6	14.86	681.7	85	0	0	1	1	1	18.58	14.72	766.7	85	9.02	489.35	340.85	0	326.2	312.2	0.13	0	-9.29	20.9	20.1	21.1
166	20211026BS3	1	UU试验	13.87	3.72	99	0	-2	14	1006	0	14.6	14.97	683.4	85	0	0	1	1	1	18.71	14.79	768.4	85	9.04	490.2	341.7	0	326.8	312.8	0.13	0	-9.36	20.9	20.1	21
167	20211026BS3	1	UU试验	13.95	3.73	99	0	-3	14	1007.7	0	14.6	15.05	681.3	85	0	0	1	1	1	18.81	14.79	766.3	85	9.02	489.15	340.65	0	326.1	312.1	0.13	0	-9.41	20.9	20.1	21
168	20211026BS3	1	UU试验	14.03	3.75	99	0	-2	14	1009.4	0	14.6	15.15	682.5	85	0	0	1	1	1	18.94	14.79	767.5	85	9.03	489.75	341.25	0	326.5	312.5	0.13	0	-9.47	20.9	20.1	21.1
169	20211026BS3	1	UU试验	14.12	3.76	99	0	-2	14	1011.1	0	14.6	15.22	683.6	85	0	0	1	1	1	19.03	14.85	768.6	85	9.04	490.3	341.8	0	326.9	312.9	0.13	0	-9.52	20.9	20.1	21.1
170	20211026BS3	1	UU试验	14.2	3.77	99	0	-2	14	1012	0	14.6	15.32	681.5	85	0	0	1	1	1	19.15	14.85	766.5	85	9.02	489.25	340.75	0	326.2	312.2	0.13	0	-9.57	20.9	20.1	21
171	20211026BS3	1	UU试验	14.28	3.78	98	0	-3	14	1012.8	0	14.6	15.39	682	85	0	0	1	1	1	19.24	14.85	766	84	9.12	488	341	0	325.3	311.3	0.13	0	-9.62	20.9	20.1	21.1
172	20211026BS3	1	UU试验	14.37	3.79	99	0	-2	15	1014.6	0	14.6	15.5	683.2	85	0	0	1	1	1	19.38	14.85	767.2	84	9.13	490.1	341.6	0	326.7	311.7	0.13	0	-9.69	20.9	20.1	21
173	20211026BS3	1	UU试验	14.45	3.8	98	0	-3	14	1015.4	0	14.6	15.57	683.8	85	0	0	1	1	1	19.46	14.92	767.8	84	9.14	488.9	341.9	0	325.9	311.9	0.13	0	-9.73	20.9	20.1	21
174	20211026BS3	1	UU试验	14.53	3.81	99	0	-2	14	1018.8	0	14.6	15.67	682.8	85	0	0	1	1	1	19.59	14.92	767.8	85	9.03	489.9	341.4	0	326.6	312.6	0.13	0	-9.8	20.9	20.1	21
175	20211026BS3	1	UU试验	14.62	3.82	99	0	-3	14	1019.7	0	14.6	15.74	683.4	85	0	0	1	1	1	19.68	14.92	768.4	85	9.04	490.2	341.7	0	326.8	312.8	0.13	0	-9.84	20.9	20.1	21
176	20211026BS3	1	UU试验	14.7	3.83	99	0	-2	14	1020.5	0	14.6	15.85	684	85	0	0	1	1	1	19.81	14.99	769	85	9.05	490.5	342	0	327	313	0.13	0	-9.91	20.9	20.1	21
177	20211026BS3	1	UU试验	14.78	3.84	99	0	-2	14	1021.4	0	14.6	15.91	681.4	85	0	0	1	1	1	19.89	14.99	766.4	85	9.02	489.2	340.7	0	326.1	312.1	0.13	0	-9.95	20.9	20.1	21
178	20211026BS3	1	UU试验	14.87	3.86	98	0	-3	14	1022.3	0	14.6	16.01	682	85	0	0	1	1	1	20.01	14.99	766	84	9.12	488	341	0	325.3	311.3	0.13	0	-10.01	20.9	20.1	21
179	20211026BS3	1	UU试验	14.95	3.87	98	0	-3	14	1024	0	14.6	16.08	683.1	85	0	0	1	1	1	20.1	14.99	767.1	84	9.13	488.55	341.55	0	325.7	311.7	0.13	0	-10.05	20.9	20.1	21
180	20211026BS3	1	UU试验	15.03	3.88	98	0	-2	14	1024	0	14.6	16.18	683.1	85	0	0	1	1	1	20.23	15.06	767.1	84	9.13	488.55	341.55	0	325.7	311.7	0.13	0	-10.12	20.9	20.1	21
181	20211026BS3	1	UU试验	15.12	3.89	98	0	-2	14	1024.8	0	14.6	16.24	680.5	85	0	0	1	1	1	20.3	15.06	764.5	84	9.1	487.25	340.25	0	324.8	310.8	0.13	0	-10.15	20.9	20.1	21
182	20211026BS3	1	UU试验	15.2	3.9	99	0	-2	14	1026.5	0	14.6	16.35	681.6	85	0	0	1	1	1	20.44	15.06	766.6	85	9.02	489.3	340.8	0	326.2	312.2	0.13	0	-10.22	20.9	20.1	21
183	20211026BS3	1	UU试验	15.28	3.91	99	0	-3	14	1027.4	0	14.6	16.41	682.2	85	0	0	1	1	1	20.51	15.13	767.2	85	9.03	489.6	341.1	0	326.4	312.4	0.13	0	-10.26	20.9	20.1	21
184	20211026BS3	1	UU试验	15.37	3.92	99	0	-2	14	1029.1	0	14.6	16.51	680.2	85	0	0	1	1	1	20.64	15.13	765.2	85	9	488.6	340.1	0	325.7	311.7	0.13	0	-10.32	20.9	20.1	21
185	20211026BS3	1	UU试验	15.45	3.93	99	0	-2	14	1029.1	0	14.6	16.58	680.2	85	0	0	1	1	1	20.73	15.13	765.2	85	9	488.6	340.1	0	325.7	311.7	0.13	0	-10.37	20.9	20.1	21
186	20211026BS3	1	UU试验	15.53	3.94	99	0	-3	14	1031.7	0	14.6	16.68	681.9	85	0	0	1	1	1	20.85	15.13	766.9	85	9.02	489.45	340.95	0	326.3	312.3	0.13	0	-10.43	20.9	20.1	21
187	20211026BS3	1	UU试验	15.62	3.95	98	0	-2	14	1033.4	0	14.6	16.75	683	85	0	0	1	1	1	20.94	15.2	767	84	9.13	488.5	341.5	0	325.7	311.7	0.13	0	-10.47	20.9	20.2	21
188	20211026BS3	1	UU试验	15.7	3.96	98	0	-2	14	1034.2	0	14.6	16.85	680.4	85	0	0	1	1	1	21.06	15.2	764.4	84	9.1	487.2	340.2	0	324.8	310.8	0.13	0	-10.53	20.9	20.2	21
189	20211026BS3	1	UU试验	15.78	3.97	99	0	-2	14	1035.1	0	14.6	16.92	681	85	0	0	1	1	1	21.15	15.2	766	85	9.01	489	340.5	0	326	312	0.13	0	-10.57	20.9	20.1	21
190	20211026BS3	1	UU试验	15.87	3.98	99	0	-2	14	1037.6	0	14.6	17.02	682.6	85	0	0	1	1	1	21.28	15.27	767.6	85	9.03	489.8	341.3	0	326.5	312.5	0.13	0	-10.64	20.9	20.1	21
191	20211026BS3	1	UU试验	15.95	3.99	99	0	-2	14	1038.5	0	14.6	17.09	680.1	85	0	0	1	1	1	21.36	15.27	765.1	85	9	488.55	340.05	0	325.7	311.7	0.13	0	-10.68	20.9	20.1	21
192	20211026BS3	1	UU试验	16.03	4	98	0	-3	14	1039.4	0	14.6	17.19	680.7	85	0	0	1	1	1	21.49	15.27	764.7	84	9.1	487.35	340.35	0	324.9	310.9	0.13	0	-10.74	20.9	20.1	21
193	20211026BS3	1	UU试验	16.12	4.01	99	0	-2	14	1039.4	0	14.6	17.26	680.7	85	0	0	1	1	1	21.57	15.34	765.7	85	9.01	488.85	340.35	0	325.9	311.9	0.13	0	-10.79	20.9	20.1	21
194	20211026BS3	1	UU试验	16.2	4.02	98	0	-3	14	1041.1	0	14.6	17.36	678.7	85	0	0	1	1	1	21.7	15.34	762.7	84	9.08	486.35	339.35	0	324.2	310.2	0.13	0	-10.85	20.9	20.1	21
195	20211026BS3	1	UU试验	16.28	4.04	98	0	-2	14	1041.9	0	14.6	17.43	679.2	85	0	0	1	1	1	21.79	15.34	763.2	84	9.09	486.6	339.6	0	324.4	310.4	0.13	0	-10.9	20.9	20.2	21
196	20211026BS3	1	UU试验	16.37	4.05	99	0	-2	14	1045.3	0	14.6	17.53	681.4	85	0	0	1	1	1	21.91	15.34	766.4	85	9.02	489.2	340.7	0	326.1	312.1	0.13	0	-10.96	20.9	20.2	21
197	20211026BS3	1	UU试验	16.45	4.06	99	0	-3	14	1046.2	0	14.6	17.61	682	85	0	0	1	1	1	22.01	15.41	767	85	9.02	489.5	341	0	326.3	312.3	0.13	0	-11.01	20.9	20.1	21
198	20211026BS3	1	UU试验	16.53	4.07	99	0	-2	14	1047.9	0	14.6	17.71	680	85	0	0	1	1	1	22.14	15.41	765	85	9	488.5	340	0	325.7	311.7	0.13	0	-11.07	20.9	20.1	21
199	20211026BS3	1	UU试验	16.62	4.08	99	0	-2	14	1048.8	0	14.6	17.78	680.6	85	0	0	1	1	1	22.23	15.41	765.6	85	9.01	488.8	340.3	0	325.9	311.9	0.13	0	-11.12	20.9	20.1	21
200	20211026BS3	1	UU试验	16.7	4.09	98	0	-3	14	1049.6	0	14.6	17.89	681.1	85	0	0	1	1	1	22.36	15.48	765.1	84	9.11	487.55	340.55	0	325	311	0.13	0	-11.18	20.9	20.1	21
201	20211026BS3	1	UU试验	16.78	4.1	98	0	-2	14	1051.3	0	14.6	17.96	679.1	85	0	0	1	1	1	22.45	15.48	763.1	84	9.08	486.55	339.55	0	324.4	310.4	0.13	0	-11.23	20.9	20.1	21
202	20211026BS3	1	UU试验	16.87	4.11	99	0	-3	14	1052.2	0	14.6	18.06	679.7	85	0	0	1	1	1	22.58	15.48	764.7	85	9	488.35	339.85	0	325.6	311.6	0.13	0	-11.29	20.9	20.1	21
203	20211026BS3	1	UU试验	16.95	4.12	99	0	-2	14	1053	0	14.6	18.14	680.2	85	0	0	1	1	1	22.68	15.54	765.2	85	9	488.6	340.1	0	325.7	311.7	0.13	0	-11.34	20.9	20.1	21
204	20211026BS3	1	UU试验	17.03	4.13	99	0	-2	14	1053.9	0	14.6	18.25	678.2	85	0	0	1	1	1	22.81	15.54	763.2	85	8.98	487.6	339.1	0	325.1	311.1	0.13	0	-11.41	20.9	20.1	21
205	20211026BS3	1	UU试验	17.12	4.14	98	0	-3	14	1055.6	0	14.6	18.31	679.3	85	0	0	1	1	1	22.89	15.54	763.3	84	9.09	486.65	339.65	0	324.4	310.4	0.13	0	-11.45	20.9	20.1	21
206	20211026BS3	1	UU试验	17.2	4.15	98	0	-2	14	1056.5	0	14.6	18.42	679.9	85	0	0	1	1	1	23.02	15.61	763.9	84	9.09	486.95	339.95	0	324.6	310.6	0.13	0	-11.51	20.9	20.1	21
207	20211026BS3	1	UU试验	17.28	4.16	98	0	-2	14	1057.3	0	14.6	18.49	677.3	85	0	0	1	1	1	23.11	15.61	761.3	84	9.06	485.65	338.65	0	323.8	309.8	0.13	0	-11.56	20.9	20.1	21
208	20211026BS3	1	UU试验	17.37	4.17	99	0	-2	15	1059.9	0	14.6	18.6	679	85	0	0	1	1	1	23.25	15.61	763	84	9.08	488	339.5	0	325.3	310.3	0.13	0	-11.63	20.9	20.1	21
209	20211026BS3	1	UU试验	17.45	4.18	99	0	-2	14	1060.7	0	14.6	18.67	679.5	85	0	0	1	1	1	23.34	15.69	764.5	85	8.99	488.25	339.75	0	325.5	311.5	0.13	0	-11.67	20.9	20.1	21
210	20211026BS3	1	UU试验	17.53	4.19	99	0	-2	14	1062.5	0	14.6	18.78	677.2	85	0	0	1	1	1	23.48	15.69	762.2	85	8.97	487.1	338.6	0	324.7	310.7	0.13	0	-11.74	20.9	20.1	21
211	20211026BS3	1	UU试验	17.62	4.2	99	0	-2	14	1062.5	0	14.6	18.86	677.2	85	0	0	1	1	1	23.58	15.69	762.2	85	8.97	487.1	338.6	0	324.7	310.7	0.13	0	-11.79	20.9	20.1	21
212	20211026BS3	1	UU试验	17.7	4.21	98	0	-2	14	1065	0	14.6	18.96	678.8	85	0	0	1	1	1	23.7	15.76	762.8	84	9.08	486.4	339.4	0	324.3	310.3	0.13	0	-11.85	20.9	20.1	21
213	20211026BS3	1	UU试验	17.78	4.22	99	0	-3	14	1065.9	0	14.6	19.04	676.3	85	0	0	1	1	1	23.8	15.76	761.3	85	8.96	486.65	338.15	0	324.4	310.4	0.13	0	-11.9	20.9	20.1	21
214	20211026BS3	1	UU试验	17.87	4.23	99	0	-2	14	1068.4	0	14.6	19.15	677.9	85	0	0	1	1	1	23.94	15.76	762.9	85	8.98	487.45	338.95	0	325	311	0.13	0	-11.97	20.9	20.1	21
215	20211026BS3	1	UU试验	17.95	4.24	99	0	-2	14	1068.4	0	14.6	19.22	677.9	85	0	0	1	1	1	24.03	15.83	762.9	85	8.98	487.45	338.95	0	325	311	0.13	0	-12.02	20.9	20.1	21
216	20211026BS3	1	UU试验	18.03	4.25	98	0	-2	14	1070.2	0	14.6	19.33	676.1	85	0	0	1	1	1	24.16	15.83	760.1	84	9.05	485.05	338.05	0	323.4	309.4	0.13	0	-12.08	20.9	20.1	21
217	20211026BS3	1	UU试验	18.12	4.26	98	0	-2	14	1070.2	0	14.6	19.4	676.1	85	0	0	1	1	1	24.25	15.83	760.1	84	9.05	485.05	338.05	0	323.4	309.4	0.13	0	-12.13	20.9	20.2	21
218	20211026BS3	1	UU试验	18.2	4.27	98	0	-3	14	1071.9	0	14.6	19.51	677.1	85	0	0	1	1	1	24.39	15.9	761.1	84	9.06	485.55	338.55	0	323.7	309.7	0.13	0	-12.2	20.9	20.1	21
219	20211026BS3	1	UU试验	18.28	4.28	99	0	-2	14	1073.6	0	14.6	19.58	675.2	85	0	0	1	1	1	24.48	15.9	760.2	85	8.94	486.1	337.6	0	324.1	310.1	0.13	0	-12.24	20.9	20.1	21
220	20211026BS3	1	UU试验	18.37	4.29	99	0	-2	14	1075.3	0	14.6	19.69	676.3	85	0	0	1	1	1	24.61	15.9	761.3	85	8.96	486.65	338.15	0	324.4	310.4	0.13	0	-12.31	20.9	20.1	21
221	20211026BS3	1	UU试验	18.45	4.3	98	0	-3	14	1076.1	0	14.6	19.76	676.8	85	0	0	1	1	1	24.7	15.97	760.8	84	9.06	485.4	338.4	0	323.6	309.6	0.13	0	-12.35	20.9	20.1	21
222	20211026BS3	1	UU试验	18.53	4.31	98	0	-2	14	1078.7	0	14.6	19.87	675.5	85	0	0	1	1	1	24.84	15.97	759.5	84	9.04	484.75	337.75	0	323.2	309.2	0.13	0	-12.42	20.9	20.2	21
223	20211026BS3	1	UU试验	18.62	4.31	99	0	-2	14	1080.4	0	14.6	19.94	676.5	85	0	0	1	1	1	24.93	15.97	761.5	85	8.96	486.75	338.25	0	324.5	310.5	0.13	0	-12.47	20.9	20.1	21
224	20211026BS3	1	UU试验	18.7	4.32	99	0	-2	14	1082.1	0	14.6	20.05	677.6	85	0	0	1	1	1	25.06	16.04	762.6	85	8.97	487.3	338.8	0	324.9	310.9	0.13	0	-12.53	20.9	20.1	21
225	20211026BS3	1	UU试验	18.78	4.33	99	0	-2	14	1083	0	14.6	20.12	675.2	85	0	0	1	1	1	25.15	16.04	760.2	85	8.94	486.1	337.6	0	324.1	310.1	0.13	0	-12.58	20.9	20.2	21
226	20211026BS3	1	UU试验	18.87	4.34	99	0	-2	14	1083	0	14.6	20.23	675.2	85	0	0	1	1	1	25.29	16.04	760.2	85	8.94	486.1	337.6	0	324.1	310.1	0.13	0	-12.65	20.9	20.1	21
227	20211026BS3	1	UU试验	18.95	4.35	98	0	-2	14	1083.8	0	14.6	20.3	675.7	85	0	0	1	1	1	25.38	16.11	759.7	84	9.04	484.85	337.85	0	323.2	309.2	0.13	0	-12.69	20.9	20.2	21
228	20211026BS3	1	UU试验	19.03	4.36	98	0	-2	14	1083.8	0	14.6	20.4	672.7	85	0	0	1	1	1	25.5	16.11	756.7	84	9.01	483.35	336.35	0	322.2	308.2	0.13	0	-12.75	20.9	20.2	21
229	20211026BS3	1	UU试验	19.12	4.37	99	0	-2	14	1085.6	0	14.6	20.47	673.9	85	0	0	1	1	1	25.59	16.11	758.9	85	8.93	485.45	336.95	0	323.6	309.6	0.13	0	-12.8	20.9	20.1	21
230	20211026BS3	1	UU试验	19.2	4.38	99	0	-2	14	1085.6	0	14.6	20.57	673.9	85	0	0	1	1	1	25.71	16.18	758.9	85	8.93	485.45	336.95	0	323.6	309.6	0.13	0	-12.86	20.9	20.2	21
231	20211026BS3	1	UU试验	19.28	4.39	99	0	-2	14	1085.6	0	14.6	20.64	671	85	0	0	1	1	1	25.8	16.18	756	85	8.89	484	335.5	0	322.7	308.7	0.13	0	-12.9	20.9	20.2	21
232	20211026BS3	1	UU试验	19.37	4.4	99	0	-2	14	1087.3	0	14.6	20.74	672	85	0	0	1	1	1	25.93	16.18	757	85	8.91	484.5	336	0	323	309	0.13	0	-12.97	20.9	20.2	21
233	20211026BS3	1	UU试验	19.45	4.41	98	0	-2	14	1088.1	0	14.6	20.81	672.5	85	0	0	1	1	1	26.01	16.25	756.5	84	9.01	483.25	336.25	0	322.2	308.2	0.13	0	-13.01	20.9	20.2	21
234	20211026BS3	1	UU试验	19.53	4.42	98	0	-3	14	1089	0	14.6	20.91	670.2	85	0	0	1	1	1	26.14	16.25	754.2	84	8.98	482.1	335.1	0	321.4	307.4	0.13	0	-13.07	20.9	20.2	21
235	20211026BS3	1	UU试验	19.62	4.43	98	0	-2	14	1089	0	14.6	20.98	670.2	85	0	0	1	1	1	26.23	16.25	754.2	84	8.98	482.1	335.1	0	321.4	307.4	0.13	0	-13.12	20.9	20.2	21
236	20211026BS3	1	UU试验	19.7	4.44	98	0	-2	14	1090.7	0	14.6	21.08	671.2	85	0	0	1	1	1	26.35	16.32	755.2	84	8.99	482.6	335.6	0	321.7	307.7	0.13	0	-13.18	20.9	20.2	21
237	20211026BS3	1	UU试验	19.78	4.45	98	0	-2	14	1089.8	0	14.6	21.14	667.8	85	0	0	1	1	1	26.43	16.32	751.8	84	8.95	480.9	333.9	0	320.6	306.6	0.13	0	-13.22	20.9	20.2	21
238	20211026BS3	1	UU试验	19.87	4.46	99	0	-2	14	1091.5	0	14.6	21.24	668.8	85	0	0	1	1	1	26.55	16.32	753.8	85	8.87	482.9	334.4	0	321.9	307.9	0.13	0	-13.28	20.9	20.2	21
239	20211026BS3	1	UU试验	19.95	4.47	99	0	-2	14	1091.5	0	14.6	21.31	668.8	85	0	0	1	1	1	26.64	16.39	753.8	85	8.87	482.9	334.4	0	321.9	307.9	0.13	0	-13.32	20.9	20.1	21
240	20211026BS3	1	UU试验	20.03	4.48	99	0	-2	14	1093.3	0	14.6	21.41	667.1	85	0	0	1	1	1	26.76	16.39	752.1	85	8.85	482.05	333.55	0	321.4	307.4	0.13	0	-13.38	20.9	20.2	21
241	20211026BS3	1	UU试验	20.12	4.49	99	0	-2	14	1094.1	0	14.6	21.48	667.5	85	0	0	1	1	1	26.85	16.39	752.5	85	8.85	482.25	333.75	0	321.5	307.5	0.13	0	-13.43	20.9	20.1	21
242	20211026BS3	1	UU试验	20.2	4.49	99	0	-2	14	1093.3	0	14.6	21.58	667.1	85	0	0	1	1	1	26.98	16.47	752.1	85	8.85	482.05	333.55	0	321.4	307.4	0.13	0	-13.49	20.9	20.1	21
243	20211026BS3	1	UU试验	20.28	4.5	99	0	-2	14	1094.1	0	14.6	21.65	664.3	85	0	0	1	1	1	27.06	16.47	749.3	85	8.82	480.65	332.15	0	320.4	306.4	0.13	0	-13.53	20.9	20.1	21
244	20211026BS3	1	UU试验	20.37	4.51	99	0	-2	14	1093.3	0	14.6	21.75	663.8	85	0	0	1	1	1	27.19	16.47	748.8	85	8.81	480.4	331.9	0	320.3	306.3	0.13	0	-13.6	20.9	20.1	21
245	20211026BS3	1	UU试验	20.45	4.52	99	0	-2	14	1093.3	0	14.6	21.81	663.8	85	0	0	1	1	1	27.26	16.47	748.8	85	8.81	480.4	331.9	0	320.3	306.3	0.13	0	-13.63	20.9	20.1	21
246	20211026BS3	1	UU试验	20.53	4.53	98	0	-2	14	1094.1	0	14.6	21.91	664.3	85	0	0	1	1	1	27.39	16.54	748.3	84	8.91	479.15	332.15	0	319.4	305.4	0.13	0	-13.7	20.9	20.1	21
247	20211026BS3	1	UU试验	20.62	4.54	98	0	-3	14	1094.1	0	14.6	21.98	661.5	85	0	0	1	1	1	27.48	16.54	745.5	84	8.88	477.75	330.75	0	318.5	304.5	0.13	0	-13.74	20.9	20.1	21
248	20211026BS3	1	UU试验	20.7	4.55	98	0	-2	14	1095.8	0	14.6	22.08	662.5	85	0	0	1	1	1	27.6	16.61	746.5	84	8.89	478.25	331.25	0	318.8	304.8	0.13	0	-13.8	20.9	20.1	21
249	20211026BS3	1	UU试验	20.78	4.56	99	0	-2	14	1096.7	0	14.6	22.15	660.3	85	0	0	1	1	1	27.69	16.61	745.3	85	8.77	478.65	330.15	0	319.1	305.1	0.13	0	-13.85	20.9	20.1	21
250	20211026BS3	1	UU试验	20.87	4.57	99	0	-2	14	1096.7	0	14.6	22.25	660.3	85	0	0	1	1	1	27.81	16.61	745.3	85	8.77	478.65	330.15	0	319.1	305.1	0.13	0	-13.91	20.9	20.1	21
251	20211026BS3	1	UU试验	20.95	4.58	99	0	-2	14	1097.5	0	14.6	22.32	660.7	85	0	0	1	1	1	27.9	16.61	745.7	85	8.77	478.85	330.35	0	319.2	305.2	0.13	0	-13.95	20.9	20.1	21
252	20211026BS3	1	UU试验	21.03	4.59	98	0	-2	14	1097.5	0	14.6	22.42	660.7	85	0	0	1	1	1	28.02	16.68	744.7	84	8.87	477.35	330.35	0	318.2	304.2	0.13	0	-14.01	20.9	20.1	21
253	20211026BS3	1	UU试验	21.12	4.6	98	0	-2	14	1099.2	0	14.6	22.49	659	85	0	0	1	1	1	28.11	16.68	743	84	8.85	476.5	329.5	0	317.7	303.7	0.13	0	-14.06	20.9	20.1	21
254	20211026BS3	1	UU试验	21.2	4.6	98	0	-2	14	1099.2	0	14.6	22.59	659	85	0	0	1	1	1	28.24	16.76	743	84	8.85	476.5	329.5	0	317.7	303.7	0.13	0	-14.12	20.9	20.2	21
255	20211026BS3	1	UU试验	21.28	4.61	99	0	-3	14	1100.1	0	14.6	22.66	656.4	85	0	0	1	1	1	28.33	16.76	741.4	85	8.72	476.7	328.2	0	317.8	303.8	0.13	0	-14.17	20.9	20.1	21
256	20211026BS3	1	UU试验	21.37	4.62	98	0	-2	14	1101	0	14.6	22.77	656.9	85	0	0	1	1	1	28.46	16.76	740.9	84	8.82	475.45	328.45	0	317	303	0.13	0	-14.23	20.9	20.2	21
257	20211026BS3	1	UU试验	21.45	4.63	98	0	-2	14	1101.8	0	14.6	22.84	657.4	85	0	0	1	1	1	28.55	16.83	741.4	84	8.83	475.7	328.7	0	317.1	303.1	0.13	0	-14.28	20.9	20.2	21
258	20211026BS3	1	UU试验	21.53	4.64	98	0	-2	14	1102.7	0	14.6	22.95	655.2	85	0	0	1	1	1	28.69	16.83	739.2	84	8.8	474.6	327.6	0	316.4	302.4	0.13	0	-14.35	20.9	20.1	21
259	20211026BS3	1	UU试验	21.62	4.65	98	0	-2	14	1101.8	0	14.6	23.02	654.7	85	0	0	1	1	1	28.78	16.83	738.7	84	8.79	474.35	327.35	0	316.2	302.2	0.13	0	-14.39	20.9	20.2	21
260	20211026BS3	1	UU试验	21.7	4.66	99	0	-2	14	1104.4	0	14.6	23.12	656.2	85	0	0	1	1	1	28.9	16.9	741.2	85	8.72	476.6	328.1	0	317.7	303.7	0.13	0	-14.45	20.9	20.2	21
261	20211026BS3	1	UU试验	21.78	4.67	99	0	-2	14	1104.4	0	14.6	23.19	653.5	85	0	0	1	1	1	28.99	16.9	738.5	85	8.69	475.25	326.75	0	316.8	302.8	0.13	0	-14.5	20.9	20.2	21
262	20211026BS3	1	UU试验	21.87	4.68	98	0	-2	14	1104.4	0	14.6	23.3	653.5	85	0	0	1	1	1	29.13	16.9	737.5	84	8.78	473.75	326.75	0	315.8	301.8	0.13	0	-14.57	20.9	20.2	21
263	20211026BS3	1	UU试验	21.95	4.69	98	0	-3	14	1103.5	0	14.6	23.37	653	85	0	0	1	1	1	29.21	16.97	737	84	8.77	473.5	326.5	0	315.7	301.7	0.13	0	-14.61	20.9	20.2	21
264	20211026BS3	1	UU试验	22.03	4.69	98	0	-2	14	1103.5	0	14.6	23.48	650.3	85	0	0	1	1	1	29.35	16.97	734.3	84	8.74	472.15	325.15	0	314.8	300.8	0.13	0	-14.68	20.9	20.2	21
265	20211026BS3	1	UU试验	22.12	4.7	98	0	-2	14	1104.4	0	14.6	23.55	650.8	85	0	0	1	1	1	29.44	16.97	734.8	84	8.75	472.4	325.4	0	314.9	300.9	0.13	0	-14.72	20.9	20.2	21
266	20211026BS3	1	UU试验	22.2	4.71	98	0	-2	14	1104.4	0	14.6	23.66	650.8	85	0	0	1	1	1	29.58	17.05	734.8	84	8.75	472.4	325.4	0	314.9	300.9	0.13	0	-14.79	20.9	20.2	21
267	20211026BS3	1	UU试验	22.28	4.72	99	0	-2	14	1106.1	0	14.6	23.74	648.7	85	0	0	1	1	1	29.68	17.05	733.7	85	8.63	472.85	324.35	0	315.2	301.2	0.13	0	-14.84	20.9	20.2	21
268	20211026BS3	1	UU试验	22.37	4.73	99	0	-2	14	1106.9	0	14.6	23.85	649.2	85	0	0	1	1	1	29.81	17.12	734.2	85	8.64	473.1	324.6	0	315.4	301.4	0.13	0	-14.91	20.9	20.2	21
269	20211026BS3	1	UU试验	22.45	4.74	98	0	-2	14	1107.8	0	14.6	23.92	647.1	85	0	0	1	1	1	29.9	17.12	731.1	84	8.7	470.55	323.55	0	313.7	299.7	0.13	0	-14.95	20.9	20.2	21
270	20211026BS3	1	UU试验	22.53	4.75	98	0	-2	14	1107.8	0	14.6	24.03	647.1	85	0	0	1	1	1	30.04	17.12	731.1	84	8.7	470.55	323.55	0	313.7	299.7	0.13	0	-15.02	20.9	20.2	21
271	20211026BS3	1	UU试验	22.62	4.76	98	0	-2	14	1107.8	0	14.6	24.1	647.1	85	0	0	1	1	1	30.13	17.19	731.1	84	8.7	470.55	323.55	0	313.7	299.7	0.13	0	-15.07	20.9	20.2	21
272	20211026BS3	1	UU试验	22.7	4.76	98	0	-2	14	1107.8	0	14.6	24.21	644.4	85	0	0	1	1	1	30.26	17.19	728.4	84	8.67	469.2	322.2	0	312.8	298.8	0.13	0	-15.13	20.9	20.2	21
273	20211026BS3	1	UU试验	22.78	4.77	98	0	-2	14	1106.9	0	14.6	24.29	643.9	85	0	0	1	1	1	30.36	17.27	727.9	84	8.67	468.95	321.95	0	312.6	298.6	0.13	0	-15.18	20.9	20.2	21
274	20211026BS3	1	UU试验	22.87	4.78	99	0	-2	14	1108.7	0	14.6	24.4	642	85	0	0	1	1	1	30.5	17.27	727	85	8.55	469.5	321	0	313	299	0.13	0	-15.25	20.9	20.2	21
275	20211026BS3	1	UU试验	22.95	4.79	99	0	-2	14	1108.7	0	14.6	24.47	642	85	0	0	1	1	1	30.59	17.27	727	85	8.55	469.5	321	0	313	299	0.13	0	-15.3	20.9	20.2	21
276	20211026BS3	1	UU试验	23.03	4.8	98	0	-2	14	1110.4	0	14.6	24.57	643	85	0	0	1	1	1	30.71	17.34	727	84	8.65	468.5	321.5	0	312.3	298.3	0.13	0	-15.36	20.9	20.2	21
277	20211026BS3	1	UU试验	23.12	4.81	98	0	-2	14	1111.2	0	14.6	24.65	640.8	85	0	0	1	1	1	30.81	17.34	724.8	84	8.63	467.4	320.4	0	311.6	297.6	0.13	0	-15.41	20.9	20.2	21
278	20211026BS3	1	UU试验	23.2	4.82	98	0	-2	14	1112.9	0	14.6	24.76	641.8	85	0	0	1	1	1	30.95	17.41	725.8	84	8.64	467.9	320.9	0	311.9	297.9	0.13	0	-15.48	20.9	20.2	21
279	20211026BS3	1	UU试验	23.28	4.83	99	0	-2	14	1112.9	0	14.6	24.83	639.2	85	0	0	1	1	1	31.04	17.41	724.2	85	8.52	468.1	319.6	0	312.1	298.1	0.13	0	-15.52	20.9	20.2	21
280	20211026BS3	1	UU试验	23.37	4.83	99	0	-2	14	1113.8	0	14.6	24.94	639.7	85	0	0	1	1	1	31.18	17.41	724.7	85	8.53	468.35	319.85	0	312.2	298.2	0.13	0	-15.59	20.8	20.1	21
281	20211026BS3	1	UU试验	23.45	4.84	98	0	-2	14	1112.9	0	14.6	25.01	639.2	85	0	0	1	1	1	31.26	17.49	723.2	84	8.61	466.6	319.6	0	311.1	297.1	0.13	0	-15.63	20.9	20.2	21
282	20211026BS3	1	UU试验	23.53	4.85	98	0	-2	14	1113.8	0	14.6	25.12	636.8	85	0	0	1	1	1	31.4	17.49	720.8	84	8.58	465.4	318.4	0	310.3	296.3	0.13	0	-15.7	20.9	20.2	21
283	20211026BS3	1	UU试验	23.62	4.86	98	0	-2	14	1113.8	0	14.6	25.19	636.8	85	0	0	1	1	1	31.49	17.49	720.8	84	8.58	465.4	318.4	0	310.3	296.3	0.13	0	-15.75	20.9	20.2	21
284	20211026BS3	1	UU试验	23.7	4.87	98	0	-2	14	1113.8	0	14.6	25.29	636.8	85	0	0	1	1	1	31.61	17.56	720.8	84	8.58	465.4	318.4	0	310.3	296.3	0.13	0	-15.81	20.9	20.2	21
285	20211026BS3	1	UU试验	23.78	4.88	99	0	-2	14	1115.5	0	14.6	25.36	635.3	85	0	0	1	1	1	31.7	17.56	720.3	85	8.47	466.15	317.65	0	310.8	296.8	0.13	0	-15.85	20.9	20.2	21
286	20211026BS3	1	UU试验	23.87	4.89	99	0	-2	14	1114.6	0	14.6	25.47	634.7	85	0	0	1	1	1	31.84	17.64	719.7	85	8.47	465.85	317.35	0	310.6	296.6	0.13	0	-15.92	20.9	20.2	21
287	20211026BS3	1	UU试验	23.95	4.89	98	0	-2	14	1114.6	0	14.6	25.53	631.9	85	0	0	1	1	1	31.91	17.64	715.9	84	8.52	462.95	315.95	0	308.6	294.6	0.13	0	-15.96	20.9	20.2	21
288	20211026BS3	1	UU试验	24.03	4.9	98	0	-2	14	1112.9	0	14.6	25.64	630.9	85	0	0	1	1	1	32.05	17.64	714.9	84	8.51	462.45	315.45	0	308.3	294.3	0.13	0	-16.02	20.9	20.2	21
289	20211026BS3	1	UU试验	24.12	4.91	98	0	-2	14	1112.9	0	14.6	25.7	630.9	85	0	0	1	1	1	32.13	17.71	714.9	84	8.51	462.45	315.45	0	308.3	294.3	0.13	0	-16.07	20.9	20.2	21
290	20211026BS3	1	UU试验	24.2	4.92	98	0	-2	14	1112.1	0	14.6	25.81	628	85	0	0	1	1	1	32.26	17.71	712	84	8.48	461	314	0	307.3	293.3	0.13	0	-16.13	20.8	20.1	21
291	20211026BS3	1	UU试验	24.28	4.93	98	0	-2	14	1112.1	0	14.6	25.87	628	85	0	0	1	1	1	32.34	17.71	712	84	8.48	461	314	0	307.3	293.3	0.13	0	-16.17	20.9	20.2	21
292	20211026BS3	1	UU试验	24.37	4.94	99	0	-2	14	1112.9	0	14.6	25.98	628.4	85	0	0	1	1	1	32.48	17.79	713.4	85	8.39	462.7	314.2	0	308.5	294.5	0.14	0	-16.24	20.9	20.2	21
293	20211026BS3	1	UU试验	24.45	4.94	99	0	-2	14	1112.1	0	14.6	26.05	625.1	85	0	0	1	1	1	32.56	17.79	710.1	85	8.35	461.05	312.55	0	307.4	293.4	0.14	0	-16.28	20.8	20.1	21
294	20211026BS3	1	UU试验	24.53	4.95	99	0	-2	14	1111.2	0	14.6	26.15	624.6	85	0	0	1	1	1	32.69	17.86	709.6	85	8.35	460.8	312.3	0	307.2	293.2	0.14	0	-16.35	20.9	20.2	21
295	20211026BS3	1	UU试验	24.62	4.96	98	0	-3	14	1112.1	0	14.6	26.21	622.7	85	0	0	1	1	1	32.76	17.86	706.7	84	8.41	458.35	311.35	0	305.6	291.6	0.14	0	-16.38	20.8	20.1	21
296	20211026BS3	1	UU试验	24.7	4.97	98	0	-3	14	1111.2	0	14.6	26.32	622.2	85	0	0	1	1	1	32.9	17.86	706.2	84	8.41	458.1	311.1	0	305.4	291.4	0.14	0	-16.45	20.9	20.2	21
297	20211026BS3	1	UU试验	24.78	4.98	98	0	-2	14	1111.2	0	14.6	26.38	622.2	85	0	0	1	1	1	32.98	17.94	706.2	84	8.41	458.1	311.1	0	305.4	291.4	0.14	0	-16.49	20.9	20.2	21
298	20211026BS3	1	UU试验	24.87	4.99	99	0	-2	14	1110.4	0	14.6	26.48	619	85	0	0	1	1	1	33.1	17.94	704	85	8.28	458	309.5	0	305.3	291.3	0.14	0	-16.55	20.9	20.2	21
299	20211026BS3	1	UU试验	24.95	4.99	99	0	-2	14	1110.4	0	14.6	26.55	619	85	0	0	1	1	1	33.19	17.94	704	85	8.28	458	309.5	0	305.3	291.3	0.14	0	-16.6	20.9	20.2	21
300	20211026BS3	1	UU试验	25.03	5	99	0	-2	14	1111.2	0	14.6	26.65	619.4	85	0	0	1	1	1	33.31	18.01	704.4	85	8.29	458.2	309.7	0	305.5	291.5	0.14	0	-16.66	20.9	20.2	21
