# Supplementary material for: Effect of freeze‒thaw cycles on root–Soil composite mechanical properties and slope stability
Source: PLoS One. 2024 Apr 25;19(4):e0302409. doi: 10.1371/journal.pone.0302409 (PMC11045164; doi:10.1371/journal.pone.0302409)
Supplement: S1 File — (ZIP) [file pone.0302409.s001.zip › Original data/original data/三轴/200kpa/200kpa改/(D4G5,200kpa)20211025BS05_uu_1.xlsx]

## Sheet: _20211025BS05_uu_1
ID	GCID	SpecimenID	TstMode	TimeMin	Squareroot	WeiYa	wytb	FanYa1	KongYa	CR	fytb	TiBian	ZhouXWeiYi	Q1dQ3	TargetWY	TargetFY1	TargetZYLC	TargetStrainSpd	TargetSYWD	TargetZTWD	E1	TuArea	Q11	Q31	Q11cQ31	HalfQ1pQ3	HalfQ1dQ3	Saturation	HalfQ11pQ31	Q1	K0	Ev	Er	sywd	ttwd	ztwd
1	20211025BS05	1	UU试验	0	0	198	0	6	0	0	0	25.5	0	5.5	188	0	0	1	1	1	0	12	0	0	0	0	0	0	0	0	0	0	0	20.1	19	20
2	20211025BS05	1	UU试验	0.12	0.34	199	0	-3	23	18	0	25.5	0.02	15	188	0	0	1	1	1	0.03	12	191	176	1.09	306	7.5	0	204	181	0.93	0	-0.02	20.1	19	20
3	20211025BS05	1	UU试验	0.17	0.41	199	0	-3	24	25.7	0	25.5	0.06	21.4	188	0	0	1	1	1	0.08	12	196.4	175	1.12	309.2	10.7	0	206.1	182.1	0.9	0	-0.04	20.1	19	20
4	20211025BS05	1	UU试验	0.27	0.52	198	0	-3	23	39.4	0	25.5	0.17	32.8	188	0	0	1	1	1	0.21	12	207.8	175	1.19	313.4	16.4	0	208.9	185.9	0.86	0	-0.11	20.1	19	20
5	20211025BS05	1	UU试验	0.52	0.72	198	0	-3	24	50.5	0	25.5	0.42	42.1	188	0	0	1	1	1	0.53	12.06	216.1	174	1.24	318.05	21.05	0	212	188	0.82	0	-0.27	20.1	19	20
6	20211025BS05	1	UU试验	0.6	0.77	198	0	-3	23	53.9	0	25.5	0.52	44.7	188	0	0	1	1	1	0.65	12.06	219.7	175	1.26	319.35	22.35	0	212.9	189.9	0.82	0	-0.33	20.1	19	20
7	20211025BS05	1	UU试验	0.68	0.83	198	0	-3	24	55.6	0	25.5	0.59	46.1	188	0	0	1	1	1	0.74	12.06	220.1	174	1.26	320.05	23.05	0	213.4	189.4	0.81	0	-0.37	20.1	19	20
8	20211025BS05	1	UU试验	0.77	0.88	198	0	-3	23	58.2	0	25.5	0.7	48.3	188	0	0	1	1	1	0.88	12.12	223.3	175	1.28	321.15	24.15	0	214.1	191.1	0.8	0	-0.44	20.1	19	20
9	20211025BS05	1	UU试验	0.85	0.92	198	0	-3	23	64.2	0	25.5	0.78	53	188	0	0	1	1	1	0.98	12.12	228	175	1.3	323.5	26.5	0	215.7	192.7	0.79	0	-0.49	20.1	19	20
10	20211025BS05	1	UU试验	0.93	0.97	198	0	-3	24	70.1	0	25.5	0.88	57.8	188	0	0	1	1	1	1.1	12.12	231.8	174	1.33	325.9	28.9	0	217.3	193.3	0.77	0	-0.55	20.1	19	20
11	20211025BS05	1	UU试验	1.02	1.01	198	0	-3	24	72.7	0	27.4	0.95	60	188	0	0	1	1	1	1.19	12.12	234	174	1.34	327	30	0	218	194	0.77	0	-0.6	20.1	19	20
12	20211025BS05	1	UU试验	1.1	1.05	198	0	-3	23	75.3	0	25.5	1.06	62.1	188	0	0	1	1	1	1.33	12.19	237.1	175	1.35	328.05	31.05	0	218.7	195.7	0.76	0	-0.67	20.1	19	20
13	20211025BS05	1	UU试验	1.18	1.09	198	0	-3	24	78.7	0	27.4	1.13	64.6	188	0	0	1	1	1	1.41	12.19	238.6	174	1.37	329.3	32.3	0	219.5	195.5	0.75	0	-0.71	20.1	19	20
14	20211025BS05	1	UU试验	1.27	1.13	198	0	-3	24	79.6	0	25.5	1.24	65.3	188	0	0	1	1	1	1.55	12.19	239.3	174	1.38	329.65	32.65	0	219.8	195.8	0.75	0	-0.78	20.1	19	20
15	20211025BS05	1	UU试验	1.35	1.16	199	0	-3	24	81.3	0	27.4	1.32	66.7	188	0	0	1	1	1	1.65	12.19	241.7	175	1.38	331.85	33.35	0	221.2	197.2	0.75	0	-0.83	20.1	19	20
16	20211025BS05	1	UU试验	1.43	1.2	199	0	-3	24	82.1	0	27.4	1.43	67.4	188	0	0	1	1	1	1.79	12.25	242.4	175	1.39	332.2	33.7	0	221.5	197.5	0.75	0	-0.9	20.1	19	20
17	20211025BS05	1	UU试验	1.52	1.23	199	0	-3	24	83	0	27.4	1.51	67.8	188	0	0	1	1	1	1.89	12.25	242.8	175	1.39	332.4	33.9	0	221.6	197.6	0.75	0	-0.95	20.1	19	20
18	20211025BS05	1	UU试验	1.6	1.26	199	0	-3	24	83	0	27.4	1.62	67.8	188	0	0	1	1	1	2.03	12.25	242.8	175	1.39	332.4	33.9	0	221.6	197.6	0.75	0	-1.01	20.1	19	20
19	20211025BS05	1	UU试验	1.68	1.3	199	0	-3	24	83	0	27.4	1.7	67.8	188	0	0	1	1	1	2.13	12.25	242.8	175	1.39	332.4	33.9	0	221.6	197.6	0.75	0	-1.07	20.1	19.1	20
20	20211025BS05	1	UU试验	1.77	1.33	199	0	-3	24	85.5	0	27.4	1.81	69.8	188	0	0	1	1	1	2.26	12.25	244.8	175	1.4	333.4	34.9	0	222.3	198.3	0.74	0	-1.13	20.1	19	20
21	20211025BS05	1	UU试验	1.85	1.36	199	0	-3	24	85.5	0	27.4	1.89	69.8	188	0	0	1	1	1	2.36	12.31	244.8	175	1.4	333.4	34.9	0	222.3	198.3	0.74	0	-1.18	20.1	19	20
22	20211025BS05	1	UU试验	1.93	1.39	199	0	-3	24	86.4	0	27.4	2.01	70.2	188	0	0	1	1	1	2.51	12.31	245.2	175	1.4	333.6	35.1	0	222.4	198.4	0.74	0	-1.25	20.1	19	20
23	20211025BS05	1	UU试验	2.02	1.42	199	0	-3	25	87.3	0	27.4	2.09	70.9	188	0	0	1	1	1	2.61	12.31	244.9	174	1.41	333.95	35.45	0	222.6	197.6	0.74	0	-1.31	20.1	19	20
24	20211025BS05	1	UU试验	2.1	1.45	199	0	-3	25	87.3	0	27.4	2.21	70.9	188	0	0	1	1	1	2.76	12.37	244.9	174	1.41	333.95	35.45	0	222.6	197.6	0.74	0	-1.38	20.1	19.1	20
25	20211025BS05	1	UU试验	2.18	1.48	199	0	-3	25	88.1	0	27.4	2.28	71.2	188	0	0	1	1	1	2.85	12.37	245.2	174	1.41	334.1	35.6	0	222.7	197.7	0.74	0	-1.43	20.1	19.1	20
26	20211025BS05	1	UU试验	2.27	1.51	199	0	-3	25	89	0	27.4	2.4	71.9	188	0	0	1	1	1	3	12.37	245.9	174	1.41	334.45	35.95	0	223	198	0.73	0	-1.5	20.1	19.1	20
27	20211025BS05	1	UU试验	2.35	1.53	199	0	-3	25	89	0	27.4	2.47	71.9	188	0	0	1	1	1	3.09	12.37	245.9	174	1.41	334.45	35.95	0	223	198	0.73	0	-1.55	20.1	19.1	20
28	20211025BS05	1	UU试验	2.43	1.56	199	0	-3	25	91.5	0	27.4	2.59	74	188	0	0	1	1	1	3.24	12.37	248	174	1.43	335.5	37	0	223.7	198.7	0.73	0	-1.62	20.1	19.1	20
29	20211025BS05	1	UU试验	2.52	1.59	199	0	-3	25	95	0	27.4	2.66	76.8	188	0	0	1	1	1	3.33	12.43	250.8	174	1.44	336.9	38.4	0	224.6	199.6	0.72	0	-1.67	20.1	19.1	20
30	20211025BS05	1	UU试验	2.6	1.61	199	0	-3	25	142	0	27.4	2.78	114.2	188	0	0	1	1	1	3.48	12.43	288.2	174	1.66	355.6	57.1	0	237.1	212.1	0.64	0	-1.74	20.1	19.1	20
31	20211025BS05	1	UU试验	2.68	1.64	199	0	-3	25	171.1	0	27.4	2.85	137.7	188	0	0	1	1	1	3.56	12.43	311.7	174	1.79	367.35	68.85	0	244.9	219.9	0.59	0	-1.78	20.1	19.1	20
32	20211025BS05	1	UU试验	2.77	1.66	199	0	-3	26	203.6	0	27.4	2.97	163.8	188	0	0	1	1	1	3.71	12.43	336.8	173	1.95	380.4	81.9	0	253.6	227.6	0.55	0	-1.86	20.1	19.1	20
33	20211025BS05	1	UU试验	2.85	1.69	199	0	-3	26	223.3	0	27.4	3.04	179.6	188	0	0	1	1	1	3.8	12.5	352.6	173	2.04	388.3	89.8	0	258.9	232.9	0.53	0	-1.9	20.1	19.1	20
34	20211025BS05	1	UU试验	2.93	1.71	199	0	-3	26	249.8	0	27.4	3.16	199.8	188	0	0	1	1	1	3.95	12.5	372.8	173	2.15	398.4	99.9	0	265.6	239.6	0.5	0	-1.98	20.1	19.1	20
35	20211025BS05	1	UU试验	3.02	1.74	199	0	-3	26	266	0	27.4	3.24	212.8	188	0	0	1	1	1	4.05	12.5	385.8	173	2.23	404.9	106.4	0	269.9	243.9	0.48	0	-2.03	20.1	19.1	20
36	20211025BS05	1	UU试验	3.1	1.76	198	0	-3	26	288.3	0	27.4	3.36	230.6	188	0	0	1	1	1	4.2	12.5	402.6	172	2.34	412.3	115.3	0	274.9	248.9	0.46	0	-2.1	20.1	19.1	20
37	20211025BS05	1	UU试验	3.18	1.78	199	0	-3	26	302.8	0	27.4	3.44	242.2	188	0	0	1	1	1	4.3	12.56	415.2	173	2.4	419.6	121.1	0	279.7	253.7	0.45	0	-2.15	20.1	19.1	20
38	20211025BS05	1	UU试验	3.27	1.81	198	0	-3	26	323.4	0	27.4	3.55	257.5	188	0	0	1	1	1	4.44	12.56	429.5	172	2.5	425.75	128.75	0	283.8	257.8	0.43	0	-2.22	20.1	19.1	20
39	20211025BS05	1	UU试验	3.35	1.83	199	0	-3	27	335.3	0	29.2	3.63	267	188	0	0	1	1	1	4.54	12.56	439	172	2.55	432	133.5	0	288	261	0.43	0	-2.27	20.1	19.1	20
40	20211025BS05	1	UU试验	3.43	1.85	198	0	-3	27	353.3	0	29.2	3.74	281.3	188	0	0	1	1	1	4.68	12.56	452.3	171	2.65	437.65	140.65	0	291.8	264.8	0.41	0	-2.34	20.1	19.1	20
41	20211025BS05	1	UU试验	3.52	1.88	198	0	-3	27	365.3	0	29.2	3.82	290.8	188	0	0	1	1	1	4.78	12.62	461.8	171	2.7	442.4	145.4	0	294.9	267.9	0.41	0	-2.39	20.1	19.1	20
42	20211025BS05	1	UU试验	3.6	1.9	198	0	-3	27	381.5	0	29.2	3.93	302.3	188	0	0	1	1	1	4.91	12.62	473.3	171	2.77	448.15	151.15	0	298.8	271.8	0.4	0	-2.46	20.1	19.1	20
43	20211025BS05	1	UU试验	3.68	1.92	198	0	-3	27	392.6	0	29.2	4.01	311.1	188	0	0	1	1	1	5.01	12.62	482.1	171	2.82	452.55	155.55	0	301.7	274.7	0.39	0	-2.51	20.1	19.1	20
44	20211025BS05	1	UU试验	3.77	1.94	198	0	-3	27	407.2	0	29.2	4.11	322.7	188	0	0	1	1	1	5.14	12.62	493.7	171	2.89	458.35	161.35	0	305.6	278.6	0.38	0	-2.57	20.1	19.1	20
45	20211025BS05	1	UU试验	3.85	1.96	198	0	-3	27	416.6	0	29.2	4.19	330.1	188	0	0	1	1	1	5.24	12.69	501.1	171	2.93	462.05	165.05	0	308	281	0.37	0	-2.62	20.1	19.1	20
46	20211025BS05	1	UU试验	3.93	1.98	198	0	-3	27	430.3	0	29.2	4.3	339.1	188	0	0	1	1	1	5.38	12.69	510.1	171	2.98	466.55	169.55	0	311	284	0.37	0	-2.69	20.1	19.1	20
47	20211025BS05	1	UU试验	4.02	2	199	0	-3	28	438.8	0	29.2	4.37	345.8	188	0	0	1	1	1	5.46	12.69	516.8	171	3.02	471.4	172.9	0	314.3	286.3	0.37	0	-2.73	20.1	19.1	20
48	20211025BS05	1	UU试验	4.1	2.02	199	0	-3	28	451.7	0	29.2	4.48	355.9	188	0	0	1	1	1	5.6	12.69	526.9	171	3.08	476.45	177.95	0	317.6	289.6	0.36	0	-2.8	20.1	19.1	20
49	20211025BS05	1	UU试验	4.18	2.05	199	0	-3	28	459.4	0	29.2	4.55	362	188	0	0	1	1	1	5.69	12.75	533	171	3.12	479.5	181	0	319.7	291.7	0.35	0	-2.85	20.1	19.1	20
50	20211025BS05	1	UU试验	4.27	2.07	199	0	-3	28	470.5	0	29.2	4.66	369	188	0	0	1	1	1	5.83	12.75	540	171	3.16	483	184.5	0	322	294	0.35	0	-2.92	20.1	19.1	20
51	20211025BS05	1	UU试验	4.35	2.09	199	0	-3	28	478.2	0	29.2	4.73	375.1	188	0	0	1	1	1	5.91	12.75	546.1	171	3.19	486.05	187.55	0	324	296	0.35	0	-2.96	20.1	19.1	20
52	20211025BS05	1	UU试验	4.43	2.11	199	0	-3	28	488.5	0	29.2	4.84	383.1	188	0	0	1	1	1	6.05	12.75	554.1	171	3.24	490.05	191.55	0	326.7	298.7	0.34	0	-3.03	20.1	19.1	20
53	20211025BS05	1	UU试验	4.52	2.13	199	0	-3	28	495.3	0	29.2	4.91	388.5	188	0	0	1	1	1	6.14	12.81	559.5	171	3.27	492.75	194.25	0	328.5	300.5	0.34	0	-3.07	20.1	19.1	20
54	20211025BS05	1	UU试验	4.6	2.14	199	0	-3	28	503.9	0	29.2	5.01	393.4	188	0	0	1	1	1	6.26	12.81	564.4	171	3.3	495.2	196.7	0	330.1	302.1	0.34	0	-3.13	20.1	19.1	20
55	20211025BS05	1	UU试验	4.68	2.16	199	0	-3	28	509	0	31	5.08	397.3	188	0	0	1	1	1	6.35	12.81	568.3	171	3.32	497.15	198.65	0	331.4	303.4	0.33	0	-3.18	20.1	19.1	20
56	20211025BS05	1	UU试验	4.77	2.18	199	0	-3	28	517.5	0	31	5.19	404	188	0	0	1	1	1	6.49	12.81	575	171	3.36	500.5	202	0	333.7	305.7	0.33	0	-3.25	20.1	19.2	20
57	20211025BS05	1	UU试验	4.85	2.2	199	0	-3	28	523.5	0	31	5.25	408.7	188	0	0	1	1	1	6.56	12.81	579.7	171	3.39	502.85	204.35	0	335.2	307.2	0.33	0	-3.28	20.1	19.1	20
58	20211025BS05	1	UU试验	4.93	2.22	199	0	-3	29	531.2	0	31	5.35	414.7	188	0	0	1	1	1	6.69	12.88	584.7	170	3.44	505.85	207.35	0	337.2	308.2	0.32	0	-3.35	20.1	19.2	20
59	20211025BS05	1	UU试验	5.02	2.24	199	0	-3	28	536.4	0	31	5.42	416.5	188	0	0	1	1	1	6.78	12.88	587.5	171	3.44	506.75	208.25	0	337.8	309.8	0.32	0	-3.39	20.1	19.1	20
60	20211025BS05	1	UU试验	5.1	2.26	199	0	-3	29	544.1	0	31	5.52	422.4	188	0	0	1	1	1	6.9	12.88	592.4	170	3.48	509.7	211.2	0	339.8	310.8	0.32	0	-3.45	20.1	19.2	20
61	20211025BS05	1	UU试验	5.18	2.28	199	0	-3	29	548.3	0	31	5.59	425.7	188	0	0	1	1	1	6.99	12.88	595.7	170	3.5	511.35	212.85	0	340.9	311.9	0.32	0	-3.5	20.1	19.2	20
62	20211025BS05	1	UU试验	5.27	2.29	199	0	-3	29	554.3	0	31	5.69	430.4	188	0	0	1	1	1	7.11	12.94	600.4	170	3.53	513.7	215.2	0	342.5	313.5	0.32	0	-3.56	20.1	19.2	20
63	20211025BS05	1	UU试验	5.35	2.31	199	0	-3	29	557.7	0	31	5.75	431	188	0	0	1	1	1	7.19	12.94	601	170	3.54	514	215.5	0	342.7	313.7	0.32	0	-3.6	20.1	19.2	20
64	20211025BS05	1	UU试验	5.43	2.33	199	0	-3	29	563.7	0	31	5.86	435.6	188	0	0	1	1	1	7.33	12.94	605.6	170	3.56	516.3	217.8	0	344.2	315.2	0.31	0	-3.67	20.1	19.2	20
65	20211025BS05	1	UU试验	5.52	2.35	199	0	-3	29	568.9	0	31	5.92	439.6	188	0	0	1	1	1	7.4	12.94	609.6	170	3.59	518.3	219.8	0	345.5	316.5	0.31	0	-3.7	20.1	19.2	20
66	20211025BS05	1	UU试验	5.6	2.37	199	0	-3	29	574	0	31	6.02	443.6	188	0	0	1	1	1	7.53	13	613.6	170	3.61	520.3	221.8	0	346.9	317.9	0.31	0	-3.77	20.1	19.2	20
67	20211025BS05	1	UU试验	5.68	2.38	199	0	-3	29	578.3	0	31	6.09	444.8	188	0	0	1	1	1	7.61	13	614.8	170	3.62	520.9	222.4	0	347.3	318.3	0.31	0	-3.81	20.1	19.2	20
68	20211025BS05	1	UU试验	5.77	2.4	199	0	-3	29	582.6	0	31	6.19	448.2	188	0	0	1	1	1	7.74	13	618.2	170	3.64	522.6	224.1	0	348.4	319.4	0.31	0	-3.87	20.1	19.2	20
69	20211025BS05	1	UU试验	5.85	2.42	199	0	-3	29	586.8	0	31	6.26	451.4	188	0	0	1	1	1	7.83	13	621.4	170	3.66	524.2	225.7	0	349.5	320.5	0.31	0	-3.92	20.1	19.2	20
70	20211025BS05	1	UU试验	5.93	2.44	199	0	-3	29	591.1	0	31	6.36	454.7	188	0	0	1	1	1	7.95	13.07	624.7	170	3.67	525.85	227.35	0	350.6	321.6	0.3	0	-3.98	20.1	19.2	20
71	20211025BS05	1	UU试验	6.02	2.45	199	0	-3	29	595.4	0	31	6.43	455.5	188	0	0	1	1	1	8.04	13.07	625.5	170	3.68	526.25	227.75	0	350.8	321.8	0.3	0	-4.02	20.1	19.2	20
72	20211025BS05	1	UU试验	6.1	2.47	199	0	-3	29	600.5	0	31	6.53	459.4	188	0	0	1	1	1	8.16	13.07	629.4	170	3.7	528.2	229.7	0	352.1	323.1	0.3	0	-4.08	20.1	19.2	20
73	20211025BS05	1	UU试验	6.18	2.49	199	0	-3	30	604.8	0	31	6.61	462.7	188	0	0	1	1	1	8.26	13.07	631.7	169	3.74	529.85	231.35	0	353.2	323.2	0.3	0	-4.13	20.1	19.2	20.1
74	20211025BS05	1	UU试验	6.27	2.5	199	0	-3	30	609.1	0	32.8	6.71	466	188	0	0	1	1	1	8.39	13.13	635	169	3.76	531.5	233	0	354.3	324.3	0.3	0	-4.2	20.1	19.2	20.1
75	20211025BS05	1	UU试验	6.35	2.52	199	0	-3	29	613.4	0	31	6.79	467.2	188	0	0	1	1	1	8.49	13.13	637.2	170	3.75	532.1	233.6	0	354.7	325.7	0.3	0	-4.25	20.1	19.2	20.1
76	20211025BS05	1	UU试验	6.43	2.54	199	0	-3	30	617.6	0	32.8	6.89	470.4	188	0	0	1	1	1	8.61	13.13	639.4	169	3.78	533.7	235.2	0	355.8	325.8	0.3	0	-4.31	20.1	19.2	20.1
77	20211025BS05	1	UU试验	6.52	2.55	199	0	-3	30	620.2	0	32.8	6.97	472.4	188	0	0	1	1	1	8.71	13.13	641.4	169	3.8	534.7	236.2	0	356.5	326.5	0.3	0	-4.36	20.1	19.3	20.1
78	20211025BS05	1	UU试验	6.6	2.57	199	0	-3	30	625.3	0	32.8	7.07	476.2	188	0	0	1	1	1	8.84	13.2	645.2	169	3.82	536.6	238.1	0	357.7	327.7	0.29	0	-4.42	20.1	19.2	20.1
79	20211025BS05	1	UU试验	6.68	2.59	199	0	-3	30	627.9	0	32.8	7.15	475.7	188	0	0	1	1	1	8.94	13.2	644.7	169	3.81	536.35	237.85	0	357.6	327.6	0.29	0	-4.47	20.1	19.3	20.1
80	20211025BS05	1	UU试验	6.77	2.6	199	0	-3	30	632.2	0	32.8	7.26	478.9	188	0	0	1	1	1	9.07	13.2	647.9	169	3.83	537.95	239.45	0	358.6	328.6	0.29	0	-4.54	20.2	19.3	20.1
81	20211025BS05	1	UU试验	6.85	2.62	199	0	-3	30	634.7	0	32.8	7.32	480.8	188	0	0	1	1	1	9.15	13.2	649.8	169	3.84	538.9	240.4	0	359.3	329.3	0.29	0	-4.58	20.1	19.3	20.2
82	20211025BS05	1	UU试验	6.93	2.63	199	0	-3	30	639.9	0	32.8	7.43	484.8	188	0	0	1	1	1	9.29	13.26	653.8	169	3.87	540.9	242.4	0	360.6	330.6	0.29	0	-4.64	20.1	19.3	20.2
83	20211025BS05	1	UU试验	7.02	2.65	199	0	-3	30	643.3	0	32.8	7.5	485.1	188	0	0	1	1	1	9.38	13.26	654.1	169	3.87	541.05	242.55	0	360.7	330.7	0.29	0	-4.69	20.1	19.3	20.1
84	20211025BS05	1	UU试验	7.1	2.66	200	0	-3	30	647.6	0	32.8	7.61	488.4	188	0	0	1	1	1	9.51	13.26	658.4	170	3.87	544.2	244.2	0	362.8	332.8	0.29	0	-4.76	20.1	19.3	20.1
85	20211025BS05	1	UU试验	7.18	2.68	200	0	-3	30	651	0	32.8	7.68	491	188	0	0	1	1	1	9.6	13.26	661	170	3.89	545.5	245.5	0	363.7	333.7	0.29	0	-4.8	20.1	19.3	20.2
86	20211025BS05	1	UU试验	7.27	2.7	200	0	-3	30	657	0	32.8	7.79	495.5	188	0	0	1	1	1	9.74	13.32	665.5	170	3.91	547.75	247.75	0	365.2	335.2	0.29	0	-4.87	20.1	19.3	20.1
87	20211025BS05	1	UU试验	7.35	2.71	200	0	-3	30	658.7	0	32.8	7.87	494.5	188	0	0	1	1	1	9.84	13.32	664.5	170	3.91	547.25	247.25	0	364.8	334.8	0.29	0	-4.92	20.1	19.2	20.1
88	20211025BS05	1	UU试验	7.43	2.73	199	0	-3	30	663	0	32.8	7.98	497.7	188	0	0	1	1	1	9.98	13.32	666.7	169	3.94	547.35	248.85	0	364.9	334.9	0.29	0	-4.99	20.1	19.2	20.1
89	20211025BS05	1	UU试验	7.52	2.74	200	0	-3	30	666.4	0	32.8	8.05	500.3	188	0	0	1	1	1	10.06	13.32	670.3	170	3.94	550.15	250.15	0	366.8	336.8	0.29	0	-5.03	20.1	19.2	20.1
90	20211025BS05	1	UU试验	7.6	2.76	200	0	-3	31	669.8	0	32.8	8.17	502.9	188	0	0	1	1	1	10.21	13.39	671.9	169	3.98	551.45	251.45	0	367.6	336.6	0.28	0	-5.11	20.1	19.2	20.1
91	20211025BS05	1	UU试验	7.68	2.77	199	0	-3	30	672.4	0	32.8	8.24	502.2	188	0	0	1	1	1	10.3	13.39	671.2	169	3.97	549.6	251.1	0	366.4	336.4	0.28	0	-5.15	20.1	19.2	20
92	20211025BS05	1	UU试验	7.77	2.79	200	0	-3	31	676.7	0	32.8	8.35	505.4	188	0	0	1	1	1	10.44	13.39	674.4	169	3.99	552.7	252.7	0	368.5	337.5	0.28	0	-5.22	20.1	19.2	20.1
93	20211025BS05	1	UU试验	7.85	2.8	200	0	-3	31	679.2	0	32.8	8.42	507.2	188	0	0	1	1	1	10.53	13.39	676.2	169	4	553.6	253.6	0	369.1	338.1	0.28	0	-5.27	20.1	19.2	20.1
94	20211025BS05	1	UU试验	7.93	2.82	199	0	-3	30	683.5	0	32.8	8.54	510.5	188	0	0	1	1	1	10.68	13.45	679.5	169	4.02	553.75	255.25	0	369.2	339.2	0.28	0	-5.34	20.1	19.2	20.1
95	20211025BS05	1	UU试验	8.02	2.83	200	0	-3	31	686.9	0	32.8	8.61	510.7	188	0	0	1	1	1	10.76	13.45	679.7	169	4.02	555.35	255.35	0	370.2	339.2	0.28	0	-5.38	20.1	19.2	20.1
96	20211025BS05	1	UU试验	8.1	2.85	199	0	-3	30	692.1	0	32.8	8.72	514.6	188	0	0	1	1	1	10.9	13.45	683.6	169	4.04	555.8	257.3	0	370.5	340.5	0.28	0	-5.45	20	19.2	20
97	20211025BS05	1	UU试验	8.18	2.86	200	0	-3	31	695.5	0	32.8	8.8	517.1	188	0	0	1	1	1	11	13.45	686.1	169	4.06	558.55	258.55	0	372.4	341.4	0.28	0	-5.5	20.1	19.2	20.1
98	20211025BS05	1	UU试验	8.27	2.88	200	0	-3	31	700.6	0	32.8	8.91	520.9	188	0	0	1	1	1	11.14	13.52	689.9	169	4.08	560.45	260.45	0	373.6	342.6	0.28	0	-5.57	20.1	19.2	20.1
99	20211025BS05	1	UU试验	8.35	2.89	200	0	-3	31	704.9	0	32.8	8.98	521.4	188	0	0	1	1	1	11.23	13.52	690.4	169	4.09	560.7	260.7	0	373.8	342.8	0.28	0	-5.62	20	19.2	20.1
100	20211025BS05	1	UU试验	8.43	2.9	200	0	-3	31	709.2	0	32.8	9.09	524.6	188	0	0	1	1	1	11.36	13.52	693.6	169	4.1	562.3	262.3	0	374.9	343.9	0.28	0	-5.68	20.1	19.2	20.1
101	20211025BS05	1	UU试验	8.52	2.92	199	0	-3	31	711.7	0	32.8	9.16	526.4	188	0	0	1	1	1	11.45	13.58	694.4	168	4.13	561.7	263.2	0	374.5	343.5	0.27	0	-5.72	20	19.2	20.1
102	20211025BS05	1	UU试验	8.6	2.93	199	0	-3	31	716	0	32.8	9.27	527.2	188	0	0	1	1	1	11.59	13.58	695.2	168	4.14	562.1	263.6	0	374.7	343.7	0.27	0	-5.8	20	19.2	20
103	20211025BS05	1	UU试验	8.68	2.95	200	0	-3	31	717.7	0	32.8	9.35	528.5	188	0	0	1	1	1	11.69	13.58	697.5	169	4.13	564.25	264.25	0	376.2	345.2	0.27	0	-5.85	20	19.2	20.1
104	20211025BS05	1	UU试验	8.77	2.96	200	0	-3	31	721.1	0	32.8	9.46	531	188	0	0	1	1	1	11.83	13.58	700	169	4.14	565.5	265.5	0	377	346	0.27	0	-5.92	20	19.2	20.1
105	20211025BS05	1	UU试验	8.85	2.97	200	0	-3	31	724.6	0	32.8	9.52	533.6	188	0	0	1	1	1	11.9	13.65	702.6	169	4.16	566.8	266.8	0	377.9	346.9	0.27	0	-5.95	20	19.2	20.1
106	20211025BS05	1	UU试验	8.93	2.99	200	0	-3	31	727.1	0	32.8	9.63	532.7	188	0	0	1	1	1	12.04	13.65	701.7	169	4.15	566.35	266.35	0	377.6	346.6	0.27	0	-6.02	20	19.2	20.1
107	20211025BS05	1	UU试验	9.02	3	199	0	-3	31	731.4	0	32.8	9.7	535.8	188	0	0	1	1	1	12.13	13.65	703.8	168	4.19	566.4	267.9	0	377.6	346.6	0.27	0	-6.07	20	19.2	20.1
108	20211025BS05	1	UU试验	9.1	3.02	199	0	-3	31	734	0	32.8	9.8	537.7	188	0	0	1	1	1	12.25	13.65	705.7	168	4.2	567.35	268.85	0	378.2	347.2	0.27	0	-6.13	20	19.2	20.1
109	20211025BS05	1	UU试验	9.18	3.03	199	0	-3	31	737.4	0	32.8	9.87	540.2	188	0	0	1	1	1	12.34	13.72	708.2	168	4.22	568.6	270.1	0	379.1	348.1	0.27	0	-6.17	20	19.2	20.1
110	20211025BS05	1	UU试验	9.27	3.04	199	0	-3	31	740.8	0	32.8	9.97	539.9	188	0	0	1	1	1	12.46	13.72	707.9	168	4.21	568.45	269.95	0	379	348	0.27	0	-6.23	20	19.2	20.1
111	20211025BS05	1	UU试验	9.35	3.06	199	0	-3	31	743.4	0	32.8	10.04	541.8	188	0	0	1	1	1	12.55	13.72	709.8	168	4.22	569.4	270.9	0	379.6	348.6	0.27	0	-6.28	20	19.2	20.1
112	20211025BS05	1	UU试验	9.43	3.07	199	0	-3	31	747.7	0	32.8	10.14	545	188	0	0	1	1	1	12.68	13.72	713	168	4.24	571	272.5	0	380.7	349.7	0.27	0	-6.34	20	19.2	20.1
113	20211025BS05	1	UU试验	9.52	3.08	200	0	-3	32	750.2	0	32.8	10.21	546.8	188	0	0	1	1	1	12.76	13.78	714.8	168	4.25	573.4	273.4	0	382.3	350.3	0.27	0	-6.38	20	19.2	20.1
114	20211025BS05	1	UU试验	9.6	3.1	200	0	-3	32	752.8	0	32.8	10.31	546.3	188	0	0	1	1	1	12.89	13.78	714.3	168	4.25	573.15	273.15	0	382.1	350.1	0.27	0	-6.45	20	19.2	20.1
115	20211025BS05	1	UU试验	9.68	3.11	199	0	-3	31	754.5	0	32.8	10.38	547.5	188	0	0	1	1	1	12.98	13.78	715.5	168	4.26	572.25	273.75	0	381.5	350.5	0.27	0	-6.49	20	19.2	20
116	20211025BS05	1	UU试验	9.77	3.13	199	0	-3	32	757.1	0	32.8	10.47	549.4	188	0	0	1	1	1	13.09	13.78	716.4	167	4.29	573.2	274.7	0	382.1	350.1	0.27	0	-6.55	20	19.3	20.1
117	20211025BS05	1	UU试验	9.85	3.14	199	0	-3	32	758.8	0	32.8	10.54	550.7	188	0	0	1	1	1	13.18	13.85	717.7	167	4.3	573.85	275.35	0	382.6	350.6	0.27	0	-6.59	20	19.3	20.1
118	20211025BS05	1	UU试验	9.93	3.15	199	0	-3	32	761.3	0	32.8	10.64	549.7	188	0	0	1	1	1	13.3	13.85	716.7	167	4.29	573.35	274.85	0	382.2	350.2	0.27	0	-6.65	20	19.2	20
119	20211025BS05	1	UU试验	10.02	3.16	199	0	-3	32	762.2	0	32.8	10.7	550.3	188	0	0	1	1	1	13.38	13.85	717.3	167	4.3	573.65	275.15	0	382.4	350.4	0.27	0	-6.69	20	19.3	20.1
120	20211025BS05	1	UU试验	10.1	3.18	199	0	-3	32	765.6	0	32.8	10.8	552.8	188	0	0	1	1	1	13.5	13.85	719.8	167	4.31	574.9	276.4	0	383.3	351.3	0.26	0	-6.75	20	19.3	20.1
121	20211025BS05	1	UU试验	10.18	3.19	199	0	-3	32	767.3	0	32.8	10.86	554	188	0	0	1	1	1	13.58	13.91	721	167	4.32	575.5	277	0	383.7	351.7	0.26	0	-6.79	20	19.3	20.1
122	20211025BS05	1	UU试验	10.27	3.2	199	0	-3	32	769.9	0	32.8	10.96	553.5	188	0	0	1	1	1	13.7	13.91	720.5	167	4.31	575.25	276.75	0	383.5	351.5	0.26	0	-6.85	20	19.3	20.1
123	20211025BS05	1	UU试验	10.35	3.22	199	0	-3	32	771.6	0	32.8	11.03	554.7	188	0	0	1	1	1	13.79	13.91	721.7	167	4.32	575.85	277.35	0	383.9	351.9	0.26	0	-6.9	20	19.3	20.1
124	20211025BS05	1	UU试验	10.43	3.23	200	0	-3	32	775.9	0	32.8	11.12	557.8	188	0	0	1	1	1	13.9	13.91	725.8	168	4.32	578.9	278.9	0	385.9	353.9	0.26	0	-6.95	20	19.3	20.1
125	20211025BS05	1	UU试验	10.52	3.24	200	0	-3	32	777.6	0	32.8	11.19	559	188	0	0	1	1	1	13.99	13.98	727	168	4.33	579.5	279.5	0	386.3	354.3	0.26	0	-7	20	19.3	20.1
126	20211025BS05	1	UU试验	10.6	3.26	199	0	-3	32	780.2	0	32.8	11.29	558.1	188	0	0	1	1	1	14.11	13.98	725.1	167	4.34	577.55	279.05	0	385	353	0.26	0	-7.06	20	19.3	20.1
127	20211025BS05	1	UU试验	10.68	3.27	199	0	-3	32	781.9	0	32.8	11.36	559.3	188	0	0	1	1	1	14.2	13.98	726.3	167	4.35	578.15	279.65	0	385.4	353.4	0.26	0	-7.1	20	19.3	20.1
128	20211025BS05	1	UU试验	10.77	3.28	199	0	-3	32	784.4	0	32.8	11.46	561.1	188	0	0	1	1	1	14.33	13.98	728.1	167	4.36	579.05	280.55	0	386	354	0.26	0	-7.17	20	19.3	20.1
129	20211025BS05	1	UU试验	10.85	3.29	199	0	-3	32	785.3	0	32.8	11.53	561.7	188	0	0	1	1	1	14.41	14.05	728.7	167	4.36	579.35	280.85	0	386.2	354.2	0.26	0	-7.21	20	19.3	20.1
130	20211025BS05	1	UU试验	10.93	3.31	199	0	-3	32	787.9	0	32.8	11.63	560.8	188	0	0	1	1	1	14.54	14.05	727.8	167	4.36	578.9	280.4	0	385.9	353.9	0.26	0	-7.27	20	19.3	20.1
131	20211025BS05	1	UU试验	11.02	3.32	199	0	-3	32	789.6	0	32.8	11.71	562	188	0	0	1	1	1	14.64	14.05	729	167	4.37	579.5	281	0	386.3	354.3	0.26	0	-7.32	20	19.3	20.1
132	20211025BS05	1	UU试验	11.1	3.33	199	0	-3	32	793	0	32.8	11.81	564.4	188	0	0	1	1	1	14.76	14.11	731.4	167	4.38	580.7	282.2	0	387.1	355.1	0.26	0	-7.38	20	19.3	20.1
133	20211025BS05	1	UU试验	11.18	3.34	199	0	-3	32	794.7	0	34.7	11.88	563.2	188	0	0	1	1	1	14.85	14.11	730.2	167	4.37	580.1	281.6	0	386.7	354.7	0.26	0	-7.43	20	19.3	20.1
134	20211025BS05	1	UU试验	11.27	3.36	199	0	-3	32	798.1	0	34.7	11.99	565.6	188	0	0	1	1	1	14.99	14.11	732.6	167	4.39	581.3	282.8	0	387.5	355.5	0.26	0	-7.5	20	19.3	20.1
135	20211025BS05	1	UU试验	11.35	3.37	199	0	-3	32	799	0	34.7	12.06	566.3	188	0	0	1	1	1	15.08	14.11	733.3	167	4.39	581.65	283.15	0	387.8	355.8	0.26	0	-7.54	20	19.3	20.1
136	20211025BS05	1	UU试验	11.43	3.38	199	0	-3	32	802.4	0	34.7	12.16	568.7	188	0	0	1	1	1	15.2	14.18	735.7	167	4.41	582.85	284.35	0	388.6	356.6	0.26	0	-7.6	20	19.3	20.1
137	20211025BS05	1	UU试验	11.52	3.39	199	0	-3	32	804.1	0	34.7	12.23	567.1	188	0	0	1	1	1	15.29	14.18	734.1	167	4.4	582.05	283.55	0	388	356	0.26	0	-7.65	20	19.3	20.1
138	20211025BS05	1	UU试验	11.6	3.41	199	0	-3	32	806.7	0	34.7	12.34	568.9	188	0	0	1	1	1	15.43	14.18	735.9	167	4.41	582.95	284.45	0	388.6	356.6	0.26	0	-7.72	20	19.3	20.1
139	20211025BS05	1	UU试验	11.68	3.42	199	0	-3	32	809.2	0	34.7	12.41	570.7	188	0	0	1	1	1	15.51	14.18	737.7	167	4.42	583.85	285.35	0	389.2	357.2	0.26	0	-7.76	20	19.3	20.1
140	20211025BS05	1	UU试验	11.77	3.43	200	0	-3	32	811.8	0	34.7	12.52	572.5	188	0	0	1	1	1	15.65	14.25	740.5	168	4.41	586.25	286.25	0	390.8	358.8	0.26	0	-7.83	20	19.3	20.1
141	20211025BS05	1	UU试验	11.85	3.44	199	0	-3	32	814.4	0	34.7	12.59	571.5	188	0	0	1	1	1	15.74	14.25	738.5	167	4.42	584.25	285.75	0	389.5	357.5	0.26	0	-7.87	20	19.3	20.1
142	20211025BS05	1	UU试验	11.93	3.45	199	0	-3	32	818.7	0	34.7	12.69	574.5	188	0	0	1	1	1	15.86	14.25	741.5	167	4.44	585.75	287.25	0	390.5	358.5	0.26	0	-7.93	20	19.3	20.1
143	20211025BS05	1	UU试验	12.02	3.47	200	0	-3	33	819.5	0	34.7	12.77	575.1	188	0	0	1	1	1	15.96	14.31	742.1	167	4.44	587.55	287.55	0	391.7	358.7	0.26	0	-7.98	20	19.3	20.1
144	20211025BS05	1	UU试验	12.1	3.48	199	0	-3	33	822.9	0	34.7	12.88	575.1	188	0	0	1	1	1	16.1	14.31	741.1	166	4.46	586.05	287.55	0	390.7	357.7	0.26	0	-8.05	20	19.3	20.1
145	20211025BS05	1	UU试验	12.18	3.49	199	0	-3	32	823.8	0	34.7	12.95	575.7	188	0	0	1	1	1	16.19	14.31	742.7	167	4.45	586.35	287.85	0	390.9	358.9	0.26	0	-8.1	20	19.3	20.1
146	20211025BS05	1	UU试验	12.27	3.5	200	0	-3	33	827.2	0	34.7	13.05	578.1	188	0	0	1	1	1	16.31	14.31	745.1	167	4.46	589.05	289.05	0	392.7	359.7	0.26	0	-8.16	20	19.3	20.1
147	20211025BS05	1	UU试验	12.35	3.51	200	0	-3	33	828.9	0	34.7	13.13	579.2	188	0	0	1	1	1	16.41	14.38	746.2	167	4.47	589.6	289.6	0	393.1	360.1	0.26	0	-8.21	20	19.3	20.1
148	20211025BS05	1	UU试验	12.43	3.53	200	0	-3	33	832.3	0	34.7	13.24	578.8	188	0	0	1	1	1	16.55	14.38	745.8	167	4.47	589.4	289.4	0	392.9	359.9	0.26	0	-8.28	20	19.3	20.1
149	20211025BS05	1	UU试验	12.52	3.54	200	0	-3	33	834.1	0	34.7	13.31	580	188	0	0	1	1	1	16.64	14.38	747	167	4.47	590	290	0	393.3	360.3	0.26	0	-8.32	20	19.3	20.1
150	20211025BS05	1	UU试验	12.6	3.55	199	0	-3	33	836.6	0	34.7	13.42	581.8	188	0	0	1	1	1	16.77	14.45	747.8	166	4.5	589.4	290.9	0	392.9	359.9	0.25	0	-8.39	20	19.3	20.1
151	20211025BS05	1	UU试验	12.68	3.56	199	0	-3	33	840	0	34.7	13.5	581.3	188	0	0	1	1	1	16.88	14.45	747.3	166	4.5	589.15	290.65	0	392.8	359.8	0.26	0	-8.44	20	19.3	20.1
152	20211025BS05	1	UU试验	12.77	3.57	199	0	-3	33	843.5	0	34.7	13.61	583.7	188	0	0	1	1	1	17.01	14.45	749.7	166	4.52	590.35	291.85	0	393.6	360.6	0.25	0	-8.51	20	19.3	20.1
153	20211025BS05	1	UU试验	12.85	3.58	199	0	-3	33	846	0	34.7	13.68	585.5	188	0	0	1	1	1	17.1	14.45	751.5	166	4.53	591.25	292.75	0	394.2	361.2	0.25	0	-8.55	20	19.3	20.1
154	20211025BS05	1	UU试验	12.93	3.6	200	0	-2	33	849.5	0	34.7	13.79	587.9	188	0	0	1	1	1	17.24	14.51	754.9	167	4.52	593.95	293.95	0	396	363	0.25	0	-8.62	20	19.3	20.1
155	20211025BS05	1	UU试验	13.02	3.61	199	0	-3	33	852	0	34.7	13.87	587.2	188	0	0	1	1	1	17.34	14.51	753.2	166	4.54	592.1	293.6	0	394.7	361.7	0.25	0	-8.67	20	19.3	20.1
156	20211025BS05	1	UU试验	13.1	3.62	199	0	-3	33	854.6	0	34.7	13.98	589	188	0	0	1	1	1	17.48	14.51	755	166	4.55	593	294.5	0	395.3	362.3	0.25	0	-8.74	20	19.3	20.1
157	20211025BS05	1	UU试验	13.18	3.63	199	0	-3	33	856.3	0	34.7	14.05	590.1	188	0	0	1	1	1	17.56	14.58	756.1	166	4.55	593.55	295.05	0	395.7	362.7	0.25	0	-8.78	20	19.3	20.1
158	20211025BS05	1	UU试验	13.27	3.64	199	0	-3	33	858.9	0	34.7	14.16	589.1	188	0	0	1	1	1	17.7	14.58	755.1	166	4.55	593.05	294.55	0	395.4	362.4	0.25	0	-8.85	20	19.3	20.1
159	20211025BS05	1	UU试验	13.35	3.65	199	0	-3	33	861.4	0	34.7	14.23	590.8	188	0	0	1	1	1	17.79	14.58	756.8	166	4.56	593.9	295.4	0	395.9	362.9	0.25	0	-8.9	20	19.3	20.1
160	20211025BS05	1	UU试验	13.43	3.67	199	0	-3	33	864	0	34.7	14.34	592.6	188	0	0	1	1	1	17.93	14.65	758.6	166	4.57	594.8	296.3	0	396.5	363.5	0.25	0	-8.97	20	19.3	20.1
161	20211025BS05	1	UU试验	13.52	3.68	199	0	-3	33	866.6	0	34.7	14.4	591.5	188	0	0	1	1	1	18	14.65	757.5	166	4.56	594.25	295.75	0	396.2	363.2	0.25	0	-9	20	19.3	20.1
162	20211025BS05	1	UU试验	13.6	3.69	199	0	-3	33	870.8	0	34.7	14.51	594.4	188	0	0	1	1	1	18.14	14.65	760.4	166	4.58	595.7	297.2	0	397.1	364.1	0.25	0	-9.07	20	19.3	20.1
163	20211025BS05	1	UU试验	13.68	3.7	199	0	-3	33	872.5	0	34.7	14.58	595.6	188	0	0	1	1	1	18.23	14.65	761.6	166	4.59	596.3	297.8	0	397.5	364.5	0.25	0	-9.12	20	19.3	20.1
164	20211025BS05	1	UU试验	13.77	3.71	199	0	-3	33	876	0	34.7	14.68	598	188	0	0	1	1	1	18.35	14.72	764	166	4.6	597.5	299	0	398.3	365.3	0.25	0	-9.18	20	19.3	20.1
165	20211025BS05	1	UU试验	13.85	3.72	199	0	-3	33	877.7	0	34.7	14.75	596.3	188	0	0	1	1	1	18.44	14.72	762.3	166	4.59	596.65	298.15	0	397.8	364.8	0.25	0	-9.22	20	19.3	20.1
166	20211025BS05	1	UU试验	13.93	3.73	199	0	-3	33	881.1	0	34.7	14.86	598.6	188	0	0	1	1	1	18.58	14.72	764.6	166	4.61	597.8	299.3	0	398.5	365.5	0.25	0	-9.29	20	19.3	20.1
167	20211025BS05	1	UU试验	14.02	3.74	199	0	-3	33	881.1	0	34.7	14.92	598.6	188	0	0	1	1	1	18.65	14.79	764.6	166	4.61	597.8	299.3	0	398.5	365.5	0.25	0	-9.32	20	19.3	20.1
168	20211025BS05	1	UU试验	14.1	3.75	199	0	-3	33	885.4	0	34.7	15.03	598.6	188	0	0	1	1	1	18.79	14.79	764.6	166	4.61	597.8	299.3	0	398.5	365.5	0.25	0	-9.4	20	19.3	20.1
169	20211025BS05	1	UU试验	14.18	3.77	199	0	-3	33	887.1	0	34.7	15.09	599.8	188	0	0	1	1	1	18.86	14.79	765.8	166	4.61	598.4	299.9	0	398.9	365.9	0.25	0	-9.43	20	19.3	20.1
170	20211025BS05	1	UU试验	14.27	3.78	200	0	-2	33	889.7	0	34.7	15.19	601.6	188	0	0	1	1	1	18.99	14.79	768.6	167	4.6	600.8	300.8	0	400.5	367.5	0.25	0	-9.49	20	19.3	20.1
171	20211025BS05	1	UU试验	14.35	3.79	199	0	-3	33	891.4	0	34.7	15.26	602.7	188	0	0	1	1	1	19.08	14.85	768.7	166	4.63	599.85	301.35	0	399.9	366.9	0.25	0	-9.54	20	19.3	20.1
172	20211025BS05	1	UU试验	14.43	3.8	200	0	-3	33	893.9	0	34.7	15.36	602	188	0	0	1	1	1	19.2	14.85	769	167	4.6	601	301	0	400.7	367.7	0.25	0	-9.6	20	19.3	20.1
173	20211025BS05	1	UU试验	14.52	3.81	200	0	-3	33	895.6	0	34.7	15.42	603.1	188	0	0	1	1	1	19.27	14.85	770.1	167	4.61	601.55	301.55	0	401	368	0.25	0	-9.64	20	19.3	20.1
174	20211025BS05	1	UU试验	14.6	3.82	199	0	-3	33	897.4	0	34.7	15.52	604.3	188	0	0	1	1	1	19.4	14.92	770.3	166	4.64	600.65	302.15	0	400.4	367.4	0.25	0	-9.7	20	19.3	20.1
175	20211025BS05	1	UU试验	14.68	3.83	200	0	-3	34	898.2	0	34.7	15.59	602	188	0	0	1	1	1	19.49	14.92	768	166	4.63	601	301	0	400.7	366.7	0.25	0	-9.74	20	19.3	20.1
176	20211025BS05	1	UU试验	14.77	3.84	200	0	-3	34	900.8	0	34.7	15.69	603.8	188	0	0	1	1	1	19.61	14.92	769.8	166	4.64	601.9	301.9	0	401.3	367.3	0.25	0	-9.81	20	19.3	20.1
177	20211025BS05	1	UU试验	14.85	3.85	200	0	-3	33	900.8	0	34.7	15.75	603.8	188	0	0	1	1	1	19.69	14.92	770.8	167	4.62	601.9	301.9	0	401.3	368.3	0.25	0	-9.85	20	19.3	20.1
178	20211025BS05	1	UU试验	14.93	3.86	200	0	-3	34	903.3	0	34.7	15.85	605.4	188	0	0	1	1	1	19.81	14.99	771.4	166	4.65	602.7	302.7	0	401.8	367.8	0.25	0	-9.91	20	19.3	20.1
179	20211025BS05	1	UU试验	15.02	3.88	199	0	-3	33	904.2	0	34.7	15.92	603.2	188	0	0	1	1	1	19.9	14.99	769.2	166	4.63	600.1	301.6	0	400.1	367.1	0.25	0	-9.95	20	19.3	20.1
180	20211025BS05	1	UU试验	15.1	3.89	200	0	-2	34	907.6	0	34.7	16.01	605.5	188	0	0	1	1	1	20.01	14.99	771.5	166	4.65	602.75	302.75	0	401.8	367.8	0.25	0	-10.01	20	19.3	20.1
181	20211025BS05	1	UU试验	15.18	3.9	200	0	-3	34	908.5	0	34.7	16.08	606.1	188	0	0	1	1	1	20.1	14.99	772.1	166	4.65	603.05	303.05	0	402	368	0.25	0	-10.05	20	19.3	20.1
182	20211025BS05	1	UU试验	15.27	3.91	200	0	-3	34	910.2	0	34.7	16.18	607.2	188	0	0	1	1	1	20.23	15.06	773.2	166	4.66	603.6	303.6	0	402.4	368.4	0.25	0	-10.12	20	19.3	20.1
183	20211025BS05	1	UU试验	15.35	3.92	200	0	-3	34	912.8	0	34.7	16.25	606.1	188	0	0	1	1	1	20.31	15.06	772.1	166	4.65	603.05	303.05	0	402	368	0.25	0	-10.16	20	19.3	20.1
184	20211025BS05	1	UU试验	15.43	3.93	200	0	-3	34	914.5	0	34.7	16.35	607.2	188	0	0	1	1	1	20.44	15.06	773.2	166	4.66	603.6	303.6	0	402.4	368.4	0.25	0	-10.22	20	19.3	20.1
185	20211025BS05	1	UU试验	15.52	3.94	200	0	-3	34	915.3	0	34.7	16.42	607.8	188	0	0	1	1	1	20.52	15.13	773.8	166	4.66	603.9	303.9	0	402.6	368.6	0.25	0	-10.26	20	19.3	20.1
186	20211025BS05	1	UU试验	15.6	3.95	200	0	-3	34	918.7	0	34.7	16.52	607.2	188	0	0	1	1	1	20.65	15.13	773.2	166	4.66	603.6	303.6	0	402.4	368.4	0.25	0	-10.32	20	19.3	20.1
187	20211025BS05	1	UU试验	15.68	3.96	200	0	-3	34	919.6	0	34.7	16.59	607.8	188	0	0	1	1	1	20.74	15.13	773.8	166	4.66	603.9	303.9	0	402.6	368.6	0.25	0	-10.37	20	19.3	20.1
188	20211025BS05	1	UU试验	15.77	3.97	200	0	-3	34	922.2	0	34.7	16.69	609.5	188	0	0	1	1	1	20.86	15.2	775.5	166	4.67	604.75	304.75	0	403.2	369.2	0.25	0	-10.43	20	19.3	20.1
189	20211025BS05	1	UU试验	15.85	3.98	200	0	-3	34	924.7	0	34.7	16.76	608.4	188	0	0	1	1	1	20.95	15.2	774.4	166	4.67	604.2	304.2	0	402.8	368.8	0.25	0	-10.48	20	19.3	20.1
190	20211025BS05	1	UU试验	15.93	3.99	200	0	-3	34	926.4	0	34.7	16.87	609.5	188	0	0	1	1	1	21.09	15.2	775.5	166	4.67	604.75	304.75	0	403.2	369.2	0.25	0	-10.55	20	19.3	20.1
191	20211025BS05	1	UU试验	16.02	4	200	0	-3	34	928.2	0	34.7	16.94	610.7	188	0	0	1	1	1	21.18	15.2	776.7	166	4.68	605.35	305.35	0	403.6	369.6	0.25	0	-10.59	20	19.3	20.1
192	20211025BS05	1	UU试验	16.1	4.01	200	0	-2	34	929.9	0	36.5	17.04	611.8	188	0	0	1	1	1	21.3	15.27	777.8	166	4.69	605.9	305.9	0	403.9	369.9	0.25	0	-10.65	20	19.3	20.1
193	20211025BS05	1	UU试验	16.18	4.02	199	0	-3	34	931.6	0	34.7	17.12	610.1	188	0	0	1	1	1	21.4	15.27	775.1	165	4.7	603.55	305.05	0	402.4	368.4	0.25	0	-10.7	20	19.3	20.1
194	20211025BS05	1	UU试验	16.27	4.03	199	0	-3	34	933.3	0	34.7	17.22	611.2	188	0	0	1	1	1	21.53	15.27	776.2	165	4.7	604.1	305.6	0	402.7	368.7	0.25	0	-10.77	20	19.3	20.1
195	20211025BS05	1	UU试验	16.35	4.04	199	0	-3	34	934.1	0	34.7	17.29	611.7	188	0	0	1	1	1	21.61	15.34	776.7	165	4.71	604.35	305.85	0	402.9	368.9	0.25	0	-10.81	20	19.3	20.1
196	20211025BS05	1	UU试验	16.43	4.05	199	0	-3	34	936.7	0	36.5	17.39	610.6	188	0	0	1	1	1	21.74	15.34	775.6	165	4.7	603.8	305.3	0	402.5	368.5	0.25	0	-10.87	20	19.3	20.1
197	20211025BS05	1	UU试验	16.52	4.06	199	0	-3	34	938.4	0	34.7	17.46	611.7	188	0	0	1	1	1	21.83	15.34	776.7	165	4.71	604.35	305.85	0	402.9	368.9	0.25	0	-10.91	20	19.3	20.1
198	20211025BS05	1	UU试验	16.6	4.07	199	0	-3	34	941	0	34.7	17.57	613.4	188	0	0	1	1	1	21.96	15.41	778.4	165	4.72	605.2	306.7	0	403.5	369.5	0.24	0	-10.98	20	19.3	20.1
199	20211025BS05	1	UU试验	16.68	4.08	199	0	-3	34	942.7	0	34.7	17.64	611.7	188	0	0	1	1	1	22.05	15.41	776.7	165	4.71	604.35	305.85	0	402.9	368.9	0.25	0	-11.03	20	19.3	20.1
200	20211025BS05	1	UU试验	16.77	4.09	199	0	-3	34	945.3	0	34.7	17.75	613.4	188	0	0	1	1	1	22.19	15.41	778.4	165	4.72	605.2	306.7	0	403.5	369.5	0.24	0	-11.1	20	19.3	20.1
201	20211025BS05	1	UU试验	16.85	4.1	199	0	-3	34	947	0	34.7	17.82	614.5	188	0	0	1	1	1	22.28	15.48	779.5	165	4.72	605.75	307.25	0	403.8	369.8	0.24	0	-11.14	20	19.3	20.1
202	20211025BS05	1	UU试验	16.93	4.12	199	0	-3	34	949.5	0	34.7	17.93	613.4	188	0	0	1	1	1	22.41	15.48	778.4	165	4.72	605.2	306.7	0	403.5	369.5	0.24	0	-11.21	20	19.3	20.1
203	20211025BS05	1	UU试验	17.02	4.13	199	0	-3	34	952.1	0	36.5	18	615.1	188	0	0	1	1	1	22.5	15.48	780.1	165	4.73	606.05	307.55	0	404	370	0.24	0	-11.25	20	19.3	20.1
204	20211025BS05	1	UU试验	17.1	4.14	199	0	-3	34	953	0	36.5	18.11	615.6	188	0	0	1	1	1	22.64	15.54	780.6	165	4.73	606.3	307.8	0	404.2	370.2	0.24	0	-11.32	20	19.3	20.1
205	20211025BS05	1	UU试验	17.18	4.15	200	0	-2	34	954.7	0	36.5	18.19	614.4	188	0	0	1	1	1	22.74	15.54	780.4	166	4.7	607.2	307.2	0	404.8	370.8	0.25	0	-11.37	20	19.4	20.1
206	20211025BS05	1	UU试验	17.27	4.16	199	0	-3	34	957.2	0	36.5	18.3	616	188	0	0	1	1	1	22.88	15.54	781	165	4.73	606.5	308	0	404.3	370.3	0.24	0	-11.44	20	19.3	20.1
207	20211025BS05	1	UU试验	17.35	4.17	199	0	-3	34	959.8	0	36.5	18.37	617.6	188	0	0	1	1	1	22.96	15.54	782.6	165	4.74	607.3	308.8	0	404.9	370.9	0.24	0	-11.48	20	19.3	20.1
208	20211025BS05	1	UU试验	17.43	4.18	200	0	-2	34	961.5	0	36.5	18.48	618.7	188	0	0	1	1	1	23.1	15.61	784.7	166	4.73	609.35	309.35	0	406.2	372.2	0.24	0	-11.55	20	19.4	20.1
209	20211025BS05	1	UU试验	17.52	4.19	199	0	-3	34	962.4	0	34.7	18.56	616.5	188	0	0	1	1	1	23.2	15.61	781.5	165	4.74	606.75	308.25	0	404.5	370.5	0.24	0	-11.6	20	19.3	20.1
210	20211025BS05	1	UU试验	17.6	4.2	199	0	-3	34	964.9	0	36.5	18.67	618.1	188	0	0	1	1	1	23.34	15.69	783.1	165	4.75	607.55	309.05	0	405	371	0.24	0	-11.67	20	19.4	20.1
211	20211025BS05	1	UU试验	17.68	4.21	199	0	-3	34	967.5	0	36.5	18.74	616.6	188	0	0	1	1	1	23.43	15.69	781.6	165	4.74	606.8	308.3	0	404.5	370.5	0.24	0	-11.72	20	19.4	20.1
212	20211025BS05	1	UU试验	17.77	4.22	200	0	-3	34	970.9	0	36.5	18.85	618.8	188	0	0	1	1	1	23.56	15.69	784.8	166	4.73	609.4	309.4	0	406.3	372.3	0.24	0	-11.78	20	19.4	20.1
213	20211025BS05	1	UU试验	17.85	4.22	200	0	-3	35	972.6	0	36.5	18.92	619.9	188	0	0	1	1	1	23.65	15.69	784.9	165	4.76	609.95	309.95	0	406.6	371.6	0.24	0	-11.83	20	19.4	20.1
214	20211025BS05	1	UU试验	17.93	4.23	200	0	-3	34	975.2	0	36.5	19.03	621.5	188	0	0	1	1	1	23.79	15.76	787.5	166	4.74	610.75	310.75	0	407.2	373.2	0.24	0	-11.9	20	19.4	20.1
215	20211025BS05	1	UU试验	18.02	4.24	200	0	-3	35	976.9	0	36.5	19.11	619.9	188	0	0	1	1	1	23.89	15.76	784.9	165	4.76	609.95	309.95	0	406.6	371.6	0.24	0	-11.95	20	19.4	20.1
216	20211025BS05	1	UU试验	18.1	4.25	200	0	-3	34	979.5	0	36.5	19.21	621.5	188	0	0	1	1	1	24.01	15.83	787.5	166	4.74	610.75	310.75	0	407.2	373.2	0.24	0	-12.01	20	19.4	20.1
217	20211025BS05	1	UU试验	18.18	4.26	200	0	-3	34	981.2	0	36.5	19.28	619.8	188	0	0	1	1	1	24.1	15.83	785.8	166	4.73	609.9	309.9	0	406.6	372.6	0.24	0	-12.05	20	19.4	20.1
218	20211025BS05	1	UU试验	18.27	4.27	200	0	-3	35	984.6	0	36.5	19.39	622	188	0	0	1	1	1	24.24	15.83	787	165	4.77	611	311	0	407.3	372.3	0.24	0	-12.12	20	19.4	20.1
219	20211025BS05	1	UU试验	18.35	4.28	200	0	-3	34	987.2	0	36.5	19.46	623.6	188	0	0	1	1	1	24.33	15.83	789.6	166	4.76	611.8	311.8	0	407.9	373.9	0.24	0	-12.17	20	19.4	20.1
220	20211025BS05	1	UU试验	18.43	4.29	200	0	-3	35	989.7	0	36.5	19.57	625.2	188	0	0	1	1	1	24.46	15.9	790.2	165	4.79	612.6	312.6	0	408.4	373.4	0.24	0	-12.23	20	19.4	20.1
221	20211025BS05	1	UU试验	18.52	4.3	200	0	-3	35	990.6	0	36.5	19.64	623	188	0	0	1	1	1	24.55	15.9	788	165	4.78	611.5	311.5	0	407.7	372.7	0.24	0	-12.28	20	19.4	20.1
222	20211025BS05	1	UU试验	18.6	4.31	200	0	-3	34	991.5	0	36.5	19.74	623.6	188	0	0	1	1	1	24.68	15.97	789.6	166	4.76	611.8	311.8	0	407.9	373.9	0.24	0	-12.34	20	19.4	20.1
223	20211025BS05	1	UU试验	18.68	4.32	200	0	-3	34	994	0	36.5	19.81	622.4	188	0	0	1	1	1	24.76	15.97	788.4	166	4.75	611.2	311.2	0	407.5	373.5	0.24	0	-12.38	20	19.4	20.1
224	20211025BS05	1	UU试验	18.77	4.33	200	0	-3	35	996.6	0	36.5	19.91	624	188	0	0	1	1	1	24.89	15.97	789	165	4.78	612	312	0	408	373	0.24	0	-12.45	20	19.4	20.1
225	20211025BS05	1	UU试验	18.85	4.34	200	0	-3	35	998.3	0	36.5	19.98	625.1	188	0	0	1	1	1	24.98	15.97	790.1	165	4.79	612.55	312.55	0	408.4	373.4	0.24	0	-12.49	20	19.4	20.1
226	20211025BS05	1	UU试验	18.93	4.35	200	0	-3	35	1000.9	0	36.5	20.08	626.7	188	0	0	1	1	1	25.1	16.04	791.7	165	4.8	613.35	313.35	0	408.9	373.9	0.24	0	-12.55	20	19.4	20.1
227	20211025BS05	1	UU试验	19.02	4.36	200	0	-3	35	1001.7	0	36.5	20.15	624.5	188	0	0	1	1	1	25.19	16.04	789.5	165	4.78	612.25	312.25	0	408.2	373.2	0.24	0	-12.6	20	19.4	20.1
228	20211025BS05	1	UU试验	19.1	4.37	200	0	-3	35	1005.1	0	36.5	20.25	626.6	188	0	0	1	1	1	25.31	16.04	791.6	165	4.8	613.3	313.3	0	408.9	373.9	0.24	0	-12.66	20	19.4	20.1
229	20211025BS05	1	UU试验	19.18	4.38	200	0	-3	35	1007.7	0	36.5	20.31	628.2	188	0	0	1	1	1	25.39	16.11	793.2	165	4.81	614.1	314.1	0	409.4	374.4	0.24	0	-12.7	20	19.4	20.1
230	20211025BS05	1	UU试验	19.27	4.39	200	0	-3	35	1011.1	0	36.5	20.41	627.6	188	0	0	1	1	1	25.51	16.11	792.6	165	4.8	613.8	313.8	0	409.2	374.2	0.24	0	-12.76	20	19.4	20.1
231	20211025BS05	1	UU试验	19.35	4.4	200	0	-3	35	1011.1	0	36.5	20.48	627.6	188	0	0	1	1	1	25.6	16.11	792.6	165	4.8	613.8	313.8	0	409.2	374.2	0.24	0	-12.8	20	19.4	20.1
232	20211025BS05	1	UU试验	19.43	4.41	200	0	-3	35	1012	0	36.5	20.58	628.2	188	0	0	1	1	1	25.73	16.18	793.2	165	4.81	614.1	314.1	0	409.4	374.4	0.24	0	-12.87	20	19.4	20.1
233	20211025BS05	1	UU试验	19.52	4.42	200	0	-3	35	1012.8	0	36.5	20.64	626	188	0	0	1	1	1	25.8	16.18	791	165	4.79	613	313	0	408.7	373.7	0.24	0	-12.9	20	19.4	20.1
234	20211025BS05	1	UU试验	19.6	4.43	200	0	-3	35	1015.4	0	36.5	20.74	627.6	188	0	0	1	1	1	25.93	16.18	792.6	165	4.8	613.8	313.8	0	409.2	374.2	0.24	0	-12.97	20	19.4	20.1
235	20211025BS05	1	UU试验	19.68	4.44	200	0	-3	35	1017.1	0	36.5	20.81	628.6	188	0	0	1	1	1	26.01	16.25	793.6	165	4.81	614.3	314.3	0	409.5	374.5	0.24	0	-13.01	20	19.4	20.1
236	20211025BS05	1	UU试验	19.77	4.45	200	0	-3	35	1018.8	0	36.5	20.91	627	188	0	0	1	1	1	26.14	16.25	792	165	4.8	613.5	313.5	0	409	374	0.24	0	-13.07	20	19.4	20.1
237	20211025BS05	1	UU试验	19.85	4.46	200	0	-3	35	1019.7	0	36.5	20.98	627.5	188	0	0	1	1	1	26.23	16.25	792.5	165	4.8	613.75	313.75	0	409.2	374.2	0.24	0	-13.12	20	19.4	20.1
238	20211025BS05	1	UU试验	19.93	4.46	200	0	-3	35	1020.5	0	36.5	21.08	628	188	0	0	1	1	1	26.35	16.32	793	165	4.81	614	314	0	409.3	374.3	0.24	0	-13.18	20	19.4	20.1
239	20211025BS05	1	UU试验	20.02	4.47	200	0	-3	35	1021.4	0	36.5	21.15	625.9	188	0	0	1	1	1	26.44	16.32	790.9	165	4.79	612.95	312.95	0	408.6	373.6	0.24	0	-13.22	20	19.4	20.1
240	20211025BS05	1	UU试验	20.1	4.48	200	0	-3	35	1024	0	36.5	21.24	627.5	188	0	0	1	1	1	26.55	16.32	792.5	165	4.8	613.75	313.75	0	409.2	374.2	0.24	0	-13.28	20	19.4	20.1
241	20211025BS05	1	UU试验	20.18	4.49	200	0	-3	35	1024.8	0	36.5	21.31	627.9	188	0	0	1	1	1	26.64	16.39	792.9	165	4.81	613.95	313.95	0	409.3	374.3	0.24	0	-13.32	20	19.4	20.1
242	20211025BS05	1	UU试验	20.27	4.5	200	0	-3	35	1026.5	0	36.5	21.41	626.3	188	0	0	1	1	1	26.76	16.39	791.3	165	4.8	613.15	313.15	0	408.8	373.8	0.24	0	-13.38	20	19.4	20.1
243	20211025BS05	1	UU试验	20.35	4.51	200	0	-3	35	1027.4	0	36.5	21.47	626.8	188	0	0	1	1	1	26.84	16.39	791.8	165	4.8	613.4	313.4	0	408.9	373.9	0.24	0	-13.42	20	19.4	20.1
244	20211025BS05	1	UU试验	20.43	4.52	200	0	-3	35	1029.9	0	36.5	21.57	628.4	188	0	0	1	1	1	26.96	16.47	793.4	165	4.81	614.2	314.2	0	409.5	374.5	0.24	0	-13.48	20	19.4	20.1
245	20211025BS05	1	UU试验	20.52	4.53	200	0	-3	35	1031.7	0	36.5	21.64	626.4	188	0	0	1	1	1	27.05	16.47	791.4	165	4.8	613.2	313.2	0	408.8	373.8	0.24	0	-13.53	20	19.4	20.1
246	20211025BS05	1	UU试验	20.6	4.54	200	0	-3	35	1034.2	0	36.5	21.75	627.9	188	0	0	1	1	1	27.19	16.47	792.9	165	4.81	613.95	313.95	0	409.3	374.3	0.24	0	-13.6	20	19.4	20.1
247	20211025BS05	1	UU试验	20.68	4.55	200	0	-3	35	1035.1	0	36.5	21.82	628.5	188	0	0	1	1	1	27.28	16.54	793.5	165	4.81	614.25	314.25	0	409.5	374.5	0.24	0	-13.64	20	19.4	20.1
248	20211025BS05	1	UU试验	20.77	4.56	200	0	-3	35	1035.9	0	36.5	21.93	626.3	188	0	0	1	1	1	27.41	16.54	791.3	165	4.8	613.15	313.15	0	408.8	373.8	0.24	0	-13.71	20	19.4	20.1
249	20211025BS05	1	UU试验	20.85	4.57	199	0	-3	35	1037.6	0	36.5	22	627.3	188	0	0	1	1	1	27.5	16.54	791.3	164	4.82	612.15	313.65	0	408.1	373.1	0.24	0	-13.75	20	19.4	20.1
250	20211025BS05	1	UU试验	20.93	4.58	200	0	-2	35	1039.4	0	36.5	22.1	628.4	188	0	0	1	1	1	27.63	16.61	793.4	165	4.81	614.2	314.2	0	409.5	374.5	0.24	0	-13.82	20	19.4	20.1
251	20211025BS05	1	UU试验	21.02	4.58	199	0	-3	35	1040.2	0	36.5	22.17	626.2	188	0	0	1	1	1	27.71	16.61	790.2	164	4.82	611.6	313.1	0	407.7	372.7	0.24	0	-13.86	20	19.4	20.1
252	20211025BS05	1	UU试验	21.1	4.59	199	0	-3	35	1042.8	0	36.5	22.28	627.8	188	0	0	1	1	1	27.85	16.61	791.8	164	4.83	612.4	313.9	0	408.3	373.3	0.24	0	-13.93	20	19.4	20.1
253	20211025BS05	1	UU试验	21.18	4.6	200	0	-2	35	1043.6	0	36.5	22.35	628.3	188	0	0	1	1	1	27.94	16.68	793.3	165	4.81	614.15	314.15	0	409.4	374.4	0.24	0	-13.97	20	19.4	20.1
254	20211025BS05	1	UU试验	21.27	4.61	199	0	-3	35	1046.2	0	36.5	22.46	627.2	188	0	0	1	1	1	28.08	16.68	791.2	164	4.82	612.1	313.6	0	408.1	373.1	0.24	0	-14.04	20	19.4	20.1
255	20211025BS05	1	UU试验	21.35	4.62	200	0	-2	35	1047.9	0	36.5	22.53	628.2	188	0	0	1	1	1	28.16	16.68	793.2	165	4.81	614.1	314.1	0	409.4	374.4	0.24	0	-14.08	20	19.4	20.1
256	20211025BS05	1	UU试验	21.43	4.63	199	0	-3	35	1051.3	0	36.5	22.64	630.3	188	0	0	1	1	1	28.3	16.76	794.3	164	4.84	613.65	315.15	0	409.1	374.1	0.24	0	-14.15	20	19.4	20.1
257	20211025BS05	1	UU试验	21.52	4.64	199	0	-3	35	1053	0	36.5	22.71	628.3	188	0	0	1	1	1	28.39	16.76	792.3	164	4.83	612.65	314.15	0	408.4	373.4	0.24	0	-14.2	20	19.4	20.1
258	20211025BS05	1	UU试验	21.6	4.65	199	0	-3	35	1053.9	0	36.5	22.82	628.8	188	0	0	1	1	1	28.53	16.83	792.8	164	4.83	612.9	314.4	0	408.6	373.6	0.24	0	-14.27	20	19.4	20.1
259	20211025BS05	1	UU试验	21.68	4.66	200	0	-3	35	1055.6	0	36.5	22.89	627.2	188	0	0	1	1	1	28.61	16.83	792.2	165	4.8	613.6	313.6	0	409.1	374.1	0.24	0	-14.31	20	19.4	20.1
260	20211025BS05	1	UU试验	21.77	4.67	199	0	-3	35	1059	0	36.5	23	629.2	188	0	0	1	1	1	28.75	16.83	793.2	164	4.84	613.1	314.6	0	408.7	373.7	0.24	0	-14.38	20	19.4	20.1
261	20211025BS05	1	UU试验	21.85	4.67	200	0	-2	35	1059	0	36.5	23.08	629.2	188	0	0	1	1	1	28.85	16.9	794.2	165	4.81	614.6	314.6	0	409.7	374.7	0.24	0	-14.43	20	19.4	20.1
262	20211025BS05	1	UU试验	21.93	4.68	200	0	-3	35	1059.9	0	36.5	23.19	627.2	188	0	0	1	1	1	28.99	16.9	792.2	165	4.8	613.6	313.6	0	409.1	374.1	0.24	0	-14.5	20	19.4	20.1
263	20211025BS05	1	UU试验	22.02	4.69	200	0	-3	35	1059.9	0	36.5	23.26	627.2	188	0	0	1	1	1	29.08	16.9	792.2	165	4.8	613.6	313.6	0	409.1	374.1	0.24	0	-14.54	20	19.4	20.1
264	20211025BS05	1	UU试验	22.1	4.7	200	0	-2	35	1061.6	0	36.5	23.37	628.2	188	0	0	1	1	1	29.21	16.97	793.2	165	4.81	614.1	314.1	0	409.4	374.4	0.24	0	-14.61	20	19.4	20.1
265	20211025BS05	1	UU试验	22.18	4.71	199	0	-3	35	1063.3	0	36.5	23.44	626.6	188	0	0	1	1	1	29.3	16.97	790.6	164	4.82	611.8	313.3	0	407.9	372.9	0.24	0	-14.65	20	19.4	20.1
266	20211025BS05	1	UU试验	22.27	4.72	200	0	-2	36	1065	0	36.5	23.56	627.6	188	0	0	1	1	1	29.45	17.05	791.6	164	4.83	613.8	313.8	0	409.2	373.2	0.24	0	-14.73	20	19.4	20.1
267	20211025BS05	1	UU试验	22.35	4.73	199	0	-3	35	1066.7	0	36.5	23.63	625.6	188	0	0	1	1	1	29.54	17.05	789.6	164	4.81	611.3	312.8	0	407.5	372.5	0.24	0	-14.77	20	19.4	20.1
268	20211025BS05	1	UU试验	22.43	4.74	200	0	-3	35	1068.4	0	36.5	23.74	626.6	188	0	0	1	1	1	29.68	17.05	791.6	165	4.8	613.3	313.3	0	408.9	373.9	0.24	0	-14.84	20	19.4	20.1
269	20211025BS05	1	UU试验	22.52	4.75	200	0	-2	36	1071	0	36.5	23.81	628.2	188	0	0	1	1	1	29.76	17.12	792.2	164	4.83	614.1	314.1	0	409.4	373.4	0.24	0	-14.88	20	19.4	20.1
270	20211025BS05	1	UU试验	22.6	4.75	200	0	-3	35	1072.7	0	36.5	23.92	626.6	188	0	0	1	1	1	29.9	17.12	791.6	165	4.8	613.3	313.3	0	408.9	373.9	0.24	0	-14.95	20	19.4	20.1
271	20211025BS05	1	UU试验	22.68	4.76	200	0	-2	36	1074.4	0	36.5	23.99	627.6	188	0	0	1	1	1	29.99	17.12	791.6	164	4.83	613.8	313.8	0	409.2	373.2	0.24	0	-15	20	19.4	20.1
272	20211025BS05	1	UU试验	22.77	4.77	200	0	-2	36	1078.7	0	38.3	24.1	630.1	188	0	0	1	1	1	30.13	17.19	794.1	164	4.84	615.05	315.05	0	410	374	0.24	0	-15.07	20	19.4	20.1
273	20211025BS05	1	UU试验	22.85	4.78	199	0	-3	35	1079.6	0	36.5	24.17	628	188	0	0	1	1	1	30.21	17.19	792	164	4.83	612.5	314	0	408.3	373.3	0.24	0	-15.11	20	19.4	20.1
274	20211025BS05	1	UU试验	22.93	4.79	200	0	-2	36	1081.3	0	36.5	24.28	629	188	0	0	1	1	1	30.35	17.27	793	164	4.84	614.5	314.5	0	409.7	373.7	0.24	0	-15.18	20	19.4	20.1
275	20211025BS05	1	UU试验	23.02	4.8	200	0	-3	35	1082.1	0	36.5	24.35	626.6	188	0	0	1	1	1	30.44	17.27	791.6	165	4.8	613.3	313.3	0	408.9	373.9	0.24	0	-15.22	20	19.4	20.1
276	20211025BS05	1	UU试验	23.1	4.81	200	0	-3	35	1084.7	0	36.5	24.45	628.1	188	0	0	1	1	1	30.56	17.27	793.1	165	4.81	614.05	314.05	0	409.4	374.4	0.24	0	-15.28	20	19.4	20.1
277	20211025BS05	1	UU试验	23.18	4.81	200	0	-2	36	1085.6	0	38.3	24.53	628.6	188	0	0	1	1	1	30.66	17.34	792.6	164	4.83	614.3	314.3	0	409.5	373.5	0.24	0	-15.33	20	19.4	20.1
278	20211025BS05	1	UU试验	23.27	4.82	200	0	-3	35	1088.1	0	36.5	24.63	627.5	188	0	0	1	1	1	30.79	17.34	792.5	165	4.8	613.75	313.75	0	409.2	374.2	0.24	0	-15.4	20	19.4	20.1
279	20211025BS05	1	UU试验	23.35	4.83	200	0	-2	36	1090.7	0	38.3	24.7	629	188	0	0	1	1	1	30.88	17.34	793	164	4.84	614.5	314.5	0	409.7	373.7	0.24	0	-15.44	20	19.4	20.1
280	20211025BS05	1	UU试验	23.43	4.84	200	0	-2	36	1092.4	0	36.5	24.8	630	188	0	0	1	1	1	31	17.41	794	164	4.84	615	315	0	410	374	0.24	0	-15.5	20	19.4	20.1
281	20211025BS05	1	UU试验	23.52	4.85	200	0	-3	36	1094.1	0	36.5	24.87	628.4	188	0	0	1	1	1	31.09	17.41	792.4	164	4.83	614.2	314.2	0	409.5	373.5	0.24	0	-15.55	20	19.4	20.1
282	20211025BS05	1	UU试验	23.6	4.86	200	0	-2	36	1095	0	36.5	24.97	628.9	188	0	0	1	1	1	31.21	17.41	792.9	164	4.83	614.45	314.45	0	409.6	373.6	0.24	0	-15.61	20	19.4	20.1
283	20211025BS05	1	UU试验	23.68	4.87	200	0	-3	36	1095.8	0	36.5	25.04	629.4	188	0	0	1	1	1	31.3	17.49	793.4	164	4.84	614.7	314.7	0	409.8	373.8	0.24	0	-15.65	20	19.4	20.1
284	20211025BS05	1	UU试验	23.77	4.88	200	0	-3	35	1099.2	0	36.5	25.14	628.5	188	0	0	1	1	1	31.43	17.49	793.5	165	4.81	614.25	314.25	0	409.5	374.5	0.24	0	-15.72	20	19.4	20.1
285	20211025BS05	1	UU试验	23.85	4.88	200	0	-2	36	1101	0	36.5	25.2	629.5	188	0	0	1	1	1	31.5	17.49	793.5	164	4.84	614.75	314.75	0	409.8	373.8	0.24	0	-15.75	20	19.4	20.1
286	20211025BS05	1	UU试验	23.93	4.89	200	0	-3	36	1101.8	0	36.5	25.31	630	188	0	0	1	1	1	31.64	17.56	794	164	4.84	615	315	0	410	374	0.24	0	-15.82	20	19.4	20.1
287	20211025BS05	1	UU试验	24.02	4.9	200	0	-2	36	1103.5	0	38.3	25.37	628.4	188	0	0	1	1	1	31.71	17.56	792.4	164	4.83	614.2	314.2	0	409.5	373.5	0.24	0	-15.86	20	19.4	20.1
288	20211025BS05	1	UU试验	24.1	4.91	200	0	-2	36	1105.2	0	38.3	25.47	629.4	188	0	0	1	1	1	31.84	17.64	793.4	164	4.84	614.7	314.7	0	409.8	373.8	0.24	0	-15.92	20	19.4	20.1
289	20211025BS05	1	UU试验	24.18	4.92	200	0	-3	36	1106.1	0	36.5	25.54	627	188	0	0	1	1	1	31.93	17.64	791	164	4.82	613.5	313.5	0	409	373	0.24	0	-15.97	20	19.4	20.1
290	20211025BS05	1	UU试验	24.27	4.93	200	0	-3	36	1106.9	0	36.5	25.64	627.5	188	0	0	1	1	1	32.05	17.64	791.5	164	4.83	613.75	313.75	0	409.2	373.2	0.24	0	-16.02	20	19.4	20.1
291	20211025BS05	1	UU试验	24.35	4.93	200	0	-3	36	1107.8	0	36.5	25.7	628	188	0	0	1	1	1	32.13	17.71	792	164	4.83	614	314	0	409.3	373.3	0.24	0	-16.07	20	19.4	20.1
292	20211025BS05	1	UU试验	24.43	4.94	200	0	-3	36	1110.4	0	36.5	25.8	627	188	0	0	1	1	1	32.25	17.71	791	164	4.82	613.5	313.5	0	409	373	0.24	0	-16.13	20	19.4	20.1
293	20211025BS05	1	UU试验	24.52	4.95	200	0	-2	36	1110.4	0	38.3	25.87	627	188	0	0	1	1	1	32.34	17.71	791	164	4.82	613.5	313.5	0	409	373	0.24	0	-16.17	20	19.4	20.1
294	20211025BS05	1	UU试验	24.6	4.96	200	0	-3	36	1111.2	0	36.5	25.97	627.4	188	0	0	1	1	1	32.46	17.79	791.4	164	4.83	613.7	313.7	0	409.1	373.1	0.24	0	-16.23	20	19.4	20.1
295	20211025BS05	1	UU试验	24.68	4.97	200	0	-3	36	1112.1	0	36.5	26.03	625.1	188	0	0	1	1	1	32.54	17.79	789.1	164	4.81	612.55	312.55	0	408.4	372.4	0.24	0	-16.27	20	19.4	20.1
296	20211025BS05	1	UU试验	24.77	4.98	200	0	-2	36	1113.8	0	38.3	26.13	626.1	188	0	0	1	1	1	32.66	17.79	790.1	164	4.82	613.05	313.05	0	408.7	372.7	0.24	0	-16.33	20	19.4	20.1
297	20211025BS05	1	UU试验	24.85	4.98	200	0	-3	36	1115.5	0	36.5	26.2	627	188	0	0	1	1	1	32.75	17.86	791	164	4.82	613.5	313.5	0	409	373	0.24	0	-16.38	20	19.4	20.1
298	20211025BS05	1	UU试验	24.93	4.99	200	0	-2	36	1118.1	0	36.5	26.3	626	188	0	0	1	1	1	32.88	17.86	790	164	4.82	613	313	0	408.7	372.7	0.24	0	-16.44	20	19.4	20.1
299	20211025BS05	1	UU试验	25.02	5	200	0	-3	36	1118.9	0	36.5	26.37	626.5	188	0	0	1	1	1	32.96	17.94	790.5	164	4.82	613.25	313.25	0	408.8	372.8	0.24	0	-16.48	20	19.4	20.1
300	20211025BS05	1	UU试验	25.1	5.01	200	0	-3	36	1118.9	0	38.3	26.46	623.7	188	0	0	1	1	1	33.08	17.94	787.7	164	4.8	611.85	311.85	0	407.9	371.9	0.24	0	-16.54	20	19.4	20.1
301	20211025BS05	1	UU试验	25.18	5.02	200	0	-2	36	1118.9	0	38.3	26.53	623.7	188	0	0	1	1	1	33.16	17.94	787.7	164	4.8	611.85	311.85	0	407.9	371.9	0.24	0	-16.58	20	19.4	20.1
302	20211025BS05	1	UU试验	25.27	5.03	200	0	-3	36	1120.6	0	36.5	26.63	624.6	188	0	0	1	1	1	33.29	18.01	788.6	164	4.81	612.3	312.3	0	408.2	372.2	0.24	0	-16.65	20	19.4	20.1
303	20211025BS05	1	UU试验	25.35	5.03	200	0	-2	36	1121.5	0	38.3	26.7	622.7	188	0	0	1	1	1	33.38	18.01	786.7	164	4.8	611.35	311.35	0	407.6	371.6	0.24	0	-16.69	20	19.4	20.1
304	20211025BS05	1	UU试验	25.43	5.04	200	0	-2	36	1123.2	0	38.3	26.81	623.7	188	0	0	1	1	1	33.51	18.09	787.7	164	4.8	611.85	311.85	0	407.9	371.9	0.24	0	-16.76	20	19.4	20.1
305	20211025BS05	1	UU试验	25.52	5.05	200	0	-3	36	1124	0	38.3	26.88	621.3	188	0	0	1	1	1	33.6	18.09	785.3	164	4.79	610.65	310.65	0	407.1	371.1	0.24	0	-16.8	20	19.4	20.1
306	20211025BS05	1	UU试验	25.6	5.06	200	0	-2	36	1124.9	0	38.3	26.99	621.8	188	0	0	1	1	1	33.74	18.09	785.8	164	4.79	610.9	310.9	0	407.3	371.3	0.24	0	-16.87	20	19.4	20.1
307	20211025BS05	1	UU试验	25.68	5.07	200	0	-2	36	1125.8	0	38.3	27.05	622.3	188	0	0	1	1	1	33.81	18.16	786.3	164	4.79	611.15	311.15	0	407.4	371.4	0.24	0	-16.91	20	19.4	20.1
