# Supplementary material for: Effect of freeze‒thaw cycles on root–Soil composite mechanical properties and slope stability
Source: PLoS One. 2024 Apr 25;19(4):e0302409. doi: 10.1371/journal.pone.0302409 (PMC11045164; doi:10.1371/journal.pone.0302409)
Supplement: S1 File — (ZIP) [file pone.0302409.s001.zip › Original data/original data/三轴/200kpa/200kpa改/(D4G7,200kpa)20211021BS02_uu_1.xlsx]

## Sheet: _20211021BS02_uu_1
ID	GCID	SpecimenID	TstMode	TimeMin	Squareroot	WeiYa	wytb	FanYa1	KongYa	CR	fytb	TiBian	ZhouXWeiYi	Q1dQ3	TargetWY	TargetFY1	TargetZYLC	TargetStrainSpd	TargetSYWD	TargetZTWD	E1	TuArea	Q11	Q31	Q11cQ31	HalfQ1pQ3	HalfQ1dQ3	Saturation	HalfQ11pQ31	Q1	K0	Ev	Er	sywd	ttwd	ztwd
1	20211021BS02	1	UU试验	0	0	199	0	8	0	0	0	27.4	0	8.1	184	0	0	1	1	1	0	12	0	0	0	0	0	0	0	0	0	0	0	26	23.8	26
2	20211021BS02	1	UU试验	0.12	0.34	198	0	-2	26	19.7	0	27.4	0.02	16.4	184	0	0	1	1	1	0.03	12	188.4	172	1.1	305.2	8.2	0	203.5	177.5	0.92	0	-0.02	26	23.8	26
3	20211021BS02	1	UU试验	0.17	0.41	198	0	-2	26	25.7	0	27.4	0.06	21.4	184	0	0	1	1	1	0.08	12	193.4	172	1.12	307.7	10.7	0	205.1	179.1	0.9	0	-0.04	26	23.8	26
4	20211021BS02	1	UU试验	0.27	0.52	198	0	-2	26	37.6	0	27.4	0.16	31.3	184	0	0	1	1	1	0.2	12	203.3	172	1.18	312.65	15.65	0	208.4	182.4	0.86	0	-0.1	26	23.8	26
5	20211021BS02	1	UU试验	0.37	0.61	199	0	-2	27	46.2	0	27.4	0.31	38.5	184	0	0	1	1	1	0.39	12.06	210.5	172	1.22	317.75	19.25	0	211.8	184.8	0.84	0	-0.2	26	23.8	26
6	20211021BS02	1	UU试验	0.45	0.67	198	0	-2	27	48.8	0	27.4	0.38	40.5	184	0	0	1	1	1	0.48	12.06	211.5	171	1.24	317.25	20.25	0	211.5	184.5	0.83	0	-0.24	26	23.8	26
7	20211021BS02	1	UU试验	0.95	0.97	198	0	-2	28	59.9	0	29.2	0.94	49.7	184	0	0	1	1	1	1.18	12.12	219.7	170	1.29	321.85	24.85	0	214.6	186.6	0.8	0	-0.59	25.9	23.8	25.9
8	20211021BS02	1	UU试验	1.45	1.2	198	0	-2	29	65.9	0	29.2	1.52	54.4	184	0	0	1	1	1	1.9	12.25	223.4	169	1.32	324.2	27.2	0	216.1	187.1	0.78	0	-0.95	25.9	23.8	25.9
9	20211021BS02	1	UU试验	1.95	1.4	198	0	-2	30	78.7	0	31	2.09	64.2	184	0	0	1	1	1	2.61	12.31	232.2	168	1.38	329.1	32.1	0	219.4	189.4	0.76	0	-1.31	25.9	23.8	25.9
10	20211021BS02	1	UU试验	2.37	1.54	199	0	-2	30	89.8	0	31	2.56	72.9	184	0	0	1	1	1	3.2	12.37	241.9	169	1.43	334.95	36.45	0	223.3	193.3	0.73	0	-1.6	25.9	23.9	25.9
11	20211021BS02	1	UU试验	2.45	1.57	200	0	-2	30	90.7	0	31	2.67	73.3	184	0	0	1	1	1	3.34	12.43	243.3	170	1.43	336.65	36.65	0	224.4	194.4	0.73	0	-1.67	25.9	23.9	25.9
12	20211021BS02	1	UU试验	2.53	1.59	198	0	-2	30	93.2	0	31	2.74	75	184	0	0	1	1	1	3.43	12.43	243	168	1.45	334.5	37.5	0	223	193	0.73	0	-1.72	25.8	23.8	25.8
13	20211021BS02	1	UU试验	2.62	1.62	199	0	-2	31	94.1	0	31	2.85	75.7	184	0	0	1	1	1	3.56	12.43	243.7	168	1.45	336.35	37.85	0	224.2	193.2	0.72	0	-1.78	25.8	23.9	25.9
14	20211021BS02	1	UU试验	2.7	1.64	199	0	-2	31	95.8	0	31	2.93	77.1	184	0	0	1	1	1	3.66	12.43	245.1	168	1.46	337.05	38.55	0	224.7	193.7	0.72	0	-1.83	25.8	23.9	25.9
15	20211021BS02	1	UU试验	2.78	1.67	198	0	-2	31	95.8	0	31	3.04	77.1	184	0	0	1	1	1	3.8	12.5	244.1	167	1.46	335.55	38.55	0	223.7	192.7	0.72	0	-1.9	25.8	23.9	25.8
16	20211021BS02	1	UU试验	2.87	1.69	199	0	-2	31	96.7	0	31	3.11	77.4	184	0	0	1	1	1	3.89	12.5	245.4	168	1.46	337.2	38.7	0	224.8	193.8	0.72	0	-1.95	25.8	23.9	25.8
17	20211021BS02	1	UU试验	2.95	1.72	198	0	-2	31	97.5	0	32.8	3.22	78	184	0	0	1	1	1	4.03	12.5	245	167	1.47	336	39	0	224	193	0.72	0	-2.02	25.8	23.9	25.8
18	20211021BS02	1	UU试验	3.03	1.74	199	0	-2	31	100.1	0	32.8	3.29	80.1	184	0	0	1	1	1	4.11	12.5	248.1	168	1.48	338.55	40.05	0	225.7	194.7	0.71	0	-2.06	25.8	23.9	25.8
19	20211021BS02	1	UU试验	3.12	1.77	199	0	-2	31	118.1	0	32.8	3.41	94.5	184	0	0	1	1	1	4.26	12.56	262.5	168	1.56	345.75	47.25	0	230.5	199.5	0.68	0	-2.13	25.8	23.9	25.8
20	20211021BS02	1	UU试验	3.2	1.79	198	0	-2	32	152.3	0	32.8	3.48	121.3	184	0	0	1	1	1	4.35	12.56	287.3	166	1.73	357.65	60.65	0	238.4	206.4	0.62	0	-2.17	25.8	23.9	25.8
21	20211021BS02	1	UU试验	3.28	1.81	199	0	-2	32	200.2	0	32.8	3.59	159.4	184	0	0	1	1	1	4.49	12.56	326.4	167	1.95	378.2	79.7	0	252.1	220.1	0.56	0	-2.25	25.8	23.9	25.8
22	20211021BS02	1	UU试验	3.37	1.83	199	0	-2	32	226.7	0	32.8	3.67	180.5	184	0	0	1	1	1	4.59	12.56	347.5	167	2.08	388.75	90.25	0	259.2	227.2	0.52	0	-2.3	25.8	23.9	25.8
23	20211021BS02	1	UU试验	3.45	1.86	199	0	-2	32	259.2	0	32.8	3.77	206.4	184	0	0	1	1	1	4.71	12.62	373.4	167	2.24	401.7	103.2	0	267.8	235.8	0.49	0	-2.36	25.8	23.9	25.8
24	20211021BS02	1	UU试验	3.53	1.88	199	0	-2	32	280.6	0	32.8	3.84	222.3	184	0	0	1	1	1	4.8	12.62	389.3	167	2.33	409.65	111.15	0	273.1	241.1	0.47	0	-2.4	25.8	23.9	25.8
25	20211021BS02	1	UU试验	3.62	1.9	199	0	-2	32	308	0	32.8	3.95	244.1	184	0	0	1	1	1	4.94	12.62	411.1	167	2.46	420.55	122.05	0	280.4	248.4	0.45	0	-2.47	25.8	23.9	25.8
26	20211021BS02	1	UU试验	3.7	1.92	198	0	-2	32	326.8	0	32.8	4.02	259	184	0	0	1	1	1	5.03	12.62	425	166	2.56	426.5	129.5	0	284.3	252.3	0.43	0	-2.52	25.8	23.9	25.8
27	20211021BS02	1	UU试验	3.78	1.95	199	0	-2	33	354.2	0	32.8	4.12	280.7	184	0	0	1	1	1	5.15	12.62	446.7	166	2.69	438.85	140.35	0	292.6	259.6	0.41	0	-2.58	25.8	23.9	25.8
28	20211021BS02	1	UU试验	3.87	1.97	198	0	-2	33	371.3	0	32.8	4.19	294.2	184	0	0	1	1	1	5.24	12.69	459.2	165	2.78	444.1	147.1	0	296.1	263.1	0.4	0	-2.62	25.8	23.9	25.8
29	20211021BS02	1	UU试验	3.95	1.99	199	0	-2	33	395.2	0	32.8	4.3	311.4	184	0	0	1	1	1	5.38	12.69	477.4	166	2.88	454.2	155.7	0	302.8	269.8	0.39	0	-2.69	25.8	23.9	25.8
30	20211021BS02	1	UU试验	4.03	2.01	199	0	-2	33	410.6	0	34.7	4.37	323.6	184	0	0	1	1	1	5.46	12.69	489.6	166	2.95	460.3	161.8	0	306.9	273.9	0.38	0	-2.73	25.8	23.9	25.8
31	20211021BS02	1	UU试验	4.12	2.03	199	0	-2	33	434.6	0	34.7	4.48	342.5	184	0	0	1	1	1	5.6	12.69	508.5	166	3.06	469.75	171.25	0	313.2	280.2	0.37	0	-2.8	25.8	23.9	25.8
32	20211021BS02	1	UU试验	4.2	2.05	199	0	-2	33	451.7	0	34.7	4.56	355.9	184	0	0	1	1	1	5.7	12.75	521.9	166	3.14	476.45	177.95	0	317.6	284.6	0.36	0	-2.85	25.8	23.9	25.8
33	20211021BS02	1	UU试验	4.28	2.07	198	0	-2	34	473.1	0	34.7	4.67	371.1	184	0	0	1	1	1	5.84	12.75	535.1	164	3.26	482.55	185.55	0	321.7	287.7	0.35	0	-2.92	25.8	23.9	25.8
34	20211021BS02	1	UU试验	4.37	2.09	199	0	-2	34	487.6	0	34.7	4.74	382.4	184	0	0	1	1	1	5.93	12.75	547.4	165	3.32	489.7	191.2	0	326.5	292.5	0.34	0	-2.97	25.8	23.9	25.7
35	20211021BS02	1	UU试验	4.45	2.11	199	0	-2	34	508.1	0	34.7	4.86	398.5	184	0	0	1	1	1	6.08	12.75	563.5	165	3.42	497.75	199.25	0	331.8	297.8	0.33	0	-3.04	25.8	23.9	25.8
36	20211021BS02	1	UU试验	4.53	2.13	199	0	-2	34	521.8	0	34.7	4.93	409.3	184	0	0	1	1	1	6.16	12.81	574.3	165	3.48	503.15	204.65	0	335.4	301.4	0.33	0	-3.08	25.7	23.9	25.7
37	20211021BS02	1	UU试验	4.62	2.15	199	0	-2	34	541.5	0	34.7	5.05	422.7	184	0	0	1	1	1	6.31	12.81	587.7	165	3.56	509.85	211.35	0	339.9	305.9	0.32	0	-3.16	25.7	23.9	25.7
38	20211021BS02	1	UU试验	4.7	2.17	199	0	-2	34	553.5	0	34.7	5.13	432.1	184	0	0	1	1	1	6.41	12.81	597.1	165	3.62	514.55	216.05	0	343	309	0.32	0	-3.21	25.7	23.9	25.7
39	20211021BS02	1	UU试验	4.78	2.19	199	0	-2	34	570.6	0	34.7	5.24	445.4	184	0	0	1	1	1	6.55	12.81	610.4	165	3.7	521.2	222.7	0	347.5	313.5	0.31	0	-3.28	25.7	23.9	25.7
40	20211021BS02	1	UU试验	4.87	2.21	200	0	-2	35	581.7	0	34.7	5.31	454.1	184	0	0	1	1	1	6.64	12.88	619.1	165	3.75	527.05	227.05	0	351.4	316.4	0.31	0	-3.32	25.7	23.9	25.7
41	20211021BS02	1	UU试验	4.95	2.22	199	0	-2	35	598	0	36.5	5.42	464.3	184	0	0	1	1	1	6.78	12.88	628.3	164	3.83	530.65	232.15	0	353.8	318.8	0.3	0	-3.39	25.7	23.9	25.7
42	20211021BS02	1	UU试验	5.03	2.24	199	0	-2	35	608.2	0	36.5	5.49	472.2	184	0	0	1	1	1	6.86	12.88	636.2	164	3.88	534.6	236.1	0	356.4	321.4	0.3	0	-3.43	25.7	23.9	25.7
43	20211021BS02	1	UU试验	5.12	2.26	199	0	-2	35	622.8	0	36.5	5.61	483.5	184	0	0	1	1	1	7.01	12.88	647.5	164	3.95	540.25	241.75	0	360.2	325.2	0.29	0	-3.51	25.7	23.9	25.7
44	20211021BS02	1	UU试验	5.2	2.28	200	0	-2	35	631.3	0	36.5	5.69	490.1	184	0	0	1	1	1	7.11	12.94	655.1	165	3.97	545.05	245.05	0	363.4	328.4	0.29	0	-3.56	25.7	23.9	25.7
45	20211021BS02	1	UU试验	5.28	2.3	199	0	-2	35	645	0	36.5	5.8	498.5	184	0	0	1	1	1	7.25	12.94	662.5	164	4.04	547.75	249.25	0	365.2	330.2	0.29	0	-3.63	25.7	23.9	25.7
46	20211021BS02	1	UU试验	5.37	2.32	199	0	-2	36	653.6	0	36.5	5.88	505.1	184	0	0	1	1	1	7.35	12.94	668.1	163	4.1	551.05	252.55	0	367.4	331.4	0.28	0	-3.68	25.7	23.9	25.7
47	20211021BS02	1	UU试验	5.45	2.33	200	0	-2	36	666.4	0	36.5	5.99	515	184	0	0	1	1	1	7.49	13	679	164	4.14	557.5	257.5	0	371.7	335.7	0.28	0	-3.75	25.7	23.9	25.7
48	20211021BS02	1	UU试验	5.53	2.35	199	0	-2	36	674.9	0	36.5	6.07	519.2	184	0	0	1	1	1	7.59	13	682.2	163	4.19	558.1	259.6	0	372.1	336.1	0.28	0	-3.8	25.7	23.9	25.7
49	20211021BS02	1	UU试验	5.62	2.37	199	0	-2	36	687.8	0	36.5	6.19	529.1	184	0	0	1	1	1	7.74	13	692.1	163	4.25	563.05	264.55	0	375.4	339.4	0.27	0	-3.87	25.7	23.9	25.7
50	20211021BS02	1	UU试验	5.7	2.39	199	0	-2	36	694.6	0	36.5	6.26	534.3	184	0	0	1	1	1	7.83	13	697.3	163	4.28	565.65	267.15	0	377.1	341.1	0.27	0	-3.92	25.7	23.9	25.7
51	20211021BS02	1	UU试验	5.78	2.4	199	0	-2	36	704.9	0	36.5	6.38	542.2	184	0	0	1	1	1	7.98	13.07	705.2	163	4.33	569.6	271.1	0	379.7	343.7	0.27	0	-3.99	25.7	23.9	25.7
52	20211021BS02	1	UU试验	5.87	2.42	199	0	-2	36	710.9	0	36.5	6.46	543.9	184	0	0	1	1	1	8.07	13.07	706.9	163	4.34	570.45	271.95	0	380.3	344.3	0.27	0	-4.04	25.7	23.9	25.7
53	20211021BS02	1	UU试验	5.95	2.44	199	0	-2	36	721.1	0	36.5	6.57	551.7	184	0	0	1	1	1	8.21	13.07	714.7	163	4.38	574.35	275.85	0	382.9	346.9	0.27	0	-4.11	25.7	23.9	25.7
54	20211021BS02	1	UU试验	6.03	2.46	200	0	-2	37	727.1	0	38.3	6.65	556.3	184	0	0	1	1	1	8.31	13.07	719.3	163	4.41	578.15	278.15	0	385.4	348.4	0.26	0	-4.16	25.7	23.9	25.7
55	20211021BS02	1	UU试验	6.12	2.47	199	0	-2	36	735.7	0	38.3	6.76	562.9	184	0	0	1	1	1	8.45	13.13	725.9	163	4.45	579.95	281.45	0	386.6	350.6	0.26	0	-4.22	25.7	23.9	25.6
56	20211021BS02	1	UU试验	6.2	2.49	199	0	-2	37	740.8	0	38.3	6.84	564.2	184	0	0	1	1	1	8.55	13.13	726.2	162	4.48	580.6	282.1	0	387.1	350.1	0.26	0	-4.28	25.7	23.9	25.7
57	20211021BS02	1	UU试验	6.28	2.51	199	0	-2	37	749.4	0	38.3	6.96	570.8	184	0	0	1	1	1	8.7	13.13	732.8	162	4.52	583.9	285.4	0	389.3	352.3	0.26	0	-4.35	25.7	23.9	25.6
58	20211021BS02	1	UU试验	6.37	2.52	199	0	-2	37	754.5	0	38.3	7.04	574.6	184	0	0	1	1	1	8.8	13.13	736.6	162	4.55	585.8	287.3	0	390.5	353.5	0.26	0	-4.4	25.7	23.9	25.6
59	20211021BS02	1	UU试验	6.45	2.54	199	0	-2	37	762.2	0	38.3	7.15	580.5	184	0	0	1	1	1	8.94	13.2	742.5	162	4.58	588.75	290.25	0	392.5	355.5	0.26	0	-4.47	25.7	23.9	25.6
60	20211021BS02	1	UU试验	6.53	2.56	199	0	-2	37	768.2	0	38.3	7.23	582	184	0	0	1	1	1	9.04	13.2	744	162	4.59	589.5	291	0	393	356	0.25	0	-4.52	25.7	23.9	25.6
61	20211021BS02	1	UU试验	6.62	2.57	199	0	-2	37	775.9	0	38.3	7.34	587.8	184	0	0	1	1	1	9.18	13.2	749.8	162	4.63	592.4	293.9	0	394.9	357.9	0.25	0	-4.59	25.6	23.9	25.6
62	20211021BS02	1	UU试验	6.7	2.59	199	0	-2	38	781	0	38.3	7.42	591.7	184	0	0	1	1	1	9.28	13.26	752.7	161	4.68	594.35	295.85	0	396.2	358.2	0.25	0	-4.64	25.6	23.9	25.6
63	20211021BS02	1	UU试验	6.78	2.6	199	0	-2	38	788.7	0	38.3	7.54	594.8	184	0	0	1	1	1	9.43	13.26	755.8	161	4.69	595.9	297.4	0	397.3	359.3	0.25	0	-4.72	25.6	23.9	25.6
64	20211021BS02	1	UU试验	6.87	2.62	200	0	-2	38	793	0	38.3	7.62	598	184	0	0	1	1	1	9.53	13.26	760	162	4.69	599	299	0	399.3	361.3	0.25	0	-4.77	25.6	23.9	25.6
65	20211021BS02	1	UU试验	6.95	2.64	199	0	-2	38	799.8	0	38.3	7.73	603.2	184	0	0	1	1	1	9.66	13.26	764.2	161	4.75	600.1	301.6	0	400.1	362.1	0.25	0	-4.83	25.6	23.9	25.6
66	20211021BS02	1	UU试验	7.03	2.65	199	0	-2	38	804.1	0	38.3	7.81	606.4	184	0	0	1	1	1	9.76	13.32	767.4	161	4.77	601.7	303.2	0	401.1	363.1	0.25	0	-4.88	25.6	23.9	25.6
67	20211021BS02	1	UU试验	7.12	2.67	199	0	-2	38	811	0	40.1	7.91	608.9	184	0	0	1	1	1	9.89	13.32	769.9	161	4.78	602.95	304.45	0	402	364	0.25	0	-4.95	25.6	23.9	25.6
68	20211021BS02	1	UU试验	7.2	2.68	199	0	-2	38	815.2	0	40.1	7.99	612	184	0	0	1	1	1	9.99	13.32	773	161	4.8	604.5	306	0	403	365	0.25	0	-5	25.6	23.9	25.6
69	20211021BS02	1	UU试验	7.28	2.7	199	0	-2	38	821.2	0	40.1	8.1	616.5	184	0	0	1	1	1	10.13	13.32	777.5	161	4.83	606.75	308.25	0	404.5	366.5	0.24	0	-5.07	25.6	23.9	25.6
70	20211021BS02	1	UU试验	7.37	2.71	199	0	-2	39	825.5	0	40.1	8.18	619.7	184	0	0	1	1	1	10.23	13.39	779.7	160	4.87	608.35	309.85	0	405.6	366.6	0.24	0	-5.12	25.6	23.9	25.6
71	20211021BS02	1	UU试验	7.45	2.73	199	0	-2	39	832.3	0	40.1	8.28	621.6	184	0	0	1	1	1	10.35	13.39	781.6	160	4.89	609.3	310.8	0	406.2	367.2	0.24	0	-5.18	25.6	23.9	25.6
72	20211021BS02	1	UU试验	7.53	2.74	198	0	-2	39	834.9	0	40.1	8.36	623.5	184	0	0	1	1	1	10.45	13.39	782.5	159	4.92	608.75	311.75	0	405.8	366.8	0.24	0	-5.22	25.6	23.9	25.6
73	20211021BS02	1	UU试验	7.62	2.76	199	0	-2	39	840	0	40.1	8.46	627.3	184	0	0	1	1	1	10.57	13.39	787.3	160	4.92	612.15	313.65	0	408.1	369.1	0.24	0	-5.29	25.6	23.9	25.6
74	20211021BS02	1	UU试验	7.7	2.77	199	0	-2	39	843.5	0	40.1	8.54	629.9	184	0	0	1	1	1	10.68	13.45	789.9	160	4.94	613.45	314.95	0	409	370	0.24	0	-5.34	25.6	23.9	25.6
75	20211021BS02	1	UU试验	7.78	2.79	199	0	-2	39	849.5	0	40.1	8.65	631.6	184	0	0	1	1	1	10.81	13.45	791.6	160	4.95	614.3	315.8	0	409.5	370.5	0.24	0	-5.41	25.6	23.9	25.6
76	20211021BS02	1	UU试验	7.87	2.8	199	0	-2	39	853.7	0	40.1	8.72	634.7	184	0	0	1	1	1	10.9	13.45	794.7	160	4.97	615.85	317.35	0	410.6	371.6	0.24	0	-5.45	25.6	23.9	25.6
77	20211021BS02	1	UU试验	7.95	2.82	199	0	-2	39	858	0	40.1	8.83	637.9	184	0	0	1	1	1	11.04	13.52	797.9	160	4.99	617.45	318.95	0	411.6	372.6	0.24	0	-5.52	25.6	23.9	25.6
78	20211021BS02	1	UU试验	8.03	2.83	199	0	-2	40	861.4	0	40.1	8.9	637.1	184	0	0	1	1	1	11.13	13.52	796.1	159	5.01	617.05	318.55	0	411.4	371.4	0.24	0	-5.57	25.6	23.9	25.6
79	20211021BS02	1	UU试验	8.12	2.85	200	0	-2	40	865.7	0	40.1	9	640.3	184	0	0	1	1	1	11.25	13.52	800.3	160	5	620.15	320.15	0	413.4	373.4	0.24	0	-5.63	25.6	23.9	25.6
80	20211021BS02	1	UU试验	8.2	2.86	199	0	-2	40	869.1	0	40.1	9.07	642.8	184	0	0	1	1	1	11.34	13.52	801.8	159	5.04	619.9	321.4	0	413.3	373.3	0.24	0	-5.67	25.6	23.9	25.6
81	20211021BS02	1	UU试验	8.28	2.88	199	0	-2	40	874.3	0	42	9.17	646.7	184	0	0	1	1	1	11.46	13.58	805.7	159	5.07	621.85	323.35	0	414.6	374.6	0.24	0	-5.73	25.6	23.9	25.6
82	20211021BS02	1	UU试验	8.37	2.89	199	0	-2	40	876.8	0	42	9.23	645.7	184	0	0	1	1	1	11.54	13.58	804.7	159	5.06	621.35	322.85	0	414.2	374.2	0.24	0	-5.77	25.6	23.9	25.5
83	20211021BS02	1	UU试验	8.45	2.91	199	0	-2	40	881.1	0	42	9.33	648.8	184	0	0	1	1	1	11.66	13.58	807.8	159	5.08	622.9	324.4	0	415.3	375.3	0.23	0	-5.83	25.6	23.9	25.6
84	20211021BS02	1	UU试验	8.53	2.92	199	0	-2	40	884.5	0	42	9.4	651.3	184	0	0	1	1	1	11.75	13.58	810.3	159	5.1	624.15	325.65	0	416.1	376.1	0.23	0	-5.88	25.6	23.9	25.6
85	20211021BS02	1	UU试验	8.62	2.94	198	0	-2	40	886.2	0	42	9.51	652.6	184	0	0	1	1	1	11.89	13.65	810.6	158	5.13	623.3	326.3	0	415.5	375.5	0.23	0	-5.95	25.6	23.9	25.6
86	20211021BS02	1	UU试验	8.7	2.95	199	0	-2	40	888.8	0	42	9.58	651.1	184	0	0	1	1	1	11.98	13.65	810.1	159	5.09	624.05	325.55	0	416	376	0.23	0	-5.99	25.6	23.9	25.6
87	20211021BS02	1	UU试验	8.78	2.96	199	0	-2	41	893.1	0	42	9.67	654.3	184	0	0	1	1	1	12.09	13.65	812.3	158	5.14	625.65	327.15	0	417.1	376.1	0.23	0	-6.05	25.6	23.9	25.5
88	20211021BS02	1	UU试验	8.87	2.98	199	0	-2	41	895.6	0	42	9.75	656.1	184	0	0	1	1	1	12.19	13.65	814.1	158	5.15	626.55	328.05	0	417.7	376.7	0.23	0	-6.1	25.6	23.9	25.5
89	20211021BS02	1	UU试验	8.95	2.99	199	0	-2	41	899.9	0	42	9.85	659.3	184	0	0	1	1	1	12.31	13.72	817.3	158	5.17	628.15	329.65	0	418.8	377.8	0.23	0	-6.16	25.6	23.9	25.5
90	20211021BS02	1	UU试验	9.03	3.01	199	0	-2	41	900.8	0	42	9.93	656.6	184	0	0	1	1	1	12.41	13.72	814.6	158	5.16	626.8	328.3	0	417.9	376.9	0.23	0	-6.21	25.5	23.9	25.5
91	20211021BS02	1	UU试验	9.12	3.02	199	0	-2	41	905.9	0	42	10.03	660.3	184	0	0	1	1	1	12.54	13.72	818.3	158	5.18	628.65	330.15	0	419.1	378.1	0.23	0	-6.27	25.5	23.9	25.5
92	20211021BS02	1	UU试验	9.2	3.03	199	0	-2	41	906.8	0	42	10.11	660.9	184	0	0	1	1	1	12.64	13.72	818.9	158	5.18	628.95	330.45	0	419.3	378.3	0.23	0	-6.32	25.5	23.9	25.5
93	20211021BS02	1	UU试验	9.28	3.05	198	0	-2	41	910.2	0	42	10.22	663.4	184	0	0	1	1	1	12.78	13.78	820.4	157	5.23	628.7	331.7	0	419.1	378.1	0.23	0	-6.39	25.5	23.9	25.5
94	20211021BS02	1	UU试验	9.37	3.06	199	0	-2	41	912.8	0	42	10.29	662.4	184	0	0	1	1	1	12.86	13.78	820.4	158	5.19	629.7	331.2	0	419.8	378.8	0.23	0	-6.43	25.5	23.9	25.5
95	20211021BS02	1	UU试验	9.45	3.07	199	0	-2	42	917	0	42	10.39	665.5	184	0	0	1	1	1	12.99	13.78	822.5	157	5.24	631.25	332.75	0	420.8	378.8	0.23	0	-6.5	25.5	23.9	25.5
96	20211021BS02	1	UU试验	9.53	3.09	199	0	-2	42	919.6	0	43.8	10.47	667.3	184	0	0	1	1	1	13.09	13.78	824.3	157	5.25	632.15	333.65	0	421.4	379.4	0.23	0	-6.55	25.5	23.9	25.5
97	20211021BS02	1	UU试验	9.62	3.1	198	0	-2	42	922.2	0	43.8	10.57	669.2	184	0	0	1	1	1	13.21	13.85	825.2	156	5.29	631.6	334.6	0	421.1	379.1	0.23	0	-6.61	25.5	23.9	25.5
98	20211021BS02	1	UU试验	9.7	3.11	200	0	-2	42	925.6	0	43.8	10.65	668.3	184	0	0	1	1	1	13.31	13.85	826.3	158	5.23	634.15	334.15	0	422.8	380.8	0.23	0	-6.66	25.5	23.9	25.5
99	20211021BS02	1	UU试验	9.78	3.13	199	0	-2	42	929	0	43.8	10.75	670.8	184	0	0	1	1	1	13.44	13.85	827.8	157	5.27	633.9	335.4	0	422.6	380.6	0.23	0	-6.72	25.5	23.9	25.5
100	20211021BS02	1	UU试验	9.87	3.14	198	0	-2	42	930.7	0	43.8	10.82	672	184	0	0	1	1	1	13.53	13.85	828	156	5.31	633	336	0	422	380	0.23	0	-6.77	25.5	23.9	25.5
101	20211021BS02	1	UU试验	9.95	3.15	199	0	-2	42	933.3	0	43.8	10.93	673.9	184	0	0	1	1	1	13.66	13.91	830.9	157	5.29	635.45	336.95	0	423.6	381.6	0.23	0	-6.83	25.5	23.9	25.5
102	20211021BS02	1	UU试验	10.03	3.17	199	0	-2	43	935.9	0	43.8	11	672.8	184	0	0	1	1	1	13.75	13.91	828.8	156	5.31	634.9	336.4	0	423.3	380.3	0.23	0	-6.88	25.5	23.9	25.5
103	20211021BS02	1	UU试验	10.12	3.18	199	0	-2	43	939.3	0	43.8	11.11	675.3	184	0	0	1	1	1	13.89	13.91	831.3	156	5.33	636.15	337.65	0	424.1	381.1	0.23	0	-6.95	25.5	23.9	25.5
104	20211021BS02	1	UU试验	10.2	3.19	198	0	-2	42	940.1	0	43.8	11.19	675.8	184	0	0	1	1	1	13.99	13.98	831.8	156	5.33	634.9	337.9	0	423.3	381.3	0.23	0	-7	25.5	23.9	25.4
105	20211021BS02	1	UU试验	10.28	3.21	199	0	-2	43	943.6	0	43.8	11.3	675	184	0	0	1	1	1	14.13	13.98	831	156	5.33	636	337.5	0	424	381	0.23	0	-7.07	25.5	23.9	25.4
106	20211021BS02	1	UU试验	10.37	3.22	199	0	-2	43	946.1	0	43.8	11.37	676.8	184	0	0	1	1	1	14.21	13.98	832.8	156	5.34	636.9	338.4	0	424.6	381.6	0.23	0	-7.11	25.5	23.9	25.4
107	20211021BS02	1	UU试验	10.45	3.23	199	0	-2	43	947.8	0	43.8	11.48	678	184	0	0	1	1	1	14.35	13.98	834	156	5.35	637.5	339	0	425	382	0.23	0	-7.18	25.5	23.9	25.4
108	20211021BS02	1	UU试验	10.53	3.25	200	0	-2	43	950.4	0	43.8	11.55	679.8	184	0	0	1	1	1	14.44	14.05	836.8	157	5.33	639.9	339.9	0	426.6	383.6	0.23	0	-7.22	25.5	23.9	25.4
109	20211021BS02	1	UU试验	10.62	3.26	199	0	-2	43	953.8	0	43.8	11.66	678.9	184	0	0	1	1	1	14.58	14.05	834.9	156	5.35	637.95	339.45	0	425.3	382.3	0.23	0	-7.29	25.5	23.9	25.4
110	20211021BS02	1	UU试验	10.7	3.27	199	0	-2	43	955.5	0	45.6	11.74	680.1	184	0	0	1	1	1	14.68	14.05	836.1	156	5.36	638.55	340.05	0	425.7	382.7	0.23	0	-7.34	25.5	23.9	25.4
111	20211021BS02	1	UU试验	10.78	3.28	200	0	-2	44	958.9	0	45.6	11.85	682.5	184	0	0	1	1	1	14.81	14.11	838.5	156	5.38	641.25	341.25	0	427.5	383.5	0.23	0	-7.41	25.5	23.9	25.4
112	20211021BS02	1	UU试验	10.87	3.3	199	0	-2	44	960.7	0	45.6	11.92	680.9	184	0	0	1	1	1	14.9	14.11	835.9	155	5.39	638.95	340.45	0	426	382	0.23	0	-7.45	25.5	23.9	25.4
113	20211021BS02	1	UU试验	10.95	3.31	199	0	-2	44	964.1	0	45.6	12.03	683.3	184	0	0	1	1	1	15.04	14.11	838.3	155	5.41	640.15	341.65	0	426.8	382.8	0.23	0	-7.52	25.5	23.9	25.4
114	20211021BS02	1	UU试验	11.03	3.32	200	0	-2	44	965.8	0	45.6	12.1	684.5	184	0	0	1	1	1	15.13	14.11	840.5	156	5.39	642.25	342.25	0	428.2	384.2	0.23	0	-7.57	25.5	23.9	25.4
115	20211021BS02	1	UU试验	11.12	3.33	199	0	-2	44	969.2	0	45.6	12.22	686.9	184	0	0	1	1	1	15.28	14.18	841.9	155	5.43	641.95	343.45	0	428	384	0.22	0	-7.64	25.5	23.9	25.4
116	20211021BS02	1	UU试验	11.2	3.35	200	0	-2	44	971.8	0	45.6	12.29	685.3	184	0	0	1	1	1	15.36	14.18	841.3	156	5.39	642.65	342.65	0	428.4	384.4	0.23	0	-7.68	25.5	23.9	25.4
117	20211021BS02	1	UU试验	11.28	3.36	199	0	-2	44	972.6	0	45.6	12.4	685.9	184	0	0	1	1	1	15.5	14.18	840.9	155	5.43	641.45	342.95	0	427.6	383.6	0.22	0	-7.75	25.5	23.9	25.4
118	20211021BS02	1	UU试验	11.37	3.37	200	0	-2	45	975.2	0	45.6	12.47	687.7	184	0	0	1	1	1	15.59	14.25	842.7	155	5.44	643.85	343.85	0	429.2	384.2	0.23	0	-7.8	25.5	23.9	25.4
119	20211021BS02	1	UU试验	11.45	3.38	199	0	-2	45	978.6	0	45.6	12.58	686.7	184	0	0	1	1	1	15.73	14.25	840.7	154	5.46	641.85	343.35	0	427.9	382.9	0.22	0	-7.87	25.5	23.9	25.4
120	20211021BS02	1	UU试验	11.53	3.4	200	0	-2	45	981.2	0	45.6	12.65	688.6	184	0	0	1	1	1	15.81	14.25	843.6	155	5.44	644.3	344.3	0	429.5	384.5	0.23	0	-7.91	25.5	23.9	25.4
121	20211021BS02	1	UU试验	11.62	3.41	199	0	-2	45	985.5	0	45.6	12.76	691.6	184	0	0	1	1	1	15.95	14.25	845.6	154	5.49	644.3	345.8	0	429.5	384.5	0.22	0	-7.98	25.5	23.9	25.4
122	20211021BS02	1	UU试验	11.7	3.42	200	0	-2	45	988	0	45.6	12.83	693.3	184	0	0	1	1	1	16.04	14.31	848.3	155	5.47	646.65	346.65	0	431.1	386.1	0.22	0	-8.02	25.5	23.9	25.4
123	20211021BS02	1	UU试验	11.78	3.43	199	0	-2	45	991.5	0	45.6	12.94	692.9	184	0	0	1	1	1	16.18	14.31	846.9	154	5.5	644.95	346.45	0	430	385	0.22	0	-8.09	25.4	23.9	25.3
124	20211021BS02	1	UU试验	11.87	3.44	199	0	-2	45	994	0	45.6	13.01	694.6	184	0	0	1	1	1	16.26	14.31	848.6	154	5.51	645.8	347.3	0	430.5	385.5	0.22	0	-8.13	25.4	23.9	25.3
125	20211021BS02	1	UU试验	11.95	3.46	199	0	-2	45	996.6	0	45.6	13.12	696.4	184	0	0	1	1	1	16.4	14.38	850.4	154	5.52	646.7	348.2	0	431.1	386.1	0.22	0	-8.2	25.4	23.9	25.3
126	20211021BS02	1	UU试验	12.03	3.47	199	0	-2	45	999.2	0	47.4	13.19	694.9	184	0	0	1	1	1	16.49	14.38	848.9	154	5.51	645.95	347.45	0	430.6	385.6	0.22	0	-8.24	25.4	23.9	25.3
127	20211021BS02	1	UU试验	12.12	3.48	200	0	-2	46	1003.4	0	47.4	13.3	697.8	184	0	0	1	1	1	16.63	14.38	851.8	154	5.53	648.9	348.9	0	432.6	386.6	0.22	0	-8.32	25.4	23.9	25.3
128	20211021BS02	1	UU试验	12.2	3.49	199	0	-2	45	1005.1	0	47.4	13.37	699	184	0	0	1	1	1	16.71	14.38	853	154	5.54	648	349.5	0	432	387	0.22	0	-8.36	25.4	23.9	25.3
129	20211021BS02	1	UU试验	12.28	3.5	199	0	-2	46	1006.9	0	47.4	13.48	700.2	184	0	0	1	1	1	16.85	14.45	853.2	153	5.58	648.6	350.1	0	432.4	386.4	0.22	0	-8.43	25.4	23.9	25.3
130	20211021BS02	1	UU试验	12.37	3.52	199	0	-2	46	1007.7	0	47.4	13.55	697.4	184	0	0	1	1	1	16.94	14.45	850.4	153	5.56	647.2	348.7	0	431.5	385.5	0.22	0	-8.47	25.4	23.9	25.3
131	20211021BS02	1	UU试验	12.45	3.53	199	0	-2	46	1009.4	0	47.4	13.65	698.5	184	0	0	1	1	1	17.06	14.45	851.5	153	5.57	647.75	349.25	0	431.8	385.8	0.22	0	-8.53	25.4	23.9	25.3
132	20211021BS02	1	UU试验	12.53	3.54	200	0	-2	46	1012	0	47.4	13.72	700.3	184	0	0	1	1	1	17.15	14.51	854.3	154	5.55	650.15	350.15	0	433.4	387.4	0.22	0	-8.57	25.4	23.9	25.3
133	20211021BS02	1	UU试验	12.62	3.55	200	0	-2	46	1015.4	0	47.4	13.82	699.8	184	0	0	1	1	1	17.27	14.51	853.8	154	5.54	649.9	349.9	0	433.3	387.3	0.22	0	-8.64	25.4	23.9	25.3
134	20211021BS02	1	UU试验	12.7	3.56	199	0	-2	46	1016.3	0	47.4	13.88	700.4	184	0	0	1	1	1	17.35	14.51	853.4	153	5.58	648.7	350.2	0	432.5	386.5	0.22	0	-8.68	25.4	23.9	25.3
135	20211021BS02	1	UU试验	12.78	3.58	199	0	-2	46	1019.7	0	47.4	13.99	702.8	184	0	0	1	1	1	17.49	14.51	855.8	153	5.59	649.9	351.4	0	433.3	387.3	0.22	0	-8.74	25.4	23.9	25.3
136	20211021BS02	1	UU试验	12.87	3.59	199	0	-2	46	1019.7	0	47.4	14.05	702.8	184	0	0	1	1	1	17.56	14.58	855.8	153	5.59	649.9	351.4	0	433.3	387.3	0.22	0	-8.78	25.4	23.9	25.3
137	20211021BS02	1	UU试验	12.95	3.6	199	0	-2	46	1024	0	47.4	14.15	702.3	184	0	0	1	1	1	17.69	14.58	855.3	153	5.59	649.65	351.15	0	433.1	387.1	0.22	0	-8.85	25.4	23.9	25.3
138	20211021BS02	1	UU试验	13.03	3.61	199	0	-2	47	1024.8	0	47.4	14.22	702.9	184	0	0	1	1	1	17.78	14.58	854.9	152	5.62	649.95	351.45	0	433.3	386.3	0.22	0	-8.89	25.4	23.9	25.3
139	20211021BS02	1	UU试验	13.12	3.62	199	0	-2	46	1029.1	0	47.4	14.31	705.8	184	0	0	1	1	1	17.89	14.58	858.8	153	5.61	651.4	352.9	0	434.3	388.3	0.22	0	-8.95	25.4	23.9	25.3
140	20211021BS02	1	UU试验	13.2	3.63	199	0	-2	47	1029.1	0	47.4	14.38	705.8	184	0	0	1	1	1	17.98	14.65	857.8	152	5.64	651.4	352.9	0	434.3	387.3	0.22	0	-8.99	25.4	23.9	25.3
141	20211021BS02	1	UU试验	13.28	3.64	199	0	-2	47	1030.8	0	47.4	14.48	703.6	184	0	0	1	1	1	18.1	14.65	855.6	152	5.63	650.3	351.8	0	433.5	386.5	0.22	0	-9.05	25.4	23.9	25.3
142	20211021BS02	1	UU试验	13.37	3.66	199	0	-2	47	1030.8	0	47.4	14.55	703.6	184	0	0	1	1	1	18.19	14.65	855.6	152	5.63	650.3	351.8	0	433.5	386.5	0.22	0	-9.1	25.4	23.9	25.3
143	20211021BS02	1	UU试验	13.45	3.67	200	0	-2	47	1031.7	0	49.3	14.65	704.2	184	0	0	1	1	1	18.31	14.72	857.2	153	5.6	652.1	352.1	0	434.7	387.7	0.22	0	-9.16	25.4	23.9	25.3
144	20211021BS02	1	UU试验	13.53	3.68	199	0	-2	47	1031.7	0	49.3	14.71	700.9	184	0	0	1	1	1	18.39	14.72	852.9	152	5.61	648.95	350.45	0	432.6	385.6	0.22	0	-9.2	25.4	23.9	25.3
145	20211021BS02	1	UU试验	13.62	3.69	200	0	-2	47	1033.4	0	49.3	14.82	702	184	0	0	1	1	1	18.52	14.72	855	153	5.59	651	351	0	434	387	0.22	0	-9.26	25.4	23.9	25.3
146	20211021BS02	1	UU试验	13.7	3.7	199	0	-2	47	1034.2	0	49.3	14.89	702.6	184	0	0	1	1	1	18.61	14.72	854.6	152	5.62	649.8	351.3	0	433.2	386.2	0.22	0	-9.31	25.4	23.9	25.3
147	20211021BS02	1	UU试验	13.78	3.71	199	0	-2	47	1036.8	0	49.3	14.99	704.3	184	0	0	1	1	1	18.74	14.79	856.3	152	5.63	650.65	352.15	0	433.8	386.8	0.22	0	-9.37	25.4	23.9	25.3
148	20211021BS02	1	UU试验	13.87	3.72	199	0	-2	48	1037.6	0	49.3	15.06	701.6	184	0	0	1	1	1	18.83	14.79	852.6	151	5.65	649.3	350.8	0	432.9	384.9	0.22	0	-9.41	25.4	23.9	25.3
149	20211021BS02	1	UU试验	13.95	3.73	199	0	-2	48	1039.4	0	49.3	15.17	702.8	184	0	0	1	1	1	18.96	14.79	853.8	151	5.65	649.9	351.4	0	433.3	385.3	0.22	0	-9.48	25.4	23.9	25.2
150	20211021BS02	1	UU试验	14.03	3.75	199	0	-2	47	1041.1	0	49.3	15.24	703.9	184	0	0	1	1	1	19.05	14.85	855.9	152	5.63	650.45	351.95	0	433.6	386.6	0.22	0	-9.53	25.4	23.9	25.2
151	20211021BS02	1	UU试验	14.12	3.76	199	0	-2	47	1041.9	0	49.3	15.35	701.6	184	0	0	1	1	1	19.19	14.85	853.6	152	5.62	649.3	350.8	0	432.9	385.9	0.22	0	-9.6	25.4	23.9	25.2
152	20211021BS02	1	UU试验	14.2	3.77	199	0	-2	48	1044.5	0	49.3	15.41	703.4	184	0	0	1	1	1	19.26	14.85	854.4	151	5.66	650.2	351.7	0	433.5	385.5	0.22	0	-9.63	25.4	23.9	25.2
153	20211021BS02	1	UU试验	14.28	3.78	199	0	-2	48	1046.2	0	49.3	15.52	704.5	184	0	0	1	1	1	19.4	14.92	855.5	151	5.67	650.75	352.25	0	433.8	385.8	0.22	0	-9.7	25.4	23.9	25.2
154	20211021BS02	1	UU试验	14.37	3.79	199	0	-2	48	1047.1	0	49.3	15.59	701.8	184	0	0	1	1	1	19.49	14.92	852.8	151	5.65	649.4	350.9	0	432.9	384.9	0.22	0	-9.74	25.4	23.9	25.2
155	20211021BS02	1	UU试验	14.45	3.8	199	0	-2	48	1049.6	0	49.3	15.7	703.5	184	0	0	1	1	1	19.63	14.92	854.5	151	5.66	650.25	351.75	0	433.5	385.5	0.22	0	-9.82	25.4	23.9	25.2
156	20211021BS02	1	UU试验	14.53	3.81	199	0	-2	48	1049.6	0	49.3	15.77	703.5	184	0	0	1	1	1	19.71	14.92	854.5	151	5.66	650.25	351.75	0	433.5	385.5	0.22	0	-9.86	25.4	23.9	25.2
157	20211021BS02	1	UU试验	14.62	3.82	199	0	-2	48	1051.3	0	49.3	15.87	704.6	184	0	0	1	1	1	19.84	14.99	855.6	151	5.67	650.8	352.3	0	433.9	385.9	0.22	0	-9.92	25.4	23.9	25.2
158	20211021BS02	1	UU试验	14.7	3.83	198	0	-2	48	1052.2	0	49.3	15.94	701.9	184	0	0	1	1	1	19.93	14.99	851.9	150	5.68	647.95	350.95	0	432	384	0.22	0	-9.97	25.4	23.9	25.2
159	20211021BS02	1	UU试验	14.78	3.84	199	0	-2	48	1053.9	0	49.3	16.05	703.1	184	0	0	1	1	1	20.06	14.99	854.1	151	5.66	650.05	351.55	0	433.4	385.4	0.22	0	-10.03	25.4	23.9	25.2
160	20211021BS02	1	UU试验	14.87	3.86	199	0	-2	48	1055.6	0	49.3	16.12	704.2	184	0	0	1	1	1	20.15	15.06	855.2	151	5.66	650.6	352.1	0	433.7	385.7	0.22	0	-10.07	25.4	23.9	25.3
161	20211021BS02	1	UU试验	14.95	3.87	199	0	-2	48	1057.3	0	49.3	16.23	702.1	184	0	0	1	1	1	20.29	15.06	853.1	151	5.65	649.55	351.05	0	433	385	0.22	0	-10.15	25.4	23.9	25.3
162	20211021BS02	1	UU试验	15.03	3.88	199	0	-2	49	1058.2	0	49.3	16.3	702.7	184	0	0	1	1	1	20.38	15.06	852.7	150	5.68	649.85	351.35	0	433.2	384.2	0.22	0	-10.19	25.4	23.9	25.3
163	20211021BS02	1	UU试验	15.12	3.89	199	0	-2	49	1059	0	49.3	16.41	703.2	184	0	0	1	1	1	20.51	15.13	853.2	150	5.69	650.1	351.6	0	433.4	384.4	0.22	0	-10.26	25.4	23.9	25.3
164	20211021BS02	1	UU试验	15.2	3.9	199	0	-2	49	1060.7	0	49.3	16.48	701.1	184	0	0	1	1	1	20.6	15.13	851.1	150	5.67	649.05	350.55	0	432.7	383.7	0.22	0	-10.3	25.4	23.9	25.3
165	20211021BS02	1	UU试验	15.28	3.91	199	0	-2	49	1062.5	0	49.3	16.59	702.2	184	0	0	1	1	1	20.74	15.13	852.2	150	5.68	649.6	351.1	0	433.1	384.1	0.22	0	-10.37	25.4	23.9	25.4
166	20211021BS02	1	UU试验	15.37	3.92	199	0	-2	49	1064.2	0	49.3	16.66	703.4	184	0	0	1	1	1	20.83	15.13	853.4	150	5.69	650.2	351.7	0	433.5	384.5	0.22	0	-10.41	25.4	23.9	25.3
167	20211021BS02	1	UU试验	15.45	3.93	199	0	-2	49	1065	0	51.1	16.77	703.9	184	0	0	1	1	1	20.96	15.2	853.9	150	5.69	650.45	351.95	0	433.6	384.6	0.22	0	-10.48	25.4	23.9	25.4
168	20211021BS02	1	UU试验	15.53	3.94	199	0	-2	49	1065.9	0	51.1	16.84	701.3	184	0	0	1	1	1	21.05	15.2	851.3	150	5.68	649.15	350.65	0	432.8	383.8	0.22	0	-10.53	25.4	23.9	25.4
169	20211021BS02	1	UU试验	15.62	3.95	198	0	-2	49	1065.9	0	51.1	16.95	701.3	184	0	0	1	1	1	21.19	15.2	850.3	149	5.71	647.65	350.65	0	431.8	382.8	0.22	0	-10.6	25.4	23.9	25.3
170	20211021BS02	1	UU试验	15.7	3.96	199	0	-2	49	1066.7	0	51.1	17.02	701.8	184	0	0	1	1	1	21.28	15.27	851.8	150	5.68	649.4	350.9	0	432.9	383.9	0.22	0	-10.64	25.4	23.9	25.4
171	20211021BS02	1	UU试验	15.78	3.97	199	0	-2	49	1067.6	0	51.1	17.13	699.1	184	0	0	1	1	1	21.41	15.27	849.1	150	5.66	648.05	349.55	0	432	383	0.22	0	-10.71	25.4	23.9	25.3
172	20211021BS02	1	UU试验	15.87	3.98	199	0	-2	49	1068.4	0	51.1	17.2	699.7	184	0	0	1	1	1	21.5	15.27	849.7	150	5.66	648.35	349.85	0	432.2	383.2	0.22	0	-10.75	25.4	23.9	25.3
173	20211021BS02	1	UU试验	15.95	3.99	199	0	-2	49	1070.2	0	51.1	17.31	700.9	184	0	0	1	1	1	21.64	15.34	850.9	150	5.67	648.95	350.45	0	432.6	383.6	0.22	0	-10.82	25.4	23.9	25.3
174	20211021BS02	1	UU试验	16.03	4	199	0	-2	49	1071.9	0	51.1	17.38	698.8	184	0	0	1	1	1	21.73	15.34	848.8	150	5.66	647.9	349.4	0	431.9	382.9	0.22	0	-10.87	25.4	23.9	25.3
175	20211021BS02	1	UU试验	16.12	4.01	199	0	-2	49	1073.6	0	51.1	17.49	699.9	184	0	0	1	1	1	21.86	15.34	849.9	150	5.67	648.45	349.95	0	432.3	383.3	0.22	0	-10.93	25.4	23.9	25.3
176	20211021BS02	1	UU试验	16.2	4.02	199	0	-2	50	1075.3	0	51.1	17.56	701	184	0	0	1	1	1	21.95	15.41	850	149	5.7	649	350.5	0	432.7	382.7	0.22	0	-10.98	25.4	23.9	25.3
177	20211021BS02	1	UU试验	16.28	4.04	199	0	-2	50	1077	0	51.1	17.67	698.9	184	0	0	1	1	1	22.09	15.41	847.9	149	5.69	647.95	349.45	0	432	382	0.22	0	-11.05	25.4	23.9	25.3
178	20211021BS02	1	UU试验	16.37	4.05	199	0	-2	50	1077.9	0	51.1	17.74	699.5	184	0	0	1	1	1	22.18	15.41	848.5	149	5.69	648.25	349.75	0	432.2	382.2	0.22	0	-11.09	25.4	23.9	25.3
179	20211021BS02	1	UU试验	16.45	4.06	199	0	-2	50	1080.4	0	51.1	17.85	701.1	184	0	0	1	1	1	22.31	15.48	850.1	149	5.71	649.05	350.55	0	432.7	382.7	0.22	0	-11.16	25.4	23.9	25.3
180	20211021BS02	1	UU试验	16.53	4.07	199	0	-2	50	1081.3	0	51.1	17.92	698.5	184	0	0	1	1	1	22.4	15.48	847.5	149	5.69	647.75	349.25	0	431.8	381.8	0.22	0	-11.2	25.4	23.9	25.2
181	20211021BS02	1	UU试验	16.62	4.08	199	0	-2	50	1083	0	51.1	18.03	699.6	184	0	0	1	1	1	22.54	15.48	848.6	149	5.7	648.3	349.8	0	432.2	382.2	0.22	0	-11.27	25.4	23.9	25.3
182	20211021BS02	1	UU试验	16.7	4.09	199	0	-2	50	1083.8	0	51.1	18.1	700.1	184	0	0	1	1	1	22.63	15.54	849.1	149	5.7	648.55	350.05	0	432.4	382.4	0.22	0	-11.32	25.3	23.8	25.3
183	20211021BS02	1	UU试验	16.78	4.1	200	0	-2	50	1084.7	0	51.1	18.2	698	184	0	0	1	1	1	22.75	15.54	848	150	5.65	649	349	0	432.7	382.7	0.22	0	-11.38	25.4	23.9	25.3
184	20211021BS02	1	UU试验	16.87	4.11	200	0	-2	50	1086.4	0	51.1	18.27	699.1	184	0	0	1	1	1	22.84	15.54	849.1	150	5.66	649.55	349.55	0	433	383	0.22	0	-11.42	25.3	23.9	25.3
185	20211021BS02	1	UU试验	16.95	4.12	198	0	-2	50	1087.3	0	51.1	18.38	699.7	184	0	0	1	1	1	22.98	15.61	847.7	148	5.73	646.85	349.85	0	431.2	381.2	0.22	0	-11.49	25.3	23.8	25.2
186	20211021BS02	1	UU试验	17.03	4.13	198	0	-2	50	1088.1	0	51.1	18.45	697.1	184	0	0	1	1	1	23.06	15.61	845.1	148	5.71	645.55	348.55	0	430.4	380.4	0.22	0	-11.53	25.3	23.9	25.3
187	20211021BS02	1	UU试验	17.12	4.14	199	0	-2	51	1089.8	0	51.1	18.55	698.1	184	0	0	1	1	1	23.19	15.61	846.1	148	5.72	647.55	349.05	0	431.7	380.7	0.22	0	-11.6	25.3	23.9	25.3
188	20211021BS02	1	UU试验	17.2	4.15	198	0	-2	50	1090.7	0	51.1	18.61	698.7	184	0	0	1	1	1	23.26	15.61	846.7	148	5.72	646.35	349.35	0	430.9	380.9	0.22	0	-11.63	25.3	23.8	25.2
189	20211021BS02	1	UU试验	17.28	4.16	199	0	-2	51	1091.5	0	51.1	18.72	699.2	184	0	0	1	1	1	23.4	15.69	847.2	148	5.72	648.1	349.6	0	432.1	381.1	0.22	0	-11.7	25.3	23.9	25.3
190	20211021BS02	1	UU试验	17.37	4.17	199	0	-2	50	1092.4	0	51.1	18.78	696.2	184	0	0	1	1	1	23.48	15.69	845.2	149	5.67	646.6	348.1	0	431.1	381.1	0.22	0	-11.74	25.3	23.9	25.2
191	20211021BS02	1	UU试验	17.45	4.18	199	0	-2	50	1093.3	0	51.1	18.88	696.8	184	0	0	1	1	1	23.6	15.69	845.8	149	5.68	646.9	348.4	0	431.3	381.3	0.22	0	-11.8	25.3	23.8	25.2
192	20211021BS02	1	UU试验	17.53	4.19	199	0	-2	51	1094.1	0	51.1	18.95	697.3	184	0	0	1	1	1	23.69	15.76	845.3	148	5.71	647.15	348.65	0	431.4	380.4	0.22	0	-11.85	25.3	23.9	25.3
193	20211021BS02	1	UU试验	17.62	4.2	199	0	-2	51	1095	0	52.9	19.05	694.8	184	0	0	1	1	1	23.81	15.76	842.8	148	5.69	645.9	347.4	0	430.6	379.6	0.22	0	-11.91	25.3	23.8	25.2
194	20211021BS02	1	UU试验	17.7	4.21	199	0	-2	51	1096.7	0	51.1	19.12	695.9	184	0	0	1	1	1	23.9	15.76	843.9	148	5.7	646.45	347.95	0	431	380	0.22	0	-11.95	25.3	23.9	25.2
195	20211021BS02	1	UU试验	17.78	4.22	199	0	-2	51	1096.7	0	52.9	19.22	695.9	184	0	0	1	1	1	24.03	15.83	843.9	148	5.7	646.45	347.95	0	431	380	0.22	0	-12.02	25.3	23.9	25.2
196	20211021BS02	1	UU试验	17.87	4.23	199	0	-2	51	1096.7	0	51.1	19.28	692.8	184	0	0	1	1	1	24.1	15.83	840.8	148	5.68	644.9	346.4	0	429.9	378.9	0.22	0	-12.05	25.3	23.8	25.2
197	20211021BS02	1	UU试验	17.95	4.24	199	0	-2	51	1098.4	0	52.9	19.38	693.9	184	0	0	1	1	1	24.23	15.83	841.9	148	5.69	645.45	346.95	0	430.3	379.3	0.22	0	-12.12	25.3	23.9	25.3
198	20211021BS02	1	UU试验	18.03	4.25	199	0	-2	51	1099.2	0	52.9	19.45	694.4	184	0	0	1	1	1	24.31	15.83	842.4	148	5.69	645.7	347.2	0	430.5	379.5	0.22	0	-12.16	25.3	23.8	25.2
199	20211021BS02	1	UU试验	18.12	4.26	199	0	-2	51	1099.2	0	52.9	19.55	694.4	184	0	0	1	1	1	24.44	15.9	842.4	148	5.69	645.7	347.2	0	430.5	379.5	0.22	0	-12.22	25.3	23.8	25.2
200	20211021BS02	1	UU试验	18.2	4.27	199	0	-2	51	1099.2	0	52.9	19.61	691.3	184	0	0	1	1	1	24.51	15.9	839.3	148	5.67	644.15	345.65	0	429.4	378.4	0.22	0	-12.26	25.3	23.9	25.3
201	20211021BS02	1	UU试验	18.28	4.28	199	0	-2	51	1099.2	0	52.9	19.71	691.3	184	0	0	1	1	1	24.64	15.9	839.3	148	5.67	644.15	345.65	0	429.4	378.4	0.22	0	-12.32	25.3	23.8	25.2
202	20211021BS02	1	UU试验	18.37	4.29	199	0	-2	51	1100.1	0	52.9	19.78	691.9	184	0	0	1	1	1	24.73	15.97	839.9	148	5.68	644.45	345.95	0	429.6	378.6	0.22	0	-12.37	25.3	23.9	25.3
203	20211021BS02	1	UU试验	18.45	4.3	199	0	-2	51	1099.2	0	52.9	19.88	688.3	184	0	0	1	1	1	24.85	15.97	836.3	148	5.65	642.65	344.15	0	428.4	377.4	0.22	0	-12.43	25.3	23.9	25.3
204	20211021BS02	1	UU试验	18.53	4.31	199	0	-2	51	1101	0	52.9	19.95	689.4	184	0	0	1	1	1	24.94	15.97	837.4	148	5.66	643.2	344.7	0	428.8	377.8	0.22	0	-12.47	25.3	23.8	25.2
205	20211021BS02	1	UU试验	18.62	4.31	199	0	-2	51	1101.8	0	52.9	20.06	689.9	184	0	0	1	1	1	25.08	16.04	837.9	148	5.66	643.45	344.95	0	429	378	0.22	0	-12.54	25.3	23.9	25.3
206	20211021BS02	1	UU试验	18.7	4.32	198	0	-2	52	1101.8	0	52.9	20.13	686.9	184	0	0	1	1	1	25.16	16.04	832.9	146	5.7	640.45	343.45	0	427	375	0.22	0	-12.58	25.3	23.9	25.3
207	20211021BS02	1	UU试验	18.78	4.33	198	0	-2	51	1101.8	0	52.9	20.23	686.9	184	0	0	1	1	1	25.29	16.04	833.9	147	5.67	640.45	343.45	0	427	376	0.22	0	-12.65	25.3	23.8	25.3
208	20211021BS02	1	UU试验	18.87	4.34	198	0	-2	52	1101	0	52.9	20.31	686.4	184	0	0	1	1	1	25.39	16.11	832.4	146	5.7	640.2	343.2	0	426.8	374.8	0.22	0	-12.7	25.3	23.8	25.3
209	20211021BS02	1	UU试验	18.95	4.35	198	0	-2	51	1101.8	0	52.9	20.41	683.9	184	0	0	1	1	1	25.51	16.11	830.9	147	5.65	638.95	341.95	0	426	375	0.22	0	-12.76	25.3	23.8	25.2
210	20211021BS02	1	UU试验	19.03	4.36	199	0	-2	52	1103.5	0	52.9	20.48	685	184	0	0	1	1	1	25.6	16.11	832	147	5.66	641	342.5	0	427.3	375.3	0.23	0	-12.8	25.3	23.8	25.3
211	20211021BS02	1	UU试验	19.12	4.37	199	0	-2	52	1104.4	0	52.9	20.59	685.5	184	0	0	1	1	1	25.74	16.18	832.5	147	5.66	641.25	342.75	0	427.5	375.5	0.22	0	-12.87	25.3	23.8	25.3
212	20211021BS02	1	UU试验	19.2	4.38	199	0	-2	52	1105.2	0	52.9	20.66	683.1	184	0	0	1	1	1	25.83	16.18	830.1	147	5.65	640.05	341.55	0	426.7	374.7	0.23	0	-12.92	25.3	23.8	25.2
213	20211021BS02	1	UU试验	19.28	4.39	198	0	-2	52	1105.2	0	52.9	20.77	683.1	184	0	0	1	1	1	25.96	16.18	829.1	146	5.68	638.55	341.55	0	425.7	373.7	0.22	0	-12.98	25.3	23.8	25.2
214	20211021BS02	1	UU试验	19.37	4.4	199	0	-2	52	1106.1	0	52.9	20.83	683.6	184	0	0	1	1	1	26.04	16.25	830.6	147	5.65	640.3	341.8	0	426.9	374.9	0.23	0	-13.02	25.3	23.8	25.3
215	20211021BS02	1	UU试验	19.45	4.41	199	0	-2	52	1106.1	0	52.9	20.94	680.7	184	0	0	1	1	1	26.18	16.25	827.7	147	5.63	638.85	340.35	0	425.9	373.9	0.23	0	-13.09	25.3	23.8	25.2
216	20211021BS02	1	UU试验	19.53	4.42	199	0	-2	52	1106.9	0	52.9	21.01	681.2	184	0	0	1	1	1	26.26	16.25	828.2	147	5.63	639.1	340.6	0	426.1	374.1	0.23	0	-13.13	25.3	23.8	25.3
217	20211021BS02	1	UU试验	19.62	4.43	199	0	-2	52	1106.1	0	52.9	21.12	680.7	184	0	0	1	1	1	26.4	16.32	827.7	147	5.63	638.85	340.35	0	425.9	373.9	0.23	0	-13.2	25.3	23.8	25.3
218	20211021BS02	1	UU试验	19.7	4.44	199	0	-2	52	1106.1	0	52.9	21.19	677.8	184	0	0	1	1	1	26.49	16.32	824.8	147	5.61	637.4	338.9	0	424.9	372.9	0.23	0	-13.25	25.3	23.8	25.3
219	20211021BS02	1	UU试验	19.78	4.45	199	0	-2	52	1106.9	0	52.9	21.3	678.2	184	0	0	1	1	1	26.63	16.32	825.2	147	5.61	637.6	339.1	0	425.1	373.1	0.23	0	-13.32	25.3	23.8	25.3
220	20211021BS02	1	UU试验	19.87	4.46	199	0	-2	52	1107.8	0	52.9	21.36	678.8	184	0	0	1	1	1	26.7	16.39	825.8	147	5.62	637.9	339.4	0	425.3	373.3	0.23	0	-13.35	25.3	23.8	25.2
221	20211021BS02	1	UU试验	19.95	4.47	199	0	-2	52	1108.7	0	52.9	21.48	676.4	184	0	0	1	1	1	26.85	16.39	823.4	147	5.6	636.7	338.2	0	424.5	372.5	0.23	0	-13.43	25.3	23.8	25.3
222	20211021BS02	1	UU试验	20.03	4.48	199	0	-2	52	1108.7	0	52.9	21.55	676.4	184	0	0	1	1	1	26.94	16.39	823.4	147	5.6	636.7	338.2	0	424.5	372.5	0.23	0	-13.47	25.3	23.8	25.3
223	20211021BS02	1	UU试验	20.12	4.49	199	0	-2	52	1109.5	0	52.9	21.66	676.9	184	0	0	1	1	1	27.08	16.47	823.9	147	5.6	636.95	338.45	0	424.6	372.6	0.23	0	-13.54	25.3	23.8	25.2
224	20211021BS02	1	UU试验	20.2	4.49	199	0	-2	52	1110.4	0	52.9	21.73	674.2	184	0	0	1	1	1	27.16	16.47	821.2	147	5.59	635.6	337.1	0	423.7	371.7	0.23	0	-13.58	25.3	23.8	25.2
225	20211021BS02	1	UU试验	20.28	4.5	199	0	-2	52	1111.2	0	52.9	21.84	674.7	184	0	0	1	1	1	27.3	16.54	821.7	147	5.59	635.85	337.35	0	423.9	371.9	0.23	0	-13.65	25.3	23.8	25.2
226	20211021BS02	1	UU试验	20.37	4.51	198	0	-2	52	1111.2	0	52.9	21.91	671.8	184	0	0	1	1	1	27.39	16.54	817.8	146	5.6	632.9	335.9	0	421.9	369.9	0.23	0	-13.7	25.3	23.8	25.2
227	20211021BS02	1	UU试验	20.45	4.52	198	0	-2	52	1111.2	0	54.7	22.02	671.8	184	0	0	1	1	1	27.53	16.54	817.8	146	5.6	632.9	335.9	0	421.9	369.9	0.23	0	-13.77	25.3	23.8	25.2
228	20211021BS02	1	UU试验	20.53	4.53	198	0	-2	52	1111.2	0	54.7	22.09	671.8	184	0	0	1	1	1	27.61	16.61	817.8	146	5.6	632.9	335.9	0	421.9	369.9	0.23	0	-13.81	25.3	23.8	25.2
229	20211021BS02	1	UU试验	20.62	4.54	198	0	-2	53	1112.1	0	54.7	22.19	669.5	184	0	0	1	1	1	27.74	16.61	814.5	145	5.62	631.75	334.75	0	421.2	368.2	0.23	0	-13.87	25.3	23.8	25.2
230	20211021BS02	1	UU试验	20.7	4.55	198	0	-2	53	1112.1	0	54.7	22.27	669.5	184	0	0	1	1	1	27.84	16.61	814.5	145	5.62	631.75	334.75	0	421.2	368.2	0.23	0	-13.92	25.3	23.8	25.2
231	20211021BS02	1	UU试验	20.78	4.56	198	0	-2	53	1112.9	0	54.7	22.38	670	184	0	0	1	1	1	27.98	16.68	815	145	5.62	632	335	0	421.3	368.3	0.23	0	-13.99	25.3	23.8	25.2
232	20211021BS02	1	UU试验	20.87	4.57	199	0	-2	53	1113.8	0	54.7	22.45	667.7	184	0	0	1	1	1	28.06	16.68	813.7	146	5.57	632.35	333.85	0	421.6	368.6	0.23	0	-14.03	25.3	23.8	25.2
233	20211021BS02	1	UU试验	20.95	4.58	198	0	-2	53	1114.6	0	54.7	22.56	668.2	184	0	0	1	1	1	28.2	16.68	813.2	145	5.61	631.1	334.1	0	420.7	367.7	0.23	0	-14.1	25.3	23.8	25.2
234	20211021BS02	1	UU试验	21.03	4.59	198	0	-2	53	1115.5	0	54.7	22.64	668.8	184	0	0	1	1	1	28.3	16.76	813.8	145	5.61	631.4	334.4	0	420.9	367.9	0.23	0	-14.15	25.3	23.8	25.2
235	20211021BS02	1	UU试验	21.12	4.6	198	0	-2	53	1115.5	0	54.7	22.75	665.6	184	0	0	1	1	1	28.44	16.76	810.6	145	5.59	629.8	332.8	0	419.9	366.9	0.23	0	-14.22	25.3	23.8	25.2
236	20211021BS02	1	UU试验	21.2	4.6	198	0	-2	53	1115.5	0	54.7	22.82	665.6	184	0	0	1	1	1	28.53	16.83	810.6	145	5.59	629.8	332.8	0	419.9	366.9	0.23	0	-14.27	25.3	23.8	25.2
237	20211021BS02	1	UU试验	21.28	4.61	198	0	-2	53	1116.3	0	54.7	22.93	663.3	184	0	0	1	1	1	28.66	16.83	808.3	145	5.57	628.65	331.65	0	419.1	366.1	0.23	0	-14.33	25.3	23.8	25.2
238	20211021BS02	1	UU试验	21.37	4.62	199	0	-1	53	1117.2	0	54.7	22.99	663.8	184	0	0	1	1	1	28.74	16.83	809.8	146	5.55	630.4	331.9	0	420.3	367.3	0.23	0	-14.37	25.3	23.8	25.2
239	20211021BS02	1	UU试验	21.45	4.63	198	0	-2	53	1118.1	0	54.7	23.1	664.3	184	0	0	1	1	1	28.88	16.9	809.3	145	5.58	629.15	332.15	0	419.4	366.4	0.23	0	-14.44	25.3	23.8	25.2
240	20211021BS02	1	UU试验	21.53	4.64	198	0	-2	53	1118.9	0	54.7	23.17	662.1	184	0	0	1	1	1	28.96	16.9	807.1	145	5.57	628.05	331.05	0	418.7	365.7	0.23	0	-14.48	25.3	23.8	25.2
241	20211021BS02	1	UU试验	21.62	4.65	198	0	-2	53	1120.6	0	54.7	23.27	663.1	184	0	0	1	1	1	29.09	16.9	808.1	145	5.57	628.55	331.55	0	419	366	0.23	0	-14.55	25.3	23.8	25.2
242	20211021BS02	1	UU试验	21.7	4.66	198	0	-2	53	1120.6	0	54.7	23.34	663.1	184	0	0	1	1	1	29.18	16.97	808.1	145	5.57	628.55	331.55	0	419	366	0.23	0	-14.59	25.3	23.8	25.2
243	20211021BS02	1	UU试验	21.78	4.67	198	0	-2	53	1121.5	0	54.7	23.44	660.9	184	0	0	1	1	1	29.3	16.97	805.9	145	5.56	627.45	330.45	0	418.3	365.3	0.23	0	-14.65	25.3	23.8	25.2
244	20211021BS02	1	UU试验	21.87	4.68	198	0	-2	53	1122.3	0	54.7	23.52	661.3	184	0	0	1	1	1	29.4	16.97	806.3	145	5.56	627.65	330.65	0	418.4	365.4	0.23	0	-14.7	25.3	23.8	25.2
245	20211021BS02	1	UU试验	21.95	4.69	198	0	-2	53	1123.2	0	54.7	23.61	661.9	184	0	0	1	1	1	29.51	17.05	806.9	145	5.56	627.95	330.95	0	418.6	365.6	0.23	0	-14.76	25.3	23.8	25.2
246	20211021BS02	1	UU试验	22.03	4.69	198	0	-2	54	1124.9	0	54.7	23.69	659.8	184	0	0	1	1	1	29.61	17.05	803.8	144	5.58	626.9	329.9	0	417.9	363.9	0.23	0	-14.81	25.3	23.8	25.2
247	20211021BS02	1	UU试验	22.12	4.7	198	0	-2	53	1125.8	0	54.7	23.78	660.3	184	0	0	1	1	1	29.73	17.05	805.3	145	5.55	627.15	330.15	0	418.1	365.1	0.23	0	-14.87	25.3	23.8	25.2
248	20211021BS02	1	UU试验	22.2	4.71	198	0	-2	53	1126.6	0	54.7	23.85	660.8	184	0	0	1	1	1	29.81	17.12	805.8	145	5.56	627.4	330.4	0	418.3	365.3	0.23	0	-14.91	25.3	23.8	25.2
249	20211021BS02	1	UU试验	22.28	4.72	199	0	-2	54	1125.8	0	54.7	23.95	657.6	184	0	0	1	1	1	29.94	17.12	802.6	145	5.54	627.3	328.8	0	418.2	364.2	0.23	0	-14.97	25.3	23.8	25.2
250	20211021BS02	1	UU试验	22.37	4.73	199	0	-2	54	1125.8	0	54.7	24.02	657.6	184	0	0	1	1	1	30.03	17.12	802.6	145	5.54	627.3	328.8	0	418.2	364.2	0.23	0	-15.02	25.3	23.8	25.2
251	20211021BS02	1	UU试验	22.45	4.74	198	0	-2	54	1125.8	0	54.7	24.12	657.6	184	0	0	1	1	1	30.15	17.19	801.6	144	5.57	625.8	328.8	0	417.2	363.2	0.23	0	-15.08	25.3	23.8	25.2
252	20211021BS02	1	UU试验	22.53	4.75	198	0	-2	54	1124.9	0	54.7	24.19	654.4	184	0	0	1	1	1	30.24	17.19	798.4	144	5.54	624.2	327.2	0	416.1	362.1	0.23	0	-15.12	25.3	23.8	25.2
253	20211021BS02	1	UU试验	22.62	4.76	199	0	-2	54	1124.9	0	54.7	24.28	654.4	184	0	0	1	1	1	30.35	17.27	799.4	145	5.51	625.7	327.2	0	417.1	363.1	0.23	0	-15.18	25.3	23.8	25.2
254	20211021BS02	1	UU试验	22.7	4.76	199	0	-2	54	1124.9	0	54.7	24.35	651.4	184	0	0	1	1	1	30.44	17.27	796.4	145	5.49	624.2	325.7	0	416.1	362.1	0.23	0	-15.22	25.3	23.8	25.2
255	20211021BS02	1	UU试验	22.78	4.77	199	0	-2	54	1126.6	0	54.7	24.45	652.3	184	0	0	1	1	1	30.56	17.27	797.3	145	5.5	624.65	326.15	0	416.4	362.4	0.23	0	-15.28	25.2	23.8	25.2
256	20211021BS02	1	UU试验	22.87	4.78	199	0	-2	54	1126.6	0	54.7	24.52	652.3	184	0	0	1	1	1	30.65	17.34	797.3	145	5.5	624.65	326.15	0	416.4	362.4	0.23	0	-15.33	25.3	23.8	25.2
257	20211021BS02	1	UU试验	22.95	4.79	198	0	-2	54	1125.8	0	54.7	24.61	649.3	184	0	0	1	1	1	30.76	17.34	793.3	144	5.51	621.65	324.65	0	414.4	360.4	0.23	0	-15.38	25.3	23.8	25.2
258	20211021BS02	1	UU试验	23.03	4.8	198	0	-2	54	1125.8	0	54.7	24.69	649.3	184	0	0	1	1	1	30.86	17.34	793.3	144	5.51	621.65	324.65	0	414.4	360.4	0.23	0	-15.43	25.2	23.8	25.2
259	20211021BS02	1	UU试验	23.12	4.81	198	0	-2	54	1125.8	0	54.7	24.79	649.3	184	0	0	1	1	1	30.99	17.41	793.3	144	5.51	621.65	324.65	0	414.4	360.4	0.23	0	-15.5	25.3	23.8	25.2
260	20211021BS02	1	UU试验	23.2	4.82	199	0	-1	54	1125.8	0	54.7	24.86	646.6	184	0	0	1	1	1	31.08	17.41	791.6	145	5.46	621.8	323.3	0	414.5	360.5	0.24	0	-15.54	25.3	23.8	25.2
261	20211021BS02	1	UU试验	23.28	4.83	198	0	-2	54	1126.6	0	54.7	24.96	647.1	184	0	0	1	1	1	31.2	17.41	791.1	144	5.49	620.55	323.55	0	413.7	359.7	0.23	0	-15.6	25.2	23.8	25.2
262	20211021BS02	1	UU试验	23.37	4.83	199	0	-2	54	1126.6	0	54.7	25.03	647.1	184	0	0	1	1	1	31.29	17.49	792.1	145	5.46	622.05	323.55	0	414.7	360.7	0.24	0	-15.65	25.2	23.8	25.2
263	20211021BS02	1	UU试验	23.45	4.84	198	0	-2	54	1126.6	0	54.7	25.14	644.1	184	0	0	1	1	1	31.43	17.49	788.1	144	5.47	619.05	322.05	0	412.7	358.7	0.24	0	-15.72	25.2	23.8	25.2
264	20211021BS02	1	UU试验	23.53	4.85	199	0	-2	54	1124.9	0	54.7	25.21	643.2	184	0	0	1	1	1	31.51	17.49	788.2	145	5.44	620.1	321.6	0	413.4	359.4	0.24	0	-15.76	25.2	23.8	25.2
265	20211021BS02	1	UU试验	23.62	4.86	198	0	-2	54	1125.8	0	54.7	25.32	643.7	184	0	0	1	1	1	31.65	17.56	787.7	144	5.47	618.85	321.85	0	412.6	358.6	0.24	0	-15.83	25.2	23.8	25.2
266	20211021BS02	1	UU试验	23.7	4.87	198	0	-2	54	1125.8	0	54.7	25.39	641.1	184	0	0	1	1	1	31.74	17.56	785.1	144	5.45	617.55	320.55	0	411.7	357.7	0.24	0	-15.87	25.2	23.8	25.2
267	20211021BS02	1	UU试验	23.78	4.88	198	0	-2	54	1126.6	0	54.7	25.49	641.6	184	0	0	1	1	1	31.86	17.64	785.6	144	5.46	617.8	320.8	0	411.9	357.9	0.24	0	-15.93	25.2	23.8	25.2
268	20211021BS02	1	UU试验	23.87	4.89	198	0	-2	54	1128.3	0	54.7	25.57	639.6	184	0	0	1	1	1	31.96	17.64	783.6	144	5.44	616.8	319.8	0	411.2	357.2	0.24	0	-15.98	25.2	23.8	25.2
269	20211021BS02	1	UU试验	23.95	4.89	198	0	-2	54	1127.5	0	54.7	25.68	639.2	184	0	0	1	1	1	32.1	17.71	783.2	144	5.44	616.6	319.6	0	411.1	357.1	0.24	0	-16.05	25.2	23.8	25.2
270	20211021BS02	1	UU试验	24.03	4.9	198	0	-2	54	1126.6	0	56.6	25.75	636.1	184	0	0	1	1	1	32.19	17.71	780.1	144	5.42	615.05	318.05	0	410	356	0.24	0	-16.1	25.2	23.8	25.2
271	20211021BS02	1	UU试验	24.12	4.91	198	0	-2	55	1126.6	0	54.7	25.85	636.1	184	0	0	1	1	1	32.31	17.71	779.1	143	5.45	615.05	318.05	0	410	355	0.24	0	-16.16	25.2	23.8	25.2
272	20211021BS02	1	UU试验	24.2	4.92	199	0	-1	55	1126.6	0	56.6	25.92	636.1	184	0	0	1	1	1	32.4	17.79	780.1	144	5.42	616.55	318.05	0	411	356	0.24	0	-16.2	25.2	23.8	25.2
273	20211021BS02	1	UU试验	24.28	4.93	198	0	-2	54	1125.8	0	54.7	26.03	632.8	184	0	0	1	1	1	32.54	17.79	776.8	144	5.39	613.4	316.4	0	408.9	354.9	0.24	0	-16.27	25.2	23.8	25.2
274	20211021BS02	1	UU试验	24.37	4.94	199	0	-2	55	1124.9	0	54.7	26.1	632.3	184	0	0	1	1	1	32.63	17.79	776.3	144	5.39	614.65	316.15	0	409.8	354.8	0.24	0	-16.32	25.2	23.8	25.2
275	20211021BS02	1	UU试验	24.45	4.94	199	0	-2	55	1124.9	0	54.7	26.21	632.3	184	0	0	1	1	1	32.76	17.86	776.3	144	5.39	614.65	316.15	0	409.8	354.8	0.24	0	-16.38	25.2	23.8	25.2
