# Supplementary material for: Effect of freeze‒thaw cycles on root–Soil composite mechanical properties and slope stability
Source: PLoS One. 2024 Apr 25;19(4):e0302409. doi: 10.1371/journal.pone.0302409 (PMC11045164; doi:10.1371/journal.pone.0302409)
Supplement: S1 File — (ZIP) [file pone.0302409.s001.zip › Original data/original data/三轴/200kpa/200kpa改/(D4G9,200kpa)20211026BS06_uu_1.xlsx]

## Sheet: _20211026BS06_uu_1
ID	GCID	SpecimenID	TstMode	TimeMin	Squareroot	WeiYa	wytb	FanYa1	KongYa	CR	fytb	TiBian	ZhouXWeiYi	Q1dQ3	TargetWY	TargetFY1	TargetZYLC	TargetStrainSpd	TargetSYWD	TargetZTWD	E1	TuArea	Q11	Q31	Q11cQ31	HalfQ1pQ3	HalfQ1dQ3	Saturation	HalfQ11pQ31	Q1	K0	Ev	Er	sywd	ttwd	ztwd
1	20211026BS06	1	UU试验	0	0	98	0	4	0	0	0	9.1	0	3.8	87	0	0	1	1	1	0	12	0	0	0	0	0	0	0	0	0	0	0	21.2	20	21.1
2	20211026BS06	1	UU试验	0.08	0.29	98	0	-3	7	6.8	0	9.1	0	5.7	87	0	0	1	1	1	0	12	96.7	91	1.06	149.85	2.85	0	99.9	92.9	0.95	0	0	21.2	20	21.1
3	20211026BS06	1	UU试验	0.13	0.37	98	0	-3	8	7.7	0	9.1	0.01	6.4	87	0	0	1	1	1	0.01	12	96.4	90	1.07	150.2	3.2	0	100.1	92.1	0.94	0	-0.01	21.2	20	21.1
4	20211026BS06	1	UU试验	0.23	0.48	98	0	-3	7	9.4	0	9.1	0.04	7.8	87	0	0	1	1	1	0.05	12	98.8	91	1.09	150.9	3.9	0	100.6	93.6	0.93	0	-0.03	21.2	20	21.1
5	20211026BS06	1	UU试验	0.28	0.53	98	0	-3	7	11.1	0	9.1	0.06	9.3	87	0	0	1	1	1	0.08	12	100.3	91	1.1	151.65	4.65	0	101.1	94.1	0.91	0	-0.04	21.1	20	21.1
6	20211026BS06	1	UU试验	0.37	0.61	98	0	-3	8	15.4	0	9.1	0.09	12.8	87	0	0	1	1	1	0.11	12	102.8	90	1.14	153.4	6.4	0	102.3	94.3	0.88	0	-0.06	21.2	20	21.1
7	20211026BS06	1	UU试验	0.4	0.63	98	0	-3	8	24.8	0	9.1	0.12	20.7	87	0	0	1	1	1	0.15	12	110.7	90	1.23	157.35	10.35	0	104.9	96.9	0.83	0	-0.08	21.1	20	21.1
8	20211026BS06	1	UU试验	0.48	0.7	98	0	-3	8	30.8	0	9.1	0.15	25.7	87	0	0	1	1	1	0.19	12	115.7	90	1.29	159.85	12.85	0	106.6	98.6	0.79	0	-0.1	21.2	20	21.1
9	20211026BS06	1	UU试验	0.57	0.75	98	0	-3	8	35.9	0	9.1	0.18	29.9	87	0	0	1	1	1	0.23	12	119.9	90	1.33	161.95	14.95	0	108	100	0.77	0	-0.12	21.1	20	21.1
10	20211026BS06	1	UU试验	0.65	0.81	98	0	-3	8	41.1	0	9.1	0.24	34.3	87	0	0	1	1	1	0.3	12.06	124.3	90	1.38	164.15	17.15	0	109.4	101.4	0.74	0	-0.15	21.1	20	21.1
11	20211026BS06	1	UU试验	0.73	0.86	98	0	-3	8	42.8	0	9.1	0.27	35.5	87	0	0	1	1	1	0.34	12.06	125.5	90	1.39	164.75	17.75	0	109.8	101.8	0.73	0	-0.17	21.1	20	21.1
12	20211026BS06	1	UU试验	0.82	0.9	98	0	-3	8	48.8	0	9.1	0.33	40.5	87	0	0	1	1	1	0.41	12.06	130.5	90	1.45	167.25	20.25	0	111.5	103.5	0.71	0	-0.21	21.1	20	21.1
13	20211026BS06	1	UU试验	0.9	0.95	98	0	-3	8	50.5	0	9.1	0.38	41.9	87	0	0	1	1	1	0.48	12.06	131.9	90	1.47	167.95	20.95	0	112	104	0.7	0	-0.24	21.1	20	21.1
14	20211026BS06	1	UU试验	0.98	0.99	98	0	-3	8	54.7	0	9.1	0.45	45.4	87	0	0	1	1	1	0.56	12.06	135.4	90	1.5	169.7	22.7	0	113.1	105.1	0.68	0	-0.28	21.1	20	21.1
15	20211026BS06	1	UU试验	1.07	1.03	98	0	-3	8	57.3	0	9.1	0.5	47.5	87	0	0	1	1	1	0.63	12.06	137.5	90	1.53	170.75	23.75	0	113.8	105.8	0.67	0	-0.32	21.1	20.1	21.1
16	20211026BS06	1	UU试验	1.15	1.07	98	0	-3	8	60.7	0	9.1	0.57	50.3	87	0	0	1	1	1	0.71	12.06	140.3	90	1.56	172.15	25.15	0	114.8	106.8	0.66	0	-0.36	21.1	20	21.1
17	20211026BS06	1	UU试验	1.23	1.11	98	0	-3	8	64.2	0	9.1	0.63	53.2	87	0	0	1	1	1	0.79	12.12	143.2	90	1.59	173.6	26.6	0	115.7	107.7	0.65	0	-0.4	21.1	20.1	21.1
18	20211026BS06	1	UU试验	1.32	1.15	98	0	-3	8	68.4	0	9.1	0.71	56.4	87	0	0	1	1	1	0.89	12.12	146.4	90	1.63	175.2	28.2	0	116.8	108.8	0.63	0	-0.45	21.1	20.1	21.1
19	20211026BS06	1	UU试验	1.4	1.18	98	0	-3	8	71	0	9.1	0.77	58.6	87	0	0	1	1	1	0.96	12.12	148.6	90	1.65	176.3	29.3	0	117.5	109.5	0.63	0	-0.48	21.1	20.1	21.1
20	20211026BS06	1	UU试验	1.48	1.22	98	0	-3	8	72.7	0	9.1	0.87	60	87	0	0	1	1	1	1.09	12.12	150	90	1.67	177	30	0	118	110	0.62	0	-0.55	21.1	20.1	21.1
21	20211026BS06	1	UU试验	1.57	1.25	97	0	-3	8	74.4	0	9.1	0.93	61.4	87	0	0	1	1	1	1.16	12.12	150.4	89	1.69	176.2	30.7	0	117.5	109.5	0.61	0	-0.58	21.1	20.1	21.1
22	20211026BS06	1	UU试验	1.65	1.28	97	0	-3	8	90.7	0	9.1	1.03	74.8	87	0	0	1	1	1	1.29	12.19	163.8	89	1.84	182.9	37.4	0	121.9	113.9	0.56	0	-0.65	21.1	20.1	21.1
23	20211026BS06	1	UU试验	1.73	1.32	98	0	-3	8	124	0	10.9	1.09	101.7	87	0	0	1	1	1	1.36	12.19	191.7	90	2.13	197.85	50.85	0	131.9	123.9	0.49	0	-0.68	21.1	20.1	21.2
24	20211026BS06	1	UU试验	1.82	1.35	98	0	-3	8	160	0	9.1	1.2	131.3	87	0	0	1	1	1	1.5	12.19	221.3	90	2.46	212.65	65.65	0	141.8	133.8	0.43	0	-0.75	21.1	20.1	21.1
25	20211026BS06	1	UU试验	1.9	1.38	98	0	-3	8	181.4	0	10.9	1.27	148.8	87	0	0	1	1	1	1.59	12.19	238.8	90	2.65	221.4	74.4	0	147.6	139.6	0.4	0	-0.8	21.2	20.1	21.2
26	20211026BS06	1	UU试验	1.98	1.41	98	0	-3	9	209.6	0	10.9	1.38	171.9	87	0	0	1	1	1	1.73	12.19	260.9	89	2.93	232.95	85.95	0	155.3	146.3	0.36	0	-0.87	21.2	20.1	21.2
27	20211026BS06	1	UU试验	2.07	1.44	98	0	-3	8	226.7	0	10.9	1.45	186	87	0	0	1	1	1	1.81	12.25	276	90	3.07	240	93	0	160	152	0.35	0	-0.91	21.2	20.1	21.2
28	20211026BS06	1	UU试验	2.15	1.47	98	0	-3	9	251.5	0	10.9	1.56	205.3	87	0	0	1	1	1	1.95	12.25	294.3	89	3.31	249.65	102.65	0	166.4	157.4	0.32	0	-0.98	21.1	20.1	21.2
29	20211026BS06	1	UU试验	2.23	1.49	98	0	-3	9	268.6	0	10.9	1.64	219.3	87	0	0	1	1	1	2.05	12.25	308.3	89	3.46	256.65	109.65	0	171.1	162.1	0.31	0	-1.02	21.2	20.2	21.2
30	20211026BS06	1	UU试验	2.32	1.52	98	0	-3	9	293.4	0	10.9	1.75	239.5	87	0	0	1	1	1	2.19	12.25	328.5	89	3.69	266.75	119.75	0	177.8	168.8	0.29	0	-1.1	21.2	20.1	21.2
31	20211026BS06	1	UU试验	2.4	1.55	98	0	-3	9	308	0	10.9	1.82	251.4	87	0	0	1	1	1	2.28	12.31	340.4	89	3.82	272.7	125.7	0	181.8	172.8	0.28	0	-1.14	21.2	20.2	21.2
32	20211026BS06	1	UU试验	2.48	1.58	98	0	-3	9	331.1	0	10.9	1.93	269	87	0	0	1	1	1	2.41	12.31	358	89	4.02	281.5	134.5	0	187.7	178.7	0.27	0	-1.21	21.2	20.1	21.2
33	20211026BS06	1	UU试验	2.57	1.6	99	0	-3	9	346.5	0	12.8	2.01	281.5	87	0	0	1	1	1	2.51	12.31	371.5	90	4.13	289.25	140.75	0	192.8	183.8	0.26	0	-1.25	21.2	20.2	21.2
34	20211026BS06	1	UU试验	2.65	1.63	99	0	-3	10	368.7	0	10.9	2.12	299.5	87	0	0	1	1	1	2.65	12.31	388.5	89	4.37	298.25	149.75	0	198.8	188.8	0.25	0	-1.33	21.2	20.2	21.2
35	20211026BS06	1	UU试验	2.73	1.65	98	0	-3	10	382.4	0	10.9	2.2	310.6	87	0	0	1	1	1	2.75	12.31	398.6	88	4.53	302.3	155.3	0	201.5	191.5	0.24	0	-1.38	21.2	20.2	21.3
36	20211026BS06	1	UU试验	2.82	1.68	99	0	-3	10	402.9	0	12.8	2.31	327.3	87	0	0	1	1	1	2.89	12.37	416.3	89	4.68	312.15	163.65	0	208.1	198.1	0.23	0	-1.45	21.2	20.2	21.2
37	20211026BS06	1	UU试验	2.9	1.7	98	0	-3	10	415.7	0	10.9	2.39	336.1	87	0	0	1	1	1	2.99	12.37	424.1	88	4.82	315.05	168.05	0	210	200	0.23	0	-1.5	21.1	20.2	21.2
38	20211026BS06	1	UU试验	2.98	1.73	99	0	-3	10	437.1	0	10.9	2.5	353.4	87	0	0	1	1	1	3.13	12.37	442.4	89	4.97	325.2	176.7	0	216.8	206.8	0.22	0	-1.57	21.2	20.2	21.2
39	20211026BS06	1	UU试验	3.07	1.75	98	0	-3	10	450.8	0	12.8	2.57	364.4	87	0	0	1	1	1	3.21	12.37	452.4	88	5.14	329.2	182.2	0	219.5	209.5	0.21	0	-1.61	21.2	20.2	21.2
40	20211026BS06	1	UU试验	3.15	1.77	98	0	-3	10	467.9	0	12.8	2.68	378.3	87	0	0	1	1	1	3.35	12.43	466.3	88	5.3	336.15	189.15	0	224.1	214.1	0.21	0	-1.68	21.2	20.2	21.3
41	20211026BS06	1	UU试验	3.23	1.8	98	0	-3	10	478.2	0	10.9	2.76	384.7	87	0	0	1	1	1	3.45	12.43	472.7	88	5.37	339.35	192.35	0	226.2	216.2	0.2	0	-1.73	21.2	20.2	21.2
42	20211026BS06	1	UU试验	3.32	1.82	98	0	-3	10	495.3	0	12.8	2.87	398.5	87	0	0	1	1	1	3.59	12.43	486.5	88	5.53	346.25	199.25	0	230.8	220.8	0.2	0	-1.8	21.2	20.2	21.2
43	20211026BS06	1	UU试验	3.4	1.84	98	0	-3	10	506.4	0	12.8	2.94	407.4	87	0	0	1	1	1	3.68	12.43	495.4	88	5.63	350.7	203.7	0	233.8	223.8	0.19	0	-1.84	21.1	20.1	21.1
44	20211026BS06	1	UU试验	3.48	1.87	98	0	-3	11	521.8	0	12.8	3.05	419.8	87	0	0	1	1	1	3.81	12.5	506.8	87	5.83	356.9	209.9	0	237.9	226.9	0.19	0	-1.91	21.2	20.1	21.1
45	20211026BS06	1	UU试验	3.57	1.89	98	0	-3	10	532.9	0	12.8	3.12	426.3	87	0	0	1	1	1	3.9	12.5	514.3	88	5.84	360.15	213.15	0	240.1	230.1	0.19	0	-1.95	21.1	20.1	21.1
46	20211026BS06	1	UU试验	3.65	1.91	98	0	-3	11	548.3	0	12.8	3.22	438.6	87	0	0	1	1	1	4.03	12.5	525.6	87	6.04	366.3	219.3	0	244.2	233.2	0.18	0	-2.02	21.1	20.2	21.2
47	20211026BS06	1	UU试验	3.73	1.93	98	0	-3	11	556.9	0	12.8	3.3	445.5	87	0	0	1	1	1	4.13	12.5	532.5	87	6.12	369.75	222.75	0	246.5	235.5	0.18	0	-2.07	21.1	20.2	21.2
48	20211026BS06	1	UU试验	3.82	1.95	98	0	-3	10	571.4	0	10.9	3.4	457.1	87	0	0	1	1	1	4.25	12.56	545.1	88	6.19	375.55	228.55	0	250.4	240.4	0.18	0	-2.13	21.1	20.1	21.1
49	20211026BS06	1	UU试验	3.9	1.97	99	0	-3	11	580	0	12.8	3.48	461.8	87	0	0	1	1	1	4.35	12.56	549.8	88	6.25	379.4	230.9	0	252.9	241.9	0.18	0	-2.17	21.1	20.1	21.1
50	20211026BS06	1	UU试验	3.98	2	99	0	-3	11	592	0	12.8	3.58	471.3	87	0	0	1	1	1	4.47	12.56	559.3	88	6.36	384.15	235.65	0	256.1	245.1	0.17	0	-2.24	21.1	20.1	21.1
51	20211026BS06	1	UU试验	4.07	2.02	98	0	-3	11	599.7	0	12.8	3.65	477.5	87	0	0	1	1	1	4.56	12.56	564.5	87	6.49	385.75	238.75	0	257.2	246.2	0.17	0	-2.28	21.1	20.1	21.1
52	20211026BS06	1	UU试验	4.15	2.04	98	0	-3	11	609.9	0	12.8	3.76	485.6	87	0	0	1	1	1	4.7	12.62	572.6	87	6.58	389.8	242.8	0	259.9	248.9	0.17	0	-2.35	21.1	20.1	21.1
53	20211026BS06	1	UU试验	4.23	2.06	98	0	-3	11	615.9	0	12.8	3.83	488	87	0	0	1	1	1	4.79	12.62	575	87	6.61	391	244	0	260.7	249.7	0.17	0	-2.4	21.1	20.1	21.1
54	20211026BS06	1	UU试验	4.32	2.08	99	0	-3	11	626.2	0	12.8	3.94	496.2	87	0	0	1	1	1	4.93	12.62	584.2	88	6.64	396.6	248.1	0	264.4	253.4	0.17	0	-2.47	21.1	20.1	21.1
55	20211026BS06	1	UU试验	4.4	2.1	98	0	-3	11	633	0	12.8	4.01	501.6	87	0	0	1	1	1	5.01	12.62	588.6	87	6.77	397.8	250.8	0	265.2	254.2	0.16	0	-2.51	21.1	20.1	21.1
56	20211026BS06	1	UU试验	4.48	2.12	98	0	-3	11	643.3	0	12.8	4.11	509.7	87	0	0	1	1	1	5.14	12.62	596.7	87	6.86	401.85	254.85	0	267.9	256.9	0.16	0	-2.57	21.1	20.1	21.1
57	20211026BS06	1	UU试验	4.57	2.14	98	0	-3	11	649.3	0	12.8	4.18	514.5	87	0	0	1	1	1	5.22	12.69	601.5	87	6.91	404.25	257.25	0	269.5	258.5	0.16	0	-2.61	21.1	20.2	21.1
58	20211026BS06	1	UU试验	4.65	2.16	98	0	-3	11	657.8	0	12.8	4.29	518.4	87	0	0	1	1	1	5.36	12.69	605.4	87	6.96	406.2	259.2	0	270.8	259.8	0.16	0	-2.68	21.1	20.2	21.1
59	20211026BS06	1	UU试验	4.73	2.18	98	0	-3	11	663	0	12.8	4.36	522.5	87	0	0	1	1	1	5.45	12.69	609.5	87	7.01	408.25	261.25	0	272.2	261.2	0.16	0	-2.73	21.1	20.2	21.1
60	20211026BS06	1	UU试验	4.82	2.19	98	0	-3	11	671.5	0	12.8	4.46	529.2	87	0	0	1	1	1	5.58	12.69	616.2	87	7.08	411.6	264.6	0	274.4	263.4	0.16	0	-2.79	21.1	20.2	21.1
61	20211026BS06	1	UU试验	4.9	2.21	98	0	-3	11	677.5	0	12.8	4.54	533.9	87	0	0	1	1	1	5.68	12.75	620.9	87	7.14	413.95	266.95	0	276	265	0.16	0	-2.84	21.1	20.2	21.1
62	20211026BS06	1	UU试验	4.98	2.23	98	0	-3	11	684.4	0	12.8	4.64	536.8	87	0	0	1	1	1	5.8	12.75	623.8	87	7.17	415.4	268.4	0	276.9	265.9	0.15	0	-2.9	21.1	20.2	21.1
63	20211026BS06	1	UU试验	5.07	2.25	98	0	-3	11	689.5	0	12.8	4.72	540.8	87	0	0	1	1	1	5.9	12.75	627.8	87	7.22	417.4	270.4	0	278.3	267.3	0.15	0	-2.95	21.1	20.2	21.1
64	20211026BS06	1	UU试验	5.15	2.27	98	0	-3	11	696.3	0	12.8	4.83	546.1	87	0	0	1	1	1	6.04	12.75	633.1	87	7.28	420.05	273.05	0	280	269	0.15	0	-3.02	21.1	20.2	21.1
65	20211026BS06	1	UU试验	5.23	2.29	98	0	-3	11	700.6	0	12.8	4.91	549.5	87	0	0	1	1	1	6.14	12.81	636.5	87	7.32	421.75	274.75	0	281.2	270.2	0.15	0	-3.07	21.1	20.2	21.1
66	20211026BS06	1	UU试验	5.32	2.31	98	0	-3	11	708.3	0	12.8	5.01	552.9	87	0	0	1	1	1	6.26	12.81	639.9	87	7.36	423.45	276.45	0	282.3	271.3	0.15	0	-3.13	21.1	20.2	21.1
67	20211026BS06	1	UU试验	5.4	2.32	98	0	-3	11	712.6	0	12.8	5.09	556.3	87	0	0	1	1	1	6.36	12.81	643.3	87	7.39	425.15	278.15	0	283.4	272.4	0.15	0	-3.18	21.1	20.2	21.1
68	20211026BS06	1	UU试验	5.48	2.34	98	0	-3	11	719.4	0	12.8	5.2	561.6	87	0	0	1	1	1	6.5	12.81	648.6	87	7.46	427.8	280.8	0	285.2	274.2	0.15	0	-3.25	21.1	20.2	21.1
69	20211026BS06	1	UU试验	5.57	2.36	98	0	-3	11	723.7	0	12.8	5.28	564.9	87	0	0	1	1	1	6.6	12.88	651.9	87	7.49	429.45	282.45	0	286.3	275.3	0.15	0	-3.3	21.1	20.2	21.1
70	20211026BS06	1	UU试验	5.65	2.38	98	0	-3	11	729.7	0	12.8	5.39	566.5	87	0	0	1	1	1	6.74	12.88	653.5	87	7.51	430.25	283.25	0	286.8	275.8	0.15	0	-3.37	21.1	20.2	21.1
71	20211026BS06	1	UU试验	5.73	2.39	98	0	-3	11	734	0	12.8	5.47	569.9	87	0	0	1	1	1	6.84	12.88	656.9	87	7.55	431.95	284.95	0	288	277	0.15	0	-3.42	21.1	20.2	21.1
72	20211026BS06	1	UU试验	5.82	2.41	98	0	-3	11	740	0	12.8	5.59	574.5	87	0	0	1	1	1	6.99	12.88	661.5	87	7.6	434.25	287.25	0	289.5	278.5	0.15	0	-3.5	21.1	20.2	21.1
73	20211026BS06	1	UU试验	5.9	2.43	98	0	-3	11	744.2	0	12.8	5.67	577.8	87	0	0	1	1	1	7.09	12.94	664.8	87	7.64	435.9	288.9	0	290.6	279.6	0.15	0	-3.55	21.1	20.2	21.1
74	20211026BS06	1	UU试验	5.98	2.45	98	0	-3	11	751.1	0	12.8	5.78	580.4	87	0	0	1	1	1	7.23	12.94	667.4	87	7.67	437.2	290.2	0	291.5	280.5	0.14	0	-3.62	21.1	20.2	21.1
75	20211026BS06	1	UU试验	6.07	2.46	98	0	-3	11	754.5	0	12.8	5.86	583.1	87	0	0	1	1	1	7.33	12.94	670.1	87	7.7	438.55	291.55	0	292.4	281.4	0.14	0	-3.67	21.1	20.2	21.1
76	20211026BS06	1	UU试验	6.15	2.48	98	0	-3	11	759.6	0	12.8	5.98	587	87	0	0	1	1	1	7.48	12.94	674	87	7.75	440.5	293.5	0	293.7	282.7	0.14	0	-3.74	21.1	20.2	21.1
77	20211026BS06	1	UU试验	6.23	2.5	98	0	-3	11	763.1	0	12.8	6.05	589.7	87	0	0	1	1	1	7.56	13	676.7	87	7.78	441.85	294.85	0	294.6	283.6	0.14	0	-3.78	21.1	20.2	21.1
78	20211026BS06	1	UU试验	6.32	2.51	98	0	-3	11	770.8	0	12.8	6.17	592.9	87	0	0	1	1	1	7.71	13	679.9	87	7.81	443.45	296.45	0	295.6	284.6	0.14	0	-3.86	21.1	20.2	21.1
79	20211026BS06	1	UU试验	6.4	2.53	98	0	-3	11	773.3	0	12.8	6.25	594.8	87	0	0	1	1	1	7.81	13	681.8	87	7.84	444.4	297.4	0	296.3	285.3	0.14	0	-3.91	21.1	20.2	21.1
80	20211026BS06	1	UU试验	6.48	2.55	98	0	-3	11	779.3	0	12.8	6.36	599.5	87	0	0	1	1	1	7.95	13.07	686.5	87	7.89	446.75	299.75	0	297.8	286.8	0.14	0	-3.98	21.1	20.2	21.1
81	20211026BS06	1	UU试验	6.57	2.56	98	0	-3	11	782.7	0	12.8	6.44	598.9	87	0	0	1	1	1	8.05	13.07	685.9	87	7.88	446.45	299.45	0	297.6	286.6	0.14	0	-4.03	21.1	20.2	21.1
82	20211026BS06	1	UU试验	6.65	2.58	99	0	-3	11	787	0	12.8	6.56	602.1	87	0	0	1	1	1	8.2	13.07	690.1	88	7.84	449.55	301.05	0	299.7	288.7	0.14	0	-4.1	21.1	20.2	21.1
83	20211026BS06	1	UU试验	6.73	2.59	98	0	-3	11	790.4	0	12.8	6.64	604.7	87	0	0	1	1	1	8.3	13.07	691.7	87	7.95	449.35	302.35	0	299.6	288.6	0.14	0	-4.15	21.1	20.2	21.1
84	20211026BS06	1	UU试验	6.82	2.61	98	0	-3	11	796.4	0	12.8	6.76	609.3	87	0	0	1	1	1	8.45	13.13	696.3	87	8	451.65	304.65	0	301.1	290.1	0.14	0	-4.22	21.1	20.2	21.1
85	20211026BS06	1	UU试验	6.9	2.63	98	0	-3	11	799	0	12.8	6.84	608.5	87	0	0	1	1	1	8.55	13.13	695.5	87	7.99	451.25	304.25	0	300.8	289.8	0.14	0	-4.28	21.1	20.2	21.1
86	20211026BS06	1	UU试验	6.98	2.64	99	0	-3	12	804.1	0	12.8	6.96	612.4	87	0	0	1	1	1	8.7	13.13	699.4	87	8.04	454.7	306.2	0	303.1	291.1	0.14	0	-4.35	21.1	20.2	21.1
87	20211026BS06	1	UU试验	7.07	2.66	99	0	-3	11	806.7	0	12.8	7.04	614.4	87	0	0	1	1	1	8.8	13.13	702.4	88	7.98	455.7	307.2	0	303.8	292.8	0.14	0	-4.4	21.1	20.2	21.1
88	20211026BS06	1	UU试验	7.15	2.67	98	0	-3	11	811	0	12.8	7.16	617.7	87	0	0	1	1	1	8.95	13.2	704.7	87	8.1	455.85	308.85	0	303.9	292.9	0.14	0	-4.47	21.1	20.2	21.1
89	20211026BS06	1	UU试验	7.23	2.69	99	0	-3	11	815.2	0	12.8	7.24	617.6	87	0	0	1	1	1	9.05	13.2	705.6	88	8.02	457.3	308.8	0	304.9	293.9	0.14	0	-4.53	21.1	20.2	21.1
90	20211026BS06	1	UU试验	7.32	2.7	99	0	-3	12	820.4	0	12.8	7.36	621.5	87	0	0	1	1	1	9.2	13.2	708.5	87	8.14	459.25	310.75	0	306.2	294.2	0.14	0	-4.6	21.1	20.2	21.1
91	20211026BS06	1	UU试验	7.4	2.72	99	0	-3	11	823.8	0	12.8	7.44	624.1	87	0	0	1	1	1	9.3	13.26	712.1	88	8.09	460.55	312.05	0	307	296	0.14	0	-4.65	21.1	20.2	21.1
92	20211026BS06	1	UU试验	7.48	2.74	99	0	-3	11	828.1	0	12.8	7.55	624.5	87	0	0	1	1	1	9.44	13.26	712.5	88	8.1	460.75	312.25	0	307.2	296.2	0.14	0	-4.72	21.1	20.2	21.1
93	20211026BS06	1	UU试验	7.57	2.75	99	0	-3	11	830.6	0	12.8	7.63	626.4	87	0	0	1	1	1	9.54	13.26	714.4	88	8.12	461.7	313.2	0	307.8	296.8	0.14	0	-4.77	21.1	20.2	21.1
94	20211026BS06	1	UU试验	7.65	2.77	99	0	-3	11	834.9	0	12.8	7.74	629.6	87	0	0	1	1	1	9.68	13.26	717.6	88	8.15	463.3	314.8	0	308.9	297.9	0.14	0	-4.84	21.1	20.2	21.1
95	20211026BS06	1	UU试验	7.73	2.78	99	0	-3	11	837.5	0	12.8	7.82	631.6	87	0	0	1	1	1	9.78	13.32	719.6	88	8.18	464.3	315.8	0	309.5	298.5	0.14	0	-4.89	21.1	20.2	21.1
96	20211026BS06	1	UU试验	7.82	2.8	98	0	-3	12	841.8	0	12.8	7.93	632	87	0	0	1	1	1	9.91	13.32	718	86	8.35	463	316	0	308.7	296.7	0.13	0	-4.96	21.1	20.2	21.1
97	20211026BS06	1	UU试验	7.9	2.81	98	0	-3	12	845.2	0	12.8	8	634.5	87	0	0	1	1	1	10	13.32	720.5	86	8.38	464.25	317.25	0	309.5	297.5	0.13	0	-5	21.1	20.2	21.1
98	20211026BS06	1	UU试验	7.98	2.83	98	0	-3	12	849.5	0	12.8	8.12	637.8	87	0	0	1	1	1	10.15	13.32	723.8	86	8.42	465.9	318.9	0	310.6	298.6	0.13	0	-5.08	21.1	20.2	21.1
99	20211026BS06	1	UU试验	8.07	2.84	98	0	-3	11	852	0	12.8	8.19	639.6	87	0	0	1	1	1	10.24	13.39	726.6	87	8.35	466.8	319.8	0	311.2	300.2	0.13	0	-5.12	21.1	20.2	21.1
100	20211026BS06	1	UU试验	8.15	2.85	99	0	-3	12	855.4	0	12.8	8.3	638.8	87	0	0	1	1	1	10.38	13.39	725.8	87	8.34	467.9	319.4	0	311.9	299.9	0.13	0	-5.19	21.1	20.2	21.1
101	20211026BS06	1	UU试验	8.23	2.87	98	0	-3	11	858.9	0	12.8	8.38	641.4	87	0	0	1	1	1	10.48	13.39	728.4	87	8.37	467.7	320.7	0	311.8	300.8	0.13	0	-5.24	21.1	20.2	21.1
102	20211026BS06	1	UU试验	8.32	2.88	99	0	-3	12	862.3	0	12.8	8.49	644	87	0	0	1	1	1	10.61	13.45	731	87	8.4	470.5	322	0	313.7	301.7	0.13	0	-5.31	21.1	20.2	21.1
103	20211026BS06	1	UU试验	8.4	2.9	99	0	-3	11	864	0	12.8	8.56	642.4	87	0	0	1	1	1	10.7	13.45	730.4	88	8.3	469.7	321.2	0	313.1	302.1	0.13	0	-5.35	21.1	20.2	21.1
104	20211026BS06	1	UU试验	8.48	2.91	99	0	-3	11	868.3	0	12.8	8.68	645.6	87	0	0	1	1	1	10.85	13.45	733.6	88	8.34	471.3	322.8	0	314.2	303.2	0.13	0	-5.43	21.1	20.2	21.1
105	20211026BS06	1	UU试验	8.57	2.93	99	0	-3	12	870	0	12.8	8.75	646.8	87	0	0	1	1	1	10.94	13.45	733.8	87	8.43	471.9	323.4	0	314.6	302.6	0.13	0	-5.47	21.1	20.2	21.1
106	20211026BS06	1	UU试验	8.65	2.94	99	0	-3	12	872.5	0	12.8	8.85	648.7	87	0	0	1	1	1	11.06	13.52	735.7	87	8.46	472.85	324.35	0	315.2	303.2	0.13	0	-5.53	21.1	20.2	21.1
107	20211026BS06	1	UU试验	8.73	2.96	98	0	-3	11	874.3	0	12.8	8.92	646.7	87	0	0	1	1	1	11.15	13.52	733.7	87	8.43	470.35	323.35	0	313.6	302.6	0.13	0	-5.58	21.1	20.2	21.1
108	20211026BS06	1	UU试验	8.82	2.97	98	0	-3	12	876.8	0	12.8	9.03	648.5	87	0	0	1	1	1	11.29	13.52	734.5	86	8.54	471.25	324.25	0	314.2	302.2	0.13	0	-5.64	21.1	20.2	21.1
109	20211026BS06	1	UU试验	8.9	2.98	98	0	-3	12	879.4	0	12.8	9.1	650.4	87	0	0	1	1	1	11.38	13.52	736.4	86	8.56	472.2	325.2	0	314.8	302.8	0.13	0	-5.69	21.1	20.2	21.1
110	20211026BS06	1	UU试验	8.98	3	98	0	-3	12	882.8	0	12.8	9.2	653	87	0	0	1	1	1	11.5	13.58	739	86	8.59	473.5	326.5	0	315.7	303.7	0.13	0	-5.75	21.1	20.2	21.1
111	20211026BS06	1	UU试验	9.07	3.01	98	0	-3	12	884.5	0	12.8	9.27	651.3	87	0	0	1	1	1	11.59	13.58	737.3	86	8.57	472.65	325.65	0	315.1	303.1	0.13	0	-5.8	21.1	20.2	21.1
112	20211026BS06	1	UU试验	9.15	3.02	98	0	-3	11	887.1	0	12.8	9.38	653.2	87	0	0	1	1	1	11.73	13.58	740.2	87	8.51	473.6	326.6	0	315.7	304.7	0.13	0	-5.87	21	20.2	21.1
113	20211026BS06	1	UU试验	9.23	3.04	99	0	-3	12	889.7	0	12.8	9.45	655.2	87	0	0	1	1	1	11.81	13.58	742.2	87	8.53	476.1	327.6	0	317.4	305.4	0.13	0	-5.91	21	20.2	21.1
114	20211026BS06	1	UU试验	9.32	3.05	99	0	-3	12	891.4	0	12.8	9.55	656.4	87	0	0	1	1	1	11.94	13.65	743.4	87	8.54	476.7	328.2	0	317.8	305.8	0.13	0	-5.97	21	20.2	21.1
115	20211026BS06	1	UU试验	9.4	3.07	99	0	-3	12	893.1	0	12.8	9.63	654.3	87	0	0	1	1	1	12.04	13.65	741.3	87	8.52	475.65	327.15	0	317.1	305.1	0.13	0	-6.02	21	20.2	21.1
116	20211026BS06	1	UU试验	9.48	3.08	99	0	-3	12	895.6	0	12.8	9.73	656.1	87	0	0	1	1	1	12.16	13.65	743.1	87	8.54	476.55	328.05	0	317.7	305.7	0.13	0	-6.08	21	20.2	21.1
117	20211026BS06	1	UU试验	9.57	3.09	99	0	-3	12	897.4	0	12.8	9.79	657.4	87	0	0	1	1	1	12.24	13.65	744.4	87	8.56	477.2	328.7	0	318.1	306.1	0.13	0	-6.12	21	20.2	21.1
118	20211026BS06	1	UU试验	9.65	3.11	99	0	-3	11	899.9	0	12.8	9.89	659.3	87	0	0	1	1	1	12.36	13.72	747.3	88	8.49	478.15	329.65	0	318.8	307.8	0.13	0	-6.18	21	20.2	21.1
119	20211026BS06	1	UU试验	9.73	3.12	99	0	-3	12	903.3	0	12.8	9.96	658.4	87	0	0	1	1	1	12.45	13.72	745.4	87	8.57	477.7	329.2	0	318.5	306.5	0.13	0	-6.23	21	20.2	21.1
120	20211026BS06	1	UU试验	9.82	3.13	98	0	-3	12	906.8	0	12.8	10.07	660.9	87	0	0	1	1	1	12.59	13.72	746.9	86	8.68	477.45	330.45	0	318.3	306.3	0.13	0	-6.3	21	20.2	21.1
121	20211026BS06	1	UU试验	9.9	3.15	98	0	-3	12	907.6	0	12.8	10.14	661.5	87	0	0	1	1	1	12.68	13.72	747.5	86	8.69	477.75	330.75	0	318.5	306.5	0.13	0	-6.34	21	20.2	21.1
122	20211026BS06	1	UU试验	9.98	3.16	98	0	-3	12	910.2	0	12.8	10.25	663.4	87	0	0	1	1	1	12.81	13.78	749.4	86	8.71	478.7	331.7	0	319.1	307.1	0.13	0	-6.41	21	20.2	21.1
123	20211026BS06	1	UU试验	10.07	3.17	99	0	-3	12	911.9	0	12.8	10.32	661.8	87	0	0	1	1	1	12.9	13.78	748.8	87	8.61	479.4	330.9	0	319.6	307.6	0.13	0	-6.45	21	20.2	21.1
124	20211026BS06	1	UU试验	10.15	3.19	99	0	-3	12	915.3	0	12.8	10.43	664.2	87	0	0	1	1	1	13.04	13.78	751.2	87	8.63	480.6	332.1	0	320.4	308.4	0.13	0	-6.52	21	20.2	21.1
125	20211026BS06	1	UU试验	10.23	3.2	99	0	-3	12	917	0	12.8	10.51	665.5	87	0	0	1	1	1	13.14	13.85	752.5	87	8.65	481.25	332.75	0	320.8	308.8	0.13	0	-6.57	21	20.2	21.1
126	20211026BS06	1	UU试验	10.32	3.21	99	0	-3	12	919.6	0	12.8	10.62	664	87	0	0	1	1	1	13.28	13.85	751	87	8.63	480.5	332	0	320.3	308.3	0.13	0	-6.64	21	20.2	21.1
127	20211026BS06	1	UU试验	10.4	3.22	99	0	-3	12	920.5	0	12.8	10.69	664.6	87	0	0	1	1	1	13.36	13.85	751.6	87	8.64	480.8	332.3	0	320.5	308.5	0.13	0	-6.68	21	20.2	21.1
128	20211026BS06	1	UU试验	10.48	3.24	99	0	-3	12	923.9	0	12.8	10.81	667.1	87	0	0	1	1	1	13.51	13.85	754.1	87	8.67	482.05	333.55	0	321.4	309.4	0.13	0	-6.76	21	20.2	21.1
129	20211026BS06	1	UU试验	10.57	3.25	99	0	-3	12	926.4	0	12.8	10.88	668.9	87	0	0	1	1	1	13.6	13.91	755.9	87	8.69	482.95	334.45	0	322	310	0.13	0	-6.8	21	20.2	21.1
130	20211026BS06	1	UU试验	10.65	3.26	99	0	-3	12	931.6	0	12.8	10.99	669.7	87	0	0	1	1	1	13.74	13.91	756.7	87	8.7	483.35	334.85	0	322.2	310.2	0.13	0	-6.87	21	20.2	21.1
131	20211026BS06	1	UU试验	10.73	3.28	100	0	-3	12	933.3	0	12.8	11.07	671	87	0	0	1	1	1	13.84	13.91	759	88	8.63	485.5	335.5	0	323.7	311.7	0.13	0	-6.92	21	20.2	21.1
132	20211026BS06	1	UU试验	10.82	3.29	99	0	-3	12	935.9	0	12.8	11.18	672.8	87	0	0	1	1	1	13.98	13.98	759.8	87	8.73	484.9	336.4	0	323.3	311.3	0.13	0	-6.99	21	20.2	21.1
133	20211026BS06	1	UU试验	10.9	3.3	99	0	-3	12	936.7	0	12.8	11.25	670	87	0	0	1	1	1	14.06	13.98	757	87	8.7	483.5	335	0	322.3	310.3	0.13	0	-7.03	21	20.2	21.1
134	20211026BS06	1	UU试验	10.98	3.31	99	0	-3	12	940.1	0	12.8	11.36	672.5	87	0	0	1	1	1	14.2	13.98	759.5	87	8.73	484.75	336.25	0	323.2	311.2	0.13	0	-7.1	21	20.2	21.1
135	20211026BS06	1	UU试验	11.07	3.33	99	0	-3	12	941.8	0	12.8	11.44	673.7	87	0	0	1	1	1	14.3	13.98	760.7	87	8.74	485.35	336.85	0	323.6	311.6	0.13	0	-7.15	21	20.3	21.1
136	20211026BS06	1	UU试验	11.15	3.34	99	0	-3	12	945.3	0	12.8	11.55	676.2	87	0	0	1	1	1	14.44	14.05	763.2	87	8.77	486.6	338.1	0	324.4	312.4	0.13	0	-7.22	21	20.2	21.1
137	20211026BS06	1	UU试验	11.23	3.35	99	0	-3	12	947	0	12.8	11.62	674	87	0	0	1	1	1	14.53	14.05	761	87	8.75	485.5	337	0	323.7	311.7	0.13	0	-7.27	21	20.3	21.1
138	20211026BS06	1	UU试验	11.32	3.36	99	0	-3	12	950.4	0	12.8	11.74	676.4	87	0	0	1	1	1	14.68	14.05	763.4	87	8.77	486.7	338.2	0	324.5	312.5	0.13	0	-7.34	21	20.3	21.1
139	20211026BS06	1	UU试验	11.4	3.38	99	0	-3	12	953	0	12.8	11.81	678.3	87	0	0	1	1	1	14.76	14.11	765.3	87	8.8	487.65	339.15	0	325.1	313.1	0.13	0	-7.38	21	20.3	21.1
140	20211026BS06	1	UU试验	11.48	3.39	99	0	-3	12	955.5	0	12.8	11.93	677.2	87	0	0	1	1	1	14.91	14.11	764.2	87	8.78	487.1	338.6	0	324.7	312.7	0.13	0	-7.46	21	20.3	21.1
141	20211026BS06	1	UU试验	11.57	3.4	99	0	-3	12	956.4	0	12.8	12	677.8	87	0	0	1	1	1	15	14.11	764.8	87	8.79	487.4	338.9	0	324.9	312.9	0.13	0	-7.5	21	20.3	21.1
142	20211026BS06	1	UU试验	11.65	3.41	99	0	-3	12	959.8	0	12.8	12.11	680.2	87	0	0	1	1	1	15.14	14.11	767.2	87	8.82	488.6	340.1	0	325.7	313.7	0.13	0	-7.57	21	20.3	21.1
143	20211026BS06	1	UU试验	11.73	3.43	99	0	-3	12	962.4	0	12.8	12.19	682.1	87	0	0	1	1	1	15.24	14.18	769.1	87	8.84	489.55	341.05	0	326.4	314.4	0.13	0	-7.62	21	20.3	21.1
144	20211026BS06	1	UU试验	11.82	3.44	98	0	-3	12	964.1	0	12.8	12.3	679.9	87	0	0	1	1	1	15.38	14.18	765.9	86	8.91	486.95	339.95	0	324.6	312.6	0.13	0	-7.69	21	20.3	21.1
145	20211026BS06	1	UU试验	11.9	3.45	99	0	-3	12	964.9	0	12.8	12.38	680.5	87	0	0	1	1	1	15.48	14.18	767.5	87	8.82	488.75	340.25	0	325.8	313.8	0.13	0	-7.74	21	20.3	21.1
146	20211026BS06	1	UU试验	11.98	3.46	99	0	-3	12	967.5	0	12.8	12.49	682.3	87	0	0	1	1	1	15.61	14.25	769.3	87	8.84	489.65	341.15	0	326.4	314.4	0.13	0	-7.81	21	20.3	21.1
147	20211026BS06	1	UU试验	12.07	3.47	99	0	-3	12	970.1	0	12.8	12.56	680.8	87	0	0	1	1	1	15.7	14.25	767.8	87	8.83	488.9	340.4	0	325.9	313.9	0.13	0	-7.85	21	20.3	21.1
148	20211026BS06	1	UU试验	12.15	3.49	99	0	-3	12	972.6	0	12.8	12.67	682.5	87	0	0	1	1	1	15.84	14.25	769.5	87	8.84	489.75	341.25	0	326.5	314.5	0.13	0	-7.92	21	20.3	21.1
149	20211026BS06	1	UU试验	12.23	3.5	99	0	-3	12	974.3	0	12.8	12.75	683.7	87	0	0	1	1	1	15.94	14.25	770.7	87	8.86	490.35	341.85	0	326.9	314.9	0.13	0	-7.97	21	20.3	21.1
150	20211026BS06	1	UU试验	12.32	3.51	99	0	-3	12	977.8	0	12.8	12.86	686.2	87	0	0	1	1	1	16.08	14.31	773.2	87	8.89	491.6	343.1	0	327.7	315.7	0.13	0	-8.04	21	20.3	21.1
151	20211026BS06	1	UU试验	12.4	3.52	99	0	-3	12	980.3	0	12.8	12.93	685	87	0	0	1	1	1	16.16	14.31	772	87	8.87	491	342.5	0	327.3	315.3	0.13	0	-8.08	21	20.3	21.1
152	20211026BS06	1	UU试验	12.48	3.53	99	0	-3	12	982.9	0	12.8	13.04	686.9	87	0	0	1	1	1	16.3	14.31	773.9	87	8.9	491.95	343.45	0	328	316	0.13	0	-8.15	21	20.3	21.1
153	20211026BS06	1	UU试验	12.57	3.54	99	0	-3	12	984.6	0	12.8	13.11	688.1	87	0	0	1	1	1	16.39	14.38	775.1	87	8.91	492.55	344.05	0	328.4	316.4	0.13	0	-8.2	21	20.3	21.1
154	20211026BS06	1	UU试验	12.65	3.56	98	0	-3	12	985.5	0	12.8	13.22	685.3	87	0	0	1	1	1	16.53	14.38	771.3	86	8.97	489.65	342.65	0	326.4	314.4	0.13	0	-8.27	21	20.3	21.1
155	20211026BS06	1	UU试验	12.73	3.57	99	0	-3	12	988	0	12.8	13.29	687.1	87	0	0	1	1	1	16.61	14.38	774.1	87	8.9	492.05	343.55	0	328	316	0.13	0	-8.31	21	20.3	21.1
156	20211026BS06	1	UU试验	12.82	3.58	99	0	-3	12	990.6	0	12.8	13.39	688.9	87	0	0	1	1	1	16.74	14.45	775.9	87	8.92	492.95	344.45	0	328.6	316.6	0.13	0	-8.37	21	20.3	21.1
157	20211026BS06	1	UU试验	12.9	3.59	99	0	-3	12	991.5	0	12.8	13.47	686.2	87	0	0	1	1	1	16.84	14.45	773.2	87	8.89	491.6	343.1	0	327.7	315.7	0.13	0	-8.42	21	20.3	21.1
158	20211026BS06	1	UU试验	12.98	3.6	99	0	-3	12	994	0	12.8	13.58	687.9	87	0	0	1	1	1	16.98	14.45	774.9	87	8.91	492.45	343.95	0	328.3	316.3	0.13	0	-8.49	21	20.3	21.1
159	20211026BS06	1	UU试验	13.07	3.61	99	0	-3	12	995.7	0	12.8	13.65	689.1	87	0	0	1	1	1	17.06	14.45	776.1	87	8.92	493.05	344.55	0	328.7	316.7	0.13	0	-8.53	21	20.3	21.1
160	20211026BS06	1	UU试验	13.15	3.63	99	0	-3	12	998.3	0	12.8	13.75	690.9	87	0	0	1	1	1	17.19	14.51	777.9	87	8.94	493.95	345.45	0	329.3	317.3	0.13	0	-8.6	21	20.3	21.1
161	20211026BS06	1	UU试验	13.23	3.64	99	0	-3	12	1000	0	12.8	13.81	689.2	87	0	0	1	1	1	17.26	14.51	776.2	87	8.92	493.1	344.6	0	328.7	316.7	0.13	0	-8.63	21	20.3	21.1
162	20211026BS06	1	UU试验	13.32	3.65	99	0	-3	12	1002.6	0	12.8	13.92	691	87	0	0	1	1	1	17.4	14.51	778	87	8.94	494	345.5	0	329.3	317.3	0.13	0	-8.7	21	20.3	21.1
163	20211026BS06	1	UU试验	13.4	3.66	99	0	-3	12	1003.4	0	12.8	13.99	691.5	87	0	0	1	1	1	17.49	14.51	778.5	87	8.95	494.25	345.75	0	329.5	317.5	0.13	0	-8.74	21	20.3	21.1
164	20211026BS06	1	UU试验	13.48	3.67	99	0	-3	12	1006	0	12.8	14.09	693.3	87	0	0	1	1	1	17.61	14.58	780.3	87	8.97	495.15	346.65	0	330.1	318.1	0.12	0	-8.81	21	20.3	21.1
165	20211026BS06	1	UU试验	13.57	3.68	99	0	-3	12	1008.6	0	12.8	14.15	691.8	87	0	0	1	1	1	17.69	14.58	778.8	87	8.95	494.4	345.9	0	329.6	317.6	0.13	0	-8.85	21	20.3	21.1
166	20211026BS06	1	UU试验	13.65	3.69	99	0	-3	12	1011.1	0	12.8	14.25	693.5	87	0	0	1	1	1	17.81	14.58	780.5	87	8.97	495.25	346.75	0	330.2	318.2	0.12	0	-8.91	21	20.3	21.1
167	20211026BS06	1	UU试验	13.73	3.71	99	0	-3	12	1012	0	12.8	14.32	694.1	87	0	0	1	1	1	17.9	14.65	781.1	87	8.98	495.55	347.05	0	330.4	318.4	0.12	0	-8.95	21	20.3	21.1
168	20211026BS06	1	UU试验	13.82	3.72	99	0	-3	12	1013.7	0	12.8	14.42	691.9	87	0	0	1	1	1	18.02	14.65	778.9	87	8.95	494.45	345.95	0	329.6	317.6	0.13	0	-9.01	21	20.3	21.1
169	20211026BS06	1	UU试验	13.9	3.73	99	0	-3	12	1014.6	0	12.8	14.49	692.6	87	0	0	1	1	1	18.11	14.65	779.6	87	8.96	494.8	346.3	0	329.9	317.9	0.13	0	-9.06	21	20.3	21.1
170	20211026BS06	1	UU试验	13.98	3.74	99	0	-3	12	1016.3	0	12.8	14.59	693.7	87	0	0	1	1	1	18.24	14.65	780.7	87	8.97	495.35	346.85	0	330.2	318.2	0.12	0	-9.12	21	20.3	21.1
171	20211026BS06	1	UU试验	14.07	3.75	99	0	-3	12	1017.1	0	12.8	14.66	694.3	87	0	0	1	1	1	18.33	14.72	781.3	87	8.98	495.65	347.15	0	330.4	318.4	0.12	0	-9.16	21	20.3	21.1
172	20211026BS06	1	UU试验	14.15	3.76	98	0	-3	12	1019.7	0	12.8	14.76	692.7	87	0	0	1	1	1	18.45	14.72	778.7	86	9.05	493.35	346.35	0	328.9	316.9	0.12	0	-9.23	21	20.3	21.1
173	20211026BS06	1	UU试验	14.23	3.77	99	0	-3	12	1020.5	0	12.8	14.83	693.3	87	0	0	1	1	1	18.54	14.72	780.3	87	8.97	495.15	346.65	0	330.1	318.1	0.12	0	-9.27	21	20.3	21.1
174	20211026BS06	1	UU试验	14.32	3.78	99	0	-3	12	1021.4	0	12.8	14.93	693.9	87	0	0	1	1	1	18.66	14.79	780.9	87	8.98	495.45	346.95	0	330.3	318.3	0.12	0	-9.33	21	20.3	21.1
175	20211026BS06	1	UU试验	14.4	3.79	99	0	-3	12	1023.1	0	12.8	15	691.8	87	0	0	1	1	1	18.75	14.79	778.8	87	8.95	494.4	345.9	0	329.6	317.6	0.13	0	-9.38	21	20.3	21.1
176	20211026BS06	1	UU试验	14.48	3.81	99	0	-3	12	1025.7	0	12.8	15.1	693.5	87	0	0	1	1	1	18.88	14.79	780.5	87	8.97	495.25	346.75	0	330.2	318.2	0.12	0	-9.44	21	20.3	21.1
177	20211026BS06	1	UU试验	14.57	3.82	99	0	-3	12	1026.5	0	12.8	15.17	694.1	87	0	0	1	1	1	18.96	14.79	781.1	87	8.98	495.55	347.05	0	330.4	318.4	0.12	0	-9.48	21	20.3	21.1
178	20211026BS06	1	UU试验	14.65	3.83	99	0	-3	12	1029.1	0	12.8	15.27	695.8	87	0	0	1	1	1	19.09	14.85	782.8	87	9	496.4	347.9	0	330.9	318.9	0.12	0	-9.55	21	20.3	21.1
179	20211026BS06	1	UU试验	14.73	3.84	99	0	-3	12	1029.1	0	12.8	15.34	693	87	0	0	1	1	1	19.18	14.85	780	87	8.97	495	346.5	0	330	318	0.13	0	-9.59	21	20.3	21.1
180	20211026BS06	1	UU试验	14.82	3.85	99	0	-3	12	1030.8	0	12.8	15.45	694.1	87	0	0	1	1	1	19.31	14.85	781.1	87	8.98	495.55	347.05	0	330.4	318.4	0.12	0	-9.66	21	20.3	21.1
181	20211026BS06	1	UU试验	14.9	3.86	99	0	-3	12	1031.7	0	12.8	15.52	694.7	87	0	0	1	1	1	19.4	14.92	781.7	87	8.99	495.85	347.35	0	330.6	318.6	0.12	0	-9.7	21	20.3	21.1
182	20211026BS06	1	UU试验	14.98	3.87	99	0	-3	12	1035.1	0	12.8	15.62	693.8	87	0	0	1	1	1	19.53	14.92	780.8	87	8.97	495.4	346.9	0	330.3	318.3	0.12	0	-9.77	21	20.3	21.1
183	20211026BS06	1	UU试验	15.07	3.88	99	0	-3	12	1035.9	0	12.8	15.69	694.3	87	0	0	1	1	1	19.61	14.92	781.3	87	8.98	495.65	347.15	0	330.4	318.4	0.12	0	-9.81	21	20.3	21.1
184	20211026BS06	1	UU试验	15.15	3.89	99	0	-3	12	1037.6	0	12.8	15.8	695.4	87	0	0	1	1	1	19.75	14.92	782.4	87	8.99	496.2	347.7	0	330.8	318.8	0.12	0	-9.88	21	20.3	21.1
185	20211026BS06	1	UU试验	15.23	3.9	99	0	-3	12	1039.4	0	12.8	15.87	696.6	87	0	0	1	1	1	19.84	14.99	783.6	87	9.01	496.8	348.3	0	331.2	319.2	0.12	0	-9.92	21	20.3	21.1
186	20211026BS06	1	UU试验	15.32	3.91	99	0	-3	12	1040.2	0	12.8	15.98	693.9	87	0	0	1	1	1	19.98	14.99	780.9	87	8.98	495.45	346.95	0	330.3	318.3	0.12	0	-9.99	21	20.3	21.1
187	20211026BS06	1	UU试验	15.4	3.92	99	0	-3	12	1041.1	0	12.8	16.06	694.5	87	0	0	1	1	1	20.08	14.99	781.5	87	8.98	495.75	347.25	0	330.5	318.5	0.12	0	-10.04	21	20.3	21.1
188	20211026BS06	1	UU试验	15.48	3.93	99	0	-3	12	1043.6	0	12.8	16.17	696.2	87	0	0	1	1	1	20.21	15.06	783.2	87	9	496.6	348.1	0	331.1	319.1	0.12	0	-10.11	21	20.3	21.1
189	20211026BS06	1	UU试验	15.57	3.95	99	0	-3	12	1045.3	0	12.8	16.24	694.1	87	0	0	1	1	1	20.3	15.06	781.1	87	8.98	495.55	347.05	0	330.4	318.4	0.12	0	-10.15	21	20.3	21.1
190	20211026BS06	1	UU试验	15.65	3.96	99	0	-3	12	1046.2	0	12.8	16.35	694.7	87	0	0	1	1	1	20.44	15.06	781.7	87	8.99	495.85	347.35	0	330.6	318.6	0.12	0	-10.22	21	20.3	21.1
191	20211026BS06	1	UU试验	15.73	3.97	99	0	-3	12	1047.9	0	12.8	16.42	695.8	87	0	0	1	1	1	20.52	15.13	782.8	87	9	496.4	347.9	0	330.9	318.9	0.12	0	-10.26	21	20.3	21.1
192	20211026BS06	1	UU试验	15.82	3.98	99	0	-3	12	1050.5	0	12.8	16.52	694.3	87	0	0	1	1	1	20.65	15.13	781.3	87	8.98	495.65	347.15	0	330.4	318.4	0.12	0	-10.32	21	20.3	21.1
193	20211026BS06	1	UU试验	15.9	3.99	99	0	-3	12	1051.3	0	12.8	16.6	694.8	87	0	0	1	1	1	20.75	15.13	781.8	87	8.99	495.9	347.4	0	330.6	318.6	0.12	0	-10.38	21	20.3	21.1
194	20211026BS06	1	UU试验	15.98	4	99	0	-3	12	1053.9	0	12.8	16.7	696.6	87	0	0	1	1	1	20.88	15.2	783.6	87	9.01	496.8	348.3	0	331.2	319.2	0.12	0	-10.44	21	20.3	21.1
195	20211026BS06	1	UU试验	16.07	4.01	99	0	-3	12	1055.6	0	12.8	16.78	694.5	87	0	0	1	1	1	20.98	15.2	781.5	87	8.98	495.75	347.25	0	330.5	318.5	0.12	0	-10.49	21	20.3	21.1
196	20211026BS06	1	UU试验	16.15	4.02	99	0	-3	12	1057.3	0	12.8	16.89	695.6	87	0	0	1	1	1	21.11	15.2	782.6	87	9	496.3	347.8	0	330.9	318.9	0.12	0	-10.56	21	20.3	21.1
197	20211026BS06	1	UU试验	16.23	4.03	99	0	-3	12	1058.2	0	12.8	16.97	696.2	87	0	0	1	1	1	21.21	15.2	783.2	87	9	496.6	348.1	0	331.1	319.1	0.12	0	-10.61	21	20.3	21.1
198	20211026BS06	1	UU试验	16.32	4.04	99	0	-3	12	1059	0	12.8	17.07	696.7	87	0	0	1	1	1	21.34	15.27	783.7	87	9.01	496.85	348.35	0	331.2	319.2	0.12	0	-10.67	21	20.3	21.1
199	20211026BS06	1	UU试验	16.4	4.05	99	0	-3	12	1059	0	12.8	17.15	693.5	87	0	0	1	1	1	21.44	15.27	780.5	87	8.97	495.25	346.75	0	330.2	318.2	0.12	0	-10.72	21	20.3	21.1
200	20211026BS06	1	UU试验	16.48	4.06	99	0	-3	12	1061.6	0	12.8	17.26	695.2	87	0	0	1	1	1	21.57	15.34	782.2	87	8.99	496.1	347.6	0	330.7	318.7	0.12	0	-10.79	21	20.3	21.1
201	20211026BS06	1	UU试验	16.57	4.07	99	0	-3	12	1062.5	0	12.8	17.33	692.6	87	0	0	1	1	1	21.66	15.34	779.6	87	8.96	494.8	346.3	0	329.9	317.9	0.13	0	-10.83	21	20.3	21.1
202	20211026BS06	1	UU试验	16.65	4.08	99	0	-3	12	1065	0	12.8	17.44	694.3	87	0	0	1	1	1	21.8	15.34	781.3	87	8.98	495.65	347.15	0	330.4	318.4	0.12	0	-10.9	21	20.3	21.1
203	20211026BS06	1	UU试验	16.73	4.09	99	0	-3	12	1065.9	0	12.8	17.51	694.9	87	0	0	1	1	1	21.89	15.34	781.9	87	8.99	495.95	347.45	0	330.6	318.6	0.12	0	-10.95	21	20.3	21.1
204	20211026BS06	1	UU试验	16.82	4.1	99	0	-3	12	1068.4	0	12.8	17.62	696.5	87	0	0	1	1	1	22.02	15.41	783.5	87	9.01	496.75	348.25	0	331.2	319.2	0.12	0	-11.01	21	20.3	21.1
205	20211026BS06	1	UU试验	16.9	4.11	99	0	-3	12	1070.2	0	12.8	17.69	694.5	87	0	0	1	1	1	22.11	15.41	781.5	87	8.98	495.75	347.25	0	330.5	318.5	0.12	0	-11.06	21	20.3	21.1
206	20211026BS06	1	UU试验	16.98	4.12	99	0	-3	12	1071.9	0	12.8	17.8	695.6	87	0	0	1	1	1	22.25	15.41	782.6	87	9	496.3	347.8	0	330.9	318.9	0.12	0	-11.13	21	20.3	21.1
207	20211026BS06	1	UU试验	17.07	4.13	99	0	-3	12	1072.7	0	12.8	17.87	696.1	87	0	0	1	1	1	22.34	15.48	783.1	87	9	496.55	348.05	0	331	319	0.12	0	-11.17	21	20.3	21.1
208	20211026BS06	1	UU试验	17.15	4.14	99	0	-3	12	1075.3	0	12.8	17.98	694.6	87	0	0	1	1	1	22.48	15.48	781.6	87	8.98	495.8	347.3	0	330.5	318.5	0.12	0	-11.24	21	20.3	21.1
209	20211026BS06	1	UU试验	17.23	4.15	99	0	-3	12	1077	0	12.8	18.05	695.7	87	0	0	1	1	1	22.56	15.48	782.7	87	9	496.35	347.85	0	330.9	318.9	0.12	0	-11.28	21	20.3	21.1
210	20211026BS06	1	UU试验	17.32	4.16	99	0	-3	12	1077	0	12.8	18.16	695.7	87	0	0	1	1	1	22.7	15.54	782.7	87	9	496.35	347.85	0	330.9	318.9	0.12	0	-11.35	21	20.3	21.1
211	20211026BS06	1	UU试验	17.4	4.17	99	0	-3	12	1077	0	12.8	18.23	693.1	87	0	0	1	1	1	22.79	15.54	780.1	87	8.97	495.05	346.55	0	330	318	0.12	0	-11.4	21	20.3	21.1
212	20211026BS06	1	UU试验	17.48	4.18	99	0	-3	12	1079.6	0	12.8	18.33	694.7	87	0	0	1	1	1	22.91	15.54	781.7	87	8.99	495.85	347.35	0	330.6	318.6	0.12	0	-11.46	21	20.3	21.1
213	20211026BS06	1	UU试验	17.57	4.19	99	0	-3	12	1080.4	0	12.8	18.4	695.2	87	0	0	1	1	1	23	15.61	782.2	87	8.99	496.1	347.6	0	330.7	318.7	0.12	0	-11.5	21	20.3	21.1
214	20211026BS06	1	UU试验	17.65	4.2	99	0	-3	12	1081.3	0	12.8	18.51	692.7	87	0	0	1	1	1	23.14	15.61	779.7	87	8.96	494.85	346.35	0	329.9	317.9	0.13	0	-11.57	21	20.3	21.1
215	20211026BS06	1	UU试验	17.73	4.21	100	0	-3	12	1083	0	12.8	18.57	693.8	87	0	0	1	1	1	23.21	15.61	781.8	88	8.88	496.9	346.9	0	331.3	319.3	0.13	0	-11.61	21	20.3	21.1
216	20211026BS06	1	UU试验	17.82	4.22	99	0	-3	12	1083.8	0	12.8	18.68	694.3	87	0	0	1	1	1	23.35	15.69	781.3	87	8.98	495.65	347.15	0	330.4	318.4	0.12	0	-11.68	21	20.3	21.1
217	20211026BS06	1	UU试验	17.9	4.23	99	0	-3	12	1084.7	0	12.8	18.75	691.3	87	0	0	1	1	1	23.44	15.69	778.3	87	8.95	494.15	345.65	0	329.4	317.4	0.13	0	-11.72	21	20.3	21.1
218	20211026BS06	1	UU试验	17.98	4.24	99	0	-3	12	1085.6	0	12.8	18.84	691.9	87	0	0	1	1	1	23.55	15.69	778.9	87	8.95	494.45	345.95	0	329.6	317.6	0.13	0	-11.78	21	20.3	21.1
219	20211026BS06	1	UU试验	18.07	4.25	99	0	-3	12	1087.3	0	12.8	18.91	693	87	0	0	1	1	1	23.64	15.69	780	87	8.97	495	346.5	0	330	318	0.13	0	-11.82	21	20.3	21.1
220	20211026BS06	1	UU试验	18.15	4.26	99	0	-3	12	1089	0	12.8	19.01	694.1	87	0	0	1	1	1	23.76	15.76	781.1	87	8.98	495.55	347.05	0	330.4	318.4	0.12	0	-11.88	21	20.3	21.1
221	20211026BS06	1	UU试验	18.23	4.27	100	0	-3	12	1089.8	0	12.8	19.08	691.5	87	0	0	1	1	1	23.85	15.76	779.5	88	8.86	495.75	345.75	0	330.5	318.5	0.13	0	-11.93	21	20.3	21.1
222	20211026BS06	1	UU试验	18.32	4.28	100	0	-3	12	1090.7	0	12.8	19.18	692.1	87	0	0	1	1	1	23.98	15.76	780.1	88	8.86	496.05	346.05	0	330.7	318.7	0.13	0	-11.99	21	20.3	21.1
223	20211026BS06	1	UU试验	18.4	4.29	99	0	-3	12	1090.7	0	12.8	19.25	692.1	87	0	0	1	1	1	24.06	15.83	779.1	87	8.96	494.55	346.05	0	329.7	317.7	0.13	0	-12.03	21	20.3	21.1
224	20211026BS06	1	UU试验	18.48	4.3	100	0	-3	12	1091.5	0	12.8	19.35	689.5	87	0	0	1	1	1	24.19	15.83	777.5	88	8.84	494.75	344.75	0	329.8	317.8	0.13	0	-12.1	21	20.3	21.1
225	20211026BS06	1	UU试验	18.57	4.31	100	0	-3	12	1092.4	0	12.8	19.42	690.1	87	0	0	1	1	1	24.27	15.83	778.1	88	8.84	495.05	345.05	0	330	318	0.13	0	-12.14	21	20.3	21.1
226	20211026BS06	1	UU试验	18.65	4.32	100	0	-3	12	1095.8	0	12.8	19.51	692.2	87	0	0	1	1	1	24.39	15.9	780.2	88	8.87	496.1	346.1	0	330.7	318.7	0.13	0	-12.2	21	20.3	21.1
227	20211026BS06	1	UU试验	18.73	4.33	99	0	-3	12	1094.1	0	12.8	19.58	688.1	87	0	0	1	1	1	24.48	15.9	775.1	87	8.91	492.55	344.05	0	328.4	316.4	0.13	0	-12.24	21	20.3	21.1
228	20211026BS06	1	UU试验	18.82	4.34	99	0	-3	12	1093.3	0	12.8	19.68	687.6	87	0	0	1	1	1	24.6	15.9	774.6	87	8.9	492.3	343.8	0	328.2	316.2	0.13	0	-12.3	21	20.3	21.1
229	20211026BS06	1	UU试验	18.9	4.35	99	0	-3	12	1094.1	0	12.8	19.75	688.1	87	0	0	1	1	1	24.69	15.97	775.1	87	8.91	492.55	344.05	0	328.4	316.4	0.13	0	-12.35	21	20.3	21.1
230	20211026BS06	1	UU试验	18.98	4.36	99	0	-3	12	1095	0	12.8	19.85	685.7	87	0	0	1	1	1	24.81	15.97	772.7	87	8.88	491.35	342.85	0	327.6	315.6	0.13	0	-12.41	21	20.3	21.1
231	20211026BS06	1	UU试验	19.07	4.37	99	0	-3	12	1095.8	0	12.8	19.91	686.2	87	0	0	1	1	1	24.89	15.97	773.2	87	8.89	491.6	343.1	0	327.7	315.7	0.13	0	-12.45	21	20.3	21.1
232	20211026BS06	1	UU试验	19.15	4.38	99	0	-3	12	1097.5	0	12.8	20.01	687.2	87	0	0	1	1	1	25.01	16.04	774.2	87	8.9	492.1	343.6	0	328.1	316.1	0.13	0	-12.51	21	20.3	21.1
233	20211026BS06	1	UU试验	19.23	4.39	100	0	-3	12	1099.2	0	12.8	20.08	685.3	87	0	0	1	1	1	25.1	16.04	773.3	88	8.79	492.65	342.65	0	328.4	316.4	0.13	0	-12.55	21	20.3	21.1
234	20211026BS06	1	UU试验	19.32	4.4	100	0	-3	12	1100.1	0	12.8	20.18	685.8	87	0	0	1	1	1	25.23	16.04	773.8	88	8.79	492.9	342.9	0	328.6	316.6	0.13	0	-12.62	21	20.3	21.1
235	20211026BS06	1	UU试验	19.4	4.4	100	0	-3	12	1101	0	12.8	20.25	686.4	87	0	0	1	1	1	25.31	16.04	774.4	88	8.8	493.2	343.2	0	328.8	316.8	0.13	0	-12.66	21	20.3	21.1
236	20211026BS06	1	UU试验	19.48	4.41	100	0	-3	12	1101.8	0	12.8	20.35	686.9	87	0	0	1	1	1	25.44	16.11	774.9	88	8.81	493.45	343.45	0	329	317	0.13	0	-12.72	21	20.3	21.1
237	20211026BS06	1	UU试验	19.57	4.42	99	0	-3	12	1102.7	0	12.8	20.42	684.5	87	0	0	1	1	1	25.52	16.11	771.5	87	8.87	490.75	342.25	0	327.2	315.2	0.13	0	-12.76	21	20.3	21.1
238	20211026BS06	1	UU试验	19.65	4.43	99	0	-3	12	1101.8	0	12.8	20.53	683.9	87	0	0	1	1	1	25.66	16.11	770.9	87	8.86	490.45	341.95	0	327	315	0.13	0	-12.83	21	20.3	21.1
239	20211026BS06	1	UU试验	19.73	4.44	99	0	-3	12	1102.7	0	12.8	20.6	684.5	87	0	0	1	1	1	25.75	16.18	771.5	87	8.87	490.75	342.25	0	327.2	315.2	0.13	0	-12.88	21	20.3	21.1
240	20211026BS06	1	UU试验	19.82	4.45	99	0	-3	12	1103.5	0	12.8	20.7	682	87	0	0	1	1	1	25.88	16.18	769	87	8.84	489.5	341	0	326.3	314.3	0.13	0	-12.94	21	20.3	21.1
241	20211026BS06	1	UU试验	19.9	4.46	100	0	-3	12	1105.2	0	12.8	20.77	683.1	87	0	0	1	1	1	25.96	16.18	771.1	88	8.76	491.55	341.55	0	327.7	315.7	0.13	0	-12.98	21	20.3	21.1
242	20211026BS06	1	UU试验	19.98	4.47	99	0	-3	12	1106.1	0	12.8	20.88	683.6	87	0	0	1	1	1	26.1	16.25	770.6	87	8.86	490.3	341.8	0	326.9	314.9	0.13	0	-13.05	21	20.3	21.1
243	20211026BS06	1	UU试验	20.07	4.48	99	0	-3	12	1106.9	0	12.8	20.96	681.2	87	0	0	1	1	1	26.2	16.25	768.2	87	8.83	489.1	340.6	0	326.1	314.1	0.13	0	-13.1	21	20.3	21.1
244	20211026BS06	1	UU试验	20.15	4.49	99	0	-3	12	1108.7	0	12.8	21.06	682.3	87	0	0	1	1	1	26.33	16.32	769.3	87	8.84	489.65	341.15	0	326.4	314.4	0.13	0	-13.17	21	20.3	21.1
245	20211026BS06	1	UU试验	20.23	4.5	99	0	-3	12	1108.7	0	12.8	21.14	679.4	87	0	0	1	1	1	26.43	16.32	766.4	87	8.81	488.2	339.7	0	325.5	313.5	0.13	0	-13.22	21	20.3	21.1
246	20211026BS06	1	UU试验	20.32	4.51	99	0	-3	12	1111.2	0	12.8	21.24	680.9	87	0	0	1	1	1	26.55	16.32	767.9	87	8.83	488.95	340.45	0	326	314	0.13	0	-13.28	21	20.3	21.1
247	20211026BS06	1	UU试验	20.4	4.52	99	0	-3	12	1112.9	0	12.8	21.31	681.9	87	0	0	1	1	1	26.64	16.39	768.9	87	8.84	489.45	340.95	0	326.3	314.3	0.13	0	-13.32	21	20.3	21.1
248	20211026BS06	1	UU试验	20.48	4.53	99	0	-3	12	1112.9	0	12.8	21.42	679	87	0	0	1	1	1	26.77	16.39	766	87	8.8	488	339.5	0	325.3	313.3	0.13	0	-13.39	21	20.3	21.1
249	20211026BS06	1	UU试验	20.57	4.54	100	0	-3	12	1114.6	0	12.8	21.49	680	87	0	0	1	1	1	26.86	16.39	768	88	8.73	490	340	0	326.7	314.7	0.13	0	-13.43	21	20.3	21.1
250	20211026BS06	1	UU试验	20.65	4.54	100	0	-3	12	1116.3	0	12.8	21.6	681.1	87	0	0	1	1	1	27	16.47	769.1	88	8.74	490.55	340.55	0	327	315	0.13	0	-13.5	21	20.3	21
251	20211026BS06	1	UU试验	20.73	4.55	99	0	-3	12	1115.5	0	12.8	21.67	677.3	87	0	0	1	1	1	27.09	16.47	764.3	87	8.79	487.15	338.65	0	324.8	312.8	0.13	0	-13.55	21	20.3	21.1
252	20211026BS06	1	UU试验	20.82	4.56	99	0	-3	12	1117.2	0	12.8	21.78	678.3	87	0	0	1	1	1	27.23	16.47	765.3	87	8.8	487.65	339.15	0	325.1	313.1	0.13	0	-13.62	21	20.3	21.1
253	20211026BS06	1	UU试验	20.9	4.57	99	0	-3	12	1117.2	0	12.8	21.85	678.3	87	0	0	1	1	1	27.31	16.54	765.3	87	8.8	487.65	339.15	0	325.1	313.1	0.13	0	-13.66	21	20.3	21
254	20211026BS06	1	UU试验	20.98	4.58	99	0	-3	12	1118.1	0	12.8	21.96	676	87	0	0	1	1	1	27.45	16.54	763	87	8.77	486.5	338	0	324.3	312.3	0.13	0	-13.73	21	20.3	21
255	20211026BS06	1	UU试验	21.07	4.59	100	0	-3	12	1118.1	0	12.8	22.04	676	87	0	0	1	1	1	27.55	16.54	764	88	8.68	488	338	0	325.3	313.3	0.13	0	-13.78	21	20.3	21
256	20211026BS06	1	UU试验	21.15	4.6	99	0	-3	12	1118.9	0	12.8	22.14	676.5	87	0	0	1	1	1	27.68	16.61	763.5	87	8.78	486.75	338.25	0	324.5	312.5	0.13	0	-13.84	21	20.3	21
257	20211026BS06	1	UU试验	21.23	4.61	99	0	-3	12	1118.9	0	12.8	22.21	673.6	87	0	0	1	1	1	27.76	16.61	760.6	87	8.74	485.3	336.8	0	323.5	311.5	0.13	0	-13.88	21	20.3	21
258	20211026BS06	1	UU试验	21.32	4.62	99	0	-3	12	1118.9	0	12.8	22.32	673.6	87	0	0	1	1	1	27.9	16.61	760.6	87	8.74	485.3	336.8	0	323.5	311.5	0.13	0	-13.95	21	20.3	21.1
259	20211026BS06	1	UU试验	21.4	4.63	99	0	-3	12	1119.8	0	12.8	22.4	674.2	87	0	0	1	1	1	28	16.68	761.2	87	8.75	485.6	337.1	0	323.7	311.7	0.13	0	-14	21	20.3	21
260	20211026BS06	1	UU试验	21.48	4.64	99	0	-3	12	1120.6	0	12.8	22.5	671.8	87	0	0	1	1	1	28.13	16.68	758.8	87	8.72	484.4	335.9	0	322.9	310.9	0.13	0	-14.07	21	20.3	21
261	20211026BS06	1	UU试验	21.57	4.64	99	0	-3	12	1120.6	0	12.8	22.58	671.8	87	0	0	1	1	1	28.23	16.76	758.8	87	8.72	484.4	335.9	0	322.9	310.9	0.13	0	-14.12	21	20.3	21
262	20211026BS06	1	UU试验	21.65	4.65	99	0	-3	12	1120.6	0	12.8	22.69	668.6	87	0	0	1	1	1	28.36	16.76	755.6	87	8.69	482.8	334.3	0	321.9	309.9	0.13	0	-14.18	20.9	20.3	21
263	20211026BS06	1	UU试验	21.73	4.66	100	0	-3	12	1120.6	0	12.8	22.76	668.6	87	0	0	1	1	1	28.45	16.76	756.6	88	8.6	484.3	334.3	0	322.9	310.9	0.13	0	-14.23	20.9	20.3	21
264	20211026BS06	1	UU试验	21.82	4.67	100	0	-3	12	1121.5	0	12.8	22.87	669.2	87	0	0	1	1	1	28.59	16.83	757.2	88	8.6	484.6	334.6	0	323.1	311.1	0.13	0	-14.3	20.9	20.3	21
265	20211026BS06	1	UU试验	21.9	4.68	99	0	-3	12	1121.5	0	12.8	22.94	666.4	87	0	0	1	1	1	28.68	16.83	753.4	87	8.66	481.7	333.2	0	321.1	309.1	0.13	0	-14.34	21	20.3	21
266	20211026BS06	1	UU试验	21.98	4.69	99	0	-3	12	1123.2	0	12.8	23.05	667.4	87	0	0	1	1	1	28.81	16.83	754.4	87	8.67	482.2	333.7	0	321.5	309.5	0.13	0	-14.41	20.9	20.3	21
267	20211026BS06	1	UU试验	22.07	4.7	99	0	-3	12	1123.2	0	12.8	23.12	667.4	87	0	0	1	1	1	28.9	16.9	754.4	87	8.67	482.2	333.7	0	321.5	309.5	0.13	0	-14.45	20.9	20.3	21
268	20211026BS06	1	UU试验	22.15	4.71	100	0	-2	12	1124.9	0	12.8	23.22	665.6	87	0	0	1	1	1	29.03	16.9	753.6	88	8.56	482.8	332.8	0	321.9	309.9	0.13	0	-14.52	20.9	20.3	21
269	20211026BS06	1	UU试验	22.23	4.72	100	0	-3	12	1124.9	0	12.8	23.29	665.6	87	0	0	1	1	1	29.11	16.9	753.6	88	8.56	482.8	332.8	0	321.9	309.9	0.13	0	-14.56	20.9	20.3	21
270	20211026BS06	1	UU试验	22.32	4.72	100	0	-3	12	1125.8	0	12.8	23.39	666.2	87	0	0	1	1	1	29.24	16.97	754.2	88	8.57	483.1	333.1	0	322.1	310.1	0.13	0	-14.62	20.9	20.3	21
271	20211026BS06	1	UU试验	22.4	4.73	100	0	-3	12	1125.8	0	12.8	23.46	663.4	87	0	0	1	1	1	29.33	16.97	751.4	88	8.54	481.7	331.7	0	321.1	309.1	0.13	0	-14.67	20.9	20.3	21
272	20211026BS06	1	UU试验	22.48	4.74	99	0	-3	12	1124.9	0	12.8	23.57	662.9	87	0	0	1	1	1	29.46	17.05	749.9	87	8.62	479.95	331.45	0	320	308	0.13	0	-14.73	20.9	20.3	21
273	20211026BS06	1	UU试验	22.57	4.75	99	0	-3	12	1124.9	0	12.8	23.64	659.8	87	0	0	1	1	1	29.55	17.05	746.8	87	8.58	478.4	329.9	0	318.9	306.9	0.13	0	-14.78	20.9	20.3	21
274	20211026BS06	1	UU试验	22.65	4.76	99	0	-3	12	1125.8	0	12.8	23.74	660.3	87	0	0	1	1	1	29.68	17.05	747.3	87	8.59	478.65	330.15	0	319.1	307.1	0.13	0	-14.84	20.9	20.3	21
275	20211026BS06	1	UU试验	22.73	4.77	99	0	-3	12	1125.8	0	12.8	23.81	660.3	87	0	0	1	1	1	29.76	17.12	747.3	87	8.59	478.65	330.15	0	319.1	307.1	0.13	0	-14.88	20.9	20.3	21
276	20211026BS06	1	UU试验	22.82	4.78	99	0	-3	12	1127.5	0	12.8	23.91	658.6	87	0	0	1	1	1	29.89	17.12	745.6	87	8.57	477.8	329.3	0	318.5	306.5	0.13	0	-14.95	20.9	20.3	21
277	20211026BS06	1	UU试验	22.9	4.79	99	0	-3	12	1127.5	0	12.8	23.98	658.6	87	0	0	1	1	1	29.98	17.12	745.6	87	8.57	477.8	329.3	0	318.5	306.5	0.13	0	-14.99	20.9	20.3	21
278	20211026BS06	1	UU试验	22.98	4.79	99	0	-3	12	1126.6	0	12.8	24.08	658.1	87	0	0	1	1	1	30.1	17.19	745.1	87	8.56	477.55	329.05	0	318.4	306.4	0.13	0	-15.05	20.9	20.3	21
279	20211026BS06	1	UU试验	23.07	4.8	99	0	-3	12	1126.6	0	12.8	24.14	655.4	87	0	0	1	1	1	30.18	17.19	742.4	87	8.53	476.2	327.7	0	317.5	305.5	0.13	0	-15.09	20.9	20.3	21
280	20211026BS06	1	UU试验	23.15	4.81	100	0	-3	12	1127.5	0	12.8	24.24	655.9	87	0	0	1	1	1	30.3	17.19	743.9	88	8.45	477.95	327.95	0	318.6	306.6	0.13	0	-15.15	20.9	20.3	21
281	20211026BS06	1	UU试验	23.23	4.82	100	0	-3	12	1127.5	0	12.8	24.3	655.9	87	0	0	1	1	1	30.38	17.27	743.9	88	8.45	477.95	327.95	0	318.6	306.6	0.13	0	-15.19	20.9	20.3	21
282	20211026BS06	1	UU试验	23.32	4.83	100	0	-3	12	1126.6	0	12.8	24.41	652.3	87	0	0	1	1	1	30.51	17.27	740.3	88	8.41	476.15	326.15	0	317.4	305.4	0.13	0	-15.26	20.9	20.3	21
283	20211026BS06	1	UU试验	23.4	4.84	99	0	-3	12	1126.6	0	12.8	24.47	652.3	87	0	0	1	1	1	30.59	17.27	739.3	87	8.5	474.65	326.15	0	316.4	304.4	0.13	0	-15.3	20.9	20.3	21
284	20211026BS06	1	UU试验	23.48	4.85	99	0	-3	12	1126.6	0	12.8	24.57	652.3	87	0	0	1	1	1	30.71	17.34	739.3	87	8.5	474.65	326.15	0	316.4	304.4	0.13	0	-15.36	20.9	20.3	21
285	20211026BS06	1	UU试验	23.57	4.85	99	0	-3	12	1126.6	0	12.8	24.64	649.7	87	0	0	1	1	1	30.8	17.34	736.7	87	8.47	473.35	324.85	0	315.6	303.6	0.13	0	-15.4	20.9	20.3	21
286	20211026BS06	1	UU试验	23.65	4.86	99	0	-3	12	1125.8	0	12.8	24.74	649.3	87	0	0	1	1	1	30.93	17.34	736.3	87	8.46	473.15	324.65	0	315.4	303.4	0.13	0	-15.47	20.9	20.3	21
287	20211026BS06	1	UU试验	23.73	4.87	100	0	-2	12	1125.8	0	12.8	24.8	649.3	87	0	0	1	1	1	31	17.41	737.3	88	8.38	474.65	324.65	0	316.4	304.4	0.13	0	-15.5	20.9	20.3	21
288	20211026BS06	1	UU试验	23.82	4.88	99	0	-3	12	1126.6	0	12.8	24.9	647.1	87	0	0	1	1	1	31.13	17.41	734.1	87	8.44	472.05	323.55	0	314.7	302.7	0.13	0	-15.57	20.9	20.3	21
289	20211026BS06	1	UU试验	23.9	4.89	99	0	-3	12	1124.9	0	12.8	24.98	646.1	87	0	0	1	1	1	31.23	17.41	733.1	87	8.43	471.55	323.05	0	314.4	302.4	0.13	0	-15.62	20.9	20.3	21
290	20211026BS06	1	UU试验	23.98	4.9	99	0	-3	12	1126.6	0	12.8	25.07	647.1	87	0	0	1	1	1	31.34	17.49	734.1	87	8.44	472.05	323.55	0	314.7	302.7	0.13	0	-15.67	20.9	20.3	21
291	20211026BS06	1	UU试验	24.07	4.91	99	0	-3	12	1128.3	0	12.8	25.15	645.1	87	0	0	1	1	1	31.44	17.49	732.1	87	8.41	471.05	322.55	0	314	302	0.13	0	-15.72	20.9	20.3	21
292	20211026BS06	1	UU试验	24.15	4.91	99	0	-3	12	1128.3	0	12.8	25.25	645.1	87	0	0	1	1	1	31.56	17.56	732.1	87	8.41	471.05	322.55	0	314	302	0.13	0	-15.78	20.9	20.3	21
293	20211026BS06	1	UU试验	24.23	4.92	99	0	-3	12	1128.3	0	12.8	25.32	642.5	87	0	0	1	1	1	31.65	17.56	729.5	87	8.39	469.75	321.25	0	313.2	301.2	0.13	0	-15.83	20.9	20.3	21
294	20211026BS06	1	UU试验	24.32	4.93	99	0	-3	12	1128.3	0	12.8	25.42	642.5	87	0	0	1	1	1	31.78	17.56	729.5	87	8.39	469.75	321.25	0	313.2	301.2	0.13	0	-15.89	20.9	20.3	21
295	20211026BS06	1	UU试验	24.4	4.94	99	0	-3	12	1128.3	0	12.8	25.49	642.5	87	0	0	1	1	1	31.86	17.64	729.5	87	8.39	469.75	321.25	0	313.2	301.2	0.13	0	-15.93	20.9	20.3	21
296	20211026BS06	1	UU试验	24.48	4.95	100	0	-3	12	1129.2	0	12.8	25.6	640.1	87	0	0	1	1	1	32	17.64	728.1	88	8.27	470.05	320.05	0	313.4	301.4	0.14	0	-16	20.9	20.3	21
297	20211026BS06	1	UU试验	24.57	4.96	99	0	-3	12	1130	0	12.8	25.67	640.6	87	0	0	1	1	1	32.09	17.64	727.6	87	8.36	468.8	320.3	0	312.5	300.5	0.13	0	-16.05	20.9	20.3	21
298	20211026BS06	1	UU试验	24.65	4.96	99	0	-3	12	1129.2	0	12.8	25.78	640.1	87	0	0	1	1	1	32.23	17.71	727.1	87	8.36	468.55	320.05	0	312.4	300.4	0.13	0	-16.12	20.9	20.3	21
299	20211026BS06	1	UU试验	24.73	4.97	99	0	-3	12	1129.2	0	12.8	25.85	637.6	87	0	0	1	1	1	32.31	17.71	724.6	87	8.33	467.3	318.8	0	311.5	299.5	0.13	0	-16.16	20.9	20.3	21
300	20211026BS06	1	UU试验	24.82	4.98	99	0	-3	12	1129.2	0	12.8	25.96	637.6	87	0	0	1	1	1	32.45	17.79	724.6	87	8.33	467.3	318.8	0	311.5	299.5	0.13	0	-16.23	20.9	20.3	21
301	20211026BS06	1	UU试验	24.9	4.99	99	0	-3	12	1129.2	0	12.8	26.03	634.7	87	0	0	1	1	1	32.54	17.79	721.7	87	8.3	465.85	317.35	0	310.6	298.6	0.13	0	-16.27	20.9	20.3	21
302	20211026BS06	1	UU试验	24.98	5	99	0	-3	12	1128.3	0	12.8	26.14	634.2	87	0	0	1	1	1	32.67	17.86	721.2	87	8.29	465.6	317.1	0	310.4	298.4	0.14	0	-16.34	20.9	20.3	21
303	20211026BS06	1	UU试验	25.07	5.01	99	0	-3	12	1128.3	0	12.8	26.21	631.7	87	0	0	1	1	1	32.76	17.86	718.7	87	8.26	464.35	315.85	0	309.6	297.6	0.14	0	-16.38	20.9	20.3	21
304	20211026BS06	1	UU试验	25.15	5.01	99	0	-3	12	1127.5	0	12.8	26.32	631.3	87	0	0	1	1	1	32.9	17.86	718.3	87	8.26	464.15	315.65	0	309.4	297.4	0.14	0	-16.45	20.9	20.3	21
305	20211026BS06	1	UU试验	25.23	5.02	99	0	-3	12	1127.5	0	12.8	26.39	631.3	87	0	0	1	1	1	32.99	17.94	718.3	87	8.26	464.15	315.65	0	309.4	297.4	0.14	0	-16.5	20.9	20.3	21
306	20211026BS06	1	UU试验	25.32	5.03	99	0	-3	12	1128.3	0	12.8	26.5	628.9	87	0	0	1	1	1	33.13	17.94	715.9	87	8.23	462.95	314.45	0	308.6	296.6	0.14	0	-16.57	20.9	20.3	21
307	20211026BS06	1	UU试验	25.4	5.04	99	0	-3	12	1130	0	12.8	26.57	629.9	87	0	0	1	1	1	33.21	17.94	716.9	87	8.24	463.45	314.95	0	309	297	0.14	0	-16.61	20.9	20.3	21
308	20211026BS06	1	UU试验	25.48	5.05	99	0	-3	12	1129.2	0	12.8	26.68	629.4	87	0	0	1	1	1	33.35	18.01	716.4	87	8.23	463.2	314.7	0	308.8	296.8	0.14	0	-16.68	20.9	20.3	21
309	20211026BS06	1	UU试验	25.57	5.06	99	0	-3	12	1129.2	0	12.8	26.75	627	87	0	0	1	1	1	33.44	18.01	714	87	8.21	462	313.5	0	308	296	0.14	0	-16.72	20.9	20.3	21
310	20211026BS06	1	UU试验	25.65	5.06	99	0	-3	12	1128.3	0	12.8	26.86	626.5	87	0	0	1	1	1	33.58	18.09	713.5	87	8.2	461.75	313.25	0	307.8	295.8	0.14	0	-16.79	20.9	20.3	21
311	20211026BS06	1	UU试验	25.73	5.07	99	0	-2	12	1127.5	0	12.8	26.94	623.3	87	0	0	1	1	1	33.68	18.09	710.3	87	8.16	460.15	311.65	0	306.8	294.8	0.14	0	-16.84	20.9	20.3	21
312	20211026BS06	1	UU试验	25.82	5.08	99	0	-3	12	1127.5	0	12.8	27.04	623.3	87	0	0	1	1	1	33.8	18.16	710.3	87	8.16	460.15	311.65	0	306.8	294.8	0.14	0	-16.9	20.9	20.3	21
313	20211026BS06	1	UU试验	25.9	5.09	99	0	-3	12	1127.5	0	12.8	27.12	620.9	87	0	0	1	1	1	33.9	18.16	707.9	87	8.14	458.95	310.45	0	306	294	0.14	0	-16.95	20.9	20.3	21
314	20211026BS06	1	UU试验	25.98	5.1	99	0	-3	12	1127.5	0	12.8	27.23	620.9	87	0	0	1	1	1	34.04	18.16	707.9	87	8.14	458.95	310.45	0	306	294	0.14	0	-17.02	20.9	20.3	21
