# Supplementary material for: Effect of freeze‒thaw cycles on root–Soil composite mechanical properties and slope stability
Source: PLoS One. 2024 Apr 25;19(4):e0302409. doi: 10.1371/journal.pone.0302409 (PMC11045164; doi:10.1371/journal.pone.0302409)
Supplement: S1 File — (ZIP) [file pone.0302409.s001.zip › Original data/original data/三轴/200kpa/200kpa改/(D6G0,200kpa)20211031BS05_uu_1.xlsx]

## Sheet: _20211031BS05_uu_1
ID	GCID	SpecimenID	TstMode	TimeMin	Squareroot	WeiYa	wytb	FanYa1	KongYa	CR	fytb	TiBian	ZhouXWeiYi	Q1dQ3	TargetWY	TargetFY1	TargetZYLC	TargetStrainSpd	TargetSYWD	TargetZTWD	E1	TuArea	Q11	Q31	Q11cQ31	HalfQ1pQ3	HalfQ1dQ3	Saturation	HalfQ11pQ31	Q1	K0	Ev	Er	sywd	ttwd	ztwd
1	20211031BS05	1	UU试验	0	0	198	0	22	0	0	0	25.5	0	22.5	186	0	0	1	1	1	0	12	0	0	0	0	0	0	0	0	0	0	0	20.5	20.1	20.8
2	20211031BS05	1	UU试验	0.08	0.29	199	0	-3	25	60.7	0	27.4	0.03	50.6	186	0	0	1	1	1	0.04	12	224.6	174	1.29	323.8	25.3	0	215.9	190.9	0.8	0	-0.02	20.5	20.1	20.8
3	20211031BS05	1	UU试验	0.13	0.37	199	0	-3	26	65	0	27.4	0.06	54.2	186	0	0	1	1	1	0.08	12	227.2	173	1.31	325.6	27.1	0	217.1	191.1	0.79	0	-0.04	20.5	20.1	20.8
4	20211031BS05	1	UU试验	0.23	0.48	198	0	-3	26	70.1	0	27.4	0.18	58.4	186	0	0	1	1	1	0.23	12	230.4	172	1.34	326.2	29.2	0	217.5	191.5	0.77	0	-0.12	20.5	20.1	20.8
5	20211031BS05	1	UU试验	0.3	0.55	198	0	-3	26	75.3	0	27.4	0.25	62.8	186	0	0	1	1	1	0.31	12.06	234.8	172	1.37	328.4	31.4	0	218.9	192.9	0.76	0	-0.16	20.5	20.1	20.8
6	20211031BS05	1	UU试验	0.38	0.62	199	0	-3	26	80.4	0	27.4	0.32	66.7	186	0	0	1	1	1	0.4	12.06	239.7	173	1.39	331.85	33.35	0	221.2	195.2	0.75	0	-0.2	20.5	20.1	20.8
7	20211031BS05	1	UU试验	0.43	0.66	198	0	-3	26	85.5	0	27.4	0.39	70.9	186	0	0	1	1	1	0.49	12.06	242.9	172	1.41	332.45	35.45	0	221.6	195.6	0.74	0	-0.25	20.5	20.1	20.8
8	20211031BS05	1	UU试验	0.52	0.72	199	0	-3	26	87.3	0	27.4	0.47	72.4	186	0	0	1	1	1	0.59	12.06	245.4	173	1.42	334.7	36.2	0	223.1	197.1	0.73	0	-0.3	20.5	20.1	20.8
9	20211031BS05	1	UU试验	0.6	0.77	199	0	-3	26	88.1	0	27.4	0.58	73.1	186	0	0	1	1	1	0.73	12.06	246.1	173	1.42	335.05	36.55	0	223.4	197.4	0.73	0	-0.37	20.5	20.1	20.8
10	20211031BS05	1	UU试验	0.68	0.83	198	0	-3	26	85.5	0	27.4	0.66	70.9	186	0	0	1	1	1	0.83	12.12	242.9	172	1.41	332.45	35.45	0	221.6	195.6	0.74	0	-0.42	20.5	20.1	20.8
11	20211031BS05	1	UU试验	0.77	0.88	198	0	-3	27	87.3	0	27.4	0.76	72	186	0	0	1	1	1	0.95	12.12	243	171	1.42	333	36	0	222	195	0.73	0	-0.48	20.5	20.1	20.8
12	20211031BS05	1	UU试验	0.85	0.92	199	0	-3	27	87.3	0	27.4	0.84	72	186	0	0	1	1	1	1.05	12.12	244	172	1.42	334.5	36	0	223	196	0.73	0	-0.53	20.5	20.1	20.8
13	20211031BS05	1	UU试验	0.93	0.97	199	0	-3	27	86.4	0	27.4	0.95	71.3	186	0	0	1	1	1	1.19	12.12	243.3	172	1.41	334.15	35.65	0	222.8	195.8	0.74	0	-0.6	20.5	20.1	20.8
14	20211031BS05	1	UU试验	1.02	1.01	199	0	-3	27	85.5	0	27.4	1.03	70.5	186	0	0	1	1	1	1.29	12.19	242.5	172	1.41	333.75	35.25	0	222.5	195.5	0.74	0	-0.65	20.5	20.1	20.8
15	20211031BS05	1	UU试验	1.1	1.05	199	0	-3	27	83.8	0	27.4	1.14	68.7	186	0	0	1	1	1	1.43	12.19	240.7	172	1.4	332.85	34.35	0	221.9	194.9	0.74	0	-0.72	20.5	20.1	20.8
16	20211031BS05	1	UU试验	1.18	1.09	198	0	-3	27	84.7	0	29.2	1.21	69.5	186	0	0	1	1	1	1.51	12.19	240.5	171	1.41	331.75	34.75	0	221.2	194.2	0.74	0	-0.76	20.5	20.1	20.8
17	20211031BS05	1	UU试验	1.27	1.13	199	0	-3	27	84.7	0	29.2	1.32	69.5	186	0	0	1	1	1	1.65	12.19	241.5	172	1.4	333.25	34.75	0	222.2	195.2	0.74	0	-0.83	20.5	20.1	20.8
18	20211031BS05	1	UU试验	1.35	1.16	198	0	-3	27	85.5	0	29.2	1.39	70.1	186	0	0	1	1	1	1.74	12.19	241.1	171	1.41	332.05	35.05	0	221.4	194.4	0.74	0	-0.87	20.5	20.1	20.8
19	20211031BS05	1	UU试验	1.43	1.2	200	0	-3	28	86.4	0	29.2	1.5	70.9	186	0	0	1	1	1	1.88	12.25	242.9	172	1.41	335.45	35.45	0	223.6	195.6	0.74	0	-0.94	20.5	20.1	20.8
20	20211031BS05	1	UU试验	1.52	1.23	199	0	-3	28	88.1	0	29.2	1.57	71.9	186	0	0	1	1	1	1.96	12.25	242.9	171	1.42	334.45	35.95	0	223	195	0.73	0	-0.98	20.5	20.1	20.8
21	20211031BS05	1	UU试验	1.6	1.26	199	0	-3	28	90.7	0	29.2	1.68	74	186	0	0	1	1	1	2.1	12.25	245	171	1.43	335.5	37	0	223.7	195.7	0.73	0	-1.05	20.5	20.1	20.8
22	20211031BS05	1	UU试验	1.68	1.3	198	0	-3	28	96.7	0	29.2	1.75	78.9	186	0	0	1	1	1	2.19	12.25	248.9	170	1.46	336.45	39.45	0	224.3	196.3	0.72	0	-1.1	20.5	20.1	20.8
23	20211031BS05	1	UU试验	1.77	1.33	199	0	-3	28	135.2	0	29.2	1.86	110.4	186	0	0	1	1	1	2.33	12.31	281.4	171	1.65	353.7	55.2	0	235.8	207.8	0.64	0	-1.17	20.5	20.1	20.8
24	20211031BS05	1	UU试验	1.85	1.36	199	0	-3	29	156.5	0	29.2	1.92	127.1	186	0	0	1	1	1	2.4	12.31	297.1	170	1.75	362.05	63.55	0	241.4	212.4	0.61	0	-1.2	20.5	20.1	20.8
25	20211031BS05	1	UU试验	1.93	1.39	198	0	-3	29	181.4	0	29.2	2.03	147.4	186	0	0	1	1	1	2.54	12.31	316.4	169	1.87	370.7	73.7	0	247.1	218.1	0.57	0	-1.27	20.5	20.1	20.8
26	20211031BS05	1	UU试验	2.02	1.42	199	0	-3	29	194.2	0	29.2	2.11	157.8	186	0	0	1	1	1	2.64	12.31	327.8	170	1.93	377.4	78.9	0	251.6	222.6	0.56	0	-1.32	20.5	20.1	20.8
27	20211031BS05	1	UU试验	2.1	1.45	199	0	-3	29	213.9	0	31	2.21	173.8	186	0	0	1	1	1	2.76	12.37	343.8	170	2.02	385.4	86.9	0	256.9	227.9	0.53	0	-1.38	20.5	20.1	20.8
28	20211031BS05	1	UU试验	2.18	1.48	198	0	-3	29	225	0	31	2.28	181.9	186	0	0	1	1	1	2.85	12.37	350.9	169	2.08	387.95	90.95	0	258.6	229.6	0.52	0	-1.43	20.5	20.1	20.8
29	20211031BS05	1	UU试验	2.27	1.51	199	0	-3	29	241.2	0	31	2.4	195	186	0	0	1	1	1	3	12.37	365	170	2.15	396	97.5	0	264	235	0.51	0	-1.5	20.5	20.1	20.8
30	20211031BS05	1	UU试验	2.35	1.53	198	0	-3	29	252.4	0	31	2.47	204	186	0	0	1	1	1	3.09	12.37	373	169	2.21	399	102	0	266	237	0.49	0	-1.55	20.5	20.1	20.8
31	20211031BS05	1	UU试验	2.43	1.56	198	0	-3	29	266.9	0	31	2.59	215.8	186	0	0	1	1	1	3.24	12.37	384.8	169	2.28	404.9	107.9	0	269.9	240.9	0.48	0	-1.62	20.5	20.1	20.8
32	20211031BS05	1	UU试验	2.52	1.59	199	0	-3	30	277.2	0	31	2.66	224.1	186	0	0	1	1	1	3.33	12.43	393.1	169	2.33	410.55	112.05	0	273.7	243.7	0.47	0	-1.67	20.5	20.1	20.8
33	20211031BS05	1	UU试验	2.6	1.61	199	0	-3	30	290.8	0	31	2.77	234	186	0	0	1	1	1	3.46	12.43	403	169	2.38	415.5	117	0	277	247	0.46	0	-1.73	20.5	20.1	20.8
34	20211031BS05	1	UU试验	2.68	1.64	199	0	-3	30	300.3	0	31	2.85	241.6	186	0	0	1	1	1	3.56	12.43	410.6	169	2.43	419.3	120.8	0	279.5	249.5	0.45	0	-1.78	20.5	20.1	20.8
35	20211031BS05	1	UU试验	2.77	1.66	199	0	-3	30	313.9	0	31	2.97	252.5	186	0	0	1	1	1	3.71	12.43	421.5	169	2.49	424.75	126.25	0	283.2	253.2	0.44	0	-1.86	20.5	20.1	20.8
36	20211031BS05	1	UU试验	2.85	1.69	199	0	-3	30	322.5	0	32.8	3.04	259.5	186	0	0	1	1	1	3.8	12.5	428.5	169	2.54	428.25	129.75	0	285.5	255.5	0.43	0	-1.9	20.5	20.1	20.8
37	20211031BS05	1	UU试验	2.93	1.71	199	0	-3	31	335.3	0	32.8	3.15	268.2	186	0	0	1	1	1	3.94	12.5	436.2	168	2.6	432.6	134.1	0	288.4	257.4	0.43	0	-1.97	20.5	20.1	20.8
38	20211031BS05	1	UU试验	3.02	1.74	199	0	-3	31	344.7	0	32.8	3.23	275.8	186	0	0	1	1	1	4.04	12.5	443.8	168	2.64	436.4	137.9	0	290.9	259.9	0.42	0	-2.02	20.5	20.1	20.8
39	20211031BS05	1	UU试验	3.1	1.76	198	0	-3	31	356.7	0	32.8	3.35	285.4	186	0	0	1	1	1	4.19	12.5	452.4	167	2.71	439.7	142.7	0	293.1	262.1	0.41	0	-2.1	20.5	20.1	20.8
40	20211031BS05	1	UU试验	3.18	1.78	199	0	-3	31	365.3	0	32.8	3.42	292.2	186	0	0	1	1	1	4.28	12.56	460.2	168	2.74	444.6	146.1	0	296.4	265.4	0.41	0	-2.14	20.5	20.1	20.8
41	20211031BS05	1	UU试验	3.27	1.81	198	0	-3	31	376.4	0	32.8	3.54	299.7	186	0	0	1	1	1	4.43	12.56	466.7	167	2.79	446.85	149.85	0	297.9	266.9	0.4	0	-2.22	20.5	20.1	20.8
42	20211031BS05	1	UU试验	3.35	1.83	199	0	-3	31	383.2	0	32.8	3.62	305.1	186	0	0	1	1	1	4.53	12.56	473.1	168	2.82	451.05	152.55	0	300.7	269.7	0.39	0	-2.27	20.5	20.1	20.8
43	20211031BS05	1	UU试验	3.43	1.85	199	0	-3	32	393.5	0	32.8	3.73	313.3	186	0	0	1	1	1	4.66	12.56	480.3	167	2.88	455.15	156.65	0	303.4	271.4	0.39	0	-2.33	20.5	20.1	20.8
44	20211031BS05	1	UU试验	3.52	1.88	199	0	-3	32	401.2	0	32.8	3.81	319.4	186	0	0	1	1	1	4.76	12.62	486.4	167	2.91	458.2	159.7	0	305.5	273.5	0.38	0	-2.38	20.5	20	20.8
45	20211031BS05	1	UU试验	3.6	1.9	198	0	-3	32	410.6	0	32.8	3.92	325.4	186	0	0	1	1	1	4.9	12.62	491.4	166	2.96	459.7	162.7	0	306.5	274.5	0.38	0	-2.45	20.5	20.1	20.8
46	20211031BS05	1	UU试验	3.68	1.92	199	0	-3	32	418.3	0	32.8	3.99	331.5	186	0	0	1	1	1	4.99	12.62	498.5	167	2.99	464.25	165.75	0	309.5	277.5	0.38	0	-2.5	20.5	20.1	20.8
47	20211031BS05	1	UU试验	3.77	1.94	199	0	-3	32	426.9	0	32.8	4.1	338.3	186	0	0	1	1	1	5.13	12.62	505.3	167	3.03	467.65	169.15	0	311.8	279.8	0.37	0	-2.57	20.5	20	20.8
48	20211031BS05	1	UU试验	3.85	1.96	200	0	-3	33	432	0	34.7	4.18	342.3	186	0	0	1	1	1	5.22	12.69	509.3	167	3.05	471.15	171.15	0	314.1	281.1	0.37	0	-2.61	20.5	20.1	20.8
49	20211031BS05	1	UU试验	3.93	1.98	199	0	-3	33	440.6	0	32.8	4.29	347.2	186	0	0	1	1	1	5.36	12.69	513.2	166	3.09	472.1	173.6	0	314.7	281.7	0.36	0	-2.68	20.5	20.1	20.8
50	20211031BS05	1	UU试验	4.02	2	199	0	-3	33	447.4	0	34.7	4.37	352.6	186	0	0	1	1	1	5.46	12.69	518.6	166	3.12	474.8	176.3	0	316.5	283.5	0.36	0	-2.73	20.5	20	20.8
51	20211031BS05	1	UU试验	4.1	2.02	198	0	-3	33	454.2	0	34.7	4.48	357.9	186	0	0	1	1	1	5.6	12.69	522.9	165	3.17	475.95	178.95	0	317.3	284.3	0.36	0	-2.8	20.5	20.1	20.8
52	20211031BS05	1	UU试验	4.18	2.05	199	0	-3	33	461.1	0	34.7	4.55	363.4	186	0	0	1	1	1	5.69	12.75	529.4	166	3.19	480.2	181.7	0	320.1	287.1	0.35	0	-2.85	20.5	20	20.8
53	20211031BS05	1	UU试验	4.27	2.07	198	0	-3	33	468.8	0	34.7	4.66	367.7	186	0	0	1	1	1	5.83	12.75	532.7	165	3.23	480.85	183.85	0	320.6	287.6	0.35	0	-2.92	20.5	20	20.8
54	20211031BS05	1	UU试验	4.35	2.09	199	0	-3	34	474.8	0	34.7	4.73	372.4	186	0	0	1	1	1	5.91	12.75	537.4	165	3.26	484.7	186.2	0	323.1	289.1	0.35	0	-2.96	20.5	20	20.8
55	20211031BS05	1	UU试验	4.43	2.11	198	0	-3	34	481.6	0	34.7	4.84	377.7	186	0	0	1	1	1	6.05	12.75	541.7	164	3.3	485.85	188.85	0	323.9	289.9	0.34	0	-3.03	20.5	20	20.8
56	20211031BS05	1	UU试验	4.52	2.13	199	0	-3	34	486.7	0	34.7	4.92	381.7	186	0	0	1	1	1	6.15	12.81	546.7	165	3.31	489.35	190.85	0	326.2	292.2	0.34	0	-3.08	20.5	20	20.8
57	20211031BS05	1	UU试验	4.6	2.14	199	0	-3	34	493.6	0	34.7	5.02	385.3	186	0	0	1	1	1	6.28	12.81	550.3	165	3.34	491.15	192.65	0	327.4	293.4	0.34	0	-3.14	20.5	20	20.8
58	20211031BS05	1	UU试验	4.68	2.16	199	0	-3	34	497	0	34.7	5.09	388	186	0	0	1	1	1	6.36	12.81	553	165	3.35	492.5	194	0	328.3	294.3	0.34	0	-3.18	20.5	20	20.8
59	20211031BS05	1	UU试验	4.77	2.18	199	0	-3	34	503.9	0	34.7	5.19	393.4	186	0	0	1	1	1	6.49	12.81	558.4	165	3.38	495.2	196.7	0	330.1	296.1	0.34	0	-3.25	20.5	20	20.8
60	20211031BS05	1	UU试验	4.85	2.2	199	0	-3	34	507.3	0	34.7	5.27	396	186	0	0	1	1	1	6.59	12.88	561	165	3.4	496.5	198	0	331	297	0.33	0	-3.3	20.5	20	20.8
61	20211031BS05	1	UU试验	4.93	2.22	199	0	-3	34	513.3	0	34.7	5.37	398.5	186	0	0	1	1	1	6.71	12.88	563.5	165	3.42	497.75	199.25	0	331.8	297.8	0.33	0	-3.36	20.5	20	20.8
62	20211031BS05	1	UU试验	5.02	2.24	199	0	-3	34	516.7	0	34.7	5.44	401.2	186	0	0	1	1	1	6.8	12.88	566.2	165	3.43	499.1	200.6	0	332.7	298.7	0.33	0	-3.4	20.5	20	20.8
63	20211031BS05	1	UU试验	5.1	2.26	199	0	-3	34	523.5	0	34.7	5.54	406.4	186	0	0	1	1	1	6.93	12.88	571.4	165	3.46	501.7	203.2	0	334.5	300.5	0.33	0	-3.47	20.5	20	20.7
64	20211031BS05	1	UU试验	5.18	2.28	199	0	-3	35	527	0	34.7	5.61	409.2	186	0	0	1	1	1	7.01	12.88	573.2	164	3.5	503.1	204.6	0	335.4	300.4	0.33	0	-3.51	20.5	20	20.8
65	20211031BS05	1	UU试验	5.27	2.29	199	0	-3	35	531.2	0	36.5	5.72	412.4	186	0	0	1	1	1	7.15	12.94	576.4	164	3.51	504.7	206.2	0	336.5	301.5	0.33	0	-3.58	20.5	20	20.8
66	20211031BS05	1	UU试验	5.35	2.31	199	0	-3	35	535.5	0	36.5	5.79	413.8	186	0	0	1	1	1	7.24	12.94	577.8	164	3.52	505.4	206.9	0	336.9	301.9	0.32	0	-3.62	20.5	20	20.7
67	20211031BS05	1	UU试验	5.43	2.33	199	0	-3	35	541.5	0	36.5	5.89	418.5	186	0	0	1	1	1	7.36	12.94	582.5	164	3.55	507.75	209.25	0	338.5	303.5	0.32	0	-3.68	20.5	20	20.7
68	20211031BS05	1	UU试验	5.52	2.35	199	0	-3	35	544.1	0	36.5	5.97	420.5	186	0	0	1	1	1	7.46	12.94	584.5	164	3.56	508.75	210.25	0	339.2	304.2	0.32	0	-3.73	20.5	20	20.7
69	20211031BS05	1	UU试验	5.6	2.37	199	0	-3	35	549.2	0	36.5	6.07	424.4	186	0	0	1	1	1	7.59	13	588.4	164	3.59	510.7	212.2	0	340.5	305.5	0.32	0	-3.8	20.5	20	20.7
70	20211031BS05	1	UU试验	5.68	2.38	199	0	-3	35	553.5	0	36.5	6.14	425.8	186	0	0	1	1	1	7.68	13	589.8	164	3.6	511.4	212.9	0	340.9	305.9	0.32	0	-3.84	20.5	20	20.7
71	20211031BS05	1	UU试验	5.77	2.4	199	0	-3	35	558.6	0	36.5	6.25	429.7	186	0	0	1	1	1	7.81	13	593.7	164	3.62	513.35	214.85	0	342.2	307.2	0.32	0	-3.91	20.5	20	20.7
72	20211031BS05	1	UU试验	5.85	2.42	199	0	-3	35	563.7	0	36.5	6.31	433.6	186	0	0	1	1	1	7.89	13	597.6	164	3.64	515.3	216.8	0	343.5	308.5	0.31	0	-3.95	20.5	20	20.7
73	20211031BS05	1	UU试验	5.93	2.44	199	0	-3	35	568	0	36.5	6.42	436.9	186	0	0	1	1	1	8.03	13.07	600.9	164	3.66	516.95	218.45	0	344.6	309.6	0.31	0	-4.02	20.5	20	20.7
74	20211031BS05	1	UU试验	6.02	2.45	200	0	-3	36	570.6	0	36.5	6.49	436.6	186	0	0	1	1	1	8.11	13.07	600.6	164	3.66	518.3	218.3	0	345.5	309.5	0.31	0	-4.06	20.5	20	20.7
75	20211031BS05	1	UU试验	6.1	2.47	200	0	-3	36	575.7	0	36.5	6.59	440.5	186	0	0	1	1	1	8.24	13.07	604.5	164	3.69	520.25	220.25	0	346.8	310.8	0.31	0	-4.12	20.5	20	20.7
76	20211031BS05	1	UU试验	6.18	2.49	199	0	-3	35	579.1	0	36.5	6.66	443.1	186	0	0	1	1	1	8.32	13.07	607.1	164	3.7	520.05	221.55	0	346.7	311.7	0.31	0	-4.16	20.5	20	20.7
77	20211031BS05	1	UU试验	6.27	2.5	199	0	-3	36	583.4	0	36.5	6.76	446.4	186	0	0	1	1	1	8.45	13.13	609.4	163	3.74	521.7	223.2	0	347.8	311.8	0.31	0	-4.22	20.5	20	20.7
78	20211031BS05	1	UU试验	6.35	2.52	199	0	-3	36	586.8	0	36.5	6.82	446.9	186	0	0	1	1	1	8.53	13.13	609.9	163	3.74	521.95	223.45	0	348	312	0.31	0	-4.27	20.5	20	20.7
79	20211031BS05	1	UU试验	6.43	2.54	199	0	-3	36	590.3	0	36.5	6.93	449.6	186	0	0	1	1	1	8.66	13.13	612.6	163	3.76	523.3	224.8	0	348.9	312.9	0.31	0	-4.33	20.5	20	20.7
80	20211031BS05	1	UU试验	6.52	2.55	199	0	-3	36	593.7	0	36.5	7	452.2	186	0	0	1	1	1	8.75	13.13	615.2	163	3.77	524.6	226.1	0	349.7	313.7	0.31	0	-4.38	20.5	20	20.7
81	20211031BS05	1	UU试验	6.6	2.57	199	0	-3	36	598	0	36.5	7.1	455.4	186	0	0	1	1	1	8.88	13.2	618.4	163	3.79	526.2	227.7	0	350.8	314.8	0.3	0	-4.44	20.5	20	20.7
82	20211031BS05	1	UU试验	6.68	2.59	199	0	-3	36	600.5	0	36.5	7.16	454.9	186	0	0	1	1	1	8.95	13.2	617.9	163	3.79	525.95	227.45	0	350.6	314.6	0.3	0	-4.47	20.5	20	20.7
83	20211031BS05	1	UU试验	6.77	2.6	199	0	-3	36	604.8	0	36.5	7.27	458.2	186	0	0	1	1	1	9.09	13.2	621.2	163	3.81	527.6	229.1	0	351.7	315.7	0.3	0	-4.55	20.5	20	20.7
84	20211031BS05	1	UU试验	6.85	2.62	199	0	-3	36	608.2	0	36.5	7.33	460.8	186	0	0	1	1	1	9.16	13.2	623.8	163	3.83	528.9	230.4	0	352.6	316.6	0.3	0	-4.58	20.5	20	20.7
85	20211031BS05	1	UU试验	6.93	2.63	199	0	-3	36	610.8	0	36.5	7.44	462.7	186	0	0	1	1	1	9.3	13.26	625.7	163	3.84	529.85	231.35	0	353.2	317.2	0.3	0	-4.65	20.5	20	20.7
86	20211031BS05	1	UU试验	7.02	2.65	199	0	-3	36	615.1	0	36.5	7.51	463.9	186	0	0	1	1	1	9.39	13.26	626.9	163	3.85	530.45	231.95	0	353.6	317.6	0.3	0	-4.7	20.5	20	20.7
87	20211031BS05	1	UU试验	7.1	2.66	199	0	-3	36	618.5	0	36.5	7.62	466.4	186	0	0	1	1	1	9.53	13.26	629.4	163	3.86	531.7	233.2	0	354.5	318.5	0.3	0	-4.77	20.5	20	20.7
88	20211031BS05	1	UU试验	7.18	2.68	199	0	-3	37	621.9	0	38.3	7.69	469	186	0	0	1	1	1	9.61	13.26	631	162	3.9	533	234.5	0	355.3	318.3	0.3	0	-4.81	20.5	20	20.7
89	20211031BS05	1	UU试验	7.27	2.7	199	0	-3	37	626.2	0	36.5	7.8	472.2	186	0	0	1	1	1	9.75	13.32	634.2	162	3.91	534.6	236.1	0	356.4	319.4	0.3	0	-4.88	20.5	20	20.7
90	20211031BS05	1	UU试验	7.35	2.71	199	0	-3	37	628.7	0	36.5	7.88	472	186	0	0	1	1	1	9.85	13.32	634	162	3.91	534.5	236	0	356.3	319.3	0.3	0	-4.93	20.5	20	20.7
91	20211031BS05	1	UU试验	7.43	2.73	199	0	-3	37	633.9	0	38.3	7.99	475.9	186	0	0	1	1	1	9.99	13.32	637.9	162	3.94	536.45	237.95	0	357.6	320.6	0.29	0	-5	20.5	20	20.7
92	20211031BS05	1	UU试验	7.52	2.74	199	0	-3	37	637.3	0	38.3	8.06	478.5	186	0	0	1	1	1	10.07	13.32	640.5	162	3.95	537.75	239.25	0	358.5	321.5	0.29	0	-5.04	20.5	20	20.7
93	20211031BS05	1	UU试验	7.6	2.76	199	0	-3	37	643.3	0	38.3	8.17	483	186	0	0	1	1	1	10.21	13.39	645	162	3.98	540	241.5	0	360	323	0.29	0	-5.11	20.5	20	20.7
94	20211031BS05	1	UU试验	7.68	2.77	199	0	-3	37	645.9	0	38.3	8.25	482.4	186	0	0	1	1	1	10.31	13.39	644.4	162	3.98	539.7	241.2	0	359.8	322.8	0.29	0	-5.16	20.5	20	20.7
95	20211031BS05	1	UU试验	7.77	2.79	199	0	-3	37	650.1	0	38.3	8.35	485.5	186	0	0	1	1	1	10.44	13.39	647.5	162	4	541.25	242.75	0	360.8	323.8	0.29	0	-5.22	20.5	20	20.7
96	20211031BS05	1	UU试验	7.85	2.8	199	0	-3	37	653.6	0	38.3	8.43	488.1	186	0	0	1	1	1	10.54	13.39	650.1	162	4.01	542.55	244.05	0	361.7	324.7	0.29	0	-5.27	20.5	20	20.7
97	20211031BS05	1	UU试验	7.93	2.82	199	0	-3	37	658.7	0	38.3	8.53	491.9	186	0	0	1	1	1	10.66	13.45	653.9	162	4.04	544.45	245.95	0	363	326	0.29	0	-5.33	20.5	20	20.7
98	20211031BS05	1	UU试验	8.02	2.83	200	0	-3	37	662.1	0	38.3	8.61	492.3	186	0	0	1	1	1	10.76	13.45	655.3	163	4.02	546.15	246.15	0	364.1	327.1	0.29	0	-5.38	20.5	20	20.7
99	20211031BS05	1	UU试验	8.1	2.85	200	0	-3	38	667.2	0	38.3	8.71	496.1	186	0	0	1	1	1	10.89	13.45	658.1	162	4.06	548.05	248.05	0	365.4	327.4	0.29	0	-5.45	20.5	20	20.7
100	20211031BS05	1	UU试验	8.18	2.86	200	0	-3	37	669.8	0	38.3	8.79	498	186	0	0	1	1	1	10.99	13.45	661	163	4.06	549	249	0	366	329	0.29	0	-5.5	20.5	20	20.7
101	20211031BS05	1	UU试验	8.27	2.88	200	0	-3	38	674.9	0	38.3	8.9	501.8	186	0	0	1	1	1	11.13	13.52	663.8	162	4.1	550.9	250.9	0	367.3	329.3	0.28	0	-5.57	20.5	20	20.7
102	20211031BS05	1	UU试验	8.35	2.89	200	0	-3	37	677.5	0	38.3	8.97	501.1	186	0	0	1	1	1	11.21	13.52	664.1	163	4.07	550.55	250.55	0	367	330	0.29	0	-5.61	20.5	20	20.7
103	20211031BS05	1	UU试验	8.43	2.9	199	0	-3	37	681.8	0	38.3	9.08	504.3	186	0	0	1	1	1	11.35	13.52	666.3	162	4.11	550.65	252.15	0	367.1	330.1	0.28	0	-5.68	20.5	20	20.7
104	20211031BS05	1	UU试验	8.52	2.92	200	0	-3	38	684.4	0	38.3	9.15	506.2	186	0	0	1	1	1	11.44	13.52	668.2	162	4.12	553.1	253.1	0	368.7	330.7	0.28	0	-5.72	20.5	20	20.7
105	20211031BS05	1	UU试验	8.6	2.93	199	0	-3	37	688.6	0	38.3	9.26	509.3	186	0	0	1	1	1	11.58	13.58	671.3	162	4.14	553.15	254.65	0	368.8	331.8	0.28	0	-5.79	20.5	20	20.7
106	20211031BS05	1	UU试验	8.68	2.95	200	0	-3	38	691.2	0	38.3	9.33	509	186	0	0	1	1	1	11.66	13.58	671	162	4.14	554.5	254.5	0	369.7	331.7	0.28	0	-5.83	20.5	20	20.7
107	20211031BS05	1	UU试验	8.77	2.96	200	0	-3	38	695.5	0	38.3	9.44	512.2	186	0	0	1	1	1	11.8	13.58	674.2	162	4.16	556.1	256.1	0	370.7	332.7	0.28	0	-5.9	20.5	20	20.7
108	20211031BS05	1	UU试验	8.85	2.97	199	0	-3	38	698	0	38.3	9.51	514	186	0	0	1	1	1	11.89	13.65	675	161	4.19	555.5	257	0	370.3	332.3	0.28	0	-5.95	20.5	20	20.7
109	20211031BS05	1	UU试验	8.93	2.99	200	0	-3	38	700.6	0	38.3	9.62	513.3	186	0	0	1	1	1	12.03	13.65	675.3	162	4.17	556.65	256.65	0	371.1	333.1	0.28	0	-6.02	20.5	20	20.7
110	20211031BS05	1	UU试验	9.02	3	200	0	-3	38	703.2	0	38.3	9.69	515.2	186	0	0	1	1	1	12.11	13.65	677.2	162	4.18	557.6	257.6	0	371.7	333.7	0.28	0	-6.06	20.5	20	20.7
111	20211031BS05	1	UU试验	9.1	3.02	199	0	-3	38	705.7	0	38.3	9.8	517	186	0	0	1	1	1	12.25	13.65	678	161	4.21	557	258.5	0	371.3	333.3	0.28	0	-6.13	20.5	20	20.7
112	20211031BS05	1	UU试验	9.18	3.03	199	0	-3	38	708.3	0	38.3	9.87	518.9	186	0	0	1	1	1	12.34	13.72	679.9	161	4.22	557.95	259.45	0	372	334	0.28	0	-6.17	20.5	20	20.7
113	20211031BS05	1	UU试验	9.27	3.04	199	0	-3	38	711.7	0	38.3	9.97	518.7	186	0	0	1	1	1	12.46	13.72	679.7	161	4.22	557.85	259.35	0	371.9	333.9	0.28	0	-6.23	20.5	20	20.7
114	20211031BS05	1	UU试验	9.35	3.06	199	0	-3	38	714.3	0	38.3	10.04	520.6	186	0	0	1	1	1	12.55	13.72	681.6	161	4.23	558.8	260.3	0	372.5	334.5	0.28	0	-6.28	20.5	20	20.7
115	20211031BS05	1	UU试验	9.43	3.07	199	0	-3	38	716.9	0	38.3	10.14	522.5	186	0	0	1	1	1	12.68	13.72	683.5	161	4.25	559.75	261.25	0	373.2	335.2	0.28	0	-6.34	20.5	20	20.7
116	20211031BS05	1	UU试验	9.52	3.08	199	0	-3	38	719.4	0	38.3	10.21	524.3	186	0	0	1	1	1	12.76	13.78	685.3	161	4.26	560.65	262.15	0	373.8	335.8	0.28	0	-6.38	20.5	20	20.7
117	20211031BS05	1	UU试验	9.6	3.1	199	0	-3	38	721.1	0	38.3	10.32	523.3	186	0	0	1	1	1	12.9	13.78	684.3	161	4.25	560.15	261.65	0	373.4	335.4	0.28	0	-6.45	20.5	20	20.7
118	20211031BS05	1	UU试验	9.68	3.11	199	0	-3	38	723.7	0	38.3	10.38	525.2	186	0	0	1	1	1	12.98	13.78	686.2	161	4.26	561.1	262.6	0	374.1	336.1	0.27	0	-6.49	20.5	20	20.7
119	20211031BS05	1	UU试验	9.77	3.13	199	0	-3	38	727.1	0	38.3	10.49	527.6	186	0	0	1	1	1	13.11	13.78	688.6	161	4.28	562.3	263.8	0	374.9	336.9	0.27	0	-6.56	20.5	20	20.7
120	20211031BS05	1	UU试验	9.85	3.14	200	0	-2	39	728.8	0	40.1	10.55	528.9	186	0	0	1	1	1	13.19	13.85	689.9	161	4.29	564.45	264.45	0	376.3	337.3	0.27	0	-6.6	20.5	20	20.7
121	20211031BS05	1	UU试验	9.93	3.15	199	0	-3	38	732.3	0	38.3	10.66	528.7	186	0	0	1	1	1	13.33	13.85	689.7	161	4.28	562.85	264.35	0	375.2	337.2	0.27	0	-6.67	20.5	20	20.7
122	20211031BS05	1	UU试验	10.02	3.16	199	0	-3	39	733.1	0	40.1	10.73	529.3	186	0	0	1	1	1	13.41	13.85	689.3	160	4.31	563.15	264.65	0	375.4	336.4	0.27	0	-6.71	20.5	20	20.7
123	20211031BS05	1	UU试验	10.1	3.18	199	0	-3	39	735.7	0	40.1	10.83	531.2	186	0	0	1	1	1	13.54	13.91	691.2	160	4.32	564.1	265.6	0	376.1	337.1	0.27	0	-6.77	20.5	20	20.7
124	20211031BS05	1	UU试验	10.18	3.19	199	0	-3	39	738.2	0	40.1	10.89	530.7	186	0	0	1	1	1	13.61	13.91	690.7	160	4.32	563.85	265.35	0	375.9	336.9	0.27	0	-6.81	20.5	20	20.7
125	20211031BS05	1	UU试验	10.27	3.2	199	0	-3	39	740.8	0	38.3	11	532.6	186	0	0	1	1	1	13.75	13.91	692.6	160	4.33	564.8	266.3	0	376.5	337.5	0.27	0	-6.88	20.5	20	20.7
126	20211031BS05	1	UU试验	10.35	3.22	199	0	-3	38	742.5	0	38.3	11.07	533.8	186	0	0	1	1	1	13.84	13.91	694.8	161	4.32	565.4	266.9	0	376.9	338.9	0.27	0	-6.92	20.5	20	20.7
127	20211031BS05	1	UU试验	10.43	3.23	199	0	-3	39	746.8	0	40.1	11.17	536.9	186	0	0	1	1	1	13.96	13.98	696.9	160	4.36	566.95	268.45	0	378	339	0.27	0	-6.98	20.5	20	20.7
128	20211031BS05	1	UU试验	10.52	3.24	199	0	-3	39	748.5	0	40.1	11.24	535.4	186	0	0	1	1	1	14.05	13.98	695.4	160	4.35	566.2	267.7	0	377.5	338.5	0.27	0	-7.03	20.5	20	20.7
129	20211031BS05	1	UU试验	10.6	3.26	199	0	-3	39	751.1	0	38.3	11.34	537.3	186	0	0	1	1	1	14.18	13.98	697.3	160	4.36	567.15	268.65	0	378.1	339.1	0.27	0	-7.09	20.5	20	20.7
130	20211031BS05	1	UU试验	10.68	3.27	199	0	-3	39	753.6	0	40.1	11.41	539.1	186	0	0	1	1	1	14.26	13.98	699.1	160	4.37	568.05	269.55	0	378.7	339.7	0.27	0	-7.13	20.5	20	20.7
131	20211031BS05	1	UU试验	10.77	3.28	199	0	-3	39	755.4	0	40.1	11.51	540.3	186	0	0	1	1	1	14.39	14.05	700.3	160	4.38	568.65	270.15	0	379.1	340.1	0.27	0	-7.2	20.5	20	20.7
132	20211031BS05	1	UU试验	10.85	3.29	199	0	-3	39	757.9	0	40.1	11.58	539.4	186	0	0	1	1	1	14.48	14.05	699.4	160	4.37	568.2	269.7	0	378.8	339.8	0.27	0	-7.24	20.5	20	20.7
133	20211031BS05	1	UU试验	10.93	3.31	199	0	-3	39	759.6	0	40.1	11.69	540.6	186	0	0	1	1	1	14.61	14.05	700.6	160	4.38	568.8	270.3	0	379.2	340.2	0.27	0	-7.31	20.5	20	20.7
134	20211031BS05	1	UU试验	11.02	3.32	199	0	-3	39	761.3	0	40.1	11.75	541.9	186	0	0	1	1	1	14.69	14.05	701.9	160	4.39	569.45	270.95	0	379.6	340.6	0.27	0	-7.35	20.5	20	20.7
135	20211031BS05	1	UU试验	11.1	3.33	200	0	-3	39	763.9	0	40.1	11.85	543.7	186	0	0	1	1	1	14.81	14.11	704.7	161	4.38	571.85	271.85	0	381.2	342.2	0.27	0	-7.41	20.5	20.1	20.8
136	20211031BS05	1	UU试验	11.18	3.34	200	0	-3	39	765.6	0	40.1	11.92	542.6	186	0	0	1	1	1	14.9	14.11	703.6	161	4.37	571.3	271.3	0	380.9	341.9	0.27	0	-7.45	20.5	20.1	20.8
137	20211031BS05	1	UU试验	11.27	3.36	200	0	-3	39	768.2	0	40.1	12.02	544.4	186	0	0	1	1	1	15.03	14.11	705.4	161	4.38	572.2	272.2	0	381.5	342.5	0.27	0	-7.52	20.6	20	20.8
138	20211031BS05	1	UU试验	11.35	3.37	200	0	-3	39	770.8	0	40.1	12.09	546.3	186	0	0	1	1	1	15.11	14.11	707.3	161	4.39	573.15	273.15	0	382.1	343.1	0.27	0	-7.56	20.6	20.1	20.8
139	20211031BS05	1	UU试验	11.43	3.38	200	0	-3	39	773.3	0	40.1	12.19	548.1	186	0	0	1	1	1	15.24	14.18	709.1	161	4.4	574.05	274.05	0	382.7	343.7	0.27	0	-7.62	20.6	20.1	20.8
140	20211031BS05	1	UU试验	11.52	3.39	200	0	-3	39	775	0	42	12.25	546.5	186	0	0	1	1	1	15.31	14.18	707.5	161	4.39	573.25	273.25	0	382.2	343.2	0.27	0	-7.66	20.5	20.1	20.8
141	20211031BS05	1	UU试验	11.6	3.41	200	0	-3	40	777.6	0	40.1	12.35	548.4	186	0	0	1	1	1	15.44	14.18	708.4	160	4.43	574.2	274.2	0	382.8	342.8	0.27	0	-7.72	20.6	20.1	20.8
142	20211031BS05	1	UU试验	11.68	3.42	200	0	-3	39	778.5	0	40.1	12.42	549	186	0	0	1	1	1	15.53	14.18	710	161	4.41	574.5	274.5	0	383	344	0.27	0	-7.77	20.6	20.1	20.8
143	20211031BS05	1	UU试验	11.77	3.43	200	0	-3	40	782.7	0	40.1	12.53	552	186	0	0	1	1	1	15.66	14.25	712	160	4.45	576	276	0	384	344	0.27	0	-7.83	20.7	20.1	20.8
144	20211031BS05	1	UU试验	11.85	3.44	200	0	-3	40	784.4	0	40.1	12.6	550.5	186	0	0	1	1	1	15.75	14.25	710.5	160	4.44	575.25	275.25	0	383.5	343.5	0.27	0	-7.88	20.6	20.1	20.8
145	20211031BS05	1	UU试验	11.93	3.45	200	0	-3	39	787.9	0	40.1	12.71	552.9	186	0	0	1	1	1	15.89	14.25	713.9	161	4.43	576.45	276.45	0	384.3	345.3	0.27	0	-7.95	20.5	20	20.7
146	20211031BS05	1	UU试验	12.02	3.47	200	0	-3	40	789.6	0	40.1	12.78	554.1	186	0	0	1	1	1	15.98	14.31	714.1	160	4.46	577.05	277.05	0	384.7	344.7	0.27	0	-7.99	20.5	20	20.7
147	20211031BS05	1	UU试验	12.1	3.48	200	0	-3	40	793	0	40.1	12.89	554.2	186	0	0	1	1	1	16.11	14.31	714.2	160	4.46	577.1	277.1	0	384.7	344.7	0.27	0	-8.06	20.5	20	20.7
148	20211031BS05	1	UU试验	12.18	3.49	200	0	-3	40	794.7	0	40.1	12.97	555.3	186	0	0	1	1	1	16.21	14.31	715.3	160	4.47	577.65	277.65	0	385.1	345.1	0.26	0	-8.11	20.5	20	20.7
149	20211031BS05	1	UU试验	12.27	3.5	200	0	-3	40	798.1	0	40.1	13.07	557.7	186	0	0	1	1	1	16.34	14.31	717.7	160	4.49	578.85	278.85	0	385.9	345.9	0.26	0	-8.17	20.5	20	20.7
150	20211031BS05	1	UU试验	12.35	3.51	200	0	-3	40	799.8	0	40.1	13.14	558.9	186	0	0	1	1	1	16.43	14.38	718.9	160	4.49	579.45	279.45	0	386.3	346.3	0.26	0	-8.22	20.5	20	20.7
151	20211031BS05	1	UU试验	12.43	3.53	200	0	-3	40	802.4	0	40.1	13.25	558	186	0	0	1	1	1	16.56	14.38	718	160	4.49	579	279	0	386	346	0.26	0	-8.28	20.5	20	20.7
152	20211031BS05	1	UU试验	12.52	3.54	200	0	-3	40	805	0	40.1	13.32	559.8	186	0	0	1	1	1	16.65	14.38	719.8	160	4.5	579.9	279.9	0	386.6	346.6	0.26	0	-8.32	20.5	20	20.7
153	20211031BS05	1	UU试验	12.6	3.55	200	0	-3	40	809.2	0	40.1	13.43	562.7	186	0	0	1	1	1	16.79	14.45	722.7	160	4.52	581.35	281.35	0	387.6	347.6	0.26	0	-8.4	20.5	20	20.7
154	20211031BS05	1	UU试验	12.68	3.56	200	0	-2	40	811	0	40.1	13.5	561.2	186	0	0	1	1	1	16.88	14.45	721.2	160	4.51	580.6	280.6	0	387.1	347.1	0.26	0	-8.44	20.5	20	20.7
155	20211031BS05	1	UU试验	12.77	3.57	200	0	-3	40	814.4	0	40.1	13.61	563.6	186	0	0	1	1	1	17.01	14.45	723.6	160	4.52	581.8	281.8	0	387.9	347.9	0.26	0	-8.51	20.5	20	20.7
156	20211031BS05	1	UU试验	12.85	3.58	200	0	-3	40	816.9	0	40.1	13.68	565.3	186	0	0	1	1	1	17.1	14.45	725.3	160	4.53	582.65	282.65	0	388.4	348.4	0.26	0	-8.55	20.5	20	20.7
157	20211031BS05	1	UU试验	12.93	3.6	200	0	-3	40	821.2	0	40.1	13.79	568.3	186	0	0	1	1	1	17.24	14.51	728.3	160	4.55	584.15	284.15	0	389.4	349.4	0.26	0	-8.62	20.5	20	20.7
158	20211031BS05	1	UU试验	13.02	3.61	199	0	-3	40	822.9	0	40.1	13.86	567.1	186	0	0	1	1	1	17.33	14.51	726.1	159	4.57	582.05	283.55	0	388	348	0.26	0	-8.66	20.5	20	20.7
159	20211031BS05	1	UU试验	13.1	3.62	200	0	-3	40	825.5	0	40.1	13.97	568.9	186	0	0	1	1	1	17.46	14.51	728.9	160	4.56	584.45	284.45	0	389.6	349.6	0.26	0	-8.73	20.5	20	20.7
160	20211031BS05	1	UU试验	13.18	3.63	200	0	-3	40	828.1	0	40.1	14.04	570.7	186	0	0	1	1	1	17.55	14.58	730.7	160	4.57	585.35	285.35	0	390.2	350.2	0.26	0	-8.78	20.5	20	20.7
161	20211031BS05	1	UU试验	13.27	3.64	199	0	-3	40	830.6	0	40.1	14.15	569.7	186	0	0	1	1	1	17.69	14.58	728.7	159	4.58	583.35	284.85	0	388.9	348.9	0.26	0	-8.85	20.5	20	20.7
162	20211031BS05	1	UU试验	13.35	3.65	200	0	-3	40	832.3	0	40.1	14.22	570.9	186	0	0	1	1	1	17.78	14.58	730.9	160	4.57	585.45	285.45	0	390.3	350.3	0.26	0	-8.89	20.5	20	20.7
163	20211031BS05	1	UU试验	13.43	3.67	200	0	-2	40	836.6	0	42	14.33	573.8	186	0	0	1	1	1	17.91	14.65	733.8	160	4.59	586.9	286.9	0	391.3	351.3	0.26	0	-8.96	20.5	20	20.7
164	20211031BS05	1	UU试验	13.52	3.68	200	0	-3	40	837.5	0	40.1	14.4	571.7	186	0	0	1	1	1	18	14.65	731.7	160	4.57	585.85	285.85	0	390.6	350.6	0.26	0	-9	20.5	20	20.7
165	20211031BS05	1	UU试验	13.6	3.69	200	0	-3	40	840.9	0	40.1	14.51	574	186	0	0	1	1	1	18.14	14.65	734	160	4.59	587	287	0	391.3	351.3	0.26	0	-9.07	20.5	20	20.7
166	20211031BS05	1	UU试验	13.68	3.7	199	0	-3	40	842.6	0	40.1	14.57	575.2	186	0	0	1	1	1	18.21	14.65	734.2	159	4.62	586.1	287.6	0	390.7	350.7	0.26	0	-9.11	20.5	20	20.7
167	20211031BS05	1	UU试验	13.77	3.71	200	0	-3	40	844.3	0	42	14.68	576.3	186	0	0	1	1	1	18.35	14.72	736.3	160	4.6	588.15	288.15	0	392.1	352.1	0.26	0	-9.18	20.5	20	20.7
168	20211031BS05	1	UU试验	13.85	3.72	200	0	-3	40	846.9	0	42	14.75	575.3	186	0	0	1	1	1	18.44	14.72	735.3	160	4.6	587.65	287.65	0	391.8	351.8	0.26	0	-9.22	20.5	20	20.7
169	20211031BS05	1	UU试验	13.93	3.73	199	0	-3	40	848.6	0	40.1	14.85	576.5	186	0	0	1	1	1	18.56	14.72	735.5	159	4.63	586.75	288.25	0	391.2	351.2	0.26	0	-9.28	20.5	20	20.7
170	20211031BS05	1	UU试验	14.02	3.74	200	0	-3	41	850.3	0	42	14.93	577.6	186	0	0	1	1	1	18.66	14.79	736.6	159	4.63	588.8	288.8	0	392.5	351.5	0.26	0	-9.33	20.5	20	20.7
171	20211031BS05	1	UU试验	14.1	3.75	200	0	-2	41	852	0	42	15.03	576.1	186	0	0	1	1	1	18.79	14.79	735.1	159	4.62	588.05	288.05	0	392	351	0.26	0	-9.4	20.5	20	20.7
172	20211031BS05	1	UU试验	14.18	3.77	199	0	-3	40	854.6	0	40.1	15.1	577.8	186	0	0	1	1	1	18.88	14.79	736.8	159	4.63	587.4	288.9	0	391.6	351.6	0.26	0	-9.44	20.5	20	20.7
173	20211031BS05	1	UU试验	14.27	3.78	200	0	-3	41	856.3	0	42	15.21	579	186	0	0	1	1	1	19.01	14.79	738	159	4.64	589.5	289.5	0	393	352	0.26	0	-9.51	20.5	20	20.7
174	20211031BS05	1	UU试验	14.35	3.79	199	0	-3	40	858	0	42	15.27	580.1	186	0	0	1	1	1	19.09	14.85	739.1	159	4.65	588.55	290.05	0	392.4	352.4	0.26	0	-9.55	20.5	20	20.7
175	20211031BS05	1	UU试验	14.43	3.8	200	0	-3	41	858.9	0	42	15.38	578.4	186	0	0	1	1	1	19.23	14.85	737.4	159	4.64	589.2	289.2	0	392.8	351.8	0.26	0	-9.62	20.5	20	20.7
176	20211031BS05	1	UU试验	14.52	3.81	200	0	-2	41	859.7	0	42	15.44	578.9	186	0	0	1	1	1	19.3	14.85	737.9	159	4.64	589.45	289.45	0	393	352	0.26	0	-9.65	20.5	20	20.7
177	20211031BS05	1	UU试验	14.6	3.82	199	0	-3	41	862.3	0	40.1	15.55	580.7	186	0	0	1	1	1	19.44	14.92	738.7	158	4.68	588.85	290.35	0	392.6	351.6	0.26	0	-9.72	20.5	20	20.7
178	20211031BS05	1	UU试验	14.68	3.83	200	0	-3	41	863.1	0	42	15.62	578.5	186	0	0	1	1	1	19.53	14.92	737.5	159	4.64	589.25	289.25	0	392.8	351.8	0.26	0	-9.77	20.5	20	20.7
179	20211031BS05	1	UU试验	14.77	3.84	200	0	-2	41	864	0	42	15.72	579.1	186	0	0	1	1	1	19.65	14.92	738.1	159	4.64	589.55	289.55	0	393	352	0.26	0	-9.82	20.5	20	20.7
180	20211031BS05	1	UU试验	14.85	3.85	199	0	-3	41	865.7	0	42	15.79	580.2	186	0	0	1	1	1	19.74	14.92	738.2	158	4.67	588.6	290.1	0	392.4	351.4	0.26	0	-9.87	20.5	20	20.7
181	20211031BS05	1	UU试验	14.93	3.86	200	0	-3	41	866.6	0	42	15.89	580.8	186	0	0	1	1	1	19.86	14.99	739.8	159	4.65	590.4	290.4	0	393.6	352.6	0.26	0	-9.93	20.5	20	20.7
182	20211031BS05	1	UU试验	15.02	3.88	199	0	-3	41	868.3	0	42	15.96	579.3	186	0	0	1	1	1	19.95	14.99	737.3	158	4.67	588.15	289.65	0	392.1	351.1	0.26	0	-9.98	20.5	20	20.7
183	20211031BS05	1	UU试验	15.1	3.89	200	0	-2	41	870.8	0	42	16.06	580.9	186	0	0	1	1	1	20.08	14.99	739.9	159	4.65	590.45	290.45	0	393.6	352.6	0.26	0	-10.04	20.5	20	20.7
184	20211031BS05	1	UU试验	15.18	3.9	199	0	-3	41	871.7	0	42	16.13	581.5	186	0	0	1	1	1	20.16	15.06	739.5	158	4.68	589.25	290.75	0	392.8	351.8	0.25	0	-10.08	20.5	20	20.7
185	20211031BS05	1	UU试验	15.27	3.91	199	0	-3	41	874.3	0	42	16.24	580.5	186	0	0	1	1	1	20.3	15.06	738.5	158	4.67	588.75	290.25	0	392.5	351.5	0.26	0	-10.15	20.5	20	20.7
186	20211031BS05	1	UU试验	15.35	3.92	200	0	-3	41	875.1	0	42	16.31	581.1	186	0	0	1	1	1	20.39	15.06	740.1	159	4.65	590.55	290.55	0	393.7	352.7	0.26	0	-10.2	20.5	20	20.7
187	20211031BS05	1	UU试验	15.43	3.93	199	0	-3	41	877.7	0	42	16.41	582.8	186	0	0	1	1	1	20.51	15.13	740.8	158	4.69	589.9	291.4	0	393.3	352.3	0.25	0	-10.26	20.5	20	20.7
188	20211031BS05	1	UU试验	15.52	3.94	199	0	-3	41	877.7	0	42	16.48	580.1	186	0	0	1	1	1	20.6	15.13	738.1	158	4.67	588.55	290.05	0	392.4	351.4	0.26	0	-10.3	20.5	20	20.7
189	20211031BS05	1	UU试验	15.6	3.95	199	0	-3	41	880.2	0	42	16.58	581.8	186	0	0	1	1	1	20.73	15.13	739.8	158	4.68	589.4	290.9	0	392.9	351.9	0.25	0	-10.37	20.5	20	20.7
190	20211031BS05	1	UU试验	15.68	3.96	199	0	-3	41	882	0	42	16.65	582.9	186	0	0	1	1	1	20.81	15.13	740.9	158	4.69	589.95	291.45	0	393.3	352.3	0.25	0	-10.41	20.5	20	20.7
191	20211031BS05	1	UU试验	15.77	3.97	199	0	-3	41	883.7	0	42	16.75	584.1	186	0	0	1	1	1	20.94	15.2	742.1	158	4.7	590.55	292.05	0	393.7	352.7	0.25	0	-10.47	20.5	20	20.7
192	20211031BS05	1	UU试验	15.85	3.98	200	0	-3	41	885.4	0	42	16.82	582.5	186	0	0	1	1	1	21.03	15.2	741.5	159	4.66	591.25	291.25	0	394.2	353.2	0.26	0	-10.52	20.5	20	20.7
193	20211031BS05	1	UU试验	15.93	3.99	199	0	-3	41	888.8	0	42	16.91	584.7	186	0	0	1	1	1	21.14	15.2	742.7	158	4.7	590.85	292.35	0	393.9	352.9	0.25	0	-10.57	20.5	20	20.7
194	20211031BS05	1	UU试验	16.02	4	200	0	-2	41	888.8	0	42	16.98	584.7	186	0	0	1	1	1	21.23	15.27	743.7	159	4.68	592.35	292.35	0	394.9	353.9	0.25	0	-10.62	20.5	20	20.7
195	20211031BS05	1	UU试验	16.1	4.01	199	0	-3	41	891.4	0	42	17.08	583.8	186	0	0	1	1	1	21.35	15.27	741.8	158	4.69	590.4	291.9	0	393.6	352.6	0.25	0	-10.68	20.5	20	20.7
196	20211031BS05	1	UU试验	16.18	4.02	199	0	-3	41	893.1	0	42	17.15	584.9	186	0	0	1	1	1	21.44	15.27	742.9	158	4.7	590.95	292.45	0	394	353	0.25	0	-10.72	20.5	20	20.7
197	20211031BS05	1	UU试验	16.27	4.03	199	0	-3	41	894.8	0	42	17.25	586	186	0	0	1	1	1	21.56	15.27	744	158	4.71	591.5	293	0	394.3	353.3	0.25	0	-10.78	20.5	20	20.7
198	20211031BS05	1	UU试验	16.35	4.04	199	0	-3	41	896.5	0	42	17.32	587.1	186	0	0	1	1	1	21.65	15.34	745.1	158	4.72	592.05	293.55	0	394.7	353.7	0.25	0	-10.82	20.5	20	20.7
199	20211031BS05	1	UU试验	16.43	4.05	199	0	-3	41	898.2	0	42	17.42	585.5	186	0	0	1	1	1	21.77	15.34	743.5	158	4.71	591.25	292.75	0	394.2	353.2	0.25	0	-10.89	20.5	20	20.7
200	20211031BS05	1	UU试验	16.52	4.06	200	0	-2	41	899.1	0	42	17.49	586.1	186	0	0	1	1	1	21.86	15.34	745.1	159	4.69	593.05	293.05	0	395.4	354.4	0.25	0	-10.93	20.5	20	20.7
201	20211031BS05	1	UU试验	16.6	4.07	199	0	-3	41	902.5	0	42	17.6	588.3	186	0	0	1	1	1	22	15.41	746.3	158	4.72	592.65	294.15	0	395.1	354.1	0.25	0	-11	20.5	20	20.7
202	20211031BS05	1	UU试验	16.68	4.08	200	0	-2	42	905.1	0	42	17.67	587.3	186	0	0	1	1	1	22.09	15.41	745.3	158	4.72	593.65	293.65	0	395.8	353.8	0.25	0	-11.05	20.5	20	20.7
203	20211031BS05	1	UU试验	16.77	4.09	199	0	-3	41	907.6	0	42	17.78	589	186	0	0	1	1	1	22.23	15.41	747	158	4.73	593	294.5	0	395.3	354.3	0.25	0	-11.12	20.5	20	20.7
204	20211031BS05	1	UU试验	16.85	4.1	199	0	-3	41	907.6	0	42	17.85	589	186	0	0	1	1	1	22.31	15.48	747	158	4.73	593	294.5	0	395.3	354.3	0.25	0	-11.16	20.5	20	20.7
205	20211031BS05	1	UU试验	16.93	4.12	199	0	-3	42	910.2	0	42	17.96	588	186	0	0	1	1	1	22.45	15.48	745	157	4.75	592.5	294	0	395	353	0.25	0	-11.23	20.5	20	20.7
206	20211031BS05	1	UU试验	17.02	4.13	199	0	-3	41	911.9	0	42	18.03	589.1	186	0	0	1	1	1	22.54	15.48	747.1	158	4.73	593.05	294.55	0	395.4	354.4	0.25	0	-11.27	20.5	20	20.7
207	20211031BS05	1	UU试验	17.1	4.14	200	0	-3	42	915.3	0	42	18.14	591.3	186	0	0	1	1	1	22.68	15.54	749.3	158	4.74	595.65	295.65	0	397.1	355.1	0.25	0	-11.34	20.5	20	20.7
208	20211031BS05	1	UU试验	17.18	4.15	200	0	-3	42	916.2	0	42	18.21	589.6	186	0	0	1	1	1	22.76	15.54	747.6	158	4.73	594.8	294.8	0	396.5	354.5	0.25	0	-11.38	20.5	20	20.7
209	20211031BS05	1	UU试验	17.27	4.16	200	0	-3	42	919.6	0	42	18.32	591.8	186	0	0	1	1	1	22.9	15.54	749.8	158	4.75	595.9	295.9	0	397.3	355.3	0.25	0	-11.45	20.5	20	20.7
210	20211031BS05	1	UU试验	17.35	4.17	200	0	-3	42	922.2	0	42	18.4	593.4	186	0	0	1	1	1	23	15.61	751.4	158	4.76	596.7	296.7	0	397.8	355.8	0.25	0	-11.5	20.5	20	20.7
211	20211031BS05	1	UU试验	17.43	4.18	200	0	-3	42	924.7	0	42	18.5	592.4	186	0	0	1	1	1	23.13	15.61	750.4	158	4.75	596.2	296.2	0	397.5	355.5	0.25	0	-11.57	20.5	20	20.7
212	20211031BS05	1	UU试验	17.52	4.19	200	0	-3	42	926.4	0	42	18.58	593.5	186	0	0	1	1	1	23.23	15.61	751.5	158	4.76	596.75	296.75	0	397.8	355.8	0.25	0	-11.62	20.5	20	20.7
213	20211031BS05	1	UU试验	17.6	4.2	200	0	-3	42	929	0	42	18.69	595.1	186	0	0	1	1	1	23.36	15.69	753.1	158	4.77	597.55	297.55	0	398.4	356.4	0.25	0	-11.68	20.5	20	20.7
214	20211031BS05	1	UU试验	17.68	4.21	200	0	-3	42	930.7	0	42	18.76	593.2	186	0	0	1	1	1	23.45	15.69	751.2	158	4.75	596.6	296.6	0	397.7	355.7	0.25	0	-11.73	20.5	20	20.7
215	20211031BS05	1	UU试验	17.77	4.22	200	0	-3	42	933.3	0	42	18.87	594.8	186	0	0	1	1	1	23.59	15.69	752.8	158	4.76	597.4	297.4	0	398.3	356.3	0.25	0	-11.8	20.5	20	20.7
216	20211031BS05	1	UU试验	17.85	4.22	200	0	-3	42	935	0	42	18.94	595.9	186	0	0	1	1	1	23.68	15.76	753.9	158	4.77	597.95	297.95	0	398.6	356.6	0.25	0	-11.84	20.5	20	20.7
217	20211031BS05	1	UU试验	17.93	4.23	200	0	-3	42	938.4	0	42	19.05	595.4	186	0	0	1	1	1	23.81	15.76	753.4	158	4.77	597.7	297.7	0	398.5	356.5	0.25	0	-11.91	20.5	20	20.7
218	20211031BS05	1	UU试验	18.02	4.24	200	0	-3	42	941	0	42	19.12	597.1	186	0	0	1	1	1	23.9	15.76	755.1	158	4.78	598.55	298.55	0	399	357	0.25	0	-11.95	20.5	20	20.7
219	20211031BS05	1	UU试验	18.1	4.25	200	0	-3	42	942.7	0	42	19.23	598.2	186	0	0	1	1	1	24.04	15.83	756.2	158	4.79	599.1	299.1	0	399.4	357.4	0.25	0	-12.02	20.5	20	20.7
220	20211031BS05	1	UU试验	18.18	4.26	200	0	-3	42	944.4	0	42	19.3	596.6	186	0	0	1	1	1	24.13	15.83	754.6	158	4.78	598.3	298.3	0	398.9	356.9	0.25	0	-12.07	20.5	20	20.7
221	20211031BS05	1	UU试验	18.27	4.27	200	0	-2	42	946.1	0	42	19.41	597.7	186	0	0	1	1	1	24.26	15.83	755.7	158	4.78	598.85	298.85	0	399.2	357.2	0.25	0	-12.13	20.5	20	20.7
222	20211031BS05	1	UU试验	18.35	4.28	200	0	-3	42	947.8	0	42	19.48	598.7	186	0	0	1	1	1	24.35	15.9	756.7	158	4.79	599.35	299.35	0	399.6	357.6	0.25	0	-12.18	20.5	20	20.7
223	20211031BS05	1	UU试验	18.43	4.29	200	0	-3	42	949.5	0	42	19.58	597.2	186	0	0	1	1	1	24.48	15.9	755.2	158	4.78	598.6	298.6	0	399.1	357.1	0.25	0	-12.24	20.5	20	20.7
224	20211031BS05	1	UU试验	18.52	4.3	200	0	-2	42	950.4	0	42	19.66	597.7	186	0	0	1	1	1	24.58	15.9	755.7	158	4.78	598.85	298.85	0	399.2	357.2	0.25	0	-12.29	20.5	20	20.7
225	20211031BS05	1	UU试验	18.6	4.31	200	0	-3	42	953	0	42	19.76	599.4	186	0	0	1	1	1	24.7	15.97	757.4	158	4.79	599.7	299.7	0	399.8	357.8	0.25	0	-12.35	20.5	20	20.7
226	20211031BS05	1	UU试验	18.68	4.32	200	0	-3	42	954.7	0	42	19.84	597.8	186	0	0	1	1	1	24.8	15.97	755.8	158	4.78	598.9	298.9	0	399.3	357.3	0.25	0	-12.4	20.5	20	20.7
227	20211031BS05	1	UU试验	18.77	4.33	200	0	-2	42	956.4	0	43.8	19.94	598.9	186	0	0	1	1	1	24.93	15.97	756.9	158	4.79	599.45	299.45	0	399.6	357.6	0.25	0	-12.47	20.5	20	20.7
228	20211031BS05	1	UU试验	18.85	4.34	200	0	-3	42	957.2	0	42	20.01	599.4	186	0	0	1	1	1	25.01	16.04	757.4	158	4.79	599.7	299.7	0	399.8	357.8	0.25	0	-12.51	20.5	20	20.7
229	20211031BS05	1	UU试验	18.93	4.35	200	0	-2	42	959.8	0	43.8	20.12	598.4	186	0	0	1	1	1	25.15	16.04	756.4	158	4.79	599.2	299.2	0	399.5	357.5	0.25	0	-12.58	20.5	20	20.7
230	20211031BS05	1	UU试验	19.02	4.36	200	0	-3	42	961.5	0	42	20.18	599.4	186	0	0	1	1	1	25.23	16.04	757.4	158	4.79	599.7	299.7	0	399.8	357.8	0.25	0	-12.62	20.5	20	20.7
231	20211031BS05	1	UU试验	19.1	4.37	200	0	-3	42	963.2	0	42	20.28	600.5	186	0	0	1	1	1	25.35	16.11	758.5	158	4.8	600.25	300.25	0	400.2	358.2	0.25	0	-12.68	20.5	20	20.7
232	20211031BS05	1	UU试验	19.18	4.38	200	0	-2	42	963.2	0	43.8	20.36	597.9	186	0	0	1	1	1	25.45	16.11	755.9	158	4.78	598.95	298.95	0	399.3	357.3	0.25	0	-12.73	20.5	20	20.7
233	20211031BS05	1	UU试验	19.27	4.39	200	0	-3	42	964.1	0	42	20.46	598.4	186	0	0	1	1	1	25.58	16.11	756.4	158	4.79	599.2	299.2	0	399.5	357.5	0.25	0	-12.79	20.5	20	20.7
234	20211031BS05	1	UU试验	19.35	4.4	200	0	-3	42	965.8	0	42	20.53	599.5	186	0	0	1	1	1	25.66	16.11	757.5	158	4.79	599.75	299.75	0	399.8	357.8	0.25	0	-12.83	20.5	20	20.7
235	20211031BS05	1	UU试验	19.43	4.41	200	0	-3	42	967.5	0	42	20.63	600.6	186	0	0	1	1	1	25.79	16.18	758.6	158	4.8	600.3	300.3	0	400.2	358.2	0.25	0	-12.9	20.5	20	20.7
236	20211031BS05	1	UU试验	19.52	4.42	200	0	-3	42	968.4	0	42	20.7	598.5	186	0	0	1	1	1	25.88	16.18	756.5	158	4.79	599.25	299.25	0	399.5	357.5	0.25	0	-12.94	20.5	20	20.7
237	20211031BS05	1	UU试验	19.6	4.43	200	0	-2	42	970.1	0	43.8	20.81	599.6	186	0	0	1	1	1	26.01	16.25	757.6	158	4.79	599.8	299.8	0	399.9	357.9	0.25	0	-13.01	20.5	20	20.7
238	20211031BS05	1	UU试验	19.68	4.44	200	0	-3	42	970.9	0	42	20.87	597.5	186	0	0	1	1	1	26.09	16.25	755.5	158	4.78	598.75	298.75	0	399.2	357.2	0.25	0	-13.05	20.5	20	20.7
239	20211031BS05	1	UU试验	19.77	4.45	200	0	-3	42	971.8	0	42	20.98	598	186	0	0	1	1	1	26.23	16.25	756	158	4.78	599	299	0	399.3	357.3	0.25	0	-13.12	20.5	20	20.7
240	20211031BS05	1	UU试验	19.85	4.46	200	0	-3	42	972.6	0	42	21.04	598.5	186	0	0	1	1	1	26.3	16.25	756.5	158	4.79	599.25	299.25	0	399.5	357.5	0.25	0	-13.15	20.5	20	20.7
241	20211031BS05	1	UU试验	19.93	4.46	200	0	-3	42	974.3	0	42	21.15	599.6	186	0	0	1	1	1	26.44	16.32	757.6	158	4.79	599.8	299.8	0	399.9	357.9	0.25	0	-13.22	20.5	20	20.7
242	20211031BS05	1	UU试验	20.02	4.47	200	0	-2	42	974.3	0	43.8	21.22	597	186	0	0	1	1	1	26.53	16.32	755	158	4.78	598.5	298.5	0	399	357	0.25	0	-13.27	20.5	20	20.7
243	20211031BS05	1	UU试验	20.1	4.48	200	0	-2	43	975.2	0	43.8	21.32	597.5	186	0	0	1	1	1	26.65	16.39	754.5	157	4.81	598.75	298.75	0	399.2	356.2	0.25	0	-13.33	20.5	20	20.7
244	20211031BS05	1	UU试验	20.18	4.49	200	0	-3	42	976.9	0	42	21.39	596	186	0	0	1	1	1	26.74	16.39	754	158	4.77	598	298	0	398.7	356.7	0.25	0	-13.37	20.5	20	20.7
245	20211031BS05	1	UU试验	20.27	4.5	200	0	-2	43	977.8	0	43.8	21.49	596.6	186	0	0	1	1	1	26.86	16.39	753.6	157	4.8	598.3	298.3	0	398.9	355.9	0.25	0	-13.43	20.5	20	20.7
246	20211031BS05	1	UU试验	20.35	4.51	199	0	-3	42	978.6	0	42	21.55	597.1	186	0	0	1	1	1	26.94	16.39	754.1	157	4.8	597.05	298.55	0	398	356	0.25	0	-13.47	20.5	20	20.7
247	20211031BS05	1	UU试验	20.43	4.52	199	0	-3	42	980.3	0	42	21.66	598.1	186	0	0	1	1	1	27.08	16.47	755.1	157	4.81	597.55	299.05	0	398.4	356.4	0.25	0	-13.54	20.5	20	20.7
248	20211031BS05	1	UU试验	20.52	4.53	200	0	-2	43	981.2	0	43.8	21.72	595.7	186	0	0	1	1	1	27.15	16.47	752.7	157	4.79	597.85	297.85	0	398.6	355.6	0.25	0	-13.58	20.5	20	20.7
249	20211031BS05	1	UU试验	20.6	4.54	199	0	-3	42	983.8	0	42	21.82	597.3	186	0	0	1	1	1	27.28	16.54	754.3	157	4.8	597.15	298.65	0	398.1	356.1	0.25	0	-13.64	20.5	20	20.7
250	20211031BS05	1	UU试验	20.68	4.55	200	0	-2	43	984.6	0	43.8	21.89	595.3	186	0	0	1	1	1	27.36	16.54	752.3	157	4.79	597.65	297.65	0	398.4	355.4	0.25	0	-13.68	20.5	20	20.7
251	20211031BS05	1	UU试验	20.77	4.56	200	0	-2	43	984.6	0	43.8	22	595.3	186	0	0	1	1	1	27.5	16.54	752.3	157	4.79	597.65	297.65	0	398.4	355.4	0.25	0	-13.75	20.5	20	20.7
252	20211031BS05	1	UU试验	20.85	4.57	199	0	-3	42	985.5	0	43.8	22.07	595.8	186	0	0	1	1	1	27.59	16.54	752.8	157	4.79	596.4	297.9	0	397.6	355.6	0.25	0	-13.8	20.5	20	20.7
253	20211031BS05	1	UU试验	20.93	4.58	200	0	-2	43	988	0	43.8	22.17	597.3	186	0	0	1	1	1	27.71	16.61	754.3	157	4.8	598.65	298.65	0	399.1	356.1	0.25	0	-13.86	20.5	20	20.7
254	20211031BS05	1	UU试验	21.02	4.58	199	0	-3	42	990.6	0	42	22.23	596.4	186	0	0	1	1	1	27.79	16.61	753.4	157	4.8	596.7	298.2	0	397.8	355.8	0.25	0	-13.9	20.5	20	20.7
255	20211031BS05	1	UU试验	21.1	4.59	199	0	-3	43	990.6	0	43.8	22.34	596.4	186	0	0	1	1	1	27.93	16.68	752.4	156	4.82	596.7	298.2	0	397.8	354.8	0.25	0	-13.97	20.5	20	20.7
256	20211031BS05	1	UU试验	21.18	4.6	199	0	-3	43	991.5	0	42	22.4	594.4	186	0	0	1	1	1	28	16.68	750.4	156	4.81	595.7	297.2	0	397.1	354.1	0.25	0	-14	20.5	20	20.7
257	20211031BS05	1	UU试验	21.27	4.61	199	0	-3	42	993.2	0	42	22.5	595.4	186	0	0	1	1	1	28.13	16.68	752.4	157	4.79	596.2	297.7	0	397.5	355.5	0.25	0	-14.07	20.5	20	20.7
258	20211031BS05	1	UU试验	21.35	4.62	200	0	-2	43	994.9	0	43.8	22.57	596.5	186	0	0	1	1	1	28.21	16.68	753.5	157	4.8	598.25	298.25	0	398.8	355.8	0.25	0	-14.11	20.5	20	20.7
259	20211031BS05	1	UU试验	21.43	4.63	200	0	-2	43	997.4	0	43.8	22.68	598	186	0	0	1	1	1	28.35	16.76	755	157	4.81	599	299	0	399.3	356.3	0.25	0	-14.18	20.5	20	20.7
260	20211031BS05	1	UU试验	21.52	4.64	199	0	-3	42	999.2	0	43.8	22.76	596.2	186	0	0	1	1	1	28.45	16.76	753.2	157	4.8	596.6	298.1	0	397.7	355.7	0.25	0	-14.23	20.5	20	20.7
261	20211031BS05	1	UU试验	21.6	4.65	200	0	-2	43	1000.9	0	43.8	22.86	597.2	186	0	0	1	1	1	28.58	16.83	754.2	157	4.8	598.6	298.6	0	399.1	356.1	0.25	0	-14.29	20.5	20	20.7
262	20211031BS05	1	UU试验	21.68	4.66	200	0	-2	43	1002.6	0	43.8	22.94	595.7	186	0	0	1	1	1	28.68	16.83	752.7	157	4.79	597.85	297.85	0	398.6	355.6	0.25	0	-14.34	20.5	20	20.7
263	20211031BS05	1	UU试验	21.77	4.67	199	0	-3	43	1005.1	0	43.8	23.04	597.2	186	0	0	1	1	1	28.8	16.83	753.2	156	4.83	597.1	298.6	0	398.1	355.1	0.25	0	-14.4	20.5	20	20.7
264	20211031BS05	1	UU试验	21.85	4.67	200	0	-2	43	1006.9	0	43.8	23.12	598.3	186	0	0	1	1	1	28.9	16.9	755.3	157	4.81	599.15	299.15	0	399.4	356.4	0.25	0	-14.45	20.5	20	20.7
265	20211031BS05	1	UU试验	21.93	4.68	200	0	-3	43	1009.4	0	43.8	23.23	597.3	186	0	0	1	1	1	29.04	16.9	754.3	157	4.8	598.65	298.65	0	399.1	356.1	0.25	0	-14.52	20.5	20	20.7
266	20211031BS05	1	UU试验	22.02	4.69	200	0	-2	43	1011.1	0	43.8	23.3	598.3	186	0	0	1	1	1	29.13	16.9	755.3	157	4.81	599.15	299.15	0	399.4	356.4	0.25	0	-14.57	20.5	20	20.7
267	20211031BS05	1	UU试验	22.1	4.7	200	0	-2	43	1013.7	0	43.8	23.41	599.8	186	0	0	1	1	1	29.26	16.97	756.8	157	4.82	599.9	299.9	0	399.9	356.9	0.25	0	-14.63	20.5	20	20.7
268	20211031BS05	1	UU试验	22.18	4.71	200	0	-2	43	1016.3	0	43.8	23.48	598.9	186	0	0	1	1	1	29.35	16.97	755.9	157	4.81	599.45	299.45	0	399.6	356.6	0.25	0	-14.68	20.5	20	20.7
269	20211031BS05	1	UU试验	22.27	4.72	200	0	-2	43	1020.5	0	43.8	23.59	601.4	186	0	0	1	1	1	29.49	17.05	758.4	157	4.83	600.7	300.7	0	400.5	357.5	0.25	0	-14.75	20.5	20	20.7
270	20211031BS05	1	UU试验	22.35	4.73	200	0	-3	43	1022.3	0	43.8	23.66	599.6	186	0	0	1	1	1	29.58	17.05	756.6	157	4.82	599.8	299.8	0	399.9	356.9	0.25	0	-14.79	20.5	20	20.7
271	20211031BS05	1	UU试验	22.43	4.74	199	0	-3	43	1024.8	0	43.8	23.77	601.1	186	0	0	1	1	1	29.71	17.05	757.1	156	4.85	599.05	300.55	0	399.4	356.4	0.25	0	-14.86	20.5	20	20.7
272	20211031BS05	1	UU试验	22.52	4.75	200	0	-2	43	1026.5	0	43.8	23.84	602.1	186	0	0	1	1	1	29.8	17.12	759.1	157	4.84	601.05	301.05	0	400.7	357.7	0.25	0	-14.9	20.5	20	20.7
273	20211031BS05	1	UU试验	22.6	4.75	199	0	-3	43	1030.8	0	43.8	23.94	602.1	186	0	0	1	1	1	29.93	17.12	758.1	156	4.86	599.55	301.05	0	399.7	356.7	0.25	0	-14.97	20.5	20	20.7
274	20211031BS05	1	UU试验	22.68	4.76	200	0	-2	43	1032.5	0	43.8	24.01	603.1	186	0	0	1	1	1	30.01	17.12	760.1	157	4.84	601.55	301.55	0	401	358	0.25	0	-15.01	20.5	20	20.7
275	20211031BS05	1	UU试验	22.77	4.77	200	0	-2	43	1034.2	0	43.8	24.12	604.1	186	0	0	1	1	1	30.15	17.19	761.1	157	4.85	602.05	302.05	0	401.4	358.4	0.25	0	-15.08	20.5	20	20.7
276	20211031BS05	1	UU试验	22.85	4.78	199	0	-3	43	1035.1	0	43.8	24.2	602.2	186	0	0	1	1	1	30.25	17.19	758.2	156	4.86	599.6	301.1	0	399.7	356.7	0.25	0	-15.13	20.5	20	20.7
277	20211031BS05	1	UU试验	22.93	4.79	199	0	-3	43	1035.9	0	43.8	24.31	602.6	186	0	0	1	1	1	30.39	17.27	758.6	156	4.86	599.8	301.3	0	399.9	356.9	0.25	0	-15.2	20.5	20	20.7
278	20211031BS05	1	UU试验	23.02	4.8	199	0	-3	43	1035.9	0	43.8	24.38	599.8	186	0	0	1	1	1	30.48	17.27	755.8	156	4.84	598.4	299.9	0	398.9	355.9	0.25	0	-15.24	20.5	20	20.7
279	20211031BS05	1	UU试验	23.1	4.81	199	0	-3	43	1038.5	0	43.8	24.48	601.3	186	0	0	1	1	1	30.6	17.27	757.3	156	4.85	599.15	300.65	0	399.4	356.4	0.25	0	-15.3	20.5	20	20.7
280	20211031BS05	1	UU试验	23.18	4.81	199	0	-2	43	1038.5	0	43.8	24.56	601.3	186	0	0	1	1	1	30.7	17.34	757.3	156	4.85	599.15	300.65	0	399.4	356.4	0.25	0	-15.35	20.5	20	20.7
281	20211031BS05	1	UU试验	23.27	4.82	199	0	-3	43	1038.5	0	43.8	24.67	598.9	186	0	0	1	1	1	30.84	17.34	754.9	156	4.84	597.95	299.45	0	398.6	355.6	0.25	0	-15.42	20.5	20	20.7
282	20211031BS05	1	UU试验	23.35	4.83	200	0	-2	43	1038.5	0	43.8	24.73	598.9	186	0	0	1	1	1	30.91	17.34	755.9	157	4.81	599.45	299.45	0	399.6	356.6	0.25	0	-15.46	20.5	20	20.7
283	20211031BS05	1	UU试验	23.43	4.84	199	0	-3	43	1039.4	0	43.8	24.84	599.4	186	0	0	1	1	1	31.05	17.41	755.4	156	4.84	598.2	299.7	0	398.8	355.8	0.25	0	-15.53	20.5	20	20.7
284	20211031BS05	1	UU试验	23.52	4.85	199	0	-3	43	1041.1	0	43.8	24.91	598	186	0	0	1	1	1	31.14	17.41	754	156	4.83	597.5	299	0	398.3	355.3	0.25	0	-15.57	20.5	20	20.7
285	20211031BS05	1	UU试验	23.6	4.86	199	0	-3	43	1042.8	0	43.8	25.01	599	186	0	0	1	1	1	31.26	17.49	755	156	4.84	598	299.5	0	398.7	355.7	0.25	0	-15.63	20.5	20	20.7
286	20211031BS05	1	UU试验	23.68	4.87	199	0	-3	43	1045.3	0	43.8	25.08	597.7	186	0	0	1	1	1	31.35	17.49	753.7	156	4.83	597.35	298.85	0	398.2	355.2	0.25	0	-15.68	20.5	20	20.7
287	20211031BS05	1	UU试验	23.77	4.88	199	0	-3	43	1047.1	0	43.8	25.19	598.7	186	0	0	1	1	1	31.49	17.49	754.7	156	4.84	597.85	299.35	0	398.6	355.6	0.25	0	-15.75	20.5	20	20.7
288	20211031BS05	1	UU试验	23.85	4.88	199	0	-3	43	1047.1	0	43.8	25.25	598.7	186	0	0	1	1	1	31.56	17.56	754.7	156	4.84	597.85	299.35	0	398.6	355.6	0.25	0	-15.78	20.5	20	20.7
289	20211031BS05	1	UU试验	23.93	4.89	199	0	-3	43	1049.6	0	43.8	25.35	597.7	186	0	0	1	1	1	31.69	17.56	753.7	156	4.83	597.35	298.85	0	398.2	355.2	0.25	0	-15.85	20.5	20	20.7
290	20211031BS05	1	UU试验	24.02	4.9	199	0	-3	43	1051.3	0	43.8	25.42	598.7	186	0	0	1	1	1	31.78	17.56	754.7	156	4.84	597.85	299.35	0	398.6	355.6	0.25	0	-15.89	20.5	20	20.7
291	20211031BS05	1	UU试验	24.1	4.91	199	0	-3	43	1053	0	43.8	25.53	599.7	186	0	0	1	1	1	31.91	17.64	755.7	156	4.84	598.35	299.85	0	398.9	355.9	0.25	0	-15.96	20.5	20	20.7
292	20211031BS05	1	UU试验	24.18	4.92	199	0	-3	43	1053	0	43.8	25.59	596.9	186	0	0	1	1	1	31.99	17.64	752.9	156	4.83	596.95	298.45	0	398	355	0.25	0	-16	20.5	20	20.7
293	20211031BS05	1	UU试验	24.27	4.93	199	0	-3	43	1052.2	0	43.8	25.69	596.5	186	0	0	1	1	1	32.11	17.71	752.5	156	4.82	596.75	298.25	0	397.8	354.8	0.25	0	-16.06	20.5	20	20.7
294	20211031BS05	1	UU试验	24.35	4.93	199	0	-2	43	1053	0	43.8	25.76	594.6	186	0	0	1	1	1	32.2	17.71	750.6	156	4.81	595.8	297.3	0	397.2	354.2	0.25	0	-16.1	20.5	20	20.7
295	20211031BS05	1	UU试验	24.43	4.94	199	0	-3	43	1053	0	43.8	25.86	594.6	186	0	0	1	1	1	32.33	17.71	750.6	156	4.81	595.8	297.3	0	397.2	354.2	0.25	0	-16.16	20.5	20	20.7
296	20211031BS05	1	UU试验	24.52	4.95	199	0	-2	43	1054.8	0	43.8	25.93	595.6	186	0	0	1	1	1	32.41	17.79	751.6	156	4.82	596.3	297.8	0	397.5	354.5	0.25	0	-16.2	20.5	20	20.7
297	20211031BS05	1	UU试验	24.6	4.96	199	0	-3	43	1055.6	0	43.8	26.03	593.4	186	0	0	1	1	1	32.54	17.79	749.4	156	4.8	595.2	296.7	0	396.8	353.8	0.25	0	-16.27	20.5	20	20.7
298	20211031BS05	1	UU试验	24.68	4.97	199	0	-3	44	1056.5	0	43.8	26.1	593.9	186	0	0	1	1	1	32.63	17.79	748.9	155	4.83	595.45	296.95	0	397	353	0.25	0	-16.32	20.5	20	20.7
299	20211031BS05	1	UU试验	24.77	4.98	199	0	-3	43	1058.2	0	43.8	26.2	594.8	186	0	0	1	1	1	32.75	17.86	750.8	156	4.81	595.9	297.4	0	397.3	354.3	0.25	0	-16.38	20.5	20	20.7
300	20211031BS05	1	UU试验	24.85	4.98	199	0	-3	43	1059	0	43.8	26.27	592.9	186	0	0	1	1	1	32.84	17.86	748.9	156	4.8	594.95	296.45	0	396.6	353.6	0.25	0	-16.42	20.5	20	20.7
301	20211031BS05	1	UU试验	24.93	4.99	199	0	-2	43	1059	0	43.8	26.38	592.9	186	0	0	1	1	1	32.98	17.94	748.9	156	4.8	594.95	296.45	0	396.6	353.6	0.25	0	-16.49	20.5	20	20.7
302	20211031BS05	1	UU试验	25.02	5	199	0	-2	43	1059	0	43.8	26.45	590.3	186	0	0	1	1	1	33.06	17.94	746.3	156	4.78	593.65	295.15	0	395.8	352.8	0.25	0	-16.53	20.5	20	20.7
