# Supplementary material for: Effect of freeze‒thaw cycles on root–Soil composite mechanical properties and slope stability
Source: PLoS One. 2024 Apr 25;19(4):e0302409. doi: 10.1371/journal.pone.0302409 (PMC11045164; doi:10.1371/journal.pone.0302409)
Supplement: S1 File — (ZIP) [file pone.0302409.s001.zip › Original data/original data/三轴/200kpa/200kpa改/(D6G3,200kpa)20211030BS03_uu_1.xlsx]

## Sheet: _20211030BS03_uu_1
ID	GCID	SpecimenID	TstMode	TimeMin	Squareroot	WeiYa	wytb	FanYa1	KongYa	CR	fytb	TiBian	ZhouXWeiYi	Q1dQ3	TargetWY	TargetFY1	TargetZYLC	TargetStrainSpd	TargetSYWD	TargetZTWD	E1	TuArea	Q11	Q31	Q11cQ31	HalfQ1pQ3	HalfQ1dQ3	Saturation	HalfQ11pQ31	Q1	K0	Ev	Er	sywd	ttwd	ztwd
1	20211030BS03	1	UU试验	0	0	198	0	35	0	0	0	45.6	0	35.1	187	0	0	1	1	1	0	12	0	0	0	0	0	0	0	0	0	0	0	20.4	18.8	20.1
2	20211030BS03	1	UU试验	0.05	0.22	199	0	-3	44	58.2	0	45.6	-0.01	48.5	187	0	0	1	1	1	-0.01	12	203.5	155	1.31	322.75	24.25	0	215.2	171.2	0.8	0	0.01	20.4	18.9	20.1
3	20211030BS03	1	UU试验	0.1	0.32	199	0	-3	44	59	0	45.6	0	49.2	187	0	0	1	1	1	0	12	204.2	155	1.32	323.1	24.6	0	215.4	171.4	0.8	0	0	20.4	18.9	20.1
4	20211030BS03	1	UU试验	0.2	0.45	199	0	-3	44	64.2	0	45.6	0.11	53.5	187	0	0	1	1	1	0.14	12	208.5	155	1.35	325.25	26.75	0	216.8	172.8	0.79	0	-0.07	20.4	18.9	20.1
5	20211030BS03	1	UU试验	0.3	0.55	198	0	-3	45	71.9	0	45.6	0.21	59.9	187	0	0	1	1	1	0.26	12.06	212.9	153	1.39	326.95	29.95	0	218	173	0.77	0	-0.13	20.4	18.9	20.1
6	20211030BS03	1	UU试验	0.38	0.62	198	0	-3	45	73.6	0	45.6	0.28	61	187	0	0	1	1	1	0.35	12.06	214	153	1.4	327.5	30.5	0	218.3	173.3	0.76	0	-0.17	20.4	18.9	20.1
7	20211030BS03	1	UU试验	0.45	0.67	198	0	-3	45	73.6	0	45.6	0.36	61	187	0	0	1	1	1	0.45	12.06	214	153	1.4	327.5	30.5	0	218.3	173.3	0.76	0	-0.23	20.4	18.9	20.1
8	20211030BS03	1	UU试验	0.53	0.73	198	0	-3	45	72.7	0	47.4	0.46	60.3	187	0	0	1	1	1	0.57	12.06	213.3	153	1.39	327.15	30.15	0	218.1	173.1	0.77	0	-0.28	20.4	18.9	20.1
9	20211030BS03	1	UU试验	0.62	0.79	199	0	-3	45	71.9	0	47.4	0.53	59.6	187	0	0	1	1	1	0.66	12.06	213.6	154	1.39	328.3	29.8	0	218.9	173.9	0.77	0	-0.33	20.4	18.9	20.1
10	20211030BS03	1	UU试验	0.7	0.84	199	0	-3	46	71	0	47.4	0.64	58.9	187	0	0	1	1	1	0.8	12.12	211.9	153	1.38	327.95	29.45	0	218.6	172.6	0.77	0	-0.4	20.4	18.9	20.2
11	20211030BS03	1	UU试验	0.78	0.89	198	0	-3	46	70.1	0	47.4	0.71	57.8	187	0	0	1	1	1	0.89	12.12	209.8	152	1.38	325.9	28.9	0	217.3	171.3	0.77	0	-0.45	20.4	18.9	20.2
12	20211030BS03	1	UU试验	0.87	0.93	199	0	-3	46	71	0	47.4	0.83	58.6	187	0	0	1	1	1	1.04	12.12	211.6	153	1.38	327.8	29.3	0	218.5	172.5	0.77	0	-0.52	20.4	18.9	20.2
13	20211030BS03	1	UU试验	0.95	0.97	199	0	-3	46	72.7	0	47.4	0.9	60	187	0	0	1	1	1	1.13	12.12	213	153	1.39	328.5	30	0	219	173	0.77	0	-0.56	20.4	18.9	20.1
14	20211030BS03	1	UU试验	1.03	1.02	198	0	-3	46	76.1	0	47.4	1.01	62.8	187	0	0	1	1	1	1.26	12.12	214.8	152	1.41	328.4	31.4	0	218.9	172.9	0.76	0	-0.63	20.4	18.9	20.1
15	20211030BS03	1	UU试验	1.12	1.06	199	0	-3	46	77	0	47.4	1.09	63.5	187	0	0	1	1	1	1.36	12.19	216.5	153	1.42	330.25	31.75	0	220.2	174.2	0.76	0	-0.68	20.4	19	20.2
16	20211030BS03	1	UU试验	1.2	1.1	199	0	-3	46	80.4	0	47.4	1.21	66	187	0	0	1	1	1	1.51	12.19	219	153	1.43	331.5	33	0	221	175	0.75	0	-0.76	20.4	19	20.2
17	20211030BS03	1	UU试验	1.28	1.13	198	0	-3	46	81.3	0	47.4	1.29	66.7	187	0	0	1	1	1	1.61	12.19	218.7	152	1.44	330.35	33.35	0	220.2	174.2	0.75	0	-0.81	20.3	19	20.2
18	20211030BS03	1	UU试验	1.37	1.17	198	0	-3	47	83.8	0	47.4	1.4	68.7	187	0	0	1	1	1	1.75	12.19	219.7	151	1.45	331.35	34.35	0	220.9	173.9	0.74	0	-0.88	20.3	19	20.2
19	20211030BS03	1	UU试验	1.45	1.2	199	0	-3	47	85.5	0	47.4	1.48	70.1	187	0	0	1	1	1	1.85	12.25	222.1	152	1.46	333.55	35.05	0	222.4	175.4	0.74	0	-0.93	20.3	19	20.2
20	20211030BS03	1	UU试验	1.53	1.24	199	0	-3	47	103.5	0	49.3	1.59	84.5	187	0	0	1	1	1	1.99	12.25	236.5	152	1.56	340.75	42.25	0	227.2	180.2	0.7	0	-1	20.4	19	20.2
21	20211030BS03	1	UU试验	1.62	1.27	198	0	-3	47	145.4	0	49.3	1.67	118.7	187	0	0	1	1	1	2.09	12.25	269.7	151	1.79	356.35	59.35	0	237.6	190.6	0.63	0	-1.05	20.4	19	20.2
22	20211030BS03	1	UU试验	1.7	1.3	199	0	-3	47	182.2	0	49.3	1.78	148.7	187	0	0	1	1	1	2.23	12.25	300.7	152	1.98	372.85	74.35	0	248.6	201.6	0.57	0	-1.12	20.3	19	20.2
23	20211030BS03	1	UU试验	1.78	1.34	198	0	-3	48	202.7	0	49.3	1.85	165.5	187	0	0	1	1	1	2.31	12.31	315.5	150	2.1	379.75	82.75	0	253.2	205.2	0.54	0	-1.16	20.3	19	20.2
24	20211030BS03	1	UU试验	1.87	1.37	199	0	-3	48	226.7	0	49.3	1.97	184.2	187	0	0	1	1	1	2.46	12.31	335.2	151	2.22	390.6	92.1	0	260.4	212.4	0.52	0	-1.23	20.3	19	20.2
25	20211030BS03	1	UU试验	1.95	1.4	199	0	-3	48	243.8	0	49.3	2.05	198.1	187	0	0	1	1	1	2.56	12.31	349.1	151	2.31	397.55	99.05	0	265	217	0.5	0	-1.28	20.3	19	20.2
26	20211030BS03	1	UU试验	2.03	1.43	199	0	-3	49	266	0	49.3	2.17	216.1	187	0	0	1	1	1	2.71	12.31	366.1	150	2.44	406.55	108.05	0	271	222	0.48	0	-1.36	20.3	19	20.2
27	20211030BS03	1	UU试验	2.12	1.45	199	0	-3	49	279.7	0	51.1	2.25	227.2	187	0	0	1	1	1	2.81	12.37	377.2	150	2.51	412.1	113.6	0	274.7	225.7	0.47	0	-1.41	20.3	19	20.2
28	20211030BS03	1	UU试验	2.2	1.48	199	0	-3	49	301.1	0	51.1	2.37	243.4	187	0	0	1	1	1	2.96	12.37	393.4	150	2.62	420.2	121.7	0	280.1	231.1	0.45	0	-1.48	20.3	19	20.2
29	20211030BS03	1	UU试验	2.28	1.51	198	0	-3	50	315.7	0	51.1	2.45	255.2	187	0	0	1	1	1	3.06	12.37	403.2	148	2.72	424.6	127.6	0	283.1	233.1	0.44	0	-1.53	20.3	19	20.2
30	20211030BS03	1	UU试验	2.37	1.54	199	0	-3	49	334.5	0	51.1	2.56	270.4	187	0	0	1	1	1	3.2	12.37	420.4	150	2.8	433.7	135.2	0	289.1	240.1	0.42	0	-1.6	20.3	19	20.2
31	20211030BS03	1	UU试验	2.45	1.57	199	0	-3	50	345.6	0	51.1	2.64	279.4	187	0	0	1	1	1	3.3	12.43	428.4	149	2.88	438.2	139.7	0	292.1	242.1	0.42	0	-1.65	20.3	19	20.2
32	20211030BS03	1	UU试验	2.53	1.59	199	0	-3	50	362.7	0	51.1	2.76	291.8	187	0	0	1	1	1	3.45	12.43	440.8	149	2.96	444.4	145.9	0	296.3	246.3	0.41	0	-1.73	20.3	19	20.2
33	20211030BS03	1	UU试验	2.62	1.62	198	0	-3	50	373	0	51.1	2.83	300.1	187	0	0	1	1	1	3.54	12.43	448.1	148	3.03	447.05	150.05	0	298	248	0.4	0	-1.77	20.3	19	20.2
34	20211030BS03	1	UU试验	2.7	1.64	199	0	-3	51	389.2	0	51.1	2.95	313.1	187	0	0	1	1	1	3.69	12.43	461.1	148	3.12	455.05	156.55	0	303.4	252.4	0.39	0	-1.85	20.3	19	20.2
35	20211030BS03	1	UU试验	2.78	1.67	198	0	-3	50	399.5	0	52.9	3.03	321.4	187	0	0	1	1	1	3.79	12.5	469.4	148	3.17	457.7	160.7	0	305.1	255.1	0.38	0	-1.9	20.3	19	20.2
36	20211030BS03	1	UU试验	2.87	1.69	198	0	-3	51	414	0	52.9	3.14	331.2	187	0	0	1	1	1	3.93	12.5	478.2	147	3.25	462.6	165.6	0	308.4	257.4	0.37	0	-1.97	20.3	19	20.2
37	20211030BS03	1	UU试验	2.95	1.72	199	0	-3	51	423.4	0	52.9	3.22	338.7	187	0	0	1	1	1	4.03	12.5	486.7	148	3.29	467.85	169.35	0	311.9	260.9	0.37	0	-2.02	20.3	19	20.2
38	20211030BS03	1	UU试验	3.03	1.74	198	0	-3	51	435.4	0	52.9	3.34	348.3	187	0	0	1	1	1	4.18	12.5	495.3	147	3.37	471.15	174.15	0	314.1	263.1	0.36	0	-2.09	20.3	19	20.2
39	20211030BS03	1	UU试验	3.12	1.77	199	0	-3	52	444	0	52.9	3.41	355.2	187	0	0	1	1	1	4.26	12.56	502.2	147	3.42	476.1	177.6	0	317.4	265.4	0.36	0	-2.13	20.3	19	20.2
40	20211030BS03	1	UU试验	3.2	1.79	199	0	-3	52	456.8	0	52.9	3.53	363.7	187	0	0	1	1	1	4.41	12.56	510.7	147	3.47	480.35	181.85	0	320.2	268.2	0.35	0	-2.21	20.3	19	20.2
41	20211030BS03	1	UU试验	3.28	1.81	199	0	-3	52	464.5	0	52.9	3.6	369.8	187	0	0	1	1	1	4.5	12.56	516.8	147	3.52	483.4	184.9	0	322.3	270.3	0.35	0	-2.25	20.3	19.1	20.2
42	20211030BS03	1	UU试验	3.37	1.83	199	0	-3	52	474.8	0	52.9	3.71	378	187	0	0	1	1	1	4.64	12.56	525	147	3.57	487.5	189	0	325	273	0.34	0	-2.32	20.3	19.1	20.2
43	20211030BS03	1	UU试验	3.45	1.86	199	0	-3	52	482.5	0	52.9	3.78	384.2	187	0	0	1	1	1	4.72	12.62	531.2	147	3.61	490.6	192.1	0	327.1	275.1	0.34	0	-2.36	20.3	19.1	20.2
44	20211030BS03	1	UU试验	3.53	1.88	199	0	-3	52	491.9	0	52.9	3.9	389.8	187	0	0	1	1	1	4.88	12.62	536.8	147	3.65	493.4	194.9	0	328.9	276.9	0.34	0	-2.44	20.3	19.1	20.2
45	20211030BS03	1	UU试验	3.62	1.9	199	0	-3	52	497.9	0	52.9	3.97	394.5	187	0	0	1	1	1	4.96	12.62	541.5	147	3.68	495.75	197.25	0	330.5	278.5	0.34	0	-2.48	20.3	19.1	20.2
46	20211030BS03	1	UU试验	3.7	1.92	199	0	-3	52	508.1	0	52.9	4.08	402.6	187	0	0	1	1	1	5.1	12.62	549.6	147	3.74	499.8	201.3	0	333.2	281.2	0.33	0	-2.55	20.3	19.1	20.2
47	20211030BS03	1	UU试验	3.78	1.95	199	0	-3	53	514.1	0	54.7	4.15	407.4	187	0	0	1	1	1	5.19	12.69	553.4	146	3.79	502.2	203.7	0	334.8	281.8	0.33	0	-2.6	20.3	19.1	20.2
48	20211030BS03	1	UU试验	3.87	1.97	199	0	-3	53	522.7	0	54.7	4.25	411.9	187	0	0	1	1	1	5.31	12.69	557.9	146	3.82	504.45	205.95	0	336.3	283.3	0.33	0	-2.65	20.3	19.1	20.2
49	20211030BS03	1	UU试验	3.95	1.99	199	0	-3	53	527.8	0	54.7	4.32	415.9	187	0	0	1	1	1	5.4	12.69	561.9	146	3.85	506.45	207.95	0	337.6	284.6	0.32	0	-2.7	20.3	19.1	20.2
50	20211030BS03	1	UU试验	4.03	2.01	199	0	-3	53	534.7	0	54.7	4.42	421.4	187	0	0	1	1	1	5.53	12.69	567.4	146	3.89	509.2	210.7	0	339.5	286.5	0.32	0	-2.77	20.3	19.1	20.2
51	20211030BS03	1	UU试验	4.12	2.03	199	0	-3	53	539.8	0	54.7	4.49	425.4	187	0	0	1	1	1	5.61	12.69	571.4	146	3.91	511.2	212.7	0	340.8	287.8	0.32	0	-2.81	20.3	19.1	20.2
52	20211030BS03	1	UU试验	4.2	2.05	199	0	-3	53	546.6	0	54.7	4.6	430.7	187	0	0	1	1	1	5.75	12.75	576.7	146	3.95	513.85	215.35	0	342.6	289.6	0.32	0	-2.88	20.3	19.1	20.2
53	20211030BS03	1	UU试验	4.28	2.07	199	0	-3	53	550.9	0	54.7	4.67	432.1	187	0	0	1	1	1	5.84	12.75	578.1	146	3.96	514.55	216.05	0	343	290	0.32	0	-2.92	20.3	19.1	20.2
54	20211030BS03	1	UU试验	4.37	2.09	199	0	-3	53	556	0	54.7	4.78	436.1	187	0	0	1	1	1	5.98	12.75	582.1	146	3.99	516.55	218.05	0	344.4	291.4	0.31	0	-2.99	20.3	19.1	20.2
55	20211030BS03	1	UU试验	4.45	2.11	199	0	-3	53	560.3	0	54.7	4.85	439.5	187	0	0	1	1	1	6.06	12.75	585.5	146	4.01	518.25	219.75	0	345.5	292.5	0.31	0	-3.03	20.3	19.1	20.2
56	20211030BS03	1	UU试验	4.53	2.13	199	0	-3	53	565.4	0	54.7	4.95	443.5	187	0	0	1	1	1	6.19	12.81	589.5	146	4.04	520.25	221.75	0	346.8	293.8	0.31	0	-3.1	20.3	19.1	20.2
57	20211030BS03	1	UU试验	4.62	2.15	199	0	-3	53	569.7	0	54.7	5.03	444.7	187	0	0	1	1	1	6.29	12.81	590.7	146	4.05	520.85	222.35	0	347.2	294.2	0.31	0	-3.15	20.3	19.1	20.2
58	20211030BS03	1	UU试验	4.7	2.17	199	0	-3	54	574.9	0	54.7	5.13	448.8	187	0	0	1	1	1	6.41	12.81	593.8	145	4.1	522.9	224.4	0	348.6	294.6	0.31	0	-3.21	20.3	19.1	20.2
59	20211030BS03	1	UU试验	4.78	2.19	199	0	-3	53	577.4	0	54.7	5.21	450.7	187	0	0	1	1	1	6.51	12.81	596.7	146	4.09	523.85	225.35	0	349.2	296.2	0.31	0	-3.26	20.3	19.1	20.2
60	20211030BS03	1	UU试验	4.87	2.21	199	0	-3	54	582.6	0	54.7	5.31	454.8	187	0	0	1	1	1	6.64	12.88	599.8	145	4.14	525.9	227.4	0	350.6	296.6	0.3	0	-3.32	20.3	19.1	20.2
61	20211030BS03	1	UU试验	4.95	2.22	199	0	-3	54	586	0	54.7	5.38	455	187	0	0	1	1	1	6.73	12.88	600	145	4.14	526	227.5	0	350.7	296.7	0.3	0	-3.37	20.3	19.1	20.2
62	20211030BS03	1	UU试验	5.03	2.24	199	0	-3	54	591.1	0	54.7	5.48	458.9	187	0	0	1	1	1	6.85	12.88	603.9	145	4.16	527.95	229.45	0	352	298	0.3	0	-3.43	20.3	19.1	20.2
63	20211030BS03	1	UU试验	5.12	2.26	199	0	-3	54	593.7	0	54.7	5.55	460.9	187	0	0	1	1	1	6.94	12.88	605.9	145	4.18	528.95	230.45	0	352.6	298.6	0.3	0	-3.47	20.3	19.1	20.2
64	20211030BS03	1	UU试验	5.2	2.28	200	0	-3	54	598	0	54.7	5.65	464.3	187	0	0	1	1	1	7.06	12.94	610.3	146	4.18	532.15	232.15	0	354.8	300.8	0.3	0	-3.53	20.3	19.2	20.2
65	20211030BS03	1	UU试验	5.28	2.3	199	0	-3	54	601.4	0	54.7	5.72	464.8	187	0	0	1	1	1	7.15	12.94	609.8	145	4.21	530.9	232.4	0	353.9	299.9	0.3	0	-3.58	20.3	19.2	20.2
66	20211030BS03	1	UU试验	5.37	2.32	199	0	-3	54	605.7	0	54.7	5.82	468.1	187	0	0	1	1	1	7.28	12.94	613.1	145	4.23	532.55	234.05	0	355	301	0.3	0	-3.64	20.3	19.2	20.2
67	20211030BS03	1	UU试验	5.45	2.33	199	0	-3	54	608.2	0	54.7	5.89	470	187	0	0	1	1	1	7.36	12.94	615	145	4.24	533.5	235	0	355.7	301.7	0.3	0	-3.68	20.2	19.1	20.2
68	20211030BS03	1	UU试验	5.53	2.35	199	0	-3	54	613.4	0	54.7	6	474	187	0	0	1	1	1	7.5	13	619	145	4.27	535.5	237	0	357	303	0.3	0	-3.75	20.2	19.2	20.2
69	20211030BS03	1	UU试验	5.62	2.37	200	0	-3	54	615.9	0	54.7	6.07	473.8	187	0	0	1	1	1	7.59	13	619.8	146	4.25	536.9	236.9	0	357.9	303.9	0.3	0	-3.8	20.2	19.2	20.2
70	20211030BS03	1	UU试验	5.7	2.39	199	0	-3	54	620.2	0	54.7	6.17	477.1	187	0	0	1	1	1	7.71	13	622.1	145	4.29	537.05	238.55	0	358	304	0.29	0	-3.86	20.2	19.2	20.2
71	20211030BS03	1	UU试验	5.78	2.4	200	0	-3	55	622.8	0	54.7	6.24	479.1	187	0	0	1	1	1	7.8	13	624.1	145	4.3	539.55	239.55	0	359.7	304.7	0.29	0	-3.9	20.2	19.2	20.2
72	20211030BS03	1	UU试验	5.87	2.42	199	0	-3	54	627.9	0	54.7	6.35	483	187	0	0	1	1	1	7.94	13.07	628	145	4.33	540	241.5	0	360	306	0.29	0	-3.97	20.2	19.2	20.2
73	20211030BS03	1	UU试验	5.95	2.44	199	0	-3	54	631.3	0	56.6	6.43	483	187	0	0	1	1	1	8.04	13.07	628	145	4.33	540	241.5	0	360	306	0.29	0	-4.02	20.2	19.2	20.2
74	20211030BS03	1	UU试验	6.03	2.46	199	0	-3	55	634.7	0	56.6	6.54	485.6	187	0	0	1	1	1	8.18	13.07	629.6	144	4.37	541.3	242.8	0	360.9	305.9	0.29	0	-4.09	20.2	19.2	20.2
75	20211030BS03	1	UU试验	6.12	2.47	199	0	-3	55	638.2	0	54.7	6.61	488.3	187	0	0	1	1	1	8.26	13.07	632.3	144	4.39	542.65	244.15	0	361.8	306.8	0.29	0	-4.13	20.2	19.2	20.2
76	20211030BS03	1	UU试验	6.2	2.49	199	0	-3	55	642.4	0	56.6	6.71	491.5	187	0	0	1	1	1	8.39	13.13	635.5	144	4.41	544.25	245.75	0	362.8	307.8	0.29	0	-4.2	20.2	19.2	20.2
77	20211030BS03	1	UU试验	6.28	2.51	199	0	-3	55	645	0	56.6	6.79	491.2	187	0	0	1	1	1	8.49	13.13	635.2	144	4.41	544.1	245.6	0	362.7	307.7	0.29	0	-4.25	20.2	19.2	20.2
78	20211030BS03	1	UU试验	6.37	2.52	199	0	-3	55	648.4	0	56.6	6.9	493.8	187	0	0	1	1	1	8.63	13.13	637.8	144	4.43	545.4	246.9	0	363.6	308.6	0.29	0	-4.32	20.2	19.2	20.2
79	20211030BS03	1	UU试验	6.45	2.54	199	0	-3	55	652.7	0	56.6	6.97	497.1	187	0	0	1	1	1	8.71	13.13	641.1	144	4.45	547.05	248.55	0	364.7	309.7	0.29	0	-4.36	20.2	19.2	20.2
80	20211030BS03	1	UU试验	6.53	2.56	199	0	-3	55	657	0	56.6	7.09	500.4	187	0	0	1	1	1	8.86	13.2	644.4	144	4.47	548.7	250.2	0	365.8	310.8	0.28	0	-4.43	20.2	19.2	20.2
81	20211030BS03	1	UU试验	6.62	2.57	200	0	-3	55	659.5	0	56.6	7.16	499.6	187	0	0	1	1	1	8.95	13.2	644.6	145	4.45	549.8	249.8	0	366.5	311.5	0.29	0	-4.47	20.2	19.2	20.2
82	20211030BS03	1	UU试验	6.7	2.59	200	0	-3	55	663	0	56.6	7.27	502.3	187	0	0	1	1	1	9.09	13.2	647.3	145	4.46	551.15	251.15	0	367.4	312.4	0.28	0	-4.55	20.2	19.2	20.2
83	20211030BS03	1	UU试验	6.78	2.6	199	0	-3	55	664.7	0	56.6	7.35	503.6	187	0	0	1	1	1	9.19	13.2	647.6	144	4.5	550.3	251.8	0	366.9	311.9	0.28	0	-4.6	20.2	19.2	20.2
84	20211030BS03	1	UU试验	6.87	2.62	199	0	-3	55	669	0	56.6	7.46	506.8	187	0	0	1	1	1	9.32	13.26	650.8	144	4.52	551.9	253.4	0	367.9	312.9	0.28	0	-4.66	20.2	19.2	20.2
85	20211030BS03	1	UU试验	6.95	2.64	199	0	-3	55	672.4	0	56.6	7.53	507.1	187	0	0	1	1	1	9.41	13.26	651.1	144	4.52	552.05	253.55	0	368	313	0.28	0	-4.71	20.2	19.2	20.2
86	20211030BS03	1	UU试验	7.03	2.65	199	0	-3	55	676.7	0	56.6	7.64	510.3	187	0	0	1	1	1	9.55	13.26	654.3	144	4.54	553.65	255.15	0	369.1	314.1	0.28	0	-4.78	20.2	19.2	20.2
87	20211030BS03	1	UU试验	7.12	2.67	199	0	-3	56	679.2	0	56.6	7.72	512.2	187	0	0	1	1	1	9.65	13.26	655.2	143	4.58	554.6	256.1	0	369.7	313.7	0.28	0	-4.83	20.2	19.2	20.2
88	20211030BS03	1	UU试验	7.2	2.68	200	0	-3	56	684.4	0	56.6	7.83	516.1	187	0	0	1	1	1	9.79	13.32	660.1	144	4.58	558.05	258.05	0	372	316	0.28	0	-4.89	20.2	19.2	20.2
89	20211030BS03	1	UU试验	7.28	2.7	199	0	-3	56	686.1	0	56.6	7.91	515.1	187	0	0	1	1	1	9.89	13.32	658.1	143	4.6	556.05	257.55	0	370.7	314.7	0.28	0	-4.95	20.2	19.2	20.2
90	20211030BS03	1	UU试验	7.37	2.71	200	0	-3	56	690.3	0	56.6	8.02	518.2	187	0	0	1	1	1	10.03	13.32	662.2	144	4.6	559.1	259.1	0	372.7	316.7	0.28	0	-5.02	20.2	19.2	20.3
91	20211030BS03	1	UU试验	7.45	2.73	199	0	-3	56	692.9	0	56.6	8.1	520.2	187	0	0	1	1	1	10.13	13.32	663.2	143	4.64	558.6	260.1	0	372.4	316.4	0.28	0	-5.07	20.2	19.2	20.3
92	20211030BS03	1	UU试验	7.53	2.74	200	0	-3	56	698	0	56.6	8.2	524	187	0	0	1	1	1	10.25	13.39	668	144	4.64	562	262	0	374.7	318.7	0.28	0	-5.13	20.2	19.2	20.3
93	20211030BS03	1	UU试验	7.62	2.76	199	0	-3	56	700.6	0	56.6	8.28	523.2	187	0	0	1	1	1	10.35	13.39	666.2	143	4.66	560.1	261.6	0	373.4	317.4	0.28	0	-5.18	20.2	19.2	20.2
94	20211030BS03	1	UU试验	7.7	2.77	200	0	-3	56	704.9	0	56.6	8.39	526.4	187	0	0	1	1	1	10.49	13.39	670.4	144	4.66	563.2	263.2	0	375.5	319.5	0.28	0	-5.25	20.2	19.2	20.3
95	20211030BS03	1	UU试验	7.78	2.79	200	0	-3	56	707.4	0	58.4	8.46	528.3	187	0	0	1	1	1	10.57	13.39	672.3	144	4.67	564.15	264.15	0	376.1	320.1	0.27	0	-5.29	20.2	19.2	20.3
96	20211030BS03	1	UU试验	7.87	2.8	200	0	-3	56	710	0	56.6	8.57	530.2	187	0	0	1	1	1	10.71	13.45	674.2	144	4.68	565.1	265.1	0	376.7	320.7	0.27	0	-5.36	20.2	19.2	20.2
97	20211030BS03	1	UU试验	7.95	2.82	200	0	-3	56	713.4	0	58.4	8.65	530.4	187	0	0	1	1	1	10.81	13.45	674.4	144	4.68	565.2	265.2	0	376.8	320.8	0.27	0	-5.41	20.2	19.2	20.2
98	20211030BS03	1	UU试验	8.03	2.83	200	0	-3	56	716	0	56.6	8.75	532.3	187	0	0	1	1	1	10.94	13.45	676.3	144	4.7	566.15	266.15	0	377.4	321.4	0.27	0	-5.47	20.2	19.2	20.2
99	20211030BS03	1	UU试验	8.12	2.85	199	0	-3	56	718.6	0	58.4	8.82	534.3	187	0	0	1	1	1	11.03	13.52	677.3	143	4.74	565.65	267.15	0	377.1	321.1	0.27	0	-5.52	20.2	19.2	20.2
100	20211030BS03	1	UU试验	8.2	2.86	199	0	-3	57	722.8	0	58.4	8.93	534.6	187	0	0	1	1	1	11.16	13.52	676.6	142	4.76	565.8	267.3	0	377.2	320.2	0.27	0	-5.58	20.2	19.3	20.3
101	20211030BS03	1	UU试验	8.28	2.88	200	0	-3	57	725.4	0	58.4	9	536.5	187	0	0	1	1	1	11.25	13.52	679.5	143	4.75	568.25	268.25	0	378.8	321.8	0.27	0	-5.63	20.2	19.2	20.3
102	20211030BS03	1	UU试验	8.37	2.89	199	0	-3	57	728	0	58.4	9.1	538.5	187	0	0	1	1	1	11.38	13.52	680.5	142	4.79	567.75	269.25	0	378.5	321.5	0.27	0	-5.69	20.2	19.3	20.3
103	20211030BS03	1	UU试验	8.45	2.91	200	0	-3	57	729.7	0	58.4	9.17	539.7	187	0	0	1	1	1	11.46	13.58	682.7	143	4.77	569.85	269.85	0	379.9	322.9	0.27	0	-5.73	20.2	19.3	20.3
104	20211030BS03	1	UU试验	8.53	2.92	200	0	-3	57	732.3	0	58.4	9.27	539.2	187	0	0	1	1	1	11.59	13.58	682.2	143	4.77	569.6	269.6	0	379.7	322.7	0.27	0	-5.8	20.2	19.3	20.3
105	20211030BS03	1	UU试验	8.62	2.94	200	0	-3	57	734.8	0	58.4	9.34	541.1	187	0	0	1	1	1	11.68	13.58	684.1	143	4.78	570.55	270.55	0	380.4	323.4	0.27	0	-5.84	20.2	19.3	20.3
106	20211030BS03	1	UU试验	8.7	2.95	200	0	-3	57	736.5	0	58.4	9.44	542.3	187	0	0	1	1	1	11.8	13.58	685.3	143	4.79	571.15	271.15	0	380.8	323.8	0.27	0	-5.9	20.2	19.3	20.3
107	20211030BS03	1	UU试验	8.78	2.96	200	0	-3	57	739.1	0	58.4	9.51	544.3	187	0	0	1	1	1	11.89	13.65	687.3	143	4.81	572.15	272.15	0	381.4	324.4	0.27	0	-5.95	20.2	19.3	20.3
108	20211030BS03	1	UU试验	8.87	2.98	200	0	-3	57	742.5	0	58.4	9.6	544	187	0	0	1	1	1	12	13.65	687	143	4.8	572	272	0	381.3	324.3	0.27	0	-6	20.2	19.3	20.3
109	20211030BS03	1	UU试验	8.95	2.99	200	0	-3	57	744.2	0	58.4	9.67	545.2	187	0	0	1	1	1	12.09	13.65	688.2	143	4.81	572.6	272.6	0	381.7	324.7	0.27	0	-6.05	20.2	19.3	20.3
110	20211030BS03	1	UU试验	9.03	3.01	200	0	-3	57	746.8	0	58.4	9.77	547.1	187	0	0	1	1	1	12.21	13.65	690.1	143	4.83	573.55	273.55	0	382.4	325.4	0.27	0	-6.11	20.2	19.3	20.3
111	20211030BS03	1	UU试验	9.12	3.02	200	0	-3	57	747.7	0	58.4	9.85	547.8	187	0	0	1	1	1	12.31	13.72	690.8	143	4.83	573.9	273.9	0	382.6	325.6	0.27	0	-6.16	20.2	19.3	20.3
112	20211030BS03	1	UU试验	9.2	3.03	199	0	-3	57	750.2	0	58.4	9.95	546.8	187	0	0	1	1	1	12.44	13.72	688.8	142	4.85	571.9	273.4	0	381.3	324.3	0.27	0	-6.22	20.2	19.3	20.3
113	20211030BS03	1	UU试验	9.28	3.05	199	0	-3	57	751.1	0	58.4	10.01	547.4	187	0	0	1	1	1	12.51	13.72	689.4	142	4.85	572.2	273.7	0	381.5	324.5	0.27	0	-6.26	20.2	19.3	20.3
114	20211030BS03	1	UU试验	9.37	3.06	201	0	-3	58	753.6	0	58.4	10.11	549.3	187	0	0	1	1	1	12.64	13.72	692.3	143	4.84	576.15	274.65	0	384.1	326.1	0.27	0	-6.32	20.2	19.3	20.3
115	20211030BS03	1	UU试验	9.45	3.07	199	0	-3	57	755.4	0	58.4	10.18	550.6	187	0	0	1	1	1	12.73	13.78	692.6	142	4.88	573.8	275.3	0	382.5	325.5	0.27	0	-6.37	20.2	19.3	20.3
116	20211030BS03	1	UU试验	9.53	3.09	200	0	-3	58	757.9	0	58.4	10.29	550	187	0	0	1	1	1	12.86	13.78	692	142	4.87	575	275	0	383.3	325.3	0.27	0	-6.43	20.2	19.3	20.3
117	20211030BS03	1	UU试验	9.62	3.1	200	0	-3	58	758.8	0	58.4	10.36	550.7	187	0	0	1	1	1	12.95	13.78	692.7	142	4.88	575.35	275.35	0	383.6	325.6	0.27	0	-6.48	20.2	19.3	20.3
118	20211030BS03	1	UU试验	9.7	3.11	200	0	-3	58	762.2	0	58.4	10.45	553.1	187	0	0	1	1	1	13.06	13.78	695.1	142	4.9	576.55	276.55	0	384.4	326.4	0.27	0	-6.53	20.2	19.3	20.3
119	20211030BS03	1	UU试验	9.78	3.13	200	0	-3	58	763.1	0	58.4	10.52	553.8	187	0	0	1	1	1	13.15	13.85	695.8	142	4.9	576.9	276.9	0	384.6	326.6	0.27	0	-6.58	20.2	19.3	20.3
120	20211030BS03	1	UU试验	9.87	3.14	199	0	-3	58	765.6	0	58.4	10.63	552.8	187	0	0	1	1	1	13.29	13.85	693.8	141	4.92	574.9	276.4	0	383.3	325.3	0.26	0	-6.65	20.2	19.3	20.3
121	20211030BS03	1	UU试验	9.95	3.15	200	0	-3	58	767.3	0	58.4	10.7	554	187	0	0	1	1	1	13.38	13.85	696	142	4.9	577	277	0	384.7	326.7	0.27	0	-6.69	20.2	19.3	20.3
122	20211030BS03	1	UU试验	10.03	3.17	200	0	-3	58	769.9	0	58.4	10.79	555.9	187	0	0	1	1	1	13.49	13.85	697.9	142	4.91	577.95	277.95	0	385.3	327.3	0.26	0	-6.75	20.2	19.3	20.3
123	20211030BS03	1	UU试验	10.12	3.18	200	0	-3	58	770.8	0	58.4	10.86	556.5	187	0	0	1	1	1	13.58	13.91	698.5	142	4.92	578.25	278.25	0	385.5	327.5	0.26	0	-6.79	20.2	19.3	20.3
124	20211030BS03	1	UU试验	10.2	3.19	200	0	-3	58	774.2	0	58.4	10.97	556.6	187	0	0	1	1	1	13.71	13.91	698.6	142	4.92	578.3	278.3	0	385.5	327.5	0.26	0	-6.86	20.2	19.3	20.3
125	20211030BS03	1	UU试验	10.28	3.21	200	0	-3	58	775.9	0	58.4	11.03	557.8	187	0	0	1	1	1	13.79	13.91	699.8	142	4.93	578.9	278.9	0	385.9	327.9	0.26	0	-6.9	20.2	19.3	20.3
126	20211030BS03	1	UU试验	10.37	3.22	200	0	-3	58	778.5	0	58.4	11.13	559.7	187	0	0	1	1	1	13.91	13.91	701.7	142	4.94	579.85	279.85	0	386.6	328.6	0.26	0	-6.96	20.2	19.3	20.3
127	20211030BS03	1	UU试验	10.45	3.23	200	0	-3	58	780.2	0	58.4	11.2	560.9	187	0	0	1	1	1	14	13.98	702.9	142	4.95	580.45	280.45	0	387	329	0.26	0	-7	20.2	19.3	20.3
128	20211030BS03	1	UU试验	10.53	3.25	200	0	-3	58	781.9	0	58.4	11.3	559.3	187	0	0	1	1	1	14.13	13.98	701.3	142	4.94	579.65	279.65	0	386.4	328.4	0.26	0	-7.07	20.2	19.3	20.3
129	20211030BS03	1	UU试验	10.62	3.26	200	0	-3	59	785.3	0	60.2	11.37	561.7	187	0	0	1	1	1	14.21	13.98	702.7	141	4.98	580.85	280.85	0	387.2	328.2	0.26	0	-7.11	20.2	19.3	20.3
130	20211030BS03	1	UU试验	10.7	3.27	200	0	-3	58	788.7	0	58.4	11.48	564.2	187	0	0	1	1	1	14.35	13.98	706.2	142	4.97	582.1	282.1	0	388.1	330.1	0.26	0	-7.18	20.2	19.3	20.3
131	20211030BS03	1	UU试验	10.78	3.28	200	0	-3	59	790.4	0	60.2	11.55	565.4	187	0	0	1	1	1	14.44	14.05	706.4	141	5.01	582.7	282.7	0	388.5	329.5	0.26	0	-7.22	20.2	19.3	20.3
132	20211030BS03	1	UU试验	10.87	3.3	200	0	-3	59	793.8	0	60.2	11.66	565	187	0	0	1	1	1	14.58	14.05	706	141	5.01	582.5	282.5	0	388.3	329.3	0.26	0	-7.29	20.2	19.3	20.3
133	20211030BS03	1	UU试验	10.95	3.31	199	0	-3	58	796.4	0	58.4	11.73	566.8	187	0	0	1	1	1	14.66	14.05	707.8	141	5.02	581.9	283.4	0	387.9	329.9	0.26	0	-7.33	20.2	19.3	20.3
134	20211030BS03	1	UU试验	11.03	3.32	200	0	-3	59	799.8	0	60.2	11.84	569.3	187	0	0	1	1	1	14.8	14.11	710.3	141	5.04	584.65	284.65	0	389.8	330.8	0.26	0	-7.4	20.2	19.3	20.3
135	20211030BS03	1	UU试验	11.12	3.33	200	0	-3	59	801.5	0	60.2	11.91	568	187	0	0	1	1	1	14.89	14.11	709	141	5.03	584	284	0	389.3	330.3	0.26	0	-7.45	20.2	19.3	20.3
136	20211030BS03	1	UU试验	11.2	3.35	200	0	-3	59	805	0	60.2	12.02	570.5	187	0	0	1	1	1	15.03	14.11	711.5	141	5.05	585.25	285.25	0	390.2	331.2	0.26	0	-7.52	20.2	19.3	20.3
137	20211030BS03	1	UU试验	11.28	3.36	200	0	-3	59	805.8	0	60.2	12.09	571.1	187	0	0	1	1	1	15.11	14.11	712.1	141	5.05	585.55	285.55	0	390.4	331.4	0.26	0	-7.56	20.2	19.3	20.3
138	20211030BS03	1	UU试验	11.37	3.37	200	0	-3	59	809.2	0	60.2	12.2	573.5	187	0	0	1	1	1	15.25	14.18	714.5	141	5.07	586.75	286.75	0	391.2	332.2	0.26	0	-7.63	20.2	19.3	20.3
139	20211030BS03	1	UU试验	11.45	3.38	200	0	-3	59	811	0	60.2	12.27	571.9	187	0	0	1	1	1	15.34	14.18	712.9	141	5.06	585.95	285.95	0	390.6	331.6	0.26	0	-7.67	20.2	19.3	20.3
140	20211030BS03	1	UU试验	11.53	3.4	200	0	-3	59	813.5	0	60.2	12.38	573.7	187	0	0	1	1	1	15.48	14.18	714.7	141	5.07	586.85	286.85	0	391.2	332.2	0.26	0	-7.74	20.2	19.3	20.3
141	20211030BS03	1	UU试验	11.62	3.41	200	0	-3	59	816.1	0	60.2	12.46	575.5	187	0	0	1	1	1	15.58	14.25	716.5	141	5.08	587.75	287.75	0	391.8	332.8	0.26	0	-7.79	20.2	19.3	20.3
142	20211030BS03	1	UU试验	11.7	3.42	200	0	-3	59	818.7	0	60.2	12.56	574.5	187	0	0	1	1	1	15.7	14.25	715.5	141	5.07	587.25	287.25	0	391.5	332.5	0.26	0	-7.85	20.2	19.3	20.3
143	20211030BS03	1	UU试验	11.78	3.43	200	0	-3	59	820.4	0	60.2	12.64	575.7	187	0	0	1	1	1	15.8	14.25	716.7	141	5.08	587.85	287.85	0	391.9	332.9	0.26	0	-7.9	20.1	19.3	20.3
144	20211030BS03	1	UU试验	11.87	3.44	200	0	-3	59	822.9	0	60.2	12.74	577.5	187	0	0	1	1	1	15.93	14.25	718.5	141	5.1	588.75	288.75	0	392.5	333.5	0.26	0	-7.97	20.1	19.3	20.3
145	20211030BS03	1	UU试验	11.95	3.46	200	0	-3	60	825.5	0	60.2	12.81	579.3	187	0	0	1	1	1	16.01	14.31	719.3	140	5.14	589.65	289.65	0	393.1	333.1	0.26	0	-8.01	20.2	19.3	20.3
146	20211030BS03	1	UU试验	12.03	3.47	200	0	-3	59	828.9	0	60.2	12.93	579.2	187	0	0	1	1	1	16.16	14.31	720.2	141	5.11	589.6	289.6	0	393.1	334.1	0.26	0	-8.08	20.1	19.3	20.3
147	20211030BS03	1	UU试验	12.12	3.48	200	0	-3	60	831.5	0	60.2	13	581.1	187	0	0	1	1	1	16.25	14.31	721.1	140	5.15	590.55	290.55	0	393.7	333.7	0.26	0	-8.13	20.2	19.3	20.3
148	20211030BS03	1	UU试验	12.2	3.49	201	0	-3	60	834.1	0	60.2	13.12	582.9	187	0	0	1	1	1	16.4	14.38	723.9	141	5.13	592.95	291.45	0	395.3	335.3	0.26	0	-8.2	20.2	19.4	20.3
149	20211030BS03	1	UU试验	12.28	3.5	200	0	-3	60	834.9	0	60.2	13.19	580.6	187	0	0	1	1	1	16.49	14.38	720.6	140	5.15	590.3	290.3	0	393.5	333.5	0.26	0	-8.24	20.1	19.3	20.2
150	20211030BS03	1	UU试验	12.37	3.52	200	0	-3	60	837.5	0	60.2	13.3	582.4	187	0	0	1	1	1	16.63	14.38	722.4	140	5.16	591.2	291.2	0	394.1	334.1	0.26	0	-8.32	20.2	19.4	20.3
151	20211030BS03	1	UU试验	12.45	3.53	200	0	-3	60	839.2	0	60.2	13.37	583.6	187	0	0	1	1	1	16.71	14.38	723.6	140	5.17	591.8	291.8	0	394.5	334.5	0.26	0	-8.36	20.2	19.4	20.3
152	20211030BS03	1	UU试验	12.53	3.54	200	0	-3	60	842.6	0	60.2	13.47	586	187	0	0	1	1	1	16.84	14.45	726	140	5.19	593	293	0	395.3	335.3	0.25	0	-8.42	20.1	19.4	20.2
153	20211030BS03	1	UU试验	12.62	3.55	200	0	-3	60	845.2	0	60.2	13.54	584.9	187	0	0	1	1	1	16.93	14.45	724.9	140	5.18	592.45	292.45	0	395	335	0.25	0	-8.47	20.2	19.4	20.3
154	20211030BS03	1	UU试验	12.7	3.56	200	0	-3	60	847.7	0	60.2	13.65	586.6	187	0	0	1	1	1	17.06	14.45	726.6	140	5.19	593.3	293.3	0	395.5	335.5	0.25	0	-8.53	20.2	19.4	20.3
155	20211030BS03	1	UU试验	12.78	3.58	201	0	-3	60	848.6	0	62	13.69	587.3	187	0	0	1	1	1	17.11	14.45	728.3	141	5.17	595.15	293.65	0	396.8	336.8	0.25	0	-8.56	20.2	19.4	20.3
156	20211030BS03	1	UU试验	12.87	3.59	201	0	-3	61	852	0	62	13.83	589.6	187	0	0	1	1	1	17.29	14.51	729.6	140	5.21	596.3	294.8	0	397.5	336.5	0.25	0	-8.65	20.2	19.4	20.3
157	20211030BS03	1	UU试验	12.95	3.6	200	0	-3	60	852.9	0	60.2	13.9	587.8	187	0	0	1	1	1	17.38	14.51	727.8	140	5.2	593.9	293.9	0	395.9	335.9	0.25	0	-8.69	20.1	19.4	20.3
158	20211030BS03	1	UU试验	13.03	3.61	200	0	-3	60	857.2	0	62	14	590.8	187	0	0	1	1	1	17.5	14.51	730.8	140	5.22	595.4	295.4	0	396.9	336.9	0.25	0	-8.75	20.2	19.4	20.3
159	20211030BS03	1	UU试验	13.12	3.62	200	0	-3	60	858	0	62	14.07	591.3	187	0	0	1	1	1	17.59	14.58	731.3	140	5.22	595.65	295.65	0	397.1	337.1	0.25	0	-8.8	20.2	19.4	20.3
160	20211030BS03	1	UU试验	13.2	3.63	200	0	-3	60	861.4	0	62	14.17	590.8	187	0	0	1	1	1	17.71	14.58	730.8	140	5.22	595.4	295.4	0	396.9	336.9	0.25	0	-8.86	20.2	19.4	20.3
161	20211030BS03	1	UU试验	13.28	3.64	201	0	-3	61	862.3	0	62	14.24	591.4	187	0	0	1	1	1	17.8	14.58	731.4	140	5.22	597.2	295.7	0	398.1	337.1	0.25	0	-8.9	20.2	19.4	20.3
162	20211030BS03	1	UU试验	13.37	3.66	201	0	-3	61	864.8	0	62	14.34	593.1	187	0	0	1	1	1	17.93	14.65	733.1	140	5.24	598.05	296.55	0	398.7	337.7	0.25	0	-8.97	20.3	19.4	20.3
163	20211030BS03	1	UU试验	13.45	3.67	200	0	-3	60	865.7	0	62	14.41	590.9	187	0	0	1	1	1	18.01	14.65	730.9	140	5.22	595.45	295.45	0	397	337	0.25	0	-9.01	20.2	19.4	20.3
164	20211030BS03	1	UU试验	13.53	3.68	200	0	-3	61	867.4	0	62	14.51	592.1	187	0	0	1	1	1	18.14	14.65	731.1	139	5.26	596.05	296.05	0	397.4	336.4	0.25	0	-9.07	20.2	19.5	20.3
165	20211030BS03	1	UU试验	13.62	3.69	200	0	-3	61	870	0	62	14.58	593.9	187	0	0	1	1	1	18.23	14.65	732.9	139	5.27	596.95	296.95	0	398	337	0.25	0	-9.12	20.2	19.4	20.2
166	20211030BS03	1	UU试验	13.7	3.7	200	0	-3	60	871.7	0	62	14.68	595	187	0	0	1	1	1	18.35	14.72	735	140	5.25	597.5	297.5	0	398.3	338.3	0.25	0	-9.18	20.2	19.4	20.3
167	20211030BS03	1	UU试验	13.78	3.71	200	0	-3	61	874.3	0	62	14.75	594	187	0	0	1	1	1	18.44	14.72	733	139	5.27	597	297	0	398	337	0.25	0	-9.22	20.1	19.4	20.3
168	20211030BS03	1	UU试验	13.87	3.72	200	0	-3	60	876	0	62	14.85	595.1	187	0	0	1	1	1	18.56	14.72	735.1	140	5.25	597.55	297.55	0	398.4	338.4	0.25	0	-9.28	20.1	19.4	20.3
169	20211030BS03	1	UU试验	13.95	3.73	200	0	-3	61	877.7	0	62	14.92	596.3	187	0	0	1	1	1	18.65	14.79	735.3	139	5.29	598.15	298.15	0	398.8	337.8	0.25	0	-9.32	20.2	19.4	20.3
170	20211030BS03	1	UU试验	14.03	3.75	200	0	-3	61	879.4	0	62	15.02	594.6	187	0	0	1	1	1	18.78	14.79	733.6	139	5.28	597.3	297.3	0	398.2	337.2	0.25	0	-9.39	20.1	19.4	20.2
171	20211030BS03	1	UU试验	14.12	3.76	200	0	-3	61	881.1	0	62	15.09	595.7	187	0	0	1	1	1	18.86	14.79	734.7	139	5.29	597.85	297.85	0	398.6	337.6	0.25	0	-9.43	20.1	19.4	20.3
172	20211030BS03	1	UU试验	14.2	3.77	200	0	-3	61	882.8	0	62	15.19	596.9	187	0	0	1	1	1	18.99	14.79	735.9	139	5.29	598.45	298.45	0	399	338	0.25	0	-9.49	20.1	19.4	20.3
173	20211030BS03	1	UU试验	14.28	3.78	200	0	-3	60	775	0	62	16.08	524	187	0	0	1	1	1	20.1	14.99	664	140	4.74	562	262	0	374.7	314.7	0.28	0	-10.05	20.1	19.4	20.2
174	20211030BS03	1	UU试验	14.37	3.79	200	0	-3	61	884.5	0	62	15.36	590.1	187	0	0	1	1	1	19.2	14.85	729.1	139	5.25	595.05	295.05	0	396.7	335.7	0.25	0	-9.6	20.1	19.4	20.2
175	20211030BS03	1	UU试验	14.45	3.8	200	0	-3	61	885.4	0	62	15.43	596.2	187	0	0	1	1	1	19.29	14.85	735.2	139	5.29	598.1	298.1	0	398.7	337.7	0.25	0	-9.65	20.1	19.4	20.2
176	20211030BS03	1	UU试验	14.53	3.81	200	0	-3	61	887.9	0	62	15.53	597.9	187	0	0	1	1	1	19.41	14.92	736.9	139	5.3	598.95	298.95	0	399.3	338.3	0.25	0	-9.71	20.1	19.4	20.3
177	20211030BS03	1	UU试验	14.62	3.82	200	0	-2	61	889.7	0	62	15.6	596.3	187	0	0	1	1	1	19.5	14.92	735.3	139	5.29	598.15	298.15	0	398.8	337.8	0.25	0	-9.75	20.1	19.4	20.3
178	20211030BS03	1	UU试验	14.7	3.83	200	0	-3	61	890.5	0	62	15.7	596.8	187	0	0	1	1	1	19.63	14.92	735.8	139	5.29	598.4	298.4	0	398.9	337.9	0.25	0	-9.82	20.1	19.4	20.2
179	20211030BS03	1	UU试验	14.78	3.84	200	0	-2	62	890.5	0	62	15.77	596.8	187	0	0	1	1	1	19.71	14.92	734.8	138	5.32	598.4	298.4	0	398.9	336.9	0.25	0	-9.86	20.1	19.4	20.3
180	20211030BS03	1	UU试验	14.87	3.86	200	0	-3	62	892.2	0	62	15.87	598	187	0	0	1	1	1	19.84	14.99	736	138	5.33	599	299	0	399.3	337.3	0.25	0	-9.92	20.1	19.4	20.3
181	20211030BS03	1	UU试验	14.95	3.87	200	0	-3	61	893.9	0	62	15.94	596.3	187	0	0	1	1	1	19.93	14.99	735.3	139	5.29	598.15	298.15	0	398.8	337.8	0.25	0	-9.97	20.1	19.4	20.3
182	20211030BS03	1	UU试验	15.03	3.88	200	0	-3	62	897.4	0	62	16.04	598.7	187	0	0	1	1	1	20.05	14.99	736.7	138	5.34	599.35	299.35	0	399.6	337.6	0.25	0	-10.03	20.1	19.4	20.3
183	20211030BS03	1	UU试验	15.12	3.89	200	0	-3	61	899.1	0	62	16.11	599.8	187	0	0	1	1	1	20.14	15.06	738.8	139	5.32	599.9	299.9	0	399.9	338.9	0.25	0	-10.07	20.1	19.4	20.3
184	20211030BS03	1	UU试验	15.2	3.9	200	0	-3	62	901.6	0	62	16.2	598.7	187	0	0	1	1	1	20.25	15.06	736.7	138	5.34	599.35	299.35	0	399.6	337.6	0.25	0	-10.13	20.1	19.4	20.3
185	20211030BS03	1	UU试验	15.28	3.91	200	0	-3	62	902.5	0	62	16.28	599.3	187	0	0	1	1	1	20.35	15.06	737.3	138	5.34	599.65	299.65	0	399.8	337.8	0.25	0	-10.18	20.1	19.4	20.2
186	20211030BS03	1	UU试验	15.37	3.92	200	0	-3	61	904.2	0	62	16.37	600.4	187	0	0	1	1	1	20.46	15.06	739.4	139	5.32	600.2	300.2	0	400.1	339.1	0.25	0	-10.23	20.1	19.4	20.2
187	20211030BS03	1	UU试验	15.45	3.93	200	0	-3	62	906.8	0	62	16.44	602.1	187	0	0	1	1	1	20.55	15.13	740.1	138	5.36	601.05	301.05	0	400.7	338.7	0.25	0	-10.28	20.1	19.4	20.2
188	20211030BS03	1	UU试验	15.53	3.94	200	0	-3	62	909.3	0	63.8	16.55	601	187	0	0	1	1	1	20.69	15.13	739	138	5.36	600.5	300.5	0	400.3	338.3	0.25	0	-10.35	20.1	19.4	20.2
189	20211030BS03	1	UU试验	15.62	3.95	200	0	-3	62	910.2	0	62	16.62	601.6	187	0	0	1	1	1	20.77	15.13	739.6	138	5.36	600.8	300.8	0	400.5	338.5	0.25	0	-10.39	20.1	19.4	20.2
190	20211030BS03	1	UU试验	15.7	3.96	200	0	-3	62	911.9	0	63.8	16.73	602.7	187	0	0	1	1	1	20.91	15.2	740.7	138	5.37	601.35	301.35	0	400.9	338.9	0.25	0	-10.46	20.1	19.4	20.2
191	20211030BS03	1	UU试验	15.78	3.97	200	0	-3	62	914.5	0	62	16.8	601.6	187	0	0	1	1	1	21	15.2	739.6	138	5.36	600.8	300.8	0	400.5	338.5	0.25	0	-10.5	20.1	19.4	20.2
192	20211030BS03	1	UU试验	15.87	3.98	200	0	-3	62	917	0	62	16.91	603.3	187	0	0	1	1	1	21.14	15.2	741.3	138	5.37	601.65	301.65	0	401.1	339.1	0.25	0	-10.57	20.1	19.4	20.2
193	20211030BS03	1	UU试验	15.95	3.99	200	0	-3	62	918.7	0	62	16.97	604.4	187	0	0	1	1	1	21.21	15.2	742.4	138	5.38	602.2	302.2	0	401.5	339.5	0.25	0	-10.61	20.1	19.4	20.2
194	20211030BS03	1	UU试验	16.03	4	200	0	-3	62	919.6	0	62	17.08	605	187	0	0	1	1	1	21.35	15.27	743	138	5.38	602.5	302.5	0	401.7	339.7	0.25	0	-10.68	20.1	19.4	20.2
195	20211030BS03	1	UU试验	16.12	4.01	200	0	-3	62	922.2	0	63.8	17.15	603.9	187	0	0	1	1	1	21.44	15.27	741.9	138	5.38	601.95	301.95	0	401.3	339.3	0.25	0	-10.72	20.1	19.4	20.2
196	20211030BS03	1	UU试验	16.2	4.02	200	0	-3	62	923.9	0	62	17.27	605	187	0	0	1	1	1	21.59	15.34	743	138	5.38	602.5	302.5	0	401.7	339.7	0.25	0	-10.8	20.1	19.4	20.2
197	20211030BS03	1	UU试验	16.28	4.04	200	0	-3	62	925.6	0	63.8	17.33	603.4	187	0	0	1	1	1	21.66	15.34	741.4	138	5.37	601.7	301.7	0	401.1	339.1	0.25	0	-10.83	20.1	19.4	20.2
198	20211030BS03	1	UU试验	16.37	4.05	200	0	-3	62	928.2	0	63.8	17.44	605.1	187	0	0	1	1	1	21.8	15.34	743.1	138	5.38	602.55	302.55	0	401.7	339.7	0.25	0	-10.9	20.1	19.4	20.2
199	20211030BS03	1	UU试验	16.45	4.06	200	0	-3	62	930.7	0	63.8	17.52	606.7	187	0	0	1	1	1	21.9	15.34	744.7	138	5.4	603.35	303.35	0	402.2	340.2	0.25	0	-10.95	20.1	19.4	20.2
200	20211030BS03	1	UU试验	16.53	4.07	200	0	-3	62	932.4	0	63.8	17.62	607.8	187	0	0	1	1	1	22.02	15.41	745.8	138	5.4	603.9	303.9	0	402.6	340.6	0.25	0	-11.01	20.1	19.4	20.2
201	20211030BS03	1	UU试验	16.62	4.08	200	0	-3	63	933.3	0	63.8	17.7	605.6	187	0	0	1	1	1	22.13	15.41	742.6	137	5.42	602.8	302.8	0	401.9	338.9	0.25	0	-11.07	20.1	19.4	20.2
202	20211030BS03	1	UU试验	16.7	4.09	200	0	-3	62	935.9	0	63.8	17.81	607.3	187	0	0	1	1	1	22.26	15.41	745.3	138	5.4	603.65	303.65	0	402.4	340.4	0.25	0	-11.13	20.1	19.4	20.2
203	20211030BS03	1	UU试验	16.78	4.1	200	0	-3	62	937.6	0	63.8	17.89	608.4	187	0	0	1	1	1	22.36	15.48	746.4	138	5.41	604.2	304.2	0	402.8	340.8	0.25	0	-11.18	20.1	19.4	20.2
204	20211030BS03	1	UU试验	16.87	4.11	200	0	-3	63	940.1	0	63.8	18	607.3	187	0	0	1	1	1	22.5	15.48	744.3	137	5.43	603.65	303.65	0	402.4	339.4	0.25	0	-11.25	20.1	19.4	20.2
205	20211030BS03	1	UU试验	16.95	4.12	200	0	-3	62	941	0	63.8	18.07	607.9	187	0	0	1	1	1	22.59	15.48	745.9	138	5.41	603.95	303.95	0	402.6	340.6	0.25	0	-11.3	20.1	19.4	20.2
206	20211030BS03	1	UU试验	17.03	4.13	201	0	-2	63	943.6	0	63.8	18.18	609.6	187	0	0	1	1	1	22.73	15.54	747.6	138	5.42	606.3	304.8	0	404.2	341.2	0.25	0	-11.37	20.1	19.4	20.3
207	20211030BS03	1	UU试验	17.12	4.14	200	0	-3	62	945.3	0	63.8	18.25	608.3	187	0	0	1	1	1	22.81	15.54	746.3	138	5.41	604.15	304.15	0	402.8	340.8	0.25	0	-11.41	20.1	19.4	20.2
208	20211030BS03	1	UU试验	17.2	4.15	200	0	-3	62	948.7	0	63.8	18.36	610.5	187	0	0	1	1	1	22.95	15.54	748.5	138	5.42	605.25	305.25	0	403.5	341.5	0.25	0	-11.48	20.1	19.4	20.3
209	20211030BS03	1	UU试验	17.28	4.16	200	0	-3	63	949.5	0	63.8	18.43	611	187	0	0	1	1	1	23.04	15.61	748	137	5.46	605.5	305.5	0	403.7	340.7	0.25	0	-11.52	20.1	19.4	20.3
210	20211030BS03	1	UU试验	17.37	4.17	200	0	-3	63	953	0	63.8	18.54	610.5	187	0	0	1	1	1	23.18	15.61	747.5	137	5.46	605.25	305.25	0	403.5	340.5	0.25	0	-11.59	20.1	19.4	20.2
211	20211030BS03	1	UU试验	17.45	4.18	200	0	-2	63	954.7	0	63.8	18.61	611.6	187	0	0	1	1	1	23.26	15.61	748.6	137	5.46	605.8	305.8	0	403.9	340.9	0.25	0	-11.63	20.1	19.4	20.3
212	20211030BS03	1	UU试验	17.53	4.19	200	0	-2	63	956.4	0	65.7	18.72	612.7	187	0	0	1	1	1	23.4	15.69	749.7	137	5.47	606.35	306.35	0	404.2	341.2	0.25	0	-11.7	20.1	19.4	20.3
213	20211030BS03	1	UU试验	17.62	4.2	200	0	-3	63	958.1	0	63.8	18.79	610.6	187	0	0	1	1	1	23.49	15.69	747.6	137	5.46	605.3	305.3	0	403.5	340.5	0.25	0	-11.75	20.1	19.4	20.2
214	20211030BS03	1	UU试验	17.7	4.21	200	0	-2	63	959.8	0	65.7	18.9	611.7	187	0	0	1	1	1	23.62	15.69	748.7	137	5.46	605.85	305.85	0	403.9	340.9	0.25	0	-11.81	20.1	19.4	20.3
215	20211030BS03	1	UU试验	17.78	4.22	200	0	-3	63	960.7	0	63.8	18.97	612.3	187	0	0	1	1	1	23.71	15.76	749.3	137	5.47	606.15	306.15	0	404.1	341.1	0.25	0	-11.86	20.1	19.4	20.2
216	20211030BS03	1	UU试验	17.87	4.23	200	0	-3	63	961.5	0	63.8	19.07	610.1	187	0	0	1	1	1	23.84	15.76	747.1	137	5.45	605.05	305.05	0	403.4	340.4	0.25	0	-11.92	20.1	19.4	20.2
217	20211030BS03	1	UU试验	17.95	4.24	200	0	-3	63	964.1	0	63.8	19.14	611.7	187	0	0	1	1	1	23.93	15.76	748.7	137	5.46	605.85	305.85	0	403.9	340.9	0.25	0	-11.97	20.1	19.4	20.2
218	20211030BS03	1	UU试验	18.03	4.25	200	0	-3	63	966.6	0	63.8	19.24	613.3	187	0	0	1	1	1	24.05	15.83	750.3	137	5.48	606.65	306.65	0	404.4	341.4	0.25	0	-12.03	20.1	19.4	20.2
219	20211030BS03	1	UU试验	18.12	4.26	200	0	-2	63	968.4	0	65.7	19.3	611.7	187	0	0	1	1	1	24.13	15.83	748.7	137	5.46	605.85	305.85	0	403.9	340.9	0.25	0	-12.07	20.1	19.4	20.2
220	20211030BS03	1	UU试验	18.2	4.27	200	0	-2	63	968.4	0	63.8	19.41	611.7	187	0	0	1	1	1	24.26	15.83	748.7	137	5.46	605.85	305.85	0	403.9	340.9	0.25	0	-12.13	20.1	19.4	20.2
221	20211030BS03	1	UU试验	18.28	4.28	200	0	-3	63	969.2	0	63.8	19.48	612.3	187	0	0	1	1	1	24.35	15.9	749.3	137	5.47	606.15	306.15	0	404.1	341.1	0.25	0	-12.18	20.1	19.4	20.2
222	20211030BS03	1	UU试验	18.37	4.29	200	0	-2	63	971.8	0	65.7	19.58	611.2	187	0	0	1	1	1	24.48	15.9	748.2	137	5.46	605.6	305.6	0	403.7	340.7	0.25	0	-12.24	20.1	19.4	20.2
223	20211030BS03	1	UU试验	18.45	4.3	200	0	-2	63	972.6	0	65.7	19.65	611.7	187	0	0	1	1	1	24.56	15.9	748.7	137	5.46	605.85	305.85	0	403.9	340.9	0.25	0	-12.28	20.1	19.4	20.2
224	20211030BS03	1	UU试验	18.53	4.31	200	0	-3	63	976.1	0	63.8	19.75	613.9	187	0	0	1	1	1	24.69	15.97	750.9	137	5.48	606.95	306.95	0	404.6	341.6	0.25	0	-12.35	20.1	19.4	20.2
225	20211030BS03	1	UU试验	18.62	4.31	200	0	-2	63	976.9	0	65.7	19.82	611.7	187	0	0	1	1	1	24.78	15.97	748.7	137	5.46	605.85	305.85	0	403.9	340.9	0.25	0	-12.39	20.1	19.4	20.2
226	20211030BS03	1	UU试验	18.7	4.32	200	0	-3	63	978.6	0	63.8	19.93	612.8	187	0	0	1	1	1	24.91	15.97	749.8	137	5.47	606.4	306.4	0	404.3	341.3	0.25	0	-12.46	20.1	19.4	20.2
227	20211030BS03	1	UU试验	18.78	4.33	200	0	-2	64	978.6	0	65.7	20	612.8	187	0	0	1	1	1	25	15.97	748.8	136	5.51	606.4	306.4	0	404.3	340.3	0.25	0	-12.5	20.1	19.5	20.3
228	20211030BS03	1	UU试验	18.87	4.34	200	0	-2	64	979.5	0	65.7	20.1	613.3	187	0	0	1	1	1	25.13	16.04	749.3	136	5.51	606.65	306.65	0	404.4	340.4	0.25	0	-12.57	20.1	19.5	20.3
229	20211030BS03	1	UU试验	18.95	4.35	200	0	-3	63	981.2	0	65.7	20.17	611.7	187	0	0	1	1	1	25.21	16.04	748.7	137	5.46	605.85	305.85	0	403.9	340.9	0.25	0	-12.61	20.1	19.5	20.2
230	20211030BS03	1	UU试验	19.03	4.36	200	0	-2	64	982.9	0	65.7	20.27	612.8	187	0	0	1	1	1	25.34	16.11	748.8	136	5.51	606.4	306.4	0	404.3	340.3	0.25	0	-12.67	20.1	19.5	20.3
231	20211030BS03	1	UU试验	19.12	4.37	200	0	-2	64	982.9	0	65.7	20.34	610.1	187	0	0	1	1	1	25.43	16.11	746.1	136	5.49	605.05	305.05	0	403.4	339.4	0.25	0	-12.72	20.1	19.5	20.2
232	20211030BS03	1	UU试验	19.2	4.38	200	0	-3	64	984.6	0	65.7	20.44	611.2	187	0	0	1	1	1	25.55	16.11	747.2	136	5.49	605.6	305.6	0	403.7	339.7	0.25	0	-12.78	20.1	19.4	20.2
233	20211030BS03	1	UU试验	19.28	4.39	200	0	-2	64	986.3	0	65.7	20.51	612.2	187	0	0	1	1	1	25.64	16.11	748.2	136	5.5	606.1	306.1	0	404.1	340.1	0.25	0	-12.82	20.1	19.5	20.2
234	20211030BS03	1	UU试验	19.37	4.4	200	0	-3	64	988	0	65.7	20.61	613.3	187	0	0	1	1	1	25.76	16.18	749.3	136	5.51	606.65	306.65	0	404.4	340.4	0.25	0	-12.88	20.1	19.5	20.2
235	20211030BS03	1	UU试验	19.45	4.41	200	0	-2	64	989.7	0	65.7	20.67	611.7	187	0	0	1	1	1	25.84	16.18	747.7	136	5.5	605.85	305.85	0	403.9	339.9	0.25	0	-12.92	20.1	19.5	20.2
236	20211030BS03	1	UU试验	19.53	4.42	200	0	-2	64	992.3	0	65.7	20.77	613.3	187	0	0	1	1	1	25.96	16.18	749.3	136	5.51	606.65	306.65	0	404.4	340.4	0.25	0	-12.98	20.1	19.5	20.2
237	20211030BS03	1	UU试验	19.62	4.43	200	0	-3	64	994	0	63.8	20.85	614.3	187	0	0	1	1	1	26.06	16.25	750.3	136	5.52	607.15	307.15	0	404.8	340.8	0.25	0	-13.03	20.1	19.4	20.2
238	20211030BS03	1	UU试验	19.7	4.44	200	0	-3	64	994.9	0	65.7	20.95	612.2	187	0	0	1	1	1	26.19	16.25	748.2	136	5.5	606.1	306.1	0	404.1	340.1	0.25	0	-13.1	20.1	19.5	20.2
239	20211030BS03	1	UU试验	19.78	4.45	200	0	-2	64	995.7	0	65.7	21.02	612.7	187	0	0	1	1	1	26.28	16.25	748.7	136	5.51	606.35	306.35	0	404.2	340.2	0.25	0	-13.14	20.1	19.5	20.2
240	20211030BS03	1	UU试验	19.87	4.46	200	0	-3	64	997.4	0	65.7	21.11	613.8	187	0	0	1	1	1	26.39	16.32	749.8	136	5.51	606.9	306.9	0	404.6	340.6	0.25	0	-13.2	20.1	19.4	20.2
241	20211030BS03	1	UU试验	19.95	4.47	201	0	-2	64	999.2	0	65.7	21.18	612.3	187	0	0	1	1	1	26.48	16.32	749.3	137	5.47	607.65	306.15	0	405.1	341.1	0.25	0	-13.24	20.1	19.5	20.2
242	20211030BS03	1	UU试验	20.03	4.48	200	0	-3	64	1000.9	0	65.7	21.28	613.3	187	0	0	1	1	1	26.6	16.32	749.3	136	5.51	606.65	306.65	0	404.4	340.4	0.25	0	-13.3	20.1	19.4	20.2
243	20211030BS03	1	UU试验	20.12	4.49	200	0	-3	64	1001.7	0	65.7	21.36	613.8	187	0	0	1	1	1	26.7	16.39	749.8	136	5.51	606.9	306.9	0	404.6	340.6	0.25	0	-13.35	20.1	19.5	20.2
244	20211030BS03	1	UU试验	20.2	4.49	201	0	-2	64	1004.3	0	65.7	21.46	612.8	187	0	0	1	1	1	26.83	16.39	749.8	137	5.47	607.9	306.4	0	405.3	341.3	0.25	0	-13.42	20.1	19.5	20.2
245	20211030BS03	1	UU试验	20.28	4.5	200	0	-3	64	1005.1	0	65.7	21.52	613.2	187	0	0	1	1	1	26.9	16.39	749.2	136	5.51	606.6	306.6	0	404.4	340.4	0.25	0	-13.45	20.1	19.5	20.2
246	20211030BS03	1	UU试验	20.37	4.51	200	0	-3	64	1006.9	0	65.7	21.64	614.3	187	0	0	1	1	1	27.05	16.47	750.3	136	5.52	607.15	307.15	0	404.8	340.8	0.25	0	-13.53	20.1	19.5	20.2
247	20211030BS03	1	UU试验	20.45	4.52	201	0	-2	64	1008.6	0	65.7	21.71	612.4	187	0	0	1	1	1	27.14	16.47	749.4	137	5.47	607.7	306.2	0	405.1	341.1	0.25	0	-13.57	20.1	19.5	20.2
248	20211030BS03	1	UU试验	20.53	4.53	200	0	-3	64	1010.3	0	65.7	21.82	613.4	187	0	0	1	1	1	27.28	16.54	749.4	136	5.51	606.7	306.7	0	404.5	340.5	0.25	0	-13.64	20.1	19.5	20.2
249	20211030BS03	1	UU试验	20.62	4.54	200	0	-3	64	1011.1	0	65.7	21.89	611.3	187	0	0	1	1	1	27.36	16.54	747.3	136	5.49	605.65	305.65	0	403.8	339.8	0.25	0	-13.68	20.1	19.5	20.2
250	20211030BS03	1	UU试验	20.7	4.55	200	0	-3	64	1012	0	65.7	22	611.9	187	0	0	1	1	1	27.5	16.54	747.9	136	5.5	605.95	305.95	0	404	340	0.25	0	-13.75	20.1	19.5	20.2
251	20211030BS03	1	UU试验	20.78	4.56	200	0	-3	64	1013.7	0	65.7	22.07	612.9	187	0	0	1	1	1	27.59	16.54	748.9	136	5.51	606.45	306.45	0	404.3	340.3	0.25	0	-13.8	20.1	19.5	20.2
252	20211030BS03	1	UU试验	20.87	4.57	201	0	-2	65	1015.4	0	65.7	22.18	613.9	187	0	0	1	1	1	27.73	16.61	749.9	136	5.51	608.45	306.95	0	405.6	340.6	0.25	0	-13.87	20.1	19.5	20.2
253	20211030BS03	1	UU试验	20.95	4.58	200	0	-3	64	1016.3	0	65.7	22.25	611.9	187	0	0	1	1	1	27.81	16.61	747.9	136	5.5	605.95	305.95	0	404	340	0.25	0	-13.91	20.1	19.5	20.2
254	20211030BS03	1	UU试验	21.03	4.59	200	0	-2	65	1018.8	0	65.7	22.36	613.4	187	0	0	1	1	1	27.95	16.68	748.4	135	5.54	606.7	306.7	0	404.5	339.5	0.25	0	-13.98	20.1	19.5	20.2
255	20211030BS03	1	UU试验	21.12	4.6	200	0	-3	64	1020.5	0	65.7	22.44	611.8	187	0	0	1	1	1	28.05	16.68	747.8	136	5.5	605.9	305.9	0	403.9	339.9	0.25	0	-14.03	20.1	19.5	20.2
256	20211030BS03	1	UU试验	21.2	4.6	200	0	-3	64	1023.1	0	65.7	22.55	613.4	187	0	0	1	1	1	28.19	16.68	749.4	136	5.51	606.7	306.7	0	404.5	340.5	0.25	0	-14.1	20.1	19.5	20.2
257	20211030BS03	1	UU试验	21.28	4.61	200	0	-3	65	1024.8	0	65.7	22.62	614.4	187	0	0	1	1	1	28.27	16.76	749.4	135	5.55	607.2	307.2	0	404.8	339.8	0.25	0	-14.14	20.1	19.5	20.2
258	20211030BS03	1	UU试验	21.37	4.62	201	0	-2	65	1026.5	0	65.7	22.72	612.5	187	0	0	1	1	1	28.4	16.76	748.5	136	5.5	607.75	306.25	0	405.2	340.2	0.25	0	-14.2	20.1	19.5	20.2
259	20211030BS03	1	UU试验	21.45	4.63	200	0	-2	65	1028.2	0	65.7	22.8	613.5	187	0	0	1	1	1	28.5	16.76	748.5	135	5.54	606.75	306.75	0	404.5	339.5	0.25	0	-14.25	20.1	19.5	20.2
260	20211030BS03	1	UU试验	21.53	4.64	200	0	-3	64	1029.9	0	65.7	22.91	614.5	187	0	0	1	1	1	28.64	16.83	750.5	136	5.52	607.25	307.25	0	404.8	340.8	0.25	0	-14.32	20.1	19.5	20.2
261	20211030BS03	1	UU试验	21.62	4.65	200	0	-3	65	1029.9	0	65.7	22.98	611.9	187	0	0	1	1	1	28.73	16.83	746.9	135	5.53	605.95	305.95	0	404	339	0.25	0	-14.37	20.1	19.5	20.2
262	20211030BS03	1	UU试验	21.7	4.66	200	0	-3	65	1031.7	0	65.7	23.09	613	187	0	0	1	1	1	28.86	16.9	748	135	5.54	606.5	306.5	0	404.3	339.3	0.25	0	-14.43	20.1	19.5	20.2
263	20211030BS03	1	UU试验	21.78	4.67	201	0	-2	65	1033.4	0	65.7	23.16	611.5	187	0	0	1	1	1	28.95	16.9	747.5	136	5.5	607.25	305.75	0	404.8	339.8	0.25	0	-14.48	20.1	19.5	20.2
264	20211030BS03	1	UU试验	21.87	4.68	200	0	-3	65	1036.8	0	65.7	23.27	613.5	187	0	0	1	1	1	29.09	16.9	748.5	135	5.54	606.75	306.75	0	404.5	339.5	0.25	0	-14.55	20.1	19.5	20.2
265	20211030BS03	1	UU试验	21.95	4.69	200	0	-2	65	1036.8	0	65.7	23.34	613.5	187	0	0	1	1	1	29.18	16.97	748.5	135	5.54	606.75	306.75	0	404.5	339.5	0.25	0	-14.59	20.1	19.5	20.2
266	20211030BS03	1	UU试验	22.03	4.69	200	0	-2	65	1040.2	0	65.7	23.45	613	187	0	0	1	1	1	29.31	16.97	748	135	5.54	606.5	306.5	0	404.3	339.3	0.25	0	-14.66	20.1	19.5	20.2
267	20211030BS03	1	UU试验	22.12	4.7	200	0	-2	65	1041.1	0	65.7	23.53	613.5	187	0	0	1	1	1	29.41	16.97	748.5	135	5.54	606.75	306.75	0	404.5	339.5	0.25	0	-14.71	20.1	19.5	20.2
268	20211030BS03	1	UU试验	22.2	4.71	200	0	-2	65	1041.1	0	65.7	23.63	613.5	187	0	0	1	1	1	29.54	17.05	748.5	135	5.54	606.75	306.75	0	404.5	339.5	0.25	0	-14.77	20.1	19.5	20.2
269	20211030BS03	1	UU试验	22.28	4.72	200	0	-3	65	1042.8	0	65.7	23.7	611.6	187	0	0	1	1	1	29.63	17.05	746.6	135	5.53	605.8	305.8	0	403.9	338.9	0.25	0	-14.82	20.1	19.5	20.2
270	20211030BS03	1	UU试验	22.37	4.73	200	0	-2	65	1045.3	0	67.5	23.81	613.1	187	0	0	1	1	1	29.76	17.12	748.1	135	5.54	606.55	306.55	0	404.4	339.4	0.25	0	-14.88	20.1	19.5	20.2
271	20211030BS03	1	UU试验	22.45	4.74	200	0	-2	65	1047.1	0	65.7	23.88	611.6	187	0	0	1	1	1	29.85	17.12	746.6	135	5.53	605.8	305.8	0	403.9	338.9	0.25	0	-14.93	20.1	19.5	20.2
272	20211030BS03	1	UU试验	22.53	4.75	200	0	-3	65	1048.8	0	65.7	23.98	612.6	187	0	0	1	1	1	29.98	17.12	747.6	135	5.54	606.3	306.3	0	404.2	339.2	0.25	0	-14.99	20.1	19.5	20.2
273	20211030BS03	1	UU试验	22.62	4.76	200	0	-2	65	1050.5	0	65.7	24.05	613.6	187	0	0	1	1	1	30.06	17.19	748.6	135	5.55	606.8	306.8	0	404.5	339.5	0.25	0	-15.03	20.1	19.5	20.2
274	20211030BS03	1	UU试验	22.7	4.76	200	0	-2	65	1051.3	0	65.7	24.15	611.6	187	0	0	1	1	1	30.19	17.19	746.6	135	5.53	605.8	305.8	0	403.9	338.9	0.25	0	-15.1	20.1	19.5	20.2
275	20211030BS03	1	UU试验	22.78	4.77	200	0	-2	65	1051.3	0	65.7	24.22	611.6	187	0	0	1	1	1	30.28	17.19	746.6	135	5.53	605.8	305.8	0	403.9	338.9	0.25	0	-15.14	20.1	19.5	20.2
276	20211030BS03	1	UU试验	22.87	4.78	200	0	-2	65	1052.2	0	65.7	24.32	612.1	187	0	0	1	1	1	30.4	17.27	747.1	135	5.53	606.05	306.05	0	404	339	0.25	0	-15.2	20.1	19.5	20.2
277	20211030BS03	1	UU试验	22.95	4.79	200	0	-3	65	1053.9	0	65.7	24.39	610.2	187	0	0	1	1	1	30.49	17.27	745.2	135	5.52	605.1	305.1	0	403.4	338.4	0.25	0	-15.25	20.1	19.5	20.2
278	20211030BS03	1	UU试验	23.03	4.8	200	0	-2	65	1054.8	0	67.5	24.49	610.8	187	0	0	1	1	1	30.61	17.27	745.8	135	5.52	605.4	305.4	0	403.6	338.6	0.25	0	-15.31	20.1	19.5	20.2
279	20211030BS03	1	UU试验	23.12	4.81	200	0	-2	65	1056.5	0	65.7	24.56	611.8	187	0	0	1	1	1	30.7	17.34	746.8	135	5.53	605.9	305.9	0	403.9	338.9	0.25	0	-15.35	20.1	19.5	20.2
280	20211030BS03	1	UU试验	23.2	4.82	200	0	-2	65	1058.2	0	65.7	24.66	610.3	187	0	0	1	1	1	30.83	17.34	745.3	135	5.52	605.15	305.15	0	403.4	338.4	0.25	0	-15.42	20.1	19.5	20.2
281	20211030BS03	1	UU试验	23.28	4.83	200	0	-2	65	1058.2	0	65.7	24.73	610.3	187	0	0	1	1	1	30.91	17.34	745.3	135	5.52	605.15	305.15	0	403.4	338.4	0.25	0	-15.46	20.1	19.5	20.2
282	20211030BS03	1	UU试验	23.37	4.83	200	0	-2	65	1059.9	0	67.5	24.83	611.2	187	0	0	1	1	1	31.04	17.41	746.2	135	5.53	605.6	305.6	0	403.7	338.7	0.25	0	-15.52	20.1	19.5	20.2
283	20211030BS03	1	UU试验	23.45	4.84	200	0	-2	65	1060.7	0	65.7	24.9	609.2	187	0	0	1	1	1	31.13	17.41	744.2	135	5.51	604.6	304.6	0	403.1	338.1	0.25	0	-15.57	20.1	19.5	20.2
284	20211030BS03	1	UU试验	23.53	4.85	200	0	-2	65	1063.3	0	67.5	25	610.7	187	0	0	1	1	1	31.25	17.49	745.7	135	5.52	605.35	305.35	0	403.6	338.6	0.25	0	-15.63	20.1	19.5	20.2
285	20211030BS03	1	UU试验	23.62	4.86	200	0	-2	65	1063.3	0	65.7	25.07	607.9	187	0	0	1	1	1	31.34	17.49	742.9	135	5.5	603.95	303.95	0	402.6	337.6	0.25	0	-15.67	20.1	19.5	20.2
286	20211030BS03	1	UU试验	23.7	4.87	200	0	-2	65	1065	0	67.5	25.17	608.9	187	0	0	1	1	1	31.46	17.49	743.9	135	5.51	604.45	304.45	0	403	338	0.25	0	-15.73	20.1	19.5	20.2
287	20211030BS03	1	UU试验	23.78	4.88	200	0	-2	65	1065.9	0	67.5	25.24	609.4	187	0	0	1	1	1	31.55	17.56	744.4	135	5.51	604.7	304.7	0	403.1	338.1	0.25	0	-15.78	20.1	19.5	20.2
288	20211030BS03	1	UU试验	23.87	4.89	200	0	-3	65	1067.6	0	65.7	25.35	608	187	0	0	1	1	1	31.69	17.56	743	135	5.5	604	304	0	402.7	337.7	0.25	0	-15.85	20.1	19.5	20.2
289	20211030BS03	1	UU试验	23.95	4.89	200	0	-2	65	1069.3	0	67.5	25.41	608.9	187	0	0	1	1	1	31.76	17.56	743.9	135	5.51	604.45	304.45	0	403	338	0.25	0	-15.88	20.1	19.5	20.2
290	20211030BS03	1	UU试验	24.03	4.9	200	0	-2	65	1071.9	0	67.5	25.51	610.4	187	0	0	1	1	1	31.89	17.64	745.4	135	5.52	605.2	305.2	0	403.5	338.5	0.25	0	-15.95	20.1	19.5	20.2
291	20211030BS03	1	UU试验	24.12	4.91	200	0	-2	65	1074.4	0	67.5	25.59	609.1	187	0	0	1	1	1	31.99	17.64	744.1	135	5.51	604.55	304.55	0	403	338	0.25	0	-16	20.1	19.5	20.2
292	20211030BS03	1	UU试验	24.2	4.92	200	0	-2	65	1075.3	0	67.5	25.69	609.6	187	0	0	1	1	1	32.11	17.71	744.6	135	5.52	604.8	304.8	0	403.2	338.2	0.25	0	-16.06	20.1	19.5	20.2
293	20211030BS03	1	UU试验	24.28	4.93	200	0	-2	65	1075.3	0	67.5	25.75	607.2	187	0	0	1	1	1	32.19	17.71	742.2	135	5.5	603.6	303.6	0	402.4	337.4	0.25	0	-16.1	20.1	19.5	20.2
294	20211030BS03	1	UU试验	24.37	4.94	200	0	-2	65	1076.1	0	67.5	25.85	607.6	187	0	0	1	1	1	32.31	17.71	742.6	135	5.5	603.8	303.8	0	402.5	337.5	0.25	0	-16.16	20.1	19.5	20.2
295	20211030BS03	1	UU试验	24.45	4.94	200	0	-2	65	1076.1	0	67.5	25.92	607.6	187	0	0	1	1	1	32.4	17.79	742.6	135	5.5	603.8	303.8	0	402.5	337.5	0.25	0	-16.2	20.1	19.5	20.2
296	20211030BS03	1	UU试验	24.53	4.95	200	0	-2	65	1077.9	0	67.5	26.02	605.9	187	0	0	1	1	1	32.53	17.79	740.9	135	5.49	602.95	302.95	0	402	337	0.25	0	-16.27	20.1	19.5	20.2
297	20211030BS03	1	UU试验	24.62	4.96	200	0	-2	65	1078.7	0	67.5	26.09	606.4	187	0	0	1	1	1	32.61	17.79	741.4	135	5.49	603.2	303.2	0	402.1	337.1	0.25	0	-16.31	20.1	19.5	20.2
298	20211030BS03	1	UU试验	24.7	4.97	200	0	-2	65	1080.4	0	67.5	26.2	607.3	187	0	0	1	1	1	32.75	17.86	742.3	135	5.5	603.65	303.65	0	402.4	337.4	0.25	0	-16.38	20.1	19.5	20.2
299	20211030BS03	1	UU试验	24.78	4.98	200	0	-3	65	1083	0	67.5	26.26	606.4	187	0	0	1	1	1	32.83	17.86	741.4	135	5.49	603.2	303.2	0	402.1	337.1	0.25	0	-16.42	20.1	19.5	20.2
300	20211030BS03	1	UU试验	24.87	4.99	200	0	-2	65	1083	0	67.5	26.36	606.4	187	0	0	1	1	1	32.95	17.94	741.4	135	5.49	603.2	303.2	0	402.1	337.1	0.25	0	-16.48	20.1	19.5	20.2
301	20211030BS03	1	UU试验	24.95	4.99	200	0	-3	65	1084.7	0	65.7	26.43	604.6	187	0	0	1	1	1	33.04	17.94	739.6	135	5.48	602.3	302.3	0	401.5	336.5	0.25	0	-16.52	20.1	19.5	20.2
302	20211030BS03	1	UU试验	25.03	5	200	0	-2	65	1086.4	0	67.5	26.53	605.6	187	0	0	1	1	1	33.16	17.94	740.6	135	5.49	602.8	302.8	0	401.9	336.9	0.25	0	-16.58	20.1	19.5	20.2
