# Supplementary material for: Effect of freeze‒thaw cycles on root–Soil composite mechanical properties and slope stability
Source: PLoS One. 2024 Apr 25;19(4):e0302409. doi: 10.1371/journal.pone.0302409 (PMC11045164; doi:10.1371/journal.pone.0302409)
Supplement: S1 File — (ZIP) [file pone.0302409.s001.zip › Original data/original data/三轴/200kpa/200kpa改/(D6G5,200kpa)20211011BS04_uu_1.xlsx]

## Sheet: _20211011BS04_uu_1
ID	GCID	SpecimenID	TstMode	TimeMin	Squareroot	WeiYa	wytb	FanYa1	KongYa	CR	fytb	TiBian	ZhouXWeiYi	Q1dQ3	TargetWY	TargetFY1	TargetZYLC	TargetStrainSpd	TargetSYWD	TargetZTWD	E1	TuArea	Q11	Q31	Q11cQ31	HalfQ1pQ3	HalfQ1dQ3	Saturation	HalfQ11pQ31	Q1	K0	Ev	Er	sywd	ttwd	ztwd
1	20211011BS04	1	UU试验	0	0	99	0	7	0	0	0	3.6	0	7.2	87	0	0	1	1	1	0	12	0	0	0	0	0	0	0	0	0	0	0	25.4	23.6	25.5
2	20211011BS04	1	UU试验	0.05	0.22	99	0	-2	3	12.8	0	3.6	0	10.7	87	0	0	1	1	1	0	12	106.7	96	1.11	153.85	5.35	0	102.6	99.6	0.9	0	0	25.4	23.6	25.5
3	20211011BS04	1	UU试验	0.15	0.39	99	0	-2	3	13.7	0	3.6	-0.01	11.4	87	0	0	1	1	1	-0.01	12	107.4	96	1.12	154.2	5.7	0	102.8	99.8	0.9	0	0.01	25.4	23.6	26.2
4	20211011BS04	1	UU试验	0.23	0.48	99	0	-2	3	13.7	0	3.6	0	11.4	87	0	0	1	1	1	0	12	107.4	96	1.12	154.2	5.7	0	102.8	99.8	0.9	0	0	25.4	23.6	26.2
5	20211011BS04	1	UU试验	0.23	0.48	99	0	-2	3	13.7	0	3.6	0	11.4	87	0	0	1	1	1	0	12	107.4	96	1.12	154.2	5.7	0	102.8	99.8	0.9	0	0	25.4	23.6	26.2
6	20211011BS04	1	UU试验	0.38	0.62	98	0	-2	3	19.7	0	3.6	0	16.4	87	0	0	1	1	1	0	12	111.4	95	1.17	155.2	8.2	0	103.5	100.5	0.86	0	0	25.4	23.6	26.3
7	20211011BS04	1	UU试验	0.38	0.62	98	0	-2	3	24.8	0	3.6	0	20.7	87	0	0	1	1	1	0	12	115.7	95	1.22	157.35	10.35	0	104.9	101.9	0.83	0	0	25.4	23.6	26.3
8	20211011BS04	1	UU试验	0.48	0.7	98	0	-2	3	30.8	0	3.6	0	25.7	87	0	0	1	1	1	0	12	120.7	95	1.27	159.85	12.85	0	106.6	103.6	0.79	0	0	25.4	23.6	26.3
9	20211011BS04	1	UU试验	0.58	0.76	99	0	-2	3	39.4	0	3.6	-0.01	32.8	87	0	0	1	1	1	-0.01	12	128.8	96	1.34	164.9	16.4	0	109.9	106.9	0.75	0	0.01	25.4	23.6	27.1
10	20211011BS04	1	UU试验	0.68	0.83	99	0	-2	3	45.3	0	3.6	-0.01	37.8	87	0	0	1	1	1	-0.01	12	133.8	96	1.39	167.4	18.9	0	111.6	108.6	0.72	0	0.01	25.4	23.6	27.5
11	20211011BS04	1	UU试验	0.78	0.89	99	0	-2	3	50.5	0	3.6	-0.01	42.1	87	0	0	1	1	1	-0.01	12	138.1	96	1.44	169.55	21.05	0	113	110	0.7	0	0.01	25.4	23.7	27.5
12	20211011BS04	1	UU试验	0.88	0.94	99	0	-2	3	56.5	0	3.6	0	47.1	87	0	0	1	1	1	0	12	143.1	96	1.49	172.05	23.55	0	114.7	111.7	0.68	0	0	25.4	23.6	27.5
13	20211011BS04	1	UU试验	0.98	0.99	99	0	-2	3	64.2	0	3.6	0	53.5	87	0	0	1	1	1	0	12	149.5	96	1.56	175.25	26.75	0	116.8	113.8	0.65	0	0	25.4	23.7	27.5
14	20211011BS04	1	UU试验	1.08	1.04	99	0	-2	3	54.7	0	3.6	0.01	45.6	87	0	0	1	1	1	0.01	12	141.6	96	1.48	171.3	22.8	0	114.2	111.2	0.68	0	-0.01	25.4	23.7	27.5
15	20211011BS04	1	UU试验	1.18	1.09	99	0	-2	3	47	0	3.6	0.02	39.2	87	0	0	1	1	1	0.03	12	135.2	96	1.41	168.1	19.6	0	112.1	109.1	0.72	0	-0.02	25.4	23.7	27.5
16	20211011BS04	1	UU试验	1.28	1.13	98	0	-2	3	44.5	0	3.6	0.03	37.1	87	0	0	1	1	1	0.04	12	132.1	95	1.39	165.55	18.55	0	110.4	107.4	0.73	0	-0.02	25.4	23.7	27.5
17	20211011BS04	1	UU试验	1.38	1.18	99	0	-2	3	71	0	3.6	0.05	59.2	87	0	0	1	1	1	0.06	12	155.2	96	1.62	178.1	29.6	0	118.7	115.7	0.63	0	-0.03	25.4	23.7	27.5
18	20211011BS04	1	UU试验	1.48	1.22	100	0	-2	4	110.4	0	3.6	0.08	92	87	0	0	1	1	1	0.1	12	188	96	1.96	196	46	0	130.7	126.7	0.52	0	-0.05	25.4	23.7	27.6
19	20211011BS04	1	UU试验	1.58	1.26	99	0	-2	4	150.6	0	3.6	0.1	125.5	87	0	0	1	1	1	0.13	12	220.5	95	2.32	211.25	62.75	0	140.8	136.8	0.44	0	-0.07	25.4	23.7	27.6
20	20211011BS04	1	UU试验	1.68	1.3	98	0	-2	4	183.9	0	5.5	0.13	153.3	87	0	0	1	1	1	0.16	12	247.3	94	2.63	223.65	76.65	0	149.1	145.1	0.39	0	-0.08	25.4	23.7	27.5
21	20211011BS04	1	UU试验	1.78	1.34	99	0	-2	4	212.1	0	5.5	0.16	176.8	87	0	0	1	1	1	0.2	12	271.8	95	2.86	236.9	88.4	0	157.9	153.9	0.36	0	-0.1	25.4	23.7	27.6
22	20211011BS04	1	UU试验	1.88	1.37	99	0	-2	4	242.1	0	5.5	0.2	201.8	87	0	0	1	1	1	0.25	12	296.8	95	3.12	249.4	100.9	0	166.3	162.3	0.33	0	-0.13	25.4	23.7	27.5
23	20211011BS04	1	UU试验	1.98	1.41	99	0	-2	4	268.6	0	5.5	0.24	223.8	87	0	0	1	1	1	0.3	12.06	318.8	95	3.36	260.4	111.9	0	173.6	169.6	0.31	0	-0.15	25.4	23.7	27.4
24	20211011BS04	1	UU试验	2.08	1.44	99	0	-2	4	296	0	5.5	0.28	245.4	87	0	0	1	1	1	0.35	12.06	340.4	95	3.58	271.2	122.7	0	180.8	176.8	0.29	0	-0.17	25.4	23.7	27.3
25	20211011BS04	1	UU试验	2.18	1.48	98	0	-2	4	323.4	0	5.5	0.34	268.2	87	0	0	1	1	1	0.43	12.06	362.2	94	3.85	281.1	134.1	0	187.4	183.4	0.27	0	-0.22	25.4	23.7	27.3
26	20211011BS04	1	UU试验	2.28	1.51	99	0	-2	4	346.5	0	5.5	0.39	287.3	87	0	0	1	1	1	0.49	12.06	382.3	95	4.02	292.15	143.65	0	194.8	190.8	0.26	0	-0.25	25.4	23.7	27.3
27	20211011BS04	1	UU试验	2.38	1.54	100	0	-2	4	369.6	0	5.5	0.45	306.5	87	0	0	1	1	1	0.56	12.06	402.5	96	4.19	303.25	153.25	0	202.2	198.2	0.25	0	-0.28	25.3	23.7	27.3
28	20211011BS04	1	UU试验	2.48	1.58	99	0	-2	5	389.2	0	5.5	0.51	322.7	87	0	0	1	1	1	0.64	12.06	416.7	94	4.43	309.85	161.35	0	206.6	201.6	0.23	0	-0.32	25.4	23.7	27.3
29	20211011BS04	1	UU试验	2.58	1.61	99	0	-2	5	409.8	0	5.5	0.58	339.8	87	0	0	1	1	1	0.73	12.06	433.8	94	4.61	318.4	169.9	0	212.3	207.3	0.23	0	-0.37	25.4	23.7	27.3
30	20211011BS04	1	UU试验	2.68	1.64	99	0	-2	5	428.6	0	5.5	0.65	355.4	87	0	0	1	1	1	0.81	12.12	449.4	94	4.78	326.2	177.7	0	217.5	212.5	0.22	0	-0.41	25.3	23.7	27.3
31	20211011BS04	1	UU试验	2.78	1.67	99	0	-2	5	445.7	0	5.5	0.73	367.7	87	0	0	1	1	1	0.91	12.12	461.7	94	4.91	332.35	183.85	0	221.6	216.6	0.21	0	-0.46	25.3	23.7	27.3
32	20211011BS04	1	UU试验	2.88	1.7	100	0	-2	5	461.1	0	5.5	0.81	380.4	87	0	0	1	1	1	1.01	12.12	475.4	95	5	340.2	190.2	0	226.8	221.8	0.21	0	-0.51	25.3	23.7	27.3
33	20211011BS04	1	UU试验	2.98	1.73	99	0	-2	5	477.3	0	5.5	0.9	393.8	87	0	0	1	1	1	1.13	12.12	487.8	94	5.19	345.4	196.9	0	230.3	225.3	0.2	0	-0.56	25.3	23.7	27.2
34	20211011BS04	1	UU试验	3.08	1.76	99	0	-2	5	491.9	0	5.5	0.99	405.9	87	0	0	1	1	1	1.24	12.12	499.9	94	5.32	351.45	202.95	0	234.3	229.3	0.2	0	-0.62	25.3	23.7	27.2
35	20211011BS04	1	UU试验	3.18	1.78	99	0	-2	5	504.7	0	5.5	1.08	416.4	87	0	0	1	1	1	1.35	12.19	510.4	94	5.43	356.7	208.2	0	237.8	232.8	0.19	0	-0.68	25.3	23.7	27.2
36	20211011BS04	1	UU试验	3.28	1.81	99	0	-2	5	518.4	0	5.5	1.18	425.3	87	0	0	1	1	1	1.48	12.19	519.3	94	5.52	361.15	212.65	0	240.8	235.8	0.19	0	-0.74	25.3	23.7	27.2
37	20211011BS04	1	UU试验	3.38	1.84	99	0	-2	5	530.4	0	5.5	1.28	435.1	87	0	0	1	1	1	1.6	12.19	529.1	94	5.63	366.05	217.55	0	244	239	0.19	0	-0.8	25.3	23.8	27.2
38	20211011BS04	1	UU试验	3.48	1.87	99	0	-2	5	542.3	0	5.5	1.38	444.9	87	0	0	1	1	1	1.73	12.19	538.9	94	5.73	370.95	222.45	0	247.3	242.3	0.18	0	-0.87	25.3	23.8	27.2
39	20211011BS04	1	UU试验	3.58	1.89	99	0	-2	5	553.5	0	5.5	1.48	454.1	87	0	0	1	1	1	1.85	12.25	548.1	94	5.83	375.55	227.05	0	250.4	245.4	0.18	0	-0.93	25.3	23.7	27.1
40	20211011BS04	1	UU试验	3.68	1.92	99	0	-2	5	563.7	0	5.5	1.59	460.2	87	0	0	1	1	1	1.99	12.25	554.2	94	5.9	378.6	230.1	0	252.4	247.4	0.18	0	-1	25.3	23.8	27.1
41	20211011BS04	1	UU试验	3.78	1.95	99	0	-2	5	574.9	0	5.5	1.7	469.3	87	0	0	1	1	1	2.13	12.25	563.3	94	5.99	383.15	234.65	0	255.4	250.4	0.17	0	-1.07	25.3	23.8	27.1
42	20211011BS04	1	UU试验	3.88	1.97	99	0	-2	5	584.3	0	5.5	1.81	477	87	0	0	1	1	1	2.26	12.25	571	94	6.07	387	238.5	0	258	253	0.17	0	-1.13	25.3	23.8	27.1
43	20211011BS04	1	UU试验	3.98	2	99	0	-2	5	592.8	0	5.5	1.92	483.9	87	0	0	1	1	1	2.4	12.31	577.9	94	6.15	390.45	241.95	0	260.3	255.3	0.17	0	-1.2	25.3	23.8	27.1
44	20211011BS04	1	UU试验	4.08	2.02	99	0	-2	5	602.2	0	7.3	2.03	489.2	87	0	0	1	1	1	2.54	12.31	583.2	94	6.2	393.1	244.6	0	262.1	257.1	0.17	0	-1.27	25.3	23.8	27.1
45	20211011BS04	1	UU试验	4.18	2.05	99	0	-2	5	610.8	0	5.5	2.14	496.2	87	0	0	1	1	1	2.67	12.31	590.2	94	6.28	396.6	248.1	0	264.4	259.4	0.17	0	-1.34	25.3	23.8	27.1
46	20211011BS04	1	UU试验	4.28	2.07	99	0	-2	6	620.2	0	5.5	2.25	503.8	87	0	0	1	1	1	2.81	12.37	596.8	93	6.42	400.4	251.9	0	266.9	260.9	0.16	0	-1.41	25.3	23.8	27.1
47	20211011BS04	1	UU试验	4.38	2.09	100	0	-2	6	627	0	7.3	2.37	506.9	87	0	0	1	1	1	2.96	12.37	600.9	94	6.39	403.45	253.45	0	269	263	0.16	0	-1.48	25.3	23.8	27.1
48	20211011BS04	1	UU试验	4.48	2.12	99	0	-2	5	634.7	0	5.5	2.48	513.1	87	0	0	1	1	1	3.1	12.37	607.1	94	6.46	405.05	256.55	0	270	265	0.16	0	-1.55	25.3	23.8	27.1
49	20211011BS04	1	UU试验	4.58	2.14	99	0	-2	5	641.6	0	7.3	2.59	518.7	87	0	0	1	1	1	3.24	12.37	612.7	94	6.52	407.85	259.35	0	271.9	266.9	0.16	0	-1.62	25.3	23.8	27.1
50	20211011BS04	1	UU试验	4.68	2.16	99	0	-2	5	648.4	0	5.5	2.71	524.2	87	0	0	1	1	1	3.39	12.43	618.2	94	6.58	410.6	262.1	0	273.7	268.7	0.16	0	-1.7	25.3	23.8	27.1
51	20211011BS04	1	UU试验	4.78	2.19	99	0	-2	6	656.1	0	7.3	2.82	527.8	87	0	0	1	1	1	3.53	12.43	620.8	93	6.68	412.4	263.9	0	274.9	268.9	0.16	0	-1.77	25.3	23.8	27.1
52	20211011BS04	1	UU试验	4.88	2.21	99	0	-2	5	663.8	0	7.3	2.93	534	87	0	0	1	1	1	3.66	12.43	628	94	6.68	415.5	267	0	277	272	0.16	0	-1.83	25.3	23.8	27.1
53	20211011BS04	1	UU试验	4.98	2.23	99	0	-2	6	670.7	0	7.3	3.04	539.6	87	0	0	1	1	1	3.8	12.5	632.6	93	6.8	418.3	269.8	0	278.9	272.9	0.16	0	-1.9	25.3	23.8	27.1
54	20211011BS04	1	UU试验	5.08	2.25	100	0	-2	5	675.8	0	5.5	3.16	540.6	87	0	0	1	1	1	3.95	12.5	635.6	95	6.69	420.3	270.3	0	280.2	275.2	0.16	0	-1.98	25.3	23.8	27.1
55	20211011BS04	1	UU试验	5.18	2.28	99	0	-2	6	682.6	0	7.3	3.27	546.1	87	0	0	1	1	1	4.09	12.5	639.1	93	6.87	421.55	273.05	0	281	275	0.15	0	-2.05	25.3	23.8	27.1
56	20211011BS04	1	UU试验	5.28	2.3	100	0	-2	6	687.8	0	7.3	3.38	550.2	87	0	0	1	1	1	4.22	12.56	644.2	94	6.85	425.1	275.1	0	283.4	277.4	0.15	0	-2.11	25.3	23.8	27.1
57	20211011BS04	1	UU试验	5.38	2.32	99	0	-2	5	694.6	0	7.3	3.49	553	87	0	0	1	1	1	4.36	12.56	647	94	6.88	425	276.5	0	283.3	278.3	0.15	0	-2.18	25.3	23.8	27.1
58	20211011BS04	1	UU试验	5.48	2.34	99	0	-2	6	699.7	0	7.3	3.61	557.1	87	0	0	1	1	1	4.51	12.56	650.1	93	6.99	427.05	278.55	0	284.7	278.7	0.15	0	-2.26	25.3	23.8	27.1
59	20211011BS04	1	UU试验	5.58	2.36	99	0	-2	6	705.7	0	7.3	3.72	561.9	87	0	0	1	1	1	4.65	12.56	654.9	93	7.04	429.45	280.95	0	286.3	280.3	0.15	0	-2.33	25.3	23.8	27.1
60	20211011BS04	1	UU试验	5.68	2.38	100	0	-2	6	712.6	0	7.3	3.83	567.4	87	0	0	1	1	1	4.79	12.62	661.4	94	7.04	433.7	283.7	0	289.1	283.1	0.15	0	-2.4	25.3	23.8	27.1
61	20211011BS04	1	UU试验	5.78	2.4	100	0	-2	6	716.9	0	7.3	3.94	568.1	87	0	0	1	1	1	4.93	12.62	662.1	94	7.04	434.05	284.05	0	289.4	283.4	0.15	0	-2.47	25.2	23.8	27.1
62	20211011BS04	1	UU试验	5.88	2.43	99	0	-2	6	722.8	0	7.3	4.05	572.7	87	0	0	1	1	1	5.06	12.62	665.7	93	7.16	434.85	286.35	0	289.9	283.9	0.15	0	-2.53	25.2	23.8	27.1
63	20211011BS04	1	UU试验	5.98	2.45	99	0	-2	6	728	0	7.3	4.17	576.9	87	0	0	1	1	1	5.21	12.69	669.9	93	7.2	436.95	288.45	0	291.3	285.3	0.15	0	-2.61	25.2	23.8	27.1
64	20211011BS04	1	UU试验	6.08	2.47	99	0	-2	6	734	0	7.3	4.28	578.4	87	0	0	1	1	1	5.35	12.69	671.4	93	7.22	437.7	289.2	0	291.8	285.8	0.15	0	-2.67	25.2	23.8	27.1
65	20211011BS04	1	UU试验	6.18	2.49	100	0	-2	6	738.2	0	7.3	4.39	581.7	87	0	0	1	1	1	5.49	12.69	675.7	94	7.19	440.85	290.85	0	293.9	287.9	0.15	0	-2.75	25.2	23.8	27.1
66	20211011BS04	1	UU试验	6.28	2.51	99	0	-2	6	742.5	0	7.3	4.5	585.1	87	0	0	1	1	1	5.63	12.69	678.1	93	7.29	441.05	292.55	0	294	288	0.14	0	-2.82	25.2	23.8	27.1
67	20211011BS04	1	UU试验	6.38	2.53	99	0	-2	6	747.7	0	7.3	4.6	589.2	87	0	0	1	1	1	5.75	12.75	682.2	93	7.34	443.1	294.6	0	295.4	289.4	0.14	0	-2.88	25.2	23.8	27.1
68	20211011BS04	1	UU试验	6.48	2.55	100	0	-2	6	752.8	0	7.3	4.71	590.4	87	0	0	1	1	1	5.89	12.75	684.4	94	7.28	445.2	295.2	0	296.8	290.8	0.14	0	-2.95	25.2	23.8	27.1
69	20211011BS04	1	UU试验	6.58	2.57	99	0	-2	6	757.9	0	7.3	4.82	594.4	87	0	0	1	1	1	6.03	12.75	687.4	93	7.39	445.7	297.2	0	297.1	291.1	0.14	0	-3.02	25.2	23.8	27.1
70	20211011BS04	1	UU试验	6.68	2.59	100	0	-2	6	763.1	0	7.3	4.93	598.5	87	0	0	1	1	1	6.16	12.81	692.5	94	7.37	449.25	299.25	0	299.5	293.5	0.14	0	-3.08	25.2	23.8	27.1
71	20211011BS04	1	UU试验	6.78	2.6	99	0	-2	6	767.3	0	7.3	5.04	599	87	0	0	1	1	1	6.3	12.81	692	93	7.44	448	299.5	0	298.7	292.7	0.14	0	-3.15	25.2	23.8	27.1
72	20211011BS04	1	UU试验	6.88	2.62	100	0	-2	6	771.6	0	7.3	5.15	602.3	87	0	0	1	1	1	6.44	12.81	696.3	94	7.41	451.15	301.15	0	300.8	294.8	0.14	0	-3.22	25.2	23.8	27
73	20211011BS04	1	UU试验	6.98	2.64	99	0	-2	6	777.6	0	7.3	5.26	607	87	0	0	1	1	1	6.58	12.88	700	93	7.53	452	303.5	0	301.3	295.3	0.14	0	-3.29	25.2	23.8	27.1
74	20211011BS04	1	UU试验	7.08	2.66	99	0	-2	6	781	0	7.3	5.38	606.4	87	0	0	1	1	1	6.73	12.88	699.4	93	7.52	451.7	303.2	0	301.1	295.1	0.14	0	-3.37	25.2	23.8	27
75	20211011BS04	1	UU试验	7.18	2.68	99	0	-2	6	786.1	0	7.3	5.49	610.3	87	0	0	1	1	1	6.86	12.88	703.3	93	7.56	453.65	305.15	0	302.4	296.4	0.14	0	-3.43	25.2	23.8	27
76	20211011BS04	1	UU试验	7.28	2.7	100	0	-2	6	789.6	0	7.3	5.6	613	87	0	0	1	1	1	7	12.88	707	94	7.52	456.5	306.5	0	304.3	298.3	0.14	0	-3.5	25.2	23.8	27
77	20211011BS04	1	UU试验	7.38	2.72	99	0	-2	6	793	0	7.3	5.71	615.7	87	0	0	1	1	1	7.14	12.94	708.7	93	7.62	456.35	307.85	0	304.2	298.2	0.14	0	-3.57	25.2	23.8	26.9
78	20211011BS04	1	UU试验	7.48	2.74	100	0	-2	6	795.6	0	7.3	5.82	614.8	87	0	0	1	1	1	7.28	12.94	708.8	94	7.54	457.4	307.4	0	304.9	298.9	0.14	0	-3.64	25.2	23.8	27
79	20211011BS04	1	UU试验	7.58	2.75	99	0	-2	6	799	0	7.3	5.93	617.5	87	0	0	1	1	1	7.41	12.94	710.5	93	7.64	457.25	308.75	0	304.8	298.8	0.14	0	-3.71	25.2	23.8	27
80	20211011BS04	1	UU试验	7.68	2.77	99	0	-2	6	801.5	0	7.3	6.05	619.4	87	0	0	1	1	1	7.56	13	712.4	93	7.66	458.2	309.7	0	305.5	299.5	0.14	0	-3.78	25.2	23.8	27
81	20211011BS04	1	UU试验	7.78	2.79	100	0	-2	6	805	0	7.3	6.16	619.2	87	0	0	1	1	1	7.7	13	713.2	94	7.59	459.6	309.6	0	306.4	300.4	0.14	0	-3.85	25.2	23.8	27
82	20211011BS04	1	UU试验	7.88	2.81	99	0	-2	6	807.5	0	7.3	6.27	621.2	87	0	0	1	1	1	7.84	13	714.2	93	7.68	459.1	310.6	0	306.1	300.1	0.14	0	-3.92	25.2	23.8	27
83	20211011BS04	1	UU试验	7.98	2.83	99	0	-2	6	811.8	0	7.3	6.38	624.5	87	0	0	1	1	1	7.98	13.07	717.5	93	7.72	460.75	312.25	0	307.2	301.2	0.14	0	-3.99	25.2	23.8	27.1
84	20211011BS04	1	UU试验	8.08	2.84	99	0	-2	6	814.4	0	7.3	6.5	623.1	87	0	0	1	1	1	8.13	13.07	716.1	93	7.7	460.05	311.55	0	306.7	300.7	0.14	0	-4.07	25.2	23.8	27.1
85	20211011BS04	1	UU试验	8.18	2.86	100	0	-2	6	817.8	0	7.3	6.61	625.7	87	0	0	1	1	1	8.26	13.07	719.7	94	7.66	462.85	312.85	0	308.6	302.6	0.14	0	-4.13	25.2	23.8	27
86	20211011BS04	1	UU试验	8.28	2.88	100	0	-2	6	822.1	0	7.3	6.73	629	87	0	0	1	1	1	8.41	13.13	723	94	7.69	464.5	314.5	0	309.7	303.7	0.14	0	-4.21	25.2	23.8	27
87	20211011BS04	1	UU试验	8.38	2.9	100	0	-2	6	825.5	0	7.3	6.85	628.7	87	0	0	1	1	1	8.56	13.13	722.7	94	7.69	464.35	314.35	0	309.6	303.6	0.14	0	-4.28	25.2	23.8	27
88	20211011BS04	1	UU试验	8.48	2.91	99	0	-2	6	827.2	0	7.3	6.97	630	87	0	0	1	1	1	8.71	13.13	723	93	7.77	463.5	315	0	309	303	0.14	0	-4.36	25.2	23.8	27
89	20211011BS04	1	UU试验	8.58	2.93	100	0	-2	6	830.6	0	7.3	7.07	632.6	87	0	0	1	1	1	8.84	13.2	726.6	94	7.73	466.3	316.3	0	310.9	304.9	0.14	0	-4.42	25.2	23.8	27
90	20211011BS04	1	UU试验	8.68	2.95	100	0	-2	6	833.2	0	7.3	7.19	631.2	87	0	0	1	1	1	8.99	13.2	725.2	94	7.71	465.6	315.6	0	310.4	304.4	0.14	0	-4.5	25.2	23.8	27
91	20211011BS04	1	UU试验	8.78	2.96	99	0	-2	6	836.6	0	7.3	7.3	633.8	87	0	0	1	1	1	9.13	13.2	726.8	93	7.82	465.4	316.9	0	310.3	304.3	0.14	0	-4.57	25.2	23.8	27
92	20211011BS04	1	UU试验	8.88	2.98	100	0	-2	6	839.2	0	7.3	7.42	635.8	87	0	0	1	1	1	9.28	13.26	729.8	94	7.76	467.9	317.9	0	311.9	305.9	0.14	0	-4.64	25.2	23.8	27
93	20211011BS04	1	UU试验	8.98	3	100	0	-2	6	843.5	0	7.3	7.53	636.1	87	0	0	1	1	1	9.41	13.26	730.1	94	7.77	468.05	318.05	0	312	306	0.14	0	-4.71	25.2	23.8	27.1
94	20211011BS04	1	UU试验	9.08	3.01	100	0	-2	6	846	0	7.3	7.66	638	87	0	0	1	1	1	9.57	13.26	732	94	7.79	469	319	0	312.7	306.7	0.14	0	-4.79	25.2	23.8	27.1
95	20211011BS04	1	UU试验	9.18	3.03	100	0	-2	6	850.3	0	7.3	7.77	641.3	87	0	0	1	1	1	9.71	13.26	735.3	94	7.82	470.65	320.65	0	313.8	307.8	0.13	0	-4.86	25.2	23.8	27
96	20211011BS04	1	UU试验	9.28	3.05	99	0	-2	6	852.9	0	7.3	7.89	643.2	87	0	0	1	1	1	9.86	13.32	736.2	93	7.92	470.1	321.6	0	313.4	307.4	0.13	0	-4.93	25.2	23.8	27
97	20211011BS04	1	UU试验	9.38	3.06	99	0	-2	6	855.4	0	7.3	8.01	642.2	87	0	0	1	1	1	10.01	13.32	735.2	93	7.91	469.6	321.1	0	313.1	307.1	0.13	0	-5.01	25.1	23.8	27
98	20211011BS04	1	UU试验	9.48	3.08	100	0	-2	6	858	0	7.3	8.13	644.1	87	0	0	1	1	1	10.16	13.39	738.1	94	7.85	472.05	322.05	0	314.7	308.7	0.13	0	-5.08	25.1	23.8	27
99	20211011BS04	1	UU试验	9.58	3.1	99	0	-2	6	860.6	0	7.3	8.24	642.7	87	0	0	1	1	1	10.3	13.39	735.7	93	7.91	469.85	321.35	0	313.2	307.2	0.13	0	-5.15	25.1	23.8	27
100	20211011BS04	1	UU试验	9.68	3.11	100	0	-2	7	864	0	7.3	8.35	645.3	87	0	0	1	1	1	10.44	13.39	738.3	93	7.94	472.65	322.65	0	315.1	308.1	0.13	0	-5.22	25.1	23.8	27
101	20211011BS04	1	UU试验	9.78	3.13	100	0	-2	7	866.6	0	7.3	8.47	647.2	87	0	0	1	1	1	10.59	13.45	740.2	93	7.96	473.6	323.6	0	315.7	308.7	0.13	0	-5.3	25.1	23.8	27
102	20211011BS04	1	UU试验	9.88	3.14	100	0	-2	6	869.1	0	7.3	8.58	646.2	87	0	0	1	1	1	10.73	13.45	740.2	94	7.87	473.1	323.1	0	315.4	309.4	0.13	0	-5.37	25.1	23.8	27
103	20211011BS04	1	UU试验	9.98	3.16	100	0	-2	6	870.8	0	7.3	8.69	647.4	87	0	0	1	1	1	10.86	13.45	741.4	94	7.89	473.7	323.7	0	315.8	309.8	0.13	0	-5.43	25.1	23.8	27
104	20211011BS04	1	UU试验	10.08	3.18	100	0	-2	6	874.3	0	7.3	8.81	650	87	0	0	1	1	1	11.01	13.45	744	94	7.91	475	325	0	316.7	310.7	0.13	0	-5.51	25.1	23.8	27
105	20211011BS04	1	UU试验	10.18	3.19	100	0	-2	7	877.7	0	7.3	8.92	652.6	87	0	0	1	1	1	11.15	13.52	745.6	93	8.02	476.3	326.3	0	317.5	310.5	0.13	0	-5.58	25.1	23.8	27
106	20211011BS04	1	UU试验	10.28	3.21	100	0	-2	6	881.1	0	7.3	9.03	651.7	87	0	0	1	1	1	11.29	13.52	745.7	94	7.93	475.85	325.85	0	317.2	311.2	0.13	0	-5.64	25.1	23.8	27
107	20211011BS04	1	UU试验	10.38	3.22	100	0	-2	7	884.5	0	7.3	9.15	654.2	87	0	0	1	1	1	11.44	13.52	747.2	93	8.03	477.1	327.1	0	318.1	311.1	0.13	0	-5.72	25.1	23.9	27
108	20211011BS04	1	UU试验	10.48	3.24	100	0	-2	7	887.1	0	7.3	9.26	656.1	87	0	0	1	1	1	11.58	13.58	749.1	93	8.05	478.05	328.05	0	318.7	311.7	0.13	0	-5.79	25.1	23.8	26.9
109	20211011BS04	1	UU试验	10.58	3.25	100	0	-2	7	888.8	0	7.3	9.37	654.5	87	0	0	1	1	1	11.71	13.58	747.5	93	8.04	477.25	327.25	0	318.2	311.2	0.13	0	-5.86	25.1	23.9	27
110	20211011BS04	1	UU试验	10.68	3.27	100	0	-2	7	892.2	0	7.3	9.48	657	87	0	0	1	1	1	11.85	13.58	750	93	8.06	478.5	328.5	0	319	312	0.13	0	-5.93	25.1	23.8	26.9
111	20211011BS04	1	UU试验	10.78	3.28	100	0	-2	7	893.9	0	7.3	9.59	658.2	87	0	0	1	1	1	11.99	13.65	751.2	93	8.08	479.1	329.1	0	319.4	312.4	0.13	0	-6	25.1	23.9	27
112	20211011BS04	1	UU试验	10.88	3.3	99	0	-2	7	895.6	0	7.3	9.69	656.1	87	0	0	1	1	1	12.11	13.65	748.1	92	8.13	476.55	328.05	0	317.7	310.7	0.13	0	-6.06	25.1	23.8	26.9
113	20211011BS04	1	UU试验	10.98	3.31	100	0	-2	7	897.4	0	7.3	9.8	657.4	87	0	0	1	1	1	12.25	13.65	750.4	93	8.07	478.7	328.7	0	319.1	312.1	0.13	0	-6.13	25.1	23.8	26.9
114	20211011BS04	1	UU试验	11.08	3.33	100	0	-2	7	899.1	0	7.3	9.91	658.7	87	0	0	1	1	1	12.39	13.72	751.7	93	8.08	479.35	329.35	0	319.6	312.6	0.13	0	-6.2	25.1	23.9	27
115	20211011BS04	1	UU试验	11.18	3.34	100	0	-2	7	901.6	0	7.3	10.02	657.1	87	0	0	1	1	1	12.53	13.72	750.1	93	8.07	478.55	328.55	0	319	312	0.13	0	-6.27	25.1	23.8	26.9
116	20211011BS04	1	UU试验	11.28	3.36	100	0	-2	7	905.1	0	7.3	10.12	659.7	87	0	0	1	1	1	12.65	13.72	752.7	93	8.09	479.85	329.85	0	319.9	312.9	0.13	0	-6.33	25.1	23.9	27
117	20211011BS04	1	UU试验	11.38	3.37	100	0	-2	7	907.6	0	7.3	10.23	661.5	87	0	0	1	1	1	12.79	13.78	754.5	93	8.11	480.75	330.75	0	320.5	313.5	0.13	0	-6.4	25.1	23.9	27
118	20211011BS04	1	UU试验	11.48	3.39	100	0	-2	7	909.3	0	7.3	10.34	659.9	87	0	0	1	1	1	12.93	13.78	752.9	93	8.1	479.95	329.95	0	320	313	0.13	0	-6.47	25.1	23.9	27
119	20211011BS04	1	UU试验	11.58	3.4	100	0	-2	8	912.8	0	7.3	10.45	662.4	87	0	0	1	1	1	13.06	13.78	754.4	92	8.2	481.2	331.2	0	320.8	312.8	0.13	0	-6.53	25.1	23.9	27
120	20211011BS04	1	UU试验	11.68	3.42	100	0	-2	8	914.5	0	9.1	10.56	663.6	87	0	0	1	1	1	13.2	13.85	755.6	92	8.21	481.8	331.8	0	321.2	313.2	0.13	0	-6.6	25.1	23.9	27
121	20211011BS04	1	UU试验	11.78	3.43	100	0	-2	8	917	0	9.1	10.67	662.1	87	0	0	1	1	1	13.34	13.85	754.1	92	8.2	481.05	331.05	0	320.7	312.7	0.13	0	-6.67	25.1	23.9	26.9
122	20211011BS04	1	UU试验	11.88	3.45	100	0	-2	7	918.7	0	9.1	10.78	663.3	87	0	0	1	1	1	13.48	13.85	756.3	93	8.13	481.65	331.65	0	321.1	314.1	0.13	0	-6.74	25.1	23.9	26.9
123	20211011BS04	1	UU试验	11.98	3.46	100	0	-2	8	920.5	0	9.1	10.89	664.6	87	0	0	1	1	1	13.61	13.91	756.6	92	8.22	482.3	332.3	0	321.5	313.5	0.13	0	-6.81	25.1	23.9	26.9
124	20211011BS04	1	UU试验	12.08	3.48	100	0	-2	8	922.2	0	9.1	10.99	663	87	0	0	1	1	1	13.74	13.91	755	92	8.21	481.5	331.5	0	321	313	0.13	0	-6.87	25.1	23.8	26.9
125	20211011BS04	1	UU试验	12.18	3.49	100	0	-2	8	923.9	0	9.1	11.1	664.2	87	0	0	1	1	1	13.88	13.91	756.2	92	8.22	482.1	332.1	0	321.4	313.4	0.13	0	-6.94	25.1	23.8	26.9
126	20211011BS04	1	UU试验	12.28	3.5	99	0	-2	7	924.7	0	9.1	11.2	664.8	87	0	0	1	1	1	14	13.98	756.8	92	8.23	480.9	332.4	0	320.6	313.6	0.13	0	-7	25.1	23.8	26.9
127	20211011BS04	1	UU试验	12.38	3.52	100	0	-2	8	925.6	0	9.1	11.31	662.1	87	0	0	1	1	1	14.14	13.98	754.1	92	8.2	481.05	331.05	0	320.7	312.7	0.13	0	-7.07	25.1	23.9	26.9
128	20211011BS04	1	UU试验	12.48	3.53	100	0	-2	8	927.3	0	9.1	11.42	663.3	87	0	0	1	1	1	14.28	13.98	755.3	92	8.21	481.65	331.65	0	321.1	313.1	0.13	0	-7.14	25.1	23.9	26.9
129	20211011BS04	1	UU试验	12.58	3.55	100	0	-2	8	928.2	0	9.1	11.53	663.9	87	0	0	1	1	1	14.41	14.05	755.9	92	8.22	481.95	331.95	0	321.3	313.3	0.13	0	-7.21	25.1	23.9	26.9
130	20211011BS04	1	UU试验	12.68	3.56	99	0	-2	8	930.7	0	9.1	11.64	662.4	87	0	0	1	1	1	14.55	14.05	753.4	91	8.28	479.7	331.2	0	319.8	311.8	0.13	0	-7.28	25.1	23.9	26.9
131	20211011BS04	1	UU试验	12.78	3.58	100	0	-2	8	931.6	0	9.1	11.75	663.1	87	0	0	1	1	1	14.69	14.05	755.1	92	8.21	481.55	331.55	0	321	313	0.13	0	-7.35	25.1	23.9	26.9
132	20211011BS04	1	UU试验	12.88	3.59	100	0	-2	8	933.3	0	9.1	11.86	664.3	87	0	0	1	1	1	14.83	14.11	756.3	92	8.22	482.15	332.15	0	321.4	313.4	0.13	0	-7.42	25.1	23.9	26.9
133	20211011BS04	1	UU试验	12.98	3.6	100	0	-2	8	934.1	0	9.1	11.97	662	87	0	0	1	1	1	14.96	14.11	754	92	8.2	481	331	0	320.7	312.7	0.13	0	-7.48	25.1	23.9	26.9
134	20211011BS04	1	UU试验	13.08	3.62	100	0	-2	8	937.6	0	9.1	12.08	664.5	87	0	0	1	1	1	15.1	14.11	756.5	92	8.22	482.25	332.25	0	321.5	313.5	0.13	0	-7.55	25.1	23.9	26.9
135	20211011BS04	1	UU试验	13.18	3.63	100	0	-2	8	938.4	0	9.1	12.19	665.1	87	0	0	1	1	1	15.24	14.18	757.1	92	8.23	482.55	332.55	0	321.7	313.7	0.13	0	-7.62	25.1	23.9	26.9
136	20211011BS04	1	UU试验	13.28	3.64	99	0	-2	8	941	0	9.1	12.29	663.6	87	0	0	1	1	1	15.36	14.18	754.6	91	8.29	480.3	331.8	0	320.2	312.2	0.13	0	-7.68	25.1	23.9	26.9
137	20211011BS04	1	UU试验	13.38	3.66	100	0	-2	8	941.8	0	9.1	12.4	664.2	87	0	0	1	1	1	15.5	14.18	756.2	92	8.22	482.1	332.1	0	321.4	313.4	0.13	0	-7.75	25	23.8	26.8
138	20211011BS04	1	UU试验	13.48	3.67	100	0	-2	8	943.6	0	9.1	12.51	665.4	87	0	0	1	1	1	15.64	14.25	757.4	92	8.23	482.7	332.7	0	321.8	313.8	0.13	0	-7.82	25	23.8	26.8
139	20211011BS04	1	UU试验	13.58	3.69	100	0	-2	9	945.3	0	9.1	12.62	663.4	87	0	0	1	1	1	15.78	14.25	754.4	91	8.29	481.7	331.7	0	321.1	312.1	0.13	0	-7.89	25	23.9	26.8
140	20211011BS04	1	UU试验	13.68	3.7	99	0	-2	8	947	0	9.1	12.73	664.6	87	0	0	1	1	1	15.91	14.25	755.6	91	8.3	480.8	332.3	0	320.5	312.5	0.13	0	-7.96	25	23.8	26.8
141	20211011BS04	1	UU试验	13.78	3.71	100	0	-2	9	947.8	0	9.1	12.84	665.1	87	0	0	1	1	1	16.05	14.31	756.1	91	8.31	482.55	332.55	0	321.7	312.7	0.13	0	-8.03	25	23.9	26.8
142	20211011BS04	1	UU试验	13.88	3.73	100	0	-2	9	951.2	0	9.1	12.95	664.7	87	0	0	1	1	1	16.19	14.31	755.7	91	8.3	482.35	332.35	0	321.6	312.6	0.13	0	-8.1	25	23.9	26.8
143	20211011BS04	1	UU试验	13.98	3.74	100	0	-2	9	952.1	0	9.1	13.06	665.3	87	0	0	1	1	1	16.33	14.31	756.3	91	8.31	482.65	332.65	0	321.8	312.8	0.13	0	-8.16	25	23.9	26.8
144	20211011BS04	1	UU试验	14.08	3.75	100	0	-2	9	953.8	0	9.1	13.17	666.5	87	0	0	1	1	1	16.46	14.38	757.5	91	8.32	483.25	333.25	0	322.2	313.2	0.13	0	-8.23	25	23.9	26.8
145	20211011BS04	1	UU试验	14.18	3.77	100	0	-2	9	955.5	0	9.1	13.28	664.5	87	0	0	1	1	1	16.6	14.38	755.5	91	8.3	482.25	332.25	0	321.5	312.5	0.13	0	-8.3	25	23.9	26.8
146	20211011BS04	1	UU试验	14.28	3.78	100	0	-2	9	957.2	0	9.1	13.39	665.6	87	0	0	1	1	1	16.74	14.45	756.6	91	8.31	482.8	332.8	0	321.9	312.9	0.13	0	-8.37	25	23.9	26.8
147	20211011BS04	1	UU试验	14.38	3.79	100	0	-2	9	958.9	0	9.1	13.5	663.6	87	0	0	1	1	1	16.88	14.45	754.6	91	8.29	481.8	331.8	0	321.2	312.2	0.13	0	-8.44	25	23.9	26.8
148	20211011BS04	1	UU试验	14.48	3.81	100	0	-2	9	960.7	0	9.1	13.6	664.8	87	0	0	1	1	1	17	14.45	755.8	91	8.31	482.4	332.4	0	321.6	312.6	0.13	0	-8.5	25	23.9	26.7
149	20211011BS04	1	UU试验	14.58	3.82	100	0	-2	9	962.4	0	9.1	13.71	666	87	0	0	1	1	1	17.14	14.51	757	91	8.32	483	333	0	322	313	0.13	0	-8.57	25	23.8	26.6
150	20211011BS04	1	UU试验	14.68	3.83	100	0	-2	9	963.2	0	10.9	13.82	663.8	87	0	0	1	1	1	17.27	14.51	754.8	91	8.29	481.9	331.9	0	321.3	312.3	0.13	0	-8.64	25	23.9	26.7
151	20211011BS04	1	UU试验	14.78	3.84	100	0	-2	9	965.8	0	9.1	13.93	665.6	87	0	0	1	1	1	17.41	14.51	756.6	91	8.31	482.8	332.8	0	321.9	312.9	0.13	0	-8.71	25	23.8	26.6
152	20211011BS04	1	UU试验	14.88	3.86	100	0	-2	9	966.6	0	9.1	14.04	666.2	87	0	0	1	1	1	17.55	14.58	757.2	91	8.32	483.1	333.1	0	322.1	313.1	0.13	0	-8.78	25	23.9	26.6
153	20211011BS04	1	UU试验	14.98	3.87	100	0	-2	9	969.2	0	10.9	14.15	664.7	87	0	0	1	1	1	17.69	14.58	755.7	91	8.3	482.35	332.35	0	321.6	312.6	0.13	0	-8.85	25	23.8	26.6
154	20211011BS04	1	UU试验	15.08	3.88	100	0	-2	10	970.9	0	10.9	14.26	665.9	87	0	0	1	1	1	17.83	14.58	755.9	90	8.4	482.95	332.95	0	322	312	0.13	0	-8.91	25	23.9	26.6
155	20211011BS04	1	UU试验	15.18	3.9	100	0	-2	9	973.5	0	10.9	14.36	667.7	87	0	0	1	1	1	17.95	14.65	758.7	91	8.34	483.85	333.85	0	322.6	313.6	0.13	0	-8.98	25	23.8	26.6
156	20211011BS04	1	UU试验	15.28	3.91	100	0	-2	10	974.3	0	10.9	14.46	665.1	87	0	0	1	1	1	18.08	14.65	755.1	90	8.39	482.55	332.55	0	321.7	311.7	0.13	0	-9.04	25	23.9	26.6
157	20211011BS04	1	UU试验	15.38	3.92	100	0	-2	10	976.1	0	10.9	14.57	666.3	87	0	0	1	1	1	18.21	14.65	756.3	90	8.4	483.15	333.15	0	322.1	312.1	0.13	0	-9.11	25	23.9	26.6
158	20211011BS04	1	UU试验	15.48	3.93	100	0	-2	10	976.9	0	10.9	14.68	666.8	87	0	0	1	1	1	18.35	14.72	756.8	90	8.41	483.4	333.4	0	322.3	312.3	0.13	0	-9.18	25	23.9	26.6
159	20211011BS04	1	UU试验	15.58	3.95	100	0	-2	10	978.6	0	10.9	14.78	664.8	87	0	0	1	1	1	18.48	14.72	754.8	90	8.39	482.4	332.4	0	321.6	311.6	0.13	0	-9.24	25	23.9	26.5
160	20211011BS04	1	UU试验	15.68	3.96	100	0	-2	10	979.5	0	10.9	14.88	665.4	87	0	0	1	1	1	18.6	14.72	755.4	90	8.39	482.7	332.7	0	321.8	311.8	0.13	0	-9.3	25	23.9	26.5
161	20211011BS04	1	UU试验	15.78	3.97	100	0	-2	10	982	0	10.9	14.98	667.1	87	0	0	1	1	1	18.73	14.79	757.1	90	8.41	483.55	333.55	0	322.4	312.4	0.13	0	-9.37	25	23.9	26.5
162	20211011BS04	1	UU试验	15.88	3.99	99	0	-2	10	982.9	0	10.9	15.09	664.6	87	0	0	1	1	1	18.86	14.79	753.6	89	8.47	480.8	332.3	0	320.5	310.5	0.13	0	-9.43	25	23.8	26.5
163	20211011BS04	1	UU试验	15.98	4	100	0	-2	10	983.8	0	10.9	15.19	665.2	87	0	0	1	1	1	18.99	14.79	755.2	90	8.39	482.6	332.6	0	321.7	311.7	0.13	0	-9.49	25	23.8	26.5
164	20211011BS04	1	UU试验	16.08	4.01	100	0	-2	10	984.6	0	10.9	15.29	665.7	87	0	0	1	1	1	19.11	14.85	755.7	90	8.4	482.85	332.85	0	321.9	311.9	0.13	0	-9.56	25	23.8	26.5
165	20211011BS04	1	UU试验	16.18	4.02	100	0	-2	10	987.2	0	10.9	15.39	664.8	87	0	0	1	1	1	19.24	14.85	754.8	90	8.39	482.4	332.4	0	321.6	311.6	0.13	0	-9.62	25	23.9	26.5
166	20211011BS04	1	UU试验	16.28	4.04	100	0	-2	10	988.9	0	10.9	15.49	665.9	87	0	0	1	1	1	19.36	14.85	755.9	90	8.4	482.95	332.95	0	322	312	0.13	0	-9.68	25	23.9	26.5
167	20211011BS04	1	UU试验	16.38	4.05	100	0	-2	10	990.6	0	10.9	15.6	667.1	87	0	0	1	1	1	19.5	14.92	757.1	90	8.41	483.55	333.55	0	322.4	312.4	0.13	0	-9.75	25	23.8	26.5
168	20211011BS04	1	UU试验	16.48	4.06	100	0	-2	10	991.5	0	10.9	15.7	664.5	87	0	0	1	1	1	19.63	14.92	754.5	90	8.38	482.25	332.25	0	321.5	311.5	0.13	0	-9.82	25	23.9	26.5
169	20211011BS04	1	UU试验	16.58	4.07	99	0	-2	10	993.2	0	10.9	15.8	665.7	87	0	0	1	1	1	19.75	14.92	754.7	89	8.48	481.35	332.85	0	320.9	310.9	0.13	0	-9.88	25	23.8	26.4
170	20211011BS04	1	UU试验	16.68	4.08	100	0	-2	10	994	0	10.9	15.91	666.2	87	0	0	1	1	1	19.89	14.99	756.2	90	8.4	483.1	333.1	0	322.1	312.1	0.13	0	-9.95	25	23.9	26.5
171	20211011BS04	1	UU试验	16.78	4.1	100	0	-2	10	994.9	0	10.9	16.02	663.7	87	0	0	1	1	1	20.03	14.99	753.7	90	8.37	481.85	331.85	0	321.2	311.2	0.13	0	-10.02	25	23.9	26.5
172	20211011BS04	1	UU试验	16.88	4.11	100	0	-2	10	995.7	0	10.9	16.12	664.2	87	0	0	1	1	1	20.15	15.06	754.2	90	8.38	482.1	332.1	0	321.4	311.4	0.13	0	-10.07	24.9	23.8	26.4
173	20211011BS04	1	UU试验	16.98	4.12	99	0	-2	10	995.7	0	10.9	16.22	661.2	87	0	0	1	1	1	20.28	15.06	750.2	89	8.43	479.1	330.6	0	319.4	309.4	0.13	0	-10.14	24.9	23.8	26.4
174	20211011BS04	1	UU试验	17.08	4.13	100	0	-2	11	994.9	0	10.9	16.33	660.6	87	0	0	1	1	1	20.41	15.06	749.6	89	8.42	480.3	330.3	0	320.2	309.2	0.13	0	-10.21	24.9	23.8	26.4
175	20211011BS04	1	UU试验	17.18	4.15	100	0	-2	11	996.6	0	10.9	16.43	661.8	87	0	0	1	1	1	20.54	15.13	750.8	89	8.44	480.9	330.9	0	320.6	309.6	0.13	0	-10.27	24.9	23.8	26.4
176	20211011BS04	1	UU试验	17.28	4.16	99	0	-2	10	997.4	0	10.9	16.54	659.2	87	0	0	1	1	1	20.68	15.13	748.2	89	8.41	478.1	329.6	0	318.7	308.7	0.13	0	-10.34	24.9	23.8	26.4
177	20211011BS04	1	UU试验	17.38	4.17	100	0	-2	11	998.3	0	10.9	16.64	659.8	87	0	0	1	1	1	20.8	15.13	748.8	89	8.41	479.9	329.9	0	319.9	308.9	0.13	0	-10.4	24.9	23.8	26.4
178	20211011BS04	1	UU试验	17.48	4.18	100	0	-2	11	999.2	0	10.9	16.75	660.4	87	0	0	1	1	1	20.94	15.2	749.4	89	8.42	480.2	330.2	0	320.1	309.1	0.13	0	-10.47	24.9	23.8	26.4
179	20211011BS04	1	UU试验	17.58	4.19	100	0	-2	11	1000	0	12.8	16.85	657.9	87	0	0	1	1	1	21.06	15.2	746.9	89	8.39	478.95	328.95	0	319.3	308.3	0.13	0	-10.53	24.9	23.8	26.4
180	20211011BS04	1	UU试验	17.68	4.21	100	0	-2	11	1000	0	12.8	16.96	657.9	87	0	0	1	1	1	21.2	15.2	746.9	89	8.39	478.95	328.95	0	319.3	308.3	0.13	0	-10.6	24.9	23.8	26.4
181	20211011BS04	1	UU试验	17.78	4.22	99	0	-2	11	1000.9	0	12.8	17.07	658.5	87	0	0	1	1	1	21.34	15.27	746.5	88	8.48	477.75	329.25	0	318.5	307.5	0.13	0	-10.67	24.9	23.8	26.4
182	20211011BS04	1	UU试验	17.88	4.23	100	0	-2	11	1000.9	0	12.8	17.17	655.5	87	0	0	1	1	1	21.46	15.27	744.5	89	8.37	477.75	327.75	0	318.5	307.5	0.13	0	-10.73	24.9	23.8	26.4
183	20211011BS04	1	UU试验	17.98	4.24	100	0	-2	11	1001.7	0	12.8	17.28	656	87	0	0	1	1	1	21.6	15.34	745	89	8.37	478	328	0	318.7	307.7	0.13	0	-10.8	24.9	23.8	26.4
184	20211011BS04	1	UU试验	18.08	4.25	100	0	-2	11	1003.4	0	12.8	17.39	654.1	87	0	0	1	1	1	21.74	15.34	743.1	89	8.35	477.05	327.05	0	318	307	0.13	0	-10.87	24.9	23.8	26.4
185	20211011BS04	1	UU试验	18.18	4.26	100	0	-2	11	1005.1	0	12.8	17.49	655.2	87	0	0	1	1	1	21.86	15.34	744.2	89	8.36	477.6	327.6	0	318.4	307.4	0.13	0	-10.93	24.9	23.9	26.4
186	20211011BS04	1	UU试验	18.28	4.28	99	0	-2	11	1006.9	0	12.8	17.6	656.4	87	0	0	1	1	1	22	15.41	744.4	88	8.46	476.7	328.2	0	317.8	306.8	0.13	0	-11	24.9	23.9	26.4
187	20211011BS04	1	UU试验	18.38	4.29	100	0	-2	11	1005.1	0	12.8	17.71	652.2	87	0	0	1	1	1	22.14	15.41	741.2	89	8.33	476.1	326.1	0	317.4	306.4	0.13	0	-11.07	24.9	23.8	26.3
188	20211011BS04	1	UU试验	18.48	4.3	100	0	-2	11	1006.9	0	12.8	17.82	653.4	87	0	0	1	1	1	22.28	15.48	742.4	89	8.34	476.7	326.7	0	317.8	306.8	0.13	0	-11.14	24.9	23.9	26.3
189	20211011BS04	1	UU试验	18.58	4.31	100	0	-2	11	1007.7	0	12.8	17.92	651	87	0	0	1	1	1	22.4	15.48	740	89	8.31	475.5	325.5	0	317	306	0.13	0	-11.2	24.9	23.8	26.3
190	20211011BS04	1	UU试验	18.68	4.32	100	0	-2	12	1010.3	0	12.8	18.03	652.6	87	0	0	1	1	1	22.54	15.48	740.6	88	8.42	476.3	326.3	0	317.5	305.5	0.13	0	-11.27	24.9	23.9	26.4
191	20211011BS04	1	UU试验	18.78	4.33	100	0	-2	11	1011.1	0	12.8	18.14	653.2	87	0	0	1	1	1	22.68	15.54	742.2	89	8.34	476.6	326.6	0	317.7	306.7	0.13	0	-11.34	24.9	23.8	26.3
192	20211011BS04	1	UU试验	18.88	4.35	99	0	-2	12	1012	0	12.8	18.25	651.2	87	0	0	1	1	1	22.81	15.54	738.2	87	8.49	474.1	325.6	0	316.1	304.1	0.13	0	-11.41	24.9	23.8	26.3
193	20211011BS04	1	UU试验	18.98	4.36	100	0	-2	12	1012	0	12.8	18.35	651.2	87	0	0	1	1	1	22.94	15.54	739.2	88	8.4	475.6	325.6	0	317.1	305.1	0.13	0	-11.47	24.9	23.8	26.3
194	20211011BS04	1	UU试验	19.08	4.37	100	0	-2	12	1014.6	0	12.8	18.46	652.9	87	0	0	1	1	1	23.08	15.61	740.9	88	8.42	476.45	326.45	0	317.6	305.6	0.13	0	-11.54	24.9	23.8	26.3
195	20211011BS04	1	UU试验	19.18	4.38	100	0	-2	12	1014.6	0	12.8	18.57	650	87	0	0	1	1	1	23.21	15.61	738	88	8.39	475	325	0	316.7	304.7	0.13	0	-11.61	24.9	23.8	26.3
196	20211011BS04	1	UU试验	19.28	4.39	100	0	-2	12	1016.3	0	12.8	18.68	651.1	87	0	0	1	1	1	23.35	15.69	739.1	88	8.4	475.55	325.55	0	317	305	0.13	0	-11.68	24.9	23.8	26.3
197	20211011BS04	1	UU试验	19.38	4.4	100	0	-2	12	1017.1	0	12.8	18.79	648.2	87	0	0	1	1	1	23.49	15.69	736.2	88	8.37	474.1	324.1	0	316.1	304.1	0.13	0	-11.75	24.9	23.8	26.3
198	20211011BS04	1	UU试验	19.48	4.41	100	0	-2	12	1018	0	12.8	18.89	648.8	87	0	0	1	1	1	23.61	15.69	736.8	88	8.37	474.4	324.4	0	316.3	304.3	0.13	0	-11.81	24.9	23.8	26.3
199	20211011BS04	1	UU试验	19.58	4.43	100	0	-2	12	1018	0	12.8	19	648.8	87	0	0	1	1	1	23.75	15.76	736.8	88	8.37	474.4	324.4	0	316.3	304.3	0.13	0	-11.88	24.9	23.8	26.3
200	20211011BS04	1	UU试验	19.68	4.44	100	0	-2	12	1019.7	0	12.8	19.1	647	87	0	0	1	1	1	23.88	15.76	735	88	8.35	473.5	323.5	0	315.7	303.7	0.13	0	-11.94	24.9	23.8	26.3
201	20211011BS04	1	UU试验	19.78	4.45	99	0	-2	12	1020.5	0	12.8	19.21	647.5	87	0	0	1	1	1	24.01	15.83	734.5	87	8.44	472.25	323.75	0	314.8	302.8	0.13	0	-12.01	24.9	23.8	26.3
202	20211011BS04	1	UU试验	19.88	4.46	100	0	-2	12	1020.5	0	12.8	19.31	644.7	87	0	0	1	1	1	24.14	15.83	732.7	88	8.33	472.35	322.35	0	314.9	302.9	0.13	0	-12.07	24.9	23.8	26.3
203	20211011BS04	1	UU试验	19.98	4.47	99	0	-2	12	1022.3	0	12.8	19.41	645.8	87	0	0	1	1	1	24.26	15.83	732.8	87	8.42	471.4	322.9	0	314.3	302.3	0.13	0	-12.13	24.9	23.8	26.3
204	20211011BS04	1	UU试验	20.08	4.48	100	0	-2	12	1024.8	0	12.8	19.51	647.4	87	0	0	1	1	1	24.39	15.9	735.4	88	8.36	473.7	323.7	0	315.8	303.8	0.13	0	-12.2	24.9	23.8	26.3
205	20211011BS04	1	UU试验	20.18	4.49	99	0	-2	12	1025.7	0	12.8	19.62	645.1	87	0	0	1	1	1	24.52	15.9	732.1	87	8.41	471.05	322.55	0	314	302	0.13	0	-12.26	24.9	23.8	26.3
206	20211011BS04	1	UU试验	20.28	4.5	100	0	-2	12	1026.5	0	12.8	19.72	645.6	87	0	0	1	1	1	24.65	15.9	733.6	88	8.34	472.8	322.8	0	315.2	303.2	0.13	0	-12.33	24.9	23.8	26.3
207	20211011BS04	1	UU试验	20.38	4.51	100	0	-2	12	1028.2	0	12.8	19.83	646.7	87	0	0	1	1	1	24.79	15.97	734.7	88	8.35	473.35	323.35	0	315.6	303.6	0.13	0	-12.4	24.9	23.8	26.3
208	20211011BS04	1	UU试验	20.48	4.53	100	0	-2	12	1030.8	0	12.8	19.93	645.5	87	0	0	1	1	1	24.91	15.97	733.5	88	8.34	472.75	322.75	0	315.2	303.2	0.13	0	-12.46	24.9	23.8	26.3
209	20211011BS04	1	UU试验	20.58	4.54	99	0	-2	12	1029.9	0	12.8	20.03	644.9	87	0	0	1	1	1	25.04	16.04	731.9	87	8.41	470.95	322.45	0	314	302	0.13	0	-12.52	24.9	23.8	26.3
210	20211011BS04	1	UU试验	20.68	4.55	99	0	-2	12	1029.1	0	12.8	20.13	641.6	87	0	0	1	1	1	25.16	16.04	728.6	87	8.37	469.3	320.8	0	312.9	300.9	0.13	0	-12.58	24.9	23.8	26.3
211	20211011BS04	1	UU试验	20.78	4.56	100	0	-2	12	1029.9	0	12.8	20.23	642.1	87	0	0	1	1	1	25.29	16.04	730.1	88	8.3	471.05	321.05	0	314	302	0.13	0	-12.65	24.9	23.8	26.3
212	20211011BS04	1	UU试验	20.88	4.57	100	0	-2	13	1033.4	0	12.8	20.33	644.3	87	0	0	1	1	1	25.41	16.11	731.3	87	8.41	472.15	322.15	0	314.8	301.8	0.13	0	-12.71	24.9	23.8	26.3
213	20211011BS04	1	UU试验	20.98	4.58	99	0	-2	13	1034.2	0	12.8	20.43	642	87	0	0	1	1	1	25.54	16.11	728	86	8.47	469.5	321	0	313	300	0.13	0	-12.77	24.9	23.8	26.3
214	20211011BS04	1	UU试验	21.08	4.59	100	0	-2	13	1035.9	0	12.8	20.53	643	87	0	0	1	1	1	25.66	16.11	730	87	8.39	471.5	321.5	0	314.3	301.3	0.13	0	-12.83	24.9	23.8	26.3
215	20211011BS04	1	UU试验	21.18	4.6	100	0	-2	13	1035.9	0	12.8	20.63	643	87	0	0	1	1	1	25.79	16.18	730	87	8.39	471.5	321.5	0	314.3	301.3	0.13	0	-12.9	24.9	23.8	26.2
216	20211011BS04	1	UU试验	21.28	4.61	100	0	-2	13	1037.6	0	12.8	20.73	641.3	87	0	0	1	1	1	25.91	16.18	728.3	87	8.37	470.65	320.65	0	313.8	300.8	0.13	0	-12.96	24.9	23.8	26.2
217	20211011BS04	1	UU试验	21.38	4.62	100	0	-2	13	1038.5	0	14.6	20.84	641.8	87	0	0	1	1	1	26.05	16.25	728.8	87	8.38	470.9	320.9	0	313.9	300.9	0.13	0	-13.03	24.9	23.8	26.2
218	20211011BS04	1	UU试验	21.48	4.64	100	0	-2	13	1039.4	0	12.8	20.94	639.6	87	0	0	1	1	1	26.18	16.25	726.6	87	8.35	469.8	319.8	0	313.2	300.2	0.14	0	-13.09	24.9	23.8	26.2
219	20211011BS04	1	UU试验	21.58	4.65	100	0	-2	13	1039.4	0	14.6	21.05	639.6	87	0	0	1	1	1	26.31	16.25	726.6	87	8.35	469.8	319.8	0	313.2	300.2	0.14	0	-13.16	24.9	23.8	26.2
220	20211011BS04	1	UU试验	21.68	4.66	100	0	-2	13	1038.5	0	12.8	21.15	639.1	87	0	0	1	1	1	26.44	16.32	726.1	87	8.35	469.55	319.55	0	313	300	0.14	0	-13.22	24.9	23.8	26.2
221	20211011BS04	1	UU试验	21.78	4.67	100	0	-2	13	1038.5	0	14.6	21.25	636.3	87	0	0	1	1	1	26.56	16.32	723.3	87	8.31	468.15	318.15	0	312.1	299.1	0.14	0	-13.28	24.9	23.8	26.2
222	20211011BS04	1	UU试验	21.88	4.68	100	0	-2	13	1039.4	0	14.6	21.35	636.9	87	0	0	1	1	1	26.69	16.39	723.9	87	8.32	468.45	318.45	0	312.3	299.3	0.14	0	-13.35	24.9	23.8	26.2
223	20211011BS04	1	UU试验	21.98	4.69	100	0	-2	13	1040.2	0	14.6	21.46	634.7	87	0	0	1	1	1	26.83	16.39	721.7	87	8.3	467.35	317.35	0	311.6	298.6	0.14	0	-13.42	24.9	23.8	26.2
224	20211011BS04	1	UU试验	22.08	4.7	100	0	-2	13	1040.2	0	14.6	21.57	634.7	87	0	0	1	1	1	26.96	16.47	721.7	87	8.3	467.35	317.35	0	311.6	298.6	0.14	0	-13.48	24.9	23.8	26.2
225	20211011BS04	1	UU试验	22.18	4.71	100	0	-2	13	1040.2	0	14.6	21.67	631.6	87	0	0	1	1	1	27.09	16.47	718.6	87	8.26	465.8	315.8	0	310.5	297.5	0.14	0	-13.55	24.9	23.8	26.2
226	20211011BS04	1	UU试验	22.28	4.72	100	0	-2	13	1041.1	0	14.6	21.77	632.1	87	0	0	1	1	1	27.21	16.47	719.1	87	8.27	466.05	316.05	0	310.7	297.7	0.14	0	-13.61	24.9	23.8	26.2
227	20211011BS04	1	UU试验	22.38	4.73	100	0	-2	13	1041.1	0	14.6	21.88	632.1	87	0	0	1	1	1	27.35	16.54	719.1	87	8.27	466.05	316.05	0	310.7	297.7	0.14	0	-13.68	24.9	23.8	26.2
228	20211011BS04	1	UU试验	22.48	4.74	100	0	-2	13	1040.2	0	14.6	21.98	628.9	87	0	0	1	1	1	27.48	16.54	715.9	87	8.23	464.45	314.45	0	309.6	296.6	0.14	0	-13.74	24.9	23.8	26.2
229	20211011BS04	1	UU试验	22.58	4.75	100	0	-2	13	1041.9	0	14.6	22.09	629.9	87	0	0	1	1	1	27.61	16.61	716.9	87	8.24	464.95	314.95	0	310	297	0.14	0	-13.81	24.9	23.8	26.2
230	20211011BS04	1	UU试验	22.68	4.76	100	0	-2	13	1041.9	0	14.6	22.2	627.3	87	0	0	1	1	1	27.75	16.61	714.3	87	8.21	463.65	313.65	0	309.1	296.1	0.14	0	-13.88	24.9	23.8	26.2
231	20211011BS04	1	UU试验	22.78	4.77	100	0	-2	13	1043.6	0	14.6	22.3	628.3	87	0	0	1	1	1	27.88	16.61	715.3	87	8.22	464.15	314.15	0	309.4	296.4	0.14	0	-13.94	24.9	23.8	26.2
232	20211011BS04	1	UU试验	22.88	4.78	100	0	-2	13	1044.5	0	14.6	22.41	628.8	87	0	0	1	1	1	28.01	16.68	715.8	87	8.23	464.4	314.4	0	309.6	296.6	0.14	0	-14.01	24.9	23.8	26.2
233	20211011BS04	1	UU试验	22.98	4.79	100	0	-2	13	1043.6	0	14.6	22.51	625.7	87	0	0	1	1	1	28.14	16.68	712.7	87	8.19	462.85	312.85	0	308.6	295.6	0.14	0	-14.07	24.9	23.8	26.1
234	20211011BS04	1	UU试验	23.08	4.8	100	0	-2	13	1041.9	0	14.6	22.62	624.6	87	0	0	1	1	1	28.27	16.76	711.6	87	8.18	462.3	312.3	0	308.2	295.2	0.14	0	-14.14	24.9	23.8	26.2
235	20211011BS04	1	UU试验	23.18	4.81	100	0	-2	13	1042.8	0	14.6	22.73	622.2	87	0	0	1	1	1	28.41	16.76	709.2	87	8.15	461.1	311.1	0	307.4	294.4	0.14	0	-14.21	24.9	23.8	26.2
236	20211011BS04	1	UU试验	23.28	4.83	100	0	-2	13	1043.6	0	14.6	22.83	622.7	87	0	0	1	1	1	28.54	16.83	709.7	87	8.16	461.35	311.35	0	307.6	294.6	0.14	0	-14.27	24.8	23.8	26.2
237	20211011BS04	1	UU试验	23.38	4.84	100	0	-2	14	1046.2	0	14.6	22.94	621.6	87	0	0	1	1	1	28.68	16.83	707.6	86	8.23	460.8	310.8	0	307.2	293.2	0.14	0	-14.34	24.8	23.8	26.2
238	20211011BS04	1	UU试验	23.48	4.85	100	0	-2	13	1047.1	0	14.6	23.05	622.2	87	0	0	1	1	1	28.81	16.83	709.2	87	8.15	461.1	311.1	0	307.4	294.4	0.14	0	-14.41	24.8	23.8	26.2
239	20211011BS04	1	UU试验	23.58	4.86	100	0	-2	14	1048.8	0	14.6	23.16	623.2	87	0	0	1	1	1	28.95	16.9	709.2	86	8.25	461.6	311.6	0	307.7	293.7	0.14	0	-14.48	24.8	23.8	26.2
240	20211011BS04	1	UU试验	23.68	4.87	100	0	-2	14	1048.8	0	14.6	23.27	620.6	87	0	0	1	1	1	29.09	16.9	706.6	86	8.22	460.3	310.3	0	306.9	292.9	0.14	0	-14.55	24.8	23.8	26.1
241	20211011BS04	1	UU试验	23.78	4.88	100	0	-2	14	1048.8	0	14.6	23.38	620.6	87	0	0	1	1	1	29.23	16.97	706.6	86	8.22	460.3	310.3	0	306.9	292.9	0.14	0	-14.62	24.8	23.8	26.2
242	20211011BS04	1	UU试验	23.88	4.89	100	0	-2	14	1048.8	0	14.6	23.48	618	87	0	0	1	1	1	29.35	16.97	704	86	8.19	459	309	0	306	292	0.14	0	-14.68	24.8	23.8	26.2
243	20211011BS04	1	UU试验	23.98	4.9	100	0	-2	14	1050.5	0	14.6	23.59	619	87	0	0	1	1	1	29.49	17.05	705	86	8.2	459.5	309.5	0	306.3	292.3	0.14	0	-14.75	24.8	23.8	26.1
244	20211011BS04	1	UU试验	24.08	4.91	100	0	-2	14	1051.3	0	14.6	23.69	616.6	87	0	0	1	1	1	29.61	17.05	702.6	86	8.17	458.3	308.3	0	305.5	291.5	0.14	0	-14.81	24.8	23.8	26.2
245	20211011BS04	1	UU试验	24.18	4.92	100	0	-2	14	1052.2	0	14.6	23.8	617.1	87	0	0	1	1	1	29.75	17.12	703.1	86	8.18	458.55	308.55	0	305.7	291.7	0.14	0	-14.88	24.8	23.8	26.1
246	20211011BS04	1	UU试验	24.28	4.93	100	0	-2	14	1053	0	14.6	23.9	615.1	87	0	0	1	1	1	29.88	17.12	701.1	86	8.15	457.55	307.55	0	305	291	0.14	0	-14.94	24.8	23.8	26.1
247	20211011BS04	1	UU试验	24.38	4.94	100	0	-2	14	1055.6	0	14.6	24.01	616.6	87	0	0	1	1	1	30.01	17.12	702.6	86	8.17	458.3	308.3	0	305.5	291.5	0.14	0	-15.01	24.8	23.8	26.1
248	20211011BS04	1	UU试验	24.48	4.95	100	0	-2	14	1056.5	0	14.6	24.12	617.1	87	0	0	1	1	1	30.15	17.19	703.1	86	8.18	458.55	308.55	0	305.7	291.7	0.14	0	-15.08	24.8	23.8	26.1
249	20211011BS04	1	UU试验	24.58	4.96	100	0	-2	14	1059	0	14.6	24.22	616.1	87	0	0	1	1	1	30.28	17.19	702.1	86	8.16	458.05	308.05	0	305.4	291.4	0.14	0	-15.14	24.8	23.8	26.1
250	20211011BS04	1	UU试验	24.68	4.97	100	0	-2	14	1060.7	0	14.6	24.33	617	87	0	0	1	1	1	30.41	17.27	703	86	8.17	458.5	308.5	0	305.7	291.7	0.14	0	-15.21	24.8	23.8	26.1
251	20211011BS04	1	UU试验	24.78	4.98	100	0	-2	14	1061.6	0	14.6	24.44	614.7	87	0	0	1	1	1	30.55	17.27	700.7	86	8.15	457.35	307.35	0	304.9	290.9	0.14	0	-15.28	24.8	23.8	26.1
252	20211011BS04	1	UU试验	24.88	4.99	100	0	-2	14	1061.6	0	14.6	24.54	614.7	87	0	0	1	1	1	30.68	17.34	700.7	86	8.15	457.35	307.35	0	304.9	290.9	0.14	0	-15.34	24.8	23.8	26.1
253	20211011BS04	1	UU试验	24.98	5	100	0	-2	14	1062.5	0	14.6	24.64	612.7	87	0	0	1	1	1	30.8	17.34	698.7	86	8.12	456.35	306.35	0	304.2	290.2	0.14	0	-15.4	24.8	23.8	26.1
254	20211011BS04	1	UU试验	25.08	5.01	100	0	-2	14	1063.3	0	14.6	24.75	613.2	87	0	0	1	1	1	30.94	17.41	699.2	86	8.13	456.6	306.6	0	304.4	290.4	0.14	0	-15.47	24.8	23.8	26.1
255	20211011BS04	1	UU试验	25.18	5.02	99	0	-2	14	1064.2	0	14.6	24.85	611.3	87	0	0	1	1	1	31.06	17.41	696.3	85	8.19	454.15	305.65	0	302.8	288.8	0.14	0	-15.53	24.8	23.8	26.1
256	20211011BS04	1	UU试验	25.28	5.03	100	0	-2	14	1065	0	14.6	24.95	611.7	87	0	0	1	1	1	31.19	17.41	697.7	86	8.11	455.85	305.85	0	303.9	289.9	0.14	0	-15.6	24.8	23.8	26.1
257	20211011BS04	1	UU试验	25.38	5.04	100	0	-2	14	1065.9	0	14.6	25.05	612.2	87	0	0	1	1	1	31.31	17.49	698.2	86	8.12	456.1	306.1	0	304.1	290.1	0.14	0	-15.66	24.8	23.8	26.1
258	20211011BS04	1	UU试验	25.48	5.05	100	0	-2	14	1067.6	0	14.6	25.15	610.4	87	0	0	1	1	1	31.44	17.49	696.4	86	8.1	455.2	305.2	0	303.5	289.5	0.14	0	-15.72	24.8	23.8	26.1
259	20211011BS04	1	UU试验	25.58	5.06	100	0	-2	14	1069.3	0	14.6	25.25	611.4	87	0	0	1	1	1	31.56	17.56	697.4	86	8.11	455.7	305.7	0	303.8	289.8	0.14	0	-15.78	24.8	23.8	26.1
260	20211011BS04	1	UU试验	25.68	5.07	100	0	-2	14	1070.2	0	14.6	25.35	609.5	87	0	0	1	1	1	31.69	17.56	695.5	86	8.09	454.75	304.75	0	303.2	289.2	0.14	0	-15.85	24.8	23.8	26.1
261	20211011BS04	1	UU试验	25.78	5.08	100	0	-2	14	1070.2	0	14.6	25.45	609.5	87	0	0	1	1	1	31.81	17.56	695.5	86	8.09	454.75	304.75	0	303.2	289.2	0.14	0	-15.91	24.8	23.8	26.1
262	20211011BS04	1	UU试验	25.88	5.09	100	0	-2	14	1071.9	0	14.6	25.56	610.4	87	0	0	1	1	1	31.95	17.64	696.4	86	8.1	455.2	305.2	0	303.5	289.5	0.14	0	-15.98	24.8	23.8	26.1
263	20211011BS04	1	UU试验	25.98	5.1	100	0	-2	14	1072.7	0	14.6	25.65	608.1	87	0	0	1	1	1	32.06	17.64	694.1	86	8.07	454.05	304.05	0	302.7	288.7	0.14	0	-16.03	24.8	23.8	26.1
264	20211011BS04	1	UU试验	26.08	5.11	100	0	-2	14	1072.7	0	14.6	25.76	608.1	87	0	0	1	1	1	32.2	17.71	694.1	86	8.07	454.05	304.05	0	302.7	288.7	0.14	0	-16.1	24.8	23.8	26.1
265	20211011BS04	1	UU试验	26.18	5.12	100	0	-2	14	1074.4	0	14.6	25.86	606.7	87	0	0	1	1	1	32.33	17.71	692.7	86	8.05	453.35	303.35	0	302.2	288.2	0.14	0	-16.16	24.8	23.8	26.1
266	20211011BS04	1	UU试验	26.28	5.13	99	0	-2	14	1074.4	0	14.6	25.97	606.7	87	0	0	1	1	1	32.46	17.79	691.7	85	8.14	451.85	303.35	0	301.2	287.2	0.14	0	-16.23	24.8	23.8	26.1
267	20211011BS04	1	UU试验	26.38	5.14	100	0	-2	15	1075.3	0	14.6	26.07	604.4	87	0	0	1	1	1	32.59	17.79	689.4	85	8.11	452.2	302.2	0	301.5	286.5	0.14	0	-16.3	24.8	23.8	26.1
268	20211011BS04	1	UU试验	26.48	5.15	100	0	-2	14	1075.3	0	14.6	26.17	604.4	87	0	0	1	1	1	32.71	17.86	690.4	86	8.03	452.2	302.2	0	301.5	287.5	0.14	0	-16.36	24.8	23.8	26
269	20211011BS04	1	UU试验	26.58	5.16	100	0	-2	15	1076.1	0	14.6	26.28	602.5	87	0	0	1	1	1	32.85	17.86	687.5	85	8.09	451.25	301.25	0	300.8	285.8	0.14	0	-16.43	24.8	23.8	26.1
270	20211011BS04	1	UU试验	26.68	5.17	100	0	-2	14	1075.3	0	14.6	26.38	602.1	87	0	0	1	1	1	32.98	17.94	688.1	86	8	451.05	301.05	0	300.7	286.7	0.14	0	-16.49	24.8	23.8	26.1
271	20211011BS04	1	UU试验	26.78	5.18	100	0	-2	15	1075.3	0	14.6	26.49	599.4	87	0	0	1	1	1	33.11	17.94	684.4	85	8.05	449.7	299.7	0	299.8	284.8	0.14	0	-16.56	24.8	23.8	26.1
272	20211011BS04	1	UU试验	26.88	5.18	100	0	-2	15	1074.4	0	14.6	26.59	598.9	87	0	0	1	1	1	33.24	18.01	683.9	85	8.05	449.45	299.45	0	299.6	284.6	0.14	0	-16.62	24.8	23.8	26.1
273	20211011BS04	1	UU试验	26.98	5.19	100	0	-2	15	1075.3	0	14.6	26.7	597.1	87	0	0	1	1	1	33.38	18.01	682.1	85	8.02	448.55	298.55	0	299	284	0.14	0	-16.69	24.8	23.8	26.1
274	20211011BS04	1	UU试验	27.08	5.2	100	0	-2	15	1076.1	0	14.6	26.8	597.5	87	0	0	1	1	1	33.5	18.01	682.5	85	8.03	448.75	298.75	0	299.2	284.2	0.14	0	-16.75	24.8	23.8	26.1
275	20211011BS04	1	UU试验	27.18	5.21	100	0	-2	15	1077.9	0	16.4	26.9	598.5	87	0	0	1	1	1	33.63	18.09	683.5	85	8.04	449.25	299.25	0	299.5	284.5	0.14	0	-16.82	24.8	23.8	26.1
276	20211011BS04	1	UU试验	27.28	5.22	100	0	-2	15	1077	0	16.4	27.01	595.4	87	0	0	1	1	1	33.76	18.09	680.4	85	8	447.7	297.7	0	298.5	283.5	0.14	0	-16.88	24.8	23.8	26.1
277	20211011BS04	1	UU试验	27.38	5.23	100	0	-2	15	1077.9	0	16.4	27.12	595.9	87	0	0	1	1	1	33.9	18.16	680.9	85	8.01	447.95	297.95	0	298.6	283.6	0.14	0	-16.95	24.8	23.8	26.1
278	20211011BS04	1	UU试验	27.48	5.24	100	0	-2	15	1079.6	0	14.6	27.22	594.5	87	0	0	1	1	1	34.03	18.16	679.5	85	7.99	447.25	297.25	0	298.2	283.2	0.14	0	-17.02	24.8	23.8	26.1
279	20211011BS04	1	UU试验	27.58	5.25	100	0	-2	15	1079.6	0	16.4	27.33	594.5	87	0	0	1	1	1	34.16	18.24	679.5	85	7.99	447.25	297.25	0	298.2	283.2	0.14	0	-17.08	24.8	23.8	26.1
280	20211011BS04	1	UU试验	27.68	5.26	100	0	-2	15	1080.4	0	16.4	27.44	592.3	87	0	0	1	1	1	34.3	18.24	677.3	85	7.97	446.15	296.15	0	297.4	282.4	0.14	0	-17.15	24.8	23.8	26.1
281	20211011BS04	1	UU试验	27.78	5.27	100	0	-2	15	1079.6	0	16.4	27.55	591.9	87	0	0	1	1	1	34.44	18.31	676.9	85	7.96	445.95	295.95	0	297.3	282.3	0.14	0	-17.22	24.8	23.8	26.1
282	20211011BS04	1	UU试验	27.88	5.28	100	0	-2	15	1080.4	0	16.4	27.66	590.1	87	0	0	1	1	1	34.58	18.31	675.1	85	7.94	445.05	295.05	0	296.7	281.7	0.14	0	-17.29	24.8	23.8	26.1
283	20211011BS04	1	UU试验	27.98	5.29	100	0	-2	15	1081.3	0	16.4	27.76	590.6	87	0	0	1	1	1	34.7	18.39	675.6	85	7.95	445.3	295.3	0	296.9	281.9	0.14	0	-17.35	24.8	23.8	26
284	20211011BS04	1	UU试验	28.08	5.3	100	0	-2	15	1083.8	0	16.4	27.87	589.3	87	0	0	1	1	1	34.84	18.39	674.3	85	7.93	444.65	294.65	0	296.4	281.4	0.15	0	-17.42	24.8	23.8	26
285	20211011BS04	1	UU试验	28.18	5.31	100	0	-2	15	1083.8	0	16.4	27.98	589.3	87	0	0	1	1	1	34.98	18.47	674.3	85	7.93	444.65	294.65	0	296.4	281.4	0.15	0	-17.49	24.8	23.8	26
286	20211011BS04	1	UU试验	28.28	5.32	100	0	-1	15	1085.6	0	16.4	28.09	587.8	87	0	0	1	1	1	35.11	18.47	672.8	85	7.92	443.9	293.9	0	295.9	280.9	0.15	0	-17.56	24.8	23.8	26
287	20211011BS04	1	UU试验	28.38	5.33	100	0	-2	15	1085.6	0	16.4	28.2	587.8	87	0	0	1	1	1	35.25	18.54	672.8	85	7.92	443.9	293.9	0	295.9	280.9	0.15	0	-17.63	24.8	23.8	26
288	20211011BS04	1	UU试验	28.48	5.34	100	0	-2	15	1086.4	0	16.4	28.3	586	87	0	0	1	1	1	35.38	18.54	671	85	7.89	443	293	0	295.3	280.3	0.15	0	-17.69	24.8	23.8	26
289	20211011BS04	1	UU试验	28.58	5.35	100	0	-2	15	1087.3	0	16.4	28.41	586.5	87	0	0	1	1	1	35.51	18.62	671.5	85	7.9	443.25	293.25	0	295.5	280.5	0.15	0	-17.76	24.8	23.8	26
290	20211011BS04	1	UU试验	28.68	5.36	100	0	-2	15	1088.1	0	16.4	28.51	584.4	87	0	0	1	1	1	35.64	18.62	669.4	85	7.88	442.2	292.2	0	294.8	279.8	0.15	0	-17.82	24.8	23.8	26
291	20211011BS04	1	UU试验	28.78	5.37	100	0	-2	15	1088.1	0	16.4	28.62	584.4	87	0	0	1	1	1	35.78	18.69	669.4	85	7.88	442.2	292.2	0	294.8	279.8	0.15	0	-17.89	24.8	23.8	26
292	20211011BS04	1	UU试验	28.88	5.37	100	0	-2	15	1089	0	16.4	28.73	582.7	87	0	0	1	1	1	35.91	18.69	667.7	85	7.86	441.35	291.35	0	294.2	279.2	0.15	0	-17.96	24.8	23.8	26
293	20211011BS04	1	UU试验	28.98	5.38	100	0	-2	15	1089.8	0	16.4	28.83	583.1	87	0	0	1	1	1	36.04	18.77	668.1	85	7.86	441.55	291.55	0	294.4	279.4	0.15	0	-18.02	24.8	23.8	26
294	20211011BS04	1	UU试验	29.08	5.39	100	0	-2	15	1090.7	0	16.4	28.94	581.1	87	0	0	1	1	1	36.18	18.77	666.1	85	7.84	440.55	290.55	0	293.7	278.7	0.15	0	-18.09	24.8	23.8	26
295	20211011BS04	1	UU试验	29.18	5.4	100	0	-2	15	1090.7	0	16.4	29.05	581.1	87	0	0	1	1	1	36.31	18.85	666.1	85	7.84	440.55	290.55	0	293.7	278.7	0.15	0	-18.16	24.8	23.8	26
296	20211011BS04	1	UU试验	29.28	5.41	99	0	-2	15	1090.7	0	16.4	29.15	578.6	87	0	0	1	1	1	36.44	18.85	662.6	84	7.89	437.8	289.3	0	291.9	276.9	0.15	0	-18.22	24.8	23.8	26
297	20211011BS04	1	UU试验	29.38	5.42	99	0	-2	15	1091.5	0	16.4	29.26	579	87	0	0	1	1	1	36.58	18.92	663	84	7.89	438	289.5	0	292	277	0.15	0	-18.29	24.8	23.8	25.9
298	20211011BS04	1	UU试验	29.48	5.43	100	0	-2	15	1093.3	0	16.4	29.37	577.9	87	0	0	1	1	1	36.71	18.92	662.9	85	7.8	438.95	288.95	0	292.6	277.6	0.15	0	-18.36	24.8	23.8	26
299	20211011BS04	1	UU试验	29.58	5.44	100	0	-2	15	1095	0	16.4	29.47	578.8	87	0	0	1	1	1	36.84	19	663.8	85	7.81	439.4	289.4	0	292.9	277.9	0.15	0	-18.42	24.7	23.8	25.9
300	20211011BS04	1	UU试验	29.68	5.45	100	0	-2	15	1096.7	0	16.4	29.57	577.2	87	0	0	1	1	1	36.96	19	662.2	85	7.79	438.6	288.6	0	292.4	277.4	0.15	0	-18.48	24.7	23.8	25.9
