# Supplementary material for: Effect of freeze‒thaw cycles on root–Soil composite mechanical properties and slope stability
Source: PLoS One. 2024 Apr 25;19(4):e0302409. doi: 10.1371/journal.pone.0302409 (PMC11045164; doi:10.1371/journal.pone.0302409)
Supplement: S1 File — (ZIP) [file pone.0302409.s001.zip › Original data/original data/三轴/200kpa/200kpa改/(D6G7,200kpa)20211025BS06_uu_1.xlsx]

## Sheet: _20211025BS06_uu_1
ID	GCID	SpecimenID	TstMode	TimeMin	Squareroot	WeiYa	wytb	FanYa1	KongYa	CR	fytb	TiBian	ZhouXWeiYi	Q1dQ3	TargetWY	TargetFY1	TargetZYLC	TargetStrainSpd	TargetSYWD	TargetZTWD	E1	TuArea	Q11	Q31	Q11cQ31	HalfQ1pQ3	HalfQ1dQ3	Saturation	HalfQ11pQ31	Q1	K0	Ev	Er	sywd	ttwd	ztwd
1	20211025BS06	1	UU试验	0	0	197	0	8	0	0	0	23.7	0	7.6	187	0	0	1	1	1	0	12	0	0	0	0	0	0	0	0	0	0	0	20.6	19.5	20.6
2	20211025BS06	1	UU试验	0.08	0.29	198	0	-3	23	16.3	0	23.7	0	13.6	187	0	0	1	1	1	0	12	188.6	175	1.08	303.8	6.8	0	202.5	179.5	0.94	0	0	20.6	19.5	20.6
3	20211025BS06	1	UU试验	0.13	0.37	198	0	-3	23	22.2	0	23.7	0.03	18.5	187	0	0	1	1	1	0.04	12	193.5	175	1.11	306.25	9.25	0	204.2	181.2	0.91	0	-0.02	20.6	19.5	20.6
4	20211025BS06	1	UU试验	0.23	0.48	198	0	-3	23	38.5	0	25.5	0.13	32.1	187	0	0	1	1	1	0.16	12	207.1	175	1.18	313.05	16.05	0	208.7	185.7	0.86	0	-0.08	20.6	19.5	20.6
5	20211025BS06	1	UU试验	0.27	0.52	198	0	-3	23	46.2	0	25.5	0.21	38.5	187	0	0	1	1	1	0.26	12.06	213.5	175	1.22	316.25	19.25	0	210.8	187.8	0.84	0	-0.13	20.6	19.5	20.6
6	20211025BS06	1	UU试验	0.35	0.59	198	0	-3	23	49.6	0	25.5	0.28	41.1	187	0	0	1	1	1	0.35	12.06	216.1	175	1.23	317.55	20.55	0	211.7	188.7	0.83	0	-0.17	20.6	19.5	20.6
7	20211025BS06	1	UU试验	0.63	0.8	198	0	-3	23	59	0	25.5	0.63	48.9	187	0	0	1	1	1	0.79	12.12	223.9	175	1.28	321.45	24.45	0	214.3	191.3	0.8	0	-0.4	20.6	19.5	20.6
8	20211025BS06	1	UU试验	0.72	0.85	198	0	-3	23	60.7	0	25.5	0.7	50.1	187	0	0	1	1	1	0.88	12.12	225.1	175	1.29	322.05	25.05	0	214.7	191.7	0.8	0	-0.44	20.6	19.5	20.6
9	20211025BS06	1	UU试验	0.8	0.89	198	0	-3	24	62.4	0	25.5	0.78	51.5	187	0	0	1	1	1	0.98	12.12	225.5	174	1.3	322.75	25.75	0	215.2	191.2	0.79	0	-0.49	20.6	19.5	20.6
10	20211025BS06	1	UU试验	0.88	0.94	198	0	-3	24	65	0	25.5	0.9	53.6	187	0	0	1	1	1	1.13	12.12	227.6	174	1.31	323.8	26.8	0	215.9	191.9	0.79	0	-0.56	20.6	19.5	20.6
11	20211025BS06	1	UU试验	0.97	0.98	198	0	-3	24	66.7	0	25.5	0.98	55	187	0	0	1	1	1	1.23	12.12	229	174	1.32	324.5	27.5	0	216.3	192.3	0.78	0	-0.62	20.6	19.5	20.6
12	20211025BS06	1	UU试验	1.05	1.02	198	0	-3	24	71	0	25.5	1.09	58.6	187	0	0	1	1	1	1.36	12.19	232.6	174	1.34	326.3	29.3	0	217.5	193.5	0.77	0	-0.68	20.6	19.5	20.6
13	20211025BS06	1	UU试验	1.13	1.06	198	0	-3	24	70.1	0	25.5	1.17	57.5	187	0	0	1	1	1	1.46	12.19	231.5	174	1.33	325.75	28.75	0	217.2	193.2	0.77	0	-0.73	20.6	19.5	20.6
14	20211025BS06	1	UU试验	1.22	1.1	198	0	-3	24	68.4	0	25.5	1.29	56.1	187	0	0	1	1	1	1.61	12.19	230.1	174	1.32	325.05	28.05	0	216.7	192.7	0.78	0	-0.81	20.6	19.5	20.6
15	20211025BS06	1	UU试验	1.3	1.14	198	0	-3	24	67.6	0	25.5	1.37	55.5	187	0	0	1	1	1	1.71	12.19	229.5	174	1.32	324.75	27.75	0	216.5	192.5	0.78	0	-0.86	20.6	19.5	20.6
16	20211025BS06	1	UU试验	1.38	1.18	198	0	-3	24	66.7	0	25.5	1.48	54.7	187	0	0	1	1	1	1.85	12.25	228.7	174	1.31	324.35	27.35	0	216.2	192.2	0.78	0	-0.93	20.6	19.5	20.6
17	20211025BS06	1	UU试验	1.47	1.21	198	0	-3	25	65.9	0	25.5	1.56	53.8	187	0	0	1	1	1	1.95	12.25	226.8	173	1.31	323.9	26.9	0	215.9	190.9	0.79	0	-0.98	20.6	19.5	20.6
18	20211025BS06	1	UU试验	1.55	1.24	198	0	-3	25	65	0	25.5	1.68	53.1	187	0	0	1	1	1	2.1	12.25	226.1	173	1.31	323.55	26.55	0	215.7	190.7	0.79	0	-1.05	20.5	19.5	20.6
19	20211025BS06	1	UU试验	1.63	1.28	199	0	-3	25	64.2	0	25.5	1.76	52.4	187	0	0	1	1	1	2.2	12.25	226.4	174	1.3	324.7	26.2	0	216.5	191.5	0.79	0	-1.1	20.6	19.5	20.6
20	20211025BS06	1	UU试验	1.72	1.31	198	0	-3	25	64.2	0	25.5	1.88	52.4	187	0	0	1	1	1	2.35	12.31	225.4	173	1.3	323.2	26.2	0	215.5	190.5	0.79	0	-1.18	20.6	19.5	20.6
21	20211025BS06	1	UU试验	1.8	1.34	198	0	-3	25	64.2	0	25.5	1.96	52.2	187	0	0	1	1	1	2.45	12.31	225.2	173	1.3	323.1	26.1	0	215.4	190.4	0.79	0	-1.23	20.5	19.5	20.6
22	20211025BS06	1	UU试验	1.88	1.37	198	0	-3	25	64.2	0	25.5	2.08	52.2	187	0	0	1	1	1	2.6	12.31	225.2	173	1.3	323.1	26.1	0	215.4	190.4	0.79	0	-1.3	20.6	19.5	20.6
23	20211025BS06	1	UU试验	1.97	1.4	199	0	-3	25	64.2	0	27.4	2.16	52.2	187	0	0	1	1	1	2.7	12.31	226.2	174	1.3	324.6	26.1	0	216.4	191.4	0.79	0	-1.35	20.6	19.6	20.6
24	20211025BS06	1	UU试验	2.05	1.43	198	0	-3	25	64.2	0	27.4	2.28	52.2	187	0	0	1	1	1	2.85	12.37	225.2	173	1.3	323.1	26.1	0	215.4	190.4	0.79	0	-1.43	20.6	19.6	20.6
25	20211025BS06	1	UU试验	2.13	1.46	198	0	-3	25	64.2	0	27.4	2.37	51.9	187	0	0	1	1	1	2.96	12.37	224.9	173	1.3	322.95	25.95	0	215.3	190.3	0.79	0	-1.48	20.6	19.6	20.6
26	20211025BS06	1	UU试验	2.22	1.49	198	0	-3	25	65	0	27.4	2.48	52.5	187	0	0	1	1	1	3.1	12.37	225.5	173	1.3	323.25	26.25	0	215.5	190.5	0.79	0	-1.55	20.6	19.6	20.6
27	20211025BS06	1	UU试验	2.3	1.52	197	0	-3	25	64.2	0	27.4	2.56	51.9	187	0	0	1	1	1	3.2	12.37	223.9	172	1.3	321.45	25.95	0	214.3	189.3	0.79	0	-1.6	20.6	19.6	20.6
28	20211025BS06	1	UU试验	2.38	1.54	199	0	-3	26	64.2	0	27.4	2.68	51.9	187	0	0	1	1	1	3.35	12.43	224.9	173	1.3	324.45	25.95	0	216.3	190.3	0.79	0	-1.68	20.6	19.6	20.6
29	20211025BS06	1	UU试验	2.47	1.57	198	0	-3	26	64.2	0	27.4	2.75	51.6	187	0	0	1	1	1	3.44	12.43	223.6	172	1.3	322.8	25.8	0	215.2	189.2	0.79	0	-1.72	20.5	19.6	20.6
30	20211025BS06	1	UU试验	2.55	1.6	198	0	-3	26	64.2	0	27.4	2.87	51.6	187	0	0	1	1	1	3.59	12.43	223.6	172	1.3	322.8	25.8	0	215.2	189.2	0.79	0	-1.8	20.6	19.6	20.6
31	20211025BS06	1	UU试验	2.63	1.62	199	0	-3	26	64.2	0	27.4	2.94	51.6	187	0	0	1	1	1	3.68	12.43	224.6	173	1.3	324.3	25.8	0	216.2	190.2	0.79	0	-1.84	20.5	19.6	20.6
32	20211025BS06	1	UU试验	2.72	1.65	199	0	-3	26	63.3	0	27.4	3.06	50.9	187	0	0	1	1	1	3.83	12.5	223.9	173	1.29	323.95	25.45	0	216	190	0.8	0	-1.92	20.5	19.6	20.6
33	20211025BS06	1	UU试验	2.8	1.67	198	0	-3	26	63.3	0	27.4	3.14	50.6	187	0	0	1	1	1	3.93	12.5	222.6	172	1.29	322.3	25.3	0	214.9	188.9	0.8	0	-1.97	20.5	19.6	20.6
34	20211025BS06	1	UU试验	2.88	1.7	198	0	-3	26	64.2	0	27.4	3.25	51.4	187	0	0	1	1	1	4.06	12.5	223.4	172	1.3	322.7	25.7	0	215.1	189.1	0.79	0	-2.03	20.5	19.6	20.6
35	20211025BS06	1	UU试验	2.97	1.72	198	0	-3	26	64.2	0	27.4	3.32	51.4	187	0	0	1	1	1	4.15	12.5	223.4	172	1.3	322.7	25.7	0	215.1	189.1	0.79	0	-2.08	20.5	19.6	20.6
36	20211025BS06	1	UU试验	3.05	1.75	199	0	-3	26	64.2	0	27.4	3.44	51.4	187	0	0	1	1	1	4.3	12.56	224.4	173	1.3	324.2	25.7	0	216.1	190.1	0.79	0	-2.15	20.5	19.6	20.6
37	20211025BS06	1	UU试验	3.13	1.77	198	0	-3	26	64.2	0	27.4	3.51	51.1	187	0	0	1	1	1	4.39	12.56	223.1	172	1.3	322.55	25.55	0	215	189	0.79	0	-2.2	20.5	19.6	20.6
38	20211025BS06	1	UU试验	3.22	1.79	198	0	-3	26	65.9	0	27.4	3.62	52.5	187	0	0	1	1	1	4.53	12.56	224.5	172	1.31	323.25	26.25	0	215.5	189.5	0.79	0	-2.27	20.5	19.6	20.6
39	20211025BS06	1	UU试验	3.3	1.82	198	0	-3	26	71	0	27.4	3.7	56.5	187	0	0	1	1	1	4.63	12.56	228.5	172	1.33	325.25	28.25	0	216.8	190.8	0.78	0	-2.32	20.5	19.6	20.6
40	20211025BS06	1	UU试验	3.38	1.84	198	0	-3	26	75.3	0	27.4	3.81	60	187	0	0	1	1	1	4.76	12.62	232	172	1.35	327	30	0	218	192	0.77	0	-2.38	20.5	19.6	20.6
41	20211025BS06	1	UU试验	3.47	1.86	198	0	-3	27	77.8	0	27.4	3.88	61.6	187	0	0	1	1	1	4.85	12.62	232.6	171	1.36	327.8	30.8	0	218.5	191.5	0.76	0	-2.42	20.5	19.6	20.6
42	20211025BS06	1	UU试验	3.55	1.88	198	0	-3	26	80.4	0	27.4	3.99	63.7	187	0	0	1	1	1	4.99	12.62	235.7	172	1.37	328.85	31.85	0	219.2	193.2	0.76	0	-2.5	20.5	19.6	20.6
43	20211025BS06	1	UU试验	3.63	1.91	199	0	-3	27	82.1	0	27.4	4.06	65.1	187	0	0	1	1	1	5.08	12.62	237.1	172	1.38	331.05	32.55	0	220.7	193.7	0.75	0	-2.54	20.5	19.6	20.6
44	20211025BS06	1	UU试验	3.72	1.93	198	0	-3	27	84.7	0	27.4	4.17	67.1	187	0	0	1	1	1	5.21	12.69	238.1	171	1.39	330.55	33.55	0	220.4	193.4	0.75	0	-2.61	20.5	19.6	20.6
45	20211025BS06	1	UU试验	3.8	1.95	198	0	-3	27	85.5	0	27.4	4.24	67.4	187	0	0	1	1	1	5.3	12.69	238.4	171	1.39	330.7	33.7	0	220.5	193.5	0.75	0	-2.65	20.5	19.6	20.6
46	20211025BS06	1	UU试验	3.88	1.97	198	0	-3	27	88.1	0	29.2	4.35	69.4	187	0	0	1	1	1	5.44	12.69	240.4	171	1.41	331.7	34.7	0	221.1	194.1	0.74	0	-2.72	20.5	19.6	20.6
47	20211025BS06	1	UU试验	3.97	1.99	198	0	-3	27	89.8	0	29.2	4.42	70.8	187	0	0	1	1	1	5.53	12.69	241.8	171	1.41	332.4	35.4	0	221.6	194.6	0.74	0	-2.77	20.5	19.6	20.6
48	20211025BS06	1	UU试验	4.05	2.01	198	0	-3	27	91.5	0	29.2	4.52	72.1	187	0	0	1	1	1	5.65	12.75	243.1	171	1.42	333.05	36.05	0	222	195	0.73	0	-2.83	20.5	19.6	20.6
49	20211025BS06	1	UU试验	4.13	2.03	198	0	-3	27	94.1	0	29.2	4.59	73.8	187	0	0	1	1	1	5.74	12.75	244.8	171	1.43	333.9	36.9	0	222.6	195.6	0.73	0	-2.87	20.5	19.6	20.6
50	20211025BS06	1	UU试验	4.22	2.05	198	0	-3	27	99.2	0	29.2	4.69	77.8	187	0	0	1	1	1	5.86	12.75	248.8	171	1.45	335.9	38.9	0	223.9	196.9	0.72	0	-2.93	20.5	19.6	20.6
51	20211025BS06	1	UU试验	4.3	2.07	198	0	-3	27	137.7	0	29.2	4.76	108	187	0	0	1	1	1	5.95	12.75	279	171	1.63	351	54	0	234	207	0.65	0	-2.98	20.5	19.6	20.6
52	20211025BS06	1	UU试验	4.38	2.09	198	0	-3	27	174.5	0	29.2	4.86	136.9	187	0	0	1	1	1	6.08	12.75	307.9	171	1.8	365.45	68.45	0	243.6	216.6	0.59	0	-3.04	20.5	19.6	20.6
53	20211025BS06	1	UU试验	4.47	2.11	198	0	-3	28	194.2	0	29.2	4.93	152.3	187	0	0	1	1	1	6.16	12.81	322.3	170	1.9	373.15	76.15	0	248.8	220.8	0.57	0	-3.08	20.5	19.6	20.6
54	20211025BS06	1	UU试验	4.55	2.13	198	0	-3	28	220.7	0	29.2	5.03	172.3	187	0	0	1	1	1	6.29	12.81	342.3	170	2.01	383.15	86.15	0	255.4	227.4	0.53	0	-3.15	20.5	19.6	20.6
55	20211025BS06	1	UU试验	4.63	2.15	198	0	-3	28	236.1	0	29.2	5.1	184.3	187	0	0	1	1	1	6.38	12.81	354.3	170	2.08	389.15	92.15	0	259.4	231.4	0.52	0	-3.19	20.5	19.6	20.6
56	20211025BS06	1	UU试验	4.72	2.17	198	0	-3	28	257.5	0	29.2	5.2	201	187	0	0	1	1	1	6.5	12.81	371	170	2.18	397.5	100.5	0	265	237	0.5	0	-3.25	20.5	19.6	20.6
57	20211025BS06	1	UU试验	4.8	2.19	199	0	-3	28	271.2	0	29.2	5.27	211.7	187	0	0	1	1	1	6.59	12.88	382.7	171	2.24	404.35	105.85	0	269.6	241.6	0.48	0	-3.3	20.5	19.6	20.6
58	20211025BS06	1	UU试验	4.88	2.21	198	0	-3	28	290	0	29.2	5.37	225.2	187	0	0	1	1	1	6.71	12.88	395.2	170	2.32	409.6	112.6	0	273.1	245.1	0.47	0	-3.36	20.5	19.6	20.6
59	20211025BS06	1	UU试验	4.97	2.23	198	0	-3	28	302.8	0	29.2	5.44	235.1	187	0	0	1	1	1	6.8	12.88	405.1	170	2.38	414.55	117.55	0	276.4	248.4	0.46	0	-3.4	20.5	19.6	20.6
60	20211025BS06	1	UU试验	5.05	2.25	199	0	-3	29	320.8	0	29.2	5.55	249.1	187	0	0	1	1	1	6.94	12.88	419.1	170	2.47	423.05	124.55	0	282	253	0.44	0	-3.47	20.5	19.6	20.6
61	20211025BS06	1	UU试验	5.13	2.27	198	0	-3	29	332.8	0	29.2	5.62	258.4	187	0	0	1	1	1	7.03	12.94	427.4	169	2.53	426.2	129.2	0	284.1	255.1	0.43	0	-3.52	20.5	19.6	20.6
62	20211025BS06	1	UU试验	5.22	2.28	198	0	-3	29	349	0	31	5.73	269.7	187	0	0	1	1	1	7.16	12.94	438.7	169	2.6	431.85	134.85	0	287.9	258.9	0.42	0	-3.58	20.5	19.7	20.6
63	20211025BS06	1	UU试验	5.3	2.3	198	0	-3	29	360.1	0	31	5.8	278.3	187	0	0	1	1	1	7.25	12.94	447.3	169	2.65	436.15	139.15	0	290.8	261.8	0.42	0	-3.63	20.5	19.7	20.6
64	20211025BS06	1	UU试验	5.38	2.32	198	0	-3	29	374.7	0	31	5.92	289.6	187	0	0	1	1	1	7.4	12.94	458.6	169	2.71	441.8	144.8	0	294.5	265.5	0.41	0	-3.7	20.5	19.6	20.6
65	20211025BS06	1	UU试验	5.47	2.34	199	0	-3	29	384.9	0	31	5.99	297.4	187	0	0	1	1	1	7.49	13	467.4	170	2.75	447.2	148.7	0	298.1	269.1	0.4	0	-3.75	20.5	19.6	20.6
66	20211025BS06	1	UU试验	5.55	2.36	199	0	-3	29	398.6	0	31	6.1	306.6	187	0	0	1	1	1	7.63	13	476.6	170	2.8	451.8	153.3	0	301.2	272.2	0.39	0	-3.82	20.5	19.7	20.6
67	20211025BS06	1	UU试验	5.63	2.37	199	0	-3	30	407.2	0	31	6.17	313.2	187	0	0	1	1	1	7.71	13	482.2	169	2.85	455.1	156.6	0	303.4	273.4	0.39	0	-3.86	20.5	19.7	20.6
68	20211025BS06	1	UU试验	5.72	2.39	199	0	-3	30	420.9	0	31	6.28	323.8	187	0	0	1	1	1	7.85	13	492.8	169	2.92	460.4	161.9	0	306.9	276.9	0.38	0	-3.93	20.5	19.7	20.6
69	20211025BS06	1	UU试验	5.8	2.41	198	0	-3	29	428.6	0	31	6.35	329.7	187	0	0	1	1	1	7.94	13.07	498.7	169	2.95	461.85	164.85	0	307.9	278.9	0.38	0	-3.97	20.5	19.7	20.6
70	20211025BS06	1	UU试验	5.88	2.43	198	0	-3	30	440.6	0	31	6.46	337.1	187	0	0	1	1	1	8.07	13.07	505.1	168	3.01	465.55	168.55	0	310.4	280.4	0.37	0	-4.04	20.5	19.7	20.6
71	20211025BS06	1	UU试验	5.97	2.44	198	0	-3	30	448.3	0	31	6.53	343	187	0	0	1	1	1	8.16	13.07	511	168	3.04	468.5	171.5	0	312.3	282.3	0.37	0	-4.08	20.5	19.7	20.6
72	20211025BS06	1	UU试验	6.05	2.46	198	0	-3	30	458.5	0	31	6.64	350.8	187	0	0	1	1	1	8.3	13.07	518.8	168	3.09	472.4	175.4	0	314.9	284.9	0.36	0	-4.15	20.5	19.7	20.6
73	20211025BS06	1	UU试验	6.13	2.48	198	0	-3	30	465.4	0	31	6.72	356.1	187	0	0	1	1	1	8.4	13.13	524.1	168	3.12	475.05	178.05	0	316.7	286.7	0.36	0	-4.2	20.5	19.7	20.6
74	20211025BS06	1	UU试验	6.22	2.49	199	0	-3	30	475.6	0	31	6.83	362.2	187	0	0	1	1	1	8.54	13.13	531.2	169	3.14	479.6	181.1	0	319.7	289.7	0.35	0	-4.27	20.5	19.7	20.6
75	20211025BS06	1	UU试验	6.3	2.51	198	0	-3	30	481.6	0	31	6.9	366.8	187	0	0	1	1	1	8.63	13.13	534.8	168	3.18	480.4	183.4	0	320.3	290.3	0.35	0	-4.32	20.5	19.7	20.6
76	20211025BS06	1	UU试验	6.38	2.53	198	0	-3	31	491	0	31	7.01	374	187	0	0	1	1	1	8.76	13.13	541	167	3.24	484	187	0	322.7	291.7	0.35	0	-4.38	20.5	19.7	20.6
77	20211025BS06	1	UU试验	6.47	2.54	198	0	-3	31	497	0	31	7.09	378.5	187	0	0	1	1	1	8.86	13.2	545.5	167	3.27	486.25	189.25	0	324.2	293.2	0.34	0	-4.43	20.5	19.7	20.6
78	20211025BS06	1	UU试验	6.55	2.56	198	0	-3	31	504.7	0	32.8	7.2	382.3	187	0	0	1	1	1	9	13.2	549.3	167	3.29	488.15	191.15	0	325.4	294.4	0.34	0	-4.5	20.5	19.7	20.6
79	20211025BS06	1	UU试验	6.63	2.58	199	0	-3	31	510.7	0	32.8	7.27	386.9	187	0	0	1	1	1	9.09	13.2	554.9	168	3.3	491.95	193.45	0	328	297	0.34	0	-4.55	20.5	19.7	20.6
80	20211025BS06	1	UU试验	6.72	2.59	198	0	-3	31	518.4	0	32.8	7.39	392.7	187	0	0	1	1	1	9.24	13.2	559.7	167	3.35	493.35	196.35	0	328.9	297.9	0.34	0	-4.62	20.5	19.7	20.6
81	20211025BS06	1	UU试验	6.8	2.61	198	0	-3	31	524.4	0	32.8	7.46	397.3	187	0	0	1	1	1	9.32	13.26	564.3	167	3.38	495.65	198.65	0	330.4	299.4	0.33	0	-4.66	20.5	19.7	20.6
82	20211025BS06	1	UU试验	6.88	2.62	199	0	-3	31	532.1	0	32.8	7.57	401.3	187	0	0	1	1	1	9.46	13.26	569.3	168	3.39	499.15	200.65	0	332.8	301.8	0.33	0	-4.73	20.5	19.7	20.6
83	20211025BS06	1	UU试验	6.97	2.64	198	0	-3	31	537.2	0	32.8	7.65	405.1	187	0	0	1	1	1	9.56	13.26	572.1	167	3.43	499.55	202.55	0	333	302	0.33	0	-4.78	20.5	19.7	20.6
84	20211025BS06	1	UU试验	7.05	2.66	199	0	-3	31	544.9	0	32.8	7.76	410.9	187	0	0	1	1	1	9.7	13.26	578.9	168	3.45	503.95	205.45	0	336	305	0.33	0	-4.85	20.5	19.7	20.6
85	20211025BS06	1	UU试验	7.13	2.67	199	0	-3	31	550	0	32.8	7.83	414.8	187	0	0	1	1	1	9.79	13.32	582.8	168	3.47	505.9	207.4	0	337.3	306.3	0.32	0	-4.89	20.5	19.7	20.6
86	20211025BS06	1	UU试验	7.22	2.69	198	0	-3	31	556.9	0	32.8	7.94	418.1	187	0	0	1	1	1	9.93	13.32	585.1	167	3.5	506.05	209.05	0	337.4	306.4	0.32	0	-4.97	20.5	19.7	20.6
87	20211025BS06	1	UU试验	7.3	2.7	198	0	-3	32	561.2	0	32.8	8.02	421.3	187	0	0	1	1	1	10.03	13.32	587.3	166	3.54	507.65	210.65	0	338.4	306.4	0.32	0	-5.02	20.5	19.7	20.6
88	20211025BS06	1	UU试验	7.38	2.72	199	0	-3	31	568	0	32.8	8.13	426.4	187	0	0	1	1	1	10.16	13.39	594.4	168	3.54	511.7	213.2	0	341.1	310.1	0.32	0	-5.08	20.5	19.7	20.6
89	20211025BS06	1	UU试验	7.47	2.73	198	0	-3	32	572.3	0	32.8	8.21	427.4	187	0	0	1	1	1	10.26	13.39	593.4	166	3.57	510.7	213.7	0	340.5	308.5	0.32	0	-5.13	20.5	19.7	20.6
90	20211025BS06	1	UU试验	7.55	2.75	198	0	-3	32	578.3	0	32.8	8.32	431.9	187	0	0	1	1	1	10.4	13.39	597.9	166	3.6	512.95	215.95	0	342	310	0.31	0	-5.2	20.5	19.7	20.6
91	20211025BS06	1	UU试验	7.63	2.76	198	0	-3	32	582.6	0	32.8	8.39	435.1	187	0	0	1	1	1	10.49	13.39	601.1	166	3.62	514.55	217.55	0	343	311	0.31	0	-5.25	20.5	19.7	20.6
92	20211025BS06	1	UU试验	7.72	2.78	198	0	-3	32	588.5	0	32.8	8.49	439.5	187	0	0	1	1	1	10.61	13.45	605.5	166	3.65	516.75	219.75	0	344.5	312.5	0.31	0	-5.31	20.5	19.7	20.6
93	20211025BS06	1	UU试验	7.8	2.79	198	0	-3	32	592.8	0	32.8	8.57	440.7	187	0	0	1	1	1	10.71	13.45	606.7	166	3.65	517.35	220.35	0	344.9	312.9	0.31	0	-5.36	20.5	19.7	20.6
94	20211025BS06	1	UU试验	7.88	2.81	198	0	-3	32	597.1	0	32.8	8.67	443.9	187	0	0	1	1	1	10.84	13.45	609.9	166	3.67	518.95	221.95	0	346	314	0.31	0	-5.42	20.5	19.7	20.6
95	20211025BS06	1	UU试验	7.97	2.82	198	0	-3	32	601.4	0	32.8	8.74	447.1	187	0	0	1	1	1	10.93	13.45	613.1	166	3.69	520.55	223.55	0	347	315	0.31	0	-5.47	20.5	19.7	20.6
96	20211025BS06	1	UU试验	8.05	2.84	198	0	-3	32	606.5	0	32.8	8.84	450.9	187	0	0	1	1	1	11.05	13.52	616.9	166	3.72	522.45	225.45	0	348.3	316.3	0.31	0	-5.53	20.5	19.7	20.6
97	20211025BS06	1	UU试验	8.13	2.85	198	0	-3	32	610.8	0	32.8	8.91	451.8	187	0	0	1	1	1	11.14	13.52	617.8	166	3.72	522.9	225.9	0	348.6	316.6	0.3	0	-5.57	20.5	19.7	20.6
98	20211025BS06	1	UU试验	8.22	2.87	198	0	-3	32	615.9	0	32.8	9.01	455.5	187	0	0	1	1	1	11.26	13.52	621.5	166	3.74	524.75	227.75	0	349.8	317.8	0.3	0	-5.63	20.5	19.7	20.6
99	20211025BS06	1	UU试验	8.3	2.88	198	0	-3	32	619.3	0	32.8	9.08	458.1	187	0	0	1	1	1	11.35	13.52	624.1	166	3.76	526.05	229.05	0	350.7	318.7	0.3	0	-5.68	20.5	19.7	20.6
100	20211025BS06	1	UU试验	8.38	2.9	198	0	-3	32	623.6	0	32.8	9.18	461.2	187	0	0	1	1	1	11.48	13.58	627.2	166	3.78	527.6	230.6	0	351.7	319.7	0.3	0	-5.74	20.5	19.7	20.6
101	20211025BS06	1	UU试验	8.47	2.91	198	0	-3	32	627	0	32.8	9.25	461.7	187	0	0	1	1	1	11.56	13.58	627.7	166	3.78	527.85	230.85	0	351.9	319.9	0.3	0	-5.78	20.5	19.7	20.6
102	20211025BS06	1	UU试验	8.55	2.92	198	0	-3	33	632.2	0	34.7	9.36	465.5	187	0	0	1	1	1	11.7	13.58	630.5	165	3.82	529.75	232.75	0	353.2	320.2	0.3	0	-5.85	20.5	19.7	20.6
103	20211025BS06	1	UU试验	8.63	2.94	198	0	-3	33	634.7	0	34.7	9.42	467.4	187	0	0	1	1	1	11.78	13.58	632.4	165	3.83	530.7	233.7	0	353.8	320.8	0.3	0	-5.89	20.5	19.7	20.6
104	20211025BS06	1	UU试验	8.72	2.95	199	0	-3	32	639	0	34.7	9.52	470.5	187	0	0	1	1	1	11.9	13.65	637.5	167	3.82	533.75	235.25	0	355.8	323.8	0.3	0	-5.95	20.5	19.7	20.6
105	20211025BS06	1	UU试验	8.8	2.97	198	0	-3	33	642.4	0	34.7	9.59	470.6	187	0	0	1	1	1	11.99	13.65	635.6	165	3.85	532.3	235.3	0	354.9	321.9	0.3	0	-6	20.5	19.7	20.6
106	20211025BS06	1	UU试验	8.88	2.98	199	0	-3	33	645.9	0	34.7	9.69	473.2	187	0	0	1	1	1	12.11	13.65	639.2	166	3.85	535.1	236.6	0	356.7	323.7	0.3	0	-6.06	20.5	19.7	20.6
107	20211025BS06	1	UU试验	8.97	2.99	198	0	-3	33	648.4	0	34.7	9.75	475	187	0	0	1	1	1	12.19	13.65	640	165	3.88	534.5	237.5	0	356.3	323.3	0.29	0	-6.1	20.5	19.7	20.6
108	20211025BS06	1	UU试验	9.05	3.01	199	0	-3	33	652.7	0	34.7	9.85	478.2	187	0	0	1	1	1	12.31	13.72	644.2	166	3.88	537.6	239.1	0	358.4	325.4	0.29	0	-6.16	20.5	19.7	20.6
109	20211025BS06	1	UU试验	9.13	3.02	198	0	-3	33	655.3	0	34.7	9.92	477.6	187	0	0	1	1	1	12.4	13.72	642.6	165	3.89	535.8	238.8	0	357.2	324.2	0.29	0	-6.2	20.5	19.7	20.6
110	20211025BS06	1	UU试验	9.22	3.04	198	0	-3	33	658.7	0	34.7	10.01	480.1	187	0	0	1	1	1	12.51	13.72	645.1	165	3.91	537.05	240.05	0	358	325	0.29	0	-6.26	20.5	19.7	20.6
111	20211025BS06	1	UU试验	9.3	3.05	199	0	-3	33	662.1	0	34.7	10.08	482.6	187	0	0	1	1	1	12.6	13.72	648.6	166	3.91	539.8	241.3	0	359.9	326.9	0.29	0	-6.3	20.5	19.7	20.6
112	20211025BS06	1	UU试验	9.38	3.06	198	0	-3	33	665.5	0	34.7	10.18	485.1	187	0	0	1	1	1	12.73	13.78	650.1	165	3.94	539.55	242.55	0	359.7	326.7	0.29	0	-6.37	20.5	19.7	20.6
113	20211025BS06	1	UU试验	9.47	3.08	199	0	-2	33	668.1	0	34.7	10.24	484.8	187	0	0	1	1	1	12.8	13.78	650.8	166	3.92	540.9	242.4	0	360.6	327.6	0.29	0	-6.4	20.5	19.7	20.6
114	20211025BS06	1	UU试验	9.55	3.09	198	0	-3	33	673.2	0	34.7	10.35	488.5	187	0	0	1	1	1	12.94	13.78	653.5	165	3.96	541.25	244.25	0	360.8	327.8	0.29	0	-6.47	20.5	19.7	20.6
115	20211025BS06	1	UU试验	9.63	3.1	198	0	-3	33	674.9	0	34.7	10.41	489.8	187	0	0	1	1	1	13.01	13.78	654.8	165	3.97	541.9	244.9	0	361.3	328.3	0.29	0	-6.51	20.5	19.7	20.6
116	20211025BS06	1	UU试验	9.72	3.12	198	0	-3	34	678.4	0	34.7	10.52	492.3	187	0	0	1	1	1	13.15	13.85	656.3	164	4	543.15	246.15	0	362.1	328.1	0.29	0	-6.58	20.5	19.7	20.6
117	20211025BS06	1	UU试验	9.8	3.13	199	0	-3	33	680.9	0	34.7	10.58	491.6	187	0	0	1	1	1	13.23	13.85	657.6	166	3.96	544.3	245.8	0	362.9	329.9	0.29	0	-6.62	20.5	19.7	20.6
118	20211025BS06	1	UU试验	9.88	3.14	199	0	-3	34	684.4	0	34.7	10.69	494.2	187	0	0	1	1	1	13.36	13.85	659.2	165	4	545.6	247.1	0	363.7	329.7	0.29	0	-6.68	20.5	19.7	20.6
119	20211025BS06	1	UU试验	9.97	3.16	198	0	-3	34	686.9	0	34.7	10.76	496	187	0	0	1	1	1	13.45	13.85	660	164	4.02	545	248	0	363.3	329.3	0.29	0	-6.73	20.5	19.7	20.6
120	20211025BS06	1	UU试验	10.05	3.17	199	0	-3	33	690.3	0	34.7	10.86	498.4	187	0	0	1	1	1	13.58	13.91	664.4	166	4	547.7	249.2	0	365.1	332.1	0.29	0	-6.79	20.5	19.7	20.6
121	20211025BS06	1	UU试验	10.13	3.18	199	0	-3	34	692.9	0	34.7	10.94	498.1	187	0	0	1	1	1	13.68	13.91	663.1	165	4.02	547.55	249.05	0	365	331	0.29	0	-6.84	20.5	19.7	20.6
122	20211025BS06	1	UU试验	10.22	3.2	199	0	-3	34	697.2	0	34.7	11.04	501.2	187	0	0	1	1	1	13.8	13.91	666.2	165	4.04	549.1	250.6	0	366.1	332.1	0.28	0	-6.9	20.5	19.7	20.6
123	20211025BS06	1	UU试验	10.3	3.21	198	0	-3	34	698.9	0	34.7	11.12	502.4	187	0	0	1	1	1	13.9	13.91	666.4	164	4.06	548.2	251.2	0	365.5	331.5	0.28	0	-6.95	20.5	19.7	20.6
124	20211025BS06	1	UU试验	10.38	3.22	198	0	-3	34	702.3	0	34.7	11.22	504.9	187	0	0	1	1	1	14.03	13.98	668.9	164	4.08	549.45	252.45	0	366.3	332.3	0.28	0	-7.02	20.5	19.7	20.6
125	20211025BS06	1	UU试验	10.47	3.24	199	0	-3	34	705.7	0	34.7	11.29	504.8	187	0	0	1	1	1	14.11	13.98	669.8	165	4.06	550.9	252.4	0	367.3	333.3	0.28	0	-7.06	20.5	19.7	20.6
126	20211025BS06	1	UU试验	10.55	3.25	198	0	-3	34	710	0	34.7	11.39	507.9	187	0	0	1	1	1	14.24	13.98	671.9	164	4.1	550.95	253.95	0	367.3	333.3	0.28	0	-7.12	20.5	19.7	20.6
127	20211025BS06	1	UU试验	10.63	3.26	199	0	-3	34	712.6	0	34.7	11.46	509.7	187	0	0	1	1	1	14.33	13.98	674.7	165	4.09	553.35	254.85	0	368.9	334.9	0.28	0	-7.17	20.5	19.7	20.6
128	20211025BS06	1	UU试验	10.72	3.27	198	0	-3	34	715.1	0	34.7	11.57	511.5	187	0	0	1	1	1	14.46	14.05	675.5	164	4.12	552.75	255.75	0	368.5	334.5	0.28	0	-7.23	20.5	19.7	20.6
129	20211025BS06	1	UU试验	10.8	3.29	199	0	-3	34	718.6	0	34.7	11.65	511.5	187	0	0	1	1	1	14.56	14.05	676.5	165	4.1	554.25	255.75	0	369.5	335.5	0.28	0	-7.28	20.5	19.7	20.6
130	20211025BS06	1	UU试验	10.88	3.3	198	0	-3	34	722	0	34.7	11.75	513.9	187	0	0	1	1	1	14.69	14.05	677.9	164	4.13	553.95	256.95	0	369.3	335.3	0.28	0	-7.35	20.5	19.7	20.6
131	20211025BS06	1	UU试验	10.97	3.31	198	0	-3	34	723.7	0	34.7	11.83	515.1	187	0	0	1	1	1	14.79	14.11	679.1	164	4.14	554.55	257.55	0	369.7	335.7	0.28	0	-7.4	20.5	19.7	20.6
132	20211025BS06	1	UU试验	11.05	3.32	198	0	-3	34	728	0	34.7	11.94	515.9	187	0	0	1	1	1	14.93	14.11	679.9	164	4.15	554.95	257.95	0	370	336	0.28	0	-7.47	20.5	19.7	20.6
133	20211025BS06	1	UU试验	11.13	3.34	199	0	-3	34	730.5	0	34.7	12.01	517.7	187	0	0	1	1	1	15.01	14.11	682.7	165	4.14	557.35	258.85	0	371.6	337.6	0.28	0	-7.51	20.5	19.7	20.6
134	20211025BS06	1	UU试验	11.22	3.35	199	0	-3	34	735.7	0	34.7	12.12	521.4	187	0	0	1	1	1	15.15	14.11	686.4	165	4.16	559.2	260.7	0	372.8	338.8	0.28	0	-7.58	20.5	19.7	20.6
135	20211025BS06	1	UU试验	11.3	3.36	198	0	-3	34	737.4	0	34.7	12.19	522.6	187	0	0	1	1	1	15.24	14.18	686.6	164	4.19	558.3	261.3	0	372.2	338.2	0.27	0	-7.62	20.5	19.7	20.6
136	20211025BS06	1	UU试验	11.38	3.37	198	0	-3	34	741.7	0	34.7	12.3	523.1	187	0	0	1	1	1	15.38	14.18	687.1	164	4.19	558.55	261.55	0	372.4	338.4	0.27	0	-7.69	20.5	19.7	20.6
137	20211025BS06	1	UU试验	11.47	3.39	198	0	-3	35	744.2	0	36.5	12.37	524.8	187	0	0	1	1	1	15.46	14.18	687.8	163	4.22	559.4	262.4	0	372.9	337.9	0.27	0	-7.73	20.5	19.8	20.6
138	20211025BS06	1	UU试验	11.55	3.4	199	0	-3	34	748.5	0	36.5	12.48	527.9	187	0	0	1	1	1	15.6	14.25	692.9	165	4.2	562.45	263.95	0	375	341	0.27	0	-7.8	20.5	19.8	20.6
139	20211025BS06	1	UU试验	11.63	3.41	198	0	-3	34	751.9	0	34.7	12.55	527.6	187	0	0	1	1	1	15.69	14.25	691.6	164	4.22	560.8	263.8	0	373.9	339.9	0.27	0	-7.85	20.5	19.8	20.6
140	20211025BS06	1	UU试验	11.72	3.42	199	0	-3	35	755.4	0	36.5	12.67	530.1	187	0	0	1	1	1	15.84	14.25	694.1	164	4.23	563.55	265.05	0	375.7	340.7	0.27	0	-7.92	20.5	19.8	20.6
141	20211025BS06	1	UU试验	11.8	3.44	199	0	-3	35	758.8	0	36.5	12.74	532.5	187	0	0	1	1	1	15.93	14.25	696.5	164	4.25	564.75	266.25	0	376.5	341.5	0.27	0	-7.97	20.5	19.8	20.6
142	20211025BS06	1	UU试验	11.88	3.45	199	0	-3	34	763.1	0	36.5	12.85	535.5	187	0	0	1	1	1	16.06	14.31	700.5	165	4.25	566.25	267.75	0	377.5	343.5	0.27	0	-8.03	20.5	19.8	20.6
143	20211025BS06	1	UU试验	11.97	3.46	199	0	-3	35	765.6	0	36.5	12.93	535	187	0	0	1	1	1	16.16	14.31	699	164	4.26	566	267.5	0	377.3	342.3	0.27	0	-8.08	20.5	19.8	20.6
144	20211025BS06	1	UU试验	12.05	3.47	199	0	-3	35	769	0	36.5	13.03	537.4	187	0	0	1	1	1	16.29	14.31	701.4	164	4.28	567.2	268.7	0	378.1	343.1	0.27	0	-8.15	20.5	19.8	20.6
145	20211025BS06	1	UU试验	12.13	3.48	199	0	-3	35	771.6	0	36.5	13.11	539.2	187	0	0	1	1	1	16.39	14.38	703.2	164	4.29	568.1	269.6	0	378.7	343.7	0.27	0	-8.2	20.5	19.8	20.6
146	20211025BS06	1	UU试验	12.22	3.5	199	0	-3	35	775.9	0	36.5	13.21	539.6	187	0	0	1	1	1	16.51	14.38	703.6	164	4.29	568.3	269.8	0	378.9	343.9	0.27	0	-8.26	20.5	19.8	20.6
147	20211025BS06	1	UU试验	12.3	3.51	199	0	-3	35	777.6	0	36.5	13.28	540.8	187	0	0	1	1	1	16.6	14.38	704.8	164	4.3	568.9	270.4	0	379.3	344.3	0.27	0	-8.3	20.5	19.8	20.6
148	20211025BS06	1	UU试验	12.38	3.52	199	0	-3	35	781	0	36.5	13.39	543.1	187	0	0	1	1	1	16.74	14.45	707.1	164	4.31	570.05	271.55	0	380	345	0.27	0	-8.37	20.5	19.8	20.6
149	20211025BS06	1	UU试验	12.47	3.53	199	0	-3	35	783.6	0	36.5	13.46	542.3	187	0	0	1	1	1	16.83	14.45	706.3	164	4.31	569.65	271.15	0	379.8	344.8	0.27	0	-8.41	20.5	19.8	20.6
150	20211025BS06	1	UU试验	12.55	3.54	199	0	-3	35	787	0	36.5	13.57	544.6	187	0	0	1	1	1	16.96	14.45	708.6	164	4.32	570.8	272.3	0	380.5	345.5	0.27	0	-8.48	20.5	19.8	20.6
151	20211025BS06	1	UU试验	12.63	3.55	199	0	-3	35	789.6	0	36.5	13.64	546.4	187	0	0	1	1	1	17.05	14.45	710.4	164	4.33	571.7	273.2	0	381.1	346.1	0.27	0	-8.53	20.5	19.8	20.6
152	20211025BS06	1	UU试验	12.72	3.57	199	0	-3	35	792.1	0	36.5	13.74	548.2	187	0	0	1	1	1	17.18	14.51	712.2	164	4.34	572.6	274.1	0	381.7	346.7	0.27	0	-8.59	20.4	19.8	20.6
153	20211025BS06	1	UU试验	12.8	3.58	198	0	-3	35	795.6	0	36.5	13.81	548.3	187	0	0	1	1	1	17.26	14.51	711.3	163	4.36	571.15	274.15	0	380.8	345.8	0.27	0	-8.63	20.5	19.8	20.6
154	20211025BS06	1	UU试验	12.88	3.59	198	0	-3	35	799.8	0	36.5	13.91	551.2	187	0	0	1	1	1	17.39	14.51	714.2	163	4.38	572.6	275.6	0	381.7	346.7	0.26	0	-8.7	20.5	19.8	20.6
155	20211025BS06	1	UU试验	12.97	3.6	198	0	-3	35	801.5	0	36.5	13.98	552.4	187	0	0	1	1	1	17.48	14.51	715.4	163	4.39	573.2	276.2	0	382.1	347.1	0.26	0	-8.74	20.4	19.8	20.6
156	20211025BS06	1	UU试验	13.05	3.61	198	0	-3	35	805	0	36.5	14.09	554.8	187	0	0	1	1	1	17.61	14.58	717.8	163	4.4	574.4	277.4	0	382.9	347.9	0.26	0	-8.81	20.5	19.8	20.6
157	20211025BS06	1	UU试验	13.13	3.62	198	0	-3	35	806.7	0	36.5	14.15	553.3	187	0	0	1	1	1	17.69	14.58	716.3	163	4.39	573.65	276.65	0	382.4	347.4	0.26	0	-8.85	20.4	19.8	20.6
158	20211025BS06	1	UU试验	13.22	3.64	198	0	-3	35	810.1	0	36.5	14.25	555.6	187	0	0	1	1	1	17.81	14.58	718.6	163	4.41	574.8	277.8	0	383.2	348.2	0.26	0	-8.91	20.4	19.8	20.6
159	20211025BS06	1	UU试验	13.3	3.65	198	0	-3	35	812.7	0	36.5	14.32	557.4	187	0	0	1	1	1	17.9	14.65	720.4	163	4.42	575.7	278.7	0	383.8	348.8	0.26	0	-8.95	20.4	19.8	20.6
160	20211025BS06	1	UU试验	13.38	3.66	198	0	-3	35	815.2	0	36.5	14.42	556.5	187	0	0	1	1	1	18.02	14.65	719.5	163	4.41	575.25	278.25	0	383.5	348.5	0.26	0	-9.01	20.4	19.8	20.6
161	20211025BS06	1	UU试验	13.47	3.67	198	0	-3	35	816.9	0	36.5	14.48	557.6	187	0	0	1	1	1	18.1	14.65	720.6	163	4.42	575.8	278.8	0	383.9	348.9	0.26	0	-9.05	20.5	19.8	20.6
162	20211025BS06	1	UU试验	13.55	3.68	198	0	-3	35	820.4	0	36.5	14.58	560	187	0	0	1	1	1	18.23	14.65	723	163	4.44	577	280	0	384.7	349.7	0.26	0	-9.12	20.4	19.8	20.6
163	20211025BS06	1	UU试验	13.63	3.69	198	0	-3	35	822.1	0	36.5	14.65	561.2	187	0	0	1	1	1	18.31	14.72	724.2	163	4.44	577.6	280.6	0	385.1	350.1	0.26	0	-9.16	20.4	19.8	20.6
164	20211025BS06	1	UU试验	13.72	3.7	198	0	-3	36	825.5	0	36.5	14.74	560.8	187	0	0	1	1	1	18.43	14.72	722.8	162	4.46	577.4	280.4	0	384.9	348.9	0.26	0	-9.22	20.5	19.8	20.6
165	20211025BS06	1	UU试验	13.8	3.71	198	0	-3	35	827.2	0	36.5	14.81	562	187	0	0	1	1	1	18.51	14.72	725	163	4.45	578	281	0	385.3	350.3	0.26	0	-9.26	20.4	19.8	20.6
166	20211025BS06	1	UU试验	13.88	3.73	198	0	-3	35	828.9	0	36.5	14.91	563.1	187	0	0	1	1	1	18.64	14.72	726.1	163	4.45	578.55	281.55	0	385.7	350.7	0.26	0	-9.32	20.4	19.8	20.6
167	20211025BS06	1	UU试验	13.97	3.74	198	0	-2	36	831.5	0	36.5	14.98	564.9	187	0	0	1	1	1	18.73	14.79	726.9	162	4.49	579.45	282.45	0	386.3	350.3	0.26	0	-9.37	20.4	19.8	20.6
168	20211025BS06	1	UU试验	14.05	3.75	198	0	-3	36	834.1	0	36.5	15.08	564	187	0	0	1	1	1	18.85	14.79	726	162	4.48	579	282	0	386	350	0.26	0	-9.43	20.4	19.8	20.6
169	20211025BS06	1	UU试验	14.13	3.76	198	0	-3	36	836.6	0	36.5	15.14	565.7	187	0	0	1	1	1	18.93	14.79	727.7	162	4.49	579.85	282.85	0	386.6	350.6	0.26	0	-9.47	20.4	19.8	20.6
170	20211025BS06	1	UU试验	14.22	3.77	198	0	-3	36	840	0	36.5	15.24	568	187	0	0	1	1	1	19.05	14.85	730	162	4.51	581	284	0	387.3	351.3	0.26	0	-9.53	20.4	19.8	20.6
171	20211025BS06	1	UU试验	14.3	3.78	198	0	-3	36	842.6	0	36.5	15.31	567.4	187	0	0	1	1	1	19.14	14.85	729.4	162	4.5	580.7	283.7	0	387.1	351.1	0.26	0	-9.57	20.4	19.8	20.6
172	20211025BS06	1	UU试验	14.38	3.79	198	0	-3	36	844.3	0	36.5	15.41	568.6	187	0	0	1	1	1	19.26	14.85	730.6	162	4.51	581.3	284.3	0	387.5	351.5	0.26	0	-9.63	20.4	19.8	20.6
173	20211025BS06	1	UU试验	14.47	3.8	199	0	-3	36	845.2	0	36.5	15.47	569.2	187	0	0	1	1	1	19.34	14.85	732.2	163	4.49	583.1	284.6	0	388.7	352.7	0.26	0	-9.67	20.4	19.8	20.6
174	20211025BS06	1	UU试验	14.55	3.81	199	0	-3	36	846.9	0	36.5	15.58	570.3	187	0	0	1	1	1	19.48	14.92	733.3	163	4.5	583.65	285.15	0	389.1	353.1	0.26	0	-9.74	20.4	19.8	20.6
175	20211025BS06	1	UU试验	14.63	3.83	199	0	-3	36	847.7	0	36.5	15.64	568.2	187	0	0	1	1	1	19.55	14.92	731.2	163	4.49	582.6	284.1	0	388.4	352.4	0.26	0	-9.78	20.4	19.8	20.6
176	20211025BS06	1	UU试验	14.72	3.84	199	0	-3	36	851.2	0	36.5	15.74	570.5	187	0	0	1	1	1	19.68	14.92	733.5	163	4.5	583.75	285.25	0	389.2	353.2	0.26	0	-9.84	20.4	19.8	20.6
177	20211025BS06	1	UU试验	14.8	3.85	199	0	-3	36	853.7	0	36.5	15.82	572.2	187	0	0	1	1	1	19.77	14.99	735.2	163	4.51	584.6	286.1	0	389.7	353.7	0.26	0	-9.89	20.4	19.8	20.6
178	20211025BS06	1	UU试验	14.88	3.86	199	0	-3	36	856.3	0	36.5	15.92	571.2	187	0	0	1	1	1	19.9	14.99	734.2	163	4.5	584.1	285.6	0	389.4	353.4	0.26	0	-9.95	20.4	19.8	20.6
179	20211025BS06	1	UU试验	14.97	3.87	199	0	-3	36	858.9	0	36.5	15.99	573	187	0	0	1	1	1	19.99	14.99	736	163	4.52	585	286.5	0	390	354	0.26	0	-9.99	20.4	19.8	20.6
180	20211025BS06	1	UU试验	15.05	3.88	199	0	-3	36	860.6	0	38.3	16.1	574.1	187	0	0	1	1	1	20.13	15.06	737.1	163	4.52	585.55	287.05	0	390.4	354.4	0.26	0	-10.07	20.4	19.8	20.6
181	20211025BS06	1	UU试验	15.13	3.89	199	0	-3	36	863.1	0	38.3	16.17	573.1	187	0	0	1	1	1	20.21	15.06	736.1	163	4.52	585.05	286.55	0	390	354	0.26	0	-10.11	20.4	19.8	20.6
182	20211025BS06	1	UU试验	15.22	3.9	199	0	-3	36	865.7	0	38.3	16.28	574.8	187	0	0	1	1	1	20.35	15.06	737.8	163	4.53	585.9	287.4	0	390.6	354.6	0.26	0	-10.18	20.4	19.8	20.6
183	20211025BS06	1	UU试验	15.3	3.91	199	0	-2	36	868.3	0	38.3	16.35	576.6	187	0	0	1	1	1	20.44	15.06	739.6	163	4.54	586.8	288.3	0	391.2	355.2	0.26	0	-10.22	20.4	19.8	20.6
184	20211025BS06	1	UU试验	15.38	3.92	198	0	-3	36	870.8	0	36.5	16.46	578.2	187	0	0	1	1	1	20.58	15.13	740.2	162	4.57	586.1	289.1	0	390.7	354.7	0.26	0	-10.29	20.4	19.8	20.6
185	20211025BS06	1	UU试验	15.47	3.93	199	0	-2	36	872.5	0	38.3	16.52	576.7	187	0	0	1	1	1	20.65	15.13	739.7	163	4.54	586.85	288.35	0	391.2	355.2	0.26	0	-10.32	20.4	19.8	20.6
186	20211025BS06	1	UU试验	15.55	3.94	199	0	-2	36	876	0	38.3	16.63	579	187	0	0	1	1	1	20.79	15.13	742	163	4.55	588	289.5	0	392	356	0.26	0	-10.4	20.4	19.8	20.6
187	20211025BS06	1	UU试验	15.63	3.95	198	0	-3	36	879.4	0	36.5	16.7	581.2	187	0	0	1	1	1	20.88	15.2	743.2	162	4.59	587.6	290.6	0	391.7	355.7	0.25	0	-10.44	20.4	19.8	20.6
188	20211025BS06	1	UU试验	15.72	3.96	199	0	-3	36	881.1	0	38.3	16.81	579.7	187	0	0	1	1	1	21.01	15.2	742.7	163	4.56	588.35	289.85	0	392.2	356.2	0.26	0	-10.51	20.4	19.8	20.6
189	20211025BS06	1	UU试验	15.8	3.97	198	0	-3	36	882.8	0	38.3	16.88	580.8	187	0	0	1	1	1	21.1	15.2	742.8	162	4.59	587.4	290.4	0	391.6	355.6	0.25	0	-10.55	20.4	19.8	20.6
190	20211025BS06	1	UU试验	15.88	3.99	198	0	-3	36	885.4	0	36.5	16.99	582.5	187	0	0	1	1	1	21.24	15.27	744.5	162	4.6	588.25	291.25	0	392.2	356.2	0.25	0	-10.62	20.4	19.8	20.6
191	20211025BS06	1	UU试验	15.97	4	199	0	-2	36	887.9	0	38.3	17.06	581.5	187	0	0	1	1	1	21.33	15.27	744.5	163	4.57	589.25	290.75	0	392.8	356.8	0.25	0	-10.66	20.4	19.8	20.6
192	20211025BS06	1	UU试验	16.05	4.01	199	0	-3	36	890.5	0	38.3	17.17	583.2	187	0	0	1	1	1	21.46	15.27	746.2	163	4.58	590.1	291.6	0	393.4	357.4	0.25	0	-10.73	20.4	19.8	20.6
193	20211025BS06	1	UU试验	16.13	4.02	198	0	-3	36	893.1	0	38.3	17.24	584.9	187	0	0	1	1	1	21.55	15.27	746.9	162	4.61	589.45	292.45	0	393	357	0.25	0	-10.78	20.4	19.8	20.6
194	20211025BS06	1	UU试验	16.22	4.03	199	0	-2	37	896.5	0	38.3	17.35	587.1	187	0	0	1	1	1	21.69	15.34	749.1	162	4.62	592.05	293.55	0	394.7	357.7	0.25	0	-10.85	20.4	19.8	20.6
195	20211025BS06	1	UU试验	16.3	4.04	198	0	-3	36	898.2	0	38.3	17.43	585.5	187	0	0	1	1	1	21.79	15.34	747.5	162	4.61	589.75	292.75	0	393.2	357.2	0.25	0	-10.9	20.4	19.8	20.6
196	20211025BS06	1	UU试验	16.38	4.05	199	0	-2	37	901.6	0	38.3	17.54	587.7	187	0	0	1	1	1	21.93	15.41	749.7	162	4.63	592.35	293.85	0	394.9	357.9	0.25	0	-10.97	20.4	19.8	20.6
197	20211025BS06	1	UU试验	16.47	4.06	199	0	-2	37	902.5	0	38.3	17.61	585.7	187	0	0	1	1	1	22.01	15.41	747.7	162	4.62	591.35	292.85	0	394.2	357.2	0.25	0	-11.01	20.4	19.8	20.6
198	20211025BS06	1	UU试验	16.55	4.07	198	0	-3	36	905.9	0	38.3	17.72	587.9	187	0	0	1	1	1	22.15	15.41	749.9	162	4.63	590.95	293.95	0	394	358	0.25	0	-11.07	20.4	19.8	20.6
199	20211025BS06	1	UU试验	16.63	4.08	198	0	-3	37	907.6	0	38.3	17.79	589	187	0	0	1	1	1	22.24	15.41	750	161	4.66	591.5	294.5	0	394.3	357.3	0.25	0	-11.12	20.4	19.8	20.6
200	20211025BS06	1	UU试验	16.72	4.09	198	0	-3	36	913.6	0	38.3	17.9	592.9	187	0	0	1	1	1	22.37	15.48	754.9	162	4.66	593.45	296.45	0	395.6	359.6	0.25	0	-11.19	20.4	19.8	20.6
201	20211025BS06	1	UU试验	16.8	4.1	199	0	-2	37	914.5	0	38.3	17.97	590.8	187	0	0	1	1	1	22.46	15.48	752.8	162	4.65	593.9	295.4	0	395.9	358.9	0.25	0	-11.23	20.4	19.8	20.6
202	20211025BS06	1	UU试验	16.88	4.11	199	0	-2	37	916.2	0	38.3	18.08	591.9	187	0	0	1	1	1	22.6	15.48	753.9	162	4.65	594.45	295.95	0	396.3	359.3	0.25	0	-11.3	20.4	19.8	20.6
203	20211025BS06	1	UU试验	16.97	4.12	198	0	-3	37	917.9	0	38.3	18.15	593	187	0	0	1	1	1	22.69	15.54	754	161	4.68	593.5	296.5	0	395.7	358.7	0.25	0	-11.35	20.4	19.8	20.6
204	20211025BS06	1	UU试验	17.05	4.13	198	0	-3	37	921.3	0	38.3	18.26	592.9	187	0	0	1	1	1	22.82	15.54	753.9	161	4.68	593.45	296.45	0	395.6	358.6	0.25	0	-11.41	20.4	19.8	20.6
205	20211025BS06	1	UU试验	17.13	4.14	198	0	-3	37	923	0	38.3	18.33	594	187	0	0	1	1	1	22.91	15.54	755	161	4.69	594	297	0	396	359	0.25	0	-11.46	20.4	19.8	20.6
206	20211025BS06	1	UU试验	17.22	4.15	198	0	-3	37	926.4	0	38.3	18.44	596.1	187	0	0	1	1	1	23.05	15.61	757.1	161	4.7	595.05	298.05	0	396.7	359.7	0.25	0	-11.53	20.4	19.8	20.6
207	20211025BS06	1	UU试验	17.3	4.16	199	0	-2	37	928.2	0	38.3	18.51	594.6	187	0	0	1	1	1	23.14	15.61	756.6	162	4.67	595.8	297.3	0	397.2	360.2	0.25	0	-11.57	20.4	19.8	20.6
208	20211025BS06	1	UU试验	17.38	4.17	198	0	-3	37	931.6	0	38.3	18.62	596.8	187	0	0	1	1	1	23.27	15.61	757.8	161	4.71	595.4	298.4	0	396.9	359.9	0.25	0	-11.64	20.4	19.8	20.6
209	20211025BS06	1	UU试验	17.47	4.18	199	0	-2	37	933.3	0	38.3	18.69	597.9	187	0	0	1	1	1	23.36	15.69	759.9	162	4.69	597.45	298.95	0	398.3	361.3	0.25	0	-11.68	20.4	19.8	20.6
210	20211025BS06	1	UU试验	17.55	4.19	199	0	-2	37	935.9	0	38.3	18.79	596.5	187	0	0	1	1	1	23.49	15.69	758.5	162	4.68	596.75	298.25	0	397.8	360.8	0.25	0	-11.75	20.4	19.8	20.6
211	20211025BS06	1	UU试验	17.63	4.2	198	0	-3	37	938.4	0	38.3	18.85	598.1	187	0	0	1	1	1	23.56	15.69	759.1	161	4.71	596.05	299.05	0	397.4	360.4	0.25	0	-11.78	20.4	19.8	20.6
212	20211025BS06	1	UU试验	17.72	4.21	198	0	-2	37	941	0	38.3	18.96	599.7	187	0	0	1	1	1	23.7	15.76	760.7	161	4.72	596.85	299.85	0	397.9	360.9	0.25	0	-11.85	20.4	19.8	20.6
213	20211025BS06	1	UU试验	17.8	4.22	198	0	-2	37	942.7	0	38.3	19.03	598.2	187	0	0	1	1	1	23.79	15.76	759.2	161	4.72	596.1	299.1	0	397.4	360.4	0.25	0	-11.9	20.4	19.8	20.6
214	20211025BS06	1	UU试验	17.88	4.23	198	0	-3	37	944.4	0	38.3	19.13	599.2	187	0	0	1	1	1	23.91	15.76	760.2	161	4.72	596.6	299.6	0	397.7	360.7	0.25	0	-11.96	20.4	19.8	20.6
215	20211025BS06	1	UU试验	17.97	4.24	198	0	-2	37	947	0	38.3	19.2	600.9	187	0	0	1	1	1	24	15.83	761.9	161	4.73	597.45	300.45	0	398.3	361.3	0.25	0	-12	20.4	19.8	20.7
216	20211025BS06	1	UU试验	18.05	4.25	198	0	-3	37	948.7	0	38.3	19.3	599.3	187	0	0	1	1	1	24.13	15.83	760.3	161	4.72	596.65	299.65	0	397.8	360.8	0.25	0	-12.07	20.4	19.8	20.6
217	20211025BS06	1	UU试验	18.13	4.26	198	0	-3	37	950.4	0	38.3	19.37	600.4	187	0	0	1	1	1	24.21	15.83	761.4	161	4.73	597.2	300.2	0	398.1	361.1	0.25	0	-12.11	20.4	19.8	20.7
218	20211025BS06	1	UU试验	18.22	4.27	199	0	-2	37	953.8	0	38.3	19.47	602.5	187	0	0	1	1	1	24.34	15.9	764.5	162	4.72	599.75	301.25	0	399.8	362.8	0.25	0	-12.17	20.4	19.8	20.6
219	20211025BS06	1	UU试验	18.3	4.28	198	0	-3	37	955.5	0	38.3	19.53	600.9	187	0	0	1	1	1	24.41	15.9	761.9	161	4.73	597.45	300.45	0	398.3	361.3	0.25	0	-12.21	20.4	19.8	20.6
220	20211025BS06	1	UU试验	18.38	4.29	198	0	-3	37	958.1	0	38.3	19.63	602.6	187	0	0	1	1	1	24.54	15.9	763.6	161	4.74	598.3	301.3	0	398.9	361.9	0.25	0	-12.27	20.4	19.8	20.7
221	20211025BS06	1	UU试验	18.47	4.3	198	0	-2	37	958.9	0	38.3	19.7	603.1	187	0	0	1	1	1	24.63	15.9	764.1	161	4.75	598.55	301.55	0	399	362	0.25	0	-12.32	20.4	19.8	20.7
222	20211025BS06	1	UU试验	18.55	4.31	198	0	-3	37	960.7	0	38.3	19.8	604.2	187	0	0	1	1	1	24.75	15.97	765.2	161	4.75	599.1	302.1	0	399.4	362.4	0.25	0	-12.38	20.4	19.8	20.6
223	20211025BS06	1	UU试验	18.63	4.32	198	0	-2	37	962.4	0	38.3	19.87	602.6	187	0	0	1	1	1	24.84	15.97	763.6	161	4.74	598.3	301.3	0	398.9	361.9	0.25	0	-12.42	20.4	19.8	20.7
224	20211025BS06	1	UU试验	18.72	4.33	198	0	-3	37	964.9	0	38.3	19.96	604.2	187	0	0	1	1	1	24.95	15.97	765.2	161	4.75	599.1	302.1	0	399.4	362.4	0.25	0	-12.48	20.4	19.8	20.6
225	20211025BS06	1	UU试验	18.8	4.34	198	0	-2	37	966.6	0	38.3	20.03	605.3	187	0	0	1	1	1	25.04	16.04	766.3	161	4.76	599.65	302.65	0	399.8	362.8	0.25	0	-12.52	20.4	19.8	20.7
226	20211025BS06	1	UU试验	18.88	4.35	198	0	-2	37	969.2	0	38.3	20.13	604.2	187	0	0	1	1	1	25.16	16.04	765.2	161	4.75	599.1	302.1	0	399.4	362.4	0.25	0	-12.58	20.4	19.8	20.7
227	20211025BS06	1	UU试验	18.97	4.36	198	0	-3	37	970.9	0	38.3	20.19	605.3	187	0	0	1	1	1	25.24	16.04	766.3	161	4.76	599.65	302.65	0	399.8	362.8	0.25	0	-12.62	20.4	19.8	20.6
228	20211025BS06	1	UU试验	19.05	4.36	198	0	-3	37	972.6	0	38.3	20.3	606.4	187	0	0	1	1	1	25.38	16.11	767.4	161	4.77	600.2	303.2	0	400.1	363.1	0.25	0	-12.69	20.4	19.8	20.7
229	20211025BS06	1	UU试验	19.13	4.37	198	0	-3	37	974.3	0	38.3	20.36	604.8	187	0	0	1	1	1	25.45	16.11	765.8	161	4.76	599.4	302.4	0	399.6	362.6	0.25	0	-12.73	20.4	19.8	20.7
230	20211025BS06	1	UU试验	19.22	4.38	198	0	-3	37	975.2	0	38.3	20.46	605.3	187	0	0	1	1	1	25.58	16.11	766.3	161	4.76	599.65	302.65	0	399.8	362.8	0.25	0	-12.79	20.4	19.8	20.6
231	20211025BS06	1	UU试验	19.3	4.39	198	0	-3	37	976.9	0	38.3	20.53	606.4	187	0	0	1	1	1	25.66	16.11	767.4	161	4.77	600.2	303.2	0	400.1	363.1	0.25	0	-12.83	20.4	19.8	20.6
232	20211025BS06	1	UU试验	19.38	4.4	198	0	-3	37	978.6	0	38.3	20.63	607.4	187	0	0	1	1	1	25.79	16.18	768.4	161	4.77	600.7	303.7	0	400.5	363.5	0.25	0	-12.9	20.4	19.8	20.6
233	20211025BS06	1	UU试验	19.47	4.41	198	0	-3	37	980.3	0	38.3	20.7	605.9	187	0	0	1	1	1	25.88	16.18	766.9	161	4.76	599.95	302.95	0	400	363	0.25	0	-12.94	20.4	19.8	20.6
234	20211025BS06	1	UU试验	19.55	4.42	198	0	-2	37	982	0	38.3	20.81	606.9	187	0	0	1	1	1	26.01	16.25	767.9	161	4.77	600.45	303.45	0	400.3	363.3	0.25	0	-13.01	20.4	19.8	20.6
235	20211025BS06	1	UU试验	19.63	4.43	198	0	-3	37	983.8	0	38.3	20.87	605.4	187	0	0	1	1	1	26.09	16.25	766.4	161	4.76	599.7	302.7	0	399.8	362.8	0.25	0	-13.05	20.4	19.8	20.6
236	20211025BS06	1	UU试验	19.72	4.44	198	0	-3	38	984.6	0	38.3	20.98	605.9	187	0	0	1	1	1	26.23	16.25	765.9	160	4.79	599.95	302.95	0	400	362	0.25	0	-13.12	20.4	19.8	20.6
237	20211025BS06	1	UU试验	19.8	4.45	199	0	-2	38	986.3	0	40.1	21.06	607	187	0	0	1	1	1	26.33	16.32	768	161	4.77	602	303.5	0	401.3	363.3	0.25	0	-13.17	20.4	19.8	20.6
238	20211025BS06	1	UU试验	19.88	4.46	198	0	-3	37	989.7	0	38.3	21.16	606.4	187	0	0	1	1	1	26.45	16.32	767.4	161	4.77	600.2	303.2	0	400.1	363.1	0.25	0	-13.23	20.4	19.8	20.6
239	20211025BS06	1	UU试验	19.97	4.47	198	0	-3	38	990.6	0	38.3	21.23	607	187	0	0	1	1	1	26.54	16.32	767	160	4.79	600.5	303.5	0	400.3	362.3	0.25	0	-13.27	20.4	19.8	20.6
240	20211025BS06	1	UU试验	20.05	4.48	198	0	-3	37	993.2	0	38.3	21.34	608.6	187	0	0	1	1	1	26.68	16.39	769.6	161	4.78	601.3	304.3	0	400.9	363.9	0.25	0	-13.34	20.4	19.8	20.6
241	20211025BS06	1	UU试验	20.13	4.49	199	0	-2	38	994.9	0	40.1	21.41	607	187	0	0	1	1	1	26.76	16.39	768	161	4.77	602	303.5	0	401.3	363.3	0.25	0	-13.38	20.4	19.8	20.6
242	20211025BS06	1	UU试验	20.22	4.5	199	0	-2	38	998.3	0	38.3	21.51	609.1	187	0	0	1	1	1	26.89	16.39	770.1	161	4.78	603.05	304.55	0	402	364	0.25	0	-13.45	20.4	19.8	20.6
243	20211025BS06	1	UU试验	20.3	4.51	198	0	-3	37	1000.9	0	38.3	21.59	610.7	187	0	0	1	1	1	26.99	16.47	771.7	161	4.79	602.35	305.35	0	401.6	364.6	0.24	0	-13.5	20.4	19.8	20.6
244	20211025BS06	1	UU试验	20.38	4.51	198	0	-2	38	1003.4	0	38.3	21.69	609.2	187	0	0	1	1	1	27.11	16.47	769.2	160	4.81	601.6	304.6	0	401.1	363.1	0.25	0	-13.56	20.4	19.8	20.6
245	20211025BS06	1	UU试验	20.47	4.52	198	0	-2	38	1005.1	0	40.1	21.76	610.3	187	0	0	1	1	1	27.2	16.47	770.3	160	4.81	602.15	305.15	0	401.4	363.4	0.24	0	-13.6	20.4	19.8	20.6
246	20211025BS06	1	UU试验	20.55	4.53	198	0	-3	37	1006.9	0	38.3	21.87	611.4	187	0	0	1	1	1	27.34	16.54	772.4	161	4.8	602.7	305.7	0	401.8	364.8	0.24	0	-13.67	20.4	19.8	20.6
247	20211025BS06	1	UU试验	20.63	4.54	198	0	-3	38	1008.6	0	38.3	21.95	609.8	187	0	0	1	1	1	27.44	16.54	769.8	160	4.81	601.9	304.9	0	401.3	363.3	0.25	0	-13.72	20.4	19.8	20.6
248	20211025BS06	1	UU试验	20.72	4.55	198	0	-3	38	1012	0	38.3	22.06	611.9	187	0	0	1	1	1	27.58	16.54	771.9	160	4.82	602.95	305.95	0	402	364	0.24	0	-13.79	20.4	19.8	20.6
249	20211025BS06	1	UU试验	20.8	4.56	198	0	-3	38	1012	0	38.3	22.13	611.9	187	0	0	1	1	1	27.66	16.61	771.9	160	4.82	602.95	305.95	0	402	364	0.24	0	-13.83	20.4	19.8	20.6
250	20211025BS06	1	UU试验	20.88	4.57	198	0	-3	38	1013.7	0	40.1	22.24	610.3	187	0	0	1	1	1	27.8	16.61	770.3	160	4.81	602.15	305.15	0	401.4	363.4	0.24	0	-13.9	20.4	19.8	20.6
251	20211025BS06	1	UU试验	20.97	4.58	198	0	-3	38	1015.4	0	38.3	22.32	611.3	187	0	0	1	1	1	27.9	16.61	771.3	160	4.82	602.65	305.65	0	401.8	363.8	0.24	0	-13.95	20.4	19.8	20.6
252	20211025BS06	1	UU试验	21.05	4.59	199	0	-2	38	1018	0	40.1	22.42	612.9	187	0	0	1	1	1	28.02	16.68	773.9	161	4.81	604.95	306.45	0	403.3	365.3	0.25	0	-14.01	20.4	19.8	20.6
253	20211025BS06	1	UU试验	21.13	4.6	198	0	-3	38	1020.5	0	38.3	22.49	611.8	187	0	0	1	1	1	28.11	16.68	771.8	160	4.82	602.9	305.9	0	401.9	363.9	0.24	0	-14.06	20.4	19.8	20.6
254	20211025BS06	1	UU试验	21.22	4.61	198	0	-3	38	1023.1	0	38.3	22.61	613.4	187	0	0	1	1	1	28.26	16.76	773.4	160	4.83	603.7	306.7	0	402.5	364.5	0.24	0	-14.13	20.4	19.8	20.6
255	20211025BS06	1	UU试验	21.3	4.62	198	0	-3	38	1024.8	0	40.1	22.68	611.5	187	0	0	1	1	1	28.35	16.76	771.5	160	4.82	602.75	305.75	0	401.8	363.8	0.24	0	-14.18	20.4	19.8	20.6
256	20211025BS06	1	UU试验	21.38	4.62	198	0	-2	38	1026.5	0	40.1	22.78	612.5	187	0	0	1	1	1	28.48	16.76	772.5	160	4.83	603.25	306.25	0	402.2	364.2	0.24	0	-14.24	20.4	19.8	20.6
257	20211025BS06	1	UU试验	21.47	4.63	198	0	-2	38	1028.2	0	40.1	22.86	613.5	187	0	0	1	1	1	28.58	16.83	773.5	160	4.83	603.75	306.75	0	402.5	364.5	0.24	0	-14.29	20.4	19.8	20.6
258	20211025BS06	1	UU试验	21.55	4.64	198	0	-2	38	1030.8	0	40.1	22.97	612.5	187	0	0	1	1	1	28.71	16.83	772.5	160	4.83	603.25	306.25	0	402.2	364.2	0.24	0	-14.36	20.4	19.8	20.6
259	20211025BS06	1	UU试验	21.63	4.65	198	0	-3	38	1031.7	0	40.1	23.04	613	187	0	0	1	1	1	28.8	16.83	773	160	4.83	603.5	306.5	0	402.3	364.3	0.24	0	-14.4	20.4	19.8	20.6
260	20211025BS06	1	UU试验	21.72	4.66	198	0	-3	38	1034.2	0	40.1	23.15	614.5	187	0	0	1	1	1	28.94	16.9	774.5	160	4.84	604.25	307.25	0	402.8	364.8	0.24	0	-14.47	20.4	19.8	20.6
261	20211025BS06	1	UU试验	21.8	4.67	198	0	-2	38	1035.1	0	40.1	23.23	612.5	187	0	0	1	1	1	29.04	16.9	772.5	160	4.83	603.25	306.25	0	402.2	364.2	0.24	0	-14.52	20.4	19.8	20.6
262	20211025BS06	1	UU试验	21.88	4.68	198	0	-3	38	1036.8	0	38.3	23.33	613.5	187	0	0	1	1	1	29.16	16.97	773.5	160	4.83	603.75	306.75	0	402.5	364.5	0.24	0	-14.58	20.4	19.8	20.6
263	20211025BS06	1	UU试验	21.97	4.69	198	0	-3	38	1038.5	0	38.3	23.4	612	187	0	0	1	1	1	29.25	16.97	772	160	4.83	603	306	0	402	364	0.24	0	-14.63	20.4	19.8	20.6
264	20211025BS06	1	UU试验	22.05	4.7	198	0	-2	38	1041.9	0	40.1	23.51	614	187	0	0	1	1	1	29.39	16.97	774	160	4.84	604	307	0	402.7	364.7	0.24	0	-14.7	20.4	19.8	20.6
265	20211025BS06	1	UU试验	22.13	4.7	198	0	-3	38	1044.5	0	38.3	23.58	615.5	187	0	0	1	1	1	29.48	17.05	775.5	160	4.85	604.75	307.75	0	403.2	365.2	0.24	0	-14.74	20.4	19.8	20.6
266	20211025BS06	1	UU试验	22.22	4.71	198	0	-2	38	1047.1	0	40.1	23.68	614.1	187	0	0	1	1	1	29.6	17.05	774.1	160	4.84	604.05	307.05	0	402.7	364.7	0.24	0	-14.8	20.4	19.8	20.6
267	20211025BS06	1	UU试验	22.3	4.72	198	0	-3	38	1048.8	0	40.1	23.75	615.1	187	0	0	1	1	1	29.69	17.05	775.1	160	4.84	604.55	307.55	0	403	365	0.24	0	-14.85	20.4	19.8	20.6
268	20211025BS06	1	UU试验	22.38	4.73	198	0	-2	38	1049.6	0	40.1	23.86	615.6	187	0	0	1	1	1	29.83	17.12	775.6	160	4.85	604.8	307.8	0	403.2	365.2	0.24	0	-14.92	20.4	19.8	20.6
269	20211025BS06	1	UU试验	22.47	4.74	198	0	-3	38	1051.3	0	40.1	23.93	614.1	187	0	0	1	1	1	29.91	17.12	774.1	160	4.84	604.05	307.05	0	402.7	364.7	0.24	0	-14.96	20.4	19.8	20.6
270	20211025BS06	1	UU试验	22.55	4.75	198	0	-3	38	1053.9	0	40.1	24.03	615.6	187	0	0	1	1	1	30.04	17.12	775.6	160	4.85	604.8	307.8	0	403.2	365.2	0.24	0	-15.02	20.4	19.8	20.6
271	20211025BS06	1	UU试验	22.63	4.76	198	0	-3	38	1054.8	0	38.3	24.09	616.1	187	0	0	1	1	1	30.11	17.19	776.1	160	4.85	605.05	308.05	0	403.4	365.4	0.24	0	-15.06	20.4	19.8	20.6
272	20211025BS06	1	UU试验	22.72	4.77	198	0	-2	38	1057.3	0	40.1	24.2	615.1	187	0	0	1	1	1	30.25	17.19	775.1	160	4.84	604.55	307.55	0	403	365	0.24	0	-15.13	20.4	19.8	20.6
273	20211025BS06	1	UU试验	22.8	4.77	198	0	-3	38	1059	0	40.1	24.26	616.1	187	0	0	1	1	1	30.33	17.19	776.1	160	4.85	605.05	308.05	0	403.4	365.4	0.24	0	-15.17	20.4	19.8	20.6
274	20211025BS06	1	UU试验	22.88	4.78	198	0	-2	38	1060.7	0	40.1	24.37	617	187	0	0	1	1	1	30.46	17.27	777	160	4.86	605.5	308.5	0	403.7	365.7	0.24	0	-15.23	20.4	19.8	20.6
275	20211025BS06	1	UU试验	22.97	4.79	198	0	-3	38	1061.6	0	40.1	24.43	614.7	187	0	0	1	1	1	30.54	17.27	774.7	160	4.84	604.35	307.35	0	402.9	364.9	0.24	0	-15.27	20.4	19.8	20.6
276	20211025BS06	1	UU试验	23.05	4.8	198	0	-2	38	1062.5	0	40.1	24.53	615.2	187	0	0	1	1	1	30.66	17.34	775.2	160	4.85	604.6	307.6	0	403.1	365.1	0.24	0	-15.33	20.4	19.8	20.6
277	20211025BS06	1	UU试验	23.13	4.81	198	0	-2	38	1063.3	0	40.1	24.6	613.2	187	0	0	1	1	1	30.75	17.34	773.2	160	4.83	603.6	306.6	0	402.4	364.4	0.24	0	-15.38	20.4	19.9	20.6
278	20211025BS06	1	UU试验	23.22	4.82	198	0	-3	38	1065	0	40.1	24.7	614.2	187	0	0	1	1	1	30.88	17.34	774.2	160	4.84	604.1	307.1	0	402.7	364.7	0.24	0	-15.44	20.4	19.8	20.6
279	20211025BS06	1	UU试验	23.3	4.83	198	0	-3	38	1066.7	0	40.1	24.76	615.2	187	0	0	1	1	1	30.95	17.41	775.2	160	4.85	604.6	307.6	0	403.1	365.1	0.24	0	-15.48	20.4	19.9	20.6
280	20211025BS06	1	UU试验	23.38	4.84	198	0	-2	38	1069.3	0	40.1	24.86	614.2	187	0	0	1	1	1	31.08	17.41	774.2	160	4.84	604.1	307.1	0	402.7	364.7	0.24	0	-15.54	20.4	19.9	20.7
281	20211025BS06	1	UU试验	23.47	4.84	198	0	-3	38	1069.3	0	40.1	24.93	614.2	187	0	0	1	1	1	31.16	17.41	774.2	160	4.84	604.1	307.1	0	402.7	364.7	0.24	0	-15.58	20.4	19.8	20.6
282	20211025BS06	1	UU试验	23.55	4.85	198	0	-2	38	1072.7	0	40.1	25.03	616.1	187	0	0	1	1	1	31.29	17.49	776.1	160	4.85	605.05	308.05	0	403.4	365.4	0.24	0	-15.65	20.4	19.9	20.7
283	20211025BS06	1	UU试验	23.63	4.86	198	0	-3	38	1073.6	0	40.1	25.09	613.8	187	0	0	1	1	1	31.36	17.49	773.8	160	4.84	603.9	306.9	0	402.6	364.6	0.24	0	-15.68	20.4	19.8	20.6
284	20211025BS06	1	UU试验	23.72	4.87	198	0	-3	38	1075.3	0	40.1	25.19	614.8	187	0	0	1	1	1	31.49	17.49	774.8	160	4.84	604.4	307.4	0	402.9	364.9	0.24	0	-15.75	20.4	19.8	20.6
285	20211025BS06	1	UU试验	23.8	4.88	198	0	-3	38	1077	0	40.1	25.26	615.8	187	0	0	1	1	1	31.58	17.56	775.8	160	4.85	604.9	307.9	0	403.3	365.3	0.24	0	-15.79	20.4	19.8	20.6
286	20211025BS06	1	UU试验	23.88	4.89	198	0	-3	38	1078.7	0	40.1	25.36	614.3	187	0	0	1	1	1	31.7	17.56	774.3	160	4.84	604.15	307.15	0	402.8	364.8	0.24	0	-15.85	20.4	19.8	20.6
287	20211025BS06	1	UU试验	23.97	4.9	198	0	-2	38	1079.6	0	40.1	25.43	614.8	187	0	0	1	1	1	31.79	17.56	774.8	160	4.84	604.4	307.4	0	402.9	364.9	0.24	0	-15.9	20.4	19.8	20.6
288	20211025BS06	1	UU试验	24.05	4.9	198	0	-2	38	1079.6	0	40.1	25.53	614.8	187	0	0	1	1	1	31.91	17.64	774.8	160	4.84	604.4	307.4	0	402.9	364.9	0.24	0	-15.96	20.4	19.9	20.7
289	20211025BS06	1	UU试验	24.13	4.91	198	0	-3	38	1079.6	0	40.1	25.59	612	187	0	0	1	1	1	31.99	17.64	772	160	4.83	603	306	0	402	364	0.24	0	-16	20.4	19.8	20.6
290	20211025BS06	1	UU试验	24.22	4.92	198	0	-2	38	1080.4	0	40.1	25.69	612.5	187	0	0	1	1	1	32.11	17.71	772.5	160	4.83	603.25	306.25	0	402.2	364.2	0.24	0	-16.06	20.4	19.8	20.6
291	20211025BS06	1	UU试验	24.3	4.93	198	0	-3	38	1082.1	0	40.1	25.76	611	187	0	0	1	1	1	32.2	17.71	771	160	4.82	602.5	305.5	0	401.7	363.7	0.24	0	-16.1	20.4	19.8	20.6
292	20211025BS06	1	UU试验	24.38	4.94	198	0	-2	38	1083.8	0	40.1	25.87	612	187	0	0	1	1	1	32.34	17.71	772	160	4.83	603	306	0	402	364	0.24	0	-16.17	20.4	19.8	20.6
293	20211025BS06	1	UU试验	24.47	4.95	198	0	-2	38	1084.7	0	40.1	25.93	612.5	187	0	0	1	1	1	32.41	17.79	772.5	160	4.83	603.25	306.25	0	402.2	364.2	0.24	0	-16.2	20.4	19.8	20.6
294	20211025BS06	1	UU试验	24.55	4.95	198	0	-3	38	1086.4	0	40.1	26.04	610.7	187	0	0	1	1	1	32.55	17.79	770.7	160	4.82	602.35	305.35	0	401.6	363.6	0.24	0	-16.28	20.4	19.8	20.6
295	20211025BS06	1	UU试验	24.63	4.96	198	0	-2	38	1088.1	0	40.1	26.11	611.6	187	0	0	1	1	1	32.64	17.79	771.6	160	4.82	602.8	305.8	0	401.9	363.9	0.24	0	-16.32	20.4	19.8	20.6
296	20211025BS06	1	UU试验	24.72	4.97	198	0	-2	39	1089.8	0	40.1	26.22	612.6	187	0	0	1	1	1	32.78	17.86	771.6	159	4.85	603.3	306.3	0	402.2	363.2	0.24	0	-16.39	20.4	19.9	20.7
297	20211025BS06	1	UU试验	24.8	4.98	198	0	-3	38	1091.5	0	40.1	26.29	611.1	187	0	0	1	1	1	32.86	17.86	771.1	160	4.82	602.55	305.55	0	401.7	363.7	0.24	0	-16.43	20.4	19.8	20.6
298	20211025BS06	1	UU试验	24.88	4.99	198	0	-2	38	1094.1	0	40.1	26.4	612.6	187	0	0	1	1	1	33	17.94	772.6	160	4.83	603.3	306.3	0	402.2	364.2	0.24	0	-16.5	20.4	19.8	20.6
299	20211025BS06	1	UU试验	24.97	5	198	0	-3	38	1095.8	0	40.1	26.48	610.8	187	0	0	1	1	1	33.1	17.94	770.8	160	4.82	602.4	305.4	0	401.6	363.6	0.24	0	-16.55	20.4	19.8	20.6
300	20211025BS06	1	UU试验	25.05	5	198	0	-3	38	1098.4	0	40.1	26.58	612.3	187	0	0	1	1	1	33.23	18.01	772.3	160	4.83	603.15	306.15	0	402.1	364.1	0.24	0	-16.61	20.4	19.8	20.6
301	20211025BS06	1	UU试验	25.13	5.01	198	0	-2	39	1100.1	0	40.1	26.65	610.8	187	0	0	1	1	1	33.31	18.01	769.8	159	4.84	602.4	305.4	0	401.6	362.6	0.24	0	-16.66	20.4	19.8	20.6
302	20211025BS06	1	UU试验	25.22	5.02	198	0	-3	38	1101	0	40.1	26.76	611.3	187	0	0	1	1	1	33.45	18.01	771.3	160	4.82	602.65	305.65	0	401.8	363.8	0.24	0	-16.73	20.4	19.8	20.6
303	20211025BS06	1	UU试验	25.3	5.03	199	0	-2	39	1101.8	0	40.1	26.84	611.8	187	0	0	1	1	1	33.55	18.09	771.8	160	4.82	604.4	305.9	0	402.9	363.9	0.25	0	-16.77	20.4	19.9	20.7
304	20211025BS06	1	UU试验	25.38	5.04	199	0	-2	39	1105.2	0	40.1	26.94	610.9	187	0	0	1	1	1	33.68	18.09	770.9	160	4.82	603.95	305.45	0	402.6	363.6	0.25	0	-16.84	20.4	19.9	20.7
305	20211025BS06	1	UU试验	25.47	5.05	198	0	-3	39	1106.1	0	40.1	27.01	611.4	187	0	0	1	1	1	33.76	18.09	770.4	159	4.85	602.7	305.7	0	401.8	362.8	0.24	0	-16.88	20.4	19.8	20.6
306	20211025BS06	1	UU试验	25.55	5.05	199	0	-2	39	1109.5	0	40.1	27.12	613.3	187	0	0	1	1	1	33.9	18.16	773.3	160	4.83	605.15	306.65	0	403.4	364.4	0.24	0	-16.95	20.4	19.9	20.7
307	20211025BS06	1	UU试验	25.63	5.06	199	0	-2	39	1111.2	0	40.1	27.19	611.9	187	0	0	1	1	1	33.99	18.16	771.9	160	4.82	604.45	305.95	0	403	364	0.25	0	-17	20.4	19.8	20.6
