# Supplementary material for: Effect of freeze‒thaw cycles on root–Soil composite mechanical properties and slope stability
Source: PLoS One. 2024 Apr 25;19(4):e0302409. doi: 10.1371/journal.pone.0302409 (PMC11045164; doi:10.1371/journal.pone.0302409)
Supplement: S1 File — (ZIP) [file pone.0302409.s001.zip › Original data/original data/三轴/200kpa/200kpa改/(D6G9,200kpa)20211023BS06_uu_1.xlsx]

## Sheet: _20211023BS06_uu_1
ID	GCID	SpecimenID	TstMode	TimeMin	Squareroot	WeiYa	wytb	FanYa1	KongYa	CR	fytb	TiBian	ZhouXWeiYi	Q1dQ3	TargetWY	TargetFY1	TargetZYLC	TargetStrainSpd	TargetSYWD	TargetZTWD	E1	TuArea	Q11	Q31	Q11cQ31	HalfQ1pQ3	HalfQ1dQ3	Saturation	HalfQ11pQ31	Q1	K0	Ev	Er	sywd	ttwd	ztwd
1	20211023BS06	1	UU试验	0	0	198	0	5	0	0	0	18.2	0	4.7	186	0	0	1	1	1	0	12	0	0	0	0	0	0	0	0	0	0	0	21.4	20.4	21.4
2	20211023BS06	1	UU试验	0.07	0.26	197	0	-3	16	7.7	0	18.2	0	6.4	186	0	0	1	1	1	0	12	187.4	181	1.04	298.7	3.2	0	199.1	183.1	0.97	0	0	21.4	20.4	21.4
3	20211023BS06	1	UU试验	0.12	0.34	198	0	-3	16	20.5	0	18.2	0.06	17.1	186	0	0	1	1	1	0.08	12	199.1	182	1.09	305.55	8.55	0	203.7	187.7	0.92	0	-0.04	21.4	20.4	21.4
4	20211023BS06	1	UU试验	0.22	0.47	198	0	-3	16	34.2	0	18.2	0.17	28.5	186	0	0	1	1	1	0.21	12	210.5	182	1.16	311.25	14.25	0	207.5	191.5	0.87	0	-0.11	21.4	20.4	21.4
5	20211023BS06	1	UU试验	0.27	0.52	198	0	-3	16	38.5	0	18.2	0.21	32.1	186	0	0	1	1	1	0.26	12.06	214.1	182	1.18	313.05	16.05	0	208.7	192.7	0.86	0	-0.13	21.4	20.4	21.4
6	20211023BS06	1	UU试验	0.35	0.59	198	0	-3	16	43.6	0	18.2	0.32	36.2	186	0	0	1	1	1	0.4	12.06	218.2	182	1.2	315.1	18.1	0	210.1	194.1	0.85	0	-0.2	21.4	20.4	21.4
7	20211023BS06	1	UU试验	0.38	0.62	197	0	-3	16	45.3	0	18.2	0.35	37.6	186	0	0	1	1	1	0.44	12.06	218.6	181	1.21	314.3	18.8	0	209.5	193.5	0.84	0	-0.22	21.4	20.4	21.4
8	20211023BS06	1	UU试验	0.47	0.68	197	0	-3	16	47.9	0	18.2	0.43	39.7	186	0	0	1	1	1	0.54	12.06	220.7	181	1.22	315.35	19.85	0	210.2	194.2	0.83	0	-0.27	21.4	20.4	21.4
9	20211023BS06	1	UU试验	0.55	0.74	197	0	-3	16	50.5	0	18.2	0.54	41.9	186	0	0	1	1	1	0.68	12.06	222.9	181	1.23	316.45	20.95	0	211	195	0.82	0	-0.34	21.4	20.4	21.4
10	20211023BS06	1	UU试验	0.63	0.8	197	0	-3	16	50.5	0	18.2	0.61	41.9	186	0	0	1	1	1	0.76	12.06	222.9	181	1.23	316.45	20.95	0	211	195	0.82	0	-0.38	21.4	20.4	21.4
11	20211023BS06	1	UU试验	0.72	0.85	198	0	-2	17	54.7	0	18.2	0.71	45.4	186	0	0	1	1	1	0.89	12.12	226.4	181	1.25	319.7	22.7	0	213.1	196.1	0.81	0	-0.45	21.4	20.4	21.4
12	20211023BS06	1	UU试验	0.8	0.89	197	0	-3	17	57.3	0	18.2	0.79	47.3	186	0	0	1	1	1	0.99	12.12	227.3	180	1.26	319.15	23.65	0	212.8	195.8	0.81	0	-0.5	21.4	20.4	21.4
13	20211023BS06	1	UU试验	0.88	0.94	197	0	-3	17	60.7	0	18.2	0.91	50.1	186	0	0	1	1	1	1.14	12.12	230.1	180	1.28	320.55	25.05	0	213.7	196.7	0.8	0	-0.57	21.4	20.4	21.4
14	20211023BS06	1	UU试验	0.97	0.98	197	0	-3	17	64.2	0	18.2	0.98	53	186	0	0	1	1	1	1.23	12.12	233	180	1.29	322	26.5	0	214.7	197.7	0.79	0	-0.62	21.4	20.4	21.4
15	20211023BS06	1	UU试验	1.05	1.02	198	0	-2	17	71.9	0	20.1	1.1	59.3	186	0	0	1	1	1	1.38	12.19	240.3	181	1.33	326.65	29.65	0	217.8	200.8	0.77	0	-0.69	21.4	20.5	21.4
16	20211023BS06	1	UU试验	1.13	1.06	197	0	-3	17	74.4	0	18.2	1.18	61	186	0	0	1	1	1	1.48	12.19	241	180	1.34	326	30.5	0	217.3	200.3	0.76	0	-0.74	21.4	20.5	21.4
17	20211023BS06	1	UU试验	1.22	1.1	198	0	-2	17	77	0	20.1	1.29	63.2	186	0	0	1	1	1	1.61	12.19	244.2	181	1.35	328.6	31.6	0	219.1	202.1	0.76	0	-0.81	21.4	20.5	21.4
18	20211023BS06	1	UU试验	1.3	1.14	197	0	-3	17	77.8	0	18.2	1.37	63.8	186	0	0	1	1	1	1.71	12.19	243.8	180	1.35	327.4	31.9	0	218.3	201.3	0.76	0	-0.86	21.4	20.5	21.4
19	20211023BS06	1	UU试验	1.38	1.18	198	0	-3	17	80.4	0	18.2	1.49	66	186	0	0	1	1	1	1.86	12.25	247	181	1.36	330	33	0	220	203	0.75	0	-0.93	21.4	20.5	21.4
20	20211023BS06	1	UU试验	1.47	1.21	197	0	-3	17	82.1	0	18.2	1.57	67	186	0	0	1	1	1	1.96	12.25	247	180	1.37	329	33.5	0	219.3	202.3	0.75	0	-0.98	21.4	20.5	21.4
21	20211023BS06	1	UU试验	1.55	1.24	198	0	-3	17	83	0	20.1	1.68	67.8	186	0	0	1	1	1	2.1	12.25	248.8	181	1.37	330.9	33.9	0	220.6	203.6	0.74	0	-1.05	21.4	20.5	21.3
22	20211023BS06	1	UU试验	1.63	1.28	198	0	-2	17	83	0	20.1	1.76	67.8	186	0	0	1	1	1	2.2	12.25	248.8	181	1.37	330.9	33.9	0	220.6	203.6	0.74	0	-1.1	21.4	20.5	21.3
23	20211023BS06	1	UU试验	1.72	1.31	197	0	-3	17	84.7	0	20.1	1.87	69.1	186	0	0	1	1	1	2.34	12.31	249.1	180	1.38	330.05	34.55	0	220	203	0.74	0	-1.17	21.4	20.5	21.3
24	20211023BS06	1	UU试验	1.8	1.34	198	0	-3	18	85.5	0	20.1	1.95	69.5	186	0	0	1	1	1	2.44	12.31	249.5	180	1.39	331.75	34.75	0	221.2	203.2	0.74	0	-1.22	21.4	20.5	21.3
25	20211023BS06	1	UU试验	1.88	1.37	198	0	-3	18	85.5	0	20.1	2.07	69.5	186	0	0	1	1	1	2.59	12.31	249.5	180	1.39	331.75	34.75	0	221.2	203.2	0.74	0	-1.3	21.4	20.5	21.3
26	20211023BS06	1	UU试验	1.97	1.4	198	0	-3	18	84.7	0	20.1	2.15	68.8	186	0	0	1	1	1	2.69	12.31	248.8	180	1.38	331.4	34.4	0	220.9	202.9	0.74	0	-1.35	21.4	20.5	21.3
27	20211023BS06	1	UU试验	2.05	1.43	197	0	-3	18	85.5	0	20.1	2.26	69.5	186	0	0	1	1	1	2.83	12.37	248.5	179	1.39	330.25	34.75	0	220.2	202.2	0.74	0	-1.42	21.4	20.5	21.3
28	20211023BS06	1	UU试验	2.13	1.46	197	0	-3	18	85.5	0	20.1	2.34	69.1	186	0	0	1	1	1	2.93	12.37	248.1	179	1.39	330.05	34.55	0	220	202	0.74	0	-1.47	21.4	20.5	21.3
29	20211023BS06	1	UU试验	2.22	1.49	198	0	-2	18	86.4	0	20.1	2.46	69.8	186	0	0	1	1	1	3.08	12.37	249.8	180	1.39	331.9	34.9	0	221.3	203.3	0.74	0	-1.54	21.4	20.5	21.3
30	20211023BS06	1	UU试验	2.3	1.52	197	0	-3	18	86.4	0	20.1	2.55	69.8	186	0	0	1	1	1	3.19	12.37	248.8	179	1.39	330.4	34.9	0	220.3	202.3	0.74	0	-1.6	21.4	20.5	21.3
31	20211023BS06	1	UU试验	2.38	1.54	198	0	-2	18	86.4	0	20.1	2.67	69.8	186	0	0	1	1	1	3.34	12.43	249.8	180	1.39	331.9	34.9	0	221.3	203.3	0.74	0	-1.67	21.4	20.5	21.3
32	20211023BS06	1	UU试验	2.47	1.57	198	0	-2	18	87.3	0	20.1	2.74	70.2	186	0	0	1	1	1	3.43	12.43	250.2	180	1.39	332.1	35.1	0	221.4	203.4	0.74	0	-1.72	21.4	20.5	21.3
33	20211023BS06	1	UU试验	2.55	1.6	198	0	-2	18	90.7	0	20.1	2.86	73	186	0	0	1	1	1	3.58	12.43	253	180	1.41	333.5	36.5	0	222.3	204.3	0.73	0	-1.79	21.4	20.5	21.3
34	20211023BS06	1	UU试验	2.63	1.62	198	0	-3	18	96.7	0	20.1	2.94	77.8	186	0	0	1	1	1	3.68	12.43	257.8	180	1.43	335.9	38.9	0	223.9	205.9	0.72	0	-1.84	21.4	20.5	21.3
35	20211023BS06	1	UU试验	2.72	1.65	198	0	-3	18	149.7	0	20.1	3.06	120.4	186	0	0	1	1	1	3.83	12.5	300.4	180	1.67	357.2	60.2	0	238.1	220.1	0.62	0	-1.92	21.4	20.5	21.3
36	20211023BS06	1	UU试验	2.8	1.67	198	0	-2	18	179.6	0	20.1	3.14	143.7	186	0	0	1	1	1	3.93	12.5	323.7	180	1.8	368.85	71.85	0	245.9	227.9	0.58	0	-1.97	21.4	20.5	21.3
37	20211023BS06	1	UU试验	2.88	1.7	197	0	-3	18	214.7	0	20.1	3.26	171.8	186	0	0	1	1	1	4.08	12.5	350.8	179	1.96	381.4	85.9	0	254.3	236.3	0.53	0	-2.04	21.4	20.5	21.3
38	20211023BS06	1	UU试验	2.97	1.72	198	0	-2	19	234.4	0	20.1	3.34	187.5	186	0	0	1	1	1	4.18	12.5	366.5	179	2.05	390.75	93.75	0	260.5	241.5	0.51	0	-2.09	21.4	20.5	21.3
39	20211023BS06	1	UU试验	3.05	1.75	199	0	-2	19	262.6	0	20.1	3.45	210.1	186	0	0	1	1	1	4.31	12.56	390.1	180	2.17	403.55	105.05	0	269	250	0.49	0	-2.15	21.4	20.5	21.3
40	20211023BS06	1	UU试验	3.13	1.77	198	0	-3	19	279.7	0	20.1	3.53	222.7	186	0	0	1	1	1	4.41	12.56	401.7	179	2.24	408.35	111.35	0	272.2	253.2	0.47	0	-2.21	21.4	20.5	21.3
41	20211023BS06	1	UU试验	3.22	1.79	198	0	-2	19	305.4	0	21.9	3.64	243.2	186	0	0	1	1	1	4.55	12.56	422.2	179	2.36	418.6	121.6	0	279.1	260.1	0.45	0	-2.28	21.4	20.5	21.3
42	20211023BS06	1	UU试验	3.3	1.82	198	0	-3	19	321.6	0	20.1	3.72	256.1	186	0	0	1	1	1	4.65	12.56	435.1	179	2.43	425.05	128.05	0	283.4	264.4	0.44	0	-2.33	21.4	20.5	21.3
43	20211023BS06	1	UU试验	3.38	1.84	197	0	-3	19	343.9	0	20.1	3.84	273.8	186	0	0	1	1	1	4.8	12.62	451.8	178	2.54	432.4	136.9	0	288.3	269.3	0.42	0	-2.4	21.4	20.5	21.3
44	20211023BS06	1	UU试验	3.47	1.86	197	0	-2	19	359.3	0	21.9	3.91	284.7	186	0	0	1	1	1	4.89	12.62	462.7	178	2.6	437.85	142.35	0	291.9	272.9	0.41	0	-2.45	21.4	20.5	21.3
45	20211023BS06	1	UU试验	3.55	1.88	198	0	-3	19	378.1	0	21.9	4.02	299.6	186	0	0	1	1	1	5.03	12.62	478.6	179	2.67	446.8	149.8	0	297.9	278.9	0.4	0	-2.52	21.4	20.5	21.3
46	20211023BS06	1	UU试验	3.63	1.91	198	0	-2	20	393.5	0	21.9	4.09	311.8	186	0	0	1	1	1	5.11	12.62	489.8	178	2.75	452.9	155.9	0	301.9	281.9	0.39	0	-2.56	21.4	20.5	21.3
47	20211023BS06	1	UU试验	3.72	1.93	198	0	-2	20	412.3	0	21.9	4.2	326.7	186	0	0	1	1	1	5.25	12.69	504.7	178	2.84	460.35	163.35	0	306.9	286.9	0.38	0	-2.63	21.4	20.5	21.3
48	20211023BS06	1	UU试验	3.8	1.95	198	0	-2	20	423.4	0	21.9	4.27	333.6	186	0	0	1	1	1	5.34	12.69	511.6	178	2.87	463.8	166.8	0	309.2	289.2	0.37	0	-2.67	21.4	20.5	21.3
49	20211023BS06	1	UU试验	3.88	1.97	198	0	-2	20	439.7	0	21.9	4.38	346.5	186	0	0	1	1	1	5.47	12.69	524.5	178	2.95	470.25	173.25	0	313.5	293.5	0.36	0	-2.74	21.4	20.5	21.3
50	20211023BS06	1	UU试验	3.97	1.99	199	0	-3	20	450.8	0	21.9	4.45	355.2	186	0	0	1	1	1	5.56	12.69	534.2	179	2.98	476.1	177.6	0	317.4	297.4	0.36	0	-2.78	21.4	20.5	21.3
51	20211023BS06	1	UU试验	4.05	2.01	197	0	-3	20	466.2	0	21.9	4.56	367.4	186	0	0	1	1	1	5.7	12.75	544.4	177	3.08	479.2	183.7	0	319.5	299.5	0.35	0	-2.85	21.4	20.5	21.3
52	20211023BS06	1	UU试验	4.13	2.03	197	0	-3	20	476.5	0	21.9	4.63	373.7	186	0	0	1	1	1	5.79	12.75	550.7	177	3.11	482.35	186.85	0	321.6	301.6	0.35	0	-2.9	21.4	20.5	21.3
53	20211023BS06	1	UU试验	4.22	2.05	199	0	-2	20	491	0	21.9	4.73	385.1	186	0	0	1	1	1	5.91	12.75	564.1	179	3.15	491.05	192.55	0	327.4	307.4	0.34	0	-2.96	21.4	20.5	21.3
54	20211023BS06	1	UU试验	4.3	2.07	199	0	-2	21	500.4	0	21.9	4.8	392.5	186	0	0	1	1	1	6	12.75	570.5	178	3.21	494.75	196.25	0	329.8	308.8	0.34	0	-3	21.4	20.5	21.3
55	20211023BS06	1	UU试验	4.38	2.09	197	0	-2	21	512.4	0	21.9	4.9	401.9	186	0	0	1	1	1	6.13	12.81	577.9	176	3.28	496.45	200.95	0	331	310	0.33	0	-3.07	21.4	20.5	21.3
56	20211023BS06	1	UU试验	4.47	2.11	197	0	-3	21	521	0	21.9	4.97	406.7	186	0	0	1	1	1	6.21	12.81	582.7	176	3.31	498.85	203.35	0	332.6	311.6	0.33	0	-3.11	21.4	20.5	21.3
57	20211023BS06	1	UU试验	4.55	2.13	198	0	-2	21	532.9	0	23.7	5.07	416	186	0	0	1	1	1	6.34	12.81	593	177	3.35	505	208	0	336.7	315.7	0.32	0	-3.17	21.4	20.5	21.3
58	20211023BS06	1	UU试验	4.63	2.15	198	0	-2	21	541.5	0	21.9	5.14	422.7	186	0	0	1	1	1	6.43	12.81	599.7	177	3.39	508.35	211.35	0	338.9	317.9	0.32	0	-3.22	21.4	20.5	21.3
59	20211023BS06	1	UU试验	4.72	2.17	198	0	-2	21	553.5	0	23.7	5.24	432.1	186	0	0	1	1	1	6.55	12.81	609.1	177	3.44	513.05	216.05	0	342	321	0.31	0	-3.28	21.4	20.5	21.3
60	20211023BS06	1	UU试验	4.8	2.19	198	0	-2	21	561.2	0	23.7	5.31	438.1	186	0	0	1	1	1	6.64	12.88	615.1	177	3.48	516.05	219.05	0	344	323	0.31	0	-3.32	21.4	20.5	21.3
61	20211023BS06	1	UU试验	4.88	2.21	198	0	-3	21	570.6	0	21.9	5.41	443	186	0	0	1	1	1	6.76	12.88	620	177	3.5	518.5	221.5	0	345.7	324.7	0.31	0	-3.38	21.4	20.5	21.3
62	20211023BS06	1	UU试验	4.97	2.23	198	0	-2	22	575.7	0	23.7	5.48	447	186	0	0	1	1	1	6.85	12.88	623	176	3.54	520.5	223.5	0	347	325	0.31	0	-3.43	21.4	20.5	21.3
63	20211023BS06	1	UU试验	5.05	2.25	198	0	-2	22	585.1	0	23.7	5.59	454.3	186	0	0	1	1	1	6.99	12.88	630.3	176	3.58	524.15	227.15	0	349.4	327.4	0.3	0	-3.5	21.4	20.5	21.3
64	20211023BS06	1	UU试验	5.13	2.27	198	0	-3	21	592	0	23.7	5.66	459.6	186	0	0	1	1	1	7.08	12.94	636.6	177	3.6	526.8	229.8	0	351.2	330.2	0.3	0	-3.54	21.4	20.5	21.2
65	20211023BS06	1	UU试验	5.22	2.28	199	0	-2	21	602.2	0	23.7	5.78	465.4	186	0	0	1	1	1	7.23	12.94	643.4	178	3.61	531.2	232.7	0	354.1	333.1	0.3	0	-3.62	21.4	20.5	21.3
66	20211023BS06	1	UU试验	5.3	2.3	198	0	-3	21	606.5	0	23.7	5.85	468.7	186	0	0	1	1	1	7.31	12.94	645.7	177	3.65	531.35	234.35	0	354.2	333.2	0.3	0	-3.66	21.4	20.5	21.2
67	20211023BS06	1	UU试验	5.38	2.32	198	0	-2	22	614.2	0	23.7	5.97	474.7	186	0	0	1	1	1	7.46	12.94	650.7	176	3.7	534.35	237.35	0	356.2	334.2	0.29	0	-3.73	21.4	20.5	21.2
68	20211023BS06	1	UU试验	5.47	2.34	198	0	-2	22	620.2	0	23.7	6.04	479.3	186	0	0	1	1	1	7.55	13	655.3	176	3.72	536.65	239.65	0	357.8	335.8	0.29	0	-3.78	21.4	20.5	21.2
69	20211023BS06	1	UU试验	5.55	2.36	198	0	-2	22	627.9	0	23.7	6.15	483	186	0	0	1	1	1	7.69	13	659	176	3.74	538.5	241.5	0	359	337	0.29	0	-3.85	21.4	20.5	21.2
70	20211023BS06	1	UU试验	5.63	2.37	198	0	-2	22	632.2	0	23.7	6.23	486.3	186	0	0	1	1	1	7.79	13	662.3	176	3.76	540.15	243.15	0	360.1	338.1	0.29	0	-3.9	21.4	20.5	21.2
71	20211023BS06	1	UU试验	5.72	2.39	199	0	-2	22	638.2	0	23.7	6.34	490.9	186	0	0	1	1	1	7.93	13	667.9	177	3.77	543.95	245.45	0	362.6	340.6	0.29	0	-3.97	21.4	20.5	21.2
72	20211023BS06	1	UU试验	5.8	2.41	198	0	-3	22	641.6	0	23.7	6.42	493.5	186	0	0	1	1	1	8.03	13.07	669.5	176	3.8	543.75	246.75	0	362.5	340.5	0.29	0	-4.02	21.4	20.5	21.2
73	20211023BS06	1	UU试验	5.88	2.43	199	0	-2	22	649.3	0	23.7	6.53	496.8	186	0	0	1	1	1	8.16	13.07	673.8	177	3.81	546.9	248.4	0	364.6	342.6	0.29	0	-4.08	21.4	20.5	21.2
74	20211023BS06	1	UU试验	5.97	2.44	198	0	-3	22	651.8	0	23.7	6.6	498.7	186	0	0	1	1	1	8.25	13.07	674.7	176	3.83	546.35	249.35	0	364.2	342.2	0.28	0	-4.13	21.4	20.5	21.2
75	20211023BS06	1	UU试验	6.05	2.46	198	0	-3	22	659.5	0	23.7	6.71	504.6	186	0	0	1	1	1	8.39	13.13	680.6	176	3.87	549.3	252.3	0	366.2	344.2	0.28	0	-4.2	21.4	20.5	21.2
76	20211023BS06	1	UU试验	6.13	2.48	198	0	-2	22	663	0	23.7	6.79	505	186	0	0	1	1	1	8.49	13.13	681	176	3.87	549.5	252.5	0	366.3	344.3	0.28	0	-4.25	21.4	20.5	21.2
77	20211023BS06	1	UU试验	6.22	2.49	198	0	-2	22	669	0	23.7	6.9	509.5	186	0	0	1	1	1	8.63	13.13	685.5	176	3.89	551.75	254.75	0	367.8	345.8	0.28	0	-4.32	21.4	20.5	21.2
78	20211023BS06	1	UU试验	6.3	2.51	198	0	-2	23	672.4	0	23.7	6.97	512.1	186	0	0	1	1	1	8.71	13.13	687.1	175	3.93	553.05	256.05	0	368.7	345.7	0.28	0	-4.36	21.4	20.6	21.2
79	20211023BS06	1	UU试验	6.38	2.53	199	0	-2	23	677.5	0	23.7	7.08	516	186	0	0	1	1	1	8.85	13.2	692	176	3.93	556.5	258	0	371	348	0.28	0	-4.43	21.4	20.6	21.2
80	20211023BS06	1	UU试验	6.47	2.54	198	0	-3	22	680.9	0	23.7	7.16	515.8	186	0	0	1	1	1	8.95	13.2	691.8	176	3.93	554.9	257.9	0	369.9	347.9	0.28	0	-4.47	21.4	20.5	21.2
81	20211023BS06	1	UU试验	6.55	2.56	198	0	-2	23	685.2	0	23.7	7.27	519.1	186	0	0	1	1	1	9.09	13.2	694.1	175	3.97	556.55	259.55	0	371	348	0.28	0	-4.55	21.4	20.6	21.2
82	20211023BS06	1	UU试验	6.63	2.58	198	0	-2	23	688.6	0	23.7	7.35	521.7	186	0	0	1	1	1	9.19	13.2	696.7	175	3.98	557.85	260.85	0	371.9	348.9	0.28	0	-4.6	21.4	20.6	21.2
83	20211023BS06	1	UU试验	6.72	2.59	198	0	-2	23	693.8	0	23.7	7.46	525.6	186	0	0	1	1	1	9.32	13.26	700.6	175	4	559.8	262.8	0	373.2	350.2	0.27	0	-4.66	21.4	20.6	21.2
84	20211023BS06	1	UU试验	6.8	2.61	198	0	-2	23	696.3	0	23.7	7.53	525.1	186	0	0	1	1	1	9.41	13.26	700.1	175	4	559.55	262.55	0	373	350	0.27	0	-4.71	21.4	20.6	21.2
85	20211023BS06	1	UU试验	6.88	2.62	198	0	-2	23	700.6	0	23.7	7.65	528.4	186	0	0	1	1	1	9.56	13.26	703.4	175	4.02	561.2	264.2	0	374.1	351.1	0.27	0	-4.78	21.4	20.6	21.2
86	20211023BS06	1	UU试验	6.97	2.64	198	0	-2	23	703.2	0	25.5	7.72	530.3	186	0	0	1	1	1	9.65	13.26	705.3	175	4.03	562.15	265.15	0	374.8	351.8	0.27	0	-4.83	21.4	20.6	21.2
87	20211023BS06	1	UU试验	7.05	2.66	198	0	-2	23	708.3	0	25.5	7.83	534.2	186	0	0	1	1	1	9.79	13.32	709.2	175	4.05	564.1	267.1	0	376.1	353.1	0.27	0	-4.89	21.4	20.6	21.2
88	20211023BS06	1	UU试验	7.13	2.67	198	0	-3	23	710.9	0	23.7	7.91	533.7	186	0	0	1	1	1	9.89	13.32	708.7	175	4.05	563.85	266.85	0	375.9	352.9	0.27	0	-4.95	21.3	20.5	21.2
89	20211023BS06	1	UU试验	7.22	2.69	199	0	-2	23	716	0	25.5	8.02	537.5	186	0	0	1	1	1	10.03	13.32	713.5	176	4.05	567.25	268.75	0	378.2	355.2	0.27	0	-5.02	21.4	20.6	21.2
90	20211023BS06	1	UU试验	7.3	2.7	199	0	-2	23	718.6	0	25.5	8.1	539.5	186	0	0	1	1	1	10.13	13.32	715.5	176	4.07	568.25	269.75	0	378.8	355.8	0.27	0	-5.07	21.4	20.6	21.2
91	20211023BS06	1	UU试验	7.38	2.72	198	0	-2	23	722	0	25.5	8.21	542	186	0	0	1	1	1	10.26	13.39	717	175	4.1	568	271	0	378.7	355.7	0.27	0	-5.13	21.4	20.6	21.2
92	20211023BS06	1	UU试验	7.47	2.73	198	0	-2	23	724.6	0	25.5	8.28	541.2	186	0	0	1	1	1	10.35	13.39	716.2	175	4.09	567.6	270.6	0	378.4	355.4	0.27	0	-5.18	21.4	20.6	21.2
93	20211023BS06	1	UU试验	7.55	2.75	198	0	-2	23	729.7	0	25.5	8.39	545	186	0	0	1	1	1	10.49	13.39	720	175	4.11	569.5	272.5	0	379.7	356.7	0.27	0	-5.25	21.4	20.6	21.2
94	20211023BS06	1	UU试验	7.63	2.76	198	0	-2	23	732.3	0	25.5	8.47	546.9	186	0	0	1	1	1	10.59	13.45	721.9	175	4.13	570.45	273.45	0	380.3	357.3	0.27	0	-5.3	21.4	20.6	21.2
95	20211023BS06	1	UU试验	7.72	2.78	198	0	-2	23	736.5	0	25.5	8.58	547.6	186	0	0	1	1	1	10.73	13.45	722.6	175	4.13	570.8	273.8	0	380.5	357.5	0.27	0	-5.37	21.4	20.6	21.2
96	20211023BS06	1	UU试验	7.8	2.79	198	0	-3	23	740	0	23.7	8.66	550.2	186	0	0	1	1	1	10.82	13.45	725.2	175	4.14	572.1	275.1	0	381.4	358.4	0.26	0	-5.41	21.3	20.6	21.2
97	20211023BS06	1	UU试验	7.88	2.81	199	0	-2	23	742.5	0	25.5	8.77	552	186	0	0	1	1	1	10.96	13.45	728	176	4.14	574.5	276	0	383	360	0.26	0	-5.48	21.4	20.6	21.2
98	20211023BS06	1	UU试验	7.97	2.82	198	0	-2	23	745.1	0	25.5	8.84	554	186	0	0	1	1	1	11.05	13.52	729	175	4.17	574	277	0	382.7	359.7	0.26	0	-5.53	21.4	20.6	21.2
99	20211023BS06	1	UU试验	8.05	2.84	198	0	-3	23	747.7	0	25.5	8.95	553	186	0	0	1	1	1	11.19	13.52	728	175	4.16	573.5	276.5	0	382.3	359.3	0.26	0	-5.6	21.3	20.6	21.2
100	20211023BS06	1	UU试验	8.13	2.85	199	0	-2	24	750.2	0	25.5	9.02	554.9	186	0	0	1	1	1	11.28	13.52	729.9	175	4.17	575.95	277.45	0	384	360	0.26	0	-5.64	21.4	20.6	21.2
101	20211023BS06	1	UU试验	8.22	2.87	198	0	-3	23	754.5	0	25.5	9.12	558.1	186	0	0	1	1	1	11.4	13.52	733.1	175	4.19	576.05	279.05	0	384	361	0.26	0	-5.7	21.3	20.6	21.2
102	20211023BS06	1	UU试验	8.3	2.88	199	0	-2	24	757.1	0	25.5	9.19	560	186	0	0	1	1	1	11.49	13.58	735	175	4.2	578.5	280	0	385.7	361.7	0.26	0	-5.75	21.4	20.6	21.2
103	20211023BS06	1	UU试验	8.38	2.9	198	0	-2	24	760.5	0	25.5	9.3	560	186	0	0	1	1	1	11.63	13.58	734	174	4.22	577	280	0	384.7	360.7	0.26	0	-5.82	21.4	20.6	21.2
104	20211023BS06	1	UU试验	8.47	2.91	198	0	-2	24	762.2	0	25.5	9.37	561.3	186	0	0	1	1	1	11.71	13.58	735.3	174	4.23	577.65	280.65	0	385.1	361.1	0.26	0	-5.86	21.3	20.6	21.2
105	20211023BS06	1	UU试验	8.55	2.92	198	0	-2	24	765.6	0	25.5	9.47	563.8	186	0	0	1	1	1	11.84	13.58	737.8	174	4.24	578.9	281.9	0	385.9	361.9	0.26	0	-5.92	21.3	20.6	21.2
106	20211023BS06	1	UU试验	8.63	2.94	198	0	-2	24	768.2	0	25.5	9.54	565.7	186	0	0	1	1	1	11.93	13.65	739.7	174	4.25	579.85	282.85	0	386.6	362.6	0.26	0	-5.97	21.4	20.6	21.2
107	20211023BS06	1	UU试验	8.72	2.95	198	0	-2	24	772.5	0	25.5	9.64	565.9	186	0	0	1	1	1	12.05	13.65	739.9	174	4.25	579.95	282.95	0	386.6	362.6	0.26	0	-6.03	21.3	20.6	21.2
108	20211023BS06	1	UU试验	8.8	2.97	199	0	-2	24	775	0	25.5	9.71	567.8	186	0	0	1	1	1	12.14	13.65	742.8	175	4.24	582.4	283.9	0	388.3	364.3	0.26	0	-6.07	21.3	20.6	21.2
109	20211023BS06	1	UU试验	8.88	2.98	199	0	-2	24	776.7	0	25.5	9.81	569	186	0	0	1	1	1	12.26	13.65	744	175	4.25	583	284.5	0	388.7	364.7	0.26	0	-6.13	21.3	20.6	21.2
110	20211023BS06	1	UU试验	8.97	2.99	198	0	-2	24	779.3	0	25.5	9.88	570.9	186	0	0	1	1	1	12.35	13.72	744.9	174	4.28	582.45	285.45	0	388.3	364.3	0.26	0	-6.18	21.3	20.6	21.2
111	20211023BS06	1	UU试验	9.05	3.01	198	0	-2	24	781	0	25.5	9.98	569.2	186	0	0	1	1	1	12.48	13.72	743.2	174	4.27	581.6	284.6	0	387.7	363.7	0.26	0	-6.24	21.3	20.6	21.2
112	20211023BS06	1	UU试验	9.13	3.02	198	0	-2	24	782.7	0	25.5	10.04	570.5	186	0	0	1	1	1	12.55	13.72	744.5	174	4.28	582.25	285.25	0	388.2	364.2	0.26	0	-6.28	21.3	20.6	21.2
113	20211023BS06	1	UU试验	9.22	3.04	198	0	-2	24	786.1	0	25.5	10.14	573	186	0	0	1	1	1	12.68	13.72	747	174	4.29	583.5	286.5	0	389	365	0.26	0	-6.34	21.3	20.6	21.2
114	20211023BS06	1	UU试验	9.3	3.05	198	0	-2	24	788.7	0	25.5	10.2	574.9	186	0	0	1	1	1	12.75	13.78	748.9	174	4.3	584.45	287.45	0	389.6	365.6	0.26	0	-6.38	21.3	20.6	21.2
115	20211023BS06	1	UU试验	9.38	3.06	198	0	-3	24	790.4	0	25.5	10.3	573.6	186	0	0	1	1	1	12.88	13.78	747.6	174	4.3	583.8	286.8	0	389.2	365.2	0.26	0	-6.44	21.3	20.6	21.2
116	20211023BS06	1	UU试验	9.47	3.08	198	0	-2	24	793	0	25.5	10.37	575.5	186	0	0	1	1	1	12.96	13.78	749.5	174	4.31	584.75	287.75	0	389.8	365.8	0.26	0	-6.48	21.3	20.6	21.2
117	20211023BS06	1	UU试验	9.55	3.09	199	0	-2	24	796.4	0	25.5	10.47	577.9	186	0	0	1	1	1	13.09	13.78	752.9	175	4.3	587.45	288.95	0	391.6	367.6	0.26	0	-6.55	21.3	20.6	21.2
118	20211023BS06	1	UU试验	9.63	3.1	198	0	-2	24	797.3	0	25.5	10.53	578.6	186	0	0	1	1	1	13.16	13.85	752.6	174	4.33	586.3	289.3	0	390.9	366.9	0.25	0	-6.58	21.3	20.6	21.2
119	20211023BS06	1	UU试验	9.72	3.12	199	0	-2	25	799	0	25.5	10.64	576.9	186	0	0	1	1	1	13.3	13.85	750.9	174	4.32	586.95	288.45	0	391.3	366.3	0.26	0	-6.65	21.3	20.6	21.2
120	20211023BS06	1	UU试验	9.8	3.13	199	0	-2	24	801.5	0	25.5	10.7	578.7	186	0	0	1	1	1	13.38	13.85	753.7	175	4.31	587.85	289.35	0	391.9	367.9	0.26	0	-6.69	21.3	20.6	21.2
121	20211023BS06	1	UU试验	9.88	3.14	198	0	-2	25	804.1	0	25.5	10.81	580.6	186	0	0	1	1	1	13.51	13.85	753.6	173	4.36	587.3	290.3	0	391.5	366.5	0.25	0	-6.76	21.3	20.6	21.2
122	20211023BS06	1	UU试验	9.97	3.16	199	0	-2	25	806.7	0	25.5	10.88	582.5	186	0	0	1	1	1	13.6	13.91	756.5	174	4.35	589.75	291.25	0	393.2	368.2	0.25	0	-6.8	21.3	20.6	21.2
123	20211023BS06	1	UU试验	10.05	3.17	198	0	-3	24	808.4	0	25.5	10.99	581.2	186	0	0	1	1	1	13.74	13.91	755.2	174	4.34	587.6	290.6	0	391.7	367.7	0.25	0	-6.87	21.3	20.6	21.2
124	20211023BS06	1	UU试验	10.13	3.18	199	0	-2	25	809.2	0	25.5	11.07	581.7	186	0	0	1	1	1	13.84	13.91	755.7	174	4.34	589.35	290.85	0	392.9	367.9	0.25	0	-6.92	21.3	20.6	21.2
125	20211023BS06	1	UU试验	10.22	3.2	199	0	-2	25	812.7	0	25.5	11.17	584.3	186	0	0	1	1	1	13.96	13.98	758.3	174	4.36	590.65	292.15	0	393.8	368.8	0.25	0	-6.98	21.3	20.6	21.2
126	20211023BS06	1	UU试验	10.3	3.21	198	0	-2	25	814.4	0	25.5	11.25	582.5	186	0	0	1	1	1	14.06	13.98	755.5	173	4.37	588.25	291.25	0	392.2	367.2	0.25	0	-7.03	21.3	20.6	21.2
127	20211023BS06	1	UU试验	10.38	3.22	198	0	-2	25	817.8	0	25.5	11.35	585	186	0	0	1	1	1	14.19	13.98	758	173	4.38	589.5	292.5	0	393	368	0.25	0	-7.1	21.3	20.6	21.2
128	20211023BS06	1	UU试验	10.47	3.24	199	0	-2	25	819.5	0	25.5	11.42	586.2	186	0	0	1	1	1	14.28	13.98	760.2	174	4.37	591.6	293.1	0	394.4	369.4	0.25	0	-7.14	21.3	20.6	21.2
129	20211023BS06	1	UU试验	10.55	3.25	199	0	-2	25	822.1	0	25.5	11.53	588.1	186	0	0	1	1	1	14.41	14.05	762.1	174	4.38	592.55	294.05	0	395	370	0.25	0	-7.21	21.3	20.6	21.2
130	20211023BS06	1	UU试验	10.63	3.26	198	0	-2	25	824.6	0	25.5	11.6	586.9	186	0	0	1	1	1	14.5	14.05	759.9	173	4.39	590.45	293.45	0	393.6	368.6	0.25	0	-7.25	21.3	20.6	21.2
131	20211023BS06	1	UU试验	10.72	3.27	199	0	-2	25	826.4	0	25.5	11.71	588.2	186	0	0	1	1	1	14.64	14.05	762.2	174	4.38	592.6	294.1	0	395.1	370.1	0.25	0	-7.32	21.3	20.6	21.2
132	20211023BS06	1	UU试验	10.8	3.29	198	0	-2	25	828.9	0	25.5	11.77	590	186	0	0	1	1	1	14.71	14.05	763	173	4.41	592	295	0	394.7	369.7	0.25	0	-7.36	21.3	20.6	21.2
133	20211023BS06	1	UU试验	10.88	3.3	198	0	-2	25	832.3	0	25.5	11.88	592.4	186	0	0	1	1	1	14.85	14.11	765.4	173	4.42	593.2	296.2	0	395.5	370.5	0.25	0	-7.43	21.3	20.6	21.2
134	20211023BS06	1	UU试验	10.97	3.31	198	0	-2	25	834.9	0	25.5	11.96	591.7	186	0	0	1	1	1	14.95	14.11	764.7	173	4.42	592.85	295.85	0	395.2	370.2	0.25	0	-7.48	21.3	20.6	21.2
135	20211023BS06	1	UU试验	11.05	3.32	199	0	-2	25	837.5	0	27.4	12.06	593.6	186	0	0	1	1	1	15.08	14.11	767.6	174	4.41	595.3	296.8	0	396.9	371.9	0.25	0	-7.54	21.3	20.6	21.2
136	20211023BS06	1	UU试验	11.13	3.34	198	0	-2	25	839.2	0	25.5	12.14	594.8	186	0	0	1	1	1	15.18	14.18	767.8	173	4.44	594.4	297.4	0	396.3	371.3	0.25	0	-7.59	21.3	20.6	21.2
137	20211023BS06	1	UU试验	11.22	3.35	199	0	-2	25	842.6	0	25.5	12.25	594.2	186	0	0	1	1	1	15.31	14.18	768.2	174	4.41	595.6	297.1	0	397.1	372.1	0.25	0	-7.66	21.3	20.6	21.2
138	20211023BS06	1	UU试验	11.3	3.36	199	0	-2	25	843.5	0	25.5	12.32	594.9	186	0	0	1	1	1	15.4	14.18	768.9	174	4.42	595.95	297.45	0	397.3	372.3	0.25	0	-7.7	21.3	20.6	21.2
139	20211023BS06	1	UU试验	11.38	3.37	199	0	-2	25	846	0	25.5	12.42	596.6	186	0	0	1	1	1	15.53	14.18	770.6	174	4.43	596.8	298.3	0	397.9	372.9	0.25	0	-7.77	21.3	20.6	21.2
140	20211023BS06	1	UU试验	11.47	3.39	199	0	-2	25	846.9	0	25.5	12.5	597.2	186	0	0	1	1	1	15.63	14.25	771.2	174	4.43	597.1	298.6	0	398.1	373.1	0.25	0	-7.82	21.3	20.6	21.2
141	20211023BS06	1	UU试验	11.55	3.4	199	0	-2	25	850.3	0	25.5	12.61	596.7	186	0	0	1	1	1	15.76	14.25	770.7	174	4.43	596.85	298.35	0	397.9	372.9	0.25	0	-7.88	21.3	20.6	21.2
142	20211023BS06	1	UU试验	11.63	3.41	199	0	-2	25	850.3	0	25.5	12.68	596.7	186	0	0	1	1	1	15.85	14.25	770.7	174	4.43	596.85	298.35	0	397.9	372.9	0.25	0	-7.93	21.3	20.6	21.2
143	20211023BS06	1	UU试验	11.72	3.42	199	0	-2	25	853.7	0	27.4	12.79	599.1	186	0	0	1	1	1	15.99	14.31	773.1	174	4.44	598.05	299.55	0	398.7	373.7	0.25	0	-8	21.3	20.6	21.2
144	20211023BS06	1	UU试验	11.8	3.44	199	0	-2	25	855.4	0	27.4	12.86	597.8	186	0	0	1	1	1	16.08	14.31	771.8	174	4.44	597.4	298.9	0	398.3	373.3	0.25	0	-8.04	21.3	20.6	21.2
145	20211023BS06	1	UU试验	11.88	3.45	199	0	-2	25	857.2	0	27.4	12.97	599	186	0	0	1	1	1	16.21	14.31	773	174	4.44	598	299.5	0	398.7	373.7	0.25	0	-8.11	21.3	20.6	21.2
146	20211023BS06	1	UU试验	11.97	3.46	199	0	-2	25	858.9	0	27.4	13.04	600.2	186	0	0	1	1	1	16.3	14.31	774.2	174	4.45	598.6	300.1	0	399.1	374.1	0.25	0	-8.15	21.3	20.6	21.2
147	20211023BS06	1	UU试验	12.05	3.47	198	0	-2	25	860.6	0	27.4	13.16	601.4	186	0	0	1	1	1	16.45	14.38	774.4	173	4.48	597.7	300.7	0	398.5	373.5	0.25	0	-8.23	21.3	20.6	21.2
148	20211023BS06	1	UU试验	12.13	3.48	199	0	-2	25	862.3	0	27.4	13.23	599.7	186	0	0	1	1	1	16.54	14.38	773.7	174	4.45	598.35	299.85	0	398.9	373.9	0.25	0	-8.27	21.3	20.6	21.2
149	20211023BS06	1	UU试验	12.22	3.5	199	0	-2	25	864.8	0	27.4	13.34	601.4	186	0	0	1	1	1	16.68	14.38	775.4	174	4.46	599.2	300.7	0	399.5	374.5	0.25	0	-8.34	21.3	20.6	21.2
150	20211023BS06	1	UU试验	12.3	3.51	199	0	-2	25	865.7	0	27.4	13.42	602	186	0	0	1	1	1	16.77	14.45	776	174	4.46	599.5	301	0	399.7	374.7	0.25	0	-8.39	21.3	20.6	21.2
151	20211023BS06	1	UU试验	12.38	3.52	199	0	-2	25	868.3	0	27.4	13.53	600.9	186	0	0	1	1	1	16.91	14.45	774.9	174	4.45	598.95	300.45	0	399.3	374.3	0.25	0	-8.46	21.3	20.6	21.2
152	20211023BS06	1	UU试验	12.47	3.53	198	0	-2	25	870	0	27.4	13.59	602.1	186	0	0	1	1	1	16.99	14.45	775.1	173	4.48	598.05	301.05	0	398.7	373.7	0.25	0	-8.49	21.3	20.6	21.2
153	20211023BS06	1	UU试验	12.55	3.54	198	0	-2	26	872.5	0	27.4	13.7	603.8	186	0	0	1	1	1	17.13	14.51	775.8	172	4.51	598.9	301.9	0	399.3	373.3	0.25	0	-8.57	21.3	20.6	21.2
154	20211023BS06	1	UU试验	12.63	3.55	199	0	-2	25	874.3	0	27.4	13.77	602.5	186	0	0	1	1	1	17.21	14.51	776.5	174	4.46	599.75	301.25	0	399.8	374.8	0.25	0	-8.61	21.3	20.6	21.2
155	20211023BS06	1	UU试验	12.72	3.57	198	0	-2	25	876.8	0	27.4	13.88	604.3	186	0	0	1	1	1	17.35	14.51	777.3	173	4.49	599.15	302.15	0	399.4	374.4	0.25	0	-8.68	21.3	20.6	21.2
156	20211023BS06	1	UU试验	12.8	3.58	199	0	-2	26	880.2	0	27.4	13.95	606.6	186	0	0	1	1	1	17.44	14.51	779.6	173	4.51	601.8	303.3	0	401.2	375.2	0.25	0	-8.72	21.3	20.6	21.2
157	20211023BS06	1	UU试验	12.88	3.59	199	0	-2	26	882.8	0	27.4	14.05	608.4	186	0	0	1	1	1	17.56	14.58	781.4	173	4.52	602.7	304.2	0	401.8	375.8	0.25	0	-8.78	21.3	20.6	21.2
158	20211023BS06	1	UU试验	12.97	3.6	199	0	-2	26	884.5	0	27.4	14.12	606.7	186	0	0	1	1	1	17.65	14.58	779.7	173	4.51	601.85	303.35	0	401.2	375.2	0.25	0	-8.82	21.3	20.6	21.2
159	20211023BS06	1	UU试验	13.05	3.61	198	0	-2	26	887.1	0	27.4	14.22	608.4	186	0	0	1	1	1	17.78	14.58	780.4	172	4.54	601.2	304.2	0	400.8	374.8	0.25	0	-8.89	21.3	20.6	21.2
160	20211023BS06	1	UU试验	13.13	3.62	199	0	-2	26	888.8	0	27.4	14.29	609.6	186	0	0	1	1	1	17.86	14.58	782.6	173	4.52	603.3	304.8	0	402.2	376.2	0.25	0	-8.93	21.3	20.6	21.2
161	20211023BS06	1	UU试验	13.22	3.64	199	0	-2	26	891.4	0	27.4	14.4	611.4	186	0	0	1	1	1	18	14.65	784.4	173	4.53	604.2	305.7	0	402.8	376.8	0.25	0	-9	21.3	20.6	21.2
162	20211023BS06	1	UU试验	13.3	3.65	199	0	-2	26	893.1	0	27.4	14.47	609.6	186	0	0	1	1	1	18.09	14.65	782.6	173	4.52	603.3	304.8	0	402.2	376.2	0.25	0	-9.05	21.3	20.6	21.2
163	20211023BS06	1	UU试验	13.38	3.66	198	0	-2	26	896.5	0	27.4	14.57	611.9	186	0	0	1	1	1	18.21	14.65	783.9	172	4.56	602.95	305.95	0	402	376	0.24	0	-9.11	21.3	20.6	21.2
164	20211023BS06	1	UU试验	13.47	3.67	199	0	-2	26	898.2	0	27.4	14.63	613.1	186	0	0	1	1	1	18.29	14.72	786.1	173	4.54	605.05	306.55	0	403.4	377.4	0.25	0	-9.15	21.3	20.6	21.2
165	20211023BS06	1	UU试验	13.55	3.68	199	0	-2	26	899.9	0	27.4	14.73	611.3	186	0	0	1	1	1	18.41	14.72	784.3	173	4.53	604.15	305.65	0	402.8	376.8	0.25	0	-9.21	21.3	20.6	21.2
166	20211023BS06	1	UU试验	13.63	3.69	199	0	-2	26	900.8	0	27.4	14.8	612	186	0	0	1	1	1	18.5	14.72	785	173	4.54	604.5	306	0	403	377	0.25	0	-9.25	21.3	20.6	21.2
167	20211023BS06	1	UU试验	13.72	3.7	199	0	-2	26	903.3	0	27.4	14.89	613.7	186	0	0	1	1	1	18.61	14.72	786.7	173	4.55	605.35	306.85	0	403.6	377.6	0.24	0	-9.31	21.3	20.6	21.2
168	20211023BS06	1	UU试验	13.8	3.71	199	0	-2	26	903.3	0	27.4	14.96	613.7	186	0	0	1	1	1	18.7	14.79	786.7	173	4.55	605.35	306.85	0	403.6	377.6	0.24	0	-9.35	21.3	20.6	21.2
169	20211023BS06	1	UU试验	13.88	3.73	199	0	-2	26	906.8	0	27.4	15.05	613.1	186	0	0	1	1	1	18.81	14.79	786.1	173	4.54	605.05	306.55	0	403.4	377.4	0.25	0	-9.41	21.3	20.6	21.2
170	20211023BS06	1	UU试验	13.97	3.74	199	0	-2	26	907.6	0	27.4	15.12	613.7	186	0	0	1	1	1	18.9	14.79	786.7	173	4.55	605.35	306.85	0	403.6	377.6	0.24	0	-9.45	21.3	20.6	21.2
171	20211023BS06	1	UU试验	14.05	3.75	199	0	-2	26	909.3	0	27.4	15.21	614.8	186	0	0	1	1	1	19.01	14.79	787.8	173	4.55	605.9	307.4	0	403.9	377.9	0.24	0	-9.51	21.3	20.6	21.2
172	20211023BS06	1	UU试验	14.13	3.76	199	0	-2	26	910.2	0	27.4	15.28	615.4	186	0	0	1	1	1	19.1	14.85	788.4	173	4.56	606.2	307.7	0	404.1	378.1	0.24	0	-9.55	21.3	20.6	21.2
173	20211023BS06	1	UU试验	14.22	3.77	198	0	-2	26	911	0	27.4	15.38	613.5	186	0	0	1	1	1	19.23	14.85	785.5	172	4.57	603.75	306.75	0	402.5	376.5	0.24	0	-9.62	21.3	20.6	21.2
174	20211023BS06	1	UU试验	14.3	3.78	198	0	-2	26	914.5	0	27.4	15.44	615.8	186	0	0	1	1	1	19.3	14.85	787.8	172	4.58	604.9	307.9	0	403.3	377.3	0.24	0	-9.65	21.3	20.6	21.2
175	20211023BS06	1	UU试验	14.38	3.79	199	0	-2	26	916.2	0	27.4	15.54	617	186	0	0	1	1	1	19.43	14.92	790	173	4.57	607	308.5	0	404.7	378.7	0.24	0	-9.72	21.3	20.6	21.2
176	20211023BS06	1	UU试验	14.47	3.8	199	0	-2	26	917.9	0	27.4	15.61	615.2	186	0	0	1	1	1	19.51	14.92	788.2	173	4.56	606.1	307.6	0	404.1	378.1	0.24	0	-9.76	21.3	20.6	21.2
177	20211023BS06	1	UU试验	14.55	3.81	199	0	-2	26	917.9	0	27.4	15.72	615.2	186	0	0	1	1	1	19.65	14.92	788.2	173	4.56	606.1	307.6	0	404.1	378.1	0.24	0	-9.82	21.3	20.6	21.2
178	20211023BS06	1	UU试验	14.63	3.83	199	0	-2	26	919.6	0	27.4	15.78	616.4	186	0	0	1	1	1	19.73	14.92	789.4	173	4.56	606.7	308.2	0	404.5	378.5	0.24	0	-9.87	21.3	20.6	21.2
179	20211023BS06	1	UU试验	14.72	3.84	199	0	-2	26	922.2	0	27.4	15.89	618.1	186	0	0	1	1	1	19.86	14.99	791.1	173	4.57	607.55	309.05	0	405	379	0.24	0	-9.93	21.3	20.6	21.2
180	20211023BS06	1	UU试验	14.8	3.85	199	0	-2	26	923.9	0	27.4	15.96	616.3	186	0	0	1	1	1	19.95	14.99	789.3	173	4.56	606.65	308.15	0	404.4	378.4	0.24	0	-9.98	21.3	20.6	21.2
181	20211023BS06	1	UU试验	14.88	3.86	198	0	-2	26	925.6	0	27.4	16.07	617.5	186	0	0	1	1	1	20.09	14.99	789.5	172	4.59	605.75	308.75	0	403.8	377.8	0.24	0	-10.05	21.3	20.6	21.2
182	20211023BS06	1	UU试验	14.97	3.87	199	0	-2	26	928.2	0	27.4	16.14	619.2	186	0	0	1	1	1	20.18	15.06	792.2	173	4.58	608.1	309.6	0	405.4	379.4	0.24	0	-10.09	21.3	20.6	21.2
183	20211023BS06	1	UU试验	15.05	3.88	199	0	-2	26	929.9	0	27.4	16.25	617.5	186	0	0	1	1	1	20.31	15.06	790.5	173	4.57	607.25	308.75	0	404.8	378.8	0.24	0	-10.16	21.3	20.6	21.2
184	20211023BS06	1	UU试验	15.13	3.89	198	0	-2	26	930.7	0	27.4	16.32	618	186	0	0	1	1	1	20.4	15.06	790	172	4.59	606	309	0	404	378	0.24	0	-10.2	21.3	20.6	21.2
185	20211023BS06	1	UU试验	15.22	3.9	199	0	-2	26	932.4	0	27.4	16.42	619.1	186	0	0	1	1	1	20.52	15.13	792.1	173	4.58	608.05	309.55	0	405.4	379.4	0.24	0	-10.26	21.3	20.6	21.2
186	20211023BS06	1	UU试验	15.3	3.91	199	0	-2	27	935	0	27.4	16.5	618	186	0	0	1	1	1	20.63	15.13	790	172	4.59	607.5	309	0	405	378	0.24	0	-10.32	21.3	20.6	21.2
187	20211023BS06	1	UU试验	15.38	3.92	199	0	-2	26	938.4	0	27.4	16.6	620.2	186	0	0	1	1	1	20.75	15.13	793.2	173	4.58	608.6	310.1	0	405.7	379.7	0.24	0	-10.38	21.3	20.6	21.2
188	20211023BS06	1	UU试验	15.47	3.93	199	0	-2	27	940.1	0	27.4	16.68	621.3	186	0	0	1	1	1	20.85	15.13	793.3	172	4.61	609.15	310.65	0	406.1	379.1	0.24	0	-10.43	21.3	20.6	21.2
189	20211023BS06	1	UU试验	15.55	3.94	199	0	-2	27	941.8	0	27.4	16.78	622.5	186	0	0	1	1	1	20.98	15.2	794.5	172	4.62	609.75	311.25	0	406.5	379.5	0.24	0	-10.49	21.3	20.6	21.2
190	20211023BS06	1	UU试验	15.63	3.95	199	0	-2	26	941.8	0	27.4	16.85	619.6	186	0	0	1	1	1	21.06	15.2	792.6	173	4.58	608.3	309.8	0	405.5	379.5	0.24	0	-10.53	21.3	20.6	21.2
191	20211023BS06	1	UU试验	15.72	3.96	200	0	-2	27	945.3	0	27.4	16.96	621.9	186	0	0	1	1	1	21.2	15.2	794.9	173	4.59	610.95	310.95	0	407.3	380.3	0.24	0	-10.6	21.3	20.6	21.2
192	20211023BS06	1	UU试验	15.8	3.97	199	0	-2	27	946.1	0	27.4	17.03	622.4	186	0	0	1	1	1	21.29	15.27	794.4	172	4.62	609.7	311.2	0	406.5	379.5	0.24	0	-10.65	21.3	20.6	21.2
193	20211023BS06	1	UU试验	15.88	3.99	199	0	-2	26	948.7	0	27.4	17.13	621.3	186	0	0	1	1	1	21.41	15.27	794.3	173	4.59	609.15	310.65	0	406.1	380.1	0.24	0	-10.71	21.3	20.6	21.2
194	20211023BS06	1	UU试验	15.97	4	199	0	-2	27	950.4	0	27.4	17.21	622.4	186	0	0	1	1	1	21.51	15.27	794.4	172	4.62	609.7	311.2	0	406.5	379.5	0.24	0	-10.76	21.3	20.6	21.2
195	20211023BS06	1	UU试验	16.05	4.01	198	0	-2	26	951.2	0	27.4	17.32	622.9	186	0	0	1	1	1	21.65	15.34	794.9	172	4.62	608.45	311.45	0	405.6	379.6	0.24	0	-10.82	21.3	20.6	21.2
196	20211023BS06	1	UU试验	16.13	4.02	199	0	-2	27	952.1	0	27.4	17.39	620.7	186	0	0	1	1	1	21.74	15.34	792.7	172	4.61	608.85	310.35	0	405.9	378.9	0.24	0	-10.87	21.3	20.6	21.2
197	20211023BS06	1	UU试验	16.22	4.03	199	0	-2	27	953	0	27.4	17.49	621.3	186	0	0	1	1	1	21.86	15.34	793.3	172	4.61	609.15	310.65	0	406.1	379.1	0.24	0	-10.93	21.3	20.6	21.2
198	20211023BS06	1	UU试验	16.3	4.04	199	0	-2	27	954.7	0	27.4	17.56	622.4	186	0	0	1	1	1	21.95	15.41	794.4	172	4.62	609.7	311.2	0	406.5	379.5	0.24	0	-10.98	21.3	20.6	21.2
199	20211023BS06	1	UU试验	16.38	4.05	199	0	-2	27	956.4	0	27.4	17.67	620.6	186	0	0	1	1	1	22.09	15.41	792.6	172	4.61	608.8	310.3	0	405.9	378.9	0.24	0	-11.05	21.3	20.6	21.2
200	20211023BS06	1	UU试验	16.47	4.06	198	0	-2	27	958.1	0	27.4	17.75	621.7	186	0	0	1	1	1	22.19	15.41	792.7	171	4.64	607.85	310.85	0	405.2	378.2	0.24	0	-11.1	21.3	20.6	21.2
201	20211023BS06	1	UU试验	16.55	4.07	198	0	-2	27	960.7	0	27.4	17.86	623.4	186	0	0	1	1	1	22.33	15.48	794.4	171	4.65	608.7	311.7	0	405.8	378.8	0.24	0	-11.16	21.3	20.6	21.2
202	20211023BS06	1	UU试验	16.63	4.08	198	0	-2	27	962.4	0	29.2	17.93	621.7	186	0	0	1	1	1	22.41	15.48	792.7	171	4.64	607.85	310.85	0	405.2	378.2	0.24	0	-11.21	21.3	20.6	21.2
203	20211023BS06	1	UU试验	16.72	4.09	199	0	-2	27	963.2	0	27.4	18.04	622.2	186	0	0	1	1	1	22.55	15.48	794.2	172	4.62	609.6	311.1	0	406.4	379.4	0.24	0	-11.28	21.3	20.6	21.2
204	20211023BS06	1	UU试验	16.8	4.1	199	0	-2	27	964.9	0	29.2	18.11	623.3	186	0	0	1	1	1	22.64	15.54	795.3	172	4.62	610.15	311.65	0	406.8	379.8	0.24	0	-11.32	21.3	20.6	21.2
205	20211023BS06	1	UU试验	16.88	4.11	199	0	-2	27	966.6	0	29.2	18.22	622	186	0	0	1	1	1	22.78	15.54	794	172	4.62	609.5	311	0	406.3	379.3	0.24	0	-11.39	21.3	20.6	21.2
206	20211023BS06	1	UU试验	16.97	4.12	198	0	-2	27	967.5	0	29.2	18.29	622.6	186	0	0	1	1	1	22.86	15.54	793.6	171	4.64	608.3	311.3	0	405.5	378.5	0.24	0	-11.43	21.3	20.6	21.2
207	20211023BS06	1	UU试验	17.05	4.13	200	0	-2	27	970.1	0	29.2	18.4	624.3	186	0	0	1	1	1	23	15.61	797.3	173	4.61	612.15	312.15	0	408.1	381.1	0.24	0	-11.5	21.3	20.6	21.2
208	20211023BS06	1	UU试验	17.13	4.14	200	0	-2	27	971.8	0	29.2	18.47	622.5	186	0	0	1	1	1	23.09	15.61	795.5	173	4.6	611.25	311.25	0	407.5	380.5	0.24	0	-11.55	21.3	20.6	21.2
209	20211023BS06	1	UU试验	17.22	4.15	198	0	-2	27	973.5	0	27.4	18.58	623.6	186	0	0	1	1	1	23.23	15.61	794.6	171	4.65	608.8	311.8	0	405.9	378.9	0.24	0	-11.62	21.3	20.6	21.2
210	20211023BS06	1	UU试验	17.3	4.16	199	0	-2	27	975.2	0	29.2	18.64	624.7	186	0	0	1	1	1	23.3	15.61	796.7	172	4.63	610.85	312.35	0	407.2	380.2	0.24	0	-11.65	21.3	20.6	21.2
211	20211023BS06	1	UU试验	17.38	4.17	199	0	-2	27	978.6	0	29.2	18.75	626.9	186	0	0	1	1	1	23.44	15.69	798.9	172	4.64	611.95	313.45	0	408	381	0.24	0	-11.72	21.3	20.6	21.2
212	20211023BS06	1	UU试验	17.47	4.18	199	0	-2	27	979.5	0	29.2	18.82	624.3	186	0	0	1	1	1	23.53	15.69	796.3	172	4.63	610.65	312.15	0	407.1	380.1	0.24	0	-11.77	21.3	20.6	21.2
213	20211023BS06	1	UU试验	17.55	4.19	199	0	-2	27	982	0	29.2	18.93	625.9	186	0	0	1	1	1	23.66	15.76	797.9	172	4.64	611.45	312.95	0	407.6	380.6	0.24	0	-11.83	21.3	20.6	21.2
214	20211023BS06	1	UU试验	17.63	4.2	199	0	-2	27	983.8	0	29.2	19	624.2	186	0	0	1	1	1	23.75	15.76	796.2	172	4.63	610.6	312.1	0	407.1	380.1	0.24	0	-11.88	21.3	20.6	21.2
215	20211023BS06	1	UU试验	17.72	4.21	200	0	-2	27	985.5	0	29.2	19.1	625.3	186	0	0	1	1	1	23.88	15.76	798.3	173	4.61	612.65	312.65	0	408.4	381.4	0.24	0	-11.94	21.3	20.6	21.2
216	20211023BS06	1	UU试验	17.8	4.22	199	0	-2	27	986.3	0	29.2	19.17	625.8	186	0	0	1	1	1	23.96	15.76	797.8	172	4.64	611.4	312.9	0	407.6	380.6	0.24	0	-11.98	21.3	20.6	21.2
217	20211023BS06	1	UU试验	17.88	4.23	199	0	-2	27	988	0	29.2	19.27	626.9	186	0	0	1	1	1	24.09	15.83	798.9	172	4.64	611.95	313.45	0	408	381	0.24	0	-12.05	21.3	20.6	21.2
218	20211023BS06	1	UU试验	17.97	4.24	199	0	-2	27	989.7	0	29.2	19.34	625.2	186	0	0	1	1	1	24.18	15.83	797.2	172	4.63	611.1	312.6	0	407.4	380.4	0.24	0	-12.09	21.3	20.6	21.2
219	20211023BS06	1	UU试验	18.05	4.25	200	0	-2	27	991.5	0	29.2	19.44	626.3	186	0	0	1	1	1	24.3	15.83	799.3	173	4.62	613.15	313.15	0	408.8	381.8	0.24	0	-12.15	21.3	20.6	21.2
220	20211023BS06	1	UU试验	18.13	4.26	200	0	-2	27	992.3	0	29.2	19.51	626.8	186	0	0	1	1	1	24.39	15.9	799.8	173	4.62	613.4	313.4	0	408.9	381.9	0.24	0	-12.2	21.3	20.6	21.3
221	20211023BS06	1	UU试验	18.22	4.27	199	0	-2	27	994.9	0	29.2	19.61	625.7	186	0	0	1	1	1	24.51	15.9	797.7	172	4.64	611.35	312.85	0	407.6	380.6	0.24	0	-12.26	21.3	20.6	21.3
222	20211023BS06	1	UU试验	18.3	4.28	199	0	-2	27	995.7	0	29.2	19.68	626.2	186	0	0	1	1	1	24.6	15.9	798.2	172	4.64	611.6	313.1	0	407.7	380.7	0.24	0	-12.3	21.3	20.6	21.3
223	20211023BS06	1	UU试验	18.38	4.29	199	0	-2	27	997.4	0	29.2	19.78	627.3	186	0	0	1	1	1	24.73	15.97	799.3	172	4.65	612.15	313.65	0	408.1	381.1	0.24	0	-12.37	21.3	20.6	21.3
224	20211023BS06	1	UU试验	18.47	4.3	199	0	-2	27	1000	0	29.2	19.84	626.2	186	0	0	1	1	1	24.8	15.97	798.2	172	4.64	611.6	313.1	0	407.7	380.7	0.24	0	-12.4	21.3	20.6	21.3
225	20211023BS06	1	UU试验	18.55	4.31	199	0	-2	27	1001.7	0	29.2	19.94	627.2	186	0	0	1	1	1	24.93	15.97	799.2	172	4.65	612.1	313.6	0	408.1	381.1	0.24	0	-12.47	21.3	20.6	21.3
226	20211023BS06	1	UU试验	18.63	4.32	200	0	-2	28	1002.6	0	29.2	20.01	627.8	186	0	0	1	1	1	25.01	16.04	799.8	172	4.65	613.9	313.9	0	409.3	381.3	0.24	0	-12.51	21.3	20.6	21.4
227	20211023BS06	1	UU试验	18.72	4.33	200	0	-2	27	1004.3	0	29.2	20.11	626.1	186	0	0	1	1	1	25.14	16.04	799.1	173	4.62	613.05	313.05	0	408.7	381.7	0.24	0	-12.57	21.3	20.6	21.3
228	20211023BS06	1	UU试验	18.8	4.34	200	0	-2	28	1005.1	0	29.2	20.17	626.6	186	0	0	1	1	1	25.21	16.04	798.6	172	4.64	613.3	313.3	0	408.9	380.9	0.24	0	-12.61	21.3	20.6	21.3
229	20211023BS06	1	UU试验	18.88	4.35	199	0	-2	28	1006	0	29.2	20.27	627.2	186	0	0	1	1	1	25.34	16.11	798.2	171	4.67	612.1	313.6	0	408.1	380.1	0.24	0	-12.67	21.3	20.6	21.3
230	20211023BS06	1	UU试验	18.97	4.36	199	0	-2	27	1006.9	0	29.2	20.34	625	186	0	0	1	1	1	25.43	16.11	797	172	4.63	611	312.5	0	407.3	380.3	0.24	0	-12.72	21.3	20.6	21.3
231	20211023BS06	1	UU试验	19.05	4.36	200	0	-2	28	1009.4	0	29.2	20.43	626.6	186	0	0	1	1	1	25.54	16.11	798.6	172	4.64	613.3	313.3	0	408.9	380.9	0.24	0	-12.77	21.3	20.6	21.3
232	20211023BS06	1	UU试验	19.13	4.37	199	0	-2	28	1010.3	0	29.2	20.5	627.1	186	0	0	1	1	1	25.63	16.11	798.1	171	4.67	612.05	313.55	0	408	380	0.24	0	-12.82	21.3	20.6	21.3
233	20211023BS06	1	UU试验	19.22	4.38	199	0	-2	28	1012	0	29.2	20.6	628.2	186	0	0	1	1	1	25.75	16.18	799.2	171	4.67	612.6	314.1	0	408.4	380.4	0.24	0	-12.88	21.3	20.6	21.3
234	20211023BS06	1	UU试验	19.3	4.39	199	0	-2	27	1012	0	29.2	20.67	625.5	186	0	0	1	1	1	25.84	16.18	797.5	172	4.64	611.25	312.75	0	407.5	380.5	0.24	0	-12.92	21.3	20.6	21.3
235	20211023BS06	1	UU试验	19.38	4.4	199	0	-2	27	1014.6	0	29.2	20.77	627.1	186	0	0	1	1	1	25.96	16.18	799.1	172	4.65	612.05	313.55	0	408	381	0.24	0	-12.98	21.3	20.6	21.3
236	20211023BS06	1	UU试验	19.47	4.41	199	0	-2	28	1016.3	0	29.2	20.84	628.1	186	0	0	1	1	1	26.05	16.25	799.1	171	4.67	612.55	314.05	0	408.4	380.4	0.24	0	-13.03	21.3	20.6	21.3
237	20211023BS06	1	UU试验	19.55	4.42	199	0	-2	28	1018.8	0	29.2	20.95	627	186	0	0	1	1	1	26.19	16.25	798	171	4.67	612	313.5	0	408	380	0.24	0	-13.1	21.3	20.6	21.3
238	20211023BS06	1	UU试验	19.63	4.43	200	0	-2	28	1018.8	0	29.2	21.02	627	186	0	0	1	1	1	26.28	16.25	799	172	4.65	613.5	313.5	0	409	381	0.24	0	-13.14	21.3	20.6	21.3
239	20211023BS06	1	UU试验	19.72	4.44	199	0	-2	28	1020.5	0	29.2	21.13	628	186	0	0	1	1	1	26.41	16.32	799	171	4.67	612.5	314	0	408.3	380.3	0.24	0	-13.21	21.3	20.6	21.3
240	20211023BS06	1	UU试验	19.8	4.45	199	0	-2	28	1021.4	0	29.2	21.2	625.9	186	0	0	1	1	1	26.5	16.32	796.9	171	4.66	611.45	312.95	0	407.6	379.6	0.24	0	-13.25	21.3	20.6	21.3
241	20211023BS06	1	UU试验	19.88	4.46	199	0	-2	28	1023.1	0	29.2	21.31	626.9	186	0	0	1	1	1	26.64	16.39	797.9	171	4.67	611.95	313.45	0	408	380	0.24	0	-13.32	21.3	20.6	21.3
242	20211023BS06	1	UU试验	19.97	4.47	200	0	-2	28	1024	0	29.2	21.38	624.8	186	0	0	1	1	1	26.73	16.39	796.8	172	4.63	612.4	312.4	0	408.3	380.3	0.24	0	-13.37	21.3	20.6	21.3
243	20211023BS06	1	UU试验	20.05	4.48	199	0	-2	28	1026.5	0	29.2	21.49	626.3	186	0	0	1	1	1	26.86	16.39	797.3	171	4.66	611.65	313.15	0	407.8	379.8	0.24	0	-13.43	21.3	20.6	21.3
244	20211023BS06	1	UU试验	20.13	4.49	199	0	-2	28	1027.4	0	29.2	21.56	626.8	186	0	0	1	1	1	26.95	16.39	797.8	171	4.67	611.9	313.4	0	407.9	379.9	0.24	0	-13.48	21.3	20.6	21.3
245	20211023BS06	1	UU试验	20.22	4.5	199	0	-2	28	1029.1	0	29.2	21.66	627.9	186	0	0	1	1	1	27.08	16.47	798.9	171	4.67	612.45	313.95	0	408.3	380.3	0.24	0	-13.54	21.3	20.6	21.3
246	20211023BS06	1	UU试验	20.3	4.51	199	0	-2	28	1029.9	0	29.2	21.73	625.3	186	0	0	1	1	1	27.16	16.47	796.3	171	4.66	611.15	312.65	0	407.4	379.4	0.24	0	-13.58	21.3	20.6	21.3
247	20211023BS06	1	UU试验	20.38	4.51	199	0	-2	28	1032.5	0	29.2	21.84	626.9	186	0	0	1	1	1	27.3	16.54	797.9	171	4.67	611.95	313.45	0	408	380	0.24	0	-13.65	21.3	20.6	21.3
248	20211023BS06	1	UU试验	20.47	4.52	199	0	-2	28	1033.4	0	29.2	21.91	624.8	186	0	0	1	1	1	27.39	16.54	795.8	171	4.65	610.9	312.4	0	407.3	379.3	0.24	0	-13.7	21.3	20.6	21.3
249	20211023BS06	1	UU试验	20.55	4.53	199	0	-2	28	1035.1	0	29.2	22.02	625.8	186	0	0	1	1	1	27.53	16.54	796.8	171	4.66	611.4	312.9	0	407.6	379.6	0.24	0	-13.77	21.3	20.6	21.3
250	20211023BS06	1	UU试验	20.63	4.54	199	0	-2	28	1035.9	0	29.2	22.09	626.3	186	0	0	1	1	1	27.61	16.61	797.3	171	4.66	611.65	313.15	0	407.8	379.8	0.24	0	-13.81	21.3	20.6	21.3
251	20211023BS06	1	UU试验	20.72	4.55	199	0	-2	28	1037.6	0	29.2	22.2	624.7	186	0	0	1	1	1	27.75	16.61	795.7	171	4.65	610.85	312.35	0	407.2	379.2	0.24	0	-13.88	21.3	20.6	21.3
252	20211023BS06	1	UU试验	20.8	4.56	199	0	-2	28	1037.6	0	29.2	22.27	624.7	186	0	0	1	1	1	27.84	16.61	795.7	171	4.65	610.85	312.35	0	407.2	379.2	0.24	0	-13.92	21.3	20.6	21.3
253	20211023BS06	1	UU试验	20.88	4.57	199	0	-2	28	1040.2	0	29.2	22.38	626.2	186	0	0	1	1	1	27.98	16.68	797.2	171	4.66	611.6	313.1	0	407.7	379.7	0.24	0	-13.99	21.3	20.6	21.3
254	20211023BS06	1	UU试验	20.97	4.58	200	0	-2	28	1040.2	0	29.2	22.45	623.6	186	0	0	1	1	1	28.06	16.68	795.6	172	4.63	611.8	311.8	0	407.9	379.9	0.24	0	-14.03	21.3	20.6	21.3
255	20211023BS06	1	UU试验	21.05	4.59	199	0	-2	28	1041.9	0	29.2	22.56	624.6	186	0	0	1	1	1	28.2	16.68	795.6	171	4.65	610.8	312.3	0	407.2	379.2	0.24	0	-14.1	21.3	20.6	21.3
256	20211023BS06	1	UU试验	21.13	4.6	199	0	-2	28	1042.8	0	29.2	22.63	625.2	186	0	0	1	1	1	28.29	16.76	796.2	171	4.66	611.1	312.6	0	407.4	379.4	0.24	0	-14.15	21.3	20.6	21.3
257	20211023BS06	1	UU试验	21.22	4.61	199	0	-2	28	1043.6	0	29.2	22.74	622.7	186	0	0	1	1	1	28.43	16.76	793.7	171	4.64	609.85	311.35	0	406.6	378.6	0.24	0	-14.22	21.3	20.6	21.3
258	20211023BS06	1	UU试验	21.3	4.62	199	0	-2	28	1045.3	0	29.2	22.82	623.7	186	0	0	1	1	1	28.53	16.83	794.7	171	4.65	610.35	311.85	0	406.9	378.9	0.24	0	-14.27	21.3	20.6	21.3
259	20211023BS06	1	UU试验	21.38	4.62	199	0	-2	28	1047.1	0	29.2	22.92	622.2	186	0	0	1	1	1	28.65	16.83	793.2	171	4.64	609.6	311.1	0	406.4	378.4	0.24	0	-14.33	21.3	20.6	21.3
260	20211023BS06	1	UU试验	21.47	4.63	199	0	-2	28	1047.9	0	29.2	22.99	622.6	186	0	0	1	1	1	28.74	16.83	793.6	171	4.64	609.8	311.3	0	406.5	378.5	0.24	0	-14.37	21.3	20.6	21.3
261	20211023BS06	1	UU试验	21.55	4.64	199	0	-2	28	1048.8	0	29.2	23.1	623.2	186	0	0	1	1	1	28.88	16.9	794.2	171	4.64	610.1	311.6	0	406.7	378.7	0.24	0	-14.44	21.3	20.6	21.3
262	20211023BS06	1	UU试验	21.63	4.65	199	0	-2	28	1050.5	0	29.2	23.17	621.6	186	0	0	1	1	1	28.96	16.9	792.6	171	4.64	609.3	310.8	0	406.2	378.2	0.24	0	-14.48	21.3	20.6	21.3
263	20211023BS06	1	UU试验	21.72	4.66	199	0	-2	28	1051.3	0	29.2	23.29	622.1	186	0	0	1	1	1	29.11	16.9	793.1	171	4.64	609.55	311.05	0	406.4	378.4	0.24	0	-14.56	21.3	20.6	21.3
264	20211023BS06	1	UU试验	21.8	4.67	199	0	-2	28	1053	0	29.2	23.36	623.1	186	0	0	1	1	1	29.2	16.97	794.1	171	4.64	610.05	311.55	0	406.7	378.7	0.24	0	-14.6	21.3	20.6	21.3
265	20211023BS06	1	UU试验	21.88	4.68	199	0	-2	28	1055.6	0	29.2	23.46	622	186	0	0	1	1	1	29.33	16.97	793	171	4.64	609.5	311	0	406.3	378.3	0.24	0	-14.67	21.3	20.6	21.3
266	20211023BS06	1	UU试验	21.97	4.69	199	0	-2	28	1056.5	0	29.2	23.54	622.6	186	0	0	1	1	1	29.43	16.97	793.6	171	4.64	609.8	311.3	0	406.5	378.5	0.24	0	-14.72	21.3	20.6	21.3
267	20211023BS06	1	UU试验	22.05	4.7	199	0	-2	28	1057.3	0	29.2	23.65	623	186	0	0	1	1	1	29.56	17.05	794	171	4.64	610	311.5	0	406.7	378.7	0.24	0	-14.78	21.3	20.6	21.3
268	20211023BS06	1	UU试验	22.13	4.7	199	0	-2	28	1058.2	0	29.2	23.72	620.6	186	0	0	1	1	1	29.65	17.05	791.6	171	4.63	608.8	310.3	0	405.9	377.9	0.24	0	-14.83	21.3	20.6	21.3
269	20211023BS06	1	UU试验	22.22	4.71	199	0	-2	28	1059	0	29.2	23.83	621.1	186	0	0	1	1	1	29.79	17.12	792.1	171	4.63	609.05	310.55	0	406	378	0.24	0	-14.9	21.3	20.6	21.3
270	20211023BS06	1	UU试验	22.3	4.72	199	0	-2	28	1059.9	0	29.2	23.9	619.1	186	0	0	1	1	1	29.88	17.12	790.1	171	4.62	608.05	309.55	0	405.4	377.4	0.24	0	-14.94	21.3	20.6	21.3
271	20211023BS06	1	UU试验	22.38	4.73	200	0	-2	28	1062.5	0	29.2	24.01	620.6	186	0	0	1	1	1	30.01	17.12	792.6	172	4.61	610.3	310.3	0	406.9	378.9	0.24	0	-15.01	21.3	20.6	21.3
272	20211023BS06	1	UU试验	22.47	4.74	199	0	-2	28	1064.2	0	29.2	24.07	621.6	186	0	0	1	1	1	30.09	17.19	792.6	171	4.64	609.3	310.8	0	406.2	378.2	0.24	0	-15.05	21.3	20.6	21.3
273	20211023BS06	1	UU试验	22.55	4.75	199	0	-2	28	1066.7	0	29.2	24.18	620.5	186	0	0	1	1	1	30.23	17.19	791.5	171	4.63	608.75	310.25	0	405.8	377.8	0.24	0	-15.12	21.2	20.6	21.3
274	20211023BS06	1	UU试验	22.63	4.76	200	0	-2	28	1066.7	0	29.2	24.25	620.5	186	0	0	1	1	1	30.31	17.19	792.5	172	4.61	610.25	310.25	0	406.8	378.8	0.24	0	-15.16	21.3	20.6	21.3
275	20211023BS06	1	UU试验	22.72	4.77	200	0	-2	29	1068.4	0	29.2	24.35	621.5	186	0	0	1	1	1	30.44	17.27	792.5	171	4.63	610.75	310.75	0	407.2	378.2	0.24	0	-15.22	21.3	20.6	21.3
276	20211023BS06	1	UU试验	22.8	4.77	200	0	-2	28	1069.3	0	29.2	24.42	619.2	186	0	0	1	1	1	30.53	17.27	791.2	172	4.6	609.6	309.6	0	406.4	378.4	0.24	0	-15.27	21.3	20.6	21.3
277	20211023BS06	1	UU试验	22.88	4.78	200	0	-2	28	1071.9	0	29.2	24.51	620.7	186	0	0	1	1	1	30.64	17.27	792.7	172	4.61	610.35	310.35	0	406.9	378.9	0.24	0	-15.32	21.3	20.6	21.3
278	20211023BS06	1	UU试验	22.97	4.79	200	0	-2	28	1073.6	0	29.2	24.58	621.7	186	0	0	1	1	1	30.73	17.34	793.7	172	4.61	610.85	310.85	0	407.2	379.2	0.24	0	-15.37	21.3	20.6	21.3
279	20211023BS06	1	UU试验	23.05	4.8	200	0	-2	28	1077	0	29.2	24.68	621.1	186	0	0	1	1	1	30.85	17.34	793.1	172	4.61	610.55	310.55	0	407	379	0.24	0	-15.43	21.3	20.6	21.3
280	20211023BS06	1	UU试验	23.13	4.81	200	0	-2	28	1078.7	0	29.2	24.75	622.1	186	0	0	1	1	1	30.94	17.41	794.1	172	4.62	611.05	311.05	0	407.4	379.4	0.24	0	-15.47	21.3	20.6	21.3
281	20211023BS06	1	UU试验	23.22	4.82	199	0	-2	28	1079.6	0	29.2	24.85	620.1	186	0	0	1	1	1	31.06	17.41	791.1	171	4.63	608.55	310.05	0	405.7	377.7	0.24	0	-15.53	21.2	20.6	21.3
282	20211023BS06	1	UU试验	23.3	4.83	200	0	-2	29	1080.4	0	29.2	24.92	620.6	186	0	0	1	1	1	31.15	17.41	791.6	171	4.63	610.3	310.3	0	406.9	377.9	0.24	0	-15.58	21.3	20.6	21.3
283	20211023BS06	1	UU试验	23.38	4.84	200	0	-2	29	1082.1	0	29.2	25.01	621.5	186	0	0	1	1	1	31.26	17.49	792.5	171	4.63	610.75	310.75	0	407.2	378.2	0.24	0	-15.63	21.3	20.6	21.3
284	20211023BS06	1	UU试验	23.47	4.84	200	0	-2	28	1081.3	0	29.2	25.08	618.2	186	0	0	1	1	1	31.35	17.49	790.2	172	4.59	609.1	309.1	0	406.1	378.1	0.24	0	-15.68	21.2	20.6	21.3
285	20211023BS06	1	UU试验	23.55	4.85	200	0	-2	29	1082.1	0	31	25.18	618.7	186	0	0	1	1	1	31.48	17.49	789.7	171	4.62	609.35	309.35	0	406.2	377.2	0.24	0	-15.74	21.3	20.6	21.3
286	20211023BS06	1	UU试验	23.63	4.86	199	0	-2	28	1083	0	29.2	25.24	619.2	186	0	0	1	1	1	31.55	17.56	790.2	171	4.62	608.1	309.6	0	405.4	377.4	0.24	0	-15.78	21.2	20.6	21.3
287	20211023BS06	1	UU试验	23.72	4.87	199	0	-2	28	1083.8	0	29.2	25.34	617.2	186	0	0	1	1	1	31.68	17.56	788.2	171	4.61	607.1	308.6	0	404.7	376.7	0.24	0	-15.84	21.2	20.6	21.3
288	20211023BS06	1	UU试验	23.8	4.88	200	0	-2	29	1085.6	0	31	25.4	618.2	186	0	0	1	1	1	31.75	17.56	789.2	171	4.62	609.1	309.1	0	406.1	377.1	0.24	0	-15.88	21.3	20.6	21.3
289	20211023BS06	1	UU试验	23.88	4.89	199	0	-2	28	1087.3	0	29.2	25.5	619.2	186	0	0	1	1	1	31.88	17.64	790.2	171	4.62	608.1	309.6	0	405.4	377.4	0.24	0	-15.94	21.2	20.6	21.3
290	20211023BS06	1	UU试验	23.97	4.9	200	0	-2	29	1089	0	31	25.57	617.3	186	0	0	1	1	1	31.96	17.64	788.3	171	4.61	608.65	308.65	0	405.8	376.8	0.24	0	-15.98	21.3	20.6	21.3
291	20211023BS06	1	UU试验	24.05	4.9	200	0	-2	29	1089	0	31	25.67	617.3	186	0	0	1	1	1	32.09	17.64	788.3	171	4.61	608.65	308.65	0	405.8	376.8	0.24	0	-16.05	21.3	20.6	21.3
292	20211023BS06	1	UU试验	24.13	4.91	200	0	-2	29	1089.8	0	29.2	25.74	617.8	186	0	0	1	1	1	32.18	17.71	788.8	171	4.61	608.9	308.9	0	405.9	376.9	0.24	0	-16.09	21.2	20.6	21.3
293	20211023BS06	1	UU试验	24.22	4.92	199	0	-2	29	1090.7	0	29.2	25.85	615.9	186	0	0	1	1	1	32.31	17.71	785.9	170	4.62	606.45	307.95	0	404.3	375.3	0.24	0	-16.16	21.2	20.6	21.3
294	20211023BS06	1	UU试验	24.3	4.93	199	0	-2	28	1091.5	0	29.2	25.92	616.3	186	0	0	1	1	1	32.4	17.79	787.3	171	4.6	606.65	308.15	0	404.4	376.4	0.24	0	-16.2	21.2	20.6	21.3
295	20211023BS06	1	UU试验	24.38	4.94	199	0	-2	29	1091.5	0	29.2	26.03	613.5	186	0	0	1	1	1	32.54	17.79	783.5	170	4.61	605.25	306.75	0	403.5	374.5	0.24	0	-16.27	21.2	20.6	21.3
296	20211023BS06	1	UU试验	24.47	4.95	199	0	-2	29	1092.4	0	31	26.1	614.1	186	0	0	1	1	1	32.63	17.79	784.1	170	4.61	605.55	307.05	0	403.7	374.7	0.24	0	-16.32	21.3	20.6	21.3
297	20211023BS06	1	UU试验	24.55	4.95	199	0	-2	28	1093.3	0	29.2	26.21	614.6	186	0	0	1	1	1	32.76	17.86	785.6	171	4.59	605.8	307.3	0	403.9	375.9	0.24	0	-16.38	21.2	20.6	21.3
298	20211023BS06	1	UU试验	24.63	4.96	199	0	-2	29	1095	0	31	26.28	613.1	186	0	0	1	1	1	32.85	17.86	783.1	170	4.61	605.05	306.55	0	403.4	374.4	0.25	0	-16.43	21.3	20.7	21.3
299	20211023BS06	1	UU试验	24.72	4.97	200	0	-2	29	1095.8	0	31	26.38	613.5	186	0	0	1	1	1	32.98	17.94	784.5	171	4.59	606.75	306.75	0	404.5	375.5	0.25	0	-16.49	21.3	20.6	21.3
300	20211023BS06	1	UU试验	24.8	4.98	199	0	-2	28	1098.4	0	31	26.45	612.3	186	0	0	1	1	1	33.06	17.94	783.3	171	4.58	604.65	306.15	0	403.1	375.1	0.25	0	-16.53	21.2	20.6	21.3
301	20211023BS06	1	UU试验	24.88	4.99	200	0	-2	29	1099.2	0	31	26.56	612.7	186	0	0	1	1	1	33.2	17.94	783.7	171	4.58	606.35	306.35	0	404.2	375.2	0.25	0	-16.6	21.3	20.7	21.3
302	20211023BS06	1	UU试验	24.97	5	199	0	-2	29	1101	0	31	26.63	613.7	186	0	0	1	1	1	33.29	18.01	783.7	170	4.61	605.35	306.85	0	403.6	374.6	0.24	0	-16.65	21.2	20.6	21.3
