# Supplementary material for: Effect of freeze‒thaw cycles on root–Soil composite mechanical properties and slope stability
Source: PLoS One. 2024 Apr 25;19(4):e0302409. doi: 10.1371/journal.pone.0302409 (PMC11045164; doi:10.1371/journal.pone.0302409)
Supplement: S1 File — (ZIP) [file pone.0302409.s001.zip › Original data/original data/三轴/200kpa/200kpa改/(D8G0,200kpa)20211006BS05_uu_1.xlsx]

## Sheet: _20211006BS05_uu_1
ID	GCID	SpecimenID	TstMode	TimeMin	Squareroot	WeiYa	wytb	FanYa1	KongYa	CR	fytb	TiBian	ZhouXWeiYi	Q1dQ3	TargetWY	TargetFY1	TargetZYLC	TargetStrainSpd	TargetSYWD	TargetZTWD	E1	TuArea	Q11	Q31	Q11cQ31	HalfQ1pQ3	HalfQ1dQ3	Saturation	HalfQ11pQ31	Q1	K0	Ev	Er	sywd	ttwd	ztwd
1	20211006BS05	1	UU试验	0	0	199	1.897	65	0	0	0	14.6	0	64.9	185	0	0	1	1	1	0	13.32	0	0	0	0	0	0	0	0	0	0	0	25.2	24	26.4
2	20211006BS05	1	UU试验	0.05	0.22	200	1.897	-1	16	86.4	0	14.6	0.01	64.9	185	0	0	1	1	1	0.01	13.32	248.9	184	1.35	332.45	32.45	0	221.6	205.6	0.76	0	-0.01	25.2	24	26.4
3	20211006BS05	1	UU试验	0.15	0.39	199	1.897	-2	16	86.4	0	14.6	0	64.9	185	0	0	1	1	1	0	13.32	247.9	183	1.35	330.95	32.45	0	220.6	204.6	0.75	0	0	25.2	24	26.4
4	20211006BS05	1	UU试验	0.25	0.5	199	1.897	-2	16	85.5	0	14.6	0.01	64.2	185	0	0	1	1	1	0.01	13.32	247.2	183	1.35	330.6	32.1	0	220.4	204.4	0.76	0	-0.01	25.2	24	26.4
5	20211006BS05	1	UU试验	0.3	0.55	199	1.897	-2	16	85.5	0	14.6	0	64.2	185	0	0	1	1	1	0	13.32	247.2	183	1.35	330.6	32.1	0	220.4	204.4	0.76	0	0	25.2	24	26.4
6	20211006BS05	1	UU试验	0.32	0.56	199	1.897	-2	15	85.5	0	14.6	0	64.2	185	0	0	1	1	1	0	13.32	248.2	184	1.35	330.6	32.1	0	220.4	205.4	0.76	0	0	25.2	24	26.4
7	20211006BS05	1	UU试验	0.4	0.63	199	1.897	-2	16	84.7	0	14.6	0.01	63.6	185	0	0	1	1	1	0.01	13.32	246.6	183	1.35	330.3	31.8	0	220.2	204.2	0.76	0	-0.01	25.2	24	26.4
8	20211006BS05	1	UU试验	0.58	0.76	199	1.897	-2	16	104.4	0	14.6	0.13	78.4	185	0	0	1	1	1	0.18	13.32	261.4	183	1.43	337.7	39.2	0	225.1	209.1	0.72	0	-0.09	25.2	24	26.4
9	20211006BS05	1	UU试验	0.68	0.83	199	1.897	-2	16	112.1	0	14.6	0.25	84.2	185	0	0	1	1	1	0.35	13.39	267.2	183	1.46	340.6	42.1	0	227.1	211.1	0.7	0	-0.17	25.2	24	26.4
10	20211006BS05	1	UU试验	0.8	0.89	199	1.897	-2	16	163.4	0	14.6	0.36	122	185	0	0	1	1	1	0.5	13.39	305	183	1.67	359.5	61	0	239.7	223.7	0.62	0	-0.25	25.2	24	26.4
11	20211006BS05	1	UU试验	0.8	0.89	199	1.897	-2	16	163.4	0	14.6	0.36	122	185	0	0	1	1	1	0.5	13.39	305	183	1.67	359.5	61	0	239.7	223.7	0.62	0	-0.25	25.2	24	26.4
12	20211006BS05	1	UU试验	0.82	0.9	199	1.897	-2	16	178.8	0	14.6	0.4	133.5	185	0	0	1	1	1	0.56	13.39	316.5	183	1.73	365.25	66.75	0	243.5	227.5	0.6	0	-0.28	25.2	24	26.4
13	20211006BS05	1	UU试验	0.87	0.93	199	1.897	-2	16	194.2	0	14.6	0.44	145	185	0	0	1	1	1	0.61	13.39	328	183	1.79	371	72.5	0	247.3	231.3	0.58	0	-0.31	25.2	24	26.4
14	20211006BS05	1	UU试验	0.95	0.97	200	1.897	-1	16	219	0	16.4	0.51	163.6	185	0	0	1	1	1	0.71	13.39	347.6	184	1.89	381.8	81.8	0	254.5	238.5	0.55	0	-0.36	25.2	24	26.4
15	20211006BS05	1	UU试验	1.03	1.02	200	1.897	-2	16	248.9	0	16.4	0.63	185.9	185	0	0	1	1	1	0.87	13.45	369.9	184	2.01	392.95	92.95	0	262	246	0.52	0	-0.44	25.2	24	26.4
16	20211006BS05	1	UU试验	1.12	1.06	199	1.897	-2	16	268.6	0	16.4	0.7	199.7	185	0	0	1	1	1	0.97	13.45	382.7	183	2.09	398.35	99.85	0	265.6	249.6	0.5	0	-0.49	25.2	24	26.4
17	20211006BS05	1	UU试验	1.2	1.1	199	1.897	-2	16	295.1	0	16.4	0.81	219.4	185	0	0	1	1	1	1.12	13.45	402.4	183	2.2	408.2	109.7	0	272.1	256.1	0.48	0	-0.56	25.2	24	26.4
18	20211006BS05	1	UU试验	1.28	1.13	199	1.897	-2	16	311.4	0	16.4	0.88	231.5	185	0	0	1	1	1	1.22	13.45	414.5	183	2.27	414.25	115.75	0	276.2	260.2	0.46	0	-0.61	25.2	24	26.4
19	20211006BS05	1	UU试验	1.37	1.17	199	1.897	-2	16	335.3	0	16.4	1	249.3	185	0	0	1	1	1	1.39	13.52	432.3	183	2.36	423.15	124.65	0	282.1	266.1	0.44	0	-0.69	25.2	24	26.4
20	20211006BS05	1	UU试验	1.45	1.2	199	1.897	-2	17	349.9	0	16.4	1.08	258.8	185	0	0	1	1	1	1.5	13.52	440.8	182	2.42	427.9	129.4	0	285.3	268.3	0.43	0	-0.75	25.2	24	26.4
21	20211006BS05	1	UU试验	1.53	1.24	199	1.897	-2	17	369.6	0	16.4	1.19	273.4	185	0	0	1	1	1	1.65	13.52	455.4	182	2.5	435.2	136.7	0	290.1	273.1	0.42	0	-0.83	25.2	24	26.4
22	20211006BS05	1	UU试验	1.62	1.27	199	1.897	-2	17	383.2	0	16.4	1.26	283.4	185	0	0	1	1	1	1.75	13.58	465.4	182	2.56	440.2	141.7	0	293.5	276.5	0.41	0	-0.88	25.2	24	26.4
23	20211006BS05	1	UU试验	1.7	1.3	200	1.897	-2	17	401.2	0	16.4	1.37	295.4	185	0	0	1	1	1	1.9	13.58	478.4	183	2.61	447.7	147.7	0	298.5	281.5	0.4	0	-0.95	25.2	24	26.4
24	20211006BS05	1	UU试验	1.78	1.34	199	1.897	-2	17	413.2	0	16.4	1.44	304.3	185	0	0	1	1	1	2	13.58	486.3	182	2.67	450.65	152.15	0	300.4	283.4	0.4	0	-1	25.2	24	26.5
25	20211006BS05	1	UU试验	1.87	1.37	200	1.897	-1	17	429.4	0	16.4	1.56	316.2	185	0	0	1	1	1	2.17	13.58	499.2	183	2.73	458.1	158.1	0	305.4	288.4	0.39	0	-1.09	25.2	24	26.5
26	20211006BS05	1	UU试验	1.95	1.4	200	1.897	-2	17	439.7	0	16.4	1.63	323.8	185	0	0	1	1	1	2.26	13.65	506.8	183	2.77	461.9	161.9	0	307.9	290.9	0.38	0	-1.13	25.2	24	26.4
27	20211006BS05	1	UU试验	2.03	1.43	200	1.897	-1	18	455.9	0	16.4	1.74	334	185	0	0	1	1	1	2.42	13.65	516	182	2.84	467	167	0	311.3	293.3	0.37	0	-1.21	25.2	24	26.4
28	20211006BS05	1	UU试验	2.12	1.45	199	1.897	-2	17	464.5	0	16.4	1.82	340.3	185	0	0	1	1	1	2.53	13.65	522.3	182	2.87	468.65	170.15	0	312.4	295.4	0.37	0	-1.26	25.2	24	26.4
29	20211006BS05	1	UU试验	2.2	1.48	200	1.897	-2	17	477.3	0	16.4	1.93	349.7	185	0	0	1	1	1	2.68	13.72	532.7	183	2.91	474.85	174.85	0	316.6	299.6	0.36	0	-1.34	25.2	24	26.4
30	20211006BS05	1	UU试验	2.28	1.51	199	1.897	-2	18	485	0	16.4	2	353.5	185	0	0	1	1	1	2.78	13.72	534.5	181	2.95	475.25	176.75	0	316.8	298.8	0.36	0	-1.39	25.2	24	26.4
31	20211006BS05	1	UU试验	2.37	1.54	200	1.897	-2	17	495.3	0	16.4	2.11	361	185	0	0	1	1	1	2.93	13.72	544	183	2.97	480.5	180.5	0	320.3	303.3	0.36	0	-1.47	25.2	24	26.4
32	20211006BS05	1	UU试验	2.45	1.57	199	1.897	-2	18	502.1	0	16.4	2.19	366	185	0	0	1	1	1	3.04	13.72	547	181	3.02	481.5	183	0	321	303	0.35	0	-1.52	25.2	24	26.4
33	20211006BS05	1	UU试验	2.53	1.59	199	1.897	-2	18	512.4	0	18.2	2.3	373.5	185	0	0	1	1	1	3.19	13.78	554.5	181	3.06	485.25	186.75	0	323.5	305.5	0.35	0	-1.6	25.2	24	26.4
34	20211006BS05	1	UU试验	2.62	1.62	199	1.897	-2	18	518.4	0	16.4	2.37	376.2	185	0	0	1	1	1	3.29	13.78	557.2	181	3.08	486.6	188.1	0	324.4	306.4	0.35	0	-1.65	25.2	24	26.4
35	20211006BS05	1	UU试验	2.7	1.64	199	1.897	-2	18	525.2	0	18.2	2.48	381.1	185	0	0	1	1	1	3.44	13.78	562.1	181	3.11	489.05	190.55	0	326	308	0.34	0	-1.72	25.2	24	26.4
36	20211006BS05	1	UU试验	2.78	1.67	199	1.897	-2	18	530.4	0	18.2	2.55	384.9	185	0	0	1	1	1	3.54	13.78	565.9	181	3.13	490.95	192.45	0	327.3	309.3	0.34	0	-1.77	25.2	24	26.4
37	20211006BS05	1	UU试验	2.87	1.69	199	1.897	-2	18	537.2	0	18.2	2.67	389.8	185	0	0	1	1	1	3.71	13.85	570.8	181	3.15	493.4	194.9	0	328.9	310.9	0.34	0	-1.86	25.2	24	26.4
38	20211006BS05	1	UU试验	2.95	1.72	200	1.897	-1	18	542.3	0	18.2	2.74	391.6	185	0	0	1	1	1	3.8	13.85	573.6	182	3.15	495.8	195.8	0	330.5	312.5	0.34	0	-1.9	25.2	24	26.4
39	20211006BS05	1	UU试验	3.03	1.74	200	1.897	-2	18	549.2	0	18.2	2.84	396.5	185	0	0	1	1	1	3.94	13.85	578.5	182	3.18	498.25	198.25	0	332.2	314.2	0.34	0	-1.97	25.2	24	26.4
40	20211006BS05	1	UU试验	3.12	1.77	200	1.897	-1	18	553.5	0	18.2	2.92	399.6	185	0	0	1	1	1	4.05	13.91	581.6	182	3.2	499.8	199.8	0	333.2	315.2	0.33	0	-2.03	25.2	24	26.4
41	20211006BS05	1	UU试验	3.2	1.79	199	1.897	-1	19	558.6	0	18.2	3.02	401.6	185	0	0	1	1	1	4.19	13.91	581.6	180	3.23	499.3	200.8	0	332.9	313.9	0.33	0	-2.1	25.2	24	26.4
42	20211006BS05	1	UU试验	3.28	1.81	199	1.897	-2	18	562.9	0	18.2	3.1	404.7	185	0	0	1	1	1	4.3	13.91	585.7	181	3.24	500.85	202.35	0	333.9	315.9	0.33	0	-2.15	25.2	24	26.4
43	20211006BS05	1	UU试验	3.37	1.83	200	1.897	-1	19	568	0	18.2	3.2	408.3	185	0	0	1	1	1	4.44	13.91	589.3	181	3.26	504.15	204.15	0	336.1	317.1	0.33	0	-2.22	25.2	24	26.4
44	20211006BS05	1	UU试验	3.45	1.86	199	1.897	-2	18	572.3	0	18.2	3.27	411.4	185	0	0	1	1	1	4.54	13.98	592.4	181	3.27	504.2	205.7	0	336.1	318.1	0.33	0	-2.27	25.2	24	26.4
45	20211006BS05	1	UU试验	3.53	1.88	199	1.897	-2	18	576.6	0	18.2	3.38	412.4	185	0	0	1	1	1	4.69	13.98	593.4	181	3.28	504.7	206.2	0	336.5	318.5	0.33	0	-2.35	25.2	24	26.4
46	20211006BS05	1	UU试验	3.62	1.9	199	1.897	-2	19	579.1	0	18.2	3.46	414.2	185	0	0	1	1	1	4.8	13.98	594.2	180	3.3	505.6	207.1	0	337.1	318.1	0.32	0	-2.4	25.2	24	26.4
47	20211006BS05	1	UU试验	3.7	1.92	199	1.897	-1	19	583.4	0	18.2	3.57	417.3	185	0	0	1	1	1	4.96	14.05	597.3	180	3.32	507.15	208.65	0	338.1	319.1	0.32	0	-2.48	25.2	24	26.4
48	20211006BS05	1	UU试验	3.78	1.95	199	1.897	-2	19	586	0	18.2	3.64	417.1	185	0	0	1	1	1	5.05	14.05	597.1	180	3.32	507.05	208.55	0	338	319	0.32	0	-2.53	25.2	24	26.4
49	20211006BS05	1	UU试验	3.87	1.97	199	1.897	-2	19	590.3	0	18.2	3.74	420.1	185	0	0	1	1	1	5.19	14.05	600.1	180	3.33	508.55	210.05	0	339	320	0.32	0	-2.6	25.2	24	26.4
50	20211006BS05	1	UU试验	3.95	1.99	199	1.897	-2	19	593.7	0	18.2	3.81	422.6	185	0	0	1	1	1	5.29	14.05	602.6	180	3.35	509.8	211.3	0	339.9	320.9	0.32	0	-2.65	25.2	24	26.4
51	20211006BS05	1	UU试验	4.03	2.01	199	1.897	-1	19	598	0	18.2	3.92	425.6	185	0	0	1	1	1	5.44	14.11	605.6	180	3.36	511.3	212.8	0	340.9	321.9	0.32	0	-2.72	25.2	24	26.4
52	20211006BS05	1	UU试验	4.12	2.03	199	1.897	-1	19	599.7	0	18.2	3.99	425	185	0	0	1	1	1	5.54	14.11	605	180	3.36	511	212.5	0	340.7	321.7	0.32	0	-2.77	25.2	24	26.5
53	20211006BS05	1	UU试验	4.2	2.05	199	1.897	-2	19	603.9	0	18.2	4.1	428	185	0	0	1	1	1	5.69	14.11	608	180	3.38	512.5	214	0	341.7	322.7	0.32	0	-2.85	25.2	24	26.5
54	20211006BS05	1	UU试验	4.28	2.07	199	1.897	-1	19	605.7	0	18.2	4.17	429.3	185	0	0	1	1	1	5.79	14.11	609.3	180	3.39	513.15	214.65	0	342.1	323.1	0.32	0	-2.9	25.2	24.1	26.5
55	20211006BS05	1	UU试验	4.37	2.09	199	1.897	-2	19	610.8	0	18.2	4.27	432.9	185	0	0	1	1	1	5.93	14.18	612.9	180	3.41	514.95	216.45	0	343.3	324.3	0.31	0	-2.97	25.2	24.1	26.5
56	20211006BS05	1	UU试验	4.45	2.11	200	1.897	-1	19	613.4	0	18.2	4.34	432.6	185	0	0	1	1	1	6.02	14.18	613.6	181	3.39	516.3	216.3	0	344.2	325.2	0.32	0	-3.01	25.2	24	26.5
57	20211006BS05	1	UU试验	4.53	2.13	199	1.897	-1	19	615.9	0	18.2	4.45	434.3	185	0	0	1	1	1	6.18	14.18	614.3	180	3.41	515.65	217.15	0	343.8	324.8	0.31	0	-3.09	25.2	24	26.5
58	20211006BS05	1	UU试验	4.62	2.15	199	1.897	-2	19	618.5	0	18.2	4.52	436.2	185	0	0	1	1	1	6.27	14.18	616.2	180	3.42	516.6	218.1	0	344.4	325.4	0.31	0	-3.14	25.1	24	26.5
59	20211006BS05	1	UU试验	4.7	2.17	200	1.897	-1	19	621.9	0	18.2	4.62	438.6	185	0	0	1	1	1	6.41	14.25	619.6	181	3.42	519.3	219.3	0	346.2	327.2	0.31	0	-3.21	25.2	24	26.5
60	20211006BS05	1	UU试验	4.78	2.19	200	1.897	-1	19	624.5	0	20.1	4.69	438.2	185	0	0	1	1	1	6.51	14.25	619.2	181	3.42	519.1	219.1	0	346.1	327.1	0.31	0	-3.26	25.2	24	26.5
61	20211006BS05	1	UU试验	4.87	2.21	199	1.897	-2	19	627	0	18.2	4.8	440	185	0	0	1	1	1	6.66	14.25	620	180	3.44	518.5	220	0	345.7	326.7	0.31	0	-3.33	25.1	24	26.5
62	20211006BS05	1	UU试验	4.95	2.22	200	1.897	-1	19	629.6	0	20.1	4.87	441.8	185	0	0	1	1	1	6.76	14.31	622.8	181	3.44	520.9	220.9	0	347.3	328.3	0.31	0	-3.38	25.2	24.1	26.5
63	20211006BS05	1	UU试验	5.03	2.24	200	1.897	-1	20	633.9	0	20.1	4.98	443	185	0	0	1	1	1	6.91	14.31	623	180	3.46	521.5	221.5	0	347.7	327.7	0.31	0	-3.46	25.2	24.1	26.5
64	20211006BS05	1	UU试验	5.12	2.26	200	1.897	-1	19	636.4	0	20.1	5.05	444.7	185	0	0	1	1	1	7.01	14.31	625.7	181	3.46	522.35	222.35	0	348.2	329.2	0.31	0	-3.51	25.2	24.1	26.5
65	20211006BS05	1	UU试验	5.2	2.28	200	1.897	-1	20	639	0	20.1	5.15	446.5	185	0	0	1	1	1	7.15	14.38	626.5	180	3.48	523.25	223.25	0	348.8	328.8	0.31	0	-3.58	25.1	24	26.5
66	20211006BS05	1	UU试验	5.28	2.3	199	1.897	-2	19	640.7	0	18.2	5.23	445.5	185	0	0	1	1	1	7.26	14.38	625.5	180	3.48	521.25	222.75	0	347.5	328.5	0.31	0	-3.63	25.1	24	26.5
67	20211006BS05	1	UU试验	5.37	2.32	199	1.897	-2	19	644.1	0	18.2	5.34	447.9	185	0	0	1	1	1	7.41	14.38	627.9	180	3.49	522.45	223.95	0	348.3	329.3	0.31	0	-3.71	25.1	24	26.5
68	20211006BS05	1	UU试验	5.45	2.33	199	1.897	-2	20	646.7	0	20.1	5.4	449.7	185	0	0	1	1	1	7.5	14.38	628.7	179	3.51	523.35	224.85	0	348.9	328.9	0.31	0	-3.75	25.1	24	26.5
69	20211006BS05	1	UU试验	5.53	2.35	199	1.897	-2	20	649.3	0	18.2	5.51	451.5	185	0	0	1	1	1	7.65	14.45	630.5	179	3.52	524.25	225.75	0	349.5	329.5	0.31	0	-3.83	25.1	24	26.5
70	20211006BS05	1	UU试验	5.62	2.37	200	1.897	-1	20	651.8	0	20.1	5.58	451.1	185	0	0	1	1	1	7.75	14.45	631.1	180	3.51	525.55	225.55	0	350.4	330.4	0.31	0	-3.88	25.1	24	26.5
71	20211006BS05	1	UU试验	5.7	2.39	199	1.897	-1	20	656.1	0	20.1	5.69	454	185	0	0	1	1	1	7.9	14.45	633	179	3.54	525.5	227	0	350.3	330.3	0.3	0	-3.95	25.1	24	26.5
72	20211006BS05	1	UU试验	5.78	2.4	200	1.897	-2	20	658.7	0	20.1	5.76	455.8	185	0	0	1	1	1	8	14.45	635.8	180	3.53	527.9	227.9	0	351.9	331.9	0.3	0	-4	25.1	24	26.5
73	20211006BS05	1	UU试验	5.87	2.42	199	1.897	-2	20	663	0	20.1	5.86	458.8	185	0	0	1	1	1	8.13	14.51	637.8	179	3.56	527.9	229.4	0	351.9	331.9	0.3	0	-4.07	25.1	24	26.5
74	20211006BS05	1	UU试验	5.95	2.44	199	1.897	-2	20	664.7	0	18.2	5.93	458.1	185	0	0	1	1	1	8.23	14.51	637.1	179	3.56	527.55	229.05	0	351.7	331.7	0.3	0	-4.12	25.1	24	26.5
75	20211006BS05	1	UU试验	6.03	2.46	199	1.897	-2	20	666.4	0	20.1	6.03	459.3	185	0	0	1	1	1	8.37	14.51	638.3	179	3.57	528.15	229.65	0	352.1	332.1	0.3	0	-4.18	25.1	24	26.5
76	20211006BS05	1	UU试验	6.12	2.47	199	1.897	-1	20	666.4	0	20.1	6.1	459.3	185	0	0	1	1	1	8.47	14.58	638.3	179	3.57	528.15	229.65	0	352.1	332.1	0.3	0	-4.24	25.1	24.1	26.5
77	20211006BS05	1	UU试验	6.2	2.49	199	1.897	-2	20	669	0	20.1	6.21	458.8	185	0	0	1	1	1	8.62	14.58	637.8	179	3.56	527.9	229.4	0	351.9	331.9	0.3	0	-4.31	25.1	24	26.5
78	20211006BS05	1	UU试验	6.28	2.51	199	1.897	-1	20	670.7	0	20.1	6.27	460	185	0	0	1	1	1	8.7	14.58	639	179	3.57	528.5	230	0	352.3	332.3	0.3	0	-4.35	25.1	24.1	26.5
79	20211006BS05	1	UU试验	6.37	2.52	199	1.897	-1	20	672.4	0	20.1	6.38	461.2	185	0	0	1	1	1	8.86	14.65	640.2	179	3.58	529.1	230.6	0	352.7	332.7	0.3	0	-4.43	25.1	24.1	26.5
80	20211006BS05	1	UU试验	6.45	2.54	200	1.897	-2	20	673.2	0	20.1	6.45	459.5	185	0	0	1	1	1	8.95	14.65	639.5	180	3.55	529.75	229.75	0	353.2	333.2	0.3	0	-4.47	25.1	24	26.5
81	20211006BS05	1	UU试验	6.53	2.56	199	1.897	-1	20	674.1	0	20.1	6.56	460.1	185	0	0	1	1	1	9.11	14.65	639.1	179	3.57	528.55	230.05	0	352.4	332.4	0.3	0	-4.56	25.1	24.1	26.5
82	20211006BS05	1	UU试验	6.62	2.57	199	1.897	-2	20	675.8	0	20.1	6.63	461.3	185	0	0	1	1	1	9.2	14.65	640.3	179	3.58	529.15	230.65	0	352.8	332.8	0.3	0	-4.6	25.1	24.1	26.5
83	20211006BS05	1	UU试验	6.7	2.59	200	1.897	-2	20	676.7	0	20.1	6.74	461.9	185	0	0	1	1	1	9.36	14.72	641.9	180	3.57	530.95	230.95	0	354	334	0.3	0	-4.68	25.1	24	26.5
84	20211006BS05	1	UU试验	6.78	2.6	199	1.897	-1	20	678.4	0	20.1	6.81	460.9	185	0	0	1	1	1	9.45	14.72	639.9	179	3.57	528.95	230.45	0	352.6	332.6	0.3	0	-4.72	25.1	24.1	26.5
85	20211006BS05	1	UU试验	6.87	2.62	200	1.897	-1	20	678.4	0	20.1	6.92	460.9	185	0	0	1	1	1	9.61	14.72	640.9	180	3.56	530.45	230.45	0	353.6	333.6	0.3	0	-4.81	25.1	24	26.5
86	20211006BS05	1	UU试验	6.95	2.64	200	1.897	-1	20	680.1	0	20.1	6.99	462	185	0	0	1	1	1	9.7	14.79	642	180	3.57	531	231	0	354	334	0.3	0	-4.85	25.1	24.1	26.5
87	20211006BS05	1	UU试验	7.03	2.65	200	1.897	-1	20	683.5	0	20.1	7.1	462.1	185	0	0	1	1	1	9.86	14.79	642.1	180	3.57	531.05	231.05	0	354	334	0.3	0	-4.93	25.1	24.1	26.5
88	20211006BS05	1	UU试验	7.12	2.67	200	1.897	-1	20	684.4	0	20.1	7.17	462.7	185	0	0	1	1	1	9.95	14.79	642.7	180	3.57	531.35	231.35	0	354.2	334.2	0.3	0	-4.97	25.1	24.1	26.5
89	20211006BS05	1	UU试验	7.2	2.68	200	1.897	-1	21	685.2	0	20.1	7.27	463.3	185	0	0	1	1	1	10.09	14.79	642.3	179	3.59	531.65	231.65	0	354.4	333.4	0.3	0	-5.05	25.1	24.1	26.5
90	20211006BS05	1	UU试验	7.28	2.7	200	1.897	-1	20	685.2	0	20.1	7.35	463.3	185	0	0	1	1	1	10.2	14.85	643.3	180	3.57	531.65	231.65	0	354.4	334.4	0.3	0	-5.1	25.1	24.1	26.5
91	20211006BS05	1	UU试验	7.37	2.71	199	1.897	-1	20	687.8	0	20.1	7.45	463.2	185	0	0	1	1	1	10.34	14.85	642.2	179	3.59	530.1	231.6	0	353.4	333.4	0.3	0	-5.17	25.1	24.1	26.5
92	20211006BS05	1	UU试验	7.45	2.73	200	1.897	-1	21	688.6	0	20.1	7.53	463.7	185	0	0	1	1	1	10.45	14.85	642.7	179	3.59	531.85	231.85	0	354.6	333.6	0.3	0	-5.22	25.1	24.1	26.5
93	20211006BS05	1	UU试验	7.53	2.74	199	1.897	-2	20	691.2	0	20.1	7.63	465.5	185	0	0	1	1	1	10.59	14.92	644.5	179	3.6	531.25	232.75	0	354.2	334.2	0.3	0	-5.3	25.1	24.1	26.5
94	20211006BS05	1	UU试验	7.62	2.76	200	1.897	-1	21	692.1	0	20.1	7.7	463.9	185	0	0	1	1	1	10.69	14.92	642.9	179	3.59	531.95	231.95	0	354.6	333.6	0.3	0	-5.35	25.1	24.1	26.5
95	20211006BS05	1	UU试验	7.7	2.77	200	1.897	-1	21	693.8	0	20.1	7.81	465	185	0	0	1	1	1	10.84	14.92	644	179	3.6	532.5	232.5	0	355	334	0.3	0	-5.42	25.1	24.1	26.5
96	20211006BS05	1	UU试验	7.78	2.79	199	1.897	-2	21	695.5	0	20.1	7.87	466.2	185	0	0	1	1	1	10.92	14.92	644.2	178	3.62	531.6	233.1	0	354.4	333.4	0.3	0	-5.46	25.1	24.1	26.5
97	20211006BS05	1	UU试验	7.87	2.8	199	1.897	-2	21	697.2	0	20.1	7.98	467.3	185	0	0	1	1	1	11.08	14.99	645.3	178	3.63	532.15	233.65	0	354.8	333.8	0.3	0	-5.54	25.1	24.1	26.5
98	20211006BS05	1	UU试验	7.95	2.82	199	1.897	-2	21	698	0	20.1	8.05	465.6	185	0	0	1	1	1	11.17	14.99	643.6	178	3.62	531.3	232.8	0	354.2	333.2	0.3	0	-5.59	25.1	24.1	26.5
99	20211006BS05	1	UU试验	8.03	2.83	199	1.897	-2	20	700.6	0	20.1	8.16	467.4	185	0	0	1	1	1	11.33	14.99	646.4	179	3.61	532.2	233.7	0	354.8	334.8	0.3	0	-5.67	25.1	24.1	26.5
100	20211006BS05	1	UU试验	8.12	2.85	199	1.897	-1	21	702.3	0	20.1	8.23	468.5	185	0	0	1	1	1	11.42	15.06	646.5	178	3.63	532.75	234.25	0	355.2	334.2	0.3	0	-5.71	25.1	24.1	26.5
101	20211006BS05	1	UU试验	8.2	2.86	200	1.897	-1	21	704.9	0	20.1	8.34	468.1	185	0	0	1	1	1	11.58	15.06	647.1	179	3.62	534.05	234.05	0	356	335	0.3	0	-5.79	25.1	24.1	26.5
102	20211006BS05	1	UU试验	8.28	2.88	199	1.897	-2	21	706.6	0	20.1	8.4	469.2	185	0	0	1	1	1	11.66	15.06	647.2	178	3.64	533.1	234.6	0	355.4	334.4	0.3	0	-5.83	25.1	24.1	26.5
103	20211006BS05	1	UU试验	8.37	2.89	199	1.897	-2	21	710	0	20.1	8.51	471.4	185	0	0	1	1	1	11.81	15.13	649.4	178	3.65	534.2	235.7	0	356.1	335.1	0.3	0	-5.91	25.1	24.1	26.4
104	20211006BS05	1	UU试验	8.45	2.91	200	1.897	-1	21	710.9	0	20.1	8.58	469.9	185	0	0	1	1	1	11.91	15.13	648.9	179	3.63	534.95	234.95	0	356.6	335.6	0.3	0	-5.96	25.1	24.1	26.4
105	20211006BS05	1	UU试验	8.53	2.92	199	1.897	-2	21	713.4	0	20.1	8.68	471.5	185	0	0	1	1	1	12.05	15.13	649.5	178	3.65	534.25	235.75	0	356.2	335.2	0.3	0	-6.03	25.1	24.1	26.5
106	20211006BS05	1	UU试验	8.62	2.94	200	1.897	-1	21	714.3	0	20.1	8.75	472.1	185	0	0	1	1	1	12.15	15.2	651.1	179	3.64	536.05	236.05	0	357.4	336.4	0.3	0	-6.08	25.1	24.1	26.5
107	20211006BS05	1	UU试验	8.7	2.95	199	1.897	-2	21	716	0	20.1	8.85	471.1	185	0	0	1	1	1	12.28	15.2	649.1	178	3.65	534.05	235.55	0	356	335	0.3	0	-6.14	25.1	24.1	26.4
108	20211006BS05	1	UU试验	8.78	2.96	200	1.897	-1	21	716.9	0	20.1	8.92	471.6	185	0	0	1	1	1	12.38	15.2	650.6	179	3.63	535.8	235.8	0	357.2	336.2	0.3	0	-6.19	25.1	24.1	26.4
109	20211006BS05	1	UU试验	8.87	2.98	200	1.897	-1	21	718.6	0	20.1	9.02	472.8	185	0	0	1	1	1	12.52	15.2	651.8	179	3.64	536.4	236.4	0	357.6	336.6	0.3	0	-6.26	25.1	24.1	26.4
110	20211006BS05	1	UU试验	8.95	2.99	200	1.897	-1	21	720.3	0	20.1	9.1	473.9	185	0	0	1	1	1	12.63	15.27	652.9	179	3.65	536.95	236.95	0	358	337	0.3	0	-6.32	25.1	24.1	26.4
111	20211006BS05	1	UU试验	9.03	3.01	199	1.897	-2	21	722.8	0	20.1	9.2	473.3	185	0	0	1	1	1	12.77	15.27	651.3	178	3.66	535.15	236.65	0	356.8	335.8	0.3	0	-6.39	25.1	24.1	26.4
112	20211006BS05	1	UU试验	9.12	3.02	200	1.897	-1	21	724.6	0	20.1	9.27	474.5	185	0	0	1	1	1	12.87	15.27	653.5	179	3.65	537.25	237.25	0	358.2	337.2	0.3	0	-6.44	25.1	24.1	26.4
113	20211006BS05	1	UU试验	9.2	3.03	200	1.897	-1	21	726.3	0	20.1	9.37	475.6	185	0	0	1	1	1	13.01	15.34	654.6	179	3.66	537.8	237.8	0	358.5	337.5	0.3	0	-6.51	25.1	24.1	26.4
114	20211006BS05	1	UU试验	9.28	3.05	199	1.897	-1	21	726.3	0	20.1	9.44	473.5	185	0	0	1	1	1	13.1	15.34	651.5	178	3.66	535.25	236.75	0	356.8	335.8	0.3	0	-6.55	25.1	24.1	26.4
115	20211006BS05	1	UU试验	9.37	3.06	200	1.897	-1	21	728.8	0	20.1	9.54	475.1	185	0	0	1	1	1	13.24	15.34	654.1	179	3.65	537.55	237.55	0	358.4	337.4	0.3	0	-6.62	25.1	24.1	26.4
116	20211006BS05	1	UU试验	9.45	3.07	200	1.897	-1	21	730.5	0	20.1	9.6	476.2	185	0	0	1	1	1	13.33	15.34	655.2	179	3.66	538.1	238.1	0	358.7	337.7	0.3	0	-6.67	25.1	24.1	26.4
117	20211006BS05	1	UU试验	9.53	3.09	199	1.897	-1	21	734.8	0	20.1	9.71	479	185	0	0	1	1	1	13.48	15.41	657	178	3.69	538	239.5	0	358.7	337.7	0.29	0	-6.74	25.1	24.1	26.5
118	20211006BS05	1	UU试验	9.62	3.1	199	1.897	-2	21	735.7	0	20.1	9.77	477.4	185	0	0	1	1	1	13.56	15.41	655.4	178	3.68	537.2	238.7	0	358.1	337.1	0.29	0	-6.78	25.1	24.1	26.5
119	20211006BS05	1	UU试验	9.7	3.11	199	1.897	-2	21	737.4	0	20.1	9.88	478.5	185	0	0	1	1	1	13.71	15.41	656.5	178	3.69	537.75	239.25	0	358.5	337.5	0.29	0	-6.86	25.1	24.1	26.4
120	20211006BS05	1	UU试验	9.78	3.13	199	1.897	-2	21	740	0	20.1	9.95	480.2	185	0	0	1	1	1	13.81	15.48	658.2	178	3.7	538.6	240.1	0	359.1	338.1	0.29	0	-6.91	25.1	24.1	26.4
121	20211006BS05	1	UU试验	9.87	3.14	199	1.897	-2	21	741.7	0	20.1	10.06	479.1	185	0	0	1	1	1	13.96	15.48	657.1	178	3.69	538.05	239.55	0	358.7	337.7	0.29	0	-6.98	25.1	24.1	26.4
122	20211006BS05	1	UU试验	9.95	3.15	199	1.897	-1	21	743.4	0	20.1	10.13	480.2	185	0	0	1	1	1	14.06	15.48	658.2	178	3.7	538.6	240.1	0	359.1	338.1	0.29	0	-7.03	25.1	24.1	26.4
123	20211006BS05	1	UU试验	10.03	3.17	198	1.897	-2	21	744.2	0	20.1	10.24	480.7	185	0	0	1	1	1	14.21	15.54	657.7	177	3.72	537.35	240.35	0	358.2	337.2	0.29	0	-7.11	25.1	24.1	26.4
124	20211006BS05	1	UU试验	10.12	3.18	199	1.897	-1	21	745.9	0	21.9	10.31	480	185	0	0	1	1	1	14.31	15.54	658	178	3.7	538.5	240	0	359	338	0.29	0	-7.16	25.1	24.1	26.4
125	20211006BS05	1	UU试验	10.2	3.19	199	1.897	-1	21	749.4	0	21.9	10.41	482.2	185	0	0	1	1	1	14.45	15.54	660.2	178	3.71	539.6	241.1	0	359.7	338.7	0.29	0	-7.23	25.1	24.1	26.5
126	20211006BS05	1	UU试验	10.28	3.21	199	1.897	-1	22	751.1	0	20.1	10.48	483.3	185	0	0	1	1	1	14.55	15.61	660.3	177	3.73	540.15	241.65	0	360.1	338.1	0.29	0	-7.28	25	24.1	26.4
127	20211006BS05	1	UU试验	10.37	3.22	199	1.897	-1	22	752.8	0	21.9	10.59	482.3	185	0	0	1	1	1	14.7	15.61	659.3	177	3.72	539.65	241.15	0	359.8	337.8	0.29	0	-7.35	25.1	24.1	26.4
128	20211006BS05	1	UU试验	10.45	3.23	199	1.897	-1	21	754.5	0	21.9	10.66	483.3	185	0	0	1	1	1	14.8	15.61	661.3	178	3.72	540.15	241.65	0	360.1	339.1	0.29	0	-7.4	25.1	24.1	26.4
129	20211006BS05	1	UU试验	10.53	3.25	199	1.897	-2	22	756.2	0	20.1	10.76	484.4	185	0	0	1	1	1	14.94	15.69	661.4	177	3.74	540.7	242.2	0	360.5	338.5	0.29	0	-7.47	25	24	26.4
130	20211006BS05	1	UU试验	10.62	3.26	199	1.897	-1	22	757.9	0	21.9	10.83	483	185	0	0	1	1	1	15.03	15.69	660	177	3.73	540	241.5	0	360	338	0.29	0	-7.52	25.1	24.1	26.4
131	20211006BS05	1	UU试验	10.7	3.27	199	1.897	-2	22	760.5	0	20.1	10.93	484.7	185	0	0	1	1	1	15.17	15.69	661.7	177	3.74	540.85	242.35	0	360.6	338.6	0.29	0	-7.59	25	24.1	26.4
132	20211006BS05	1	UU试验	10.78	3.28	200	1.897	-1	22	762.2	0	21.9	11	485.8	185	0	0	1	1	1	15.27	15.76	663.8	178	3.73	542.9	242.9	0	361.9	339.9	0.29	0	-7.64	25.1	24.1	26.4
133	20211006BS05	1	UU试验	10.87	3.3	199	1.897	-1	22	763.1	0	21.9	11.1	484.2	185	0	0	1	1	1	15.41	15.76	661.2	177	3.74	540.6	242.1	0	360.4	338.4	0.29	0	-7.71	25.1	24.1	26.4
134	20211006BS05	1	UU试验	10.95	3.31	199	1.897	-2	22	763.1	0	20.1	11.17	484.2	185	0	0	1	1	1	15.51	15.76	661.2	177	3.74	540.6	242.1	0	360.4	338.4	0.29	0	-7.76	25	24.1	26.4
135	20211006BS05	1	UU试验	11.03	3.32	200	1.897	-1	22	763.9	0	21.9	11.27	484.7	185	0	0	1	1	1	15.64	15.83	662.7	178	3.72	542.35	242.35	0	361.6	339.6	0.29	0	-7.82	25.1	24.1	26.4
136	20211006BS05	1	UU试验	11.12	3.33	199	1.897	-1	22	763.9	0	21.9	11.34	482.6	185	0	0	1	1	1	15.74	15.83	659.6	177	3.73	539.8	241.3	0	359.9	337.9	0.29	0	-7.87	25	24.1	26.4
137	20211006BS05	1	UU试验	11.2	3.35	199	1.897	-2	22	766.5	0	20.1	11.44	484.2	185	0	0	1	1	1	15.88	15.83	661.2	177	3.74	540.6	242.1	0	360.4	338.4	0.29	0	-7.94	25	24.1	26.4
138	20211006BS05	1	UU试验	11.28	3.36	200	1.897	-1	22	767.3	0	21.9	11.52	484.7	185	0	0	1	1	1	15.99	15.83	662.7	178	3.72	542.35	242.35	0	361.6	339.6	0.29	0	-8	25	24.1	26.4
139	20211006BS05	1	UU试验	11.37	3.37	199	1.897	-2	22	768.2	0	21.9	11.62	485.3	185	0	0	1	1	1	16.13	15.9	662.3	177	3.74	541.15	242.65	0	360.8	338.8	0.29	0	-8.07	25	24.1	26.4
140	20211006BS05	1	UU试验	11.45	3.38	200	1.897	-1	22	768.2	0	21.9	11.7	483.1	185	0	0	1	1	1	16.24	15.9	661.1	178	3.71	541.55	241.55	0	361	339	0.29	0	-8.12	25	24.1	26.4
141	20211006BS05	1	UU试验	11.53	3.4	199	1.897	-1	22	769	0	21.9	11.8	483.6	185	0	0	1	1	1	16.38	15.9	660.6	177	3.73	540.3	241.8	0	360.2	338.2	0.29	0	-8.19	25	24.1	26.4
142	20211006BS05	1	UU试验	11.62	3.41	199	1.897	-2	22	769	0	21.9	11.87	483.6	185	0	0	1	1	1	16.48	15.97	660.6	177	3.73	540.3	241.8	0	360.2	338.2	0.29	0	-8.24	25	24.1	26.4
143	20211006BS05	1	UU试验	11.7	3.42	200	1.897	-1	22	770.8	0	21.9	11.98	482.7	185	0	0	1	1	1	16.63	15.97	660.7	178	3.71	541.35	241.35	0	360.9	338.9	0.29	0	-8.32	25	24.1	26.4
144	20211006BS05	1	UU试验	11.78	3.43	199	1.897	-1	22	772.5	0	21.9	12.05	483.7	185	0	0	1	1	1	16.73	15.97	660.7	177	3.73	540.35	241.85	0	360.2	338.2	0.29	0	-8.37	25	24.1	26.4
145	20211006BS05	1	UU试验	11.87	3.44	199	1.897	-2	22	773.3	0	21.9	12.16	484.2	185	0	0	1	1	1	16.88	16.04	661.2	177	3.74	540.6	242.1	0	360.4	338.4	0.29	0	-8.44	25	24.1	26.4
146	20211006BS05	1	UU试验	11.95	3.46	199	1.897	-1	22	773.3	0	21.9	12.23	482.1	185	0	0	1	1	1	16.98	16.04	659.1	177	3.72	539.55	241.05	0	359.7	337.7	0.29	0	-8.49	25	24.1	26.4
147	20211006BS05	1	UU试验	12.03	3.47	199	1.897	-2	22	775.9	0	21.9	12.33	483.7	185	0	0	1	1	1	17.12	16.04	660.7	177	3.73	540.35	241.85	0	360.2	338.2	0.29	0	-8.56	25	24.1	26.4
148	20211006BS05	1	UU试验	12.12	3.48	199	1.897	-1	22	778.5	0	21.9	12.4	485.3	185	0	0	1	1	1	17.21	16.11	662.3	177	3.74	541.15	242.65	0	360.8	338.8	0.29	0	-8.61	25	24.1	26.4
149	20211006BS05	1	UU试验	12.2	3.49	199	1.897	-1	22	778.5	0	21.9	12.51	483.2	185	0	0	1	1	1	17.37	16.11	660.2	177	3.73	540.1	241.6	0	360.1	338.1	0.29	0	-8.69	25	24.1	26.4
150	20211006BS05	1	UU试验	12.28	3.5	199	1.897	-2	22	780.2	0	21.9	12.58	484.3	185	0	0	1	1	1	17.46	16.11	661.3	177	3.74	540.65	242.15	0	360.4	338.4	0.29	0	-8.73	25	24.1	26.4
151	20211006BS05	1	UU试验	12.37	3.52	199	1.897	-1	22	781	0	21.9	12.68	484.8	185	0	0	1	1	1	17.6	16.18	661.8	177	3.74	540.9	242.4	0	360.6	338.6	0.29	0	-8.8	25	24.1	26.4
152	20211006BS05	1	UU试验	12.45	3.53	199	1.897	-1	22	781.9	0	21.9	12.76	483.3	185	0	0	1	1	1	17.71	16.18	660.3	177	3.73	540.15	241.65	0	360.1	338.1	0.29	0	-8.86	25	24.1	26.4
153	20211006BS05	1	UU试验	12.53	3.54	199	1.897	-2	22	781.9	0	21.9	12.86	483.3	185	0	0	1	1	1	17.85	16.18	660.3	177	3.73	540.15	241.65	0	360.1	338.1	0.29	0	-8.93	25	24.1	26.4
154	20211006BS05	1	UU试验	12.62	3.55	199	1.897	-1	22	782.7	0	21.9	12.93	483.7	185	0	0	1	1	1	17.95	16.25	660.7	177	3.73	540.35	241.85	0	360.2	338.2	0.29	0	-8.98	25	24.1	26.4
155	20211006BS05	1	UU试验	12.7	3.56	199	1.897	-1	22	784.4	0	21.9	13.03	482.7	185	0	0	1	1	1	18.09	16.25	659.7	177	3.73	539.85	241.35	0	359.9	337.9	0.29	0	-9.05	25	24.1	26.4
156	20211006BS05	1	UU试验	12.78	3.58	199	1.897	-1	22	784.4	0	21.9	13.1	482.7	185	0	0	1	1	1	18.18	16.25	659.7	177	3.73	539.85	241.35	0	359.9	337.9	0.29	0	-9.09	25	24.1	26.4
157	20211006BS05	1	UU试验	12.87	3.59	199	1.897	-1	22	787	0	21.9	13.21	484.3	185	0	0	1	1	1	18.34	16.32	661.3	177	3.74	540.65	242.15	0	360.4	338.4	0.29	0	-9.17	25	24.1	26.4
158	20211006BS05	1	UU试验	12.95	3.6	199	1.897	-1	22	788.7	0	21.9	13.28	483.3	185	0	0	1	1	1	18.43	16.32	660.3	177	3.73	540.15	241.65	0	360.1	338.1	0.29	0	-9.22	25	24.1	26.4
159	20211006BS05	1	UU试验	13.03	3.61	199	1.897	-1	22	790.4	0	21.9	13.39	484.3	185	0	0	1	1	1	18.59	16.39	661.3	177	3.74	540.65	242.15	0	360.4	338.4	0.29	0	-9.3	25	24.1	26.4
160	20211006BS05	1	UU试验	13.12	3.62	199	1.897	-1	22	791.3	0	21.9	13.45	482.8	185	0	0	1	1	1	18.67	16.39	659.8	177	3.73	539.9	241.4	0	359.9	337.9	0.29	0	-9.34	25	24.1	26.4
161	20211006BS05	1	UU试验	13.2	3.63	199	1.897	-2	22	793	0	21.9	13.56	483.8	185	0	0	1	1	1	18.82	16.39	660.8	177	3.73	540.4	241.9	0	360.3	338.3	0.29	0	-9.41	25	24.1	26.4
162	20211006BS05	1	UU试验	13.28	3.64	199	1.897	-1	22	793.8	0	21.9	13.62	484.3	185	0	0	1	1	1	18.91	16.39	661.3	177	3.74	540.65	242.15	0	360.4	338.4	0.29	0	-9.46	25	24.1	26.4
163	20211006BS05	1	UU试验	13.37	3.66	199	1.897	-1	22	795.6	0	21.9	13.73	485.4	185	0	0	1	1	1	19.06	16.47	662.4	177	3.74	541.2	242.7	0	360.8	338.8	0.29	0	-9.53	25	24.1	26.4
164	20211006BS05	1	UU试验	13.45	3.67	200	1.897	-1	22	797.3	0	21.9	13.8	484.1	185	0	0	1	1	1	19.16	16.47	662.1	178	3.72	542.05	242.05	0	361.4	339.4	0.29	0	-9.58	25	24.1	26.4
165	20211006BS05	1	UU试验	13.53	3.68	200	1.897	-1	23	799.8	0	21.9	13.9	485.6	185	0	0	1	1	1	19.29	16.54	662.6	177	3.74	542.8	242.8	0	361.9	338.9	0.29	0	-9.65	25	24.1	26.4
166	20211006BS05	1	UU试验	13.62	3.69	200	1.897	-2	22	800.7	0	21.9	13.97	484.1	185	0	0	1	1	1	19.39	16.54	662.1	178	3.72	542.05	242.05	0	361.4	339.4	0.29	0	-9.7	25	24.1	26.4
167	20211006BS05	1	UU试验	13.7	3.7	200	1.897	-1	23	804.1	0	21.9	14.07	486.2	185	0	0	1	1	1	19.53	16.54	663.2	177	3.75	543.1	243.1	0	362.1	339.1	0.29	0	-9.77	25	24.1	26.4
168	20211006BS05	1	UU试验	13.78	3.71	200	1.897	-1	23	805.8	0	21.9	14.14	487.2	185	0	0	1	1	1	19.63	16.61	664.2	177	3.75	543.6	243.6	0	362.4	339.4	0.29	0	-9.82	25	24.1	26.4
169	20211006BS05	1	UU试验	13.87	3.72	200	1.897	-2	22	807.5	0	21.9	14.24	486.2	185	0	0	1	1	1	19.77	16.61	664.2	178	3.73	543.1	243.1	0	362.1	340.1	0.29	0	-9.89	25	24.1	26.4
170	20211006BS05	1	UU试验	13.95	3.73	199	1.897	-1	23	808.4	0	21.9	14.31	486.7	185	0	0	1	1	1	19.86	16.61	662.7	176	3.77	541.85	243.35	0	361.2	338.2	0.29	0	-9.93	25	24.1	26.4
171	20211006BS05	1	UU试验	14.03	3.75	200	1.897	-1	23	810.1	0	21.9	14.41	487.7	185	0	0	1	1	1	20	16.68	664.7	177	3.76	543.85	243.85	0	362.6	339.6	0.29	0	-10	25	24.1	26.4
172	20211006BS05	1	UU试验	14.12	3.76	199	1.897	-1	23	809.2	0	21.9	14.48	485.1	185	0	0	1	1	1	20.1	16.68	661.1	176	3.76	541.05	242.55	0	360.7	337.7	0.29	0	-10.05	25	24.1	26.4
173	20211006BS05	1	UU试验	14.2	3.77	199	1.897	-1	23	810.1	0	21.9	14.58	485.7	185	0	0	1	1	1	20.24	16.68	661.7	176	3.76	541.35	242.85	0	360.9	337.9	0.29	0	-10.12	25	24.1	26.4
174	20211006BS05	1	UU试验	14.28	3.78	199	1.897	-2	23	811.8	0	21.9	14.64	486.7	185	0	0	1	1	1	20.32	16.68	662.7	176	3.77	541.85	243.35	0	361.2	338.2	0.29	0	-10.16	25	24.1	26.4
175	20211006BS05	1	UU试验	14.37	3.79	199	1.897	-2	22	814.4	0	21.9	14.75	488.2	185	0	0	1	1	1	20.47	16.76	665.2	177	3.76	542.6	244.1	0	361.7	339.7	0.29	0	-10.24	25	24.1	26.4
176	20211006BS05	1	UU试验	14.45	3.8	199	1.897	-1	23	816.1	0	21.9	14.81	486.9	185	0	0	1	1	1	20.56	16.76	662.9	176	3.77	541.95	243.45	0	361.3	338.3	0.29	0	-10.28	25	24.1	26.4
177	20211006BS05	1	UU试验	14.53	3.81	199	1.897	-1	23	819.5	0	21.9	14.92	489	185	0	0	1	1	1	20.71	16.83	665	176	3.78	543	244.5	0	362	339	0.29	0	-10.36	25	24.1	26.4
178	20211006BS05	1	UU试验	14.62	3.82	199	1.897	-1	23	822.1	0	21.9	14.99	488.5	185	0	0	1	1	1	20.81	16.83	664.5	176	3.78	542.75	244.25	0	361.8	338.8	0.29	0	-10.41	25	24.1	26.4
179	20211006BS05	1	UU试验	14.7	3.83	199	1.897	-1	23	822.9	0	21.9	15.1	488.9	185	0	0	1	1	1	20.96	16.83	664.9	176	3.78	542.95	244.45	0	362	339	0.29	0	-10.48	25	24.1	26.4
180	20211006BS05	1	UU试验	14.78	3.84	199	1.897	-2	23	824.6	0	21.9	15.17	490	185	0	0	1	1	1	21.06	16.9	666	176	3.78	543.5	245	0	362.3	339.3	0.29	0	-10.53	25	24.1	26.4
181	20211006BS05	1	UU试验	14.87	3.86	199	1.897	-1	23	826.4	0	21.9	15.28	489	185	0	0	1	1	1	21.21	16.9	665	176	3.78	543	244.5	0	362	339	0.29	0	-10.61	25	24.1	26.5
182	20211006BS05	1	UU试验	14.95	3.87	199	1.897	-1	23	827.2	0	21.9	15.35	489.5	185	0	0	1	1	1	21.31	16.9	665.5	176	3.78	543.25	244.75	0	362.2	339.2	0.29	0	-10.66	25	24.1	26.4
183	20211006BS05	1	UU试验	15.03	3.88	199	1.897	-2	22	827.2	0	21.9	15.45	489.5	185	0	0	1	1	1	21.45	16.97	666.5	177	3.77	543.25	244.75	0	362.2	340.2	0.29	0	-10.73	25	24	26.5
184	20211006BS05	1	UU试验	15.12	3.89	199	1.897	-1	23	828.1	0	21.9	15.52	488	185	0	0	1	1	1	21.54	16.97	664	176	3.77	542.5	244	0	361.7	338.7	0.29	0	-10.77	25	24.1	26.5
185	20211006BS05	1	UU试验	15.2	3.9	199	1.897	-2	23	829.8	0	21.9	15.63	489	185	0	0	1	1	1	21.7	17.05	665	176	3.78	543	244.5	0	362	339	0.29	0	-10.85	25	24	26.5
186	20211006BS05	1	UU试验	15.28	3.91	199	1.897	-1	23	830.6	0	21.9	15.7	487.2	185	0	0	1	1	1	21.79	17.05	663.2	176	3.77	542.1	243.6	0	361.4	338.4	0.29	0	-10.9	25	24.1	26.5
187	20211006BS05	1	UU试验	15.37	3.92	199	1.897	-1	23	832.3	0	21.9	15.8	488.2	185	0	0	1	1	1	21.93	17.05	664.2	176	3.77	542.6	244.1	0	361.7	338.7	0.29	0	-10.97	25	24	26.5
188	20211006BS05	1	UU试验	15.45	3.93	198	1.897	-2	23	833.2	0	21.9	15.87	488.7	185	0	0	1	1	1	22.03	17.12	663.7	175	3.79	541.35	244.35	0	360.9	337.9	0.29	0	-11.02	25	24	26.4
189	20211006BS05	1	UU试验	15.53	3.94	199	1.897	-1	23	835.8	0	21.9	15.97	488.2	185	0	0	1	1	1	22.17	17.12	664.2	176	3.77	542.6	244.1	0	361.7	338.7	0.29	0	-11.09	25	24	26.4
190	20211006BS05	1	UU试验	15.62	3.95	199	1.897	-1	23	835.8	0	21.9	16.04	488.2	185	0	0	1	1	1	22.27	17.12	664.2	176	3.77	542.6	244.1	0	361.7	338.7	0.29	0	-11.14	25	24	26.4
191	20211006BS05	1	UU试验	15.7	3.96	199	1.897	-1	23	836.6	0	21.9	16.14	488.7	185	0	0	1	1	1	22.4	17.19	664.7	176	3.78	542.85	244.35	0	361.9	338.9	0.29	0	-11.2	25	24	26.4
192	20211006BS05	1	UU试验	15.78	3.97	199	1.897	-1	23	837.5	0	21.9	16.21	487.2	185	0	0	1	1	1	22.5	17.19	663.2	176	3.77	542.1	243.6	0	361.4	338.4	0.29	0	-11.25	25	24	26.4
193	20211006BS05	1	UU试验	15.87	3.98	199	1.897	-1	23	838.3	0	21.9	16.32	487.7	185	0	0	1	1	1	22.65	17.19	663.7	176	3.77	542.35	243.85	0	361.6	338.6	0.29	0	-11.32	25	24	26.4
194	20211006BS05	1	UU试验	15.95	3.99	199	1.897	-1	23	840	0	21.9	16.39	488.7	185	0	0	1	1	1	22.75	17.27	664.7	176	3.78	542.85	244.35	0	361.9	338.9	0.29	0	-11.38	25	24.1	26.4
195	20211006BS05	1	UU试验	16.03	4	199	1.897	-1	23	840.9	0	21.9	16.49	486.9	185	0	0	1	1	1	22.89	17.27	662.9	176	3.77	541.95	243.45	0	361.3	338.3	0.29	0	-11.45	25	24	26.4
196	20211006BS05	1	UU试验	16.12	4.01	199	1.897	-1	23	840	0	21.9	16.56	486.4	185	0	0	1	1	1	22.99	17.27	662.4	176	3.76	541.7	243.2	0	361.1	338.1	0.29	0	-11.49	25	24	26.4
197	20211006BS05	1	UU试验	16.2	4.02	199	1.897	-1	23	840.9	0	21.9	16.67	486.9	185	0	0	1	1	1	23.14	17.34	662.9	176	3.77	541.95	243.45	0	361.3	338.3	0.29	0	-11.57	25	24.1	26.4
198	20211006BS05	1	UU试验	16.28	4.04	199	1.897	-1	23	840.9	0	21.9	16.74	484.9	185	0	0	1	1	1	23.24	17.34	660.9	176	3.76	540.95	242.45	0	360.6	337.6	0.29	0	-11.62	25	24.1	26.4
199	20211006BS05	1	UU试验	16.37	4.05	199	1.897	-2	23	843.5	0	21.9	16.84	486.4	185	0	0	1	1	1	23.38	17.41	662.4	176	3.76	541.7	243.2	0	361.1	338.1	0.29	0	-11.69	25	24	26.4
200	20211006BS05	1	UU试验	16.45	4.06	199	1.897	-1	23	843.5	0	23.7	16.91	484.5	185	0	0	1	1	1	23.47	17.41	660.5	176	3.75	540.75	242.25	0	360.5	337.5	0.29	0	-11.74	25	24.1	26.4
201	20211006BS05	1	UU试验	16.53	4.07	199	1.897	-2	23	845.2	0	21.9	17.02	485.5	185	0	0	1	1	1	23.63	17.41	661.5	176	3.76	541.25	242.75	0	360.8	337.8	0.29	0	-11.82	25	24.1	26.4
202	20211006BS05	1	UU试验	16.62	4.08	199	1.897	-1	23	845.2	0	23.7	17.09	485.5	185	0	0	1	1	1	23.72	17.49	661.5	176	3.76	541.25	242.75	0	360.8	337.8	0.29	0	-11.86	25	24.1	26.4
203	20211006BS05	1	UU试验	16.7	4.09	199	1.897	-1	23	845.2	0	23.7	17.2	483.2	185	0	0	1	1	1	23.88	17.49	659.2	176	3.75	540.1	241.6	0	360.1	337.1	0.29	0	-11.94	25	24.1	26.4
204	20211006BS05	1	UU试验	16.78	4.1	199	1.897	-1	23	846	0	23.7	17.27	483.7	185	0	0	1	1	1	23.97	17.49	659.7	176	3.75	540.35	241.85	0	360.2	337.2	0.29	0	-11.99	25	24.1	26.4
205	20211006BS05	1	UU试验	16.87	4.11	199	1.897	-1	23	846	0	23.7	17.38	483.7	185	0	0	1	1	1	24.13	17.56	659.7	176	3.75	540.35	241.85	0	360.2	337.2	0.29	0	-12.07	25	24.1	26.4
206	20211006BS05	1	UU试验	16.95	4.12	200	1.897	-1	24	846.9	0	23.7	17.45	482.3	185	0	0	1	1	1	24.22	17.56	658.3	176	3.74	541.15	241.15	0	360.8	336.8	0.29	0	-12.11	25	24.1	26.4
207	20211006BS05	1	UU试验	17.03	4.13	199	1.897	-1	23	846.9	0	23.7	17.56	482.3	185	0	0	1	1	1	24.38	17.64	658.3	176	3.74	539.65	241.15	0	359.8	336.8	0.29	0	-12.19	25	24	26.4
208	20211006BS05	1	UU试验	17.12	4.14	199	1.897	-1	24	847.7	0	23.7	17.63	480.6	185	0	0	1	1	1	24.47	17.64	655.6	175	3.75	538.8	240.3	0	359.2	335.2	0.29	0	-12.24	25	24.1	26.4
209	20211006BS05	1	UU试验	17.2	4.15	199	1.897	-1	24	848.6	0	23.7	17.73	481.1	185	0	0	1	1	1	24.61	17.64	656.1	175	3.75	539.05	240.55	0	359.4	335.4	0.29	0	-12.31	25	24.1	26.4
210	20211006BS05	1	UU试验	17.28	4.16	199	1.897	-1	23	848.6	0	23.7	17.8	481.1	185	0	0	1	1	1	24.71	17.71	657.1	176	3.73	539.05	240.55	0	359.4	336.4	0.29	0	-12.36	25	24.1	26.4
211	20211006BS05	1	UU试验	17.37	4.17	199	1.897	-1	24	849.5	0	23.7	17.91	479.7	185	0	0	1	1	1	24.86	17.71	654.7	175	3.74	538.35	239.85	0	358.9	334.9	0.29	0	-12.43	25	24.1	26.4
212	20211006BS05	1	UU试验	17.45	4.18	198	1.897	-2	23	850.3	0	21.9	17.98	480.1	185	0	0	1	1	1	24.96	17.79	655.1	175	3.74	537.05	240.05	0	358	335	0.29	0	-12.48	25	24.1	26.4
213	20211006BS05	1	UU试验	17.53	4.19	199	1.897	-1	24	851.2	0	23.7	18.08	478.5	185	0	0	1	1	1	25.1	17.79	653.5	175	3.73	537.75	239.25	0	358.5	334.5	0.29	0	-12.55	25	24.1	26.4
214	20211006BS05	1	UU试验	17.62	4.2	199	1.897	-1	24	852	0	23.7	18.15	478.9	185	0	0	1	1	1	25.19	17.79	653.9	175	3.74	537.95	239.45	0	358.6	334.6	0.29	0	-12.6	25	24.1	26.3
215	20211006BS05	1	UU试验	17.7	4.21	198	1.897	-2	23	855.4	0	21.9	18.26	480.8	185	0	0	1	1	1	25.35	17.86	655.8	175	3.75	537.4	240.4	0	358.3	335.3	0.29	0	-12.68	24.9	24	26.4
216	20211006BS05	1	UU试验	17.78	4.22	199	1.897	-1	24	857.2	0	23.7	18.33	480	185	0	0	1	1	1	25.44	17.86	655	175	3.74	538.5	240	0	359	335	0.29	0	-12.72	25	24.1	26.4
217	20211006BS05	1	UU试验	17.87	4.23	199	1.897	-1	24	858.9	0	23.7	18.43	480.9	185	0	0	1	1	1	25.58	17.94	655.9	175	3.75	538.95	240.45	0	359.3	335.3	0.29	0	-12.79	25	24.1	26.4
218	20211006BS05	1	UU试验	17.95	4.24	199	1.897	-1	24	859.7	0	23.7	18.5	479.2	185	0	0	1	1	1	25.68	17.94	654.2	175	3.74	538.1	239.6	0	358.7	334.7	0.29	0	-12.84	25	24.1	26.4
219	20211006BS05	1	UU试验	18.03	4.25	199	1.897	-1	24	860.6	0	23.7	18.61	479.7	185	0	0	1	1	1	25.83	17.94	654.7	175	3.74	538.35	239.85	0	358.9	334.9	0.29	0	-12.92	25	24.1	26.4
220	20211006BS05	1	UU试验	18.12	4.26	199	1.897	-1	24	861.4	0	23.7	18.67	480.2	185	0	0	1	1	1	25.92	18.01	655.2	175	3.74	538.6	240.1	0	359.1	335.1	0.29	0	-12.96	25	24	26.3
221	20211006BS05	1	UU试验	18.2	4.27	199	1.897	-1	24	864	0	23.7	18.78	479.7	185	0	0	1	1	1	26.07	18.01	654.7	175	3.74	538.35	239.85	0	358.9	334.9	0.29	0	-13.04	25	24.1	26.4
222	20211006BS05	1	UU试验	18.28	4.28	199	1.897	-1	24	865.7	0	23.7	18.85	480.7	185	0	0	1	1	1	26.17	18.01	655.7	175	3.75	538.85	240.35	0	359.2	335.2	0.29	0	-13.09	25	24.1	26.3
223	20211006BS05	1	UU试验	18.37	4.29	199	1.897	-1	24	866.6	0	23.7	18.95	481.2	185	0	0	1	1	1	26.3	18.09	656.2	175	3.75	539.1	240.6	0	359.4	335.4	0.29	0	-13.15	25	24	26.3
224	20211006BS05	1	UU试验	18.45	4.3	199	1.897	-1	24	867.4	0	23.7	19.02	479.5	185	0	0	1	1	1	26.4	18.09	654.5	175	3.74	538.25	239.75	0	358.8	334.8	0.29	0	-13.2	25	24.1	26.3
225	20211006BS05	1	UU试验	18.53	4.31	199	1.897	-1	24	869.1	0	23.7	19.12	480.4	185	0	0	1	1	1	26.54	18.16	655.4	175	3.75	538.7	240.2	0	359.1	335.1	0.29	0	-13.27	25	24.1	26.3
226	20211006BS05	1	UU试验	18.62	4.31	199	1.897	-2	24	868.3	0	21.9	19.2	478.1	185	0	0	1	1	1	26.65	18.16	653.1	175	3.73	537.55	239.05	0	358.4	334.4	0.29	0	-13.33	24.9	24	26.3
227	20211006BS05	1	UU试验	18.7	4.32	199	1.897	-1	24	870.8	0	23.7	19.3	479.5	185	0	0	1	1	1	26.79	18.16	654.5	175	3.74	538.25	239.75	0	358.8	334.8	0.29	0	-13.4	25	24.1	26.3
228	20211006BS05	1	UU试验	18.78	4.33	199	1.897	-1	24	871.7	0	23.7	19.36	480	185	0	0	1	1	1	26.87	18.24	655	175	3.74	538.5	240	0	359	335	0.29	0	-13.44	24.9	24	26.3
229	20211006BS05	1	UU试验	18.87	4.34	198	1.897	-2	24	873.4	0	21.9	19.46	478.8	185	0	0	1	1	1	27.01	18.24	652.8	174	3.75	536.4	239.4	0	357.6	333.6	0.29	0	-13.51	24.9	24	26.3
230	20211006BS05	1	UU试验	18.95	4.35	199	1.897	-1	24	874.3	0	23.7	19.53	479.3	185	0	0	1	1	1	27.11	18.31	654.3	175	3.74	538.15	239.65	0	358.8	334.8	0.29	0	-13.56	25	24.1	26.3
231	20211006BS05	1	UU试验	19.03	4.36	199	1.897	-2	24	875.1	0	23.7	19.64	477.9	185	0	0	1	1	1	27.26	18.31	652.9	175	3.73	537.45	238.95	0	358.3	334.3	0.29	0	-13.63	24.9	24	26.3
232	20211006BS05	1	UU试验	19.12	4.37	199	1.897	-1	24	875.1	0	23.7	19.71	477.9	185	0	0	1	1	1	27.36	18.31	652.9	175	3.73	537.45	238.95	0	358.3	334.3	0.29	0	-13.68	25	24.1	26.3
233	20211006BS05	1	UU试验	19.2	4.38	199	1.897	-1	24	876.8	0	23.7	19.81	478.9	185	0	0	1	1	1	27.5	18.39	653.9	175	3.74	537.95	239.45	0	358.6	334.6	0.29	0	-13.75	25	24.1	26.3
234	20211006BS05	1	UU试验	19.28	4.39	199	1.897	-2	24	877.7	0	23.7	19.87	477.3	185	0	0	1	1	1	27.58	18.39	652.3	175	3.73	537.15	238.65	0	358.1	334.1	0.29	0	-13.79	24.9	24	26.3
235	20211006BS05	1	UU试验	19.37	4.4	199	1.897	-1	24	880.2	0	23.7	19.95	478.6	185	0	0	1	1	1	27.69	18.39	653.6	175	3.73	537.8	239.3	0	358.5	334.5	0.29	0	-13.85	25	24.1	26.3
236	20211006BS05	1	UU试验	19.45	4.41	199	1.897	-1	24	882.8	0	23.7	19.97	480	185	0	0	1	1	1	27.72	18.47	655	175	3.74	538.5	240	0	359	335	0.29	0	-13.86	24.9	24	26.3
237	20211006BS05	1	UU试验	19.53	4.42	199	1.897	-1	24	885.4	0	23.7	20.08	479.4	185	0	0	1	1	1	27.87	18.47	654.4	175	3.74	538.2	239.7	0	358.8	334.8	0.29	0	-13.94	24.9	24	26.3
238	20211006BS05	1	UU试验	19.62	4.43	199	1.897	-1	24	886.2	0	23.7	20.15	479.8	185	0	0	1	1	1	27.97	18.47	654.8	175	3.74	538.4	239.9	0	358.9	334.9	0.29	0	-13.99	24.9	24	26.3
239	20211006BS05	1	UU试验	19.7	4.44	199	1.897	-1	24	887.9	0	23.7	20.26	480.7	185	0	0	1	1	1	28.12	18.54	655.7	175	3.75	538.85	240.35	0	359.2	335.2	0.29	0	-14.06	24.9	24	26.3
240	20211006BS05	1	UU试验	19.78	4.45	198	1.897	-1	24	887.1	0	23.7	20.32	478.5	185	0	0	1	1	1	28.21	18.54	652.5	174	3.75	536.25	239.25	0	357.5	333.5	0.29	0	-14.11	24.9	24	26.3
241	20211006BS05	1	UU试验	19.87	4.46	199	1.897	-1	24	887.9	0	23.7	20.43	478.9	185	0	0	1	1	1	28.36	18.62	653.9	175	3.74	537.95	239.45	0	358.6	334.6	0.29	0	-14.18	24.9	24	26.3
242	20211006BS05	1	UU试验	19.95	4.47	199	1.897	-1	24	888.8	0	23.7	20.5	477.3	185	0	0	1	1	1	28.46	18.62	652.3	175	3.73	537.15	238.65	0	358.1	334.1	0.29	0	-14.23	24.9	24	26.3
243	20211006BS05	1	UU试验	20.03	4.48	199	1.897	-1	24	890.5	0	23.7	20.6	478.2	185	0	0	1	1	1	28.6	18.69	653.2	175	3.73	537.6	239.1	0	358.4	334.4	0.29	0	-14.3	24.9	24	26.3
244	20211006BS05	1	UU试验	20.12	4.49	199	1.897	-1	24	893.1	0	23.7	20.67	477.8	185	0	0	1	1	1	28.69	18.69	652.8	175	3.73	537.4	238.9	0	358.3	334.3	0.29	0	-14.35	24.9	24	26.3
245	20211006BS05	1	UU试验	20.2	4.49	199	1.897	-1	24	891.4	0	23.7	20.77	476.9	185	0	0	1	1	1	28.83	18.69	651.9	175	3.73	536.95	238.45	0	358	334	0.29	0	-14.42	24.9	24	26.3
246	20211006BS05	1	UU试验	20.28	4.5	199	1.897	-1	24	892.2	0	23.7	20.84	477.4	185	0	0	1	1	1	28.93	18.77	652.4	175	3.73	537.2	238.7	0	358.1	334.1	0.29	0	-14.47	24.9	24	26.3
247	20211006BS05	1	UU试验	20.37	4.51	199	1.897	-1	24	893.9	0	23.7	20.94	476.2	185	0	0	1	1	1	29.07	18.77	651.2	175	3.72	536.6	238.1	0	357.7	333.7	0.29	0	-14.54	24.9	24	26.3
248	20211006BS05	1	UU试验	20.45	4.52	199	1.897	-1	24	894.8	0	23.7	21.01	476.7	185	0	0	1	1	1	29.16	18.77	651.7	175	3.72	536.85	238.35	0	357.9	333.9	0.29	0	-14.58	24.9	24	26.3
249	20211006BS05	1	UU试验	20.53	4.53	199	1.897	-1	24	895.6	0	23.7	21.11	477.1	185	0	0	1	1	1	29.3	18.85	652.1	175	3.73	537.05	238.55	0	358	334	0.29	0	-14.65	24.9	24	26.3
250	20211006BS05	1	UU试验	20.62	4.54	198	1.897	-1	24	895.6	0	23.7	21.18	475.1	185	0	0	1	1	1	29.4	18.85	649.1	174	3.73	534.55	237.55	0	356.4	332.4	0.29	0	-14.7	24.9	24	26.3
251	20211006BS05	1	UU试验	20.7	4.55	199	1.897	-1	24	896.5	0	23.7	21.29	475.6	185	0	0	1	1	1	29.55	18.92	650.6	175	3.72	536.3	237.8	0	357.5	333.5	0.29	0	-14.78	24.9	24	26.3
252	20211006BS05	1	UU试验	20.78	4.56	199	1.897	-1	24	896.5	0	23.7	21.36	473.8	185	0	0	1	1	1	29.65	18.92	648.8	175	3.71	535.4	236.9	0	356.9	332.9	0.3	0	-14.83	24.9	24	26.3
253	20211006BS05	1	UU试验	20.87	4.57	198	1.897	-2	24	898.2	0	23.7	21.46	474.7	185	0	0	1	1	1	29.79	19	648.7	174	3.73	534.35	237.35	0	356.2	332.2	0.29	0	-14.9	24.9	24	26.2
254	20211006BS05	1	UU试验	20.95	4.58	198	1.897	-1	24	898.2	0	23.7	21.53	472.7	185	0	0	1	1	1	29.89	19	646.7	174	3.72	533.35	236.35	0	355.6	331.6	0.3	0	-14.95	24.9	24	26.3
255	20211006BS05	1	UU试验	21.03	4.59	199	1.897	-1	24	897.4	0	23.7	21.64	472.3	185	0	0	1	1	1	30.04	19.08	647.3	175	3.7	534.65	236.15	0	356.4	332.4	0.3	0	-15.02	24.9	24	26.2
256	20211006BS05	1	UU试验	21.12	4.6	199	1.897	-1	24	898.2	0	23.7	21.71	470.8	185	0	0	1	1	1	30.14	19.08	645.8	175	3.69	533.9	235.4	0	355.9	331.9	0.3	0	-15.07	24.9	24	26.3
257	20211006BS05	1	UU试验	21.2	4.6	199	1.897	-1	24	898.2	0	23.7	21.81	470.8	185	0	0	1	1	1	30.27	19.08	645.8	175	3.69	533.9	235.4	0	355.9	331.9	0.3	0	-15.14	24.9	24	26.2
258	20211006BS05	1	UU试验	21.28	4.61	199	1.897	-2	24	899.1	0	23.7	21.88	471.2	185	0	0	1	1	1	30.37	19.16	646.2	175	3.69	534.1	235.6	0	356.1	332.1	0.3	0	-15.19	24.9	24	26.2
259	20211006BS05	1	UU试验	21.37	4.62	199	1.897	-1	25	898.2	0	23.7	21.99	468.8	185	0	0	1	1	1	30.52	19.16	642.8	174	3.69	532.9	234.4	0	355.3	330.3	0.3	0	-15.26	24.9	24	26.3
260	20211006BS05	1	UU试验	21.45	4.63	199	1.897	-1	24	898.2	0	23.7	22.06	468.8	185	0	0	1	1	1	30.62	19.23	643.8	175	3.68	532.9	234.4	0	355.3	331.3	0.3	0	-15.31	24.9	24	26.2
261	20211006BS05	1	UU试验	21.53	4.64	199	1.897	-1	24	899.1	0	23.7	22.17	467.6	185	0	0	1	1	1	30.77	19.23	642.6	175	3.67	532.3	233.8	0	354.9	330.9	0.3	0	-15.39	24.9	24	26.2
262	20211006BS05	1	UU试验	21.62	4.65	199	1.897	-1	25	899.9	0	23.7	22.24	468	185	0	0	1	1	1	30.87	19.23	642	174	3.69	532.5	234	0	355	330	0.3	0	-15.44	24.9	24	26.2
263	20211006BS05	1	UU试验	21.7	4.66	199	1.897	-1	24	901.6	0	23.7	22.34	468.9	185	0	0	1	1	1	31.01	19.31	643.9	175	3.68	532.95	234.45	0	355.3	331.3	0.3	0	-15.51	24.9	24	26.2
264	20211006BS05	1	UU试验	21.78	4.67	199	1.897	-1	25	900.8	0	23.7	22.41	466.5	185	0	0	1	1	1	31.11	19.31	640.5	174	3.68	531.75	233.25	0	354.5	329.5	0.3	0	-15.56	24.9	24	26.3
265	20211006BS05	1	UU试验	21.87	4.68	199	1.897	-1	25	901.6	0	23.7	22.52	466.9	185	0	0	1	1	1	31.26	19.39	640.9	174	3.68	531.95	233.45	0	354.6	329.6	0.3	0	-15.63	24.9	24	26.3
266	20211006BS05	1	UU试验	21.95	4.69	199	1.897	-1	24	902.5	0	23.7	22.59	465.4	185	0	0	1	1	1	31.36	19.39	640.4	175	3.66	531.2	232.7	0	354.1	330.1	0.3	0	-15.68	24.9	24	26.3
267	20211006BS05	1	UU试验	22.03	4.69	199	1.897	-1	24	902.5	0	23.7	22.7	465.4	185	0	0	1	1	1	31.51	19.47	640.4	175	3.66	531.2	232.7	0	354.1	330.1	0.3	0	-15.76	24.9	24	26.3
268	20211006BS05	1	UU试验	22.12	4.7	199	1.897	-1	25	902.5	0	23.7	22.76	463.5	185	0	0	1	1	1	31.59	19.47	637.5	174	3.66	530.25	231.75	0	353.5	328.5	0.3	0	-15.8	24.9	24	26.3
269	20211006BS05	1	UU试验	22.2	4.71	199	1.897	-1	24	903.3	0	23.7	22.87	463.9	185	0	0	1	1	1	31.75	19.55	638.9	175	3.65	530.45	231.95	0	353.6	329.6	0.3	0	-15.88	24.9	24	26.3
270	20211006BS05	1	UU试验	22.28	4.72	199	1.897	-1	25	904.2	0	23.7	22.94	462.5	185	0	0	1	1	1	31.84	19.55	636.5	174	3.66	529.75	231.25	0	353.2	328.2	0.3	0	-15.92	24.9	24	26.3
271	20211006BS05	1	UU试验	22.37	4.73	199	1.897	-1	25	906.8	0	23.7	23.04	463.8	185	0	0	1	1	1	31.98	19.55	637.8	174	3.67	530.4	231.9	0	353.6	328.6	0.3	0	-15.99	24.9	24	26.3
272	20211006BS05	1	UU试验	22.45	4.74	199	1.897	-1	25	906.8	0	23.7	23.11	463.8	185	0	0	1	1	1	32.08	19.63	637.8	174	3.67	530.4	231.9	0	353.6	328.6	0.3	0	-16.04	24.9	24	26.3
273	20211006BS05	1	UU试验	22.53	4.75	199	1.897	-1	24	908.5	0	23.7	23.22	462.8	185	0	0	1	1	1	32.23	19.63	637.8	175	3.64	529.9	231.4	0	353.3	329.3	0.3	0	-16.12	24.9	24	26.3
274	20211006BS05	1	UU试验	22.62	4.76	199	1.897	-1	25	909.3	0	23.7	23.29	463.2	185	0	0	1	1	1	32.33	19.7	637.2	174	3.66	530.1	231.6	0	353.4	328.4	0.3	0	-16.16	24.9	24	26.3
275	20211006BS05	1	UU试验	22.7	4.76	199	1.897	-1	25	910.2	0	23.7	23.39	462	185	0	0	1	1	1	32.47	19.7	636	174	3.66	529.5	231	0	353	328	0.3	0	-16.24	24.9	24	26.2
276	20211006BS05	1	UU试验	22.78	4.77	199	1.897	-1	25	911	0	23.7	23.46	462.4	185	0	0	1	1	1	32.57	19.78	636.4	174	3.66	529.7	231.2	0	353.1	328.1	0.3	0	-16.29	24.9	24	26.3
277	20211006BS05	1	UU试验	22.87	4.78	198	1.897	-2	24	911.9	0	23.7	23.57	461	185	0	0	1	1	1	32.72	19.78	635	174	3.65	527.5	230.5	0	351.7	327.7	0.3	0	-16.36	24.9	24	26.3
278	20211006BS05	1	UU试验	22.95	4.79	199	1.897	-1	25	913.6	0	23.7	23.64	461.9	185	0	0	1	1	1	32.82	19.86	635.9	174	3.65	529.45	230.95	0	353	328	0.3	0	-16.41	24.9	24	26.3
279	20211006BS05	1	UU试验	23.03	4.8	199	1.897	-1	25	916.2	0	23.7	23.74	461.3	185	0	0	1	1	1	32.95	19.86	635.3	174	3.65	529.15	230.65	0	352.8	327.8	0.3	0	-16.48	24.9	24	26.3
280	20211006BS05	1	UU试验	23.12	4.81	199	1.897	-1	25	917.9	0	23.7	23.81	462.2	185	0	0	1	1	1	33.05	19.86	636.2	174	3.66	529.6	231.1	0	353.1	328.1	0.3	0	-16.53	24.9	24	26.3
281	20211006BS05	1	UU试验	23.2	4.82	199	1.897	-1	25	918.7	0	23.7	23.92	462.6	185	0	0	1	1	1	33.2	19.94	636.6	174	3.66	529.8	231.3	0	353.2	328.2	0.3	0	-16.6	24.9	24	26.3
282	20211006BS05	1	UU试验	23.28	4.83	199	1.897	-1	25	918.7	0	23.7	23.96	460.7	185	0	0	1	1	1	33.26	19.94	634.7	174	3.65	528.85	230.35	0	352.6	327.6	0.3	0	-16.63	24.9	24	26.3
283	20211006BS05	1	UU试验	23.37	4.83	199	1.897	-1	25	920.5	0	23.7	23.96	461.6	185	0	0	1	1	1	33.26	19.94	635.6	174	3.65	529.3	230.8	0	352.9	327.9	0.3	0	-16.63	24.9	24	26.3
284	20211006BS05	1	UU试验	23.45	4.84	199	1.897	-1	25	920.5	0	23.7	24.02	461.6	185	0	0	1	1	1	33.34	20.02	635.6	174	3.65	529.3	230.8	0	352.9	327.9	0.3	0	-16.67	24.9	24	26.3
285	20211006BS05	1	UU试验	23.53	4.85	199	1.897	-1	25	921.3	0	23.7	24.12	460.2	185	0	0	1	1	1	33.48	20.02	634.2	174	3.64	528.6	230.1	0	352.4	327.4	0.3	0	-16.74	24.9	24	26.2
286	20211006BS05	1	UU试验	23.62	4.86	199	1.897	-1	25	923	0	23.7	24.19	461	185	0	0	1	1	1	33.58	20.02	635	174	3.65	529	230.5	0	352.7	327.7	0.3	0	-16.79	24.9	24	26.3
287	20211006BS05	1	UU试验	23.7	4.87	198	1.897	-1	25	923.9	0	23.7	24.29	461.5	185	0	0	1	1	1	33.72	20.1	634.5	173	3.67	527.75	230.75	0	351.8	326.8	0.3	0	-16.86	24.9	24	26.3
288	20211006BS05	1	UU试验	23.78	4.88	199	1.897	-1	25	925.6	0	23.7	24.3	460.5	185	0	0	1	1	1	33.73	20.1	634.5	174	3.65	528.75	230.25	0	352.5	327.5	0.3	0	-16.87	24.9	24	26.3
289	20211006BS05	1	UU试验	23.87	4.89	198	1.897	-1	25	928.2	0	23.7	24.29	461.8	185	0	0	1	1	1	33.72	20.1	634.8	173	3.67	527.9	230.9	0	351.9	326.9	0.3	0	-16.86	24.9	24	26.3
290	20211006BS05	1	UU试验	23.95	4.89	198	1.897	-1	25	928.2	0	23.7	24.3	461.8	185	0	0	1	1	1	33.73	20.1	634.8	173	3.67	527.9	230.9	0	351.9	326.9	0.3	0	-16.87	24.9	24	26.3
291	20211006BS05	1	UU试验	24.03	4.9	199	1.897	-1	25	929.9	0	23.7	24.29	462.6	185	0	0	1	1	1	33.72	20.1	636.6	174	3.66	529.8	231.3	0	353.2	328.2	0.3	0	-16.86	24.9	24	26.3
292	20211006BS05	1	UU试验	24.12	4.91	199	1.897	-1	25	930.7	0	23.7	24.29	463	185	0	0	1	1	1	33.72	20.1	637	174	3.66	530	231.5	0	353.3	328.3	0.3	0	-16.86	24.9	24	26.2
293	20211006BS05	1	UU试验	24.2	4.92	199	1.897	-1	25	932.4	0	23.7	24.29	463.9	185	0	0	1	1	1	33.72	20.1	637.9	174	3.67	530.45	231.95	0	353.6	328.6	0.3	0	-16.86	24.9	24	26.2
294	20211006BS05	1	UU试验	24.28	4.93	199	1.897	-1	25	935	0	23.7	24.29	465.2	185	0	0	1	1	1	33.72	20.1	639.2	174	3.67	531.1	232.6	0	354.1	329.1	0.3	0	-16.86	24.9	24	26.2
295	20211006BS05	1	UU试验	24.37	4.94	199	1.897	-1	25	935	0	23.7	24.29	465.2	185	0	0	1	1	1	33.72	20.1	639.2	174	3.67	531.1	232.6	0	354.1	329.1	0.3	0	-16.86	24.9	24	26.2
296	20211006BS05	1	UU试验	24.45	4.94	199	1.897	-1	25	935.9	0	23.7	24.29	465.6	185	0	0	1	1	1	33.72	20.1	639.6	174	3.68	531.3	232.8	0	354.2	329.2	0.3	0	-16.86	24.9	24	26.3
297	20211006BS05	1	UU试验	24.53	4.95	199	1.897	-1	25	935.9	0	23.7	24.29	465.6	185	0	0	1	1	1	33.72	20.1	639.6	174	3.68	531.3	232.8	0	354.2	329.2	0.3	0	-16.86	24.9	24	26.3
298	20211006BS05	1	UU试验	24.62	4.96	199	1.897	-1	25	936.7	0	23.7	24.29	466	185	0	0	1	1	1	33.72	20.1	640	174	3.68	531.5	233	0	354.3	329.3	0.3	0	-16.86	24.9	24	26.2
299	20211006BS05	1	UU试验	24.7	4.97	199	1.897	-1	25	939.3	0	23.7	24.29	467.3	185	0	0	1	1	1	33.72	20.1	641.3	174	3.69	532.15	233.65	0	354.8	329.8	0.3	0	-16.86	24.9	24	26.2
300	20211006BS05	1	UU试验	24.78	4.98	199	1.897	-1	25	940.1	0	23.7	24.29	467.7	185	0	0	1	1	1	33.72	20.1	641.7	174	3.69	532.35	233.85	0	354.9	329.9	0.3	0	-16.86	24.9	24	26.2
301	20211006BS05	1	UU试验	24.87	4.99	199	1.897	-1	25	941	0	23.7	24.36	468.2	185	0	0	1	1	1	33.81	20.1	642.2	174	3.69	532.6	234.1	0	355.1	330.1	0.3	0	-16.91	24.9	24	26.2
302	20211006BS05	1	UU试验	24.95	4.99	199	1.897	-1	25	941	0	23.7	24.43	468.2	185	0	0	1	1	1	33.91	20.18	642.2	174	3.69	532.6	234.1	0	355.1	330.1	0.3	0	-16.95	24.9	24	26.2
303	20211006BS05	1	UU试验	25.03	5	199	1.897	-1	25	941	0	23.7	24.53	466.3	185	0	0	1	1	1	34.05	20.18	640.3	174	3.68	531.65	233.15	0	354.4	329.4	0.3	0	-17.03	24.9	24	26.2
