# Supplementary material for: Effect of freeze‒thaw cycles on root–Soil composite mechanical properties and slope stability
Source: PLoS One. 2024 Apr 25;19(4):e0302409. doi: 10.1371/journal.pone.0302409 (PMC11045164; doi:10.1371/journal.pone.0302409)
Supplement: S1 File — (ZIP) [file pone.0302409.s001.zip › Original data/original data/三轴/200kpa/200kpa改/(D8G3,200kpa)20211023BS07_uu_1.xlsx]

## Sheet: _20211023BS07_uu_1
ID	GCID	SpecimenID	TstMode	TimeMin	Squareroot	WeiYa	wytb	FanYa1	KongYa	CR	fytb	TiBian	ZhouXWeiYi	Q1dQ3	TargetWY	TargetFY1	TargetZYLC	TargetStrainSpd	TargetSYWD	TargetZTWD	E1	TuArea	Q11	Q31	Q11cQ31	HalfQ1pQ3	HalfQ1dQ3	Saturation	HalfQ11pQ31	Q1	K0	Ev	Er	sywd	ttwd	ztwd
1	20211023BS07	1	UU试验	0	0	198	0	32	0	0	0	47.4	0	31.9	185	0	0	1	1	1	0	12	0	0	0	0	0	0	0	0	0	0	0	21.8	20.9	21.7
2	20211023BS07	1	UU试验	0.07	0.26	197	0	-2	46	57.3	0	47.4	0	47.7	185	0	0	1	1	1	0	12	198.7	151	1.32	319.35	23.85	0	212.9	166.9	0.81	0	0	21.8	20.9	21.7
3	20211023BS07	1	UU试验	0.12	0.34	198	0	-2	46	59	0	47.4	0.04	49.2	185	0	0	1	1	1	0.05	12	201.2	152	1.32	321.6	24.6	0	214.4	168.4	0.8	0	-0.03	21.8	20.9	21.7
4	20211023BS07	1	UU试验	0.22	0.47	198	0	-2	46	61.6	0	47.4	0.15	51.3	185	0	0	1	1	1	0.19	12	203.3	152	1.34	322.65	25.65	0	215.1	169.1	0.79	0	-0.1	21.8	21	21.7
5	20211023BS07	1	UU试验	0.43	0.66	197	0	-2	46	63.3	0	47.4	0.36	52.7	185	0	0	1	1	1	0.45	12.06	203.7	151	1.35	321.85	26.35	0	214.6	168.6	0.79	0	-0.23	21.8	21	21.7
6	20211023BS07	1	UU试验	0.52	0.72	198	0	-2	46	66.7	0	47.4	0.48	55.3	185	0	0	1	1	1	0.6	12.06	207.3	152	1.36	324.65	27.65	0	216.4	170.4	0.78	0	-0.3	21.8	21	21.7
7	20211023BS07	1	UU试验	0.73	0.86	198	0	-2	46	65.9	0	49.3	0.75	54.6	185	0	0	1	1	1	0.94	12.12	206.6	152	1.36	324.3	27.3	0	216.2	170.2	0.78	0	-0.47	21.8	21	21.7
8	20211023BS07	1	UU试验	0.82	0.9	198	0	-2	46	65.9	0	47.4	0.82	54.4	185	0	0	1	1	1	1.02	12.12	206.4	152	1.36	324.2	27.2	0	216.1	170.1	0.78	0	-0.51	21.8	20.9	21.7
9	20211023BS07	1	UU试验	0.9	0.95	199	0	-2	47	65.9	0	49.3	0.9	54.4	185	0	0	1	1	1	1.13	12.12	206.4	152	1.36	325.7	27.2	0	217.1	170.1	0.79	0	-0.56	21.8	21	21.8
10	20211023BS07	1	UU试验	0.98	0.99	198	0	-2	47	65	0	49.3	1.01	53.6	185	0	0	1	1	1	1.26	12.12	204.6	151	1.35	323.8	26.8	0	215.9	168.9	0.79	0	-0.63	21.8	21	21.8
11	20211023BS07	1	UU试验	1.07	1.03	199	0	-2	47	65	0	49.3	1.09	53.6	185	0	0	1	1	1	1.36	12.19	205.6	152	1.35	325.3	26.8	0	216.9	169.9	0.79	0	-0.68	21.8	21	21.7
12	20211023BS07	1	UU试验	1.15	1.07	199	0	-2	47	64.2	0	49.3	1.21	52.7	185	0	0	1	1	1	1.51	12.19	204.7	152	1.35	324.85	26.35	0	216.6	169.6	0.79	0	-0.76	21.8	21	21.7
13	20211023BS07	1	UU试验	1.23	1.11	198	0	-2	47	64.2	0	49.3	1.29	52.7	185	0	0	1	1	1	1.61	12.19	203.7	151	1.35	323.35	26.35	0	215.6	168.6	0.79	0	-0.81	21.8	21	21.7
14	20211023BS07	1	UU试验	1.32	1.15	198	0	-2	47	64.2	0	49.3	1.4	52.7	185	0	0	1	1	1	1.75	12.19	203.7	151	1.35	323.35	26.35	0	215.6	168.6	0.79	0	-0.88	21.8	21	21.7
15	20211023BS07	1	UU试验	1.4	1.18	198	0	-2	47	64.2	0	49.3	1.48	52.7	185	0	0	1	1	1	1.85	12.25	203.7	151	1.35	323.35	26.35	0	215.6	168.6	0.79	0	-0.93	21.8	21	21.7
16	20211023BS07	1	UU试验	1.48	1.22	198	0	-2	47	64.2	0	49.3	1.6	52.4	185	0	0	1	1	1	2	12.25	203.4	151	1.35	323.2	26.2	0	215.5	168.5	0.79	0	-1	21.8	21	21.7
17	20211023BS07	1	UU试验	1.57	1.25	199	0	-2	47	64.2	0	49.3	1.68	52.4	185	0	0	1	1	1	2.1	12.25	204.4	152	1.34	324.7	26.2	0	216.5	169.5	0.79	0	-1.05	21.8	21	21.7
18	20211023BS07	1	UU试验	1.65	1.28	198	0	-2	47	64.2	0	49.3	1.79	52.4	185	0	0	1	1	1	2.24	12.25	203.4	151	1.35	323.2	26.2	0	215.5	168.5	0.79	0	-1.12	21.8	21	21.7
19	20211023BS07	1	UU试验	1.73	1.32	198	0	-2	47	64.2	0	49.3	1.87	52.4	185	0	0	1	1	1	2.34	12.31	203.4	151	1.35	323.2	26.2	0	215.5	168.5	0.79	0	-1.17	21.8	21	21.7
20	20211023BS07	1	UU试验	1.82	1.35	198	0	-2	47	65	0	49.3	1.99	52.8	185	0	0	1	1	1	2.49	12.31	203.8	151	1.35	323.4	26.4	0	215.6	168.6	0.79	0	-1.25	21.8	21	21.7
21	20211023BS07	1	UU试验	1.9	1.38	198	0	-2	47	65.9	0	49.3	2.07	53.5	185	0	0	1	1	1	2.59	12.31	204.5	151	1.35	323.75	26.75	0	215.8	168.8	0.79	0	-1.3	21.8	21	21.7
22	20211023BS07	1	UU试验	1.98	1.41	198	0	-2	48	72.7	0	49.3	2.18	59.1	185	0	0	1	1	1	2.73	12.31	209.1	150	1.39	326.55	29.55	0	217.7	169.7	0.77	0	-1.37	21.8	21	21.7
23	20211023BS07	1	UU试验	2.07	1.44	198	0	-2	47	77	0	49.3	2.26	62.6	185	0	0	1	1	1	2.83	12.37	213.6	151	1.41	328.3	31.3	0	218.9	171.9	0.76	0	-1.42	21.8	21	21.8
24	20211023BS07	1	UU试验	2.15	1.47	198	0	-2	48	81.3	0	49.3	2.38	65.7	185	0	0	1	1	1	2.98	12.37	215.7	150	1.44	329.85	32.85	0	219.9	171.9	0.75	0	-1.49	21.8	21	21.7
25	20211023BS07	1	UU试验	2.23	1.49	198	0	-2	48	85.5	0	49.3	2.46	69.1	185	0	0	1	1	1	3.08	12.37	219.1	150	1.46	331.55	34.55	0	221	173	0.74	0	-1.54	21.8	21	21.7
26	20211023BS07	1	UU试验	2.32	1.52	198	0	-2	48	103.5	0	49.3	2.58	83.7	185	0	0	1	1	1	3.23	12.37	233.7	150	1.56	338.85	41.85	0	225.9	177.9	0.7	0	-1.62	21.8	21	21.7
27	20211023BS07	1	UU试验	2.4	1.55	198	0	-2	48	148	0	49.3	2.66	119.6	185	0	0	1	1	1	3.33	12.43	269.6	150	1.8	356.8	59.8	0	237.9	189.9	0.62	0	-1.67	21.8	21	21.7
28	20211023BS07	1	UU试验	2.48	1.58	198	0	-2	48	197.6	0	49.3	2.77	159	185	0	0	1	1	1	3.46	12.43	309	150	2.06	376.5	79.5	0	251	203	0.55	0	-1.73	21.8	21	21.7
29	20211023BS07	1	UU试验	2.57	1.6	198	0	-2	48	219.8	0	49.3	2.85	176.8	185	0	0	1	1	1	3.56	12.43	326.8	150	2.18	385.4	88.4	0	256.9	208.9	0.53	0	-1.78	21.8	21	21.7
30	20211023BS07	1	UU试验	2.65	1.63	197	0	-2	48	248.9	0	51.1	2.96	200.2	185	0	0	1	1	1	3.7	12.43	349.2	149	2.34	395.6	100.1	0	263.7	215.7	0.5	0	-1.85	21.8	21	21.7
31	20211023BS07	1	UU试验	2.73	1.65	198	0	-2	48	267.8	0	51.1	3.04	215.4	185	0	0	1	1	1	3.8	12.5	365.4	150	2.44	404.7	107.7	0	269.8	221.8	0.48	0	-1.9	21.8	21	21.7
32	20211023BS07	1	UU试验	2.82	1.68	198	0	-2	49	291.7	0	51.1	3.16	233.4	185	0	0	1	1	1	3.95	12.5	382.4	149	2.57	413.7	116.7	0	275.8	226.8	0.46	0	-1.98	21.8	21	21.7
33	20211023BS07	1	UU试验	2.9	1.7	198	0	-2	49	307.1	0	51.1	3.23	245.7	185	0	0	1	1	1	4.04	12.5	394.7	149	2.65	419.85	122.85	0	279.9	230.9	0.45	0	-2.02	21.8	21	21.7
34	20211023BS07	1	UU试验	2.98	1.73	198	0	-2	49	327.6	0	51.1	3.35	262.1	185	0	0	1	1	1	4.19	12.5	411.1	149	2.76	428.05	131.05	0	285.4	236.4	0.43	0	-2.1	21.8	21	21.7
35	20211023BS07	1	UU试验	3.07	1.75	199	0	-2	49	341.3	0	51.1	3.42	273	185	0	0	1	1	1	4.28	12.56	423	150	2.82	435	136.5	0	290	241	0.42	0	-2.14	21.8	21	21.7
36	20211023BS07	1	UU试验	3.15	1.77	199	0	-2	49	361	0	51.1	3.54	287.4	185	0	0	1	1	1	4.43	12.56	437.4	150	2.92	442.2	143.7	0	294.8	245.8	0.41	0	-2.22	21.8	21	21.7
37	20211023BS07	1	UU试验	3.23	1.8	198	0	-2	49	373	0	51.1	3.61	297	185	0	0	1	1	1	4.51	12.56	446	149	2.99	445.5	148.5	0	297	248	0.4	0	-2.26	21.8	21	21.7
38	20211023BS07	1	UU试验	3.32	1.82	198	0	-2	50	390.1	0	51.1	3.72	310.6	185	0	0	1	1	1	4.65	12.56	458.6	148	3.1	452.3	155.3	0	301.5	251.5	0.39	0	-2.33	21.8	21	21.7
39	20211023BS07	1	UU试验	3.4	1.84	199	0	-2	50	401.2	0	51.1	3.8	319.4	185	0	0	1	1	1	4.75	12.62	468.4	149	3.14	458.2	159.7	0	305.5	255.5	0.38	0	-2.38	21.8	21	21.7
40	20211023BS07	1	UU试验	3.48	1.87	198	0	-2	50	417.5	0	51.1	3.91	330.8	185	0	0	1	1	1	4.89	12.62	478.8	148	3.24	462.4	165.4	0	308.3	258.3	0.37	0	-2.45	21.8	21	21.7
41	20211023BS07	1	UU试验	3.57	1.89	198	0	-2	50	428.6	0	52.9	3.99	339.6	185	0	0	1	1	1	4.99	12.62	487.6	148	3.29	466.8	169.8	0	311.2	261.2	0.37	0	-2.5	21.8	21	21.7
42	20211023BS07	1	UU试验	3.65	1.91	199	0	-2	50	442.3	0	52.9	4.1	350.5	185	0	0	1	1	1	5.13	12.62	499.5	149	3.35	473.75	175.25	0	315.8	265.8	0.36	0	-2.57	21.8	21	21.7
43	20211023BS07	1	UU试验	3.73	1.93	198	0	-2	50	450.8	0	52.9	4.18	357.2	185	0	0	1	1	1	5.22	12.69	505.2	148	3.41	475.6	178.6	0	317.1	267.1	0.36	0	-2.61	21.8	21	21.7
44	20211023BS07	1	UU试验	3.82	1.95	199	0	-2	51	463.6	0	52.9	4.28	365.3	185	0	0	1	1	1	5.35	12.69	513.3	148	3.47	481.15	182.65	0	320.8	269.8	0.35	0	-2.67	21.8	21	21.7
45	20211023BS07	1	UU试验	3.9	1.97	198	0	-2	51	471.3	0	52.9	4.36	371.4	185	0	0	1	1	1	5.45	12.69	518.4	147	3.53	482.7	185.7	0	321.8	270.8	0.35	0	-2.73	21.8	21	21.7
46	20211023BS07	1	UU试验	3.98	2	198	0	-2	51	482.5	0	52.9	4.46	380.2	185	0	0	1	1	1	5.58	12.69	527.2	147	3.59	487.1	190.1	0	324.7	273.7	0.34	0	-2.79	21.8	21	21.8
47	20211023BS07	1	UU试验	4.07	2.02	198	0	-2	51	490.2	0	52.9	4.53	386.3	185	0	0	1	1	1	5.66	12.75	533.3	147	3.63	490.15	193.15	0	326.8	275.8	0.34	0	-2.83	21.8	21	21.7
48	20211023BS07	1	UU试验	4.15	2.04	198	0	-2	51	502.1	0	52.9	4.64	393.8	185	0	0	1	1	1	5.8	12.75	540.8	147	3.68	493.9	196.9	0	329.3	278.3	0.33	0	-2.9	21.8	21	21.7
49	20211023BS07	1	UU试验	4.23	2.06	198	0	-2	51	508.1	0	52.9	4.71	398.5	185	0	0	1	1	1	5.89	12.75	545.5	147	3.71	496.25	199.25	0	330.8	279.8	0.33	0	-2.95	21.8	21	21.7
50	20211023BS07	1	UU试验	4.32	2.08	198	0	-2	51	517.5	0	52.9	4.82	405.9	185	0	0	1	1	1	6.03	12.75	552.9	147	3.76	499.95	202.95	0	333.3	282.3	0.33	0	-3.02	21.7	21	21.7
51	20211023BS07	1	UU试验	4.4	2.1	198	0	-2	52	523.5	0	52.9	4.88	410.6	185	0	0	1	1	1	6.1	12.75	556.6	146	3.81	502.3	205.3	0	334.9	282.9	0.33	0	-3.05	21.8	21	21.7
52	20211023BS07	1	UU试验	4.48	2.12	198	0	-2	52	531.2	0	54.7	4.99	416.6	185	0	0	1	1	1	6.24	12.81	562.6	146	3.85	505.3	208.3	0	336.9	284.9	0.32	0	-3.12	21.8	21	21.7
53	20211023BS07	1	UU试验	4.57	2.14	198	0	-2	52	536.4	0	54.7	5.06	418.7	185	0	0	1	1	1	6.33	12.81	564.7	146	3.87	506.35	209.35	0	337.6	285.6	0.32	0	-3.17	21.8	21	21.7
54	20211023BS07	1	UU试验	4.65	2.16	198	0	-2	52	544.1	0	54.7	5.16	424.7	185	0	0	1	1	1	6.45	12.81	570.7	146	3.91	509.35	212.35	0	339.6	287.6	0.32	0	-3.23	21.8	21	21.7
55	20211023BS07	1	UU试验	4.73	2.18	198	0	-2	52	549.2	0	54.7	5.23	428.7	185	0	0	1	1	1	6.54	12.81	574.7	146	3.94	511.35	214.35	0	340.9	288.9	0.32	0	-3.27	21.7	21	21.7
56	20211023BS07	1	UU试验	4.82	2.19	198	0	-2	52	556	0	54.7	5.34	434	185	0	0	1	1	1	6.68	12.88	580	146	3.97	514	217	0	342.7	290.7	0.31	0	-3.34	21.7	21	21.7
57	20211023BS07	1	UU试验	4.9	2.21	198	0	-2	53	561.2	0	54.7	5.41	435.7	185	0	0	1	1	1	6.76	12.88	580.7	145	4	514.85	217.85	0	343.2	290.2	0.31	0	-3.38	21.7	21	21.7
58	20211023BS07	1	UU试验	4.98	2.23	198	0	-2	53	567.2	0	54.7	5.51	440.4	185	0	0	1	1	1	6.89	12.88	585.4	145	4.04	517.2	220.2	0	344.8	291.8	0.31	0	-3.45	21.7	21	21.8
59	20211023BS07	1	UU试验	5.07	2.25	199	0	-2	53	571.4	0	54.7	5.58	443.6	185	0	0	1	1	1	6.98	12.88	589.6	146	4.04	520.3	221.8	0	346.9	293.9	0.31	0	-3.49	21.7	21	21.7
60	20211023BS07	1	UU试验	5.15	2.27	199	0	-2	53	578.3	0	54.7	5.69	449	185	0	0	1	1	1	7.11	12.94	595	146	4.08	523	224.5	0	348.7	295.7	0.31	0	-3.56	21.7	21	21.7
61	20211023BS07	1	UU试验	5.23	2.29	198	0	-2	53	580.8	0	54.7	5.76	448.8	185	0	0	1	1	1	7.2	12.94	593.8	145	4.1	521.4	224.4	0	347.6	294.6	0.31	0	-3.6	21.7	21	21.7
62	20211023BS07	1	UU试验	5.32	2.31	198	0	-2	54	586.8	0	56.6	5.87	453.5	185	0	0	1	1	1	7.34	12.94	597.5	144	4.15	523.75	226.75	0	349.2	295.2	0.3	0	-3.67	21.8	21	21.8
63	20211023BS07	1	UU试验	5.4	2.32	199	0	-2	54	590.3	0	56.6	5.95	456.2	185	0	0	1	1	1	7.44	12.94	601.2	145	4.15	526.6	228.1	0	351.1	297.1	0.3	0	-3.72	21.7	21	21.7
64	20211023BS07	1	UU试验	5.48	2.34	199	0	-2	54	595.4	0	56.6	6.06	460.1	185	0	0	1	1	1	7.58	13	605.1	145	4.17	528.55	230.05	0	352.4	298.4	0.3	0	-3.79	21.7	21	21.8
65	20211023BS07	1	UU试验	5.57	2.36	199	0	-2	54	598.8	0	56.6	6.14	460.6	185	0	0	1	1	1	7.68	13	605.6	145	4.18	528.8	230.3	0	352.5	298.5	0.3	0	-3.84	21.7	21	21.7
66	20211023BS07	1	UU试验	5.65	2.38	199	0	-2	54	604.8	0	56.6	6.25	465.2	185	0	0	1	1	1	7.81	13	610.2	145	4.21	531.1	232.6	0	354.1	300.1	0.3	0	-3.91	21.7	21	21.7
67	20211023BS07	1	UU试验	5.73	2.39	199	0	-2	55	608.2	0	56.6	6.33	467.8	185	0	0	1	1	1	7.91	13	611.8	144	4.25	532.4	233.9	0	354.9	299.9	0.3	0	-3.96	21.7	21	21.7
68	20211023BS07	1	UU试验	5.82	2.41	199	0	-2	55	612.5	0	56.6	6.44	471.2	185	0	0	1	1	1	8.05	13.07	615.2	144	4.27	534.1	235.6	0	356.1	301.1	0.3	0	-4.03	21.7	21	21.8
69	20211023BS07	1	UU试验	5.9	2.43	199	0	-2	55	615.9	0	56.6	6.51	471.2	185	0	0	1	1	1	8.14	13.07	615.2	144	4.27	534.1	235.6	0	356.1	301.1	0.3	0	-4.07	21.7	21	21.8
70	20211023BS07	1	UU试验	5.98	2.45	199	0	-2	55	621	0	56.6	6.63	475.1	185	0	0	1	1	1	8.29	13.07	619.1	144	4.3	536.05	237.55	0	357.4	302.4	0.3	0	-4.14	21.7	21	21.7
71	20211023BS07	1	UU试验	6.07	2.46	199	0	-2	55	624.5	0	56.6	6.7	477.8	185	0	0	1	1	1	8.38	13.07	621.8	144	4.32	537.4	238.9	0	358.3	303.3	0.29	0	-4.19	21.7	21	21.7
72	20211023BS07	1	UU试验	6.15	2.48	198	0	-2	55	628.7	0	56.6	6.81	481	185	0	0	1	1	1	8.51	13.13	624	143	4.36	537.5	240.5	0	358.3	303.3	0.29	0	-4.26	21.7	21	21.7
73	20211023BS07	1	UU试验	6.23	2.5	199	0	-2	55	632.2	0	58.4	6.88	481.5	185	0	0	1	1	1	8.6	13.13	625.5	144	4.34	539.25	240.75	0	359.5	304.5	0.29	0	-4.3	21.7	21	21.7
74	20211023BS07	1	UU试验	6.32	2.51	198	0	-2	55	637.3	0	58.4	7	485.4	185	0	0	1	1	1	8.75	13.13	628.4	143	4.39	539.7	242.7	0	359.8	304.8	0.29	0	-4.38	21.7	21	21.7
75	20211023BS07	1	UU试验	6.4	2.53	198	0	-2	56	639.9	0	58.4	7.08	487.4	185	0	0	1	1	1	8.85	13.2	629.4	142	4.43	540.7	243.7	0	360.5	304.5	0.29	0	-4.43	21.7	21	21.8
76	20211023BS07	1	UU试验	6.48	2.55	198	0	-2	56	644.1	0	58.4	7.19	488	185	0	0	1	1	1	8.99	13.2	630	142	4.44	541	244	0	360.7	304.7	0.29	0	-4.5	21.7	21	21.8
77	20211023BS07	1	UU试验	6.57	2.56	199	0	-2	56	646.7	0	58.4	7.27	489.9	185	0	0	1	1	1	9.09	13.2	632.9	143	4.43	543.45	244.95	0	362.3	306.3	0.29	0	-4.55	21.7	21	21.8
78	20211023BS07	1	UU试验	6.65	2.58	199	0	-2	56	652.7	0	58.4	7.37	494.5	185	0	0	1	1	1	9.21	13.2	637.5	143	4.46	545.75	247.25	0	363.8	307.8	0.29	0	-4.61	21.7	21	21.8
79	20211023BS07	1	UU试验	6.73	2.59	198	0	-2	56	655.3	0	58.4	7.45	496.4	185	0	0	1	1	1	9.31	13.26	638.4	142	4.5	545.2	248.2	0	363.5	307.5	0.29	0	-4.66	21.7	21	21.8
80	20211023BS07	1	UU试验	6.82	2.61	199	0	-2	56	660.4	0	58.4	7.57	498	185	0	0	1	1	1	9.46	13.26	641	143	4.48	547.5	249	0	365	309	0.29	0	-4.73	21.7	21	21.7
81	20211023BS07	1	UU试验	6.9	2.63	198	0	-2	57	663	0	58.4	7.64	500	185	0	0	1	1	1	9.55	13.26	641	141	4.55	547	250	0	364.7	307.7	0.28	0	-4.78	21.7	21	21.8
82	20211023BS07	1	UU试验	6.98	2.64	199	0	-2	57	667.2	0	58.4	7.76	503.2	185	0	0	1	1	1	9.7	13.26	645.2	142	4.54	550.1	251.6	0	366.7	309.7	0.28	0	-4.85	21.7	21	21.8
83	20211023BS07	1	UU试验	7.07	2.66	199	0	-2	57	669.8	0	60.2	7.83	505.1	185	0	0	1	1	1	9.79	13.32	647.1	142	4.56	551.05	252.55	0	367.4	310.4	0.28	0	-4.89	21.7	21	21.8
84	20211023BS07	1	UU试验	7.15	2.67	198	0	-2	57	674.9	0	60.2	7.95	506.7	185	0	0	1	1	1	9.94	13.32	647.7	141	4.59	550.35	253.35	0	366.9	309.9	0.28	0	-4.97	21.7	21	21.7
85	20211023BS07	1	UU试验	7.23	2.69	199	0	-2	58	677.5	0	60.2	8.03	508.6	185	0	0	1	1	1	10.04	13.32	649.6	141	4.61	552.8	254.3	0	368.5	310.5	0.28	0	-5.02	21.7	21	21.7
86	20211023BS07	1	UU试验	7.32	2.7	198	0	-2	58	681.8	0	60.2	8.14	511.9	185	0	0	1	1	1	10.18	13.39	651.9	140	4.66	552.95	255.95	0	368.6	310.6	0.28	0	-5.09	21.7	21	21.7
87	20211023BS07	1	UU试验	7.4	2.72	198	0	-2	58	685.2	0	60.2	8.22	511.7	185	0	0	1	1	1	10.28	13.39	651.7	140	4.66	552.85	255.85	0	368.6	310.6	0.28	0	-5.14	21.7	21	21.7
88	20211023BS07	1	UU试验	7.48	2.74	199	0	-2	58	688.6	0	60.2	8.33	514.3	185	0	0	1	1	1	10.41	13.39	655.3	141	4.65	555.65	257.15	0	370.4	312.4	0.28	0	-5.21	21.7	21	21.7
89	20211023BS07	1	UU试验	7.57	2.75	198	0	-2	59	692.1	0	60.2	8.4	516.9	185	0	0	1	1	1	10.5	13.39	655.9	139	4.72	555.45	258.45	0	370.3	311.3	0.28	0	-5.25	21.7	21	21.7
90	20211023BS07	1	UU试验	7.65	2.77	199	0	-2	59	696.3	0	60.2	8.51	520	185	0	0	1	1	1	10.64	13.45	660	140	4.71	558.5	260	0	372.3	313.3	0.28	0	-5.32	21.7	21	21.7
91	20211023BS07	1	UU试验	7.73	2.78	198	0	-2	59	698	0	60.2	8.59	519	185	0	0	1	1	1	10.74	13.45	658	139	4.73	556.5	259.5	0	371	312	0.28	0	-5.37	21.7	21	21.7
92	20211023BS07	1	UU试验	7.82	2.8	199	0	-2	59	701.5	0	62	8.7	521.6	185	0	0	1	1	1	10.88	13.45	661.6	140	4.73	559.3	260.8	0	372.9	313.9	0.28	0	-5.44	21.7	21	21.7
93	20211023BS07	1	UU试验	7.9	2.81	199	0	-2	59	703.2	0	62	8.77	522.8	185	0	0	1	1	1	10.96	13.45	662.8	140	4.73	559.9	261.4	0	373.3	314.3	0.28	0	-5.48	21.7	21	21.8
94	20211023BS07	1	UU试验	7.98	2.83	198	0	-2	60	706.6	0	62	8.89	525.4	185	0	0	1	1	1	11.11	13.52	663.4	138	4.81	559.7	262.7	0	373.1	313.1	0.27	0	-5.56	21.7	21	21.7
95	20211023BS07	1	UU试验	8.07	2.84	198	0	-2	60	709.2	0	62	8.96	524.6	185	0	0	1	1	1	11.2	13.52	662.6	138	4.8	559.3	262.3	0	372.9	312.9	0.27	0	-5.6	21.7	21	21.7
96	20211023BS07	1	UU试验	8.15	2.85	199	0	-2	60	711.7	0	62	9.07	526.4	185	0	0	1	1	1	11.34	13.52	665.4	139	4.79	561.7	263.2	0	374.5	314.5	0.27	0	-5.67	21.7	21	21.7
97	20211023BS07	1	UU试验	8.23	2.87	198	0	-2	60	714.3	0	62	9.14	528.3	185	0	0	1	1	1	11.43	13.52	666.3	138	4.83	561.15	264.15	0	374.1	314.1	0.27	0	-5.72	21.7	21	21.7
98	20211023BS07	1	UU试验	8.32	2.88	199	0	-2	60	716.9	0	62	9.24	530.3	185	0	0	1	1	1	11.55	13.58	669.3	139	4.82	563.65	265.15	0	375.8	315.8	0.27	0	-5.78	21.7	21	21.7
99	20211023BS07	1	UU试验	8.4	2.9	199	0	-2	61	719.4	0	62	9.31	529.7	185	0	0	1	1	1	11.64	13.58	667.7	138	4.84	563.35	264.85	0	375.6	314.6	0.27	0	-5.82	21.7	21	21.7
100	20211023BS07	1	UU试验	8.48	2.91	198	0	-2	61	722.8	0	62	9.42	532.3	185	0	0	1	1	1	11.78	13.58	669.3	137	4.89	563.15	266.15	0	375.4	314.4	0.27	0	-5.89	21.7	21	21.7
101	20211023BS07	1	UU试验	8.57	2.93	198	0	-2	61	723.7	0	63.8	9.49	532.9	185	0	0	1	1	1	11.86	13.58	669.9	137	4.89	563.45	266.45	0	375.6	314.6	0.27	0	-5.93	21.7	21	21.7
102	20211023BS07	1	UU试验	8.65	2.94	198	0	-2	61	726.3	0	63.8	9.59	534.8	185	0	0	1	1	1	11.99	13.65	671.8	137	4.9	564.4	267.4	0	376.3	315.3	0.27	0	-6	21.7	21	21.7
103	20211023BS07	1	UU试验	8.73	2.96	198	0	-2	61	728	0	63.8	9.66	533.3	185	0	0	1	1	1	12.08	13.65	670.3	137	4.89	563.65	266.65	0	375.8	314.8	0.27	0	-6.04	21.7	21	21.7
104	20211023BS07	1	UU试验	8.82	2.97	199	0	-2	61	729.7	0	63.8	9.76	534.6	185	0	0	1	1	1	12.2	13.65	672.6	138	4.87	565.8	267.3	0	377.2	316.2	0.27	0	-6.1	21.7	21	21.7
105	20211023BS07	1	UU试验	8.9	2.98	198	0	-2	62	731.4	0	63.8	9.83	535.8	185	0	0	1	1	1	12.29	13.65	671.8	136	4.94	564.9	267.9	0	376.6	314.6	0.27	0	-6.15	21.7	21	21.7
106	20211023BS07	1	UU试验	8.98	3	199	0	-2	62	733.1	0	63.8	9.93	537.1	185	0	0	1	1	1	12.41	13.72	674.1	137	4.92	567.05	268.55	0	378	316	0.27	0	-6.21	21.7	21	21.7
107	20211023BS07	1	UU试验	9.07	3.01	198	0	-2	62	734	0	63.8	10	535	185	0	0	1	1	1	12.5	13.72	671	136	4.93	564.5	267.5	0	376.3	314.3	0.27	0	-6.25	21.7	21	21.7
108	20211023BS07	1	UU试验	9.15	3.02	198	0	-2	62	736.5	0	63.8	10.1	536.8	185	0	0	1	1	1	12.63	13.72	672.8	136	4.95	565.4	268.4	0	376.9	314.9	0.27	0	-6.32	21.7	21	21.7
109	20211023BS07	1	UU试验	9.23	3.04	198	0	-2	63	739.1	0	63.8	10.16	538.7	185	0	0	1	1	1	12.7	13.72	673.7	135	4.99	566.35	269.35	0	377.6	314.6	0.27	0	-6.35	21.7	21	21.7
110	20211023BS07	1	UU试验	9.32	3.05	199	0	-2	63	740	0	65.7	10.26	539.4	185	0	0	1	1	1	12.83	13.78	675.4	136	4.97	568.2	269.7	0	378.8	315.8	0.27	0	-6.42	21.7	21	21.7
111	20211023BS07	1	UU试验	9.4	3.07	199	0	-2	63	741.7	0	65.7	10.33	538.2	185	0	0	1	1	1	12.91	13.78	674.2	136	4.96	567.6	269.1	0	378.4	315.4	0.27	0	-6.46	21.7	21	21.7
112	20211023BS07	1	UU试验	9.48	3.08	198	0	-2	63	742.5	0	65.7	10.43	538.8	185	0	0	1	1	1	13.04	13.78	673.8	135	4.99	566.4	269.4	0	377.6	314.6	0.27	0	-6.52	21.7	21	21.7
113	20211023BS07	1	UU试验	9.57	3.09	199	0	-2	63	743.4	0	65.7	10.49	539.5	185	0	0	1	1	1	13.11	13.78	675.5	136	4.97	568.25	269.75	0	378.8	315.8	0.27	0	-6.56	21.7	21	21.8
114	20211023BS07	1	UU试验	9.65	3.11	199	0	-2	64	745.1	0	65.7	10.59	540.7	185	0	0	1	1	1	13.24	13.85	675.7	135	5.01	568.85	270.35	0	379.2	315.2	0.27	0	-6.62	21.7	21	21.7
115	20211023BS07	1	UU试验	9.73	3.12	199	0	-2	64	746.8	0	65.7	10.66	539.2	185	0	0	1	1	1	13.33	13.85	674.2	135	4.99	568.1	269.6	0	378.7	314.7	0.27	0	-6.67	21.7	21	21.7
116	20211023BS07	1	UU试验	9.82	3.13	198	0	-2	64	746.8	0	65.7	10.76	539.2	185	0	0	1	1	1	13.45	13.85	673.2	134	5.02	566.6	269.6	0	377.7	313.7	0.27	0	-6.73	21.7	21	21.7
117	20211023BS07	1	UU试验	9.9	3.15	199	0	-2	64	748.5	0	65.7	10.82	540.4	185	0	0	1	1	1	13.53	13.85	675.4	135	5	568.7	270.2	0	379.1	315.1	0.27	0	-6.77	21.7	21	21.7
118	20211023BS07	1	UU试验	9.98	3.16	199	0	-2	64	750.2	0	65.7	10.93	541.7	185	0	0	1	1	1	13.66	13.91	676.7	135	5.01	569.35	270.85	0	379.6	315.6	0.27	0	-6.83	21.7	21	21.7
119	20211023BS07	1	UU试验	10.07	3.17	199	0	-2	65	751.1	0	67.5	11	540	185	0	0	1	1	1	13.75	13.91	674	134	5.03	568.5	270	0	379	314	0.27	0	-6.88	21.7	21	21.8
120	20211023BS07	1	UU试验	10.15	3.19	199	0	-2	65	751.9	0	67.5	11.11	540.5	185	0	0	1	1	1	13.89	13.91	674.5	134	5.03	568.75	270.25	0	379.2	314.2	0.27	0	-6.95	21.7	21	21.7
121	20211023BS07	1	UU试验	10.23	3.2	199	0	-2	65	753.6	0	67.5	11.18	541.8	185	0	0	1	1	1	13.98	13.98	675.8	134	5.04	569.4	270.9	0	379.6	314.6	0.27	0	-6.99	21.7	21	21.8
122	20211023BS07	1	UU试验	10.32	3.21	199	0	-2	65	755.4	0	67.5	11.28	540.3	185	0	0	1	1	1	14.1	13.98	674.3	134	5.03	568.65	270.15	0	379.1	314.1	0.27	0	-7.05	21.7	21	21.8
123	20211023BS07	1	UU试验	10.4	3.22	199	0	-2	65	756.2	0	67.5	11.36	540.9	185	0	0	1	1	1	14.2	13.98	674.9	134	5.04	568.95	270.45	0	379.3	314.3	0.27	0	-7.1	21.7	21	21.7
124	20211023BS07	1	UU试验	10.48	3.24	199	0	-2	66	758.8	0	67.5	11.46	542.8	185	0	0	1	1	1	14.33	13.98	675.8	133	5.08	569.9	271.4	0	379.9	313.9	0.27	0	-7.17	21.7	21	21.8
125	20211023BS07	1	UU试验	10.57	3.25	199	0	-2	66	759.6	0	67.5	11.53	543.3	185	0	0	1	1	1	14.41	14.05	676.3	133	5.08	570.15	271.65	0	380.1	314.1	0.27	0	-7.21	21.7	21	21.7
126	20211023BS07	1	UU试验	10.65	3.26	199	0	-2	66	761.3	0	67.5	11.64	541.9	185	0	0	1	1	1	14.55	14.05	674.9	133	5.07	569.45	270.95	0	379.6	313.6	0.27	0	-7.28	21.7	21	21.7
127	20211023BS07	1	UU试验	10.73	3.28	199	0	-2	66	762.2	0	69.3	11.71	542.5	185	0	0	1	1	1	14.64	14.05	675.5	133	5.08	569.75	271.25	0	379.8	313.8	0.27	0	-7.32	21.7	21	21.7
128	20211023BS07	1	UU试验	10.82	3.29	198	0	-2	66	763.9	0	67.5	11.81	543.7	185	0	0	1	1	1	14.76	14.11	675.7	132	5.12	568.85	271.85	0	379.2	313.2	0.27	0	-7.38	21.7	21	21.7
129	20211023BS07	1	UU试验	10.9	3.3	199	0	-2	67	764.8	0	69.3	11.89	542	185	0	0	1	1	1	14.86	14.11	674	132	5.11	569.5	271	0	379.7	312.7	0.27	0	-7.43	21.7	21	21.7
130	20211023BS07	1	UU试验	10.98	3.31	199	0	-2	67	765.6	0	69.3	11.99	542.6	185	0	0	1	1	1	14.99	14.11	674.6	132	5.11	569.8	271.3	0	379.9	312.9	0.27	0	-7.5	21.7	21	21.7
131	20211023BS07	1	UU试验	11.07	3.33	199	0	-2	67	767.3	0	69.3	12.07	543.8	185	0	0	1	1	1	15.09	14.11	675.8	132	5.12	570.4	271.9	0	380.3	313.3	0.27	0	-7.55	21.7	21	21.7
132	20211023BS07	1	UU试验	11.15	3.34	199	0	-2	67	769.9	0	69.3	12.18	545.6	185	0	0	1	1	1	15.23	14.18	677.6	132	5.13	571.3	272.8	0	380.9	313.9	0.27	0	-7.62	21.7	21	21.7
133	20211023BS07	1	UU试验	11.23	3.35	199	0	-2	67	770.8	0	69.3	12.25	543.6	185	0	0	1	1	1	15.31	14.18	675.6	132	5.12	570.3	271.8	0	380.2	313.2	0.27	0	-7.66	21.7	21	21.7
134	20211023BS07	1	UU试验	11.32	3.36	199	0	-2	67	773.3	0	69.3	12.36	545.3	185	0	0	1	1	1	15.45	14.18	677.3	132	5.13	571.15	272.65	0	380.8	313.8	0.27	0	-7.73	21.7	21	21.7
135	20211023BS07	1	UU试验	11.4	3.38	199	0	-2	68	774.2	0	69.3	12.44	546	185	0	0	1	1	1	15.55	14.18	677	131	5.17	571.5	273	0	381	313	0.27	0	-7.78	21.7	21	21.7
136	20211023BS07	1	UU试验	11.48	3.39	199	0	-2	68	775.9	0	69.3	12.54	547.2	185	0	0	1	1	1	15.68	14.25	678.2	131	5.18	572.1	273.6	0	381.4	313.4	0.27	0	-7.84	21.7	21	21.7
137	20211023BS07	1	UU试验	11.57	3.4	199	0	-2	68	776.7	0	69.3	12.62	545.1	185	0	0	1	1	1	15.78	14.25	676.1	131	5.16	571.05	272.55	0	380.7	312.7	0.27	0	-7.89	21.7	21	21.7
138	20211023BS07	1	UU试验	11.65	3.41	199	0	-2	68	778.5	0	69.3	12.72	546.3	185	0	0	1	1	1	15.9	14.25	677.3	131	5.17	571.65	273.15	0	381.1	313.1	0.27	0	-7.95	21.7	21	21.7
139	20211023BS07	1	UU试验	11.73	3.43	199	0	-2	68	781	0	71.1	12.8	548.1	185	0	0	1	1	1	16	14.31	679.1	131	5.18	572.55	274.05	0	381.7	313.7	0.27	0	-8	21.7	21	21.7
140	20211023BS07	1	UU试验	11.82	3.44	199	0	-2	68	781.9	0	71.1	12.91	546.4	185	0	0	1	1	1	16.14	14.31	677.4	131	5.17	571.7	273.2	0	381.1	313.1	0.27	0	-8.07	21.7	21	21.7
141	20211023BS07	1	UU试验	11.9	3.45	198	0	-2	68	782.7	0	71.1	12.98	547	185	0	0	1	1	1	16.23	14.31	677	130	5.21	570.5	273.5	0	380.3	312.3	0.27	0	-8.12	21.7	21	21.7
142	20211023BS07	1	UU试验	11.98	3.46	199	0	-2	68	785.3	0	71.1	13.09	548.8	185	0	0	1	1	1	16.36	14.38	679.8	131	5.19	572.9	274.4	0	381.9	313.9	0.27	0	-8.18	21.7	21	21.7
143	20211023BS07	1	UU试验	12.07	3.47	199	0	-2	69	786.1	0	71.1	13.17	546.7	185	0	0	1	1	1	16.46	14.38	676.7	130	5.21	571.85	273.35	0	381.2	312.2	0.27	0	-8.23	21.7	21	21.7
144	20211023BS07	1	UU试验	12.15	3.49	199	0	-2	69	788.7	0	71.1	13.28	548.5	185	0	0	1	1	1	16.6	14.38	678.5	130	5.22	572.75	274.25	0	381.8	312.8	0.27	0	-8.3	21.7	21	21.7
145	20211023BS07	1	UU试验	12.23	3.5	199	0	-2	69	790.4	0	71.1	13.36	549.7	185	0	0	1	1	1	16.7	14.38	679.7	130	5.23	573.35	274.85	0	382.2	313.2	0.27	0	-8.35	21.7	21	21.7
146	20211023BS07	1	UU试验	12.32	3.51	199	0	-2	69	793	0	71.1	13.47	551.5	185	0	0	1	1	1	16.84	14.45	681.5	130	5.24	574.25	275.75	0	382.8	313.8	0.27	0	-8.42	21.7	21	21.7
147	20211023BS07	1	UU试验	12.4	3.52	199	0	-2	69	793.8	0	71.1	13.54	549.3	185	0	0	1	1	1	16.93	14.45	679.3	130	5.23	573.15	274.65	0	382.1	313.1	0.27	0	-8.47	21.7	21	21.7
148	20211023BS07	1	UU试验	12.48	3.53	199	0	-2	70	795.6	0	73	13.65	550.6	185	0	0	1	1	1	17.06	14.45	679.6	129	5.27	573.8	275.3	0	382.5	312.5	0.27	0	-8.53	21.7	21	21.7
149	20211023BS07	1	UU试验	12.57	3.54	199	0	-2	70	797.3	0	73	13.72	551.8	185	0	0	1	1	1	17.15	14.51	680.8	129	5.28	574.4	275.9	0	382.9	312.9	0.27	0	-8.57	21.7	21	21.7
150	20211023BS07	1	UU试验	12.65	3.56	199	0	-2	70	799	0	73	13.82	550.7	185	0	0	1	1	1	17.27	14.51	679.7	129	5.27	573.85	275.35	0	382.6	312.6	0.27	0	-8.64	21.7	21	21.7
151	20211023BS07	1	UU试验	12.73	3.57	199	0	-2	70	800.7	0	73	13.9	551.8	185	0	0	1	1	1	17.38	14.51	680.8	129	5.28	574.4	275.9	0	382.9	312.9	0.27	0	-8.69	21.7	21	21.7
152	20211023BS07	1	UU试验	12.82	3.58	199	0	-2	70	802.4	0	73	14	553	185	0	0	1	1	1	17.5	14.51	682	129	5.29	575	276.5	0	383.3	313.3	0.26	0	-8.75	21.7	21	21.7
153	20211023BS07	1	UU试验	12.9	3.59	199	0	-2	70	803.3	0	73	14.07	553.6	185	0	0	1	1	1	17.59	14.58	682.6	129	5.29	575.3	276.8	0	383.5	313.5	0.26	0	-8.8	21.7	21	21.7
154	20211023BS07	1	UU试验	12.98	3.6	199	0	-2	70	805.8	0	73	14.18	552.7	185	0	0	1	1	1	17.73	14.58	681.7	129	5.28	574.85	276.35	0	383.2	313.2	0.26	0	-8.87	21.7	21	21.7
155	20211023BS07	1	UU试验	13.07	3.61	198	0	-2	70	806.7	0	73	14.25	553.3	185	0	0	1	1	1	17.81	14.58	681.3	128	5.32	573.65	276.65	0	382.4	312.4	0.26	0	-8.91	21.7	21	21.7
156	20211023BS07	1	UU试验	13.15	3.63	199	0	-2	71	809.2	0	73	14.35	555	185	0	0	1	1	1	17.94	14.65	683	128	5.34	576	277.5	0	384	313	0.26	0	-8.97	21.7	21	21.7
157	20211023BS07	1	UU试验	13.23	3.64	199	0	-2	71	810.1	0	73	14.42	553	185	0	0	1	1	1	18.02	14.65	681	128	5.32	575	276.5	0	383.3	312.3	0.26	0	-9.01	21.7	21	21.7
158	20211023BS07	1	UU试验	13.32	3.65	199	0	-2	71	812.7	0	73	14.52	554.7	185	0	0	1	1	1	18.15	14.65	682.7	128	5.33	575.85	277.35	0	383.9	312.9	0.26	0	-9.07	21.7	21	21.7
159	20211023BS07	1	UU试验	13.4	3.66	199	0	-2	71	813.5	0	74.8	14.59	555.3	185	0	0	1	1	1	18.24	14.65	683.3	128	5.34	576.15	277.65	0	384.1	313.1	0.26	0	-9.12	21.7	21	21.7
160	20211023BS07	1	UU试验	13.48	3.67	198	0	-2	71	815.2	0	73	14.69	556.5	185	0	0	1	1	1	18.36	14.72	683.5	127	5.38	575.25	278.25	0	383.5	312.5	0.26	0	-9.18	21.7	21	21.7
161	20211023BS07	1	UU试验	13.57	3.68	198	0	-2	71	816.9	0	74.8	14.76	555	185	0	0	1	1	1	18.45	14.72	682	127	5.37	574.5	277.5	0	383	312	0.26	0	-9.23	21.7	21	21.7
162	20211023BS07	1	UU试验	13.65	3.69	199	0	-2	72	817.8	0	74.8	14.86	555.6	185	0	0	1	1	1	18.58	14.72	682.6	127	5.37	576.3	277.8	0	384.2	312.2	0.26	0	-9.29	21.7	21	21.7
163	20211023BS07	1	UU试验	13.73	3.71	198	0	-2	72	818.7	0	74.8	14.92	556.2	185	0	0	1	1	1	18.65	14.79	682.2	126	5.41	575.1	278.1	0	383.4	311.4	0.26	0	-9.32	21.7	21	21.7
164	20211023BS07	1	UU试验	13.82	3.72	199	0	-2	72	818.7	0	74.8	15.02	553.5	185	0	0	1	1	1	18.78	14.79	680.5	127	5.36	575.25	276.75	0	383.5	311.5	0.26	0	-9.39	21.7	21	21.7
165	20211023BS07	1	UU试验	13.9	3.73	199	0	-2	72	819.5	0	74.8	15.09	554.1	185	0	0	1	1	1	18.86	14.79	681.1	127	5.36	575.55	277.05	0	383.7	311.7	0.26	0	-9.43	21.7	21	21.7
166	20211023BS07	1	UU试验	13.98	3.74	199	0	-2	72	821.2	0	74.8	15.18	555.2	185	0	0	1	1	1	18.98	14.79	682.2	127	5.37	576.1	277.6	0	384.1	312.1	0.26	0	-9.49	21.7	21	21.7
167	20211023BS07	1	UU试验	14.07	3.75	199	0	-2	72	821.2	0	74.8	15.25	555.2	185	0	0	1	1	1	19.06	14.85	682.2	127	5.37	576.1	277.6	0	384.1	312.1	0.26	0	-9.53	21.7	21	21.7
168	20211023BS07	1	UU试验	14.15	3.76	199	0	-2	72	822.1	0	74.8	15.34	553.6	185	0	0	1	1	1	19.18	14.85	680.6	127	5.36	575.3	276.8	0	383.5	311.5	0.26	0	-9.59	21.7	21	21.7
169	20211023BS07	1	UU试验	14.23	3.77	199	0	-2	72	822.1	0	74.8	15.41	553.6	185	0	0	1	1	1	19.26	14.85	680.6	127	5.36	575.3	276.8	0	383.5	311.5	0.26	0	-9.63	21.7	21	21.7
170	20211023BS07	1	UU试验	14.32	3.78	199	0	-2	72	823.8	0	74.8	15.51	554.7	185	0	0	1	1	1	19.39	14.85	681.7	127	5.37	575.85	277.35	0	383.9	311.9	0.26	0	-9.7	21.7	21	21.7
171	20211023BS07	1	UU试验	14.4	3.79	199	0	-2	72	823.8	0	74.8	15.57	554.7	185	0	0	1	1	1	19.46	14.92	681.7	127	5.37	575.85	277.35	0	383.9	311.9	0.26	0	-9.73	21.7	21	21.7
172	20211023BS07	1	UU试验	14.48	3.81	199	0	-2	73	825.5	0	74.8	15.68	553.3	185	0	0	1	1	1	19.6	14.92	679.3	126	5.39	575.15	276.65	0	383.4	310.4	0.26	0	-9.8	21.7	21	21.7
173	20211023BS07	1	UU试验	14.57	3.82	199	0	-2	73	825.5	0	76.6	15.74	553.3	185	0	0	1	1	1	19.68	14.92	679.3	126	5.39	575.15	276.65	0	383.4	310.4	0.26	0	-9.84	21.7	21	21.7
174	20211023BS07	1	UU试验	14.65	3.83	199	0	-2	73	826.4	0	76.6	15.84	553.9	185	0	0	1	1	1	19.8	14.99	679.9	126	5.4	575.45	276.95	0	383.6	310.6	0.26	0	-9.9	21.7	21	21.7
175	20211023BS07	1	UU试验	14.73	3.84	199	0	-2	73	826.4	0	76.6	15.9	551.3	185	0	0	1	1	1	19.88	14.99	677.3	126	5.38	574.15	275.65	0	382.8	309.8	0.27	0	-9.94	21.7	21	21.7
176	20211023BS07	1	UU试验	14.82	3.85	199	0	-2	73	828.1	0	76.6	16	552.4	185	0	0	1	1	1	20	14.99	678.4	126	5.38	574.7	276.2	0	383.1	310.1	0.26	0	-10	21.7	21	21.7
177	20211023BS07	1	UU试验	14.9	3.86	199	0	-2	73	828.9	0	76.6	16.08	553	185	0	0	1	1	1	20.1	14.99	679	126	5.39	575	276.5	0	383.3	310.3	0.26	0	-10.05	21.7	21	21.7
178	20211023BS07	1	UU试验	14.98	3.87	199	0	-2	73	829.8	0	76.6	16.18	553.6	185	0	0	1	1	1	20.23	15.06	679.6	126	5.39	575.3	276.8	0	383.5	310.5	0.26	0	-10.12	21.7	21	21.7
179	20211023BS07	1	UU试验	15.07	3.88	199	0	-2	73	830.6	0	76.6	16.25	551.5	185	0	0	1	1	1	20.31	15.06	677.5	126	5.38	574.25	275.75	0	382.8	309.8	0.27	0	-10.16	21.7	21	21.7
180	20211023BS07	1	UU试验	15.15	3.89	199	0	-2	74	831.5	0	76.6	16.36	552.1	185	0	0	1	1	1	20.45	15.06	677.1	125	5.42	574.55	276.05	0	383	309	0.26	0	-10.23	21.7	21	21.7
181	20211023BS07	1	UU试验	15.23	3.9	199	0	-2	74	833.2	0	76.6	16.43	553.3	185	0	0	1	1	1	20.54	15.13	678.3	125	5.43	575.15	276.65	0	383.4	309.4	0.26	0	-10.27	21.7	21	21.7
182	20211023BS07	1	UU试验	15.32	3.91	199	0	-2	73	833.2	0	76.6	16.54	550.7	185	0	0	1	1	1	20.68	15.13	676.7	126	5.37	573.85	275.35	0	382.6	309.6	0.27	0	-10.34	21.6	21	21.7
183	20211023BS07	1	UU试验	15.4	3.92	199	0	-2	74	835.8	0	76.6	16.6	552.4	185	0	0	1	1	1	20.75	15.13	677.4	125	5.42	574.7	276.2	0	383.1	309.1	0.26	0	-10.38	21.7	21	21.7
184	20211023BS07	1	UU试验	15.48	3.93	199	0	-2	74	836.6	0	76.6	16.71	552.9	185	0	0	1	1	1	20.89	15.2	677.9	125	5.42	574.95	276.45	0	383.3	309.3	0.26	0	-10.45	21.7	21	21.7
185	20211023BS07	1	UU试验	15.57	3.95	199	0	-2	74	838.3	0	76.6	16.78	551.5	185	0	0	1	1	1	20.98	15.2	676.5	125	5.41	574.25	275.75	0	382.8	308.8	0.27	0	-10.49	21.6	21	21.7
186	20211023BS07	1	UU试验	15.65	3.96	198	0	-2	74	839.2	0	76.6	16.89	552.1	185	0	0	1	1	1	21.11	15.2	676.1	124	5.45	573.05	276.05	0	382	308	0.26	0	-10.56	21.6	21	21.7
187	20211023BS07	1	UU试验	15.73	3.97	199	0	-2	74	839.2	0	78.4	16.96	552.1	185	0	0	1	1	1	21.2	15.2	677.1	125	5.42	574.55	276.05	0	383	309	0.26	0	-10.6	21.7	21	21.7
188	20211023BS07	1	UU试验	15.82	3.98	199	0	-2	74	840	0	78.4	17.07	552.6	185	0	0	1	1	1	21.34	15.27	677.6	125	5.42	574.8	276.3	0	383.2	309.2	0.26	0	-10.67	21.7	21	21.7
189	20211023BS07	1	UU试验	15.9	3.99	199	0	-2	74	841.8	0	78.4	17.14	551.3	185	0	0	1	1	1	21.43	15.27	676.3	125	5.41	574.15	275.65	0	382.8	308.8	0.27	0	-10.72	21.7	21	21.7
190	20211023BS07	1	UU试验	15.98	4	198	0	-2	74	842.6	0	78.4	17.24	551.8	185	0	0	1	1	1	21.55	15.27	675.8	124	5.45	572.9	275.9	0	381.9	307.9	0.26	0	-10.78	21.6	21	21.7
191	20211023BS07	1	UU试验	16.07	4.01	199	0	-2	75	844.3	0	78.4	17.31	552.9	185	0	0	1	1	1	21.64	15.34	676.9	124	5.46	574.95	276.45	0	383.3	308.3	0.26	0	-10.82	21.7	21	21.7
192	20211023BS07	1	UU试验	16.15	4.02	199	0	-2	75	845.2	0	78.4	17.43	551	185	0	0	1	1	1	21.79	15.34	675	124	5.44	574	275.5	0	382.7	307.7	0.27	0	-10.9	21.7	21	21.7
193	20211023BS07	1	UU试验	16.23	4.03	199	0	-2	75	846.9	0	78.4	17.5	552.1	185	0	0	1	1	1	21.88	15.34	676.1	124	5.45	574.55	276.05	0	383	308	0.26	0	-10.94	21.6	21	21.7
194	20211023BS07	1	UU试验	16.32	4.04	199	0	-2	75	847.7	0	78.4	17.61	552.6	185	0	0	1	1	1	22.01	15.41	676.6	124	5.46	574.8	276.3	0	383.2	308.2	0.26	0	-11.01	21.7	21	21.7
195	20211023BS07	1	UU试验	16.4	4.05	199	0	-2	75	849.5	0	78.4	17.68	551.3	185	0	0	1	1	1	22.1	15.41	675.3	124	5.45	574.15	275.65	0	382.8	307.8	0.27	0	-11.05	21.6	21	21.7
196	20211023BS07	1	UU试验	16.48	4.06	199	0	-2	75	851.2	0	78.4	17.79	552.4	185	0	0	1	1	1	22.24	15.41	676.4	124	5.45	574.7	276.2	0	383.1	308.1	0.26	0	-11.12	21.7	21	21.7
197	20211023BS07	1	UU试验	16.57	4.07	199	0	-2	76	851.2	0	78.4	17.86	552.4	185	0	0	1	1	1	22.33	15.48	675.4	123	5.49	574.7	276.2	0	383.1	307.1	0.26	0	-11.16	21.6	21	21.7
198	20211023BS07	1	UU试验	16.65	4.08	199	0	-2	75	853.7	0	78.4	17.97	551.5	185	0	0	1	1	1	22.46	15.48	675.5	124	5.45	574.25	275.75	0	382.8	307.8	0.27	0	-11.23	21.6	21	21.7
199	20211023BS07	1	UU试验	16.73	4.09	199	0	-2	75	854.6	0	78.4	18.04	552.1	185	0	0	1	1	1	22.55	15.48	676.1	124	5.45	574.55	276.05	0	383	308	0.26	0	-11.28	21.6	21	21.7
200	20211023BS07	1	UU试验	16.82	4.1	199	0	-2	76	856.3	0	78.4	18.15	553.2	185	0	0	1	1	1	22.69	15.54	676.2	123	5.5	575.1	276.6	0	383.4	307.4	0.26	0	-11.35	21.6	21	21.7
201	20211023BS07	1	UU试验	16.9	4.11	199	0	-2	75	857.2	0	78.4	18.23	551.6	185	0	0	1	1	1	22.79	15.54	675.6	124	5.45	574.3	275.8	0	382.9	307.9	0.27	0	-11.4	21.6	21	21.7
202	20211023BS07	1	UU试验	16.98	4.12	199	0	-2	76	858.9	0	78.4	18.34	552.7	185	0	0	1	1	1	22.93	15.54	675.7	123	5.49	574.85	276.35	0	383.2	307.2	0.26	0	-11.47	21.6	21	21.7
203	20211023BS07	1	UU试验	17.07	4.13	199	0	-2	76	859.7	0	78.4	18.41	553.2	185	0	0	1	1	1	23.01	15.61	676.2	123	5.5	575.1	276.6	0	383.4	307.4	0.26	0	-11.51	21.6	21	21.7
204	20211023BS07	1	UU试验	17.15	4.14	199	0	-2	76	861.4	0	78.4	18.52	551.8	185	0	0	1	1	1	23.15	15.61	674.8	123	5.49	574.4	275.9	0	382.9	306.9	0.27	0	-11.58	21.6	21	21.7
205	20211023BS07	1	UU试验	17.23	4.15	199	0	-2	76	862.3	0	80.3	18.59	552.4	185	0	0	1	1	1	23.24	15.61	675.4	123	5.49	574.7	276.2	0	383.1	307.1	0.26	0	-11.62	21.6	21	21.7
206	20211023BS07	1	UU试验	17.32	4.16	199	0	-2	76	864.8	0	80.3	18.7	554	185	0	0	1	1	1	23.38	15.69	677	123	5.5	575.5	277	0	383.7	307.7	0.26	0	-11.69	21.6	21	21.7
207	20211023BS07	1	UU试验	17.4	4.17	199	0	-2	76	865.7	0	80.3	18.77	551.8	185	0	0	1	1	1	23.46	15.69	674.8	123	5.49	574.4	275.9	0	382.9	306.9	0.27	0	-11.73	21.6	21	21.7
208	20211023BS07	1	UU试验	17.48	4.18	199	0	-2	76	867.4	0	80.3	18.87	552.8	185	0	0	1	1	1	23.59	15.69	675.8	123	5.49	574.9	276.4	0	383.3	307.3	0.26	0	-11.8	21.6	21	21.7
209	20211023BS07	1	UU试验	17.57	4.19	199	0	-2	76	868.3	0	80.3	18.95	553.4	185	0	0	1	1	1	23.69	15.76	676.4	123	5.5	575.2	276.7	0	383.5	307.5	0.26	0	-11.85	21.6	21	21.7
210	20211023BS07	1	UU试验	17.65	4.2	199	0	-2	77	870.8	0	80.3	19.05	552.5	185	0	0	1	1	1	23.81	15.76	674.5	122	5.53	574.75	276.25	0	383.2	306.2	0.26	0	-11.91	21.6	21	21.7
211	20211023BS07	1	UU试验	17.73	4.21	198	0	-2	76	871.7	0	80.3	19.12	553.1	185	0	0	1	1	1	23.9	15.76	675.1	122	5.53	573.55	276.55	0	382.4	306.4	0.26	0	-11.95	21.6	21	21.7
212	20211023BS07	1	UU试验	17.82	4.22	199	0	-2	77	872.5	0	80.3	19.23	553.6	185	0	0	1	1	1	24.04	15.83	675.6	122	5.54	575.3	276.8	0	383.5	306.5	0.26	0	-12.02	21.6	21	21.7
213	20211023BS07	1	UU试验	17.9	4.23	199	0	-2	77	874.3	0	80.3	19.3	552.3	185	0	0	1	1	1	24.13	15.83	674.3	122	5.53	574.65	276.15	0	383.1	306.1	0.26	0	-12.07	21.6	21	21.7
214	20211023BS07	1	UU试验	17.98	4.24	199	0	-2	77	873.4	0	80.3	19.4	551.7	185	0	0	1	1	1	24.25	15.83	673.7	122	5.52	574.35	275.85	0	382.9	305.9	0.27	0	-12.13	21.6	21	21.7
215	20211023BS07	1	UU试验	18.07	4.25	199	0	-2	77	876	0	80.3	19.47	553.4	185	0	0	1	1	1	24.34	15.9	675.4	122	5.54	575.2	276.7	0	383.5	306.5	0.26	0	-12.17	21.6	21	21.7
216	20211023BS07	1	UU试验	18.15	4.26	199	0	-2	77	877.7	0	80.3	19.57	552	185	0	0	1	1	1	24.46	15.9	674	122	5.52	574.5	276	0	383	306	0.26	0	-12.23	21.6	21	21.7
217	20211023BS07	1	UU试验	18.23	4.27	199	0	-2	77	878.5	0	80.3	19.64	552.5	185	0	0	1	1	1	24.55	15.9	674.5	122	5.53	574.75	276.25	0	383.2	306.2	0.26	0	-12.28	21.6	21	21.7
218	20211023BS07	1	UU试验	18.32	4.28	199	0	-2	77	879.4	0	80.3	19.74	553.1	185	0	0	1	1	1	24.68	15.97	675.1	122	5.53	575.05	276.55	0	383.4	306.4	0.26	0	-12.34	21.6	21	21.7
219	20211023BS07	1	UU试验	18.4	4.29	199	0	-2	77	879.4	0	80.3	19.81	550.7	185	0	0	1	1	1	24.76	15.97	672.7	122	5.51	573.85	275.35	0	382.6	305.6	0.27	0	-12.38	21.6	21	21.7
220	20211023BS07	1	UU试验	18.48	4.3	199	0	-2	77	881.1	0	80.3	19.9	551.7	185	0	0	1	1	1	24.87	15.97	673.7	122	5.52	574.35	275.85	0	382.9	305.9	0.27	0	-12.44	21.6	21	21.7
221	20211023BS07	1	UU试验	18.57	4.31	199	0	-2	77	881.1	0	80.3	19.97	551.7	185	0	0	1	1	1	24.96	15.97	673.7	122	5.52	574.35	275.85	0	382.9	305.9	0.27	0	-12.48	21.6	21	21.7
222	20211023BS07	1	UU试验	18.65	4.32	199	0	-2	77	882	0	80.3	20.06	552.3	185	0	0	1	1	1	25.08	16.04	674.3	122	5.53	574.65	276.15	0	383.1	306.1	0.26	0	-12.54	21.6	21	21.7
223	20211023BS07	1	UU试验	18.73	4.33	199	0	-2	78	884.5	0	80.3	20.13	551.4	185	0	0	1	1	1	25.16	16.04	672.4	121	5.56	574.2	275.7	0	382.8	304.8	0.27	0	-12.58	21.6	21	21.7
224	20211023BS07	1	UU试验	18.82	4.34	199	0	-2	78	883.7	0	80.3	20.23	550.9	185	0	0	1	1	1	25.29	16.04	671.9	121	5.55	573.95	275.45	0	382.6	304.6	0.27	0	-12.65	21.6	21	21.7
225	20211023BS07	1	UU试验	18.9	4.35	199	0	-2	78	884.5	0	80.3	20.3	551.4	185	0	0	1	1	1	25.38	16.11	672.4	121	5.56	574.2	275.7	0	382.8	304.8	0.27	0	-12.69	21.6	21	21.7
226	20211023BS07	1	UU试验	18.98	4.36	199	0	-2	78	885.4	0	80.3	20.4	549.6	185	0	0	1	1	1	25.5	16.11	670.6	121	5.54	573.3	274.8	0	382.2	304.2	0.27	0	-12.75	21.6	21	21.7
227	20211023BS07	1	UU试验	19.07	4.37	199	0	-2	78	886.2	0	82.1	20.46	550.1	185	0	0	1	1	1	25.58	16.11	671.1	121	5.55	573.55	275.05	0	382.4	304.4	0.27	0	-12.79	21.6	21	21.7
228	20211023BS07	1	UU试验	19.15	4.38	199	0	-2	78	887.1	0	82.1	20.56	550.7	185	0	0	1	1	1	25.7	16.18	671.7	121	5.55	573.85	275.35	0	382.6	304.6	0.27	0	-12.85	21.6	21	21.7
229	20211023BS07	1	UU试验	19.23	4.39	199	0	-2	78	887.9	0	82.1	20.63	548.8	185	0	0	1	1	1	25.79	16.18	669.8	121	5.54	572.9	274.4	0	381.9	303.9	0.27	0	-12.9	21.6	21	21.7
230	20211023BS07	1	UU试验	19.32	4.4	199	0	-2	78	888.8	0	82.1	20.72	549.3	185	0	0	1	1	1	25.9	16.18	670.3	121	5.54	573.15	274.65	0	382.1	304.1	0.27	0	-12.95	21.6	21	21.7
231	20211023BS07	1	UU试验	19.4	4.4	199	0	-2	79	889.7	0	82.1	20.79	549.9	185	0	0	1	1	1	25.99	16.18	669.9	120	5.58	573.45	274.95	0	382.3	303.3	0.27	0	-13	21.6	21	21.7
232	20211023BS07	1	UU试验	19.48	4.41	199	0	-2	78	889.7	0	82.1	20.89	549.9	185	0	0	1	1	1	26.11	16.25	670.9	121	5.54	573.45	274.95	0	382.3	304.3	0.27	0	-13.06	21.6	21	21.7
233	20211023BS07	1	UU试验	19.57	4.42	199	0	-2	78	890.5	0	82.1	20.95	548	185	0	0	1	1	1	26.19	16.25	669	121	5.53	572.5	274	0	381.7	303.7	0.27	0	-13.1	21.6	21	21.7
234	20211023BS07	1	UU试验	19.65	4.43	199	0	-2	79	890.5	0	82.1	21.06	548	185	0	0	1	1	1	26.33	16.32	668	120	5.57	572.5	274	0	381.7	302.7	0.27	0	-13.17	21.6	21	21.7
235	20211023BS07	1	UU试验	19.73	4.44	199	0	-2	78	893.1	0	82.1	21.13	547.2	185	0	0	1	1	1	26.41	16.32	668.2	121	5.52	572.1	273.6	0	381.4	303.4	0.27	0	-13.21	21.6	21	21.7
236	20211023BS07	1	UU试验	19.82	4.45	199	0	-2	78	894.8	0	82.1	21.24	548.3	185	0	0	1	1	1	26.55	16.32	669.3	121	5.53	572.65	274.15	0	381.8	303.8	0.27	0	-13.28	21.6	21	21.7
237	20211023BS07	1	UU试验	19.9	4.46	199	0	-2	79	894.8	0	82.1	21.31	548.3	185	0	0	1	1	1	26.64	16.39	668.3	120	5.57	572.65	274.15	0	381.8	302.8	0.27	0	-13.32	21.6	21	21.7
238	20211023BS07	1	UU试验	19.98	4.47	199	0	-2	79	896.5	0	82.1	21.42	547	185	0	0	1	1	1	26.77	16.39	667	120	5.56	572	273.5	0	381.3	302.3	0.27	0	-13.39	21.6	21	21.7
239	20211023BS07	1	UU试验	20.07	4.48	199	0	-2	79	896.5	0	82.1	21.49	547	185	0	0	1	1	1	26.86	16.39	667	120	5.56	572	273.5	0	381.3	302.3	0.27	0	-13.43	21.6	21	21.7
240	20211023BS07	1	UU试验	20.15	4.49	199	0	-2	79	898.2	0	82.1	21.59	548	185	0	0	1	1	1	26.99	16.47	668	120	5.57	572.5	274	0	381.7	302.7	0.27	0	-13.5	21.6	21	21.7
241	20211023BS07	1	UU试验	20.23	4.5	199	0	-2	79	899.1	0	82.1	21.67	545.9	185	0	0	1	1	1	27.09	16.47	665.9	120	5.55	571.45	272.95	0	381	302	0.27	0	-13.55	21.6	21	21.7
242	20211023BS07	1	UU试验	20.32	4.51	199	0	-2	79	901.6	0	82.1	21.77	547.4	185	0	0	1	1	1	27.21	16.47	667.4	120	5.56	572.2	273.7	0	381.5	302.5	0.27	0	-13.61	21.6	21	21.7
243	20211023BS07	1	UU试验	20.4	4.52	199	0	-2	79	901.6	0	82.1	21.84	547.4	185	0	0	1	1	1	27.3	16.54	667.4	120	5.56	572.2	273.7	0	381.5	302.5	0.27	0	-13.65	21.6	21	21.7
244	20211023BS07	1	UU试验	20.48	4.53	199	0	-2	79	902.5	0	82.1	21.95	545.6	185	0	0	1	1	1	27.44	16.54	665.6	120	5.55	571.3	272.8	0	380.9	301.9	0.27	0	-13.72	21.6	21	21.7
245	20211023BS07	1	UU试验	20.57	4.54	199	0	-2	79	903.3	0	82.1	22.02	546.1	185	0	0	1	1	1	27.53	16.54	666.1	120	5.55	571.55	273.05	0	381	302	0.27	0	-13.77	21.6	21	21.7
246	20211023BS07	1	UU试验	20.65	4.54	199	0	-2	79	905.9	0	82.1	22.13	547.7	185	0	0	1	1	1	27.66	16.61	667.7	120	5.56	572.35	273.85	0	381.6	302.6	0.27	0	-13.83	21.6	21	21.7
247	20211023BS07	1	UU试验	20.73	4.55	199	0	-2	79	905.9	0	82.1	22.2	545.4	185	0	0	1	1	1	27.75	16.61	665.4	120	5.55	571.2	272.7	0	380.8	301.8	0.27	0	-13.88	21.6	21	21.7
261	20211023BS07	1	UU试验	21.9	4.68	199	0	-2	80	923	0	83.9	23.47	543.9	185	0	0	1	1	1	29.34	16.97	662.9	119	5.57	570.45	271.95	0	380.3	300.3	0.27	0	-14.67	21.6	21	21.7
262	20211023BS07	1	UU试验	21.98	4.69	199	0	-2	80	923.9	0	83.9	23.58	544.4	185	0	0	1	1	1	29.48	17.05	663.4	119	5.57	570.7	272.2	0	380.5	300.5	0.27	0	-14.74	21.6	21	21.7
263	20211023BS07	1	UU试验	22.07	4.7	199	0	-2	80	926.4	0	83.9	23.65	543.3	185	0	0	1	1	1	29.56	17.05	662.3	119	5.57	570.15	271.65	0	380.1	300.1	0.27	0	-14.78	21.6	21	21.7
264	20211023BS07	1	UU试验	22.15	4.71	199	0	-2	80	927.3	0	83.9	23.76	543.9	185	0	0	1	1	1	29.7	17.05	662.9	119	5.57	570.45	271.95	0	380.3	300.3	0.27	0	-14.85	21.6	21	21.7
265	20211023BS07	1	UU试验	22.23	4.72	199	0	-2	81	929	0	83.9	23.84	544.9	185	0	0	1	1	1	29.8	17.12	662.9	118	5.62	570.95	272.45	0	380.6	299.6	0.27	0	-14.9	21.6	21	21.7
266	20211023BS07	1	UU试验	22.32	4.72	199	0	-2	81	929	0	83.9	23.94	542.6	185	0	0	1	1	1	29.93	17.12	660.6	118	5.6	569.8	271.3	0	379.9	298.9	0.27	0	-14.97	21.6	21	21.7
267	20211023BS07	1	UU试验	22.4	4.73	199	0	-2	81	929.9	0	83.9	24.01	543.2	185	0	0	1	1	1	30.01	17.12	661.2	118	5.6	570.1	271.6	0	380.1	299.1	0.27	0	-15.01	21.6	21	21.7
268	20211023BS07	1	UU试验	22.48	4.74	199	0	-2	81	930.7	0	83.9	24.12	543.6	185	0	0	1	1	1	30.15	17.19	661.6	118	5.61	570.3	271.8	0	380.2	299.2	0.27	0	-15.08	21.6	21	21.7
269	20211023BS07	1	UU试验	22.57	4.75	199	0	-2	81	930.7	0	83.9	24.2	541.4	185	0	0	1	1	1	30.25	17.19	659.4	118	5.59	569.2	270.7	0	379.5	298.5	0.27	0	-15.13	21.6	21	21.7
270	20211023BS07	1	UU试验	22.65	4.76	199	0	-2	81	931.6	0	83.9	24.3	541.9	185	0	0	1	1	1	30.38	17.27	659.9	118	5.59	569.45	270.95	0	379.6	298.6	0.27	0	-15.19	21.6	21	21.7
271	20211023BS07	1	UU试验	22.73	4.77	199	0	-2	81	932.4	0	83.9	24.37	539.9	185	0	0	1	1	1	30.46	17.27	657.9	118	5.58	568.45	269.95	0	379	298	0.27	0	-15.23	21.6	21	21.7
272	20211023BS07	1	UU试验	22.82	4.78	199	0	-2	81	934.1	0	83.9	24.47	540.9	185	0	0	1	1	1	30.59	17.27	658.9	118	5.58	568.95	270.45	0	379.3	298.3	0.27	0	-15.3	21.6	21	21.7
273	20211023BS07	1	UU试验	22.9	4.79	199	0	-2	81	935.9	0	83.9	24.54	541.9	185	0	0	1	1	1	30.68	17.34	659.9	118	5.59	569.45	270.95	0	379.6	298.6	0.27	0	-15.34	21.6	21	21.7
287	20211023BS07	1	UU试验	24.07	4.91	198	0	-2	82	945.3	0	85.7	25.69	535.9	185	0	0	1	1	1	32.11	17.71	651.9	116	5.62	564.95	267.95	0	376.6	294.6	0.27	0	-16.06	21.6	21	21.6
288	20211023BS07	1	UU试验	24.15	4.91	199	0	-2	82	947	0	85.7	25.79	534.7	185	0	0	1	1	1	32.24	17.71	651.7	117	5.57	565.85	267.35	0	377.2	295.2	0.27	0	-16.12	21.6	21	21.7
289	20211023BS07	1	UU试验	24.23	4.92	199	0	-2	82	947	0	85.7	25.85	534.7	185	0	0	1	1	1	32.31	17.71	651.7	117	5.57	565.85	267.35	0	377.2	295.2	0.27	0	-16.16	21.6	21	21.6
290	20211023BS07	1	UU试验	24.32	4.93	199	0	-2	82	947.8	0	85.7	25.96	535.2	185	0	0	1	1	1	32.45	17.79	652.2	117	5.57	566.1	267.6	0	377.4	295.4	0.27	0	-16.23	21.6	21	21.6
291	20211023BS07	1	UU试验	24.4	4.94	199	0	-2	82	947.8	0	85.7	26.03	532.8	185	0	0	1	1	1	32.54	17.79	649.8	117	5.55	564.9	266.4	0	376.6	294.6	0.27	0	-16.27	21.6	21	21.6
292	20211023BS07	1	UU试验	24.48	4.95	199	0	-2	82	949.5	0	85.7	26.13	533.7	185	0	0	1	1	1	32.66	17.79	650.7	117	5.56	565.35	266.85	0	376.9	294.9	0.27	0	-16.33	21.6	21	21.6
293	20211023BS07	1	UU试验	24.57	4.96	199	0	-2	82	950.4	0	85.7	26.2	534.2	185	0	0	1	1	1	32.75	17.86	651.2	117	5.57	565.6	267.1	0	377.1	295.1	0.27	0	-16.38	21.6	21	21.7
294	20211023BS07	1	UU试验	24.65	4.96	199	0	-2	82	952.1	0	85.7	26.31	533.1	185	0	0	1	1	1	32.89	17.86	650.1	117	5.56	565.05	266.55	0	376.7	294.7	0.27	0	-16.45	21.6	21	21.7
295	20211023BS07	1	UU试验	24.73	4.97	198	0	-2	82	953	0	85.7	26.38	533.6	185	0	0	1	1	1	32.98	17.94	649.6	116	5.6	563.8	266.8	0	375.9	293.9	0.27	0	-16.49	21.6	21	21.6
296	20211023BS07	1	UU试验	24.82	4.98	199	0	-2	83	953.8	0	85.7	26.49	531.7	185	0	0	1	1	1	33.11	17.94	647.7	116	5.58	564.35	265.85	0	376.2	293.2	0.27	0	-16.56	21.6	21	21.7
297	20211023BS07	1	UU试验	24.9	4.99	198	0	-2	82	954.7	0	85.7	26.56	532.2	185	0	0	1	1	1	33.2	17.94	648.2	116	5.59	563.1	266.1	0	375.4	293.4	0.27	0	-16.6	21.6	21	21.6
298	20211023BS07	1	UU试验	24.98	5	199	0	-2	83	955.5	0	85.7	26.67	532.6	185	0	0	1	1	1	33.34	18.01	648.6	116	5.59	564.8	266.3	0	376.5	293.5	0.27	0	-16.67	21.6	21	21.6
299	20211023BS07	1	UU试验	25.07	5.01	199	0	-2	83	955.5	0	85.7	26.74	530.5	185	0	0	1	1	1	33.43	18.01	646.5	116	5.57	563.75	265.25	0	375.8	292.8	0.27	0	-16.72	21.6	21	21.7
248	20211023BS07	1	UU试验	20.82	4.56	199	0	-2	79	907.6	0	82.1	22.31	546.4	185	0	0	1	1	1	27.89	16.61	666.4	120	5.55	571.7	273.2	0	381.1	302.1	0.27	0	-13.95	21.6	21	21.7
249	20211023BS07	1	UU试验	20.9	4.57	199	0	-2	79	908.5	0	82.1	22.38	547	185	0	0	1	1	1	27.98	16.68	667	120	5.56	572	273.5	0	381.3	302.3	0.27	0	-13.99	21.6	21	21.7
250	20211023BS07	1	UU试验	20.98	4.58	199	0	-2	80	910.2	0	82.1	22.49	545.7	185	0	0	1	1	1	28.11	16.68	664.7	119	5.59	571.35	272.85	0	380.9	300.9	0.27	0	-14.06	21.6	21	21.7
251	20211023BS07	1	UU试验	21.07	4.59	199	0	-2	80	910.2	0	83.9	22.56	545.7	185	0	0	1	1	1	28.2	16.68	664.7	119	5.59	571.35	272.85	0	380.9	300.9	0.27	0	-14.1	21.6	21	21.7
252	20211023BS07	1	UU试验	21.15	4.6	199	0	-2	79	911.9	0	82.1	22.67	546.7	185	0	0	1	1	1	28.34	16.76	666.7	120	5.56	571.85	273.35	0	381.2	302.2	0.27	0	-14.17	21.6	21	21.7
253	20211023BS07	1	UU试验	21.23	4.61	199	0	-2	80	911.9	0	83.9	22.75	544.1	185	0	0	1	1	1	28.44	16.76	663.1	119	5.57	570.55	272.05	0	380.4	300.4	0.27	0	-14.22	21.6	21	21.7
254	20211023BS07	1	UU试验	21.32	4.62	199	0	-2	80	913.6	0	83.9	22.85	545.1	185	0	0	1	1	1	28.56	16.83	664.1	119	5.58	571.05	272.55	0	380.7	300.7	0.27	0	-14.28	21.6	21	21.7
255	20211023BS07	1	UU试验	21.4	4.63	199	0	-2	80	914.5	0	83.9	22.93	543.4	185	0	0	1	1	1	28.66	16.83	662.4	119	5.57	570.2	271.7	0	380.1	300.1	0.27	0	-14.33	21.6	21	21.7
256	20211023BS07	1	UU试验	21.48	4.64	199	0	-2	81	916.2	0	82.1	23.04	544.4	185	0	0	1	1	1	28.8	16.83	662.4	118	5.61	570.7	272.2	0	380.5	299.5	0.27	0	-14.4	21.6	21	21.7
257	20211023BS07	1	UU试验	21.57	4.64	199	0	-2	80	917	0	83.9	23.11	544.9	185	0	0	1	1	1	28.89	16.9	663.9	119	5.58	570.95	272.45	0	380.6	300.6	0.27	0	-14.45	21.6	21	21.7
258	20211023BS07	1	UU试验	21.65	4.65	199	0	-2	80	918.7	0	83.9	23.22	543.6	185	0	0	1	1	1	29.03	16.9	662.6	119	5.57	570.3	271.8	0	380.2	300.2	0.27	0	-14.52	21.6	21	21.7
259	20211023BS07	1	UU试验	21.73	4.66	199	0	-2	80	919.6	0	83.9	23.29	544.1	185	0	0	1	1	1	29.11	16.9	663.1	119	5.57	570.55	272.05	0	380.4	300.4	0.27	0	-14.56	21.6	21	21.7
260	20211023BS07	1	UU试验	21.82	4.67	199	0	-2	80	922.2	0	83.9	23.4	545.7	185	0	0	1	1	1	29.25	16.97	664.7	119	5.59	571.35	272.85	0	380.9	300.9	0.27	0	-14.63	21.6	21	21.7
274	20211023BS07	1	UU试验	22.98	4.79	199	0	-2	81	936.7	0	83.9	24.64	540.2	185	0	0	1	1	1	30.8	17.34	658.2	118	5.58	568.6	270.1	0	379.1	298.1	0.27	0	-15.4	21.6	21	21.7
275	20211023BS07	1	UU试验	23.07	4.8	199	0	-2	81	936.7	0	83.9	24.7	540.2	185	0	0	1	1	1	30.88	17.34	658.2	118	5.58	568.6	270.1	0	379.1	298.1	0.27	0	-15.44	21.6	21	21.7
276	20211023BS07	1	UU试验	23.15	4.81	198	0	-2	81	937.6	0	83.9	24.81	540.7	185	0	0	1	1	1	31.01	17.41	657.7	117	5.62	567.35	270.35	0	378.2	297.2	0.27	0	-15.51	21.6	21	21.7
277	20211023BS07	1	UU试验	23.23	4.82	199	0	-2	81	938.4	0	83.9	24.87	539	185	0	0	1	1	1	31.09	17.41	657	118	5.57	568	269.5	0	378.7	297.7	0.27	0	-15.55	21.6	21	21.7
278	20211023BS07	1	UU试验	23.32	4.83	199	0	-2	81	939.3	0	85.7	24.97	539.5	185	0	0	1	1	1	31.21	17.41	657.5	118	5.57	568.25	269.75	0	378.8	297.8	0.27	0	-15.61	21.6	21	21.7
279	20211023BS07	1	UU试验	23.4	4.84	198	0	-2	81	939.3	0	83.9	25.04	539.5	185	0	0	1	1	1	31.3	17.49	656.5	117	5.61	566.75	269.75	0	377.8	296.8	0.27	0	-15.65	21.6	21	21.6
280	20211023BS07	1	UU试验	23.48	4.85	199	0	-2	81	939.3	0	85.7	25.13	537	185	0	0	1	1	1	31.41	17.49	655	118	5.55	567	268.5	0	378	297	0.27	0	-15.71	21.6	21	21.7
281	20211023BS07	1	UU试验	23.57	4.85	199	0	-2	81	940.1	0	85.7	25.2	537.5	185	0	0	1	1	1	31.5	17.49	655.5	118	5.56	567.25	268.75	0	378.2	297.2	0.27	0	-15.75	21.6	21	21.6
282	20211023BS07	1	UU试验	23.65	4.86	199	0	-2	82	940.1	0	85.7	25.3	537.5	185	0	0	1	1	1	31.63	17.56	654.5	117	5.59	567.25	268.75	0	378.2	296.2	0.27	0	-15.82	21.6	21	21.7
283	20211023BS07	1	UU试验	23.73	4.87	199	0	-2	82	941	0	85.7	25.36	535.9	185	0	0	1	1	1	31.7	17.56	652.9	117	5.58	566.45	267.95	0	377.6	295.6	0.27	0	-15.85	21.6	21	21.7
284	20211023BS07	1	UU试验	23.82	4.88	199	0	-2	82	942.7	0	85.7	25.46	536.8	185	0	0	1	1	1	31.83	17.64	653.8	117	5.59	566.9	268.4	0	377.9	295.9	0.27	0	-15.92	21.6	21	21.6
285	20211023BS07	1	UU试验	23.9	4.89	199	0	-2	82	943.6	0	85.7	25.53	534.9	185	0	0	1	1	1	31.91	17.64	651.9	117	5.57	565.95	267.45	0	377.3	295.3	0.27	0	-15.96	21.6	21	21.7
286	20211023BS07	1	UU试验	23.98	4.9	199	0	-2	82	944.4	0	85.7	25.62	535.4	185	0	0	1	1	1	32.03	17.64	652.4	117	5.58	566.2	267.7	0	377.5	295.5	0.27	0	-16.02	21.6	21	21.7
300	20211023BS07	1	UU试验	25.15	5.01	199	0	-2	83	956.4	0	85.7	26.81	531	185	0	0	1	1	1	33.51	18.09	647	116	5.58	564	265.5	0	376	293	0.27	0	-16.76	21.6	21	21.6
