# Supplementary material for: Effect of freeze‒thaw cycles on root–Soil composite mechanical properties and slope stability
Source: PLoS One. 2024 Apr 25;19(4):e0302409. doi: 10.1371/journal.pone.0302409 (PMC11045164; doi:10.1371/journal.pone.0302409)
Supplement: S1 File — (ZIP) [file pone.0302409.s001.zip › Original data/original data/三轴/200kpa/200kpa改/(D8G5,200kpa)20211031BS01_uu_1.xlsx]

## Sheet: _20211031BS01_uu_1
ID	GCID	SpecimenID	TstMode	TimeMin	Squareroot	WeiYa	wytb	FanYa1	KongYa	CR	fytb	TiBian	ZhouXWeiYi	Q1dQ3	TargetWY	TargetFY1	TargetZYLC	TargetStrainSpd	TargetSYWD	TargetZTWD	E1	TuArea	Q11	Q31	Q11cQ31	HalfQ1pQ3	HalfQ1dQ3	Saturation	HalfQ11pQ31	Q1	K0	Ev	Er	sywd	ttwd	ztwd
1	20211031BS01	1	UU试验	0	0	198	0	37	0	0	0	14.6	0	36.7	187	0	0	1	1	1	0	12	0	0	0	0	0	0	0	0	0	0	0	19.5	19	19.8
2	20211031BS01	1	UU试验	0.07	0.26	198	0	-3	12	65.9	0	14.6	0	54.9	187	0	0	1	1	1	0	12	240.9	186	1.3	324.45	27.45	0	216.3	204.3	0.78	0	0	19.5	19	19.8
3	20211031BS01	1	UU试验	0.07	0.26	198	0	-3	12	65.9	0	14.6	0	54.9	187	0	0	1	1	1	0	12	240.9	186	1.3	324.45	27.45	0	216.3	204.3	0.78	0	0	19.5	19	19.8
4	20211031BS01	1	UU试验	0.17	0.41	198	0	-3	12	71	0	14.6	0.11	59.2	187	0	0	1	1	1	0.14	12	245.2	186	1.32	326.6	29.6	0	217.7	205.7	0.77	0	-0.07	19.5	19	19.8
5	20211031BS01	1	UU试验	0.28	0.53	198	0	-3	12	72.7	0	14.6	0.26	60.6	187	0	0	1	1	1	0.33	12.06	246.6	186	1.33	327.3	30.3	0	218.2	206.2	0.77	0	-0.17	19.5	19	19.8
6	20211031BS01	1	UU试验	0.37	0.61	197	0	-4	12	72.7	0	12.8	0.33	60.3	187	0	0	1	1	1	0.41	12.06	245.3	185	1.33	325.65	30.15	0	217.1	205.1	0.77	0	-0.21	19.5	19	19.8
7	20211031BS01	1	UU试验	0.47	0.68	198	0	-3	12	75.3	0	14.6	0.45	62.4	187	0	0	1	1	1	0.56	12.06	248.4	186	1.34	328.2	31.2	0	218.8	206.8	0.76	0	-0.28	19.5	19	19.8
8	20211031BS01	1	UU试验	0.55	0.74	198	0	-3	13	76.1	0	14.6	0.52	63.1	187	0	0	1	1	1	0.65	12.06	248.1	185	1.34	328.55	31.55	0	219	206	0.76	0	-0.33	19.5	19.1	19.8
9	20211031BS01	1	UU试验	0.63	0.8	198	0	-3	13	77.8	0	14.6	0.63	64.5	187	0	0	1	1	1	0.79	12.12	249.5	185	1.35	329.25	32.25	0	219.5	206.5	0.75	0	-0.4	19.5	19.1	19.8
10	20211031BS01	1	UU试验	0.72	0.85	198	0	-3	13	77.8	0	14.6	0.7	64.2	187	0	0	1	1	1	0.88	12.12	249.2	185	1.35	329.1	32.1	0	219.4	206.4	0.76	0	-0.44	19.5	19	19.8
11	20211031BS01	1	UU试验	0.8	0.89	198	0	-3	13	78.7	0	14.6	0.81	64.9	187	0	0	1	1	1	1.01	12.12	249.9	185	1.35	329.45	32.45	0	219.6	206.6	0.75	0	-0.51	19.5	19.1	19.8
12	20211031BS01	1	UU试验	0.88	0.94	198	0	-3	13	79.6	0	14.6	0.88	65.7	187	0	0	1	1	1	1.1	12.12	250.7	185	1.36	329.85	32.85	0	219.9	206.9	0.75	0	-0.55	19.5	19	19.8
13	20211031BS01	1	UU试验	0.97	0.98	198	0	-3	13	80.4	0	14.6	0.99	66.3	187	0	0	1	1	1	1.24	12.12	251.3	185	1.36	330.15	33.15	0	220.1	207.1	0.75	0	-0.62	19.5	19	19.8
14	20211031BS01	1	UU试验	1.05	1.02	198	0	-3	13	81.3	0	14.6	1.07	67.1	187	0	0	1	1	1	1.34	12.19	252.1	185	1.36	330.55	33.55	0	220.4	207.4	0.75	0	-0.67	19.5	19.1	19.8
15	20211031BS01	1	UU试验	1.13	1.06	198	0	-3	13	82.1	0	14.6	1.17	67.4	187	0	0	1	1	1	1.46	12.19	252.4	185	1.36	330.7	33.7	0	220.5	207.5	0.75	0	-0.73	19.5	19.1	19.8
16	20211031BS01	1	UU试验	1.22	1.1	199	0	-3	13	84.7	0	14.6	1.25	69.5	187	0	0	1	1	1	1.56	12.19	255.5	186	1.37	333.25	34.75	0	222.2	209.2	0.74	0	-0.78	19.5	19.1	19.8
17	20211031BS01	1	UU试验	1.3	1.14	198	0	-3	13	86.4	0	14.6	1.36	70.9	187	0	0	1	1	1	1.7	12.19	255.9	185	1.38	332.45	35.45	0	221.6	208.6	0.74	0	-0.85	19.5	19.1	19.8
18	20211031BS01	1	UU试验	1.38	1.18	198	0	-3	13	95.8	0	14.6	1.43	78.6	187	0	0	1	1	1	1.79	12.25	263.6	185	1.42	336.3	39.3	0	224.2	211.2	0.72	0	-0.9	19.5	19	19.8
19	20211031BS01	1	UU试验	1.47	1.21	198	0	-3	13	149.7	0	14.6	1.54	122.2	187	0	0	1	1	1	1.93	12.25	307.2	185	1.66	358.1	61.1	0	238.7	225.7	0.62	0	-0.97	19.5	19.1	19.8
20	20211031BS01	1	UU试验	1.55	1.24	198	0	-4	13	173.7	0	14.6	1.62	141.8	187	0	0	1	1	1	2.03	12.25	326.8	185	1.77	367.9	70.9	0	245.3	232.3	0.58	0	-1.01	19.5	19	19.8
21	20211031BS01	1	UU试验	1.63	1.28	199	0	-3	14	202.7	0	14.6	1.74	165.5	187	0	0	1	1	1	2.17	12.25	350.5	185	1.89	381.25	82.75	0	254.2	240.2	0.55	0	-1.09	19.5	19.1	19.8
22	20211031BS01	1	UU试验	1.72	1.31	198	0	-3	14	219.8	0	14.6	1.81	179.4	187	0	0	1	1	1	2.26	12.25	363.4	184	1.98	386.7	89.7	0	257.8	243.8	0.52	0	-1.13	19.5	19.1	19.8
23	20211031BS01	1	UU试验	1.8	1.34	198	0	-3	14	243.8	0	14.6	1.93	199	187	0	0	1	1	1	2.41	12.31	383	184	2.08	396.5	99.5	0	264.3	250.3	0.5	0	-1.21	19.5	19	19.8
24	20211031BS01	1	UU试验	1.88	1.37	198	0	-3	14	257.5	0	16.4	2	209.2	187	0	0	1	1	1	2.5	12.31	393.2	184	2.14	401.6	104.6	0	267.7	253.7	0.49	0	-1.25	19.6	19.1	19.8
25	20211031BS01	1	UU试验	1.97	1.4	199	0	-3	14	278	0	16.4	2.12	225.8	187	0	0	1	1	1	2.65	12.31	410.8	185	2.22	411.4	112.9	0	274.3	260.3	0.47	0	-1.33	19.5	19.1	19.8
26	20211031BS01	1	UU试验	2.05	1.43	198	0	-3	14	290.8	0	16.4	2.2	236.2	187	0	0	1	1	1	2.75	12.31	420.2	184	2.28	415.1	118.1	0	276.7	262.7	0.46	0	-1.38	19.6	19.1	19.8
27	20211031BS01	1	UU试验	2.13	1.46	199	0	-3	14	309.7	0	16.4	2.31	251.6	187	0	0	1	1	1	2.89	12.37	436.6	185	2.36	424.3	125.8	0	282.9	268.9	0.44	0	-1.45	19.6	19.1	19.8
28	20211031BS01	1	UU试验	2.22	1.49	198	0	-3	14	321.6	0	16.4	2.39	260	187	0	0	1	1	1	2.99	12.37	444	184	2.41	427	130	0	284.7	270.7	0.43	0	-1.5	19.6	19.1	19.8
29	20211031BS01	1	UU试验	2.3	1.52	198	0	-3	14	339.6	0	16.4	2.51	274.5	187	0	0	1	1	1	3.14	12.37	458.5	184	2.49	434.25	137.25	0	289.5	275.5	0.42	0	-1.57	19.6	19.1	19.8
30	20211031BS01	1	UU试验	2.38	1.54	199	0	-3	15	350.7	0	16.4	2.58	283.5	187	0	0	1	1	1	3.23	12.37	467.5	184	2.54	440.25	141.75	0	293.5	278.5	0.41	0	-1.62	19.6	19.1	19.8
31	20211031BS01	1	UU试验	2.47	1.57	199	0	-3	15	367	0	16.4	2.7	296.7	187	0	0	1	1	1	3.38	12.43	480.7	184	2.61	446.85	148.35	0	297.9	282.9	0.4	0	-1.69	19.5	19.1	19.8
32	20211031BS01	1	UU试验	2.55	1.6	198	0	-3	15	377.2	0	16.4	2.78	303.5	187	0	0	1	1	1	3.48	12.43	486.5	183	2.66	448.75	151.75	0	299.2	284.2	0.39	0	-1.74	19.6	19.1	19.8
33	20211031BS01	1	UU试验	2.63	1.62	199	0	-3	15	391.8	0	16.4	2.91	315.2	187	0	0	1	1	1	3.64	12.43	499.2	184	2.71	456.1	157.6	0	304.1	289.1	0.39	0	-1.82	19.6	19.1	19.8
34	20211031BS01	1	UU试验	2.72	1.65	199	0	-3	15	402.1	0	16.4	2.99	323.5	187	0	0	1	1	1	3.74	12.5	507.5	184	2.76	460.25	161.75	0	306.8	291.8	0.38	0	-1.87	19.6	19.1	19.8
35	20211031BS01	1	UU试验	2.8	1.67	199	0	-3	15	414.9	0	16.4	3.11	331.9	187	0	0	1	1	1	3.89	12.5	515.9	184	2.8	464.45	165.95	0	309.6	294.6	0.37	0	-1.95	19.6	19.1	19.8
36	20211031BS01	1	UU试验	2.88	1.7	199	0	-3	15	423.4	0	16.4	3.19	338.7	187	0	0	1	1	1	3.99	12.5	522.7	184	2.84	467.85	169.35	0	311.9	296.9	0.37	0	-2	19.6	19.1	19.8
37	20211031BS01	1	UU试验	2.97	1.72	199	0	-3	15	435.4	0	16.4	3.3	348.3	187	0	0	1	1	1	4.13	12.5	532.3	184	2.89	472.65	174.15	0	315.1	300.1	0.36	0	-2.07	19.6	19.1	19.8
38	20211031BS01	1	UU试验	3.05	1.75	198	0	-3	15	444	0	16.4	3.38	355.2	187	0	0	1	1	1	4.22	12.56	538.2	183	2.94	474.6	177.6	0	316.4	301.4	0.36	0	-2.11	19.6	19.1	19.8
39	20211031BS01	1	UU试验	3.13	1.77	198	0	-3	15	454.2	0	16.4	3.49	361.6	187	0	0	1	1	1	4.36	12.56	544.6	183	2.98	477.8	180.8	0	318.5	303.5	0.35	0	-2.18	19.6	19.1	19.8
40	20211031BS01	1	UU试验	3.22	1.79	198	0	-3	15	461.1	0	16.4	3.57	367.1	187	0	0	1	1	1	4.46	12.56	550.1	183	3.01	480.55	183.55	0	320.4	305.4	0.35	0	-2.23	19.6	19.1	19.8
41	20211031BS01	1	UU试验	3.3	1.82	198	0	-3	15	471.3	0	16.4	3.68	375.2	187	0	0	1	1	1	4.6	12.56	558.2	183	3.05	484.6	187.6	0	323.1	308.1	0.35	0	-2.3	19.5	19	19.8
42	20211031BS01	1	UU试验	3.38	1.84	198	0	-3	16	478.2	0	16.4	3.76	380.7	187	0	0	1	1	1	4.7	12.62	562.7	182	3.09	487.35	190.35	0	324.9	308.9	0.34	0	-2.35	19.6	19.1	19.8
43	20211031BS01	1	UU试验	3.47	1.86	198	0	-3	16	485.9	0	16.4	3.88	385	187	0	0	1	1	1	4.85	12.62	567	182	3.12	489.5	192.5	0	326.3	310.3	0.34	0	-2.42	19.6	19.1	19.8
44	20211031BS01	1	UU试验	3.55	1.88	199	0	-3	16	491	0	16.4	3.95	389.1	187	0	0	1	1	1	4.94	12.62	572.1	183	3.13	493.05	194.55	0	328.7	312.7	0.34	0	-2.47	19.6	19.1	19.8
45	20211031BS01	1	UU试验	3.63	1.91	199	0	-3	16	499.6	0	16.4	4.06	395.9	187	0	0	1	1	1	5.08	12.62	578.9	183	3.16	496.45	197.95	0	331	315	0.33	0	-2.54	19.6	19.1	19.8
46	20211031BS01	1	UU试验	3.72	1.93	199	0	-3	16	503.9	0	16.4	4.14	399.3	187	0	0	1	1	1	5.18	12.69	582.3	183	3.18	498.15	199.65	0	332.1	316.1	0.33	0	-2.59	19.6	19.1	19.8
47	20211031BS01	1	UU试验	3.8	1.95	199	0	-3	16	510.7	0	16.4	4.25	402.4	187	0	0	1	1	1	5.31	12.69	585.4	183	3.2	499.7	201.2	0	333.1	317.1	0.33	0	-2.65	19.6	19.1	19.8
48	20211031BS01	1	UU试验	3.88	1.97	198	0	-3	16	515.8	0	16.4	4.33	406.5	187	0	0	1	1	1	5.41	12.69	588.5	182	3.23	500.25	203.25	0	333.5	317.5	0.33	0	-2.71	19.6	19.1	19.8
49	20211031BS01	1	UU试验	3.97	1.99	199	0	-3	16	521.8	0	16.4	4.44	411.2	187	0	0	1	1	1	5.55	12.69	594.2	183	3.25	504.1	205.6	0	336.1	320.1	0.33	0	-2.78	19.6	19.1	19.8
50	20211031BS01	1	UU试验	4.05	2.01	199	0	-3	16	527	0	18.2	4.51	415.3	187	0	0	1	1	1	5.64	12.75	598.3	183	3.27	506.15	207.65	0	337.4	321.4	0.32	0	-2.82	19.6	19.1	19.8
51	20211031BS01	1	UU试验	4.13	2.03	199	0	-3	16	533.8	0	18.2	4.61	418.7	187	0	0	1	1	1	5.76	12.75	601.7	183	3.29	507.85	209.35	0	338.6	322.6	0.32	0	-2.88	19.6	19.1	19.8
52	20211031BS01	1	UU试验	4.22	2.05	199	0	-3	16	536.4	0	18.2	4.69	420.7	187	0	0	1	1	1	5.86	12.75	603.7	183	3.3	508.85	210.35	0	339.2	323.2	0.32	0	-2.93	19.6	19.1	19.8
53	20211031BS01	1	UU试验	4.3	2.07	199	0	-3	16	541.5	0	18.2	4.79	424.7	187	0	0	1	1	1	5.99	12.75	607.7	183	3.32	510.85	212.35	0	340.6	324.6	0.32	0	-3	19.6	19.1	19.8
54	20211031BS01	1	UU试验	4.38	2.09	198	0	-3	16	544.9	0	18.2	4.87	427.4	187	0	0	1	1	1	6.09	12.75	609.4	182	3.35	510.7	213.7	0	340.5	324.5	0.32	0	-3.05	19.6	19.1	19.8
55	20211031BS01	1	UU试验	4.47	2.11	198	0	-3	16	550	0	18.2	4.97	431.4	187	0	0	1	1	1	6.21	12.81	613.4	182	3.37	512.7	215.7	0	341.8	325.8	0.31	0	-3.11	19.6	19.1	19.8
56	20211031BS01	1	UU试验	4.55	2.13	199	0	-3	17	552.6	0	18.2	5.04	431.4	187	0	0	1	1	1	6.3	12.81	613.4	182	3.37	514.2	215.7	0	342.8	325.8	0.32	0	-3.15	19.6	19.1	19.8
57	20211031BS01	1	UU试验	4.63	2.15	199	0	-3	16	558.6	0	18.2	5.15	436.1	187	0	0	1	1	1	6.44	12.81	619.1	183	3.38	516.55	218.05	0	344.4	328.4	0.31	0	-3.22	19.6	19.1	19.8
58	20211031BS01	1	UU试验	4.72	2.17	199	0	-3	17	561.2	0	18.2	5.23	438.1	187	0	0	1	1	1	6.54	12.81	620.1	182	3.41	517.55	219.05	0	345	328	0.31	0	-3.27	19.6	19.1	19.8
59	20211031BS01	1	UU试验	4.8	2.19	199	0	-3	17	566.3	0	18.2	5.34	442.1	187	0	0	1	1	1	6.68	12.88	624.1	182	3.43	519.55	221.05	0	346.4	329.4	0.31	0	-3.34	19.6	19.1	19.8
60	20211031BS01	1	UU试验	4.88	2.21	198	0	-3	17	569.7	0	18.2	5.41	442.3	187	0	0	1	1	1	6.76	12.88	623.3	181	3.44	518.15	221.15	0	345.4	328.4	0.31	0	-3.38	19.6	19.1	19.8
61	20211031BS01	1	UU试验	4.97	2.23	199	0	-3	17	573.1	0	18.2	5.52	445	187	0	0	1	1	1	6.9	12.88	627	182	3.45	521	222.5	0	347.3	330.3	0.31	0	-3.45	19.6	19.1	19.8
62	20211031BS01	1	UU试验	5.05	2.25	198	0	-3	16	576.6	0	18.2	5.59	447.7	187	0	0	1	1	1	6.99	12.88	629.7	182	3.46	520.85	223.85	0	347.2	331.2	0.31	0	-3.5	19.6	19.1	19.8
63	20211031BS01	1	UU试验	5.13	2.27	198	0	-3	17	581.7	0	18.2	5.7	451.6	187	0	0	1	1	1	7.13	12.94	632.6	181	3.5	522.8	225.8	0	348.5	331.5	0.3	0	-3.57	19.6	19.1	19.8
64	20211031BS01	1	UU试验	5.22	2.28	198	0	-3	17	585.1	0	18.2	5.76	452.2	187	0	0	1	1	1	7.2	12.94	633.2	181	3.5	523.1	226.1	0	348.7	331.7	0.3	0	-3.6	19.6	19.1	19.8
65	20211031BS01	1	UU试验	5.3	2.3	199	0	-3	17	586.8	0	18.2	5.84	453.5	187	0	0	1	1	1	7.3	12.94	635.5	182	3.49	525.25	226.75	0	350.2	333.2	0.3	0	-3.65	19.6	19.1	19.8
66	20211031BS01	1	UU试验	5.38	2.32	199	0	-3	17	591.1	0	18.2	5.94	456.8	187	0	0	1	1	1	7.43	12.94	638.8	182	3.51	526.9	228.4	0	351.3	334.3	0.3	0	-3.72	19.6	19.1	19.8
67	20211031BS01	1	UU试验	5.47	2.34	199	0	-3	17	593.7	0	18.2	6.01	458.8	187	0	0	1	1	1	7.51	13	640.8	182	3.52	527.9	229.4	0	351.9	334.9	0.3	0	-3.76	19.6	19.1	19.8
68	20211031BS01	1	UU试验	5.55	2.36	199	0	-3	17	598.8	0	18.2	6.11	460.6	187	0	0	1	1	1	7.64	13	642.6	182	3.53	528.8	230.3	0	352.5	335.5	0.3	0	-3.82	19.6	19.1	19.8
69	20211031BS01	1	UU试验	5.63	2.37	198	0	-3	17	601.4	0	18.2	6.19	462.6	187	0	0	1	1	1	7.74	13	643.6	181	3.56	528.3	231.3	0	352.2	335.2	0.3	0	-3.87	19.6	19.1	19.8
70	20211031BS01	1	UU试验	5.72	2.39	199	0	-3	17	604.8	0	18.2	6.29	465.2	187	0	0	1	1	1	7.86	13	647.2	182	3.56	531.1	232.6	0	354.1	337.1	0.3	0	-3.93	19.6	19.1	19.8
71	20211031BS01	1	UU试验	5.8	2.41	199	0	-3	17	607.4	0	18.2	6.36	467.2	187	0	0	1	1	1	7.95	13.07	649.2	182	3.57	532.1	233.6	0	354.7	337.7	0.3	0	-3.98	19.6	19.1	19.8
72	20211031BS01	1	UU试验	5.88	2.43	199	0	-3	17	611.6	0	18.2	6.46	467.9	187	0	0	1	1	1	8.07	13.07	649.9	182	3.57	532.45	233.95	0	355	338	0.3	0	-4.04	19.6	19.1	19.8
73	20211031BS01	1	UU试验	5.97	2.44	198	0	-3	17	614.2	0	18.2	6.53	469.9	187	0	0	1	1	1	8.16	13.07	650.9	181	3.6	531.95	234.95	0	354.6	337.6	0.3	0	-4.08	19.6	19.1	19.8
74	20211031BS01	1	UU试验	6.05	2.46	199	0	-3	17	618.5	0	18.2	6.64	473.2	187	0	0	1	1	1	8.3	13.07	655.2	182	3.6	535.1	236.6	0	356.7	339.7	0.3	0	-4.15	19.6	19.1	19.8
75	20211031BS01	1	UU试验	6.13	2.48	199	0	-3	17	621.9	0	18.2	6.71	475.8	187	0	0	1	1	1	8.39	13.13	657.8	182	3.61	536.4	237.9	0	357.6	340.6	0.29	0	-4.2	19.6	19.1	19.8
76	20211031BS01	1	UU试验	6.22	2.49	198	0	-3	17	625.3	0	18.2	6.82	476.2	187	0	0	1	1	1	8.53	13.13	657.2	181	3.63	535.1	238.1	0	356.7	339.7	0.29	0	-4.27	19.6	19.1	19.8
77	20211031BS01	1	UU试验	6.3	2.51	199	0	-3	17	627.9	0	18.2	6.89	478.2	187	0	0	1	1	1	8.61	13.13	660.2	182	3.63	537.6	239.1	0	358.4	341.4	0.29	0	-4.31	19.6	19.1	19.8
78	20211031BS01	1	UU试验	6.38	2.53	199	0	-3	17	631.3	0	18.2	7	480.8	187	0	0	1	1	1	8.75	13.13	662.8	182	3.64	538.9	240.4	0	359.3	342.3	0.29	0	-4.38	19.6	19.1	19.8
79	20211031BS01	1	UU试验	6.47	2.54	200	0	-3	18	633.9	0	18.2	7.07	482.8	187	0	0	1	1	1	8.84	13.2	664.8	182	3.65	541.4	241.4	0	360.9	342.9	0.29	0	-4.42	19.6	19.1	19.8
80	20211031BS01	1	UU试验	6.55	2.56	199	0	-3	18	638.2	0	18.2	7.18	483.5	187	0	0	1	1	1	8.98	13.2	664.5	181	3.67	540.25	241.75	0	360.2	342.2	0.29	0	-4.49	19.6	19.1	19.8
81	20211031BS01	1	UU试验	6.63	2.58	199	0	-3	17	640.7	0	18.2	7.25	485.4	187	0	0	1	1	1	9.06	13.2	667.4	182	3.67	541.2	242.7	0	360.8	343.8	0.29	0	-4.53	19.6	19.1	19.8
82	20211031BS01	1	UU试验	6.72	2.59	199	0	-3	17	643.3	0	18.2	7.37	487.3	187	0	0	1	1	1	9.21	13.2	669.3	182	3.68	542.15	243.65	0	361.4	344.4	0.29	0	-4.61	19.6	19.1	19.8
83	20211031BS01	1	UU试验	6.8	2.61	199	0	-3	18	646.7	0	18.2	7.44	489.9	187	0	0	1	1	1	9.3	13.26	670.9	181	3.71	543.45	244.95	0	362.3	344.3	0.29	0	-4.65	19.6	19.1	19.8
84	20211031BS01	1	UU试验	6.88	2.62	199	0	-3	18	650.1	0	18.2	7.55	490.3	187	0	0	1	1	1	9.44	13.26	671.3	181	3.71	543.65	245.15	0	362.4	344.4	0.29	0	-4.72	19.6	19.1	19.8
85	20211031BS01	1	UU试验	6.97	2.64	199	0	-3	18	652.7	0	18.2	7.63	492.2	187	0	0	1	1	1	9.54	13.26	673.2	181	3.72	544.6	246.1	0	363.1	345.1	0.29	0	-4.77	19.6	19.1	19.8
86	20211031BS01	1	UU试验	7.05	2.66	200	0	-3	18	657	0	18.2	7.74	495.5	187	0	0	1	1	1	9.68	13.26	677.5	182	3.72	547.75	247.75	0	365.2	347.2	0.29	0	-4.84	19.6	19.1	19.8
87	20211031BS01	1	UU试验	7.13	2.67	198	0	-3	18	658.7	0	18.2	7.81	496.8	187	0	0	1	1	1	9.76	13.32	676.8	180	3.76	545.4	248.4	0	363.6	345.6	0.28	0	-4.88	19.6	19.1	19.8
88	20211031BS01	1	UU试验	7.22	2.69	200	0	-3	18	663	0	18.2	7.92	497.7	187	0	0	1	1	1	9.9	13.32	679.7	182	3.73	548.85	248.85	0	365.9	347.9	0.29	0	-4.95	19.6	19.1	19.8
89	20211031BS01	1	UU试验	7.3	2.7	199	0	-3	18	665.5	0	18.2	7.99	499.6	187	0	0	1	1	1	9.99	13.32	680.6	181	3.76	548.3	249.8	0	365.5	347.5	0.28	0	-5	19.6	19.1	19.8
90	20211031BS01	1	UU试验	7.38	2.72	199	0	-3	18	669	0	18.2	8.11	502.3	187	0	0	1	1	1	10.14	13.32	683.3	181	3.78	549.65	251.15	0	366.4	348.4	0.28	0	-5.07	19.6	19.1	19.8
91	20211031BS01	1	UU试验	7.47	2.73	199	0	-3	18	672.4	0	18.2	8.18	504.8	187	0	0	1	1	1	10.23	13.39	685.8	181	3.79	550.9	252.4	0	367.3	349.3	0.28	0	-5.12	19.6	19.1	19.8
92	20211031BS01	1	UU试验	7.55	2.75	199	0	-3	18	674.9	0	18.2	8.29	504	187	0	0	1	1	1	10.36	13.39	685	181	3.78	550.5	252	0	367	349	0.28	0	-5.18	19.6	19.1	19.8
93	20211031BS01	1	UU试验	7.63	2.76	200	0	-3	18	677.5	0	18.2	8.37	506	187	0	0	1	1	1	10.46	13.39	688	182	3.78	553	253	0	368.7	350.7	0.28	0	-5.23	19.6	19.1	19.8
94	20211031BS01	1	UU试验	7.72	2.78	198	0	-3	18	680.9	0	18.2	8.48	508.5	187	0	0	1	1	1	10.6	13.45	688.5	180	3.83	551.25	254.25	0	367.5	349.5	0.28	0	-5.3	19.6	19.1	19.8
95	20211031BS01	1	UU试验	7.8	2.79	199	0	-3	18	683.5	0	20.1	8.55	508.2	187	0	0	1	1	1	10.69	13.45	689.2	181	3.81	552.6	254.1	0	368.4	350.4	0.28	0	-5.35	19.6	19.1	19.8
96	20211031BS01	1	UU试验	7.88	2.81	199	0	-3	18	686.1	0	18.2	8.66	510.1	187	0	0	1	1	1	10.82	13.45	691.1	181	3.82	553.55	255.05	0	369	351	0.28	0	-5.41	19.6	19.1	19.8
97	20211031BS01	1	UU试验	7.97	2.82	199	0	-3	18	689.5	0	18.2	8.74	512.6	187	0	0	1	1	1	10.93	13.45	693.6	181	3.83	554.8	256.3	0	369.9	351.9	0.28	0	-5.47	19.6	19.1	19.8
98	20211031BS01	1	UU试验	8.05	2.84	199	0	-3	18	692.9	0	18.2	8.84	515.2	187	0	0	1	1	1	11.05	13.52	696.2	181	3.85	556.1	257.6	0	370.7	352.7	0.28	0	-5.53	19.6	19.1	19.8
99	20211031BS01	1	UU试验	8.13	2.85	199	0	-3	18	696.3	0	18.2	8.92	515	187	0	0	1	1	1	11.15	13.52	696	181	3.85	556	257.5	0	370.7	352.7	0.28	0	-5.58	19.6	19.1	19.8
100	20211031BS01	1	UU试验	8.22	2.87	200	0	-3	18	698.9	0	18.2	9.03	516.9	187	0	0	1	1	1	11.29	13.52	698.9	182	3.84	558.45	258.45	0	372.3	354.3	0.28	0	-5.64	19.6	19.1	19.8
101	20211031BS01	1	UU试验	8.3	2.88	199	0	-3	18	700.6	0	20.1	9.1	518.2	187	0	0	1	1	1	11.38	13.52	699.2	181	3.86	557.6	259.1	0	371.7	353.7	0.28	0	-5.69	19.6	19.1	19.8
102	20211031BS01	1	UU试验	8.38	2.9	199	0	-3	18	704	0	20.1	9.2	520.7	187	0	0	1	1	1	11.5	13.58	701.7	181	3.88	558.85	260.35	0	372.6	354.6	0.28	0	-5.75	19.6	19.1	19.8
103	20211031BS01	1	UU试验	8.47	2.91	200	0	-3	18	705.7	0	20.1	9.27	519.7	187	0	0	1	1	1	11.59	13.58	701.7	182	3.86	559.85	259.85	0	373.2	355.2	0.28	0	-5.8	19.6	19.1	19.8
104	20211031BS01	1	UU试验	8.55	2.92	199	0	-3	18	708.3	0	20.1	9.38	521.6	187	0	0	1	1	1	11.73	13.58	702.6	181	3.88	559.3	260.8	0	372.9	354.9	0.28	0	-5.87	19.6	19.1	19.8
105	20211031BS01	1	UU试验	8.63	2.94	199	0	-3	18	710	0	20.1	9.45	522.8	187	0	0	1	1	1	11.81	13.58	703.8	181	3.89	559.9	261.4	0	373.3	355.3	0.28	0	-5.91	19.6	19.1	19.8
106	20211031BS01	1	UU试验	8.72	2.95	199	0	-3	18	712.6	0	20.1	9.55	524.7	187	0	0	1	1	1	11.94	13.65	705.7	181	3.9	560.85	262.35	0	373.9	355.9	0.27	0	-5.97	19.6	19.1	19.8
107	20211031BS01	1	UU试验	8.8	2.97	200	0	-3	18	714.3	0	20.1	9.62	523.3	187	0	0	1	1	1	12.03	13.65	705.3	182	3.88	561.65	261.65	0	374.4	356.4	0.28	0	-6.02	19.6	19.1	19.8
108	20211031BS01	1	UU试验	8.88	2.98	200	0	-3	19	716.9	0	20.1	9.73	525.2	187	0	0	1	1	1	12.16	13.65	706.2	181	3.9	562.6	262.6	0	375.1	356.1	0.28	0	-6.08	19.6	19.1	19.8
109	20211031BS01	1	UU试验	8.97	2.99	200	0	-3	19	717.7	0	20.1	9.8	525.8	187	0	0	1	1	1	12.25	13.65	706.8	181	3.9	562.9	262.9	0	375.3	356.3	0.28	0	-6.13	19.6	19.1	19.8
110	20211031BS01	1	UU试验	9.05	3.01	200	0	-3	19	719.4	0	20.1	9.9	527	187	0	0	1	1	1	12.38	13.72	708	181	3.91	563.5	263.5	0	375.7	356.7	0.28	0	-6.19	19.6	19.1	19.8
111	20211031BS01	1	UU试验	9.13	3.02	199	0	-3	19	721.1	0	20.1	9.96	525.6	187	0	0	1	1	1	12.45	13.72	705.6	180	3.92	561.3	262.8	0	374.2	355.2	0.27	0	-6.23	19.6	19.1	19.8
112	20211031BS01	1	UU试验	9.22	3.04	199	0	-3	19	722.8	0	20.1	10.07	526.8	187	0	0	1	1	1	12.59	13.72	706.8	180	3.93	561.9	263.4	0	374.6	355.6	0.27	0	-6.3	19.6	19.1	19.8
113	20211031BS01	1	UU试验	9.3	3.05	200	0	-3	19	723.7	0	20.1	10.14	527.5	187	0	0	1	1	1	12.68	13.72	708.5	181	3.91	563.75	263.75	0	375.8	356.8	0.27	0	-6.34	19.6	19.1	19.8
114	20211031BS01	1	UU试验	9.38	3.06	200	0	-3	19	725.4	0	20.1	10.24	528.7	187	0	0	1	1	1	12.8	13.78	709.7	181	3.92	564.35	264.35	0	376.2	357.2	0.27	0	-6.4	19.6	19.1	19.8
115	20211031BS01	1	UU试验	9.47	3.08	199	0	-3	19	727.1	0	20.1	10.31	527.6	187	0	0	1	1	1	12.89	13.78	707.6	180	3.93	562.3	263.8	0	374.9	355.9	0.27	0	-6.45	19.6	19.1	19.8
116	20211031BS01	1	UU试验	9.55	3.09	200	0	-3	19	728.8	0	20.1	10.42	528.9	187	0	0	1	1	1	13.03	13.78	709.9	181	3.92	564.45	264.45	0	376.3	357.3	0.27	0	-6.52	19.6	19.1	19.8
117	20211031BS01	1	UU试验	9.63	3.1	200	0	-3	19	730.5	0	20.1	10.49	530.1	187	0	0	1	1	1	13.11	13.78	711.1	181	3.93	565.05	265.05	0	376.7	357.7	0.27	0	-6.56	19.6	19.1	19.8
118	20211031BS01	1	UU试验	9.72	3.12	200	0	-3	19	732.3	0	20.1	10.59	531.4	187	0	0	1	1	1	13.24	13.85	712.4	181	3.94	565.7	265.7	0	377.1	358.1	0.27	0	-6.62	19.6	19.1	19.8
119	20211031BS01	1	UU试验	9.8	3.13	200	0	-3	19	734	0	20.1	10.66	530	187	0	0	1	1	1	13.33	13.85	711	181	3.93	565	265	0	376.7	357.7	0.27	0	-6.67	19.6	19.1	19.8
120	20211031BS01	1	UU试验	9.88	3.14	200	0	-3	19	735.7	0	20.1	10.76	531.2	187	0	0	1	1	1	13.45	13.85	712.2	181	3.93	565.6	265.6	0	377.1	358.1	0.27	0	-6.73	19.6	19.1	19.8
121	20211031BS01	1	UU试验	9.97	3.16	200	0	-3	19	737.4	0	20.1	10.83	532.4	187	0	0	1	1	1	13.54	13.91	713.4	181	3.94	566.2	266.2	0	377.5	358.5	0.27	0	-6.77	19.6	19.1	19.8
122	20211031BS01	1	UU试验	10.05	3.17	200	0	-3	19	739.1	0	20.1	10.94	531.3	187	0	0	1	1	1	13.68	13.91	712.3	181	3.94	565.65	265.65	0	377.1	358.1	0.27	0	-6.84	19.6	19.1	19.8
123	20211031BS01	1	UU试验	10.13	3.18	200	0	-3	19	740.8	0	20.1	11	532.6	187	0	0	1	1	1	13.75	13.91	713.6	181	3.94	566.3	266.3	0	377.5	358.5	0.27	0	-6.88	19.6	19.1	19.8
124	20211031BS01	1	UU试验	10.22	3.2	200	0	-3	19	743.4	0	20.1	11.11	534.4	187	0	0	1	1	1	13.89	13.91	715.4	181	3.95	567.2	267.2	0	378.1	359.1	0.27	0	-6.95	19.6	19.1	19.8
125	20211031BS01	1	UU试验	10.3	3.21	200	0	-3	19	744.2	0	20.1	11.18	535	187	0	0	1	1	1	13.98	13.98	716	181	3.96	567.5	267.5	0	378.3	359.3	0.27	0	-6.99	19.6	19.1	19.8
126	20211031BS01	1	UU试验	10.38	3.22	200	0	-3	19	745.9	0	20.1	11.28	533.5	187	0	0	1	1	1	14.1	13.98	714.5	181	3.95	566.75	266.75	0	377.8	358.8	0.27	0	-7.05	19.6	19.1	19.8
127	20211031BS01	1	UU试验	10.47	3.24	200	0	-3	19	746.8	0	20.1	11.35	534.2	187	0	0	1	1	1	14.19	13.98	715.2	181	3.95	567.1	267.1	0	378.1	359.1	0.27	0	-7.1	19.6	19.1	19.8
128	20211031BS01	1	UU试验	10.55	3.25	200	0	-3	19	749.4	0	20.1	11.45	536.1	187	0	0	1	1	1	14.31	13.98	717.1	181	3.96	568.05	268.05	0	378.7	359.7	0.27	0	-7.16	19.6	19.1	19.8
129	20211031BS01	1	UU试验	10.63	3.26	201	0	-3	19	750.2	0	20.1	11.52	536.6	187	0	0	1	1	1	14.4	14.05	718.6	182	3.95	569.8	268.3	0	379.9	360.9	0.27	0	-7.2	19.6	19.1	19.8
130	20211031BS01	1	UU试验	10.72	3.27	200	0	-3	19	753.6	0	20.1	11.62	536.4	187	0	0	1	1	1	14.53	14.05	717.4	181	3.96	568.2	268.2	0	378.8	359.8	0.27	0	-7.27	19.6	19.1	19.8
131	20211031BS01	1	UU试验	10.8	3.29	200	0	-3	19	755.4	0	20.1	11.69	537.7	187	0	0	1	1	1	14.61	14.05	718.7	181	3.97	568.85	268.85	0	379.2	360.2	0.27	0	-7.31	19.6	19.1	19.8
132	20211031BS01	1	UU试验	10.88	3.3	200	0	-3	19	756.2	0	20.1	11.79	538.2	187	0	0	1	1	1	14.74	14.05	719.2	181	3.97	569.1	269.1	0	379.4	360.4	0.27	0	-7.37	19.6	19.1	19.8
133	20211031BS01	1	UU试验	10.97	3.31	200	0	-3	19	757.1	0	20.1	11.86	538.9	187	0	0	1	1	1	14.83	14.11	719.9	181	3.98	569.45	269.45	0	379.6	360.6	0.27	0	-7.42	19.6	19.1	19.8
134	20211031BS01	1	UU试验	11.05	3.32	200	0	-3	19	760.5	0	20.1	11.96	539	187	0	0	1	1	1	14.95	14.11	720	181	3.98	569.5	269.5	0	379.7	360.7	0.27	0	-7.48	19.6	19.1	19.8
135	20211031BS01	1	UU试验	11.13	3.34	200	0	-3	19	762.2	0	20.1	12.03	540.2	187	0	0	1	1	1	15.04	14.11	721.2	181	3.98	570.1	270.1	0	380.1	361.1	0.27	0	-7.52	19.6	19.1	19.8
136	20211031BS01	1	UU试验	11.22	3.35	200	0	-3	19	765.6	0	20.1	12.14	542.6	187	0	0	1	1	1	15.18	14.18	723.6	181	4	571.3	271.3	0	380.9	361.9	0.27	0	-7.59	19.6	19.1	19.8
137	20211031BS01	1	UU试验	11.3	3.36	201	0	-3	19	766.5	0	20.1	12.21	540.6	187	0	0	1	1	1	15.26	14.18	722.6	182	3.97	571.8	270.3	0	381.2	362.2	0.27	0	-7.63	19.6	19.1	19.8
138	20211031BS01	1	UU试验	11.38	3.37	200	0	-3	19	769	0	20.1	12.32	542.3	187	0	0	1	1	1	15.4	14.18	723.3	181	4	571.15	271.15	0	380.8	361.8	0.27	0	-7.7	19.6	19.1	19.8
139	20211031BS01	1	UU试验	11.47	3.39	200	0	-3	19	769.9	0	20.1	12.39	542.9	187	0	0	1	1	1	15.49	14.18	723.9	181	4	571.45	271.45	0	381	362	0.27	0	-7.75	19.6	19.1	19.8
140	20211031BS01	1	UU试验	11.55	3.4	201	0	-3	19	771.6	0	20.1	12.5	544.1	187	0	0	1	1	1	15.63	14.25	726.1	182	3.99	573.55	272.05	0	382.4	363.4	0.27	0	-7.82	19.6	19.1	19.8
141	20211031BS01	1	UU试验	11.63	3.41	200	0	-3	19	773.3	0	20.1	12.57	542.7	187	0	0	1	1	1	15.71	14.25	723.7	181	4	571.35	271.35	0	380.9	361.9	0.27	0	-7.86	19.6	19.1	19.8
142	20211031BS01	1	UU试验	11.72	3.42	200	0	-3	19	775.9	0	20.1	12.68	544.5	187	0	0	1	1	1	15.85	14.25	725.5	181	4.01	572.25	272.25	0	381.5	362.5	0.27	0	-7.93	19.6	19.1	19.8
143	20211031BS01	1	UU试验	11.8	3.44	200	0	-3	19	777.6	0	20.1	12.75	545.7	187	0	0	1	1	1	15.94	14.25	726.7	181	4.01	572.85	272.85	0	381.9	362.9	0.27	0	-7.97	19.6	19.1	19.8
144	20211031BS01	1	UU试验	11.88	3.45	200	0	-3	19	779.3	0	20.1	12.86	546.9	187	0	0	1	1	1	16.08	14.31	727.9	181	4.02	573.45	273.45	0	382.3	363.3	0.27	0	-8.04	19.6	19.1	19.8
145	20211031BS01	1	UU试验	11.97	3.46	201	0	-3	19	781	0	20.1	12.93	545.8	187	0	0	1	1	1	16.16	14.31	727.8	182	4	574.4	272.9	0	382.9	363.9	0.27	0	-8.08	19.6	19.1	19.8
146	20211031BS01	1	UU试验	12.05	3.47	200	0	-3	20	783.6	0	20.1	13.04	547.6	187	0	0	1	1	1	16.3	14.31	727.6	180	4.04	573.8	273.8	0	382.5	362.5	0.27	0	-8.15	19.6	19.1	19.8
147	20211031BS01	1	UU试验	12.13	3.48	200	0	-3	19	784.4	0	20.1	13.11	548.1	187	0	0	1	1	1	16.39	14.38	729.1	181	4.03	574.05	274.05	0	382.7	363.7	0.27	0	-8.2	19.6	19.1	19.8
148	20211031BS01	1	UU试验	12.22	3.5	201	0	-3	19	787.9	0	20.1	13.22	547.9	187	0	0	1	1	1	16.53	14.38	729.9	182	4.01	575.45	273.95	0	383.6	364.6	0.27	0	-8.27	19.6	19.1	19.8
149	20211031BS01	1	UU试验	12.3	3.51	200	0	-3	19	789.6	0	20.1	13.29	549.1	187	0	0	1	1	1	16.61	14.38	730.1	181	4.03	574.55	274.55	0	383	364	0.27	0	-8.31	19.6	19.1	19.8
150	20211031BS01	1	UU试验	12.38	3.52	200	0	-3	20	792.1	0	20.1	13.4	550.8	187	0	0	1	1	1	16.75	14.45	730.8	180	4.06	575.4	275.4	0	383.6	363.6	0.27	0	-8.38	19.6	19.1	19.8
151	20211031BS01	1	UU试验	12.47	3.53	200	0	-3	19	793.8	0	20.1	13.47	549.3	187	0	0	1	1	1	16.84	14.45	730.3	181	4.03	574.65	274.65	0	383.1	364.1	0.27	0	-8.42	19.6	19.1	19.8
152	20211031BS01	1	UU试验	12.55	3.54	200	0	-3	19	796.4	0	20.1	13.58	551.1	187	0	0	1	1	1	16.98	14.45	732.1	181	4.04	575.55	275.55	0	383.7	364.7	0.27	0	-8.49	19.6	19.1	19.8
153	20211031BS01	1	UU试验	12.63	3.55	200	0	-3	20	797.3	0	20.1	13.66	551.8	187	0	0	1	1	1	17.08	14.45	731.8	180	4.07	575.9	275.9	0	383.9	363.9	0.27	0	-8.54	19.6	19.1	19.8
154	20211031BS01	1	UU试验	12.72	3.57	200	0	-3	20	799	0	20.1	13.77	552.9	187	0	0	1	1	1	17.21	14.51	732.9	180	4.07	576.45	276.45	0	384.3	364.3	0.27	0	-8.61	19.6	19.1	19.8
155	20211031BS01	1	UU试验	12.8	3.58	200	0	-3	20	800.7	0	20.1	13.84	551.8	187	0	0	1	1	1	17.3	14.51	731.8	180	4.07	575.9	275.9	0	383.9	363.9	0.27	0	-8.65	19.6	19.1	19.8
156	20211031BS01	1	UU试验	12.88	3.59	200	0	-3	20	803.3	0	20.1	13.95	553.6	187	0	0	1	1	1	17.44	14.51	733.6	180	4.08	576.8	276.8	0	384.5	364.5	0.27	0	-8.72	19.6	19.1	19.8
157	20211031BS01	1	UU试验	12.97	3.6	201	0	-3	20	805	0	20.1	14.02	554.8	187	0	0	1	1	1	17.53	14.58	735.8	181	4.07	578.9	277.4	0	385.9	365.9	0.27	0	-8.77	19.6	19.1	19.8
158	20211031BS01	1	UU试验	13.05	3.61	201	0	-3	20	807.5	0	20.1	14.12	553.8	187	0	0	1	1	1	17.65	14.58	734.8	181	4.06	578.4	276.9	0	385.6	365.6	0.27	0	-8.82	19.6	19.1	19.8
159	20211031BS01	1	UU试验	13.13	3.62	201	0	-3	20	808.4	0	20.1	14.19	554.5	187	0	0	1	1	1	17.74	14.58	735.5	181	4.06	578.75	277.25	0	385.8	365.8	0.27	0	-8.87	19.6	19.1	19.7
160	20211031BS01	1	UU试验	13.22	3.64	201	0	-3	20	811	0	20.1	14.29	556.2	187	0	0	1	1	1	17.86	14.58	737.2	181	4.07	579.6	278.1	0	386.4	366.4	0.27	0	-8.93	19.6	19.1	19.7
161	20211031BS01	1	UU试验	13.3	3.65	201	0	-3	20	811.8	0	20.1	14.36	556.8	187	0	0	1	1	1	17.95	14.65	737.8	181	4.08	579.9	278.4	0	386.6	366.6	0.27	0	-8.98	19.6	19.1	19.8
162	20211031BS01	1	UU试验	13.38	3.66	201	0	-3	20	814.4	0	20.1	14.47	555.9	187	0	0	1	1	1	18.09	14.65	736.9	181	4.07	579.45	277.95	0	386.3	366.3	0.27	0	-9.05	19.6	19.1	19.8
163	20211031BS01	1	UU试验	13.47	3.67	201	0	-3	20	815.2	0	20.1	14.54	556.5	187	0	0	1	1	1	18.18	14.65	737.5	181	4.07	579.75	278.25	0	386.5	366.5	0.27	0	-9.09	19.6	19.1	19.8
164	20211031BS01	1	UU试验	13.55	3.68	201	0	-3	20	816.9	0	21.9	14.64	557.6	187	0	0	1	1	1	18.3	14.72	738.6	181	4.08	580.3	278.8	0	386.9	366.9	0.26	0	-9.15	19.6	19.1	19.8
165	20211031BS01	1	UU试验	13.63	3.69	201	0	-3	20	818.7	0	20.1	14.71	556.2	187	0	0	1	1	1	18.39	14.72	737.2	181	4.07	579.6	278.1	0	386.4	366.4	0.27	0	-9.2	19.6	19.1	19.8
166	20211031BS01	1	UU试验	13.72	3.7	201	0	-3	20	818.7	0	20.1	14.82	556.2	187	0	0	1	1	1	18.52	14.72	737.2	181	4.07	579.6	278.1	0	386.4	366.4	0.27	0	-9.26	19.6	19.1	19.8
167	20211031BS01	1	UU试验	13.8	3.71	201	0	-3	20	818.7	0	20.1	14.88	556.2	187	0	0	1	1	1	18.6	14.72	737.2	181	4.07	579.6	278.1	0	386.4	366.4	0.27	0	-9.3	19.6	19.1	19.8
168	20211031BS01	1	UU试验	13.88	3.73	201	0	-3	20	820.4	0	20.1	14.99	557.3	187	0	0	1	1	1	18.74	14.79	738.3	181	4.08	580.15	278.65	0	386.8	366.8	0.27	0	-9.37	19.6	19.1	19.8
169	20211031BS01	1	UU试验	13.97	3.74	201	0	-3	20	821.2	0	20.1	15.06	555.2	187	0	0	1	1	1	18.83	14.79	736.2	181	4.07	579.1	277.6	0	386.1	366.1	0.27	0	-9.41	19.6	19.1	19.8
170	20211031BS01	1	UU试验	14.05	3.75	201	0	-3	20	822.9	0	20.1	15.16	556.4	187	0	0	1	1	1	18.95	14.79	737.4	181	4.07	579.7	278.2	0	386.5	366.5	0.27	0	-9.48	19.6	19.1	19.8
171	20211031BS01	1	UU试验	14.13	3.76	201	0	-3	20	822.9	0	21.9	15.23	556.4	187	0	0	1	1	1	19.04	14.85	737.4	181	4.07	579.7	278.2	0	386.5	366.5	0.27	0	-9.52	19.6	19.1	19.8
172	20211031BS01	1	UU试验	14.22	3.77	201	0	-3	20	824.6	0	20.1	15.33	555.3	187	0	0	1	1	1	19.16	14.85	736.3	181	4.07	579.15	277.65	0	386.1	366.1	0.27	0	-9.58	19.6	19.1	19.8
173	20211031BS01	1	UU试验	14.3	3.78	201	0	-3	20	825.5	0	21.9	15.4	555.9	187	0	0	1	1	1	19.25	14.85	736.9	181	4.07	579.45	277.95	0	386.3	366.3	0.27	0	-9.63	19.6	19.1	19.8
174	20211031BS01	1	UU试验	14.38	3.79	200	0	-3	20	827.2	0	21.9	15.5	557	187	0	0	1	1	1	19.38	14.85	737	180	4.09	578.5	278.5	0	385.7	365.7	0.26	0	-9.69	19.6	19.1	19.8
175	20211031BS01	1	UU试验	14.47	3.8	200	0	-3	20	828.1	0	20.1	15.57	557.6	187	0	0	1	1	1	19.46	14.92	737.6	180	4.1	578.8	278.8	0	385.9	365.9	0.26	0	-9.73	19.6	19.1	19.8
176	20211031BS01	1	UU试验	14.55	3.81	201	0	-3	20	828.9	0	21.9	15.67	555.6	187	0	0	1	1	1	19.59	14.92	736.6	181	4.07	579.3	277.8	0	386.2	366.2	0.27	0	-9.8	19.6	19.1	19.8
177	20211031BS01	1	UU试验	14.63	3.83	200	0	-3	20	829.8	0	21.9	15.74	556.2	187	0	0	1	1	1	19.68	14.92	736.2	180	4.09	578.1	278.1	0	385.4	365.4	0.26	0	-9.84	19.6	19.1	19.8
178	20211031BS01	1	UU试验	14.72	3.84	200	0	-3	20	830.6	0	21.9	15.85	556.7	187	0	0	1	1	1	19.81	14.99	736.7	180	4.09	578.35	278.35	0	385.6	365.6	0.26	0	-9.91	19.6	19.1	19.8
179	20211031BS01	1	UU试验	14.8	3.85	201	0	-3	20	832.3	0	21.9	15.92	555.2	187	0	0	1	1	1	19.9	14.99	736.2	181	4.07	579.1	277.6	0	386.1	366.1	0.27	0	-9.95	19.6	19.1	19.8
180	20211031BS01	1	UU试验	14.88	3.86	201	0	-3	20	833.2	0	21.9	16.02	555.8	187	0	0	1	1	1	20.03	14.99	736.8	181	4.07	579.4	277.9	0	386.3	366.3	0.27	0	-10.02	19.6	19.1	19.8
181	20211031BS01	1	UU试验	14.97	3.87	200	0	-3	20	834.9	0	21.9	16.09	557	187	0	0	1	1	1	20.11	14.99	737	180	4.09	578.5	278.5	0	385.7	365.7	0.26	0	-10.06	19.6	19.1	19.8
182	20211031BS01	1	UU试验	15.05	3.88	201	0	-3	20	834.9	0	21.9	16.19	557	187	0	0	1	1	1	20.24	15.06	738	181	4.08	580	278.5	0	386.7	366.7	0.27	0	-10.12	19.6	19.1	19.8
183	20211031BS01	1	UU试验	15.13	3.89	200	0	-3	20	835.8	0	21.9	16.25	555	187	0	0	1	1	1	20.31	15.06	735	180	4.08	577.5	277.5	0	385	365	0.26	0	-10.16	19.6	19.1	19.8
184	20211031BS01	1	UU试验	15.22	3.9	201	0	-3	20	837.5	0	21.9	16.35	556.1	187	0	0	1	1	1	20.44	15.06	737.1	181	4.07	579.55	278.05	0	386.4	366.4	0.27	0	-10.22	19.6	19.1	19.8
185	20211031BS01	1	UU试验	15.3	3.91	200	0	-3	20	838.3	0	21.9	16.42	556.6	187	0	0	1	1	1	20.52	15.13	736.6	180	4.09	578.3	278.3	0	385.5	365.5	0.26	0	-10.26	19.6	19.1	19.8
186	20211031BS01	1	UU试验	15.38	3.92	200	0	-3	20	840	0	21.9	16.52	555.2	187	0	0	1	1	1	20.65	15.13	735.2	180	4.08	577.6	277.6	0	385.1	365.1	0.26	0	-10.32	19.6	19.1	19.8
187	20211031BS01	1	UU试验	15.47	3.93	200	0	-3	20	840.9	0	21.9	16.59	555.8	187	0	0	1	1	1	20.74	15.13	735.8	180	4.09	577.9	277.9	0	385.3	365.3	0.26	0	-10.37	19.6	19.1	19.8
188	20211031BS01	1	UU试验	15.55	3.94	201	0	-3	21	843.5	0	21.9	16.69	557.5	187	0	0	1	1	1	20.86	15.2	737.5	180	4.1	580.25	278.75	0	386.8	365.8	0.26	0	-10.43	19.6	19.1	19.8
189	20211031BS01	1	UU试验	15.63	3.95	201	0	-3	20	844.3	0	21.9	16.76	555.5	187	0	0	1	1	1	20.95	15.2	736.5	181	4.07	579.25	277.75	0	386.2	366.2	0.27	0	-10.48	19.6	19.1	19.8
190	20211031BS01	1	UU试验	15.72	3.96	200	0	-3	21	845.2	0	21.9	16.86	556.1	187	0	0	1	1	1	21.08	15.2	735.1	179	4.11	578.05	278.05	0	385.4	364.4	0.26	0	-10.54	19.6	19.1	19.8
191	20211031BS01	1	UU试验	15.8	3.97	200	0	-3	20	846.9	0	21.9	16.93	557.2	187	0	0	1	1	1	21.16	15.2	737.2	180	4.1	578.6	278.6	0	385.7	365.7	0.26	0	-10.58	19.6	19.1	19.8
192	20211031BS01	1	UU试验	15.88	3.99	200	0	-3	20	847.7	0	21.9	17.04	557.7	187	0	0	1	1	1	21.3	15.27	737.7	180	4.1	578.85	278.85	0	385.9	365.9	0.26	0	-10.65	19.6	19.1	19.8
193	20211031BS01	1	UU试验	15.97	4	200	0	-3	20	849.5	0	21.9	17.11	556.3	187	0	0	1	1	1	21.39	15.27	736.3	180	4.09	578.15	278.15	0	385.4	365.4	0.26	0	-10.7	19.6	19.1	19.8
194	20211031BS01	1	UU试验	16.05	4.01	200	0	-3	20	851.2	0	21.9	17.22	557.4	187	0	0	1	1	1	21.53	15.27	737.4	180	4.1	578.7	278.7	0	385.8	365.8	0.26	0	-10.77	19.6	19	19.8
195	20211031BS01	1	UU试验	16.13	4.02	201	0	-3	21	852	0	21.9	17.29	558	187	0	0	1	1	1	21.61	15.34	738	180	4.1	580.5	279	0	387	366	0.26	0	-10.81	19.6	19.1	19.8
196	20211031BS01	1	UU试验	16.22	4.03	201	0	-2	21	853.7	0	21.9	17.39	556.5	187	0	0	1	1	1	21.74	15.34	736.5	180	4.09	579.75	278.25	0	386.5	365.5	0.27	0	-10.87	19.6	19.1	19.8
197	20211031BS01	1	UU试验	16.3	4.04	200	0	-3	20	854.6	0	21.9	17.46	557.1	187	0	0	1	1	1	21.83	15.34	737.1	180	4.1	578.55	278.55	0	385.7	365.7	0.26	0	-10.91	19.6	19.1	19.8
198	20211031BS01	1	UU试验	16.38	4.05	201	0	-2	21	857.2	0	21.9	17.57	558.8	187	0	0	1	1	1	21.96	15.41	738.8	180	4.1	580.9	279.4	0	387.3	366.3	0.26	0	-10.98	19.6	19.1	19.8
199	20211031BS01	1	UU试验	16.47	4.06	201	0	-3	20	858	0	21.9	17.64	556.8	187	0	0	1	1	1	22.05	15.41	737.8	181	4.08	579.9	278.4	0	386.6	366.6	0.27	0	-11.03	19.6	19.1	19.8
200	20211031BS01	1	UU试验	16.55	4.07	202	0	-2	21	859.7	0	21.9	17.75	557.9	187	0	0	1	1	1	22.19	15.41	738.9	181	4.08	581.95	278.95	0	388	367	0.27	0	-11.1	19.6	19.1	19.8
201	20211031BS01	1	UU试验	16.63	4.08	202	0	-3	21	861.4	0	21.9	17.83	559	187	0	0	1	1	1	22.29	15.48	740	181	4.09	582.5	279.5	0	388.3	367.3	0.27	0	-11.15	19.6	19.1	19.8
202	20211031BS01	1	UU试验	16.72	4.09	202	0	-3	21	864	0	21.9	17.93	558.1	187	0	0	1	1	1	22.41	15.48	739.1	181	4.08	582.05	279.05	0	388	367	0.27	0	-11.21	19.6	19.1	19.8
203	20211031BS01	1	UU试验	16.8	4.1	202	0	-3	21	864.8	0	21.9	18	558.7	187	0	0	1	1	1	22.5	15.48	739.7	181	4.09	582.35	279.35	0	388.2	367.2	0.27	0	-11.25	19.6	19.1	19.8
204	20211031BS01	1	UU试验	16.88	4.11	202	0	-3	21	865.7	0	21.9	18.11	559.2	187	0	0	1	1	1	22.64	15.54	740.2	181	4.09	582.6	279.6	0	388.4	367.4	0.27	0	-11.32	19.7	19.2	19.8
205	20211031BS01	1	UU试验	16.97	4.12	201	0	-3	20	867.4	0	21.9	18.19	558.2	187	0	0	1	1	1	22.74	15.54	739.2	181	4.08	580.6	279.1	0	387.1	367.1	0.26	0	-11.37	19.6	19.1	19.8
206	20211031BS01	1	UU试验	17.05	4.13	202	0	-2	21	869.1	0	23.7	18.3	559.3	187	0	0	1	1	1	22.88	15.54	740.3	181	4.09	582.65	279.65	0	388.4	367.4	0.27	0	-11.44	19.7	19.1	19.8
207	20211031BS01	1	UU试验	17.13	4.14	202	0	-3	21	870.8	0	21.9	18.37	560.4	187	0	0	1	1	1	22.96	15.54	741.4	181	4.1	583.2	280.2	0	388.8	367.8	0.26	0	-11.48	19.6	19.1	19.8
208	20211031BS01	1	UU试验	17.22	4.15	202	0	-3	21	872.5	0	21.9	18.48	561.5	187	0	0	1	1	1	23.1	15.61	742.5	181	4.1	583.75	280.75	0	389.2	368.2	0.26	0	-11.55	19.6	19.1	19.8
209	20211031BS01	1	UU试验	17.3	4.16	201	0	-3	21	873.4	0	21.9	18.55	559.5	187	0	0	1	1	1	23.19	15.61	739.5	180	4.11	581.25	279.75	0	387.5	366.5	0.26	0	-11.6	19.6	19.1	19.8
210	20211031BS01	1	UU试验	17.38	4.17	201	0	-3	21	876	0	21.9	18.66	561.2	187	0	0	1	1	1	23.33	15.69	741.2	180	4.12	582.1	280.6	0	388.1	367.1	0.26	0	-11.67	19.6	19.1	19.8
211	20211031BS01	1	UU试验	17.47	4.18	201	0	-3	21	876	0	21.9	18.73	558.3	187	0	0	1	1	1	23.41	15.69	738.3	180	4.1	580.65	279.15	0	387.1	366.1	0.26	0	-11.71	19.6	19.1	19.8
212	20211031BS01	1	UU试验	17.55	4.19	201	0	-3	21	878.5	0	21.9	18.84	559.9	187	0	0	1	1	1	23.55	15.69	739.9	180	4.11	581.45	279.95	0	387.6	366.6	0.26	0	-11.78	19.6	19.1	19.8
213	20211031BS01	1	UU试验	17.63	4.2	201	0	-3	21	880.2	0	21.9	18.91	561	187	0	0	1	1	1	23.64	15.69	741	180	4.12	582	280.5	0	388	367	0.26	0	-11.82	19.6	19.1	19.8
214	20211031BS01	1	UU试验	17.72	4.21	201	0	-3	21	882	0	21.9	19.02	562.1	187	0	0	1	1	1	23.78	15.76	742.1	180	4.12	582.55	281.05	0	388.4	367.4	0.26	0	-11.89	19.6	19.1	19.8
215	20211031BS01	1	UU试验	17.8	4.22	201	0	-3	21	883.7	0	21.9	19.09	560.7	187	0	0	1	1	1	23.86	15.76	740.7	180	4.12	581.85	280.35	0	387.9	366.9	0.26	0	-11.93	19.6	19.1	19.8
216	20211031BS01	1	UU试验	17.88	4.23	201	0	-3	21	884.5	0	21.9	19.2	561.2	187	0	0	1	1	1	24	15.83	741.2	180	4.12	582.1	280.6	0	388.1	367.1	0.26	0	-12	19.6	19.1	19.8
217	20211031BS01	1	UU试验	17.97	4.24	201	0	-3	21	886.2	0	21.9	19.27	559.8	187	0	0	1	1	1	24.09	15.83	739.8	180	4.11	581.4	279.9	0	387.6	366.6	0.26	0	-12.05	19.6	19.1	19.8
218	20211031BS01	1	UU试验	18.05	4.25	201	0	-3	21	887.9	0	21.9	19.37	560.9	187	0	0	1	1	1	24.21	15.83	740.9	180	4.12	581.95	280.45	0	388	367	0.26	0	-12.11	19.6	19	19.7
219	20211031BS01	1	UU试验	18.13	4.26	201	0	-3	21	888.8	0	21.9	19.45	561.5	187	0	0	1	1	1	24.31	15.83	741.5	180	4.12	582.25	280.75	0	388.2	367.2	0.26	0	-12.16	19.6	19.1	19.8
220	20211031BS01	1	UU试验	18.22	4.27	201	0	-3	21	889.7	0	21.9	19.55	562	187	0	0	1	1	1	24.44	15.9	742	180	4.12	582.5	281	0	388.3	367.3	0.26	0	-12.22	19.6	19.1	19.8
221	20211031BS01	1	UU试验	18.3	4.28	201	0	-3	21	890.5	0	21.9	19.62	560.1	187	0	0	1	1	1	24.52	15.9	740.1	180	4.11	581.55	280.05	0	387.7	366.7	0.26	0	-12.26	19.6	19.1	19.8
222	20211031BS01	1	UU试验	18.38	4.29	201	0	-3	21	892.2	0	21.9	19.72	561.1	187	0	0	1	1	1	24.65	15.9	741.1	180	4.12	582.05	280.55	0	388	367	0.26	0	-12.33	19.6	19.1	19.8
223	20211031BS01	1	UU试验	18.47	4.3	201	0	-3	21	892.2	0	21.9	19.79	561.1	187	0	0	1	1	1	24.74	15.97	741.1	180	4.12	582.05	280.55	0	388	367	0.26	0	-12.37	19.6	19.1	19.8
224	20211031BS01	1	UU试验	18.55	4.31	201	0	-3	21	892.2	0	21.9	19.89	558.7	187	0	0	1	1	1	24.86	15.97	738.7	180	4.1	580.85	279.35	0	387.2	366.2	0.26	0	-12.43	19.6	19.1	19.8
225	20211031BS01	1	UU试验	18.63	4.32	201	0	-3	21	893.1	0	21.9	19.96	559.2	187	0	0	1	1	1	24.95	15.97	739.2	180	4.11	581.1	279.6	0	387.4	366.4	0.26	0	-12.48	19.6	19.1	19.8
226	20211031BS01	1	UU试验	18.72	4.33	201	0	-3	21	893.9	0	21.9	20.06	559.7	187	0	0	1	1	1	25.08	16.04	739.7	180	4.11	581.35	279.85	0	387.6	366.6	0.26	0	-12.54	19.6	19.1	19.8
227	20211031BS01	1	UU试验	18.8	4.34	201	0	-3	21	894.8	0	21.9	20.13	557.9	187	0	0	1	1	1	25.16	16.04	737.9	180	4.1	580.45	278.95	0	387	366	0.26	0	-12.58	19.6	19.1	19.8
228	20211031BS01	1	UU试验	18.88	4.35	201	0	-3	21	896.5	0	21.9	20.24	558.9	187	0	0	1	1	1	25.3	16.04	738.9	180	4.1	580.95	279.45	0	387.3	366.3	0.26	0	-12.65	19.6	19.1	19.8
229	20211031BS01	1	UU试验	18.97	4.36	201	0	-3	21	897.4	0	21.9	20.3	559.5	187	0	0	1	1	1	25.38	16.11	739.5	180	4.11	581.25	279.75	0	387.5	366.5	0.26	0	-12.69	19.6	19.1	19.8
230	20211031BS01	1	UU试验	19.05	4.36	201	0	-3	21	898.2	0	21.9	20.41	557.5	187	0	0	1	1	1	25.51	16.11	737.5	180	4.1	580.25	278.75	0	386.8	365.8	0.26	0	-12.76	19.6	19.1	19.8
231	20211031BS01	1	UU试验	19.13	4.37	201	0	-3	21	898.2	0	21.9	20.48	557.5	187	0	0	1	1	1	25.6	16.11	737.5	180	4.1	580.25	278.75	0	386.8	365.8	0.26	0	-12.8	19.6	19.1	19.8
232	20211031BS01	1	UU试验	19.22	4.38	201	0	-3	21	899.1	0	21.9	20.58	558.1	187	0	0	1	1	1	25.73	16.18	738.1	180	4.1	580.55	279.05	0	387	366	0.26	0	-12.87	19.6	19.1	19.8
233	20211031BS01	1	UU试验	19.3	4.39	201	0	-3	21	899.9	0	21.9	20.65	556.2	187	0	0	1	1	1	25.81	16.18	736.2	180	4.09	579.6	278.1	0	386.4	365.4	0.27	0	-12.91	19.6	19.1	19.8
234	20211031BS01	1	UU试验	19.38	4.4	201	0	-3	21	900.8	0	21.9	20.75	556.7	187	0	0	1	1	1	25.94	16.18	736.7	180	4.09	579.85	278.35	0	386.6	365.6	0.27	0	-12.97	19.6	19.1	19.8
235	20211031BS01	1	UU试验	19.47	4.41	201	0	-3	21	901.6	0	21.9	20.82	557.2	187	0	0	1	1	1	26.03	16.25	737.2	180	4.1	580.1	278.6	0	386.7	365.7	0.27	0	-13.02	19.6	19.1	19.8
236	20211031BS01	1	UU试验	19.55	4.42	201	0	-3	21	902.5	0	21.9	20.92	555.4	187	0	0	1	1	1	26.15	16.25	735.4	180	4.09	579.2	277.7	0	386.1	365.1	0.27	0	-13.08	19.6	19.1	19.8
237	20211031BS01	1	UU试验	19.63	4.43	201	0	-3	21	903.3	0	21.9	20.99	555.9	187	0	0	1	1	1	26.24	16.25	735.9	180	4.09	579.45	277.95	0	386.3	365.3	0.27	0	-13.12	19.6	19.1	19.8
238	20211031BS01	1	UU试验	19.72	4.44	201	0	-2	21	904.2	0	21.9	21.09	556.4	187	0	0	1	1	1	26.36	16.32	736.4	180	4.09	579.7	278.2	0	386.5	365.5	0.27	0	-13.18	19.6	19.1	19.8
239	20211031BS01	1	UU试验	19.8	4.45	201	0	-3	21	905.1	0	21.9	21.16	554.6	187	0	0	1	1	1	26.45	16.32	734.6	180	4.08	578.8	277.3	0	385.9	364.9	0.27	0	-13.23	19.6	19.1	19.8
240	20211031BS01	1	UU试验	19.88	4.46	201	0	-3	21	905.9	0	21.9	21.26	555.1	187	0	0	1	1	1	26.57	16.32	735.1	180	4.08	579.05	277.55	0	386	365	0.27	0	-13.29	19.6	19.1	19.8
241	20211031BS01	1	UU试验	19.97	4.47	201	0	-3	21	906.8	0	21.9	21.33	555.6	187	0	0	1	1	1	26.66	16.39	735.6	180	4.09	579.3	277.8	0	386.2	365.2	0.27	0	-13.33	19.6	19.1	19.8
242	20211031BS01	1	UU试验	20.05	4.48	201	0	-3	21	907.6	0	21.9	21.43	553.8	187	0	0	1	1	1	26.79	16.39	733.8	180	4.08	578.4	276.9	0	385.6	364.6	0.27	0	-13.4	19.6	19.1	19.8
243	20211031BS01	1	UU试验	20.13	4.49	201	0	-3	21	908.5	0	21.9	21.5	554.3	187	0	0	1	1	1	26.88	16.39	734.3	180	4.08	578.65	277.15	0	385.8	364.8	0.27	0	-13.44	19.6	19.1	19.8
244	20211031BS01	1	UU试验	20.22	4.5	201	0	-2	21	910.2	0	21.9	21.6	555.3	187	0	0	1	1	1	27	16.47	735.3	180	4.09	579.15	277.65	0	386.1	365.1	0.27	0	-13.5	19.6	19.1	19.8
245	20211031BS01	1	UU试验	20.3	4.51	201	0	-3	21	911	0	21.9	21.67	553.1	187	0	0	1	1	1	27.09	16.47	733.1	180	4.07	578.05	276.55	0	385.4	364.4	0.27	0	-13.55	19.6	19.1	19.8
246	20211031BS01	1	UU试验	20.38	4.51	201	0	-3	21	911.9	0	21.9	21.77	553.7	187	0	0	1	1	1	27.21	16.47	733.7	180	4.08	578.35	276.85	0	385.6	364.6	0.27	0	-13.61	19.6	19.1	19.8
247	20211031BS01	1	UU试验	20.47	4.52	201	0	-3	21	912.8	0	21.9	21.84	554.2	187	0	0	1	1	1	27.3	16.54	734.2	180	4.08	578.6	277.1	0	385.7	364.7	0.27	0	-13.65	19.6	19.1	19.8
248	20211031BS01	1	UU试验	20.55	4.53	201	0	-2	22	913.6	0	21.9	21.94	552.4	187	0	0	1	1	1	27.43	16.54	731.4	179	4.09	577.7	276.2	0	385.1	363.1	0.27	0	-13.72	19.6	19.1	19.8
249	20211031BS01	1	UU试验	20.63	4.54	201	0	-3	21	915.3	0	21.9	22.01	553.4	187	0	0	1	1	1	27.51	16.54	733.4	180	4.07	578.2	276.7	0	385.5	364.5	0.27	0	-13.76	19.6	19.1	19.8
250	20211031BS01	1	UU试验	20.72	4.55	201	0	-3	21	917	0	21.9	22.12	554.4	187	0	0	1	1	1	27.65	16.61	734.4	180	4.08	578.7	277.2	0	385.8	364.8	0.27	0	-13.83	19.6	19.1	19.8
251	20211031BS01	1	UU试验	20.8	4.56	202	0	-2	22	917.9	0	21.9	22.19	552.6	187	0	0	1	1	1	27.74	16.61	732.6	180	4.07	579.3	276.3	0	386.2	364.2	0.27	0	-13.87	19.6	19.1	19.8
252	20211031BS01	1	UU试验	20.88	4.57	202	0	-2	22	919.6	0	21.9	22.3	553.6	187	0	0	1	1	1	27.88	16.61	733.6	180	4.08	579.8	276.8	0	386.5	364.5	0.27	0	-13.94	19.6	19.1	19.8
253	20211031BS01	1	UU试验	20.97	4.58	201	0	-3	21	919.6	0	21.9	22.38	553.6	187	0	0	1	1	1	27.98	16.68	733.6	180	4.08	578.3	276.8	0	385.5	364.5	0.27	0	-13.99	19.6	19.1	19.8
254	20211031BS01	1	UU试验	21.05	4.59	201	0	-3	22	921.3	0	21.9	22.48	552.3	187	0	0	1	1	1	28.1	16.68	731.3	179	4.09	577.65	276.15	0	385.1	363.1	0.27	0	-14.05	19.6	19.1	19.8
255	20211031BS01	1	UU试验	21.13	4.6	201	0	-3	21	923	0	21.9	22.55	553.4	187	0	0	1	1	1	28.19	16.68	733.4	180	4.07	578.2	276.7	0	385.5	364.5	0.27	0	-14.1	19.6	19.1	19.8
256	20211031BS01	1	UU试验	21.22	4.61	201	0	-3	22	924.7	0	21.9	22.66	554.4	187	0	0	1	1	1	28.33	16.76	733.4	179	4.1	578.7	277.2	0	385.8	363.8	0.27	0	-14.17	19.6	19.1	19.8
257	20211031BS01	1	UU试验	21.3	4.62	202	0	-2	22	925.6	0	21.9	22.73	552.3	187	0	0	1	1	1	28.41	16.76	732.3	180	4.07	579.15	276.15	0	386.1	364.1	0.27	0	-14.21	19.6	19.1	19.8
258	20211031BS01	1	UU试验	21.38	4.62	201	0	-3	22	926.4	0	21.9	22.84	552.7	187	0	0	1	1	1	28.55	16.83	731.7	179	4.09	577.85	276.35	0	385.2	363.2	0.27	0	-14.28	19.6	19.1	19.8
259	20211031BS01	1	UU试验	21.47	4.63	201	0	-3	22	927.3	0	21.9	22.92	551	187	0	0	1	1	1	28.65	16.83	730	179	4.08	577	275.5	0	384.7	362.7	0.27	0	-14.33	19.6	19.1	19.8
260	20211031BS01	1	UU试验	21.55	4.64	201	0	-3	22	929	0	21.9	23.02	552	187	0	0	1	1	1	28.78	16.83	731	179	4.08	577.5	276	0	385	363	0.27	0	-14.39	19.6	19.1	19.8
261	20211031BS01	1	UU试验	21.63	4.65	201	0	-3	22	930.7	0	21.9	23.1	553	187	0	0	1	1	1	28.88	16.9	732	179	4.09	578	276.5	0	385.3	363.3	0.27	0	-14.44	19.6	19.1	19.8
262	20211031BS01	1	UU试验	21.72	4.66	201	0	-3	22	931.6	0	21.9	23.21	551.2	187	0	0	1	1	1	29.01	16.9	730.2	179	4.08	577.1	275.6	0	384.7	362.7	0.27	0	-14.51	19.6	19.1	19.8
263	20211031BS01	1	UU试验	21.8	4.67	201	0	-3	22	933.3	0	21.9	23.27	552.2	187	0	0	1	1	1	29.09	16.9	731.2	179	4.08	577.6	276.1	0	385.1	363.1	0.27	0	-14.55	19.6	19.1	19.8
264	20211031BS01	1	UU试验	21.88	4.68	201	0	-3	22	934.1	0	21.9	23.39	552.7	187	0	0	1	1	1	29.24	16.97	731.7	179	4.09	577.85	276.35	0	385.2	363.2	0.27	0	-14.62	19.6	19.1	19.8
265	20211031BS01	1	UU试验	21.97	4.69	201	0	-3	22	935.9	0	21.9	23.46	551.5	187	0	0	1	1	1	29.33	16.97	730.5	179	4.08	577.25	275.75	0	384.8	362.8	0.27	0	-14.67	19.6	19.1	19.8
266	20211031BS01	1	UU试验	22.05	4.7	201	0	-3	22	937.6	0	21.9	23.57	552.5	187	0	0	1	1	1	29.46	17.05	731.5	179	4.09	577.75	276.25	0	385.2	363.2	0.27	0	-14.73	19.6	19.1	19.8
267	20211031BS01	1	UU试验	22.13	4.7	201	0	-3	22	937.6	0	21.9	23.64	549.9	187	0	0	1	1	1	29.55	17.05	728.9	179	4.07	576.45	274.95	0	384.3	362.3	0.27	0	-14.78	19.6	19.1	19.8
268	20211031BS01	1	UU试验	22.22	4.71	201	0	-3	22	940.1	0	21.9	23.75	551.4	187	0	0	1	1	1	29.69	17.05	730.4	179	4.08	577.2	275.7	0	384.8	362.8	0.27	0	-14.85	19.6	19.1	19.8
269	20211031BS01	1	UU试验	22.3	4.72	201	0	-3	22	941.8	0	21.9	23.82	552.4	187	0	0	1	1	1	29.78	17.12	731.4	179	4.09	577.7	276.2	0	385.1	363.1	0.27	0	-14.89	19.6	19	19.8
270	20211031BS01	1	UU试验	22.38	4.73	201	0	-3	22	944.4	0	21.9	23.93	551.6	187	0	0	1	1	1	29.91	17.12	730.6	179	4.08	577.3	275.8	0	384.9	362.9	0.27	0	-14.96	19.6	19.1	19.8
271	20211031BS01	1	UU试验	22.47	4.74	201	0	-3	22	944.4	0	21.9	24	551.6	187	0	0	1	1	1	30	17.12	730.6	179	4.08	577.3	275.8	0	384.9	362.9	0.27	0	-15	19.6	19.1	19.8
272	20211031BS01	1	UU试验	22.55	4.75	201	0	-2	22	945.3	0	21.9	24.11	552.2	187	0	0	1	1	1	30.14	17.19	731.2	179	4.08	577.6	276.1	0	385.1	363.1	0.27	0	-15.07	19.6	19.1	19.8
273	20211031BS01	1	UU试验	22.63	4.76	201	0	-2	22	946.1	0	23.7	24.17	550.4	187	0	0	1	1	1	30.21	17.19	729.4	179	4.07	576.7	275.2	0	384.5	362.5	0.27	0	-15.11	19.6	19.1	19.8
274	20211031BS01	1	UU试验	22.72	4.77	201	0	-3	22	947.8	0	21.9	24.28	551.4	187	0	0	1	1	1	30.35	17.27	730.4	179	4.08	577.2	275.7	0	384.8	362.8	0.27	0	-15.18	19.6	19.1	19.8
275	20211031BS01	1	UU试验	22.8	4.77	201	0	-2	22	949.5	0	23.7	24.35	549.8	187	0	0	1	1	1	30.44	17.27	728.8	179	4.07	576.4	274.9	0	384.3	362.3	0.27	0	-15.22	19.6	19.1	19.8
276	20211031BS01	1	UU试验	22.88	4.78	201	0	-2	22	950.4	0	21.9	24.45	550.3	187	0	0	1	1	1	30.56	17.27	729.3	179	4.07	576.65	275.15	0	384.4	362.4	0.27	0	-15.28	19.6	19.1	19.8
277	20211031BS01	1	UU试验	22.97	4.79	201	0	-3	22	951.2	0	21.9	24.52	550.8	187	0	0	1	1	1	30.65	17.34	729.8	179	4.08	576.9	275.4	0	384.6	362.6	0.27	0	-15.33	19.6	19.1	19.8
278	20211031BS01	1	UU试验	23.05	4.8	201	0	-3	22	952.1	0	21.9	24.63	549.1	187	0	0	1	1	1	30.79	17.34	728.1	179	4.07	576.05	274.55	0	384	362	0.27	0	-15.4	19.6	19.1	19.8
279	20211031BS01	1	UU试验	23.13	4.81	201	0	-3	22	954.7	0	21.9	24.69	550.6	187	0	0	1	1	1	30.86	17.34	729.6	179	4.08	576.8	275.3	0	384.5	362.5	0.27	0	-15.43	19.6	19.1	19.8
280	20211031BS01	1	UU试验	23.22	4.82	201	0	-2	22	954.7	0	23.7	24.8	550.6	187	0	0	1	1	1	31	17.41	729.6	179	4.08	576.8	275.3	0	384.5	362.5	0.27	0	-15.5	19.6	19.1	19.8
281	20211031BS01	1	UU试验	23.3	4.83	201	0	-3	22	954.7	0	21.9	24.86	548.4	187	0	0	1	1	1	31.08	17.41	727.4	179	4.06	575.7	274.2	0	383.8	361.8	0.27	0	-15.54	19.6	19.1	19.8
282	20211031BS01	1	UU试验	23.38	4.84	201	0	-3	22	955.5	0	21.9	24.97	548.8	187	0	0	1	1	1	31.21	17.41	727.8	179	4.07	575.9	274.4	0	383.9	361.9	0.27	0	-15.61	19.6	19.1	19.8
283	20211031BS01	1	UU试验	23.47	4.84	201	0	-2	22	956.4	0	23.7	25.04	549.3	187	0	0	1	1	1	31.3	17.49	728.3	179	4.07	576.15	274.65	0	384.1	362.1	0.27	0	-15.65	19.6	19.1	19.8
284	20211031BS01	1	UU试验	23.55	4.85	201	0	-3	22	957.2	0	21.9	25.14	547.3	187	0	0	1	1	1	31.43	17.49	726.3	179	4.06	575.15	273.65	0	383.4	361.4	0.27	0	-15.72	19.6	19.1	19.8
285	20211031BS01	1	UU试验	23.63	4.86	201	0	-3	22	957.2	0	21.9	25.21	547.3	187	0	0	1	1	1	31.51	17.49	726.3	179	4.06	575.15	273.65	0	383.4	361.4	0.27	0	-15.76	19.6	19.1	19.8
286	20211031BS01	1	UU试验	23.72	4.87	201	0	-2	22	958.1	0	23.7	25.32	547.8	187	0	0	1	1	1	31.65	17.56	726.8	179	4.06	575.4	273.9	0	383.6	361.6	0.27	0	-15.83	19.6	19.1	19.8
287	20211031BS01	1	UU试验	23.8	4.88	201	0	-3	22	959.8	0	21.9	25.39	546.6	187	0	0	1	1	1	31.74	17.56	725.6	179	4.05	574.8	273.3	0	383.2	361.2	0.27	0	-15.87	19.6	19.1	19.8
288	20211031BS01	1	UU试验	23.88	4.89	201	0	-2	22	960.7	0	23.7	25.49	547.1	187	0	0	1	1	1	31.86	17.64	726.1	179	4.06	575.05	273.55	0	383.4	361.4	0.27	0	-15.93	19.6	19.1	19.8
289	20211031BS01	1	UU试验	23.97	4.9	201	0	-3	22	960.7	0	21.9	25.56	544.6	187	0	0	1	1	1	31.95	17.64	723.6	179	4.04	573.8	272.3	0	382.5	360.5	0.27	0	-15.98	19.6	19.1	19.8
290	20211031BS01	1	UU试验	24.05	4.9	201	0	-3	22	961.5	0	21.9	25.66	545.1	187	0	0	1	1	1	32.08	17.64	724.1	179	4.05	574.05	272.55	0	382.7	360.7	0.27	0	-16.04	19.6	19	19.7
291	20211031BS01	1	UU试验	24.13	4.91	201	0	-3	22	962.4	0	21.9	25.73	545.6	187	0	0	1	1	1	32.16	17.71	724.6	179	4.05	574.3	272.8	0	382.9	360.9	0.27	0	-16.08	19.6	19.1	19.8
292	20211031BS01	1	UU试验	24.22	4.92	201	0	-2	22	963.2	0	23.7	25.79	543.9	187	0	0	1	1	1	32.24	17.71	722.9	179	4.04	573.45	271.95	0	382.3	360.3	0.27	0	-16.12	19.6	19.1	19.8
293	20211031BS01	1	UU试验	24.3	4.93	201	0	-3	22	964.1	0	21.9	25.89	544.4	187	0	0	1	1	1	32.36	17.71	723.4	179	4.04	573.7	272.2	0	382.5	360.5	0.27	0	-16.18	19.6	19.1	19.8
294	20211031BS01	1	UU试验	24.38	4.94	201	0	-2	22	964.9	0	23.7	25.97	544.8	187	0	0	1	1	1	32.46	17.79	723.8	179	4.04	573.9	272.4	0	382.6	360.6	0.27	0	-16.23	19.6	19.1	19.8
295	20211031BS01	1	UU试验	24.47	4.95	201	0	-2	22	966.6	0	23.7	26.07	543.3	187	0	0	1	1	1	32.59	17.79	722.3	179	4.04	573.15	271.65	0	382.1	360.1	0.27	0	-16.3	19.6	19.1	19.8
296	20211031BS01	1	UU试验	24.55	4.95	201	0	-2	22	967.5	0	23.7	26.13	543.8	187	0	0	1	1	1	32.66	17.79	722.8	179	4.04	573.4	271.9	0	382.3	360.3	0.27	0	-16.33	19.6	19.1	19.8
297	20211031BS01	1	UU试验	24.63	4.96	201	0	-2	22	968.4	0	23.7	26.24	544.4	187	0	0	1	1	1	32.8	17.86	723.4	179	4.04	573.7	272.2	0	382.5	360.5	0.27	0	-16.4	19.6	19.1	19.8
298	20211031BS01	1	UU试验	24.72	4.97	200	0	-3	22	968.4	0	21.9	26.31	542.2	187	0	0	1	1	1	32.89	17.86	720.2	178	4.05	571.1	271.1	0	380.7	358.7	0.27	0	-16.45	19.6	19.1	19.8
299	20211031BS01	1	UU试验	24.8	4.98	201	0	-2	22	970.1	0	23.7	26.4	543.2	187	0	0	1	1	1	33	17.94	722.2	179	4.03	573.1	271.6	0	382.1	360.1	0.27	0	-16.5	19.6	19.1	19.8
300	20211031BS01	1	UU试验	24.88	4.99	201	0	-2	22	970.1	0	23.7	26.47	540.7	187	0	0	1	1	1	33.09	17.94	719.7	179	4.02	571.85	270.35	0	381.2	359.2	0.27	0	-16.55	19.6	19.1	19.8
301	20211031BS01	1	UU试验	24.97	5	201	0	-3	22	971.8	0	21.9	26.57	541.7	187	0	0	1	1	1	33.21	17.94	720.7	179	4.03	572.35	270.85	0	381.6	359.6	0.27	0	-16.61	19.6	19.1	19.8
302	20211031BS01	1	UU试验	25.05	5	201	0	-3	22	972.6	0	21.9	26.64	542.1	187	0	0	1	1	1	33.3	18.01	721.1	179	4.03	572.55	271.05	0	381.7	359.7	0.27	0	-16.65	19.6	19.1	19.8
303	20211031BS01	1	UU试验	25.13	5.01	201	0	-2	22	974.3	0	23.7	26.74	541	187	0	0	1	1	1	33.43	18.01	720	179	4.02	572	270.5	0	381.3	359.3	0.27	0	-16.72	19.6	19.1	19.8
