# Supplementary material for: Effect of freeze‒thaw cycles on root–Soil composite mechanical properties and slope stability
Source: PLoS One. 2024 Apr 25;19(4):e0302409. doi: 10.1371/journal.pone.0302409 (PMC11045164; doi:10.1371/journal.pone.0302409)
Supplement: S1 File — (ZIP) [file pone.0302409.s001.zip › Original data/original data/三轴/200kpa/200kpa改/(D8G7,200kpa)20211103BS01_uu_1.xlsx]

## Sheet: _20211103BS01_uu_1
ID	GCID	SpecimenID	TstMode	TimeMin	Squareroot	WeiYa	wytb	FanYa1	KongYa	CR	fytb	TiBian	ZhouXWeiYi	Q1dQ3	TargetWY	TargetFY1	TargetZYLC	TargetStrainSpd	TargetSYWD	TargetZTWD	E1	TuArea	Q11	Q31	Q11cQ31	HalfQ1pQ3	HalfQ1dQ3	Saturation	HalfQ11pQ31	Q1	K0	Ev	Er	sywd	ttwd	ztwd
1	20211103BS01	1	UU试验	0	0	196	0	16	0	0	0	7.3	0	16.2	187	0	0	1	1	1	0	12	0	0	0	0	0	0	0	0	0	0	0	19.6	19.2	20
2	20211103BS01	1	UU试验	0.08	0.29	197	0	-3	6	37.6	0	7.3	0.03	31.3	187	0	0	1	1	1	0.04	12	222.3	191	1.16	311.15	15.65	0	207.4	201.4	0.86	0	-0.02	19.6	19.2	20
3	20211103BS01	1	UU试验	0.13	0.37	197	0	-3	6	44.5	0	7.3	0.07	37.1	187	0	0	1	1	1	0.09	12	228.1	191	1.19	314.05	18.55	0	209.4	203.4	0.84	0	-0.05	19.6	19.2	20.1
4	20211103BS01	1	UU试验	0.23	0.48	197	0	-3	6	59.9	0	7.3	0.17	49.9	187	0	0	1	1	1	0.21	12	240.9	191	1.26	320.45	24.95	0	213.6	207.6	0.8	0	-0.11	19.6	19.2	20.1
5	20211103BS01	1	UU试验	0.28	0.53	198	0	-3	6	64.2	0	7.3	0.21	53.5	187	0	0	1	1	1	0.26	12.06	245.5	192	1.28	323.75	26.75	0	215.8	209.8	0.79	0	-0.13	19.7	19.2	20.1
6	20211103BS01	1	UU试验	0.37	0.61	198	0	-3	6	71.9	0	7.3	0.33	59.6	187	0	0	1	1	1	0.41	12.06	251.6	192	1.31	326.8	29.8	0	217.9	211.9	0.77	0	-0.21	19.7	19.3	20
7	20211103BS01	1	UU试验	0.42	0.65	197	0	-3	6	74.4	0	7.3	0.37	61.7	187	0	0	1	1	1	0.46	12.06	252.7	191	1.32	326.35	30.85	0	217.6	211.6	0.76	0	-0.23	19.6	19.2	20
8	20211103BS01	1	UU试验	0.5	0.71	198	0	-3	6	79.6	0	7.3	0.49	66	187	0	0	1	1	1	0.61	12.06	258	192	1.34	330	33	0	220	214	0.75	0	-0.31	19.7	19.2	20
9	20211103BS01	1	UU试验	0.58	0.76	198	0	-3	6	82.1	0	7.3	0.56	68.1	187	0	0	1	1	1	0.7	12.06	260.1	192	1.35	331.05	34.05	0	220.7	214.7	0.74	0	-0.35	19.6	19.2	20
10	20211103BS01	1	UU试验	0.67	0.82	198	0	-3	6	85.5	0	7.3	0.68	70.9	187	0	0	1	1	1	0.85	12.12	262.9	192	1.37	332.45	35.45	0	221.6	215.6	0.74	0	-0.43	19.6	19.2	20
11	20211103BS01	1	UU试验	0.75	0.87	197	0	-3	6	89.8	0	7.3	0.76	74.1	187	0	0	1	1	1	0.95	12.12	265.1	191	1.39	332.55	37.05	0	221.7	215.7	0.73	0	-0.48	19.7	19.2	20.1
12	20211103BS01	1	UU试验	0.83	0.91	197	0	-3	6	94.1	0	7.3	0.87	77.6	187	0	0	1	1	1	1.09	12.12	268.6	191	1.41	334.3	38.8	0	222.9	216.9	0.72	0	-0.55	19.6	19.2	20
13	20211103BS01	1	UU试验	0.92	0.96	198	0	-3	6	95	0	7.3	0.95	78.4	187	0	0	1	1	1	1.19	12.12	270.4	192	1.41	336.2	39.2	0	224.1	218.1	0.72	0	-0.6	19.7	19.3	20.1
14	20211103BS01	1	UU试验	1	1	198	0	-3	6	96.7	0	7.3	1.06	79.8	187	0	0	1	1	1	1.33	12.19	271.8	192	1.42	336.9	39.9	0	224.6	218.6	0.71	0	-0.67	19.7	19.3	20.1
15	20211103BS01	1	UU试验	1.08	1.04	197	0	-3	6	99.2	0	7.3	1.13	81.4	187	0	0	1	1	1	1.41	12.19	272.4	191	1.43	336.2	40.7	0	224.1	218.1	0.71	0	-0.71	19.6	19.2	20
16	20211103BS01	1	UU试验	1.17	1.08	198	0	-3	6	106.1	0	7.3	1.24	87	187	0	0	1	1	1	1.55	12.19	279	192	1.45	340.5	43.5	0	227	221	0.69	0	-0.78	19.7	19.3	20.1
17	20211103BS01	1	UU试验	1.25	1.12	198	0	-3	6	136	0	7.3	1.31	111.6	187	0	0	1	1	1	1.64	12.19	303.6	192	1.58	352.8	55.8	0	235.2	229.2	0.64	0	-0.82	19.7	19.2	20.1
18	20211103BS01	1	UU试验	1.33	1.15	198	0	-3	6	185.6	0	7.3	1.42	152.3	187	0	0	1	1	1	1.78	12.25	344.3	192	1.79	373.15	76.15	0	248.8	242.8	0.57	0	-0.89	19.7	19.2	20
19	20211103BS01	1	UU试验	1.42	1.19	199	0	-3	7	211.3	0	7.3	1.49	172.5	187	0	0	1	1	1	1.86	12.25	364.5	192	1.9	384.75	86.25	0	256.5	249.5	0.54	0	-0.93	19.7	19.3	20.1
20	20211103BS01	1	UU试验	1.5	1.22	198	0	-3	6	242.1	0	7.3	1.6	197.6	187	0	0	1	1	1	2	12.25	389.6	192	2.03	395.8	98.8	0	263.9	257.9	0.5	0	-1	19.7	19.2	20.1
21	20211103BS01	1	UU试验	1.58	1.26	198	0	-3	7	261.8	0	7.3	1.68	213.7	187	0	0	1	1	1	2.1	12.25	404.7	191	2.12	403.85	106.85	0	269.2	262.2	0.48	0	-1.05	19.7	19.3	20.1
22	20211103BS01	1	UU试验	1.67	1.29	198	0	-3	7	284.9	0	7.3	1.79	232.6	187	0	0	1	1	1	2.24	12.25	423.6	191	2.22	413.3	116.3	0	275.5	268.5	0.46	0	-1.12	19.7	19.3	20.1
23	20211103BS01	1	UU试验	1.75	1.32	198	0	-3	7	301.1	0	7.3	1.87	245.8	187	0	0	1	1	1	2.34	12.31	436.8	191	2.29	419.9	122.9	0	279.9	272.9	0.45	0	-1.17	19.7	19.3	20.1
24	20211103BS01	1	UU试验	1.83	1.35	198	0	-3	7	321.6	0	7.3	1.97	261.3	187	0	0	1	1	1	2.46	12.31	452.3	191	2.37	427.65	130.65	0	285.1	278.1	0.43	0	-1.23	19.7	19.3	20.1
25	20211103BS01	1	UU试验	1.92	1.38	197	0	-3	7	333.6	0	9.1	2.04	271	187	0	0	1	1	1	2.55	12.31	461	190	2.43	431	135.5	0	287.3	280.3	0.42	0	-1.27	19.7	19.3	20.1
26	20211103BS01	1	UU试验	2	1.41	198	0	-3	7	352.4	0	9.1	2.15	286.3	187	0	0	1	1	1	2.69	12.31	477.3	191	2.5	440.15	143.15	0	293.4	286.4	0.41	0	-1.35	19.7	19.3	20.1
27	20211103BS01	1	UU试验	2.08	1.44	199	0	-3	7	364.4	0	9.1	2.23	296	187	0	0	1	1	1	2.79	12.37	488	192	2.54	446.5	148	0	297.7	290.7	0.4	0	-1.4	19.7	19.3	20.1
28	20211103BS01	1	UU试验	2.17	1.47	198	0	-3	7	379.8	0	9.1	2.34	307	187	0	0	1	1	1	2.93	12.37	498	191	2.61	450.5	153.5	0	300.3	293.3	0.39	0	-1.47	19.7	19.3	20.1
29	20211103BS01	1	UU试验	2.25	1.5	199	0	-3	8	390.9	0	9.1	2.41	316	187	0	0	1	1	1	3.01	12.37	507	191	2.65	456.5	158	0	304.3	296.3	0.39	0	-1.51	19.7	19.3	20.1
30	20211103BS01	1	UU试验	2.33	1.53	199	0	-3	8	404.6	0	9.1	2.52	327.1	187	0	0	1	1	1	3.15	12.37	518.1	191	2.71	462.05	163.55	0	308	300	0.38	0	-1.58	19.7	19.3	20.1
31	20211103BS01	1	UU试验	2.42	1.55	199	0	-3	8	414	0	9.1	2.59	334.7	187	0	0	1	1	1	3.24	12.37	525.7	191	2.75	465.85	167.35	0	310.6	302.6	0.37	0	-1.62	19.7	19.2	20.1
32	20211103BS01	1	UU试验	2.5	1.58	198	0	-3	8	426	0	9.1	2.7	344.4	187	0	0	1	1	1	3.38	12.43	534.4	190	2.81	469.2	172.2	0	312.8	304.8	0.37	0	-1.69	19.7	19.3	20.1
33	20211103BS01	1	UU试验	2.58	1.61	198	0	-3	8	433.7	0	9.1	2.77	348.9	187	0	0	1	1	1	3.46	12.43	538.9	190	2.84	471.45	174.45	0	314.3	306.3	0.36	0	-1.73	19.7	19.3	20.1
34	20211103BS01	1	UU试验	2.67	1.63	198	0	-3	8	445.7	0	9.1	2.88	358.6	187	0	0	1	1	1	3.6	12.43	548.6	190	2.89	476.3	179.3	0	317.5	309.5	0.36	0	-1.8	19.7	19.3	20.1
35	20211103BS01	1	UU试验	2.75	1.66	199	0	-3	8	452.5	0	9.1	2.95	364	187	0	0	1	1	1	3.69	12.43	555	191	2.91	480.5	182	0	320.3	312.3	0.35	0	-1.85	19.7	19.3	20.1
36	20211103BS01	1	UU试验	2.83	1.68	199	0	-3	8	462.8	0	9.1	3.06	372.3	187	0	0	1	1	1	3.83	12.5	563.3	191	2.95	484.65	186.15	0	323.1	315.1	0.35	0	-1.92	19.7	19.3	20.1
37	20211103BS01	1	UU试验	2.92	1.71	199	0	-3	8	467.9	0	9.1	3.14	374.3	187	0	0	1	1	1	3.93	12.5	565.3	191	2.96	485.65	187.15	0	323.8	315.8	0.35	0	-1.97	19.7	19.3	20.1
38	20211103BS01	1	UU试验	3	1.73	198	0	-3	8	477.3	0	9.1	3.24	381.8	187	0	0	1	1	1	4.05	12.5	571.8	190	3.01	487.9	190.9	0	325.3	317.3	0.34	0	-2.03	19.7	19.3	20.1
39	20211103BS01	1	UU试验	3.08	1.76	198	0	-3	8	483.3	0	9.1	3.31	386.6	187	0	0	1	1	1	4.14	12.5	576.6	190	3.03	490.3	193.3	0	326.9	318.9	0.34	0	-2.07	19.7	19.3	20.1
40	20211103BS01	1	UU试验	3.17	1.78	199	0	-3	8	491.9	0	9.1	3.42	393.5	187	0	0	1	1	1	4.28	12.56	584.5	191	3.06	495.25	196.75	0	330.2	322.2	0.34	0	-2.14	19.7	19.3	20.1
41	20211103BS01	1	UU试验	3.25	1.8	199	0	-3	8	497	0	9.1	3.5	395.7	187	0	0	1	1	1	4.38	12.56	586.7	191	3.07	496.35	197.85	0	330.9	322.9	0.33	0	-2.19	19.7	19.3	20.1
42	20211103BS01	1	UU试验	3.33	1.83	199	0	-3	8	505.6	0	9.1	3.6	402.5	187	0	0	1	1	1	4.5	12.56	593.5	191	3.11	499.75	201.25	0	333.2	325.2	0.33	0	-2.25	19.7	19.3	20.1
43	20211103BS01	1	UU试验	3.42	1.85	199	0	-3	8	510.7	0	9.1	3.67	406.6	187	0	0	1	1	1	4.59	12.56	597.6	191	3.13	501.8	203.3	0	334.5	326.5	0.33	0	-2.3	19.7	19.3	20.1
44	20211103BS01	1	UU试验	3.5	1.87	198	0	-3	8	515.8	0	9.1	3.78	410.7	187	0	0	1	1	1	4.72	12.62	600.7	190	3.16	502.35	205.35	0	334.9	326.9	0.33	0	-2.36	19.7	19.3	20.1
45	20211103BS01	1	UU试验	3.58	1.89	199	0	-3	8	520.1	0	9.1	3.85	412.1	187	0	0	1	1	1	4.81	12.62	603.1	191	3.16	504.55	206.05	0	336.4	328.4	0.33	0	-2.4	19.7	19.3	20.1
46	20211103BS01	1	UU试验	3.67	1.91	199	0	-3	8	527	0	9.1	3.96	417.6	187	0	0	1	1	1	4.95	12.62	608.6	191	3.19	507.3	208.8	0	338.2	330.2	0.32	0	-2.48	19.7	19.3	20.1
47	20211103BS01	1	UU试验	3.75	1.94	199	0	-3	9	531.2	0	9.1	4.04	420.9	187	0	0	1	1	1	5.05	12.62	610.9	190	3.22	508.95	210.45	0	339.3	330.3	0.32	0	-2.53	19.7	19.3	20.1
48	20211103BS01	1	UU试验	3.83	1.96	199	0	-3	9	537.2	0	9.1	4.15	425.7	187	0	0	1	1	1	5.19	12.69	615.7	190	3.24	511.35	212.85	0	340.9	331.9	0.32	0	-2.6	19.7	19.3	20.1
49	20211103BS01	1	UU试验	3.92	1.98	198	0	-3	8	540.6	0	9.1	4.23	426	187	0	0	1	1	1	5.29	12.69	616	190	3.24	510	213	0	340	332	0.32	0	-2.65	19.7	19.3	20.1
50	20211103BS01	1	UU试验	4	2	200	0	-3	9	546.6	0	9.1	4.35	430.7	187	0	0	1	1	1	5.44	12.69	621.7	191	3.25	515.35	215.35	0	343.6	334.6	0.32	0	-2.72	19.7	19.3	20.1
51	20211103BS01	1	UU试验	4.08	2.02	199	0	-3	9	550.9	0	9.1	4.42	434.1	187	0	0	1	1	1	5.53	12.69	624.1	190	3.28	515.55	217.05	0	343.7	334.7	0.31	0	-2.77	19.7	19.3	20.1
52	20211103BS01	1	UU试验	4.17	2.04	199	0	-3	8	556.9	0	9.1	4.54	438.8	187	0	0	1	1	1	5.68	12.75	629.8	191	3.3	517.9	219.4	0	345.3	337.3	0.31	0	-2.84	19.7	19.3	20.1
53	20211103BS01	1	UU试验	4.25	2.06	199	0	-3	9	561.2	0	9.1	4.62	440.2	187	0	0	1	1	1	5.78	12.75	630.2	190	3.32	518.6	220.1	0	345.7	336.7	0.31	0	-2.89	19.7	19.3	20.1
54	20211103BS01	1	UU试验	4.33	2.08	199	0	-3	9	567.2	0	9.1	4.73	444.9	187	0	0	1	1	1	5.91	12.75	634.9	190	3.34	520.95	222.45	0	347.3	338.3	0.31	0	-2.96	19.7	19.3	20.1
55	20211103BS01	1	UU试验	4.42	2.1	199	0	-3	9	571.4	0	9.1	4.81	448.2	187	0	0	1	1	1	6.01	12.75	638.2	190	3.36	522.6	224.1	0	348.4	339.4	0.31	0	-3.01	19.7	19.3	20.1
56	20211103BS01	1	UU试验	4.5	2.12	199	0	-3	9	575.7	0	9.1	4.92	451.5	187	0	0	1	1	1	6.15	12.81	641.5	190	3.38	524.25	225.75	0	349.5	340.5	0.31	0	-3.08	19.7	19.3	20.1
57	20211103BS01	1	UU试验	4.58	2.14	199	0	-3	9	578.3	0	9.1	5	451.4	187	0	0	1	1	1	6.25	12.81	641.4	190	3.38	524.2	225.7	0	349.5	340.5	0.31	0	-3.13	19.7	19.3	20.1
58	20211103BS01	1	UU试验	4.67	2.16	200	0	-3	9	584.3	0	9.1	5.11	456.1	187	0	0	1	1	1	6.39	12.81	647.1	191	3.39	528.05	228.05	0	352	343	0.3	0	-3.2	19.7	19.3	20.1
59	20211103BS01	1	UU试验	4.75	2.18	199	0	-3	9	587.7	0	9.1	5.19	458.8	187	0	0	1	1	1	6.49	12.81	648.8	190	3.41	527.9	229.4	0	351.9	342.9	0.3	0	-3.25	19.7	19.3	20.1
60	20211103BS01	1	UU试验	4.83	2.2	199	0	-3	9	592.8	0	9.1	5.3	462.8	187	0	0	1	1	1	6.63	12.88	652.8	190	3.44	529.9	231.4	0	353.3	344.3	0.3	0	-3.32	19.7	19.3	20.1
61	20211103BS01	1	UU试验	4.92	2.22	199	0	-3	9	596.2	0	9.1	5.38	462.9	187	0	0	1	1	1	6.73	12.88	652.9	190	3.44	529.95	231.45	0	353.3	344.3	0.3	0	-3.37	19.7	19.3	20.1
62	20211103BS01	1	UU试验	5	2.24	199	0	-3	9	600.5	0	9.1	5.49	466.2	187	0	0	1	1	1	6.86	12.88	656.2	190	3.45	531.6	233.1	0	354.4	345.4	0.3	0	-3.43	19.7	19.3	20.1
63	20211103BS01	1	UU试验	5.08	2.25	199	0	-3	9	603.1	0	10.9	5.56	468.2	187	0	0	1	1	1	6.95	12.88	658.2	190	3.46	532.6	234.1	0	355.1	346.1	0.3	0	-3.48	19.7	19.3	20.1
64	20211103BS01	1	UU试验	5.17	2.27	200	0	-3	9	607.4	0	10.9	5.68	471.6	187	0	0	1	1	1	7.1	12.94	662.6	191	3.47	535.8	235.8	0	357.2	348.2	0.3	0	-3.55	19.7	19.3	20.1
65	20211103BS01	1	UU试验	5.25	2.29	200	0	-3	9	610.8	0	9.1	5.75	472	187	0	0	1	1	1	7.19	12.94	663	191	3.47	536	236	0	357.3	348.3	0.3	0	-3.6	19.7	19.3	20.1
66	20211103BS01	1	UU试验	5.33	2.31	199	0	-3	9	614.2	0	10.9	5.86	474.7	187	0	0	1	1	1	7.33	12.94	664.7	190	3.5	535.85	237.35	0	357.2	348.2	0.3	0	-3.67	19.7	19.3	20.1
67	20211103BS01	1	UU试验	5.42	2.33	199	0	-3	9	617.6	0	9.1	5.93	477.3	187	0	0	1	1	1	7.41	12.94	667.3	190	3.51	537.15	238.65	0	358.1	349.1	0.29	0	-3.71	19.7	19.3	20.1
68	20211103BS01	1	UU试验	5.5	2.35	199	0	-3	9	621.9	0	9.1	6.04	480.6	187	0	0	1	1	1	7.55	13	670.6	190	3.53	538.8	240.3	0	359.2	350.2	0.29	0	-3.78	19.7	19.3	20.1
69	20211103BS01	1	UU试验	5.58	2.36	199	0	-3	9	623.6	0	10.9	6.11	479.7	187	0	0	1	1	1	7.64	13	669.7	190	3.52	538.35	239.85	0	358.9	349.9	0.29	0	-3.82	19.7	19.3	20.1
70	20211103BS01	1	UU试验	5.67	2.38	199	0	-3	9	627.9	0	9.1	6.22	483	187	0	0	1	1	1	7.78	13	673	190	3.54	540	241.5	0	360	351	0.29	0	-3.89	19.7	19.3	20.1
71	20211103BS01	1	UU试验	5.75	2.4	200	0	-3	9	630.5	0	10.9	6.29	485	187	0	0	1	1	1	7.86	13	676	191	3.54	542.5	242.5	0	361.7	352.7	0.29	0	-3.93	19.7	19.3	20.1
72	20211103BS01	1	UU试验	5.83	2.42	200	0	-3	9	634.7	0	10.9	6.4	488.2	187	0	0	1	1	1	8	13.07	679.2	191	3.56	544.1	244.1	0	362.7	353.7	0.29	0	-4	19.7	19.3	20.1
73	20211103BS01	1	UU试验	5.92	2.43	199	0	-3	9	635.6	0	9.1	6.46	486.3	187	0	0	1	1	1	8.07	13.07	676.3	190	3.56	541.65	243.15	0	361.1	352.1	0.29	0	-4.04	19.7	19.3	20.1
74	20211103BS01	1	UU试验	6	2.45	199	0	-3	10	638.2	0	10.9	6.57	488.3	187	0	0	1	1	1	8.21	13.07	677.3	189	3.58	542.65	244.15	0	361.8	351.8	0.29	0	-4.11	19.7	19.3	20.1
75	20211103BS01	1	UU试验	6.08	2.47	199	0	-3	9	639	0	10.9	6.64	488.9	187	0	0	1	1	1	8.3	13.07	678.9	190	3.57	542.95	244.45	0	362	353	0.29	0	-4.15	19.7	19.3	20.1
76	20211103BS01	1	UU试验	6.17	2.48	199	0	-3	9	640.7	0	10.9	6.74	490.2	187	0	0	1	1	1	8.43	13.13	680.2	190	3.58	543.6	245.1	0	362.4	353.4	0.29	0	-4.22	19.7	19.3	20.1
77	20211103BS01	1	UU试验	6.25	2.5	200	0	-3	10	643.3	0	10.9	6.81	489.9	187	0	0	1	1	1	8.51	13.13	679.9	190	3.58	544.95	244.95	0	363.3	353.3	0.29	0	-4.26	19.7	19.3	20.1
78	20211103BS01	1	UU试验	6.33	2.52	200	0	-3	9	645	0	10.9	6.92	491.2	187	0	0	1	1	1	8.65	13.13	682.2	191	3.57	545.6	245.6	0	363.7	354.7	0.29	0	-4.33	19.7	19.3	20.1
79	20211103BS01	1	UU试验	6.42	2.53	200	0	-3	10	646.7	0	10.9	6.99	492.5	187	0	0	1	1	1	8.74	13.13	682.5	190	3.59	546.25	246.25	0	364.2	354.2	0.29	0	-4.37	19.7	19.3	20.1
80	20211103BS01	1	UU试验	6.5	2.55	200	0	-3	10	650.1	0	10.9	7.1	495.1	187	0	0	1	1	1	8.88	13.2	685.1	190	3.61	547.55	247.55	0	365	355	0.29	0	-4.44	19.7	19.3	20.1
81	20211103BS01	1	UU试验	6.58	2.57	200	0	-3	9	651.8	0	10.9	7.17	493.8	187	0	0	1	1	1	8.96	13.2	684.8	191	3.59	546.9	246.9	0	364.6	355.6	0.29	0	-4.48	19.7	19.3	20.1
82	20211103BS01	1	UU试验	6.67	2.58	200	0	-3	10	653.6	0	10.9	7.27	495.2	187	0	0	1	1	1	9.09	13.2	685.2	190	3.61	547.6	247.6	0	365.1	355.1	0.29	0	-4.55	19.7	19.3	20.1
83	20211103BS01	1	UU试验	6.75	2.6	200	0	-3	10	655.3	0	10.9	7.34	496.4	187	0	0	1	1	1	9.18	13.2	686.4	190	3.61	548.2	248.2	0	365.5	355.5	0.29	0	-4.59	19.7	19.3	20.1
84	20211103BS01	1	UU试验	6.83	2.61	200	0	-3	10	659.5	0	10.9	7.45	499.6	187	0	0	1	1	1	9.31	13.26	689.6	190	3.63	549.8	249.8	0	366.5	356.5	0.29	0	-4.66	19.7	19.3	20.1
85	20211103BS01	1	UU试验	6.92	2.63	201	0	-3	10	660.4	0	10.9	7.52	498	187	0	0	1	1	1	9.4	13.26	689	191	3.61	550.5	249	0	367	357	0.29	0	-4.7	19.7	19.3	20.1
86	20211103BS01	1	UU试验	7	2.65	200	0	-3	10	663.8	0	10.9	7.62	500.6	187	0	0	1	1	1	9.53	13.26	690.6	190	3.63	550.3	250.3	0	366.9	356.9	0.29	0	-4.77	19.7	19.3	20.1
87	20211103BS01	1	UU试验	7.08	2.66	200	0	-3	10	665.5	0	10.9	7.7	501.9	187	0	0	1	1	1	9.63	13.26	691.9	190	3.64	550.95	250.95	0	367.3	357.3	0.28	0	-4.82	19.7	19.3	20.1
88	20211103BS01	1	UU试验	7.17	2.68	200	0	-3	10	668.1	0	10.9	7.8	503.8	187	0	0	1	1	1	9.75	13.32	693.8	190	3.65	551.9	251.9	0	367.9	357.9	0.28	0	-4.88	19.7	19.3	20.1
89	20211103BS01	1	UU试验	7.25	2.69	200	0	-3	10	669.8	0	10.9	7.87	502.9	187	0	0	1	1	1	9.84	13.32	692.9	190	3.65	551.45	251.45	0	367.6	357.6	0.28	0	-4.92	19.7	19.3	20.1
90	20211103BS01	1	UU试验	7.33	2.71	200	0	-3	10	671.5	0	10.9	7.97	504.1	187	0	0	1	1	1	9.96	13.32	694.1	190	3.65	552.05	252.05	0	368	358	0.28	0	-4.98	19.7	19.3	20.1
91	20211103BS01	1	UU试验	7.42	2.72	199	0	-3	10	673.2	0	10.9	8.05	505.4	187	0	0	1	1	1	10.06	13.32	694.4	189	3.67	551.2	252.7	0	367.5	357.5	0.28	0	-5.03	19.7	19.3	20.1
92	20211103BS01	1	UU试验	7.5	2.74	200	0	-3	10	676.7	0	10.9	8.15	508	187	0	0	1	1	1	10.19	13.39	698	190	3.67	554	254	0	369.3	359.3	0.28	0	-5.1	19.7	19.3	20.1
93	20211103BS01	1	UU试验	7.58	2.75	200	0	-3	10	678.4	0	10.9	8.21	506.6	187	0	0	1	1	1	10.26	13.39	696.6	190	3.67	553.3	253.3	0	368.9	358.9	0.28	0	-5.13	19.7	19.3	20.1
94	20211103BS01	1	UU试验	7.67	2.77	200	0	-3	10	680.1	0	10.9	8.32	507.9	187	0	0	1	1	1	10.4	13.39	697.9	190	3.67	553.95	253.95	0	369.3	359.3	0.28	0	-5.2	19.7	19.3	20.1
95	20211103BS01	1	UU试验	7.75	2.78	201	0	-3	10	682.6	0	10.9	8.38	509.8	187	0	0	1	1	1	10.48	13.39	700.8	191	3.67	556.4	254.9	0	370.9	360.9	0.28	0	-5.24	19.7	19.3	20.1
96	20211103BS01	1	UU试验	7.83	2.8	200	0	-3	10	683.5	0	10.9	8.49	510.5	187	0	0	1	1	1	10.61	13.45	700.5	190	3.69	555.25	255.25	0	370.2	360.2	0.28	0	-5.31	19.7	19.3	20.1
97	20211103BS01	1	UU试验	7.92	2.81	200	0	-3	10	686.1	0	10.9	8.56	510.1	187	0	0	1	1	1	10.7	13.45	700.1	190	3.68	555.05	255.05	0	370	360	0.28	0	-5.35	19.7	19.3	20.1
98	20211103BS01	1	UU试验	8	2.83	200	0	-3	10	689.5	0	10.9	8.66	512.6	187	0	0	1	1	1	10.82	13.45	702.6	190	3.7	556.3	256.3	0	370.9	360.9	0.28	0	-5.41	19.7	19.3	20.1
99	20211103BS01	1	UU试验	8.08	2.84	200	0	-3	10	690.3	0	10.9	8.72	513.2	187	0	0	1	1	1	10.9	13.45	703.2	190	3.7	556.6	256.6	0	371.1	361.1	0.28	0	-5.45	19.7	19.3	20.1
100	20211103BS01	1	UU试验	8.17	2.86	200	0	-3	10	692.9	0	10.9	8.82	515.2	187	0	0	1	1	1	11.03	13.52	705.2	190	3.71	557.6	257.6	0	371.7	361.7	0.28	0	-5.52	19.7	19.3	20.1
101	20211103BS01	1	UU试验	8.25	2.87	200	0	-3	10	694.6	0	10.9	8.9	513.8	187	0	0	1	1	1	11.13	13.52	703.8	190	3.7	556.9	256.9	0	371.3	361.3	0.28	0	-5.57	19.7	19.3	20.1
102	20211103BS01	1	UU试验	8.33	2.89	201	0	-3	10	696.3	0	10.9	9	515	187	0	0	1	1	1	11.25	13.52	706	191	3.7	559	257.5	0	372.7	362.7	0.28	0	-5.63	19.7	19.3	20.1
103	20211103BS01	1	UU试验	8.42	2.9	201	0	-3	10	698	0	10.9	9.07	516.3	187	0	0	1	1	1	11.34	13.52	707.3	191	3.7	559.65	258.15	0	373.1	363.1	0.28	0	-5.67	19.7	19.3	20.1
104	20211103BS01	1	UU试验	8.5	2.92	200	0	-3	10	700.6	0	10.9	9.18	518.2	187	0	0	1	1	1	11.48	13.58	708.2	190	3.73	559.1	259.1	0	372.7	362.7	0.28	0	-5.74	19.7	19.3	20.1
105	20211103BS01	1	UU试验	8.58	2.93	200	0	-3	10	701.5	0	10.9	9.25	516.6	187	0	0	1	1	1	11.56	13.58	706.6	190	3.72	558.3	258.3	0	372.2	362.2	0.28	0	-5.78	19.7	19.3	20.1
106	20211103BS01	1	UU试验	8.67	2.94	201	0	-3	10	703.2	0	10.9	9.36	517.8	187	0	0	1	1	1	11.7	13.58	708.8	191	3.71	560.4	258.9	0	373.6	363.6	0.28	0	-5.85	19.7	19.3	20.1
107	20211103BS01	1	UU试验	8.75	2.96	200	0	-3	10	704.9	0	10.9	9.44	519.1	187	0	0	1	1	1	11.8	13.58	709.1	190	3.73	559.55	259.55	0	373	363	0.28	0	-5.9	19.7	19.3	20.1
108	20211103BS01	1	UU试验	8.83	2.97	200	0	-3	10	709.2	0	10.9	9.55	522.2	187	0	0	1	1	1	11.94	13.65	712.2	190	3.75	561.1	261.1	0	374.1	364.1	0.28	0	-5.97	19.7	19.3	20.1
109	20211103BS01	1	UU试验	8.92	2.99	201	0	-3	10	710.9	0	10.9	9.62	520.8	187	0	0	1	1	1	12.03	13.65	711.8	191	3.73	561.9	260.4	0	374.6	364.6	0.28	0	-6.02	19.7	19.3	20.1
110	20211103BS01	1	UU试验	9	3	200	0	-3	10	713.4	0	10.9	9.73	522.6	187	0	0	1	1	1	12.16	13.65	712.6	190	3.75	561.3	261.3	0	374.2	364.2	0.28	0	-6.08	19.7	19.3	20.1
111	20211103BS01	1	UU试验	9.08	3.01	200	0	-3	10	715.1	0	10.9	9.81	523.9	187	0	0	1	1	1	12.26	13.65	713.9	190	3.76	561.95	261.95	0	374.6	364.6	0.28	0	-6.13	19.7	19.3	20.1
112	20211103BS01	1	UU试验	9.17	3.03	201	0	-3	10	717.7	0	10.9	9.92	525.8	187	0	0	1	1	1	12.4	13.72	716.8	191	3.75	564.4	262.9	0	376.3	366.3	0.28	0	-6.2	19.7	19.3	20.1
113	20211103BS01	1	UU试验	9.25	3.04	200	0	-3	10	720.3	0	10.9	9.99	525	187	0	0	1	1	1	12.49	13.72	715	190	3.76	562.5	262.5	0	375	365	0.28	0	-6.25	19.7	19.3	20.1
114	20211103BS01	1	UU试验	9.33	3.06	200	0	-3	10	723.7	0	10.9	10.1	527.5	187	0	0	1	1	1	12.63	13.72	717.5	190	3.78	563.75	263.75	0	375.8	365.8	0.27	0	-6.32	19.7	19.3	20.1
115	20211103BS01	1	UU试验	9.42	3.07	200	0	-3	10	725.4	0	10.9	10.17	528.7	187	0	0	1	1	1	12.71	13.72	718.7	190	3.78	564.35	264.35	0	376.2	366.2	0.27	0	-6.36	19.7	19.3	20.1
116	20211103BS01	1	UU试验	9.5	3.08	201	0	-3	10	728	0	10.9	10.28	530.6	187	0	0	1	1	1	12.85	13.78	721.6	191	3.78	566.8	265.3	0	377.9	367.9	0.27	0	-6.43	19.7	19.3	20.1
117	20211103BS01	1	UU试验	9.58	3.1	200	0	-3	10	729.7	0	10.9	10.36	529.5	187	0	0	1	1	1	12.95	13.78	719.5	190	3.79	564.75	264.75	0	376.5	366.5	0.27	0	-6.48	19.7	19.3	20.1
118	20211103BS01	1	UU试验	9.67	3.11	200	0	-3	10	732.3	0	10.9	10.46	531.4	187	0	0	1	1	1	13.08	13.78	721.4	190	3.8	565.7	265.7	0	377.1	367.1	0.27	0	-6.54	19.7	19.3	20.1
119	20211103BS01	1	UU试验	9.75	3.12	200	0	-3	11	734	0	10.9	10.54	532.7	187	0	0	1	1	1	13.18	13.85	721.7	189	3.82	566.35	266.35	0	377.6	366.6	0.27	0	-6.59	19.7	19.3	20.1
120	20211103BS01	1	UU试验	9.83	3.14	200	0	-3	10	735.7	0	10.9	10.64	531.2	187	0	0	1	1	1	13.3	13.85	721.2	190	3.8	565.6	265.6	0	377.1	367.1	0.27	0	-6.65	19.7	19.3	20.1
121	20211103BS01	1	UU试验	9.92	3.15	201	0	-3	10	737.4	0	10.9	10.72	532.4	187	0	0	1	1	1	13.4	13.85	723.4	191	3.79	567.7	266.2	0	378.5	368.5	0.27	0	-6.7	19.7	19.3	20.1
122	20211103BS01	1	UU试验	10	3.16	200	0	-3	10	739.1	0	10.9	10.82	533.6	187	0	0	1	1	1	13.53	13.85	723.6	190	3.81	566.8	266.8	0	377.9	367.9	0.27	0	-6.77	19.7	19.3	20.1
123	20211103BS01	1	UU试验	10.08	3.18	200	0	-3	10	740	0	10.9	10.89	534.3	187	0	0	1	1	1	13.61	13.91	724.3	190	3.81	567.15	267.15	0	378.1	368.1	0.27	0	-6.81	19.7	19.3	20.1
124	20211103BS01	1	UU试验	10.17	3.19	200	0	-3	11	744.2	0	10.9	11	535	187	0	0	1	1	1	13.75	13.91	724	189	3.83	567.5	267.5	0	378.3	367.3	0.27	0	-6.88	19.7	19.3	20.1
125	20211103BS01	1	UU试验	10.25	3.2	200	0	-3	10	745.9	0	10.9	11.07	536.2	187	0	0	1	1	1	13.84	13.91	726.2	190	3.82	568.1	268.1	0	378.7	368.7	0.27	0	-6.92	19.7	19.3	20.1
126	20211103BS01	1	UU试验	10.33	3.21	200	0	-3	10	747.7	0	10.9	11.18	537.5	187	0	0	1	1	1	13.98	13.98	727.5	190	3.83	568.75	268.75	0	379.2	369.2	0.27	0	-6.99	19.7	19.3	20.1
127	20211103BS01	1	UU试验	10.42	3.23	201	0	-3	11	749.4	0	10.9	11.25	536.1	187	0	0	1	1	1	14.06	13.98	726.1	190	3.82	569.55	268.05	0	379.7	368.7	0.27	0	-7.03	19.7	19.3	20.1
128	20211103BS01	1	UU试验	10.5	3.24	200	0	-3	10	751.9	0	10.9	11.35	537.8	187	0	0	1	1	1	14.19	13.98	727.8	190	3.83	568.9	268.9	0	379.3	369.3	0.27	0	-7.1	19.7	19.3	20.1
129	20211103BS01	1	UU试验	10.58	3.25	200	0	-3	11	753.6	0	10.9	11.42	539.1	187	0	0	1	1	1	14.28	13.98	728.1	189	3.85	569.55	269.55	0	379.7	368.7	0.27	0	-7.14	19.7	19.3	20.1
130	20211103BS01	1	UU试验	10.67	3.27	201	0	-3	10	754.5	0	10.9	11.53	539.7	187	0	0	1	1	1	14.41	14.05	730.7	191	3.83	571.35	269.85	0	380.9	370.9	0.27	0	-7.21	19.7	19.3	20.1
131	20211103BS01	1	UU试验	10.75	3.28	200	0	-3	10	755.4	0	10.9	11.59	537.7	187	0	0	1	1	1	14.49	14.05	727.7	190	3.83	568.85	268.85	0	379.2	369.2	0.27	0	-7.25	19.7	19.3	20.1
132	20211103BS01	1	UU试验	10.83	3.29	200	0	-3	11	757.1	0	10.9	11.69	538.9	187	0	0	1	1	1	14.61	14.05	727.9	189	3.85	569.45	269.45	0	379.6	368.6	0.27	0	-7.31	19.7	19.3	20.1
133	20211103BS01	1	UU试验	10.92	3.3	200	0	-3	10	758.8	0	10.9	11.76	540.1	187	0	0	1	1	1	14.7	14.05	730.1	190	3.84	570.05	270.05	0	380	370	0.27	0	-7.35	19.7	19.3	20.1
134	20211103BS01	1	UU试验	11	3.32	200	0	-3	11	758.8	0	10.9	11.86	540.1	187	0	0	1	1	1	14.83	14.11	729.1	189	3.86	570.05	270.05	0	380	369	0.27	0	-7.42	19.7	19.3	20.1
135	20211103BS01	1	UU试验	11.08	3.33	200	0	-3	11	760.5	0	10.9	11.93	539	187	0	0	1	1	1	14.91	14.11	728	189	3.85	569.5	269.5	0	379.7	368.7	0.27	0	-7.46	19.7	19.3	20.1
136	20211103BS01	1	UU试验	11.17	3.34	200	0	-3	11	762.2	0	10.9	12.03	540.2	187	0	0	1	1	1	15.04	14.11	729.2	189	3.86	570.1	270.1	0	380.1	369.1	0.27	0	-7.52	19.7	19.3	20.1
137	20211103BS01	1	UU试验	11.25	3.35	200	0	-3	11	763.9	0	10.9	12.1	541.4	187	0	0	1	1	1	15.13	14.11	730.4	189	3.86	570.7	270.7	0	380.5	369.5	0.27	0	-7.57	19.7	19.3	20.1
138	20211103BS01	1	UU试验	11.33	3.37	201	0	-3	11	765.6	0	10.9	12.2	542.6	187	0	0	1	1	1	15.25	14.18	732.6	190	3.86	572.8	271.3	0	381.9	370.9	0.27	0	-7.63	19.7	19.3	20.1
139	20211103BS01	1	UU试验	11.42	3.38	201	0	-3	11	767.3	0	10.9	12.28	541.1	187	0	0	1	1	1	15.35	14.18	731.1	190	3.85	572.05	270.55	0	381.4	370.4	0.27	0	-7.68	19.7	19.3	20.1
140	20211103BS01	1	UU试验	11.5	3.39	200	0	-3	11	768.2	0	10.9	12.38	541.7	187	0	0	1	1	1	15.48	14.18	730.7	189	3.87	570.85	270.85	0	380.6	369.6	0.27	0	-7.74	19.7	19.3	20.1
141	20211103BS01	1	UU试验	11.58	3.4	200	0	-3	11	769	0	10.9	12.45	542.3	187	0	0	1	1	1	15.56	14.25	731.3	189	3.87	571.15	271.15	0	380.8	369.8	0.27	0	-7.78	19.7	19.3	20
142	20211103BS01	1	UU试验	11.67	3.42	200	0	-3	11	770.8	0	10.9	12.56	540.9	187	0	0	1	1	1	15.7	14.25	729.9	189	3.86	570.45	270.45	0	380.3	369.3	0.27	0	-7.85	19.7	19.3	20
143	20211103BS01	1	UU试验	11.75	3.43	201	0	-3	11	771.6	0	10.9	12.62	541.5	187	0	0	1	1	1	15.78	14.25	731.5	190	3.85	572.25	270.75	0	381.5	370.5	0.27	0	-7.89	19.7	19.3	20
144	20211103BS01	1	UU试验	11.83	3.44	200	0	-3	11	774.2	0	10.9	12.72	543.3	187	0	0	1	1	1	15.9	14.25	732.3	189	3.87	571.65	271.65	0	381.1	370.1	0.27	0	-7.95	19.7	19.3	20
145	20211103BS01	1	UU试验	11.92	3.45	200	0	-3	11	775	0	10.9	12.79	543.9	187	0	0	1	1	1	15.99	14.31	732.9	189	3.88	571.95	271.95	0	381.3	370.3	0.27	0	-8	19.7	19.3	20
146	20211103BS01	1	UU试验	12	3.46	201	0	-3	11	777.6	0	10.9	12.9	543.4	187	0	0	1	1	1	16.13	14.31	733.4	190	3.86	573.2	271.7	0	382.1	371.1	0.27	0	-8.07	19.7	19.3	20
147	20211103BS01	1	UU试验	12.08	3.48	201	0	-3	11	778.5	0	10.9	12.97	544	187	0	0	1	1	1	16.21	14.31	734	190	3.86	573.5	272	0	382.3	371.3	0.27	0	-8.11	19.7	19.3	20
148	20211103BS01	1	UU试验	12.17	3.49	200	0	-3	11	780.2	0	10.9	13.07	545.2	187	0	0	1	1	1	16.34	14.31	734.2	189	3.88	572.6	272.6	0	381.7	370.7	0.27	0	-8.17	19.7	19.3	20
149	20211103BS01	1	UU试验	12.25	3.5	201	0	-3	11	781.9	0	10.9	13.14	546.4	187	0	0	1	1	1	16.43	14.38	736.4	190	3.88	574.7	273.2	0	383.1	372.1	0.27	0	-8.22	19.7	19.3	20
150	20211103BS01	1	UU试验	12.33	3.51	200	0	-3	11	783.6	0	10.9	13.24	544.9	187	0	0	1	1	1	16.55	14.38	733.9	189	3.88	572.45	272.45	0	381.6	370.6	0.27	0	-8.28	19.7	19.3	20
151	20211103BS01	1	UU试验	12.42	3.52	201	0	-3	11	785.3	0	10.9	13.31	546.1	187	0	0	1	1	1	16.64	14.38	736.1	190	3.87	574.55	273.05	0	383	372	0.27	0	-8.32	19.7	19.3	20
152	20211103BS01	1	UU试验	12.5	3.54	201	0	-3	11	787.9	0	10.9	13.41	547.9	187	0	0	1	1	1	16.76	14.45	737.9	190	3.88	575.45	273.95	0	383.6	372.6	0.27	0	-8.38	19.7	19.3	20
153	20211103BS01	1	UU试验	12.58	3.55	200	0	-3	11	789.6	0	10.9	13.48	546.4	187	0	0	1	1	1	16.85	14.45	735.4	189	3.89	573.2	273.2	0	382.1	371.1	0.27	0	-8.43	19.7	19.3	20
154	20211103BS01	1	UU试验	12.67	3.56	201	0	-3	11	791.3	0	10.9	13.58	547.6	187	0	0	1	1	1	16.98	14.45	737.6	190	3.88	575.3	273.8	0	383.5	372.5	0.27	0	-8.49	19.7	19.3	20
155	20211103BS01	1	UU试验	12.75	3.57	200	0	-3	11	792.1	0	10.9	13.65	548.2	187	0	0	1	1	1	17.06	14.45	737.2	189	3.9	574.1	274.1	0	382.7	371.7	0.27	0	-8.53	19.7	19.3	20
156	20211103BS01	1	UU试验	12.83	3.58	200	0	-3	11	793.8	0	10.9	13.75	549.3	187	0	0	1	1	1	17.19	14.51	738.3	189	3.91	574.65	274.65	0	383.1	372.1	0.27	0	-8.6	19.7	19.3	20
157	20211103BS01	1	UU试验	12.92	3.59	200	0	-3	11	794.7	0	10.9	13.82	547.7	187	0	0	1	1	1	17.27	14.51	736.7	189	3.9	573.85	273.85	0	382.6	371.6	0.27	0	-8.64	19.7	19.3	20
158	20211103BS01	1	UU试验	13	3.61	201	0	-3	11	796.4	0	10.9	13.91	548.9	187	0	0	1	1	1	17.39	14.51	738.9	190	3.89	575.95	274.45	0	384	373	0.27	0	-8.7	19.8	19.3	20
159	20211103BS01	1	UU试验	13.08	3.62	200	0	-3	11	797.3	0	10.9	13.99	549.5	187	0	0	1	1	1	17.49	14.51	738.5	189	3.91	574.75	274.75	0	383.2	372.2	0.27	0	-8.74	19.7	19.3	20
160	20211103BS01	1	UU试验	13.17	3.63	201	0	-3	11	798.1	0	10.9	14.09	550	187	0	0	1	1	1	17.61	14.58	740	190	3.89	576.5	275	0	384.3	373.3	0.27	0	-8.81	19.7	19.3	20
161	20211103BS01	1	UU试验	13.25	3.64	201	0	-3	11	799.8	0	10.9	14.16	548.6	187	0	0	1	1	1	17.7	14.58	738.6	190	3.89	575.8	274.3	0	383.9	372.9	0.27	0	-8.85	19.7	19.3	20
162	20211103BS01	1	UU试验	13.33	3.65	201	0	-3	11	801.5	0	12.8	14.27	549.7	187	0	0	1	1	1	17.84	14.58	739.7	190	3.89	576.35	274.85	0	384.2	373.2	0.27	0	-8.92	19.8	19.3	20
163	20211103BS01	1	UU试验	13.42	3.66	200	0	-3	11	802.4	0	10.9	14.34	550.3	187	0	0	1	1	1	17.93	14.65	739.3	189	3.91	575.15	275.15	0	383.4	372.4	0.27	0	-8.97	19.7	19.3	20
164	20211103BS01	1	UU试验	13.5	3.67	200	0	-3	11	805	0	10.9	14.45	549.5	187	0	0	1	1	1	18.06	14.65	738.5	189	3.91	574.75	274.75	0	383.2	372.2	0.27	0	-9.03	19.8	19.3	20
165	20211103BS01	1	UU试验	13.58	3.69	200	0	-3	11	805.8	0	10.9	14.52	550	187	0	0	1	1	1	18.15	14.65	739	189	3.91	575	275	0	383.3	372.3	0.27	0	-9.07	19.7	19.3	20
166	20211103BS01	1	UU试验	13.67	3.7	201	0	-3	11	808.4	0	12.8	14.63	551.8	187	0	0	1	1	1	18.29	14.72	741.8	190	3.9	577.4	275.9	0	384.9	373.9	0.27	0	-9.15	19.8	19.3	20
167	20211103BS01	1	UU试验	13.75	3.71	200	0	-3	11	810.1	0	10.9	14.71	550.3	187	0	0	1	1	1	18.39	14.72	739.3	189	3.91	575.15	275.15	0	383.4	372.4	0.27	0	-9.2	19.7	19.3	20
168	20211103BS01	1	UU试验	13.83	3.72	201	0	-3	11	812.7	0	10.9	14.81	552.1	187	0	0	1	1	1	18.51	14.72	742.1	190	3.91	577.55	276.05	0	385	374	0.27	0	-9.26	19.7	19.3	20
169	20211103BS01	1	UU试验	13.92	3.73	201	0	-3	11	814.4	0	12.8	14.89	553.3	187	0	0	1	1	1	18.61	14.72	743.3	190	3.91	578.15	276.65	0	385.4	374.4	0.27	0	-9.31	19.8	19.3	20
170	20211103BS01	1	UU试验	14	3.74	201	0	-3	11	816.1	0	10.9	15	554.4	187	0	0	1	1	1	18.75	14.79	744.4	190	3.92	578.7	277.2	0	385.8	374.8	0.27	0	-9.38	19.7	19.3	20
171	20211103BS01	1	UU试验	14.08	3.75	201	0	-3	11	817.8	0	12.8	15.07	552.9	187	0	0	1	1	1	18.84	14.79	742.9	190	3.91	577.95	276.45	0	385.3	374.3	0.27	0	-9.42	19.8	19.3	20
172	20211103BS01	1	UU试验	14.17	3.76	200	0	-3	11	819.5	0	12.8	15.17	554.1	187	0	0	1	1	1	18.96	14.79	743.1	189	3.93	577.05	277.05	0	384.7	373.7	0.27	0	-9.48	19.8	19.3	20
173	20211103BS01	1	UU试验	14.25	3.77	200	0	-3	11	822.1	0	10.9	15.24	555.8	187	0	0	1	1	1	19.05	14.85	744.8	189	3.94	577.9	277.9	0	385.3	374.3	0.26	0	-9.53	19.7	19.3	20
174	20211103BS01	1	UU试验	14.33	3.79	200	0	-3	12	823.8	0	12.8	15.35	554.7	187	0	0	1	1	1	19.19	14.85	742.7	188	3.95	577.35	277.35	0	384.9	372.9	0.27	0	-9.6	19.8	19.3	20
175	20211103BS01	1	UU试验	14.42	3.8	200	0	-3	11	824.6	0	10.9	15.42	555.3	187	0	0	1	1	1	19.27	14.85	744.3	189	3.94	577.65	277.65	0	385.1	374.1	0.26	0	-9.64	19.7	19.3	20
176	20211103BS01	1	UU试验	14.5	3.81	201	0	-3	11	826.4	0	10.9	15.53	556.5	187	0	0	1	1	1	19.41	14.92	746.5	190	3.93	579.75	278.25	0	386.5	375.5	0.27	0	-9.71	19.7	19.3	20
177	20211103BS01	1	UU试验	14.58	3.82	200	0	-3	11	828.1	0	12.8	15.6	555	187	0	0	1	1	1	19.5	14.92	744	189	3.94	577.5	277.5	0	385	374	0.26	0	-9.75	19.8	19.3	20
178	20211103BS01	1	UU试验	14.67	3.83	200	0	-3	11	828.9	0	12.8	15.71	555.6	187	0	0	1	1	1	19.64	14.92	744.6	189	3.94	577.8	277.8	0	385.2	374.2	0.26	0	-9.82	19.8	19.3	20
179	20211103BS01	1	UU试验	14.75	3.84	200	0	-3	11	829.8	0	12.8	15.78	556.2	187	0	0	1	1	1	19.73	14.92	745.2	189	3.94	578.1	278.1	0	385.4	374.4	0.26	0	-9.87	19.8	19.3	20
180	20211103BS01	1	UU试验	14.83	3.85	201	0	-3	12	831.5	0	10.9	15.89	557.3	187	0	0	1	1	1	19.86	14.99	746.3	189	3.95	580.15	278.65	0	386.8	374.8	0.27	0	-9.93	19.8	19.3	20
181	20211103BS01	1	UU试验	14.92	3.86	200	0	-3	11	833.2	0	10.9	15.96	555.8	187	0	0	1	1	1	19.95	14.99	744.8	189	3.94	577.9	277.9	0	385.3	374.3	0.26	0	-9.98	19.8	19.3	20
182	20211103BS01	1	UU试验	15	3.87	200	0	-3	12	834.1	0	10.9	16.06	556.4	187	0	0	1	1	1	20.08	14.99	744.4	188	3.96	578.2	278.2	0	385.5	373.5	0.26	0	-10.04	19.8	19.3	20
183	20211103BS01	1	UU试验	15.08	3.88	200	0	-3	11	836.6	0	12.8	16.13	558.1	187	0	0	1	1	1	20.16	15.06	747.1	189	3.95	579.05	279.05	0	386	375	0.26	0	-10.08	19.8	19.3	20
184	20211103BS01	1	UU试验	15.17	3.89	201	0	-3	12	838.3	0	12.8	16.24	556.6	187	0	0	1	1	1	20.3	15.06	745.6	189	3.94	579.8	278.3	0	386.5	374.5	0.27	0	-10.15	19.8	19.3	20
185	20211103BS01	1	UU试验	15.25	3.91	201	0	-3	11	839.2	0	12.8	16.31	557.2	187	0	0	1	1	1	20.39	15.06	747.2	190	3.93	580.1	278.6	0	386.7	375.7	0.27	0	-10.2	19.8	19.3	20
186	20211103BS01	1	UU试验	15.33	3.92	201	0	-3	12	840.9	0	10.9	16.41	558.4	187	0	0	1	1	1	20.51	15.13	747.4	189	3.95	580.7	279.2	0	387.1	375.1	0.26	0	-10.26	19.8	19.3	20
187	20211103BS01	1	UU试验	15.42	3.93	201	0	-3	12	841.8	0	12.8	16.48	556.4	187	0	0	1	1	1	20.6	15.13	745.4	189	3.94	579.7	278.2	0	386.5	374.5	0.27	0	-10.3	19.8	19.3	20
188	20211103BS01	1	UU试验	15.5	3.94	201	0	-3	12	843.5	0	12.8	16.58	557.5	187	0	0	1	1	1	20.73	15.13	746.5	189	3.95	580.25	278.75	0	386.8	374.8	0.26	0	-10.37	19.8	19.3	20
189	20211103BS01	1	UU试验	15.58	3.95	201	0	-3	12	843.5	0	12.8	16.65	557.5	187	0	0	1	1	1	20.81	15.13	746.5	189	3.95	580.25	278.75	0	386.8	374.8	0.26	0	-10.41	19.8	19.3	20
190	20211103BS01	1	UU试验	15.67	3.96	201	0	-3	12	844.3	0	12.8	16.75	558	187	0	0	1	1	1	20.94	15.2	747	189	3.95	580.5	279	0	387	375	0.26	0	-10.47	19.8	19.3	20
191	20211103BS01	1	UU试验	15.75	3.97	201	0	-3	11	845.2	0	12.8	16.82	556.1	187	0	0	1	1	1	21.03	15.2	746.1	190	3.93	579.55	278.05	0	386.4	375.4	0.27	0	-10.52	19.9	19.4	20
192	20211103BS01	1	UU试验	15.83	3.98	200	0	-3	12	846.9	0	12.8	16.93	557.2	187	0	0	1	1	1	21.16	15.2	745.2	188	3.96	578.6	278.6	0	385.7	373.7	0.26	0	-10.58	19.8	19.4	20.1
193	20211103BS01	1	UU试验	15.92	3.99	201	0	-3	12	847.7	0	12.8	17	557.7	187	0	0	1	1	1	21.25	15.27	746.7	189	3.95	580.35	278.85	0	386.9	374.9	0.26	0	-10.63	19.9	19.3	20
194	20211103BS01	1	UU试验	16	4	201	0	-3	12	848.6	0	12.8	17.1	555.7	187	0	0	1	1	1	21.38	15.27	744.7	189	3.94	579.35	277.85	0	386.2	374.2	0.27	0	-10.69	19.8	19.3	20
195	20211103BS01	1	UU试验	16.08	4.01	200	0	-3	12	849.5	0	12.8	17.17	556.3	187	0	0	1	1	1	21.46	15.27	744.3	188	3.96	578.15	278.15	0	385.4	373.4	0.26	0	-10.73	19.8	19.3	20
196	20211103BS01	1	UU试验	16.17	4.02	201	0	-3	12	851.2	0	12.8	17.27	557.4	187	0	0	1	1	1	21.59	15.34	746.4	189	3.95	580.2	278.7	0	386.8	374.8	0.27	0	-10.8	19.8	19.3	19.9
197	20211103BS01	1	UU试验	16.25	4.03	201	0	-3	12	852.9	0	12.8	17.34	556	187	0	0	1	1	1	21.68	15.34	745	189	3.94	579.5	278	0	386.3	374.3	0.27	0	-10.84	19.8	19.3	19.9
198	20211103BS01	1	UU试验	16.33	4.04	200	0	-3	12	854.6	0	12.8	17.45	557.1	187	0	0	1	1	1	21.81	15.34	745.1	188	3.96	578.55	278.55	0	385.7	373.7	0.26	0	-10.91	19.8	19.3	19.9
199	20211103BS01	1	UU试验	16.42	4.05	201	0	-3	12	855.4	0	10.9	17.51	557.6	187	0	0	1	1	1	21.89	15.34	746.6	189	3.95	580.3	278.8	0	386.9	374.9	0.26	0	-10.95	19.8	19.3	19.9
200	20211103BS01	1	UU试验	16.5	4.06	200	0	-3	12	857.2	0	12.8	17.62	558.8	187	0	0	1	1	1	22.02	15.41	746.8	188	3.97	579.4	279.4	0	386.3	374.3	0.26	0	-11.01	19.8	19.3	19.9
201	20211103BS01	1	UU试验	16.58	4.07	201	0	-3	12	857.2	0	12.8	17.69	556.3	187	0	0	1	1	1	22.11	15.41	745.3	189	3.94	579.65	278.15	0	386.4	374.4	0.27	0	-11.06	19.8	19.3	19.9
202	20211103BS01	1	UU试验	16.67	4.08	200	0	-3	12	858.9	0	12.8	17.79	557.4	187	0	0	1	1	1	22.24	15.41	745.4	188	3.96	578.7	278.7	0	385.8	373.8	0.26	0	-11.12	19.8	19.3	19.9
203	20211103BS01	1	UU试验	16.75	4.09	201	0	-3	12	860.6	0	12.8	17.86	558.5	187	0	0	1	1	1	22.33	15.48	747.5	189	3.96	580.75	279.25	0	387.2	375.2	0.26	0	-11.16	19.8	19.3	19.9
204	20211103BS01	1	UU试验	16.83	4.1	200	0	-3	12	861.4	0	12.8	17.96	556.5	187	0	0	1	1	1	22.45	15.48	744.5	188	3.96	578.25	278.25	0	385.5	373.5	0.26	0	-11.23	19.8	19.3	19.9
205	20211103BS01	1	UU试验	16.92	4.11	200	0	-3	12	862.3	0	12.8	18.03	557	187	0	0	1	1	1	22.54	15.48	745	188	3.96	578.5	278.5	0	385.7	373.7	0.26	0	-11.27	19.8	19.3	19.9
206	20211103BS01	1	UU试验	17	4.12	200	0	-3	12	864	0	12.8	18.14	558.1	187	0	0	1	1	1	22.68	15.54	746.1	188	3.97	579.05	279.05	0	386	374	0.26	0	-11.34	19.8	19.3	19.9
207	20211103BS01	1	UU试验	17.08	4.13	200	0	-3	12	864.8	0	12.8	18.21	556.5	187	0	0	1	1	1	22.76	15.54	744.5	188	3.96	578.25	278.25	0	385.5	373.5	0.26	0	-11.38	19.8	19.3	19.9
208	20211103BS01	1	UU试验	17.17	4.14	201	0	-3	12	866.6	0	12.8	18.31	557.7	187	0	0	1	1	1	22.89	15.54	746.7	189	3.95	580.35	278.85	0	386.9	374.9	0.26	0	-11.45	19.8	19.3	19.9
209	20211103BS01	1	UU试验	17.25	4.15	200	0	-3	12	867.4	0	12.8	18.38	558.2	187	0	0	1	1	1	22.98	15.61	746.2	188	3.97	579.1	279.1	0	386.1	374.1	0.26	0	-11.49	19.8	19.3	19.9
210	20211103BS01	1	UU试验	17.33	4.16	201	0	-3	12	869.1	0	12.8	18.48	556.8	187	0	0	1	1	1	23.1	15.61	745.8	189	3.95	579.9	278.4	0	386.6	374.6	0.27	0	-11.55	19.8	19.3	19.9
211	20211103BS01	1	UU试验	17.42	4.17	200	0	-3	12	870.8	0	12.8	18.54	557.8	187	0	0	1	1	1	23.18	15.61	745.8	188	3.97	578.9	278.9	0	385.9	373.9	0.26	0	-11.59	19.8	19.3	19.9
212	20211103BS01	1	UU试验	17.5	4.18	201	0	-3	12	871.7	0	12.8	18.65	558.4	187	0	0	1	1	1	23.31	15.61	747.4	189	3.95	580.7	279.2	0	387.1	375.1	0.26	0	-11.66	19.8	19.3	19.9
213	20211103BS01	1	UU试验	17.58	4.19	201	0	-3	12	872.5	0	12.8	18.72	558.9	187	0	0	1	1	1	23.4	15.69	747.9	189	3.96	580.95	279.45	0	387.3	375.3	0.26	0	-11.7	19.8	19.3	19.9
214	20211103BS01	1	UU试验	17.67	4.2	200	0	-3	12	876	0	12.8	18.82	558.3	187	0	0	1	1	1	23.53	15.69	746.3	188	3.97	579.15	279.15	0	386.1	374.1	0.26	0	-11.77	19.8	19.3	19.9
215	20211103BS01	1	UU试验	17.75	4.21	201	0	-3	12	876.8	0	12.8	18.89	558.8	187	0	0	1	1	1	23.61	15.69	747.8	189	3.96	580.9	279.4	0	387.3	375.3	0.26	0	-11.81	19.8	19.3	19.9
216	20211103BS01	1	UU试验	17.83	4.22	201	0	-3	12	877.7	0	12.8	18.99	559.4	187	0	0	1	1	1	23.74	15.76	748.4	189	3.96	581.2	279.7	0	387.5	375.5	0.26	0	-11.87	19.8	19.3	19.9
217	20211103BS01	1	UU试验	17.92	4.23	200	0	-3	12	878.5	0	12.8	19.05	557.4	187	0	0	1	1	1	23.81	15.76	745.4	188	3.96	578.7	278.7	0	385.8	373.8	0.26	0	-11.91	19.8	19.3	19.9
218	20211103BS01	1	UU试验	18	4.24	200	0	-3	12	880.2	0	12.8	19.16	558.5	187	0	0	1	1	1	23.95	15.76	746.5	188	3.97	579.25	279.25	0	386.2	374.2	0.26	0	-11.98	19.8	19.3	19.9
219	20211103BS01	1	UU试验	18.08	4.25	201	0	-3	12	881.1	0	12.8	19.23	559.1	187	0	0	1	1	1	24.04	15.83	748.1	189	3.96	581.05	279.55	0	387.4	375.4	0.26	0	-12.02	19.8	19.3	19.9
220	20211103BS01	1	UU试验	18.17	4.26	200	0	-3	12	882	0	12.8	19.34	557.2	187	0	0	1	1	1	24.18	15.83	745.2	188	3.96	578.6	278.6	0	385.7	373.7	0.26	0	-12.09	19.8	19.3	19.9
221	20211103BS01	1	UU试验	18.25	4.27	201	0	-3	12	882.8	0	12.8	19.41	557.7	187	0	0	1	1	1	24.26	15.83	746.7	189	3.95	580.35	278.85	0	386.9	374.9	0.26	0	-12.13	19.8	19.3	19.9
222	20211103BS01	1	UU试验	18.33	4.28	201	0	-3	12	883.7	0	12.8	19.53	558.2	187	0	0	1	1	1	24.41	15.9	747.2	189	3.95	580.6	279.1	0	387.1	375.1	0.26	0	-12.21	19.8	19.3	19.9
223	20211103BS01	1	UU试验	18.42	4.29	200	0	-3	12	885.4	0	12.8	19.6	556.9	187	0	0	1	1	1	24.5	15.9	744.9	188	3.96	578.45	278.45	0	385.6	373.6	0.26	0	-12.25	19.8	19.3	19.9
224	20211103BS01	1	UU试验	18.5	4.3	201	0	-3	12	887.1	0	12.8	19.71	557.9	187	0	0	1	1	1	24.64	15.9	746.9	189	3.95	580.45	278.95	0	387	375	0.26	0	-12.32	19.8	19.3	19.9
225	20211103BS01	1	UU试验	18.58	4.31	201	0	-3	12	889.7	0	12.8	19.78	559.6	187	0	0	1	1	1	24.73	15.97	748.6	189	3.96	581.3	279.8	0	387.5	375.5	0.26	0	-12.37	19.8	19.3	19.9
226	20211103BS01	1	UU试验	18.67	4.32	200	0	-3	12	891.4	0	12.8	19.89	558.2	187	0	0	1	1	1	24.86	15.97	746.2	188	3.97	579.1	279.1	0	386.1	374.1	0.26	0	-12.43	19.8	19.3	19.8
227	20211103BS01	1	UU试验	18.75	4.33	201	0	-3	12	892.2	0	12.8	19.96	558.7	187	0	0	1	1	1	24.95	15.97	747.7	189	3.96	580.85	279.35	0	387.2	375.2	0.26	0	-12.48	19.8	19.3	19.8
228	20211103BS01	1	UU试验	18.83	4.34	201	0	-3	12	893.9	0	12.8	20.07	559.7	187	0	0	1	1	1	25.09	16.04	748.7	189	3.96	581.35	279.85	0	387.6	375.6	0.26	0	-12.55	19.8	19.3	19.9
229	20211103BS01	1	UU试验	18.92	4.35	200	0	-3	12	894.8	0	12.8	20.14	557.9	187	0	0	1	1	1	25.18	16.04	745.9	188	3.97	578.95	278.95	0	386	374	0.26	0	-12.59	19.8	19.3	19.8
230	20211103BS01	1	UU试验	19	4.36	201	0	-3	12	898.2	0	12.8	20.25	560	187	0	0	1	1	1	25.31	16.04	749	189	3.96	581.5	280	0	387.7	375.7	0.26	0	-12.66	19.8	19.3	19.8
231	20211103BS01	1	UU试验	19.08	4.37	201	0	-3	12	898.2	0	12.8	20.32	560	187	0	0	1	1	1	25.4	16.11	749	189	3.96	581.5	280	0	387.7	375.7	0.26	0	-12.7	19.8	19.3	19.8
232	20211103BS01	1	UU试验	19.17	4.38	200	0	-3	12	901.6	0	12.8	20.43	559.7	187	0	0	1	1	1	25.54	16.11	747.7	188	3.98	579.85	279.85	0	386.6	374.6	0.26	0	-12.77	19.8	19.3	19.8
233	20211103BS01	1	UU试验	19.25	4.39	200	0	-3	12	904.2	0	12.8	20.51	561.3	187	0	0	1	1	1	25.64	16.11	749.3	188	3.99	580.65	280.65	0	387.1	375.1	0.26	0	-12.82	19.8	19.3	19.8
234	20211103BS01	1	UU试验	19.33	4.4	201	0	-3	12	905.1	0	12.8	20.61	561.8	187	0	0	1	1	1	25.76	16.18	750.8	189	3.97	582.4	280.9	0	388.3	376.3	0.26	0	-12.88	19.8	19.3	19.8
248	20211103BS01	1	UU试验	20.5	4.53	201	0	-3	12	919.6	0	12.8	21.84	558.3	187	0	0	1	1	1	27.3	16.54	747.3	189	3.95	580.65	279.15	0	387.1	375.1	0.26	0	-13.65	19.8	19.3	20
249	20211103BS01	1	UU试验	20.58	4.54	201	0	-3	13	920.5	0	12.8	21.91	556.5	187	0	0	1	1	1	27.39	16.54	744.5	188	3.96	579.75	278.25	0	386.5	373.5	0.27	0	-13.7	19.8	19.3	20
250	20211103BS01	1	UU试验	20.67	4.55	201	0	-3	12	922.2	0	12.8	22.02	557.6	187	0	0	1	1	1	27.53	16.54	746.6	189	3.95	580.3	278.8	0	386.9	374.9	0.26	0	-13.77	19.8	19.3	20
251	20211103BS01	1	UU试验	20.75	4.56	201	0	-3	12	921.3	0	12.8	22.08	557	187	0	0	1	1	1	27.6	16.61	746	189	3.95	580	278.5	0	386.7	374.7	0.27	0	-13.8	19.8	19.3	20
252	20211103BS01	1	UU试验	20.83	4.56	201	0	-3	13	923	0	12.8	22.19	555.7	187	0	0	1	1	1	27.74	16.61	743.7	188	3.96	579.35	277.85	0	386.2	373.2	0.27	0	-13.87	19.8	19.3	20
253	20211103BS01	1	UU试验	20.92	4.57	201	0	-3	12	923	0	12.8	22.25	555.7	187	0	0	1	1	1	27.81	16.61	744.7	189	3.94	579.35	277.85	0	386.2	374.2	0.27	0	-13.91	19.8	19.3	20
254	20211103BS01	1	UU试验	21	4.58	201	0	-3	13	923.9	0	12.8	22.36	556.2	187	0	0	1	1	1	27.95	16.68	744.2	188	3.96	579.6	278.1	0	386.4	373.4	0.27	0	-13.98	19.8	19.3	20
255	20211103BS01	1	UU试验	21.08	4.59	200	0	-3	12	923.9	0	12.8	22.43	553.9	187	0	0	1	1	1	28.04	16.68	741.9	188	3.95	576.95	276.95	0	384.6	372.6	0.27	0	-14.02	19.8	19.3	20
256	20211103BS01	1	UU试验	21.17	4.6	200	0	-3	13	923.9	0	12.8	22.53	553.9	187	0	0	1	1	1	28.16	16.68	740.9	187	3.96	576.95	276.95	0	384.6	371.6	0.27	0	-14.08	19.8	19.3	20
257	20211103BS01	1	UU试验	21.25	4.61	200	0	-3	13	925.6	0	12.8	22.6	554.9	187	0	0	1	1	1	28.25	16.76	741.9	187	3.97	577.45	277.45	0	385	372	0.26	0	-14.13	19.8	19.3	20
258	20211103BS01	1	UU试验	21.33	4.62	200	0	-3	12	926.4	0	12.8	22.7	552.7	187	0	0	1	1	1	28.38	16.76	740.7	188	3.94	576.35	276.35	0	384.2	372.2	0.27	0	-14.19	19.8	19.3	20
259	20211103BS01	1	UU试验	21.42	4.63	200	0	-3	13	927.3	0	12.8	22.77	553.3	187	0	0	1	1	1	28.46	16.76	740.3	187	3.96	576.65	276.65	0	384.4	371.4	0.27	0	-14.23	19.8	19.3	20
260	20211103BS01	1	UU试验	21.5	4.64	200	0	-3	13	929.9	0	12.8	22.88	554.8	187	0	0	1	1	1	28.6	16.83	741.8	187	3.97	577.4	277.4	0	384.9	371.9	0.26	0	-14.3	19.8	19.3	20
274	20211103BS01	1	UU试验	22.67	4.76	200	0	-3	13	947.8	0	12.8	24.06	553.6	187	0	0	1	1	1	30.08	17.19	740.6	187	3.96	576.8	276.8	0	384.5	371.5	0.27	0	-15.04	19.8	19.3	20
275	20211103BS01	1	UU试验	22.75	4.77	201	0	-2	13	947.8	0	12.8	24.14	551.4	187	0	0	1	1	1	30.18	17.19	739.4	188	3.93	577.2	275.7	0	384.8	371.8	0.27	0	-15.09	19.8	19.3	20
276	20211103BS01	1	UU试验	22.83	4.78	201	0	-2	13	950.4	0	12.8	24.24	552.9	187	0	0	1	1	1	30.3	17.19	740.9	188	3.94	577.95	276.45	0	385.3	372.3	0.27	0	-15.15	19.8	19.3	20
277	20211103BS01	1	UU试验	22.92	4.79	201	0	-3	13	951.2	0	12.8	24.31	553.3	187	0	0	1	1	1	30.39	17.27	741.3	188	3.94	578.15	276.65	0	385.4	372.4	0.27	0	-15.2	19.8	19.3	20
278	20211103BS01	1	UU试验	23	4.8	201	0	-2	13	953	0	12.8	24.42	551.8	187	0	0	1	1	1	30.53	17.27	739.8	188	3.94	577.4	275.9	0	384.9	371.9	0.27	0	-15.27	19.8	19.3	20
279	20211103BS01	1	UU试验	23.08	4.8	201	0	-3	13	954.7	0	12.8	24.49	552.8	187	0	0	1	1	1	30.61	17.27	740.8	188	3.94	577.9	276.4	0	385.3	372.3	0.27	0	-15.31	19.8	19.3	20
280	20211103BS01	1	UU试验	23.17	4.81	201	0	-3	13	956.4	0	12.8	24.6	553.8	187	0	0	1	1	1	30.75	17.34	741.8	188	3.95	578.4	276.9	0	385.6	372.6	0.27	0	-15.38	19.8	19.3	20
281	20211103BS01	1	UU试验	23.25	4.82	201	0	-3	13	957.2	0	12.8	24.67	552	187	0	0	1	1	1	30.84	17.34	740	188	3.94	577.5	276	0	385	372	0.27	0	-15.42	19.8	19.3	20
282	20211103BS01	1	UU试验	23.33	4.83	201	0	-3	13	958.9	0	12.8	24.79	553	187	0	0	1	1	1	30.99	17.41	741	188	3.94	578	276.5	0	385.3	372.3	0.27	0	-15.5	19.8	19.3	20
283	20211103BS01	1	UU试验	23.42	4.84	201	0	-3	13	959.8	0	12.8	24.86	551.3	187	0	0	1	1	1	31.08	17.41	739.3	188	3.93	577.15	275.65	0	384.8	371.8	0.27	0	-15.54	19.8	19.3	20
284	20211103BS01	1	UU试验	23.5	4.85	201	0	-3	13	961.5	0	12.8	24.97	552.3	187	0	0	1	1	1	31.21	17.41	740.3	188	3.94	577.65	276.15	0	385.1	372.1	0.27	0	-15.61	19.8	19.3	20
285	20211103BS01	1	UU试验	23.58	4.86	200	0	-3	13	964.9	0	12.8	25.04	554.2	187	0	0	1	1	1	31.3	17.49	741.2	187	3.96	577.1	277.1	0	384.7	371.7	0.27	0	-15.65	19.8	19.3	20
286	20211103BS01	1	UU试验	23.67	4.86	201	0	-3	13	967.5	0	12.8	25.15	553.2	187	0	0	1	1	1	31.44	17.49	741.2	188	3.94	578.1	276.6	0	385.4	372.4	0.27	0	-15.72	19.8	19.3	20
300	20211103BS01	1	UU试验	24.83	4.98	201	0	-2	13	985.5	0	12.8	26.39	551.8	187	0	0	1	1	1	32.99	17.94	739.8	188	3.94	577.4	275.9	0	384.9	371.9	0.27	0	-16.5	19.8	19.3	20
301	20211103BS01	1	UU试验	24.92	4.99	201	0	-3	13	985.5	0	12.8	26.46	549.3	187	0	0	1	1	1	33.08	17.94	737.3	188	3.92	576.15	274.65	0	384.1	371.1	0.27	0	-16.54	19.8	19.3	20
235	20211103BS01	1	UU试验	19.42	4.41	200	0	-3	12	905.1	0	12.8	20.69	559.4	187	0	0	1	1	1	25.86	16.18	747.4	188	3.98	579.7	279.7	0	386.5	374.5	0.26	0	-12.93	19.8	19.3	19.8
236	20211103BS01	1	UU试验	19.5	4.42	201	0	-3	12	906.8	0	12.8	20.79	560.4	187	0	0	1	1	1	25.99	16.18	749.4	189	3.97	581.7	280.2	0	387.8	375.8	0.26	0	-13	19.8	19.3	19.8
237	20211103BS01	1	UU试验	19.58	4.43	201	0	-3	12	908.5	0	12.8	20.86	561.5	187	0	0	1	1	1	26.08	16.25	750.5	189	3.97	582.25	280.75	0	388.2	376.2	0.26	0	-13.04	19.8	19.3	19.8
238	20211103BS01	1	UU试验	19.67	4.43	201	0	-3	12	910.2	0	12.8	20.97	560.1	187	0	0	1	1	1	26.21	16.25	749.1	189	3.96	581.55	280.05	0	387.7	375.7	0.26	0	-13.11	19.8	19.3	19.8
239	20211103BS01	1	UU试验	19.75	4.44	201	0	-3	12	911	0	12.8	21.04	560.6	187	0	0	1	1	1	26.3	16.25	749.6	189	3.97	581.8	280.3	0	387.9	375.9	0.26	0	-13.15	19.8	19.3	19.8
240	20211103BS01	1	UU试验	19.83	4.45	200	0	-3	12	912.8	0	12.8	21.15	561.7	187	0	0	1	1	1	26.44	16.32	749.7	188	3.99	580.85	280.85	0	387.2	375.2	0.26	0	-13.22	19.8	19.3	19.8
241	20211103BS01	1	UU试验	19.92	4.46	201	0	-3	12	914.5	0	12.8	21.21	560.4	187	0	0	1	1	1	26.51	16.32	749.4	189	3.97	581.7	280.2	0	387.8	375.8	0.26	0	-13.26	19.8	19.3	19.8
242	20211103BS01	1	UU试验	20	4.47	200	0	-3	12	915.3	0	12.8	21.32	560.8	187	0	0	1	1	1	26.65	16.39	748.8	188	3.98	580.4	280.4	0	386.9	374.9	0.26	0	-13.33	19.8	19.3	19.8
243	20211103BS01	1	UU试验	20.08	4.48	201	0	-3	12	917.9	0	12.8	21.39	560	187	0	0	1	1	1	26.74	16.39	749	189	3.96	581.5	280	0	387.7	375.7	0.26	0	-13.37	19.8	19.3	19.9
244	20211103BS01	1	UU试验	20.17	4.49	201	0	-3	12	918.7	0	12.8	21.49	560.5	187	0	0	1	1	1	26.86	16.39	749.5	189	3.97	581.75	280.25	0	387.8	375.8	0.26	0	-13.43	19.8	19.3	20
245	20211103BS01	1	UU试验	20.25	4.5	201	0	-3	12	918.7	0	12.8	21.56	560.5	187	0	0	1	1	1	26.95	16.39	749.5	189	3.97	581.75	280.25	0	387.8	375.8	0.26	0	-13.48	19.8	19.3	20
246	20211103BS01	1	UU试验	20.33	4.51	201	0	-3	12	918.7	0	12.8	21.67	560.5	187	0	0	1	1	1	27.09	16.47	749.5	189	3.97	581.75	280.25	0	387.8	375.8	0.26	0	-13.55	19.8	19.3	20
247	20211103BS01	1	UU试验	20.42	4.52	201	0	-3	12	919.6	0	12.8	21.74	558.3	187	0	0	1	1	1	27.18	16.47	747.3	189	3.95	580.65	279.15	0	387.1	375.1	0.26	0	-13.59	19.8	19.3	20
261	20211103BS01	1	UU试验	21.58	4.65	200	0	-3	12	930.7	0	12.8	22.94	553	187	0	0	1	1	1	28.68	16.83	741	188	3.94	576.5	276.5	0	384.3	372.3	0.27	0	-14.34	19.8	19.3	20
262	20211103BS01	1	UU试验	21.67	4.65	200	0	-3	12	932.4	0	12.8	23.05	554	187	0	0	1	1	1	28.81	16.83	742	188	3.95	577	277	0	384.7	372.7	0.27	0	-14.41	19.8	19.3	20
263	20211103BS01	1	UU试验	21.75	4.66	200	0	-3	13	932.4	0	12.8	23.11	554	187	0	0	1	1	1	28.89	16.9	741	187	3.96	577	277	0	384.7	371.7	0.27	0	-14.45	19.8	19.3	20
264	20211103BS01	1	UU试验	21.83	4.67	200	0	-3	13	934.1	0	12.8	23.21	552.7	187	0	0	1	1	1	29.01	16.9	739.7	187	3.96	576.35	276.35	0	384.2	371.2	0.27	0	-14.51	19.8	19.3	20
265	20211103BS01	1	UU试验	21.92	4.68	200	0	-3	13	935.9	0	12.8	23.28	553.8	187	0	0	1	1	1	29.1	16.9	740.8	187	3.96	576.9	276.9	0	384.6	371.6	0.27	0	-14.55	19.8	19.3	20.1
266	20211103BS01	1	UU试验	22	4.69	200	0	-3	13	937.6	0	12.8	23.38	554.8	187	0	0	1	1	1	29.23	16.97	741.8	187	3.97	577.4	277.4	0	384.9	371.9	0.26	0	-14.62	19.8	19.3	20
267	20211103BS01	1	UU试验	22.08	4.7	200	0	-3	13	937.6	0	12.8	23.45	552.5	187	0	0	1	1	1	29.31	16.97	739.5	187	3.95	576.25	276.25	0	384.2	371.2	0.27	0	-14.66	19.8	19.3	20.1
268	20211103BS01	1	UU试验	22.17	4.71	200	0	-3	13	939.3	0	12.8	23.55	553.5	187	0	0	1	1	1	29.44	16.97	740.5	187	3.96	576.75	276.75	0	384.5	371.5	0.27	0	-14.72	19.8	19.3	20
269	20211103BS01	1	UU试验	22.25	4.72	200	0	-3	13	941.8	0	12.8	23.62	555	187	0	0	1	1	1	29.53	17.05	742	187	3.97	577.5	277.5	0	385	372	0.26	0	-14.77	19.8	19.3	20.1
270	20211103BS01	1	UU试验	22.33	4.73	201	0	-3	13	944.4	0	12.8	23.72	553.9	187	0	0	1	1	1	29.65	17.05	741.9	188	3.95	578.45	276.95	0	385.6	372.6	0.27	0	-14.83	19.8	19.3	20.1
271	20211103BS01	1	UU试验	22.42	4.73	200	0	-3	13	945.3	0	12.8	23.79	554.4	187	0	0	1	1	1	29.74	17.05	741.4	187	3.96	577.2	277.2	0	384.8	371.8	0.27	0	-14.87	19.8	19.3	20
272	20211103BS01	1	UU试验	22.5	4.74	200	0	-3	13	946.1	0	12.8	23.9	554.9	187	0	0	1	1	1	29.88	17.12	741.9	187	3.97	577.45	277.45	0	385	372	0.26	0	-14.94	19.8	19.3	20
273	20211103BS01	1	UU试验	22.58	4.75	201	0	-2	13	946.1	0	12.8	23.97	552.6	187	0	0	1	1	1	29.96	17.12	740.6	188	3.94	577.8	276.3	0	385.2	372.2	0.27	0	-14.98	19.8	19.3	20
287	20211103BS01	1	UU试验	23.75	4.87	201	0	-3	13	969.2	0	12.8	25.22	554.1	187	0	0	1	1	1	31.53	17.56	742.1	188	3.95	578.55	277.05	0	385.7	372.7	0.27	0	-15.77	19.8	19.3	20
288	20211103BS01	1	UU试验	23.83	4.88	201	0	-3	13	970.9	0	12.8	25.33	552.9	187	0	0	1	1	1	31.66	17.56	740.9	188	3.94	577.95	276.45	0	385.3	372.3	0.27	0	-15.83	19.8	19.3	20
289	20211103BS01	1	UU试验	23.92	4.89	201	0	-3	13	972.6	0	12.8	25.4	553.9	187	0	0	1	1	1	31.75	17.56	741.9	188	3.95	578.45	276.95	0	385.6	372.6	0.27	0	-15.88	19.8	19.3	20
290	20211103BS01	1	UU试验	24	4.9	201	0	-3	13	976.9	0	12.8	25.51	556.3	187	0	0	1	1	1	31.89	17.64	744.3	188	3.96	579.65	278.15	0	386.4	373.4	0.27	0	-15.95	19.8	19.3	20
291	20211103BS01	1	UU试验	24.08	4.91	201	0	-3	13	976.1	0	12.8	25.58	553.3	187	0	0	1	1	1	31.98	17.64	741.3	188	3.94	578.15	276.65	0	385.4	372.4	0.27	0	-15.99	19.8	19.3	20
292	20211103BS01	1	UU试验	24.17	4.92	201	0	-3	13	978.6	0	12.8	25.68	554.8	187	0	0	1	1	1	32.1	17.71	742.8	188	3.95	578.9	277.4	0	385.9	372.9	0.27	0	-16.05	19.8	19.3	20
293	20211103BS01	1	UU试验	24.25	4.92	200	0	-3	13	980.3	0	12.8	25.75	553.5	187	0	0	1	1	1	32.19	17.71	740.5	187	3.96	576.75	276.75	0	384.5	371.5	0.27	0	-16.1	19.8	19.3	20
294	20211103BS01	1	UU试验	24.33	4.93	201	0	-3	13	981.2	0	12.8	25.87	554	187	0	0	1	1	1	32.34	17.71	742	188	3.95	578.5	277	0	385.7	372.7	0.27	0	-16.17	19.8	19.3	20
295	20211103BS01	1	UU试验	24.42	4.94	201	0	-3	13	981.2	0	12.8	25.94	554	187	0	0	1	1	1	32.43	17.79	742	188	3.95	578.5	277	0	385.7	372.7	0.27	0	-16.22	19.8	19.3	20
296	20211103BS01	1	UU试验	24.5	4.95	201	0	-3	13	983.8	0	12.8	26.04	553	187	0	0	1	1	1	32.55	17.79	741	188	3.94	578	276.5	0	385.3	372.3	0.27	0	-16.28	19.8	19.3	20
297	20211103BS01	1	UU试验	24.58	4.96	201	0	-3	13	984.6	0	12.8	26.11	553.5	187	0	0	1	1	1	32.64	17.79	741.5	188	3.94	578.25	276.75	0	385.5	372.5	0.27	0	-16.32	19.8	19.3	20
298	20211103BS01	1	UU试验	24.67	4.97	200	0	-3	13	985.5	0	12.8	26.22	554	187	0	0	1	1	1	32.78	17.86	741	187	3.96	577	277	0	384.7	371.7	0.27	0	-16.39	19.8	19.3	20
299	20211103BS01	1	UU试验	24.75	4.97	201	0	-3	13	986.3	0	12.8	26.29	552.2	187	0	0	1	1	1	32.86	17.86	740.2	188	3.94	577.6	276.1	0	385.1	372.1	0.27	0	-16.43	19.8	19.3	20
