# Supplementary material for: Effect of freeze‒thaw cycles on root–Soil composite mechanical properties and slope stability
Source: PLoS One. 2024 Apr 25;19(4):e0302409. doi: 10.1371/journal.pone.0302409 (PMC11045164; doi:10.1371/journal.pone.0302409)
Supplement: S1 File — (ZIP) [file pone.0302409.s001.zip › Original data/original data/三轴/200kpa/200kpa改/(D8G9,200kpa)20211031BS04_uu_1.xlsx]

## Sheet: _20211031BS04_uu_1
ID	GCID	SpecimenID	TstMode	TimeMin	Squareroot	WeiYa	wytb	FanYa1	KongYa	CR	fytb	TiBian	ZhouXWeiYi	Q1dQ3	TargetWY	TargetFY1	TargetZYLC	TargetStrainSpd	TargetSYWD	TargetZTWD	E1	TuArea	Q11	Q31	Q11cQ31	HalfQ1pQ3	HalfQ1dQ3	Saturation	HalfQ11pQ31	Q1	K0	Ev	Er	sywd	ttwd	ztwd
1	20211031BS04	1	UU试验	0	0	99	0	10	0	0	0	9.1	0	10	89	0	0	1	1	1	0	12	0	0	0	0	0	0	0	0	0	0	0	21	20	21.1
2	20211031BS04	1	UU试验	0.1	0.32	99	0	-2	8	29.1	0	9.1	0.02	24.3	89	0	0	1	1	1	0.03	12	115.3	91	1.27	160.65	12.15	0	107.1	99.1	0.8	0	-0.02	21	20	21.1
3	20211031BS04	1	UU试验	0.15	0.39	99	0	-2	8	31.7	0	9.1	0.05	26.4	89	0	0	1	1	1	0.06	12	117.4	91	1.29	161.7	13.2	0	107.8	99.8	0.79	0	-0.03	21	20	21.1
4	20211031BS04	1	UU试验	0.25	0.5	99	0	-3	8	38.5	0	7.3	0.17	32.1	89	0	0	1	1	1	0.21	12	123.1	91	1.35	164.55	16.05	0	109.7	101.7	0.76	0	-0.11	21	20	21.1
5	20211031BS04	1	UU试验	0.3	0.55	98	0	-3	8	41.9	0	7.3	0.24	34.9	89	0	0	1	1	1	0.3	12.06	124.9	90	1.39	164.45	17.45	0	109.6	101.6	0.74	0	-0.15	21	20	21.1
6	20211031BS04	1	UU试验	0.38	0.62	98	0	-3	8	45.3	0	7.3	0.32	37.6	89	0	0	1	1	1	0.4	12.06	127.6	90	1.42	165.8	18.8	0	110.5	102.5	0.72	0	-0.2	21	20	21.1
7	20211031BS04	1	UU试验	0.45	0.67	98	0	-3	8	49.6	0	7.3	0.44	41.1	89	0	0	1	1	1	0.55	12.06	131.1	90	1.46	167.55	20.55	0	111.7	103.7	0.7	0	-0.28	21	20	21.1
8	20211031BS04	1	UU试验	0.53	0.73	98	0	-3	8	53	0	7.3	0.51	43.9	89	0	0	1	1	1	0.64	12.06	133.9	90	1.49	168.95	21.95	0	112.6	104.6	0.69	0	-0.32	21	20	21.1
9	20211031BS04	1	UU试验	0.62	0.79	98	0	-3	8	57.3	0	7.3	0.59	47.5	89	0	0	1	1	1	0.74	12.06	137.5	90	1.53	170.75	23.75	0	113.8	105.8	0.67	0	-0.37	21	20	21.1
10	20211031BS04	1	UU试验	0.7	0.84	98	0	-3	8	64.2	0	7.3	0.71	53.2	89	0	0	1	1	1	0.89	12.12	143.2	90	1.59	173.6	26.6	0	115.7	107.7	0.65	0	-0.45	21	20	21
11	20211031BS04	1	UU试验	0.78	0.89	99	0	-3	8	65.9	0	7.3	0.78	54.4	89	0	0	1	1	1	0.98	12.12	145.4	91	1.6	175.7	27.2	0	117.1	109.1	0.65	0	-0.49	21	20	21.1
12	20211031BS04	1	UU试验	0.87	0.93	99	0	-2	8	65.9	0	9.1	0.9	54.4	89	0	0	1	1	1	1.13	12.12	145.4	91	1.6	175.7	27.2	0	117.1	109.1	0.65	0	-0.56	21	20	21.1
13	20211031BS04	1	UU试验	0.95	0.97	99	0	-3	8	66.7	0	7.3	0.98	55	89	0	0	1	1	1	1.23	12.12	146	91	1.6	176	27.5	0	117.3	109.3	0.64	0	-0.62	21	20	21
14	20211031BS04	1	UU试验	1.03	1.02	99	0	-2	8	76.1	0	9.1	1.1	62.8	89	0	0	1	1	1	1.38	12.19	153.8	91	1.69	179.9	31.4	0	119.9	111.9	0.61	0	-0.69	21	20	21.1
15	20211031BS04	1	UU试验	1.12	1.06	99	0	-3	8	105.2	0	7.3	1.17	86.3	89	0	0	1	1	1	1.46	12.19	177.3	91	1.95	191.65	43.15	0	127.8	119.8	0.53	0	-0.73	21	20	21.1
16	20211031BS04	1	UU试验	1.2	1.1	99	0	-3	8	134.3	0	7.3	1.29	110.2	89	0	0	1	1	1	1.61	12.19	201.2	91	2.21	203.6	55.1	0	135.7	127.7	0.47	0	-0.81	20.9	20	21
17	20211031BS04	1	UU试验	1.28	1.13	99	0	-3	9	149.7	0	9.1	1.37	122.8	89	0	0	1	1	1	1.71	12.19	212.8	90	2.36	209.9	61.4	0	139.9	130.9	0.45	0	-0.86	21	20	21.1
18	20211031BS04	1	UU试验	1.37	1.17	99	0	-3	8	171.1	0	9.1	1.48	140.4	89	0	0	1	1	1	1.85	12.25	231.4	91	2.54	218.7	70.2	0	145.8	137.8	0.41	0	-0.93	21	20	21.1
19	20211031BS04	1	UU试验	1.45	1.2	99	0	-2	9	184.8	0	9.1	1.56	150.9	89	0	0	1	1	1	1.95	12.25	240.9	90	2.68	223.95	75.45	0	149.3	140.3	0.4	0	-0.98	21	20	21.1
20	20211031BS04	1	UU试验	1.53	1.24	98	0	-2	9	203.6	0	9.1	1.68	166.2	89	0	0	1	1	1	2.1	12.25	255.2	89	2.87	230.1	83.1	0	153.4	144.4	0.37	0	-1.05	21	20	21.1
21	20211031BS04	1	UU试验	1.62	1.27	98	0	-3	9	215.6	0	9.1	1.76	176	89	0	0	1	1	1	2.2	12.25	265	89	2.98	235	88	0	156.7	147.7	0.36	0	-1.1	21	20	21
22	20211031BS04	1	UU试验	1.7	1.3	99	0	-2	9	233.5	0	9.1	1.87	190.6	89	0	0	1	1	1	2.34	12.31	280.6	90	3.12	243.8	95.3	0	162.5	153.5	0.34	0	-1.17	21	20	21
23	20211031BS04	1	UU试验	1.78	1.34	99	0	-3	9	242.9	0	9.1	1.96	197.3	89	0	0	1	1	1	2.45	12.31	287.3	90	3.19	247.15	98.65	0	164.8	155.8	0.33	0	-1.23	21	20	21
24	20211031BS04	1	UU试验	1.87	1.37	98	0	-3	9	258.3	0	9.1	2.07	209.8	89	0	0	1	1	1	2.59	12.31	298.8	89	3.36	251.9	104.9	0	167.9	158.9	0.32	0	-1.3	21	20	21
25	20211031BS04	1	UU试验	1.95	1.4	99	0	-2	9	268.6	0	9.1	2.15	218.2	89	0	0	1	1	1	2.69	12.31	308.2	90	3.42	257.6	109.1	0	171.7	162.7	0.31	0	-1.35	21	20.1	21.1
26	20211031BS04	1	UU试验	2.03	1.43	98	0	-3	9	283.2	0	9.1	2.26	230.1	89	0	0	1	1	1	2.83	12.37	319.1	89	3.59	262.05	115.05	0	174.7	165.7	0.3	0	-1.42	21	20.1	21.1
27	20211031BS04	1	UU试验	2.12	1.45	99	0	-2	10	292.6	0	9.1	2.33	236.5	89	0	0	1	1	1	2.91	12.37	325.5	89	3.66	266.75	118.25	0	177.8	167.8	0.3	0	-1.46	21	20.1	21.1
28	20211031BS04	1	UU试验	2.2	1.48	99	0	-2	10	306.2	0	9.1	2.45	247.5	89	0	0	1	1	1	3.06	12.37	336.5	89	3.78	272.25	123.75	0	181.5	171.5	0.29	0	-1.53	21	20.1	21.1
29	20211031BS04	1	UU试验	2.28	1.51	98	0	-3	9	315.7	0	9.1	2.52	255.2	89	0	0	1	1	1	3.15	12.37	344.2	89	3.87	274.6	127.6	0	183.1	174.1	0.28	0	-1.58	20.9	20.1	21
30	20211031BS04	1	UU试验	2.37	1.54	99	0	-2	10	329.3	0	9.1	2.64	266.2	89	0	0	1	1	1	3.3	12.43	355.2	89	3.99	281.6	133.1	0	187.7	177.7	0.27	0	-1.65	21	20.1	21
31	20211031BS04	1	UU试验	2.45	1.57	98	0	-3	9	337.9	0	9.1	2.71	271.8	89	0	0	1	1	1	3.39	12.43	360.8	89	4.05	282.9	135.9	0	188.6	179.6	0.27	0	-1.7	21	20.1	21
32	20211031BS04	1	UU试验	2.53	1.59	99	0	-3	10	349.9	0	9.1	2.82	281.5	89	0	0	1	1	1	3.53	12.43	370.5	89	4.16	289.25	140.75	0	192.8	182.8	0.26	0	-1.77	20.9	20.1	21
33	20211031BS04	1	UU试验	2.62	1.62	99	0	-2	10	358.4	0	9.1	2.9	288.3	89	0	0	1	1	1	3.63	12.43	377.3	89	4.24	292.65	144.15	0	195.1	185.1	0.26	0	-1.82	21	20.1	21
34	20211031BS04	1	UU试验	2.7	1.64	99	0	-3	10	369.6	0	9.1	3.01	297.3	89	0	0	1	1	1	3.76	12.5	386.3	89	4.34	297.15	148.65	0	198.1	188.1	0.25	0	-1.88	20.9	20.1	21
35	20211031BS04	1	UU试验	2.78	1.67	99	0	-2	10	376.4	0	10.9	3.08	301.1	89	0	0	1	1	1	3.85	12.5	390.1	89	4.38	299.05	150.55	0	199.4	189.4	0.25	0	-1.93	21	20.1	21
36	20211031BS04	1	UU试验	2.87	1.69	99	0	-2	10	385.8	0	10.9	3.19	308.6	89	0	0	1	1	1	3.99	12.5	397.6	89	4.47	302.8	154.3	0	201.9	191.9	0.24	0	-2	21	20.1	21
37	20211031BS04	1	UU试验	2.95	1.72	99	0	-3	10	392.6	0	9.1	3.26	314.1	89	0	0	1	1	1	4.08	12.5	403.1	89	4.53	305.55	157.05	0	203.7	193.7	0.24	0	-2.04	20.9	20.1	21
38	20211031BS04	1	UU试验	3.03	1.74	99	0	-2	10	401.2	0	10.9	3.37	321	89	0	0	1	1	1	4.21	12.5	410	89	4.61	309	160.5	0	206	196	0.24	0	-2.11	21	20.1	21.1
39	20211031BS04	1	UU试验	3.12	1.77	98	0	-3	10	408	0	9.1	3.44	326.4	89	0	0	1	1	1	4.3	12.56	414.4	88	4.71	310.2	163.2	0	206.8	196.8	0.23	0	-2.15	20.9	20.1	21
40	20211031BS04	1	UU试验	3.2	1.79	98	0	-3	10	418.3	0	9.1	3.54	333	89	0	0	1	1	1	4.43	12.56	421	88	4.78	313.5	166.5	0	209	199	0.23	0	-2.22	20.9	20.1	21
41	20211031BS04	1	UU试验	3.28	1.81	99	0	-2	10	423.4	0	10.9	3.62	337.1	89	0	0	1	1	1	4.53	12.56	426.1	89	4.79	317.05	168.55	0	211.4	201.4	0.23	0	-2.27	21	20.1	21
42	20211031BS04	1	UU试验	3.37	1.83	98	0	-3	10	431.1	0	9.1	3.73	343.2	89	0	0	1	1	1	4.66	12.56	431.2	88	4.9	318.6	171.6	0	212.4	202.4	0.22	0	-2.33	20.9	20.1	21
43	20211031BS04	1	UU试验	3.47	1.86	98	0	-3	10	438	0	9.1	3.8	348.7	89	0	0	1	1	1	4.75	12.62	436.7	88	4.96	321.35	174.35	0	214.2	204.2	0.22	0	-2.38	20.9	20.1	21
44	20211031BS04	1	UU试验	3.53	1.88	99	0	-2	11	443.1	0	10.9	3.88	351.1	89	0	0	1	1	1	4.85	12.62	439.1	88	4.99	324.05	175.55	0	216	205	0.22	0	-2.42	21	20.1	21
45	20211031BS04	1	UU试验	3.62	1.9	99	0	-3	11	450.8	0	10.9	3.98	357.2	89	0	0	1	1	1	4.97	12.62	445.2	88	5.06	327.1	178.6	0	218.1	207.1	0.22	0	-2.49	21	20.1	21
46	20211031BS04	1	UU试验	3.7	1.92	99	0	-2	11	456.8	0	10.9	4.06	362	89	0	0	1	1	1	5.08	12.62	450	88	5.11	329.5	181	0	219.7	208.7	0.21	0	-2.54	21	20.1	21
47	20211031BS04	1	UU试验	3.78	1.95	99	0	-2	11	464.5	0	10.9	4.17	368.1	89	0	0	1	1	1	5.21	12.69	456.1	88	5.18	332.55	184.05	0	221.7	210.7	0.21	0	-2.61	21	20.1	21
48	20211031BS04	1	UU试验	3.87	1.97	99	0	-3	11	469.6	0	10.9	4.24	370.1	89	0	0	1	1	1	5.3	12.69	458.1	88	5.21	333.55	185.05	0	222.4	211.4	0.21	0	-2.65	20.9	20.1	21
49	20211031BS04	1	UU试验	3.95	1.99	99	0	-2	11	475.6	0	10.9	4.35	374.8	89	0	0	1	1	1	5.44	12.69	462.8	88	5.26	335.9	187.4	0	223.9	212.9	0.21	0	-2.72	21	20.1	21
50	20211031BS04	1	UU试验	4.03	2.01	99	0	-2	11	479.9	0	10.9	4.42	378.2	89	0	0	1	1	1	5.53	12.69	466.2	88	5.3	337.6	189.1	0	225.1	214.1	0.21	0	-2.77	20.9	20.1	21
51	20211031BS04	1	UU试验	4.12	2.03	98	0	-3	11	486.7	0	10.9	4.52	383.5	89	0	0	1	1	1	5.65	12.75	470.5	87	5.41	338.75	191.75	0	225.8	214.8	0.2	0	-2.83	20.9	20.1	21
52	20211031BS04	1	UU试验	4.2	2.05	99	0	-2	11	490.2	0	10.9	4.59	384.5	89	0	0	1	1	1	5.74	12.75	472.5	88	5.37	340.75	192.25	0	227.2	216.2	0.2	0	-2.87	20.9	20.1	21
53	20211031BS04	1	UU试验	4.28	2.07	99	0	-3	11	497	0	10.9	4.69	389.8	89	0	0	1	1	1	5.86	12.75	477.8	88	5.43	343.4	194.9	0	228.9	217.9	0.2	0	-2.93	20.9	20.1	21
54	20211031BS04	1	UU试验	4.37	2.09	99	0	-2	11	501.3	0	10.9	4.77	393.2	89	0	0	1	1	1	5.96	12.75	481.2	88	5.47	345.1	196.6	0	230.1	219.1	0.2	0	-2.98	20.9	20.1	21
55	20211031BS04	1	UU试验	4.45	2.11	99	0	-2	11	506.4	0	10.9	4.87	397.2	89	0	0	1	1	1	6.09	12.75	485.2	88	5.51	347.1	198.6	0	231.4	220.4	0.2	0	-3.05	20.9	20.1	21
56	20211031BS04	1	UU试验	4.53	2.13	99	0	-2	11	510.7	0	10.9	4.94	400.5	89	0	0	1	1	1	6.18	12.81	488.5	88	5.55	348.75	200.25	0	232.5	221.5	0.2	0	-3.09	20.9	20.1	21
57	20211031BS04	1	UU试验	4.62	2.15	99	0	-2	11	516.7	0	10.9	5.05	403.4	89	0	0	1	1	1	6.31	12.81	491.4	88	5.58	350.2	201.7	0	233.5	222.5	0.2	0	-3.16	20.9	20.1	21
58	20211031BS04	1	UU试验	4.7	2.17	99	0	-3	11	520.1	0	10.9	5.12	406	89	0	0	1	1	1	6.4	12.81	494	88	5.61	351.5	203	0	234.3	223.3	0.2	0	-3.2	20.9	20.1	21
59	20211031BS04	1	UU试验	4.78	2.19	99	0	-3	11	525.2	0	10.9	5.22	410	89	0	0	1	1	1	6.53	12.81	498	88	5.66	353.5	205	0	235.7	224.7	0.19	0	-3.27	20.9	20.1	21
60	20211031BS04	1	UU试验	4.87	2.21	99	0	-3	11	529.5	0	10.9	5.29	413.3	89	0	0	1	1	1	6.61	12.88	501.3	88	5.7	355.15	206.65	0	236.8	225.8	0.19	0	-3.31	20.9	20.1	21
61	20211031BS04	1	UU试验	4.95	2.22	99	0	-3	11	535.5	0	10.9	5.4	415.8	89	0	0	1	1	1	6.75	12.88	503.8	88	5.73	356.4	207.9	0	237.6	226.6	0.19	0	-3.38	20.9	20.1	21
62	20211031BS04	1	UU试验	5.03	2.24	99	0	-3	11	538.9	0	10.9	5.47	418.4	89	0	0	1	1	1	6.84	12.88	506.4	88	5.75	357.7	209.2	0	238.5	227.5	0.19	0	-3.42	20.9	20.1	21
63	20211031BS04	1	UU试验	5.12	2.26	99	0	-3	11	545.8	0	10.9	5.59	423.8	89	0	0	1	1	1	6.99	12.88	511.8	88	5.82	360.4	211.9	0	240.3	229.3	0.19	0	-3.5	20.9	20.1	21
64	20211031BS04	1	UU试验	5.2	2.28	99	0	-3	11	549.2	0	10.9	5.66	426.4	89	0	0	1	1	1	7.08	12.94	514.4	88	5.85	361.7	213.2	0	241.1	230.1	0.19	0	-3.54	20.9	20.1	21
65	20211031BS04	1	UU试验	5.28	2.3	99	0	-3	12	555.2	0	10.9	5.77	429.1	89	0	0	1	1	1	7.21	12.94	516.1	87	5.93	363.05	214.55	0	242	230	0.19	0	-3.61	20.9	20.1	21
66	20211031BS04	1	UU试验	5.37	2.32	99	0	-3	12	557.7	0	10.9	5.85	431	89	0	0	1	1	1	7.31	12.94	518	87	5.95	364	215.5	0	242.7	230.7	0.19	0	-3.66	20.9	20.1	21
67	20211031BS04	1	UU试验	5.45	2.33	99	0	-3	12	562	0	10.9	5.96	434.3	89	0	0	1	1	1	7.45	12.94	521.3	87	5.99	365.65	217.15	0	243.8	231.8	0.19	0	-3.73	20.9	20.1	21
68	20211031BS04	1	UU试验	5.53	2.35	99	0	-3	12	566.3	0	10.9	6.03	437.6	89	0	0	1	1	1	7.54	13	524.6	87	6.03	367.3	218.8	0	244.9	232.9	0.18	0	-3.77	20.9	20.1	21
69	20211031BS04	1	UU试验	5.62	2.37	99	0	-3	12	570.6	0	10.9	6.15	438.9	89	0	0	1	1	1	7.69	13	525.9	87	6.04	367.95	219.45	0	245.3	233.3	0.18	0	-3.85	20.9	20.1	21
70	20211031BS04	1	UU试验	5.7	2.39	99	0	-2	12	574.9	0	10.9	6.22	442.2	89	0	0	1	1	1	7.78	13	529.2	87	6.08	369.6	221.1	0	246.4	234.4	0.18	0	-3.89	20.9	20.1	21
71	20211031BS04	1	UU试验	5.78	2.4	99	0	-2	12	579.1	0	10.9	6.33	445.5	89	0	0	1	1	1	7.91	13	532.5	87	6.12	371.25	222.75	0	247.5	235.5	0.18	0	-3.96	20.9	20.1	21
72	20211031BS04	1	UU试验	5.87	2.42	99	0	-3	12	582.6	0	10.9	6.41	448.2	89	0	0	1	1	1	8.01	13.07	535.2	87	6.15	372.6	224.1	0	248.4	236.4	0.18	0	-4.01	20.9	20.1	21
73	20211031BS04	1	UU试验	5.95	2.44	99	0	-2	12	587.7	0	10.9	6.52	449.7	89	0	0	1	1	1	8.15	13.07	536.7	87	6.17	373.35	224.85	0	248.9	236.9	0.18	0	-4.08	20.9	20.1	21
74	20211031BS04	1	UU试验	6.03	2.46	99	0	-3	12	591.1	0	10.9	6.59	452.3	89	0	0	1	1	1	8.24	13.07	539.3	87	6.2	374.65	226.15	0	249.8	237.8	0.18	0	-4.12	20.9	20.1	21
75	20211031BS04	1	UU试验	6.12	2.47	99	0	-3	12	596.2	0	10.9	6.7	456.2	89	0	0	1	1	1	8.38	13.07	543.2	87	6.24	376.6	228.1	0	251.1	239.1	0.18	0	-4.19	20.9	20.1	21
76	20211031BS04	1	UU试验	6.2	2.49	100	0	-2	12	600.5	0	12.8	6.78	459.4	89	0	0	1	1	1	8.48	13.13	547.4	88	6.22	379.7	229.7	0	253.1	241.1	0.18	0	-4.24	20.9	20.1	21
77	20211031BS04	1	UU试验	6.28	2.51	99	0	-3	12	604.8	0	10.9	6.89	460.6	89	0	0	1	1	1	8.61	13.13	547.6	87	6.29	378.8	230.3	0	252.5	240.5	0.18	0	-4.31	20.9	20.1	21
78	20211031BS04	1	UU试验	6.37	2.52	99	0	-3	12	607.4	0	12.8	6.97	462.6	89	0	0	1	1	1	8.71	13.13	549.6	87	6.32	379.8	231.3	0	253.2	241.2	0.18	0	-4.36	20.9	20.1	21
79	20211031BS04	1	UU试验	6.45	2.54	99	0	-3	12	611.6	0	10.9	7.08	465.8	89	0	0	1	1	1	8.85	13.2	552.8	87	6.35	381.4	232.9	0	254.3	242.3	0.18	0	-4.43	20.9	20.1	21
80	20211031BS04	1	UU试验	6.53	2.56	99	0	-3	12	614.2	0	10.9	7.15	465.3	89	0	0	1	1	1	8.94	13.2	552.3	87	6.35	381.15	232.65	0	254.1	242.1	0.18	0	-4.47	20.9	20.1	21
81	20211031BS04	1	UU试验	6.62	2.57	99	0	-3	12	619.3	0	10.9	7.26	469.2	89	0	0	1	1	1	9.07	13.2	556.2	87	6.39	383.1	234.6	0	255.4	243.4	0.17	0	-4.54	20.9	20.1	21
82	20211031BS04	1	UU试验	6.7	2.59	99	0	-3	12	621.9	0	10.9	7.34	471.1	89	0	0	1	1	1	9.18	13.2	558.1	87	6.41	384.05	235.55	0	256	244	0.17	0	-4.59	20.9	20.2	21
83	20211031BS04	1	UU试验	6.78	2.6	99	0	-3	12	626.2	0	10.9	7.44	474.4	89	0	0	1	1	1	9.3	13.26	561.4	87	6.45	385.7	237.2	0	257.1	245.1	0.17	0	-4.65	20.9	20.2	21
84	20211031BS04	1	UU试验	6.87	2.62	99	0	-3	12	628.7	0	12.8	7.52	474.1	89	0	0	1	1	1	9.4	13.26	561.1	87	6.45	385.55	237.05	0	257	245	0.17	0	-4.7	20.9	20.2	21
85	20211031BS04	1	UU试验	6.95	2.64	99	0	-3	12	632.2	0	12.8	7.63	476.8	89	0	0	1	1	1	9.54	13.26	563.8	87	6.48	386.9	238.4	0	257.9	245.9	0.17	0	-4.77	20.9	20.2	21
86	20211031BS04	1	UU试验	7.03	2.65	100	0	-3	12	634.7	0	12.8	7.7	478.7	89	0	0	1	1	1	9.63	13.26	566.7	88	6.44	389.35	239.35	0	259.6	247.6	0.17	0	-4.82	20.9	20.2	21
87	20211031BS04	1	UU试验	7.12	2.67	100	0	-3	12	639	0	10.9	7.81	481.9	89	0	0	1	1	1	9.76	13.32	569.9	88	6.48	390.95	240.95	0	260.6	248.6	0.17	0	-4.88	20.9	20.2	21
88	20211031BS04	1	UU试验	7.2	2.68	99	0	-3	12	641.6	0	12.8	7.88	481.7	89	0	0	1	1	1	9.85	13.32	568.7	87	6.54	389.35	240.85	0	259.6	247.6	0.17	0	-4.93	20.9	20.2	21
89	20211031BS04	1	UU试验	7.28	2.7	99	0	-3	12	645	0	12.8	7.99	484.2	89	0	0	1	1	1	9.99	13.32	571.2	87	6.57	390.6	242.1	0	260.4	248.4	0.17	0	-5	20.9	20.2	21
90	20211031BS04	1	UU试验	7.37	2.71	99	0	-3	12	648.4	0	12.8	8.06	486.8	89	0	0	1	1	1	10.07	13.32	573.8	87	6.6	391.9	243.4	0	261.3	249.3	0.17	0	-5.04	20.9	20.2	21
91	20211031BS04	1	UU试验	7.45	2.73	99	0	-3	12	651	0	12.8	8.17	488.7	89	0	0	1	1	1	10.21	13.39	575.7	87	6.62	392.85	244.35	0	261.9	249.9	0.17	0	-5.11	20.9	20.2	21
92	20211031BS04	1	UU试验	7.53	2.74	99	0	-3	12	652.7	0	12.8	8.23	487.5	89	0	0	1	1	1	10.29	13.39	574.5	87	6.6	392.25	243.75	0	261.5	249.5	0.17	0	-5.14	20.9	20.2	21
93	20211031BS04	1	UU试验	7.62	2.76	99	0	-3	12	655.3	0	12.8	8.33	489.4	89	0	0	1	1	1	10.41	13.39	576.4	87	6.63	393.2	244.7	0	262.1	250.1	0.17	0	-5.21	20.9	20.2	21
94	20211031BS04	1	UU试验	7.7	2.77	99	0	-3	12	657.8	0	12.8	8.4	491.3	89	0	0	1	1	1	10.5	13.39	578.3	87	6.65	394.15	245.65	0	262.8	250.8	0.17	0	-5.25	20.9	20.2	21
95	20211031BS04	1	UU试验	7.78	2.79	99	0	-3	12	661.3	0	12.8	8.5	493.9	89	0	0	1	1	1	10.63	13.45	580.9	87	6.68	395.45	246.95	0	263.6	251.6	0.17	0	-5.32	20.9	20.2	21
96	20211031BS04	1	UU试验	7.87	2.8	100	0	-3	12	663	0	12.8	8.57	492.9	89	0	0	1	1	1	10.71	13.45	580.9	88	6.6	396.45	246.45	0	264.3	252.3	0.17	0	-5.36	20.9	20.2	21
97	20211031BS04	1	UU试验	7.95	2.82	100	0	-3	12	665.5	0	12.8	8.68	494.8	89	0	0	1	1	1	10.85	13.45	582.8	88	6.62	397.4	247.4	0	264.9	252.9	0.17	0	-5.43	20.9	20.2	21
98	20211031BS04	1	UU试验	8.03	2.83	100	0	-3	12	666.4	0	12.8	8.75	495.5	89	0	0	1	1	1	10.94	13.45	583.5	88	6.63	397.75	247.75	0	265.2	253.2	0.17	0	-5.47	20.9	20.2	21
99	20211031BS04	1	UU试验	8.12	2.85	100	0	-3	13	669	0	12.8	8.85	497.4	89	0	0	1	1	1	11.06	13.52	584.4	87	6.72	398.7	248.7	0	265.8	252.8	0.17	0	-5.53	20.9	20.2	21
100	20211031BS04	1	UU试验	8.2	2.86	99	0	-3	12	670.7	0	12.8	8.92	496.1	89	0	0	1	1	1	11.15	13.52	583.1	87	6.7	396.55	248.05	0	264.4	252.4	0.17	0	-5.58	20.9	20.2	21
101	20211031BS04	1	UU试验	8.28	2.88	100	0	-2	13	672.4	0	12.8	9.02	497.3	89	0	0	1	1	1	11.28	13.52	584.3	87	6.72	398.65	248.65	0	265.8	252.8	0.17	0	-5.64	20.9	20.2	21
102	20211031BS04	1	UU试验	8.37	2.89	99	0	-2	13	673.2	0	12.8	9.09	497.9	89	0	0	1	1	1	11.36	13.52	583.9	86	6.79	397.45	248.95	0	265	252	0.17	0	-5.68	20.9	20.2	21
103	20211031BS04	1	UU试验	8.45	2.91	99	0	-3	13	677.5	0	12.8	9.2	501.1	89	0	0	1	1	1	11.5	13.58	587.1	86	6.83	399.05	250.55	0	266	253	0.16	0	-5.75	20.9	20.2	21
104	20211031BS04	1	UU试验	8.53	2.92	99	0	-3	13	679.2	0	12.8	9.27	500.1	89	0	0	1	1	1	11.59	13.58	586.1	86	6.82	398.55	250.05	0	265.7	252.7	0.17	0	-5.8	20.9	20.2	21
105	20211031BS04	1	UU试验	8.62	2.94	99	0	-2	13	681.8	0	12.8	9.37	502.1	89	0	0	1	1	1	11.71	13.58	588.1	86	6.84	399.55	251.05	0	266.4	253.4	0.16	0	-5.86	20.9	20.2	21
106	20211031BS04	1	UU试验	8.7	2.95	99	0	-3	13	683.5	0	12.8	9.44	503.3	89	0	0	1	1	1	11.8	13.58	589.3	86	6.85	400.15	251.65	0	266.8	253.8	0.16	0	-5.9	20.9	20.2	21
107	20211031BS04	1	UU试验	8.78	2.96	99	0	-3	13	686.9	0	12.8	9.54	505.8	89	0	0	1	1	1	11.93	13.65	591.8	86	6.88	401.4	252.9	0	267.6	254.6	0.16	0	-5.97	20.9	20.2	21
108	20211031BS04	1	UU试验	8.87	2.98	99	0	-3	13	688.6	0	12.8	9.6	504.5	89	0	0	1	1	1	12	13.65	590.5	86	6.87	400.75	252.25	0	267.2	254.2	0.16	0	-6	20.9	20.2	21
109	20211031BS04	1	UU试验	8.95	2.99	100	0	-2	13	691.2	0	12.8	9.71	506.4	89	0	0	1	1	1	12.14	13.65	593.4	87	6.82	403.2	253.2	0	268.8	255.8	0.16	0	-6.07	20.9	20.2	21
110	20211031BS04	1	UU试验	9.03	3.01	100	0	-2	13	692.9	0	12.8	9.77	507.6	89	0	0	1	1	1	12.21	13.65	594.6	87	6.83	403.8	253.8	0	269.2	256.2	0.16	0	-6.11	20.9	20.2	21
111	20211031BS04	1	UU试验	9.12	3.02	100	0	-3	13	695.5	0	12.8	9.88	509.5	89	0	0	1	1	1	12.35	13.72	596.5	87	6.86	404.75	254.75	0	269.8	256.8	0.16	0	-6.18	20.9	20.2	21
112	20211031BS04	1	UU试验	9.2	3.03	100	0	-3	13	697.2	0	12.8	9.95	508.2	89	0	0	1	1	1	12.44	13.72	595.2	87	6.84	404.1	254.1	0	269.4	256.4	0.16	0	-6.22	20.9	20.2	21
113	20211031BS04	1	UU试验	9.28	3.05	100	0	-2	13	699.7	0	12.8	10.05	510	89	0	0	1	1	1	12.56	13.72	597	87	6.86	405	255	0	270	257	0.16	0	-6.28	20.9	20.2	21
114	20211031BS04	1	UU试验	9.37	3.06	100	0	-3	13	701.5	0	12.8	10.11	511.3	89	0	0	1	1	1	12.64	13.72	598.3	87	6.88	405.65	255.65	0	270.4	257.4	0.16	0	-6.32	20.9	20.2	21
115	20211031BS04	1	UU试验	9.45	3.07	99	0	-3	13	704	0	12.8	10.21	513.1	89	0	0	1	1	1	12.76	13.78	599.1	86	6.97	405.05	256.55	0	270	257	0.16	0	-6.38	20.9	20.2	21
116	20211031BS04	1	UU试验	9.53	3.09	99	0	-3	13	705.7	0	12.8	10.28	512.1	89	0	0	1	1	1	12.85	13.78	598.1	86	6.95	404.55	256.05	0	269.7	256.7	0.16	0	-6.43	20.9	20.2	21
117	20211031BS04	1	UU试验	9.62	3.1	99	0	-3	13	708.3	0	12.8	10.38	514	89	0	0	1	1	1	12.98	13.78	600	86	6.98	405.5	257	0	270.3	257.3	0.16	0	-6.49	20.9	20.2	21
118	20211031BS04	1	UU试验	9.7	3.11	100	0	-3	13	710	0	12.8	10.45	515.2	89	0	0	1	1	1	13.06	13.78	602.2	87	6.92	407.6	257.6	0	271.7	258.7	0.16	0	-6.53	20.9	20.2	21
119	20211031BS04	1	UU试验	9.78	3.13	100	0	-2	13	713.4	0	12.8	10.56	517.7	89	0	0	1	1	1	13.2	13.85	604.7	87	6.95	408.85	258.85	0	272.6	259.6	0.16	0	-6.6	20.9	20.2	21
120	20211031BS04	1	UU试验	9.87	3.14	100	0	-3	13	716	0	12.8	10.63	517	89	0	0	1	1	1	13.29	13.85	604	87	6.94	408.5	258.5	0	272.3	259.3	0.16	0	-6.65	20.9	20.2	21
121	20211031BS04	1	UU试验	9.95	3.15	100	0	-3	13	717.7	0	12.8	10.74	518.2	89	0	0	1	1	1	13.43	13.85	605.2	87	6.96	409.1	259.1	0	272.7	259.7	0.16	0	-6.72	20.9	20.2	21
122	20211031BS04	1	UU试验	10.03	3.17	100	0	-3	13	721.1	0	12.8	10.81	520.6	89	0	0	1	1	1	13.51	13.85	607.6	87	6.98	410.3	260.3	0	273.5	260.5	0.16	0	-6.76	20.9	20.2	21
123	20211031BS04	1	UU试验	10.12	3.18	100	0	-3	13	723.7	0	12.8	10.92	522.5	89	0	0	1	1	1	13.65	13.91	609.5	87	7.01	411.25	261.25	0	274.2	261.2	0.16	0	-6.83	20.9	20.2	21
124	20211031BS04	1	UU试验	10.2	3.19	100	0	-3	13	725.4	0	12.8	11	521.5	89	0	0	1	1	1	13.75	13.91	608.5	87	6.99	410.75	260.75	0	273.8	260.8	0.16	0	-6.88	20.9	20.2	21
125	20211031BS04	1	UU试验	10.28	3.21	100	0	-3	13	728.8	0	12.8	11.1	523.9	89	0	0	1	1	1	13.88	13.91	610.9	87	7.02	411.95	261.95	0	274.6	261.6	0.16	0	-6.94	20.9	20.2	21
126	20211031BS04	1	UU试验	10.37	3.22	100	0	-2	13	729.7	0	12.8	11.18	524.6	89	0	0	1	1	1	13.98	13.98	611.6	87	7.03	412.3	262.3	0	274.9	261.9	0.16	0	-6.99	20.9	20.2	21
127	20211031BS04	1	UU试验	10.45	3.23	100	0	-2	13	732.3	0	12.8	11.29	523.8	89	0	0	1	1	1	14.11	13.98	610.8	87	7.02	411.9	261.9	0	274.6	261.6	0.16	0	-7.06	20.9	20.2	21
128	20211031BS04	1	UU试验	10.53	3.25	99	0	-3	13	734	0	12.8	11.36	525	89	0	0	1	1	1	14.2	13.98	611	86	7.1	411	262.5	0	274	261	0.16	0	-7.1	20.9	20.2	21
129	20211031BS04	1	UU试验	10.62	3.26	100	0	-2	13	739.1	0	12.8	11.47	528.7	89	0	0	1	1	1	14.34	13.98	615.7	87	7.08	414.35	264.35	0	276.2	263.2	0.16	0	-7.17	20.9	20.2	21
130	20211031BS04	1	UU试验	10.7	3.27	100	0	-3	13	740.8	0	12.8	11.54	529.9	89	0	0	1	1	1	14.43	14.05	616.9	87	7.09	414.95	264.95	0	276.6	263.6	0.16	0	-7.22	20.9	20.2	21
131	20211031BS04	1	UU试验	10.78	3.28	100	0	-3	13	743.4	0	12.8	11.65	529.1	89	0	0	1	1	1	14.56	14.05	616.1	87	7.08	414.55	264.55	0	276.4	263.4	0.16	0	-7.28	20.9	20.2	21
132	20211031BS04	1	UU试验	10.87	3.3	100	0	-3	13	745.9	0	12.8	11.73	530.9	89	0	0	1	1	1	14.66	14.05	617.9	87	7.1	415.45	265.45	0	277	264	0.16	0	-7.33	20.9	20.2	21
133	20211031BS04	1	UU试验	10.95	3.31	100	0	-3	13	749.4	0	12.8	11.83	533.4	89	0	0	1	1	1	14.79	14.11	620.4	87	7.13	416.7	266.7	0	277.8	264.8	0.16	0	-7.4	20.9	20.2	21
134	20211031BS04	1	UU试验	11.03	3.32	100	0	-2	13	752.8	0	12.8	11.9	533.5	89	0	0	1	1	1	14.88	14.11	620.5	87	7.13	416.75	266.75	0	277.8	264.8	0.16	0	-7.44	20.9	20.2	21
135	20211031BS04	1	UU试验	11.12	3.33	100	0	-2	13	755.4	0	12.8	12.02	535.4	89	0	0	1	1	1	15.03	14.11	622.4	87	7.15	417.7	267.7	0	278.5	265.5	0.16	0	-7.52	20.9	20.2	21
136	20211031BS04	1	UU试验	11.2	3.35	99	0	-3	13	757.1	0	12.8	12.09	536.6	89	0	0	1	1	1	15.11	14.11	622.6	86	7.24	416.8	268.3	0	277.9	264.9	0.16	0	-7.56	20.9	20.2	21
137	20211031BS04	1	UU试验	11.28	3.36	99	0	-2	13	759.6	0	12.8	12.2	538.3	89	0	0	1	1	1	15.25	14.18	624.3	86	7.26	417.65	269.15	0	278.4	265.4	0.16	0	-7.63	20.9	20.2	21
138	20211031BS04	1	UU试验	11.37	3.37	99	0	-3	13	761.3	0	12.8	12.27	536.9	89	0	0	1	1	1	15.34	14.18	622.9	86	7.24	416.95	268.45	0	278	265	0.16	0	-7.67	20.9	20.2	21
139	20211031BS04	1	UU试验	11.45	3.38	100	0	-3	13	763.9	0	12.8	12.38	538.7	89	0	0	1	1	1	15.48	14.18	625.7	87	7.19	419.35	269.35	0	279.6	266.6	0.16	0	-7.74	20.9	20.2	21
140	20211031BS04	1	UU试验	11.53	3.4	100	0	-3	13	765.6	0	12.8	12.45	539.9	89	0	0	1	1	1	15.56	14.25	626.9	87	7.21	419.95	269.95	0	280	267	0.16	0	-7.78	20.9	20.2	21
141	20211031BS04	1	UU试验	11.62	3.41	100	0	-3	13	768.2	0	12.8	12.56	539.1	89	0	0	1	1	1	15.7	14.25	626.1	87	7.2	419.55	269.55	0	279.7	266.7	0.16	0	-7.85	20.9	20.2	21
142	20211031BS04	1	UU试验	11.7	3.42	100	0	-3	13	769.9	0	12.8	12.63	540.3	89	0	0	1	1	1	15.79	14.25	627.3	87	7.21	420.15	270.15	0	280.1	267.1	0.16	0	-7.9	20.9	20.2	21
143	20211031BS04	1	UU试验	11.78	3.43	100	0	-3	13	774.2	0	12.8	12.73	543.3	89	0	0	1	1	1	15.91	14.25	630.3	87	7.24	421.65	271.65	0	281.1	268.1	0.16	0	-7.96	20.9	20.2	21
144	20211031BS04	1	UU试验	11.87	3.44	100	0	-3	13	775.9	0	12.8	12.8	544.5	89	0	0	1	1	1	16	14.31	631.5	87	7.26	422.25	272.25	0	281.5	268.5	0.16	0	-8	20.9	20.2	21
145	20211031BS04	1	UU试验	11.95	3.46	100	0	-3	13	778.5	0	12.8	12.91	544	89	0	0	1	1	1	16.14	14.31	631	87	7.25	422	272	0	281.3	268.3	0.16	0	-8.07	20.9	20.2	21
146	20211031BS04	1	UU试验	12.03	3.47	100	0	-3	13	779.3	0	12.8	12.98	544.6	89	0	0	1	1	1	16.23	14.31	631.6	87	7.26	422.3	272.3	0	281.5	268.5	0.16	0	-8.12	20.9	20.2	21
147	20211031BS04	1	UU试验	12.12	3.48	100	0	-3	13	781.9	0	12.8	13.08	546.4	89	0	0	1	1	1	16.35	14.38	633.4	87	7.28	423.2	273.2	0	282.1	269.1	0.15	0	-8.18	20.9	20.2	21
148	20211031BS04	1	UU试验	12.2	3.49	100	0	-2	13	781.9	0	14.6	13.15	543.7	89	0	0	1	1	1	16.44	14.38	630.7	87	7.25	421.85	271.85	0	281.2	268.2	0.16	0	-8.22	20.9	20.2	21
149	20211031BS04	1	UU试验	12.28	3.5	100	0	-3	13	783.6	0	12.8	13.25	544.9	89	0	0	1	1	1	16.56	14.38	631.9	87	7.26	422.45	272.45	0	281.6	268.6	0.16	0	-8.28	20.9	20.2	21
150	20211031BS04	1	UU试验	12.37	3.52	100	0	-2	13	784.4	0	12.8	13.32	545.5	89	0	0	1	1	1	16.65	14.38	632.5	87	7.27	422.75	272.75	0	281.8	268.8	0.15	0	-8.32	20.9	20.2	21
151	20211031BS04	1	UU试验	12.45	3.53	100	0	-2	13	785.3	0	12.8	13.42	546.1	89	0	0	1	1	1	16.77	14.45	633.1	87	7.28	423.05	273.05	0	282	269	0.15	0	-8.39	20.9	20.2	21
152	20211031BS04	1	UU试验	12.53	3.54	100	0	-3	13	787	0	12.8	13.49	544.6	89	0	0	1	1	1	16.86	14.45	631.6	87	7.26	422.3	272.3	0	281.5	268.5	0.16	0	-8.43	20.9	20.2	21
153	20211031BS04	1	UU试验	12.62	3.55	100	0	-3	14	789.6	0	12.8	13.59	546.4	89	0	0	1	1	1	16.99	14.45	632.4	86	7.35	423.2	273.2	0	282.1	268.1	0.15	0	-8.49	20.9	20.2	21
154	20211031BS04	1	UU试验	12.7	3.56	99	0	-3	13	790.4	0	12.8	13.66	547	89	0	0	1	1	1	17.08	14.45	633	86	7.36	422	273.5	0	281.3	268.3	0.15	0	-8.54	20.9	20.2	21
155	20211031BS04	1	UU试验	12.78	3.58	99	0	-3	13	791.3	0	12.8	13.76	547.6	89	0	0	1	1	1	17.2	14.51	633.6	86	7.37	422.3	273.8	0	281.5	268.5	0.15	0	-8.6	20.9	20.2	21
156	20211031BS04	1	UU试验	12.87	3.59	100	0	-2	13	793	0	14.6	13.83	546.5	89	0	0	1	1	1	17.29	14.51	633.5	87	7.28	423.25	273.25	0	282.2	269.2	0.15	0	-8.65	20.9	20.2	21
157	20211031BS04	1	UU试验	12.95	3.6	100	0	-3	13	794.7	0	12.8	13.93	547.7	89	0	0	1	1	1	17.41	14.51	634.7	87	7.3	423.85	273.85	0	282.6	269.6	0.15	0	-8.71	20.9	20.2	21
158	20211031BS04	1	UU试验	13.03	3.61	100	0	-3	13	796.4	0	12.8	14	548.9	89	0	0	1	1	1	17.5	14.51	635.9	87	7.31	424.45	274.45	0	283	270	0.15	0	-8.75	20.9	20.2	21
159	20211031BS04	1	UU试验	13.12	3.62	101	0	-2	14	798.1	0	14.6	14.1	550	89	0	0	1	1	1	17.63	14.58	637	87	7.32	426.5	275	0	284.3	270.3	0.16	0	-8.82	20.9	20.2	21
160	20211031BS04	1	UU试验	13.2	3.63	99	0	-3	13	798.1	0	12.8	14.17	547.4	89	0	0	1	1	1	17.71	14.58	633.4	86	7.37	422.2	273.7	0	281.5	268.5	0.15	0	-8.86	20.9	20.2	21
161	20211031BS04	1	UU试验	13.28	3.64	100	0	-2	14	799.8	0	14.6	14.27	548.6	89	0	0	1	1	1	17.84	14.58	634.6	86	7.38	424.3	274.3	0	282.9	268.9	0.15	0	-8.92	20.9	20.2	21
162	20211031BS04	1	UU试验	13.37	3.66	99	0	-3	13	801.5	0	12.8	14.35	549.7	89	0	0	1	1	1	17.94	14.65	635.7	86	7.39	423.35	274.85	0	282.2	269.2	0.15	0	-8.97	20.9	20.2	21
163	20211031BS04	1	UU试验	13.45	3.67	100	0	-2	14	803.3	0	14.6	14.44	548.3	89	0	0	1	1	1	18.05	14.65	634.3	86	7.38	424.15	274.15	0	282.8	268.8	0.15	0	-9.03	20.9	20.2	21
164	20211031BS04	1	UU试验	13.53	3.68	100	0	-2	13	804.1	0	14.6	14.51	548.9	89	0	0	1	1	1	18.14	14.65	635.9	87	7.31	424.45	274.45	0	283	270	0.15	0	-9.07	20.9	20.2	21
165	20211031BS04	1	UU试验	13.62	3.69	100	0	-3	13	806.7	0	12.8	14.61	550.6	89	0	0	1	1	1	18.26	14.65	637.6	87	7.33	425.3	275.3	0	283.5	270.5	0.15	0	-9.13	20.9	20.2	21
166	20211031BS04	1	UU试验	13.7	3.7	100	0	-2	13	808.4	0	14.6	14.68	551.8	89	0	0	1	1	1	18.35	14.72	638.8	87	7.34	425.9	275.9	0	283.9	270.9	0.15	0	-9.18	20.9	20.2	21
167	20211031BS04	1	UU试验	13.78	3.71	100	0	-3	14	811	0	12.8	14.78	551	89	0	0	1	1	1	18.48	14.72	637	86	7.41	425.5	275.5	0	283.7	269.7	0.15	0	-9.24	20.9	20.2	21
168	20211031BS04	1	UU试验	13.87	3.72	100	0	-3	13	811.8	0	12.8	14.85	551.5	89	0	0	1	1	1	18.56	14.72	638.5	87	7.34	425.75	275.75	0	283.8	270.8	0.15	0	-9.28	20.9	20.2	21
169	20211031BS04	1	UU试验	13.95	3.73	100	0	-3	13	814.4	0	12.8	14.95	553.3	89	0	0	1	1	1	18.69	14.79	640.3	87	7.36	426.65	276.65	0	284.4	271.4	0.15	0	-9.35	20.9	20.2	21
170	20211031BS04	1	UU试验	14.03	3.75	101	0	-2	14	815.2	0	14.6	15.02	551.2	89	0	0	1	1	1	18.78	14.79	638.2	87	7.34	427.1	275.6	0	284.7	270.7	0.15	0	-9.39	20.9	20.2	21
171	20211031BS04	1	UU试验	14.12	3.76	99	0	-3	13	816.1	0	12.8	15.12	551.8	89	0	0	1	1	1	18.9	14.79	637.8	86	7.42	424.4	275.9	0	282.9	269.9	0.15	0	-9.45	20.9	20.2	21
172	20211031BS04	1	UU试验	14.2	3.77	100	0	-2	14	817.8	0	14.6	15.19	552.9	89	0	0	1	1	1	18.99	14.79	638.9	86	7.43	426.45	276.45	0	284.3	270.3	0.15	0	-9.49	20.9	20.2	21
173	20211031BS04	1	UU试验	14.28	3.78	100	0	-2	14	819.5	0	14.6	15.29	554.1	89	0	0	1	1	1	19.11	14.85	640.1	86	7.44	427.05	277.05	0	284.7	270.7	0.15	0	-9.56	20.9	20.2	21
174	20211031BS04	1	UU试验	14.37	3.79	100	0	-2	14	820.4	0	14.6	15.35	552.5	89	0	0	1	1	1	19.19	14.85	638.5	86	7.42	426.25	276.25	0	284.2	270.2	0.15	0	-9.6	20.9	20.2	21
175	20211031BS04	1	UU试验	14.45	3.8	100	0	-2	14	823.8	0	14.6	15.46	554.7	89	0	0	1	1	1	19.33	14.85	640.7	86	7.45	427.35	277.35	0	284.9	270.9	0.15	0	-9.66	20.9	20.2	21
176	20211031BS04	1	UU试验	14.53	3.81	100	0	-3	14	826.4	0	12.8	15.52	556.5	89	0	0	1	1	1	19.4	14.92	642.5	86	7.47	428.25	278.25	0	285.5	271.5	0.15	0	-9.7	20.9	20.2	21
177	20211031BS04	1	UU试验	14.62	3.82	100	0	-3	14	828.9	0	12.8	15.63	555.6	89	0	0	1	1	1	19.54	14.92	641.6	86	7.46	427.8	277.8	0	285.2	271.2	0.15	0	-9.77	20.9	20.2	21
178	20211031BS04	1	UU试验	14.7	3.83	100	0	-3	14	830.6	0	12.8	15.71	556.7	89	0	0	1	1	1	19.64	14.92	642.7	86	7.47	428.35	278.35	0	285.6	271.6	0.15	0	-9.82	20.9	20.2	21
179	20211031BS04	1	UU试验	14.78	3.84	100	0	-3	14	832.3	0	12.8	15.81	557.8	89	0	0	1	1	1	19.76	14.92	643.8	86	7.49	428.9	278.9	0	285.9	271.9	0.15	0	-9.88	20.9	20.2	21
180	20211031BS04	1	UU试验	14.87	3.86	100	0	-2	14	834.9	0	14.6	15.89	559.6	89	0	0	1	1	1	19.86	14.99	645.6	86	7.51	429.8	279.8	0	286.5	272.5	0.15	0	-9.93	20.9	20.2	21
181	20211031BS04	1	UU试验	14.95	3.87	99	0	-3	14	836.6	0	14.6	16	558.1	89	0	0	1	1	1	20	14.99	643.1	85	7.57	427.55	279.05	0	285	271	0.15	0	-10	20.9	20.2	21
182	20211031BS04	1	UU试验	15.03	3.88	100	0	-2	14	839.2	0	14.6	16.06	559.8	89	0	0	1	1	1	20.08	14.99	645.8	86	7.51	429.9	279.9	0	286.6	272.6	0.15	0	-10.04	20.9	20.2	21
183	20211031BS04	1	UU试验	15.12	3.89	100	0	-2	14	840.9	0	14.6	16.18	561	89	0	0	1	1	1	20.23	15.06	647	86	7.52	430.5	280.5	0	287	273	0.15	0	-10.12	20.9	20.2	21
184	20211031BS04	1	UU试验	15.2	3.9	100	0	-3	14	842.6	0	12.8	16.25	559.5	89	0	0	1	1	1	20.31	15.06	645.5	86	7.51	429.75	279.75	0	286.5	272.5	0.15	0	-10.16	20.9	20.2	21
185	20211031BS04	1	UU试验	15.28	3.91	100	0	-2	14	846	0	14.6	16.35	561.8	89	0	0	1	1	1	20.44	15.06	647.8	86	7.53	430.9	280.9	0	287.3	273.3	0.15	0	-10.22	20.9	20.2	21
186	20211031BS04	1	UU试验	15.37	3.92	100	0	-3	14	847.7	0	12.8	16.43	562.9	89	0	0	1	1	1	20.54	15.13	648.9	86	7.55	431.45	281.45	0	287.6	273.6	0.15	0	-10.27	20.9	20.2	21
187	20211031BS04	1	UU试验	15.45	3.93	100	0	-3	13	850.3	0	12.8	16.54	562	89	0	0	1	1	1	20.68	15.13	649	87	7.46	431	281	0	287.3	274.3	0.15	0	-10.34	20.9	20.2	21
188	20211031BS04	1	UU试验	15.53	3.94	100	0	-2	14	852.9	0	14.6	16.61	563.7	89	0	0	1	1	1	20.76	15.13	649.7	86	7.55	431.85	281.85	0	287.9	273.9	0.15	0	-10.38	20.9	20.2	21
189	20211031BS04	1	UU试验	15.62	3.95	100	0	-3	14	854.6	0	14.6	16.71	564.8	89	0	0	1	1	1	20.89	15.2	650.8	86	7.57	432.4	282.4	0	288.3	274.3	0.15	0	-10.45	20.9	20.2	21
190	20211031BS04	1	UU试验	15.7	3.96	100	0	-2	14	855.4	0	14.6	16.78	562.8	89	0	0	1	1	1	20.98	15.2	648.8	86	7.54	431.4	281.4	0	287.6	273.6	0.15	0	-10.49	20.9	20.2	21
191	20211031BS04	1	UU试验	15.78	3.97	100	0	-2	14	858	0	14.6	16.89	564.5	89	0	0	1	1	1	21.11	15.2	650.5	86	7.56	432.25	282.25	0	288.2	274.2	0.15	0	-10.56	20.9	20.2	21
192	20211031BS04	1	UU试验	15.87	3.98	100	0	-2	14	861.4	0	14.6	16.97	566.7	89	0	0	1	1	1	21.21	15.2	652.7	86	7.59	433.35	283.35	0	288.9	274.9	0.15	0	-10.61	20.9	20.2	21
193	20211031BS04	1	UU试验	15.95	3.99	100	0	-2	14	862.3	0	14.6	17.07	567.3	89	0	0	1	1	1	21.34	15.27	653.3	86	7.6	433.65	283.65	0	289.1	275.1	0.15	0	-10.67	20.9	20.2	21
194	20211031BS04	1	UU试验	16.03	4	100	0	-3	13	864	0	14.6	17.15	565.8	89	0	0	1	1	1	21.44	15.27	652.8	87	7.5	432.9	282.9	0	288.6	275.6	0.15	0	-10.72	20.9	20.2	21
195	20211031BS04	1	UU试验	16.12	4.01	100	0	-3	14	866.6	0	12.8	17.25	567.5	89	0	0	1	1	1	21.56	15.27	653.5	86	7.6	433.75	283.75	0	289.2	275.2	0.15	0	-10.78	20.9	20.2	21
196	20211031BS04	1	UU试验	16.2	4.02	100	0	-2	14	867.4	0	14.6	17.33	568	89	0	0	1	1	1	21.66	15.34	654	86	7.6	434	284	0	289.3	275.3	0.15	0	-10.83	20.9	20.2	21
197	20211031BS04	1	UU试验	16.28	4.04	100	0	-3	13	870	0	12.8	17.44	567.1	89	0	0	1	1	1	21.8	15.34	654.1	87	7.52	433.55	283.55	0	289	276	0.15	0	-10.9	20.9	20.2	21
198	20211031BS04	1	UU试验	16.37	4.05	100	0	-3	14	871.7	0	12.8	17.51	568.3	89	0	0	1	1	1	21.89	15.34	654.3	86	7.61	434.15	284.15	0	289.4	275.4	0.15	0	-10.95	20.9	20.2	21
199	20211031BS04	1	UU试验	16.45	4.06	101	0	-3	14	872.5	0	14.6	17.61	568.8	89	0	0	1	1	1	22.01	15.41	655.8	87	7.54	435.9	284.4	0	290.6	276.6	0.15	0	-11.01	20.9	20.2	21
200	20211031BS04	1	UU试验	16.53	4.07	101	0	-2	14	873.4	0	14.6	17.68	566.8	89	0	0	1	1	1	22.1	15.41	653.8	87	7.51	434.9	283.4	0	289.9	275.9	0.15	0	-11.05	20.9	20.2	21
201	20211031BS04	1	UU试验	16.62	4.08	101	0	-2	14	875.1	0	14.6	17.79	567.9	89	0	0	1	1	1	22.24	15.41	654.9	87	7.53	435.45	283.95	0	290.3	276.3	0.15	0	-11.12	20.9	20.2	21
202	20211031BS04	1	UU试验	16.7	4.09	100	0	-2	14	876	0	14.6	17.85	568.5	89	0	0	1	1	1	22.31	15.48	654.5	86	7.61	434.25	284.25	0	289.5	275.5	0.15	0	-11.16	20.9	20.2	21
203	20211031BS04	1	UU试验	16.78	4.1	100	0	-3	13	877.7	0	12.8	17.96	567	89	0	0	1	1	1	22.45	15.48	654	87	7.52	433.5	283.5	0	289	276	0.15	0	-11.23	20.9	20.2	21
204	20211031BS04	1	UU试验	16.87	4.11	100	0	-2	14	879.4	0	14.6	18.03	568.1	89	0	0	1	1	1	22.54	15.48	654.1	86	7.61	434.05	284.05	0	289.4	275.4	0.15	0	-11.27	20.9	20.2	21
205	20211031BS04	1	UU试验	16.95	4.12	100	0	-3	14	882	0	12.8	18.13	569.8	89	0	0	1	1	1	22.66	15.54	655.8	86	7.63	434.9	284.9	0	289.9	275.9	0.15	0	-11.33	20.9	20.2	21
206	20211031BS04	1	UU试验	17.03	4.13	100	0	-2	14	882.8	0	14.6	18.21	568.1	89	0	0	1	1	1	22.76	15.54	654.1	86	7.61	434.05	284.05	0	289.4	275.4	0.15	0	-11.38	20.9	20.2	21
207	20211031BS04	1	UU试验	17.12	4.14	100	0	-2	14	883.7	0	14.6	18.31	568.7	89	0	0	1	1	1	22.89	15.54	654.7	86	7.61	434.35	284.35	0	289.6	275.6	0.15	0	-11.45	20.9	20.2	21
208	20211031BS04	1	UU试验	17.2	4.15	100	0	-3	14	883.7	0	14.6	18.38	568.7	89	0	0	1	1	1	22.98	15.61	654.7	86	7.61	434.35	284.35	0	289.6	275.6	0.15	0	-11.49	20.9	20.2	21
209	20211031BS04	1	UU试验	17.28	4.16	100	0	-3	14	883.7	0	12.8	18.48	566.1	89	0	0	1	1	1	23.1	15.61	652.1	86	7.58	433.05	283.05	0	288.7	274.7	0.15	0	-11.55	20.9	20.2	21
210	20211031BS04	1	UU试验	17.37	4.17	101	0	-2	14	884.5	0	14.6	18.55	566.6	89	0	0	1	1	1	23.19	15.61	653.6	87	7.51	434.8	283.3	0	289.9	275.9	0.15	0	-11.6	20.9	20.2	21
211	20211031BS04	1	UU试验	17.45	4.18	101	0	-3	14	885.4	0	12.8	18.65	567.2	89	0	0	1	1	1	23.31	15.61	654.2	87	7.52	435.1	283.6	0	290.1	276.1	0.15	0	-11.66	20.9	20.2	21
212	20211031BS04	1	UU试验	17.53	4.19	100	0	-2	14	885.4	0	14.6	18.72	567.2	89	0	0	1	1	1	23.4	15.69	653.2	86	7.6	433.6	283.6	0	289.1	275.1	0.15	0	-11.7	20.9	20.2	21
213	20211031BS04	1	UU试验	17.62	4.2	100	0	-2	14	887.1	0	14.6	18.82	565.4	89	0	0	1	1	1	23.53	15.69	651.4	86	7.57	432.7	282.7	0	288.5	274.5	0.15	0	-11.77	20.9	20.2	21
214	20211031BS04	1	UU试验	17.7	4.21	100	0	-2	14	887.1	0	14.6	18.89	565.4	89	0	0	1	1	1	23.61	15.69	651.4	86	7.57	432.7	282.7	0	288.5	274.5	0.15	0	-11.81	20.9	20.2	21
215	20211031BS04	1	UU试验	17.78	4.22	100	0	-2	14	888.8	0	14.6	18.99	566.5	89	0	0	1	1	1	23.74	15.76	652.5	86	7.59	433.25	283.25	0	288.8	274.8	0.15	0	-11.87	20.9	20.2	21
216	20211031BS04	1	UU试验	17.87	4.23	100	0	-3	14	889.7	0	14.6	19.06	564.5	89	0	0	1	1	1	23.83	15.76	650.5	86	7.56	432.25	282.25	0	288.2	274.2	0.15	0	-11.92	20.9	20.2	21
217	20211031BS04	1	UU试验	17.95	4.24	100	0	-2	14	890.5	0	14.6	19.16	565	89	0	0	1	1	1	23.95	15.76	651	86	7.57	432.5	282.5	0	288.3	274.3	0.15	0	-11.98	20.9	20.2	21
218	20211031BS04	1	UU试验	18.03	4.25	100	0	-3	14	891.4	0	12.8	19.23	565.6	89	0	0	1	1	1	24.04	15.83	651.6	86	7.58	432.8	282.8	0	288.5	274.5	0.15	0	-12.02	20.9	20.2	21
219	20211031BS04	1	UU试验	18.12	4.26	100	0	-3	14	892.2	0	12.8	19.34	563.6	89	0	0	1	1	1	24.18	15.83	649.6	86	7.55	431.8	281.8	0	287.9	273.9	0.15	0	-12.09	20.9	20.2	21
220	20211031BS04	1	UU试验	18.2	4.27	100	0	-3	14	892.2	0	12.8	19.41	563.6	89	0	0	1	1	1	24.26	15.83	649.6	86	7.55	431.8	281.8	0	287.9	273.9	0.15	0	-12.13	20.9	20.2	21
221	20211031BS04	1	UU试验	18.28	4.28	99	0	-3	14	894.8	0	12.8	19.51	565.3	89	0	0	1	1	1	24.39	15.9	650.3	85	7.65	431.15	282.65	0	287.4	273.4	0.15	0	-12.2	20.9	20.2	21
222	20211031BS04	1	UU试验	18.37	4.29	100	0	-2	14	895.6	0	14.6	19.57	563.3	89	0	0	1	1	1	24.46	15.9	649.3	86	7.55	431.65	281.65	0	287.8	273.8	0.15	0	-12.23	20.9	20.2	21
223	20211031BS04	1	UU试验	18.45	4.3	100	0	-2	14	896.5	0	14.6	19.68	563.8	89	0	0	1	1	1	24.6	15.9	649.8	86	7.56	431.9	281.9	0	287.9	273.9	0.15	0	-12.3	20.9	20.2	21
224	20211031BS04	1	UU试验	18.53	4.31	100	0	-3	14	897.4	0	14.6	19.74	564.4	89	0	0	1	1	1	24.68	15.97	650.4	86	7.56	432.2	282.2	0	288.1	274.1	0.15	0	-12.34	20.9	20.2	21
225	20211031BS04	1	UU试验	18.62	4.31	100	0	-2	14	899.1	0	14.6	19.84	563	89	0	0	1	1	1	24.8	15.97	649	86	7.55	431.5	281.5	0	287.7	273.7	0.15	0	-12.4	20.9	20.2	21
226	20211031BS04	1	UU试验	18.7	4.32	100	0	-3	14	899.9	0	14.6	19.91	563.5	89	0	0	1	1	1	24.89	15.97	649.5	86	7.55	431.75	281.75	0	287.8	273.8	0.15	0	-12.45	20.9	20.3	21
227	20211031BS04	1	UU试验	18.78	4.33	100	0	-3	14	901.6	0	12.8	20.01	564.6	89	0	0	1	1	1	25.01	16.04	650.6	86	7.57	432.3	282.3	0	288.2	274.2	0.15	0	-12.51	20.9	20.2	21
228	20211031BS04	1	UU试验	18.87	4.34	100	0	-3	14	903.3	0	12.8	20.08	563.2	89	0	0	1	1	1	25.1	16.04	649.2	86	7.55	431.6	281.6	0	287.7	273.7	0.15	0	-12.55	20.9	20.2	21
229	20211031BS04	1	UU试验	18.95	4.35	101	0	-2	14	905.9	0	14.6	20.18	564.8	89	0	0	1	1	1	25.23	16.04	651.8	87	7.49	433.9	282.4	0	289.3	275.3	0.15	0	-12.62	20.9	20.2	21
230	20211031BS04	1	UU试验	19.03	4.36	101	0	-2	14	907.6	0	14.6	20.25	565.8	89	0	0	1	1	1	25.31	16.04	652.8	87	7.5	434.4	282.9	0	289.6	275.6	0.15	0	-12.66	20.9	20.2	21
231	20211031BS04	1	UU试验	19.12	4.37	101	0	-2	14	910.2	0	14.6	20.35	567.5	89	0	0	1	1	1	25.44	16.11	654.5	87	7.52	435.25	283.75	0	290.2	276.2	0.15	0	-12.72	20.9	20.2	21
232	20211031BS04	1	UU试验	19.2	4.38	100	0	-2	14	910.2	0	14.6	20.42	565	89	0	0	1	1	1	25.52	16.11	651	86	7.57	432.5	282.5	0	288.3	274.3	0.15	0	-12.76	20.9	20.2	21
233	20211031BS04	1	UU试验	19.28	4.39	100	0	-2	14	911	0	14.6	20.53	565.5	89	0	0	1	1	1	25.66	16.11	651.5	86	7.58	432.75	282.75	0	288.5	274.5	0.15	0	-12.83	20.9	20.2	21
234	20211031BS04	1	UU试验	19.37	4.4	100	0	-2	14	912.8	0	14.6	20.6	566.6	89	0	0	1	1	1	25.75	16.18	652.6	86	7.59	433.3	283.3	0	288.9	274.9	0.15	0	-12.88	20.9	20.3	21
235	20211031BS04	1	UU试验	19.45	4.41	100	0	-3	14	915.3	0	14.6	20.71	565.7	89	0	0	1	1	1	25.89	16.18	651.7	86	7.58	432.85	282.85	0	288.6	274.6	0.15	0	-12.95	20.9	20.2	21
236	20211031BS04	1	UU试验	19.53	4.42	100	0	-2	14	917.9	0	14.6	20.78	567.3	89	0	0	1	1	1	25.98	16.18	653.3	86	7.6	433.65	283.65	0	289.1	275.1	0.15	0	-12.99	20.9	20.3	21
237	20211031BS04	1	UU试验	19.62	4.43	100	0	-3	14	919.6	0	12.8	20.88	568.4	89	0	0	1	1	1	26.1	16.25	654.4	86	7.61	434.2	284.2	0	289.5	275.5	0.15	0	-13.05	20.9	20.2	21
238	20211031BS04	1	UU试验	19.7	4.44	100	0	-2	14	920.5	0	14.6	20.96	566.5	89	0	0	1	1	1	26.2	16.25	652.5	86	7.59	433.25	283.25	0	288.8	274.8	0.15	0	-13.1	20.9	20.3	21
239	20211031BS04	1	UU试验	19.78	4.45	101	0	-2	14	922.2	0	14.6	21.06	567.5	89	0	0	1	1	1	26.33	16.32	654.5	87	7.52	435.25	283.75	0	290.2	276.2	0.15	0	-13.17	20.9	20.3	21
240	20211031BS04	1	UU试验	19.87	4.46	101	0	-2	14	923.9	0	14.6	21.12	566.1	89	0	0	1	1	1	26.4	16.32	653.1	87	7.51	434.55	283.05	0	289.7	275.7	0.15	0	-13.2	20.9	20.2	21
241	20211031BS04	1	UU试验	19.95	4.47	101	0	-2	14	927.3	0	14.6	21.16	568.2	89	0	0	1	1	1	26.45	16.32	655.2	87	7.53	435.6	284.1	0	290.4	276.4	0.15	0	-13.23	20.9	20.2	21
242	20211031BS04	1	UU试验	20.03	4.48	100	0	-2	14	928.2	0	14.6	21.23	568.8	89	0	0	1	1	1	26.54	16.32	654.8	86	7.61	434.4	284.4	0	289.6	275.6	0.15	0	-13.27	20.9	20.2	21
243	20211031BS04	1	UU试验	20.12	4.49	100	0	-2	14	929.9	0	14.6	21.34	569.8	89	0	0	1	1	1	26.68	16.39	655.8	86	7.63	434.9	284.9	0	289.9	275.9	0.15	0	-13.34	20.9	20.2	21
244	20211031BS04	1	UU试验	20.2	4.49	100	0	-2	14	932.4	0	14.6	21.41	568.9	89	0	0	1	1	1	26.76	16.39	654.9	86	7.62	434.45	284.45	0	289.6	275.6	0.15	0	-13.38	20.9	20.2	21
245	20211031BS04	1	UU试验	20.28	4.5	100	0	-2	14	934.1	0	14.6	21.52	569.9	89	0	0	1	1	1	26.9	16.39	655.9	86	7.63	434.95	284.95	0	290	276	0.15	0	-13.45	20.9	20.2	21
246	20211031BS04	1	UU试验	20.37	4.51	100	0	-2	14	935	0	14.6	21.59	570.5	89	0	0	1	1	1	26.99	16.47	656.5	86	7.63	435.25	285.25	0	290.2	276.2	0.15	0	-13.5	20.9	20.2	21
247	20211031BS04	1	UU试验	20.45	4.52	100	0	-2	14	937.6	0	14.6	21.7	569.3	89	0	0	1	1	1	27.13	16.47	655.3	86	7.62	434.65	284.65	0	289.8	275.8	0.15	0	-13.57	20.9	20.2	21
248	20211031BS04	1	UU试验	20.53	4.53	100	0	-3	14	939.3	0	12.8	21.77	570.3	89	0	0	1	1	1	27.21	16.47	656.3	86	7.63	435.15	285.15	0	290.1	276.1	0.15	0	-13.61	20.9	20.2	21
249	20211031BS04	1	UU试验	20.62	4.54	101	0	-2	14	941.8	0	14.6	21.88	571.8	89	0	0	1	1	1	27.35	16.54	658.8	87	7.57	437.4	285.9	0	291.6	277.6	0.15	0	-13.68	20.9	20.2	21
250	20211031BS04	1	UU试验	20.7	4.55	101	0	-2	14	942.7	0	14.6	21.95	570	89	0	0	1	1	1	27.44	16.54	657	87	7.55	436.5	285	0	291	277	0.15	0	-13.72	20.9	20.2	21
251	20211031BS04	1	UU试验	20.78	4.56	101	0	-3	14	944.4	0	12.8	22.06	571	89	0	0	1	1	1	27.58	16.54	658	87	7.56	437	285.5	0	291.3	277.3	0.15	0	-13.79	20.9	20.2	21
252	20211031BS04	1	UU试验	20.87	4.57	100	0	-2	14	946.1	0	14.6	22.13	572	89	0	0	1	1	1	27.66	16.61	658	86	7.65	436	286	0	290.7	276.7	0.15	0	-13.83	20.9	20.2	21
253	20211031BS04	1	UU试验	20.95	4.58	100	0	-2	14	947.8	0	14.6	22.24	570.6	89	0	0	1	1	1	27.8	16.61	656.6	86	7.63	435.3	285.3	0	290.2	276.2	0.15	0	-13.9	20.9	20.2	21
254	20211031BS04	1	UU试验	21.03	4.59	100	0	-2	14	948.7	0	14.6	22.31	571.2	89	0	0	1	1	1	27.89	16.61	657.2	86	7.64	435.6	285.6	0	290.4	276.4	0.15	0	-13.95	20.9	20.2	21
255	20211031BS04	1	UU试验	21.12	4.6	100	0	-2	14	949.5	0	14.6	22.41	571.6	89	0	0	1	1	1	28.01	16.68	657.6	86	7.65	435.8	285.8	0	290.5	276.5	0.15	0	-14.01	20.9	20.2	21
256	20211031BS04	1	UU试验	21.2	4.6	101	0	-2	14	951.2	0	14.6	22.48	570.3	89	0	0	1	1	1	28.1	16.68	657.3	87	7.56	436.65	285.15	0	291.1	277.1	0.15	0	-14.05	20.9	20.2	21
257	20211031BS04	1	UU试验	21.28	4.61	101	0	-2	14	953	0	14.6	22.59	571.3	89	0	0	1	1	1	28.24	16.76	658.3	87	7.57	437.15	285.65	0	291.4	277.4	0.15	0	-14.12	20.9	20.2	21
258	20211031BS04	1	UU试验	21.37	4.62	100	0	-2	14	954.7	0	14.6	22.67	569.6	89	0	0	1	1	1	28.34	16.76	655.6	86	7.62	434.8	284.8	0	289.9	275.9	0.15	0	-14.17	20.9	20.3	21
259	20211031BS04	1	UU试验	21.45	4.63	100	0	-3	14	956.4	0	12.8	22.77	570.6	89	0	0	1	1	1	28.46	16.76	656.6	86	7.63	435.3	285.3	0	290.2	276.2	0.15	0	-14.23	20.9	20.2	21
260	20211031BS04	1	UU试验	21.53	4.64	101	0	-2	14	955.5	0	14.6	22.84	570.1	89	0	0	1	1	1	28.55	16.83	657.1	87	7.55	436.55	285.05	0	291	277	0.15	0	-14.28	20.9	20.3	21
261	20211031BS04	1	UU试验	21.62	4.65	101	0	-3	14	956.4	0	12.8	22.94	568.3	89	0	0	1	1	1	28.68	16.83	655.3	87	7.53	435.65	284.15	0	290.4	276.4	0.15	0	-14.34	20.9	20.2	21
262	20211031BS04	1	UU试验	21.7	4.66	100	0	-2	14	957.2	0	14.6	23.01	568.7	89	0	0	1	1	1	28.76	16.83	654.7	86	7.61	434.35	284.35	0	289.6	275.6	0.15	0	-14.38	20.9	20.3	21
263	20211031BS04	1	UU试验	21.78	4.67	100	0	-2	14	958.9	0	14.6	23.1	569.8	89	0	0	1	1	1	28.88	16.9	655.8	86	7.63	434.9	284.9	0	289.9	275.9	0.15	0	-14.44	20.9	20.2	21
264	20211031BS04	1	UU试验	21.87	4.68	100	0	-3	14	959.8	0	12.8	23.16	567.9	89	0	0	1	1	1	28.95	16.9	653.9	86	7.6	433.95	283.95	0	289.3	275.3	0.15	0	-14.48	20.9	20.2	21
265	20211031BS04	1	UU试验	21.95	4.69	100	0	-2	14	960.7	0	14.6	23.26	568.5	89	0	0	1	1	1	29.08	16.9	654.5	86	7.61	434.25	284.25	0	289.5	275.5	0.15	0	-14.54	20.9	20.3	21
266	20211031BS04	1	UU试验	22.03	4.69	100	0	-2	14	960.7	0	14.6	23.33	568.5	89	0	0	1	1	1	29.16	16.97	654.5	86	7.61	434.25	284.25	0	289.5	275.5	0.15	0	-14.58	20.9	20.3	21
267	20211031BS04	1	UU试验	22.12	4.7	100	0	-3	14	961.5	0	12.8	23.43	566.6	89	0	0	1	1	1	29.29	16.97	652.6	86	7.59	433.3	283.3	0	288.9	274.9	0.15	0	-14.65	20.9	20.2	21
268	20211031BS04	1	UU试验	22.2	4.71	100	0	-2	14	961.5	0	14.6	23.5	566.6	89	0	0	1	1	1	29.38	16.97	652.6	86	7.59	433.3	283.3	0	288.9	274.9	0.15	0	-14.69	20.9	20.3	21
269	20211031BS04	1	UU试验	22.28	4.72	100	0	-2	14	961.5	0	14.6	23.6	566.6	89	0	0	1	1	1	29.5	17.05	652.6	86	7.59	433.3	283.3	0	288.9	274.9	0.15	0	-14.75	20.9	20.3	21
270	20211031BS04	1	UU试验	22.37	4.73	100	0	-2	14	962.4	0	14.6	23.67	564.5	89	0	0	1	1	1	29.59	17.05	650.5	86	7.56	432.25	282.25	0	288.2	274.2	0.15	0	-14.8	20.9	20.3	21
271	20211031BS04	1	UU试验	22.45	4.74	100	0	-2	14	963.2	0	14.6	23.77	564.9	89	0	0	1	1	1	29.71	17.05	650.9	86	7.57	432.45	282.45	0	288.3	274.3	0.15	0	-14.86	20.9	20.3	21
272	20211031BS04	1	UU试验	22.53	4.75	100	0	-3	14	963.2	0	14.6	23.84	564.9	89	0	0	1	1	1	29.8	17.12	650.9	86	7.57	432.45	282.45	0	288.3	274.3	0.15	0	-14.9	20.9	20.2	20.9
273	20211031BS04	1	UU试验	22.62	4.76	101	0	-2	14	963.2	0	14.6	23.94	562.6	89	0	0	1	1	1	29.93	17.12	649.6	87	7.47	432.8	281.3	0	288.5	274.5	0.15	0	-14.97	20.9	20.3	21
274	20211031BS04	1	UU试验	22.7	4.76	101	0	-2	14	963.2	0	14.6	24.01	562.6	89	0	0	1	1	1	30.01	17.12	649.6	87	7.47	432.8	281.3	0	288.5	274.5	0.15	0	-15.01	20.9	20.3	21
275	20211031BS04	1	UU试验	22.78	4.77	100	0	-3	14	964.1	0	12.8	24.12	563.1	89	0	0	1	1	1	30.15	17.19	649.1	86	7.55	431.55	281.55	0	287.7	273.7	0.15	0	-15.08	20.9	20.3	21
276	20211031BS04	1	UU试验	22.87	4.78	100	0	-3	14	964.9	0	14.6	24.19	561.3	89	0	0	1	1	1	30.24	17.19	647.3	86	7.53	430.65	280.65	0	287.1	273.1	0.15	0	-15.12	20.9	20.3	21
277	20211031BS04	1	UU试验	22.95	4.79	100	0	-3	14	966.6	0	12.8	24.29	562.3	89	0	0	1	1	1	30.36	17.27	648.3	86	7.54	431.15	281.15	0	287.4	273.4	0.15	0	-15.18	20.9	20.3	21
278	20211031BS04	1	UU试验	23.03	4.8	100	0	-2	14	967.5	0	14.6	24.36	560.2	89	0	0	1	1	1	30.45	17.27	646.2	86	7.51	430.1	280.1	0	286.7	272.7	0.15	0	-15.23	20.9	20.3	21
279	20211031BS04	1	UU试验	23.12	4.81	100	0	-2	14	967.5	0	14.6	24.46	560.2	89	0	0	1	1	1	30.58	17.27	646.2	86	7.51	430.1	280.1	0	286.7	272.7	0.15	0	-15.29	20.9	20.3	21
280	20211031BS04	1	UU试验	23.2	4.82	100	0	-2	14	969.2	0	14.6	24.52	561.2	89	0	0	1	1	1	30.65	17.34	647.2	86	7.53	430.6	280.6	0	287.1	273.1	0.15	0	-15.33	20.9	20.3	21
281	20211031BS04	1	UU试验	23.28	4.83	100	0	-2	14	970.1	0	14.6	24.62	559.5	89	0	0	1	1	1	30.78	17.34	645.5	86	7.51	429.75	279.75	0	286.5	272.5	0.15	0	-15.39	20.9	20.3	21
282	20211031BS04	1	UU试验	23.37	4.83	100	0	-2	14	971.8	0	14.6	24.69	560.4	89	0	0	1	1	1	30.86	17.34	646.4	86	7.52	430.2	280.2	0	286.8	272.8	0.15	0	-15.43	20.9	20.3	21
283	20211031BS04	1	UU试验	23.45	4.84	100	0	-2	14	973.5	0	14.6	24.8	561.4	89	0	0	1	1	1	31	17.41	647.4	86	7.53	430.7	280.7	0	287.1	273.1	0.15	0	-15.5	20.9	20.3	21
284	20211031BS04	1	UU试验	23.53	4.85	101	0	-2	14	973.5	0	14.6	24.87	559.2	89	0	0	1	1	1	31.09	17.41	646.2	87	7.43	431.1	279.6	0	287.4	273.4	0.15	0	-15.55	20.9	20.3	21
285	20211031BS04	1	UU试验	23.62	4.86	101	0	-2	14	974.3	0	14.6	24.97	559.6	89	0	0	1	1	1	31.21	17.41	646.6	87	7.43	431.3	279.8	0	287.5	273.5	0.15	0	-15.61	20.9	20.3	21
286	20211031BS04	1	UU试验	23.7	4.87	101	0	-2	14	975.2	0	14.6	25.03	560.1	89	0	0	1	1	1	31.29	17.49	647.1	87	7.44	431.55	280.05	0	287.7	273.7	0.15	0	-15.65	20.9	20.3	21
287	20211031BS04	1	UU试验	23.78	4.88	101	0	-2	14	976.9	0	14.6	25.13	558.5	89	0	0	1	1	1	31.41	17.49	645.5	87	7.42	430.75	279.25	0	287.2	273.2	0.15	0	-15.71	20.9	20.3	21
288	20211031BS04	1	UU试验	23.87	4.89	100	0	-2	14	976.9	0	14.6	25.2	558.5	89	0	0	1	1	1	31.5	17.49	644.5	86	7.49	429.25	279.25	0	286.2	272.2	0.15	0	-15.75	20.9	20.3	21
289	20211031BS04	1	UU试验	23.95	4.89	100	0	-2	14	977.8	0	14.6	25.3	559.1	89	0	0	1	1	1	31.63	17.56	645.1	86	7.5	429.55	279.55	0	286.4	272.4	0.15	0	-15.82	20.9	20.3	21
290	20211031BS04	1	UU试验	24.03	4.9	100	0	-2	14	978.6	0	14.6	25.37	557.3	89	0	0	1	1	1	31.71	17.56	643.3	86	7.48	428.65	278.65	0	285.8	271.8	0.15	0	-15.86	20.9	20.3	21
291	20211031BS04	1	UU试验	24.12	4.91	100	0	-2	14	981.2	0	14.6	25.48	558.8	89	0	0	1	1	1	31.85	17.64	644.8	86	7.5	429.4	279.4	0	286.3	272.3	0.15	0	-15.93	20.9	20.3	21
292	20211031BS04	1	UU试验	24.2	4.92	100	0	-2	14	983.8	0	14.6	25.54	557.7	89	0	0	1	1	1	31.93	17.64	643.7	86	7.48	428.85	278.85	0	285.9	271.9	0.15	0	-15.97	20.9	20.3	21
293	20211031BS04	1	UU试验	24.28	4.93	100	0	-2	14	985.5	0	14.6	25.65	558.7	89	0	0	1	1	1	32.06	17.64	644.7	86	7.5	429.35	279.35	0	286.2	272.2	0.15	0	-16.03	20.9	20.3	21
294	20211031BS04	1	UU试验	24.37	4.94	100	0	-2	14	986.3	0	14.6	25.72	559.1	89	0	0	1	1	1	32.15	17.71	645.1	86	7.5	429.55	279.55	0	286.4	272.4	0.15	0	-16.08	20.9	20.3	21
295	20211031BS04	1	UU试验	24.45	4.94	101	0	-2	14	988.9	0	14.6	25.84	558.4	89	0	0	1	1	1	32.3	17.71	645.4	87	7.42	430.7	279.2	0	287.1	273.1	0.15	0	-16.15	20.9	20.3	21
296	20211031BS04	1	UU试验	24.53	4.95	101	0	-2	14	989.7	0	14.6	25.91	558.8	89	0	0	1	1	1	32.39	17.79	645.8	87	7.42	430.9	279.4	0	287.3	273.3	0.15	0	-16.2	20.9	20.3	21
297	20211031BS04	1	UU试验	24.62	4.96	101	0	-2	14	990.6	0	12.8	26.02	556.8	89	0	0	1	1	1	32.53	17.79	643.8	87	7.4	429.9	278.4	0	286.6	272.6	0.15	0	-16.27	20.9	20.3	21
298	20211031BS04	1	UU试验	24.7	4.97	100	0	-2	14	990.6	0	14.6	26.09	556.8	89	0	0	1	1	1	32.61	17.79	642.8	86	7.47	428.4	278.4	0	285.6	271.6	0.15	0	-16.31	20.9	20.3	21
299	20211031BS04	1	UU试验	24.78	4.98	100	0	-2	14	992.3	0	14.6	26.2	557.8	89	0	0	1	1	1	32.75	17.86	643.8	86	7.49	428.9	278.9	0	285.9	271.9	0.15	0	-16.38	20.9	20.3	21
300	20211031BS04	1	UU试验	24.87	4.99	100	0	-2	14	993.2	0	14.6	26.27	556.1	89	0	0	1	1	1	32.84	17.86	642.1	86	7.47	428.05	278.05	0	285.4	271.4	0.15	0	-16.42	20.9	20.3	21
301	20211031BS04	1	UU试验	24.95	4.99	100	0	-2	14	993.2	0	14.6	26.39	556.1	89	0	0	1	1	1	32.99	17.94	642.1	86	7.47	428.05	278.05	0	285.4	271.4	0.15	0	-16.5	20.9	20.3	21
