# Supplementary material for: Effect of freeze‒thaw cycles on root–Soil composite mechanical properties and slope stability
Source: PLoS One. 2024 Apr 25;19(4):e0302409. doi: 10.1371/journal.pone.0302409 (PMC11045164; doi:10.1371/journal.pone.0302409)
Supplement: S1 File — (ZIP) [file pone.0302409.s001.zip › Original data/original data/三轴/200kpa/200kpa改/(D0G3,200kpa)20211112BS01_uu_1-1382.xlsx]

## Sheet: _20211112BS01_uu_1
ID	GCID	SpecimenID	TstMode	TimeMin	Squareroot	WeiYa	wytb	FanYa1	KongYa	CR	fytb	TiBian	ZhouXWeiYi	Q1dQ3	TargetWY	TargetFY1	TargetZYLC	TargetStrainSpd	TargetSYWD	TargetZTWD	E1	TuArea	Q11	Q31	Q11cQ31	HalfQ1pQ3	HalfQ1dQ3	Saturation	HalfQ11pQ31	Q1	K0	Ev	Er	sywd	ttwd	ztwd
1	20211112BS01	1	UU试验	0	0	198	0	25	0	0	0	14.6	0	24.6	188	0	0	1	1	1	0	12	0	0	0	0	0	0	0	0	0	0	0	15	14.8	15.7
2	20211112BS01	1	UU试验	0.08	0.29	199	0	-3	17	41	0	14.6	0.01	34.2	188	0	0	1	1	1	0.01	12	216.2	182	1.19	315.6	17.1	0	210.4	193.4	0.85	0	-0.01	15	14.8	15.7
3	20211112BS01	1	UU试验	0.13	0.37	199	0	-3	18	44.2	0	14.6	0.05	36.8	188	0	0	1	1	1	0.06	12	217.8	181	1.2	316.9	18.4	0	211.3	193.3	0.84	0	-0.03	15	14.8	15.7
4	20211112BS01	1	UU试验	0.23	0.48	198	0	-3	18	50.5	0	14.6	0.17	42.1	188	0	0	1	1	1	0.21	12	222.1	180	1.23	318.05	21.05	0	212	194	0.82	0	-0.11	15	14.8	15.7
5	20211112BS01	1	UU试验	0.28	0.53	197	0	-3	18	56.8	0	14.6	0.24	47.3	188	0	0	1	1	1	0.3	12.06	226.3	179	1.26	319.15	23.65	0	212.8	194.8	0.81	0	-0.15	15	14.8	15.7
6	20211112BS01	1	UU试验	0.37	0.61	199	0	-3	18	56.8	0	14.6	0.32	47.1	188	0	0	1	1	1	0.4	12.06	228.1	181	1.26	322.05	23.55	0	214.7	196.7	0.81	0	-0.2	15	14.8	15.7
7	20211112BS01	1	UU试验	0.42	0.65	198	0	-3	18	60	0	14.6	0.4	49.8	188	0	0	1	1	1	0.5	12.06	229.8	180	1.28	321.9	24.9	0	214.6	196.6	0.8	0	-0.25	15	14.8	15.7
8	20211112BS01	1	UU试验	0.5	0.71	198	0	-3	18	63.1	0	14.6	0.48	52.3	188	0	0	1	1	1	0.6	12.06	232.3	180	1.29	323.15	26.15	0	215.4	197.4	0.79	0	-0.3	15	14.8	15.7
9	20211112BS01	1	UU试验	0.58	0.76	198	0	-3	18	69.4	0	14.6	0.58	57.5	188	0	0	1	1	1	0.73	12.06	237.5	180	1.32	325.75	28.75	0	217.2	199.2	0.77	0	-0.37	15	14.8	15.7
10	20211112BS01	1	UU试验	0.67	0.82	199	0	-3	18	69.4	0	14.6	0.66	57.5	188	0	0	1	1	1	0.83	12.12	238.5	181	1.32	327.25	28.75	0	218.2	200.2	0.78	0	-0.42	15	14.8	15.7
11	20211112BS01	1	UU试验	0.75	0.87	198	0	-3	18	75.7	0	14.6	0.78	62.5	188	0	0	1	1	1	0.98	12.12	242.5	180	1.35	328.25	31.25	0	218.8	200.8	0.76	0	-0.49	15	14.8	15.7
12	20211112BS01	1	UU试验	0.83	0.91	199	0	-3	18	78.9	0	14.6	0.85	65.1	188	0	0	1	1	1	1.06	12.12	246.1	181	1.36	331.05	32.55	0	220.7	202.7	0.75	0	-0.53	15	14.8	15.7
13	20211112BS01	1	UU试验	0.92	0.96	198	0	-3	18	78.9	0	14.6	0.97	65.1	188	0	0	1	1	1	1.21	12.12	245.1	180	1.36	329.55	32.55	0	219.7	201.7	0.75	0	-0.61	15	14.8	15.7
14	20211112BS01	1	UU试验	1	1	199	0	-3	19	82	0	14.6	1.05	67.7	188	0	0	1	1	1	1.31	12.19	247.7	180	1.38	332.35	33.85	0	221.6	202.6	0.75	0	-0.66	15	14.8	15.7
15	20211112BS01	1	UU试验	1.08	1.04	199	0	-3	18	85.2	0	14.6	1.16	69.9	188	0	0	1	1	1	1.45	12.19	250.9	181	1.39	333.45	34.95	0	222.3	204.3	0.74	0	-0.73	15	14.8	15.7
16	20211112BS01	1	UU试验	1.17	1.08	198	0	-3	19	85.2	0	14.6	1.24	69.9	188	0	0	1	1	1	1.55	12.19	248.9	179	1.39	331.95	34.95	0	221.3	202.3	0.74	0	-0.78	15	14.8	15.7
17	20211112BS01	1	UU试验	1.25	1.12	199	0	-3	19	88.4	0	14.6	1.35	72.5	188	0	0	1	1	1	1.69	12.19	252.5	180	1.4	334.75	36.25	0	223.2	204.2	0.73	0	-0.85	15	14.8	15.7
18	20211112BS01	1	UU试验	1.33	1.15	198	0	-3	19	88.4	0	14.6	1.43	72.5	188	0	0	1	1	1	1.79	12.25	251.5	179	1.41	333.25	36.25	0	222.2	203.2	0.73	0	-0.9	15	14.8	15.7
19	20211112BS01	1	UU试验	1.42	1.19	199	0	-3	19	88.4	0	14.6	1.54	72.2	188	0	0	1	1	1	1.93	12.25	252.2	180	1.4	334.6	36.1	0	223.1	204.1	0.73	0	-0.97	15	14.8	15.6
20	20211112BS01	1	UU试验	1.5	1.22	198	0	-3	19	94.7	0	14.6	1.62	77.3	188	0	0	1	1	1	2.03	12.25	256.3	179	1.43	335.65	38.65	0	223.8	204.8	0.72	0	-1.01	15	14.8	15.7
21	20211112BS01	1	UU试验	1.58	1.26	199	0	-3	19	160.9	0	14.6	1.72	131.3	188	0	0	1	1	1	2.15	12.25	311.3	180	1.73	364.15	65.65	0	242.8	223.8	0.6	0	-1.08	15	14.8	15.6
22	20211112BS01	1	UU试验	1.67	1.29	199	0	-3	19	192.5	0	14.6	1.78	157.1	188	0	0	1	1	1	2.23	12.25	337.1	180	1.87	377.05	78.55	0	251.4	232.4	0.56	0	-1.12	15	14.8	15.7
23	20211112BS01	1	UU试验	1.75	1.32	199	0	-3	19	224	0	14.6	1.89	182.9	188	0	0	1	1	1	2.36	12.31	362.9	180	2.02	389.95	91.45	0	260	241	0.52	0	-1.18	15	14.8	15.7
24	20211112BS01	1	UU试验	1.83	1.35	198	0	-3	20	246.1	0	16.4	1.96	199.9	188	0	0	1	1	1	2.45	12.31	377.9	178	2.12	396.95	99.95	0	264.6	244.6	0.5	0	-1.23	15	14.8	15.6
25	20211112BS01	1	UU试验	1.92	1.38	200	0	-3	20	277.7	0	16.4	2.07	225.6	188	0	0	1	1	1	2.59	12.31	405.6	180	2.25	412.8	112.8	0	275.2	255.2	0.47	0	-1.3	15	14.8	15.7
26	20211112BS01	1	UU试验	2	1.41	199	0	-3	20	296.6	0	16.4	2.14	240.9	188	0	0	1	1	1	2.67	12.31	419.9	179	2.35	418.95	120.45	0	279.3	259.3	0.45	0	-1.34	15	14.8	15.6
27	20211112BS01	1	UU试验	2.08	1.44	199	0	-3	20	318.7	0	16.4	2.25	258.9	188	0	0	1	1	1	2.81	12.37	437.9	179	2.45	427.95	129.45	0	285.3	265.3	0.43	0	-1.41	15	14.8	15.7
28	20211112BS01	1	UU试验	2.17	1.47	199	0	-3	20	334.5	0	16.4	2.32	270.4	188	0	0	1	1	1	2.9	12.37	449.4	179	2.51	433.7	135.2	0	289.1	269.1	0.42	0	-1.45	15	14.8	15.7
29	20211112BS01	1	UU试验	2.25	1.5	199	0	-3	20	356.6	0	16.4	2.42	288.3	188	0	0	1	1	1	3.03	12.37	467.3	179	2.61	442.65	144.15	0	295.1	275.1	0.41	0	-1.52	15	14.8	15.6
30	20211112BS01	1	UU试验	2.33	1.53	199	0	-3	21	372.3	0	16.4	2.5	301	188	0	0	1	1	1	3.13	12.37	479	178	2.69	449	150.5	0	299.3	278.3	0.4	0	-1.57	15	14.8	15.7
31	20211112BS01	1	UU试验	2.42	1.55	199	0	-3	20	394.4	0	16.4	2.6	318.8	188	0	0	1	1	1	3.25	12.43	497.8	179	2.78	457.9	159.4	0	305.3	285.3	0.38	0	-1.63	15	14.8	15.6
32	20211112BS01	1	UU试验	2.5	1.58	199	0	-3	21	410.2	0	16.4	2.67	330	188	0	0	1	1	1	3.34	12.43	508	178	2.85	463.5	165	0	309	288	0.38	0	-1.67	15	14.8	15.6
33	20211112BS01	1	UU试验	2.58	1.61	199	0	-3	21	429.1	0	16.4	2.78	345.2	188	0	0	1	1	1	3.48	12.43	523.2	178	2.94	471.1	172.6	0	314.1	293.1	0.37	0	-1.74	15	14.8	15.6
34	20211112BS01	1	UU试验	2.67	1.63	199	0	-3	21	441.8	0	16.4	2.85	355.4	188	0	0	1	1	1	3.56	12.43	533.4	178	3	476.2	177.7	0	317.5	296.5	0.36	0	-1.78	15	14.8	15.6
35	20211112BS01	1	UU试验	2.75	1.66	199	0	-3	21	460.7	0	16.4	2.96	370.6	188	0	0	1	1	1	3.7	12.43	548.6	178	3.08	483.8	185.3	0	322.5	301.5	0.35	0	-1.85	15.1	14.8	15.6
36	20211112BS01	1	UU试验	2.83	1.68	200	0	-3	21	473.3	0	16.4	3.04	380.8	188	0	0	1	1	1	3.8	12.5	559.8	179	3.13	490.4	190.4	0	326.9	305.9	0.34	0	-1.9	15	14.8	15.6
37	20211112BS01	1	UU试验	2.92	1.71	199	0	-3	21	492.2	0	16.4	3.14	393.8	188	0	0	1	1	1	3.93	12.5	571.8	178	3.21	495.4	196.9	0	330.3	309.3	0.34	0	-1.97	15	14.8	15.6
38	20211112BS01	1	UU试验	3	1.73	199	0	-3	21	501.7	0	16.4	3.21	401.4	188	0	0	1	1	1	4.01	12.5	579.4	178	3.26	499.2	200.7	0	332.8	311.8	0.33	0	-2.01	15.1	14.8	15.7
39	20211112BS01	1	UU试验	3.08	1.76	199	0	-3	21	520.6	0	16.4	3.32	416.5	188	0	0	1	1	1	4.15	12.5	594.5	178	3.34	506.75	208.25	0	337.8	316.8	0.32	0	-2.08	15	14.8	15.6
40	20211112BS01	1	UU试验	3.17	1.78	200	0	-3	22	527	0	18.2	3.39	421.6	188	0	0	1	1	1	4.24	12.56	599.6	178	3.37	510.8	210.8	0	340.5	318.5	0.32	0	-2.12	15.1	14.8	15.6
41	20211112BS01	1	UU试验	3.25	1.8	200	0	-3	22	542.7	0	18.2	3.5	432.1	188	0	0	1	1	1	4.38	12.56	610.1	178	3.43	516.05	216.05	0	344	322	0.32	0	-2.19	15.1	14.8	15.6
42	20211112BS01	1	UU试验	3.33	1.83	200	0	-3	22	552.2	0	18.2	3.57	439.6	188	0	0	1	1	1	4.46	12.56	617.6	178	3.47	519.8	219.8	0	346.5	324.5	0.31	0	-2.23	15.1	14.8	15.6
43	20211112BS01	1	UU试验	3.42	1.85	199	0	-3	22	564.8	0	18.2	3.68	449.7	188	0	0	1	1	1	4.6	12.56	626.7	177	3.54	523.35	224.85	0	348.9	326.9	0.31	0	-2.3	15.1	14.8	15.6
44	20211112BS01	1	UU试验	3.5	1.87	199	0	-3	22	574.3	0	18.2	3.75	457.2	188	0	0	1	1	1	4.69	12.62	634.2	177	3.58	527.1	228.6	0	351.4	329.4	0.3	0	-2.35	15.1	14.8	15.6
45	20211112BS01	1	UU试验	3.58	1.89	199	0	-3	22	586.9	0	18.2	3.86	465.1	188	0	0	1	1	1	4.83	12.62	642.1	177	3.63	531.05	232.55	0	354	332	0.3	0	-2.42	15.1	14.8	15.6
46	20211112BS01	1	UU试验	3.67	1.91	200	0	-3	22	596.4	0	18.2	3.92	472.6	188	0	0	1	1	1	4.9	12.62	650.6	178	3.66	536.3	236.3	0	357.5	335.5	0.3	0	-2.45	15.1	14.8	15.6
47	20211112BS01	1	UU试验	3.75	1.94	199	0	-3	22	605.8	0	18.2	4.04	480	188	0	0	1	1	1	5.05	12.62	657	177	3.71	538.5	240	0	359	337	0.29	0	-2.53	15.1	14.8	15.6
48	20211112BS01	1	UU试验	3.83	1.96	199	0	-3	22	615.3	0	18.2	4.11	487.6	188	0	0	1	1	1	5.14	12.62	664.6	177	3.75	542.3	243.8	0	361.5	339.5	0.29	0	-2.57	15.1	14.8	15.6
49	20211112BS01	1	UU试验	3.92	1.98	200	0	-3	22	624.8	0	18.2	4.22	495.1	188	0	0	1	1	1	5.28	12.69	673.1	178	3.78	547.55	247.55	0	365	343	0.29	0	-2.64	15.1	14.8	15.6
50	20211112BS01	1	UU试验	4	2	200	0	-3	22	631.1	0	18.2	4.3	497.3	188	0	0	1	1	1	5.38	12.69	675.3	178	3.79	548.65	248.65	0	365.8	343.8	0.29	0	-2.69	15.1	14.8	15.6
51	20211112BS01	1	UU试验	4.08	2.02	199	0	-3	22	640.6	0	18.2	4.41	504.8	188	0	0	1	1	1	5.51	12.69	681.8	177	3.85	550.9	252.4	0	367.3	345.3	0.28	0	-2.76	15.1	14.8	15.6
52	20211112BS01	1	UU试验	4.17	2.04	199	0	-3	22	646.9	0	18.2	4.49	509.8	188	0	0	1	1	1	5.61	12.69	686.8	177	3.88	553.4	254.9	0	368.9	346.9	0.28	0	-2.81	15.1	14.8	15.6
53	20211112BS01	1	UU试验	4.25	2.06	200	0	-3	22	656.3	0	18.2	4.61	517.2	188	0	0	1	1	1	5.76	12.75	695.2	178	3.91	558.6	258.6	0	372.4	350.4	0.28	0	-2.88	15.1	14.8	15.6
54	20211112BS01	1	UU试验	4.33	2.08	200	0	-3	22	662.6	0	18.2	4.68	519.7	188	0	0	1	1	1	5.85	12.75	697.7	178	3.92	559.85	259.85	0	373.2	351.2	0.28	0	-2.93	15.1	14.8	15.6
55	20211112BS01	1	UU试验	4.42	2.1	199	0	-3	22	672.1	0	18.2	4.8	527.1	188	0	0	1	1	1	6	12.75	704.1	177	3.98	562.05	263.55	0	374.7	352.7	0.27	0	-3	15.1	14.8	15.6
56	20211112BS01	1	UU试验	4.5	2.12	200	0	-3	23	678.4	0	18.2	4.87	532.1	188	0	0	1	1	1	6.09	12.75	709.1	177	4.01	566.05	266.05	0	377.4	354.4	0.27	0	-3.05	15.1	14.8	15.6
57	20211112BS01	1	UU试验	4.58	2.14	201	0	-3	23	687.9	0	18.2	4.99	539.5	188	0	0	1	1	1	6.24	12.81	717.5	178	4.03	571.25	269.75	0	380.8	357.8	0.27	0	-3.12	15.1	14.8	15.6
58	20211112BS01	1	UU试验	4.67	2.16	199	0	-3	23	691	0	18.2	5.06	539.4	188	0	0	1	1	1	6.33	12.81	715.4	176	4.06	568.2	269.7	0	378.8	355.8	0.27	0	-3.17	15.1	14.8	15.6
59	20211112BS01	1	UU试验	4.75	2.18	200	0	-3	23	700.5	0	18.2	5.18	546.8	188	0	0	1	1	1	6.48	12.81	723.8	177	4.09	573.4	273.4	0	382.3	359.3	0.27	0	-3.24	15.1	14.8	15.6
60	20211112BS01	1	UU试验	4.83	2.2	200	0	-3	23	703.7	0	20.1	5.25	549.3	188	0	0	1	1	1	6.56	12.81	726.3	177	4.1	574.65	274.65	0	383.1	360.1	0.27	0	-3.28	15.1	14.8	15.6
61	20211112BS01	1	UU试验	4.92	2.22	200	0	-3	23	713.1	0	18.2	5.36	556.7	188	0	0	1	1	1	6.7	12.88	733.7	177	4.15	578.35	278.35	0	385.6	362.6	0.26	0	-3.35	15.1	14.8	15.6
62	20211112BS01	1	UU试验	5	2.24	200	0	-3	23	716.3	0	20.1	5.44	556.1	188	0	0	1	1	1	6.8	12.88	733.1	177	4.14	578.05	278.05	0	385.4	362.4	0.26	0	-3.4	15.1	14.8	15.6
63	20211112BS01	1	UU试验	5.08	2.25	200	0	-3	23	725.8	0	18.2	5.55	563.5	188	0	0	1	1	1	6.94	12.88	740.5	177	4.18	581.75	281.75	0	387.8	364.8	0.26	0	-3.47	15.1	14.8	15.6
64	20211112BS01	1	UU试验	5.17	2.27	200	0	-3	23	728.9	0	20.1	5.63	565.9	188	0	0	1	1	1	7.04	12.94	742.9	177	4.2	582.95	282.95	0	388.6	365.6	0.26	0	-3.52	15.1	14.8	15.6
65	20211112BS01	1	UU试验	5.25	2.29	200	0	-3	23	735.2	0	20.1	5.74	568.2	188	0	0	1	1	1	7.18	12.94	745.2	177	4.21	584.1	284.1	0	389.4	366.4	0.26	0	-3.59	15.1	14.8	15.6
66	20211112BS01	1	UU试验	5.33	2.31	200	0	-3	23	741.5	0	20.1	5.81	573	188	0	0	1	1	1	7.26	12.94	750	177	4.24	586.5	286.5	0	391	368	0.26	0	-3.63	15.1	14.8	15.6
67	20211112BS01	1	UU试验	5.42	2.33	200	0	-3	23	747.8	0	20.1	5.92	577.9	188	0	0	1	1	1	7.4	12.94	754.9	177	4.26	588.95	288.95	0	392.6	369.6	0.26	0	-3.7	15.1	14.8	15.6
68	20211112BS01	1	UU试验	5.5	2.35	200	0	-3	23	751	0	20.1	6	580.4	188	0	0	1	1	1	7.5	13	757.4	177	4.28	590.2	290.2	0	393.5	370.5	0.26	0	-3.75	15.1	14.8	15.6
69	20211112BS01	1	UU试验	5.58	2.36	200	0	-3	23	757.3	0	20.1	6.11	582.5	188	0	0	1	1	1	7.64	13	759.5	177	4.29	591.25	291.25	0	394.2	371.2	0.26	0	-3.82	15.1	14.8	15.6
70	20211112BS01	1	UU试验	5.67	2.38	201	0	-3	23	760.5	0	20.1	6.18	585	188	0	0	1	1	1	7.73	13	763	178	4.29	594	292.5	0	396	373	0.26	0	-3.87	15.1	14.8	15.6
71	20211112BS01	1	UU试验	5.75	2.4	200	0	-3	23	766.8	0	20.1	6.29	589.8	188	0	0	1	1	1	7.86	13	766.8	177	4.33	594.9	294.9	0	396.6	373.6	0.25	0	-3.93	15.1	14.8	15.6
72	20211112BS01	1	UU试验	5.83	2.42	200	0	-3	24	769.9	0	20.1	6.37	592.2	188	0	0	1	1	1	7.96	13.07	768.2	176	4.36	596.1	296.1	0	397.4	373.4	0.25	0	-3.98	15.1	14.8	15.6
73	20211112BS01	1	UU试验	5.92	2.43	200	0	-3	23	776.2	0	20.1	6.48	593.9	188	0	0	1	1	1	8.1	13.07	770.9	177	4.36	596.95	296.95	0	398	375	0.25	0	-4.05	15.1	14.8	15.6
74	20211112BS01	1	UU试验	6	2.45	201	0	-3	24	779.4	0	20.1	6.55	596.3	188	0	0	1	1	1	8.19	13.07	773.3	177	4.37	599.65	298.15	0	399.8	375.8	0.25	0	-4.1	15.1	14.8	15.6
75	20211112BS01	1	UU试验	6.08	2.47	200	0	-3	24	785.7	0	20.1	6.65	601.1	188	0	0	1	1	1	8.31	13.07	777.1	176	4.42	600.55	300.55	0	400.4	376.4	0.25	0	-4.16	15.1	14.8	15.6
76	20211112BS01	1	UU试验	6.17	2.48	201	0	-3	24	788.9	0	20.1	6.72	603.6	188	0	0	1	1	1	8.4	13.13	780.6	177	4.41	603.3	301.8	0	402.2	378.2	0.25	0	-4.2	15.1	14.8	15.6
77	20211112BS01	1	UU试验	6.25	2.5	200	0	-3	24	795.2	0	20.1	6.83	605.6	188	0	0	1	1	1	8.54	13.13	781.6	176	4.44	602.8	302.8	0	401.9	377.9	0.25	0	-4.27	15.1	14.8	15.6
78	20211112BS01	1	UU试验	6.33	2.52	200	0	-3	24	798.3	0	20.1	6.91	608	188	0	0	1	1	1	8.64	13.13	784	176	4.45	604	304	0	402.7	378.7	0.25	0	-4.32	15.1	14.8	15.6
79	20211112BS01	1	UU试验	6.42	2.53	201	0	-3	24	801.5	0	20.1	7.02	610.4	188	0	0	1	1	1	8.78	13.13	787.4	177	4.45	606.7	305.2	0	404.5	380.5	0.25	0	-4.39	15.1	14.8	15.6
80	20211112BS01	1	UU试验	6.5	2.55	200	0	-3	24	804.6	0	20.1	7.09	612.8	188	0	0	1	1	1	8.86	13.2	788.8	176	4.48	606.4	306.4	0	404.3	380.3	0.25	0	-4.43	15.1	14.8	15.6
81	20211112BS01	1	UU试验	6.58	2.57	199	0	-3	24	810.9	0	20.1	7.19	614.3	188	0	0	1	1	1	8.99	13.2	789.3	175	4.51	605.65	307.15	0	403.8	379.8	0.24	0	-4.5	15.1	14.8	15.6
82	20211112BS01	1	UU试验	6.67	2.58	200	0	-3	24	814.1	0	20.1	7.27	616.7	188	0	0	1	1	1	9.09	13.2	792.7	176	4.5	608.35	308.35	0	405.6	381.6	0.24	0	-4.55	15.1	14.8	15.6
83	20211112BS01	1	UU试验	6.75	2.6	201	0	-3	24	817.3	0	20.1	7.34	619.2	188	0	0	1	1	1	9.18	13.2	796.2	177	4.5	611.1	309.6	0	407.4	383.4	0.25	0	-4.59	15.1	14.8	15.6
84	20211112BS01	1	UU试验	6.83	2.61	200	0	-3	24	823.6	0	20.1	7.44	623.9	188	0	0	1	1	1	9.3	13.26	799.9	176	4.54	611.95	311.95	0	408	384	0.24	0	-4.65	15.1	14.8	15.6
85	20211112BS01	1	UU试验	6.92	2.63	201	0	-3	24	826.7	0	20.1	7.51	623.5	188	0	0	1	1	1	9.39	13.26	800.5	177	4.52	613.25	311.75	0	408.8	384.8	0.24	0	-4.7	15.1	14.8	15.6
86	20211112BS01	1	UU试验	7	2.65	201	0	-3	24	829.9	0	20.1	7.62	625.9	188	0	0	1	1	1	9.53	13.26	802.9	177	4.54	614.45	312.95	0	409.6	385.6	0.24	0	-4.77	15.1	14.8	15.6
87	20211112BS01	1	UU试验	7.08	2.66	201	0	-3	24	836.2	0	20.1	7.69	630.6	188	0	0	1	1	1	9.61	13.26	807.6	177	4.56	616.8	315.3	0	411.2	387.2	0.24	0	-4.81	15.1	14.8	15.6
88	20211112BS01	1	UU试验	7.17	2.68	201	0	-3	24	839.3	0	20.1	7.79	633	188	0	0	1	1	1	9.74	13.32	810	177	4.58	618	316.5	0	412	388	0.24	0	-4.87	15.1	14.8	15.6
89	20211112BS01	1	UU试验	7.25	2.69	201	0	-3	24	842.5	0	20.1	7.87	632.5	188	0	0	1	1	1	9.84	13.32	809.5	177	4.57	617.75	316.25	0	411.8	387.8	0.24	0	-4.92	15.1	14.8	15.6
90	20211112BS01	1	UU试验	7.33	2.71	200	0	-3	24	848.8	0	20.1	7.97	637.2	188	0	0	1	1	1	9.96	13.32	813.2	176	4.62	618.6	318.6	0	412.4	388.4	0.24	0	-4.98	15.1	14.8	15.6
91	20211112BS01	1	UU试验	7.42	2.72	200	0	-3	24	852	0	20.1	8.04	639.6	188	0	0	1	1	1	10.05	13.32	815.6	176	4.63	619.8	319.8	0	413.2	389.2	0.24	0	-5.03	15.1	14.8	15.6
92	20211112BS01	1	UU试验	7.5	2.74	200	0	-3	24	855.1	0	20.1	8.15	642	188	0	0	1	1	1	10.19	13.39	818	176	4.65	621	321	0	414	390	0.24	0	-5.1	15.1	14.8	15.6
93	20211112BS01	1	UU试验	7.58	2.75	201	0	-3	24	858.3	0	20.1	8.22	641	188	0	0	1	1	1	10.28	13.39	818	177	4.62	622	320.5	0	414.7	390.7	0.24	0	-5.14	15.1	14.8	15.6
94	20211112BS01	1	UU试验	7.67	2.77	200	0	-3	24	861.4	0	20.1	8.32	643.3	188	0	0	1	1	1	10.4	13.39	819.3	176	4.66	621.65	321.65	0	414.4	390.4	0.24	0	-5.2	15.1	14.8	15.6
95	20211112BS01	1	UU试验	7.75	2.78	200	0	-3	25	867.7	0	20.1	8.38	648	188	0	0	1	1	1	10.48	13.39	823	175	4.7	624	324	0	416	391	0.24	0	-5.24	15.1	14.8	15.6
96	20211112BS01	1	UU试验	7.83	2.8	201	0	-3	25	870.9	0	20.1	8.49	650.4	188	0	0	1	1	1	10.61	13.45	826.4	176	4.7	626.7	325.2	0	417.8	392.8	0.24	0	-5.31	15.1	14.8	15.6
97	20211112BS01	1	UU试验	7.92	2.81	200	0	-3	24	874.1	0	20.1	8.55	649.9	188	0	0	1	1	1	10.69	13.45	825.9	176	4.69	624.95	324.95	0	416.6	392.6	0.24	0	-5.35	15.1	14.8	15.6
98	20211112BS01	1	UU试验	8	2.83	201	0	-3	25	877.2	0	20.1	8.66	652.2	188	0	0	1	1	1	10.82	13.45	828.2	176	4.71	627.6	326.1	0	418.4	393.4	0.24	0	-5.41	15.1	14.8	15.6
99	20211112BS01	1	UU试验	8.08	2.84	201	0	-3	24	880.4	0	20.1	8.73	654.6	188	0	0	1	1	1	10.91	13.45	831.6	177	4.7	628.8	327.3	0	419.2	395.2	0.23	0	-5.46	15.1	14.7	15.6
100	20211112BS01	1	UU试验	8.17	2.86	201	0	-3	25	883.5	0	20.1	8.83	656.9	188	0	0	1	1	1	11.04	13.52	832.9	176	4.73	629.95	328.45	0	420	395	0.23	0	-5.52	15.1	14.7	15.6
101	20211112BS01	1	UU试验	8.25	2.87	201	0	-3	25	886.7	0	20.1	8.9	655.8	188	0	0	1	1	1	11.13	13.52	831.8	176	4.73	629.4	327.9	0	419.6	394.6	0.23	0	-5.57	15.1	14.8	15.6
102	20211112BS01	1	UU试验	8.33	2.89	201	0	-3	25	893	0	20.1	9	660.5	188	0	0	1	1	1	11.25	13.52	836.5	176	4.75	631.75	330.25	0	421.2	396.2	0.23	0	-5.63	15.1	14.7	15.6
103	20211112BS01	1	UU试验	8.42	2.9	200	0	-3	25	896.1	0	20.1	9.07	662.8	188	0	0	1	1	1	11.34	13.52	837.8	175	4.79	631.4	331.4	0	420.9	395.9	0.23	0	-5.67	15.1	14.8	15.6
104	20211112BS01	1	UU试验	8.5	2.92	201	0	-3	25	902.5	0	20.1	9.17	667.5	188	0	0	1	1	1	11.46	13.58	843.5	176	4.79	635.25	333.75	0	423.5	398.5	0.23	0	-5.73	15.1	14.8	15.6
105	20211112BS01	1	UU试验	8.58	2.93	201	0	-3	25	902.5	0	20.1	9.24	664.6	188	0	0	1	1	1	11.55	13.58	840.6	176	4.78	633.8	332.3	0	422.5	397.5	0.23	0	-5.78	15.1	14.7	15.6
106	20211112BS01	1	UU试验	8.67	2.94	201	0	-3	25	908.8	0	21.9	9.35	669.2	188	0	0	1	1	1	11.69	13.58	845.2	176	4.8	636.1	334.6	0	424.1	399.1	0.23	0	-5.85	15.1	14.8	15.6
107	20211112BS01	1	UU试验	8.75	2.96	201	0	-3	25	911.9	0	20.1	9.42	671.5	188	0	0	1	1	1	11.78	13.58	847.5	176	4.82	637.25	335.75	0	424.8	399.8	0.23	0	-5.89	15.1	14.7	15.6
108	20211112BS01	1	UU试验	8.83	2.97	201	0	-3	25	915.1	0	20.1	9.53	673.9	188	0	0	1	1	1	11.91	13.65	849.9	176	4.83	638.45	336.95	0	425.6	400.6	0.23	0	-5.96	15.1	14.7	15.6
109	20211112BS01	1	UU试验	8.92	2.99	201	0	-3	25	918.2	0	21.9	9.61	672.7	188	0	0	1	1	1	12.01	13.65	848.7	176	4.82	637.85	336.35	0	425.2	400.2	0.23	0	-6.01	15.1	14.8	15.6
110	20211112BS01	1	UU试验	9	3	201	0	-3	25	921.4	0	20.1	9.72	675	188	0	0	1	1	1	12.15	13.65	851	176	4.84	639	337.5	0	426	401	0.23	0	-6.08	15.1	14.7	15.6
111	20211112BS01	1	UU试验	9.08	3.01	200	0	-3	25	924.5	0	21.9	9.79	677.3	188	0	0	1	1	1	12.24	13.65	852.3	175	4.87	638.65	338.65	0	425.8	400.8	0.23	0	-6.12	15.1	14.8	15.6
112	20211112BS01	1	UU试验	9.17	3.03	201	0	-3	25	930.9	0	21.9	9.9	682	188	0	0	1	1	1	12.38	13.72	858	176	4.88	642.5	341	0	428.3	403.3	0.23	0	-6.19	15.1	14.8	15.6
113	20211112BS01	1	UU试验	9.25	3.04	201	0	-3	25	930.9	0	20.1	9.97	678.5	188	0	0	1	1	1	12.46	13.72	854.5	176	4.86	640.75	339.25	0	427.2	402.2	0.23	0	-6.23	15.1	14.7	15.6
114	20211112BS01	1	UU试验	9.33	3.06	200	0	-3	25	937.2	0	21.9	10.08	683.1	188	0	0	1	1	1	12.6	13.72	858.1	175	4.9	641.55	341.55	0	427.7	402.7	0.23	0	-6.3	15.1	14.8	15.6
115	20211112BS01	1	UU试验	9.42	3.07	201	0	-3	25	940.3	0	21.9	10.15	685.3	188	0	0	1	1	1	12.69	13.72	861.3	176	4.89	644.15	342.65	0	429.4	404.4	0.23	0	-6.35	15.1	14.7	15.6
116	20211112BS01	1	UU试验	9.5	3.08	200	0	-3	25	943.5	0	20.1	10.26	687.7	188	0	0	1	1	1	12.83	13.78	862.7	175	4.93	643.85	343.85	0	429.2	404.2	0.23	0	-6.42	15.1	14.8	15.6
117	20211112BS01	1	UU试验	9.58	3.1	200	0	-3	25	946.6	0	21.9	10.34	686.9	188	0	0	1	1	1	12.93	13.78	861.9	175	4.93	643.45	343.45	0	429	404	0.23	0	-6.47	15.1	14.8	15.6
118	20211112BS01	1	UU试验	9.67	3.11	201	0	-3	25	949.8	0	21.9	10.44	689.3	188	0	0	1	1	1	13.05	13.78	865.3	176	4.92	646.15	344.65	0	430.8	405.8	0.23	0	-6.53	15.1	14.7	15.6
119	20211112BS01	1	UU试验	9.75	3.12	201	0	-3	25	956.1	0	21.9	10.52	693.8	188	0	0	1	1	1	13.15	13.85	869.8	176	4.94	648.4	346.9	0	432.3	407.3	0.22	0	-6.58	15.1	14.8	15.6
120	20211112BS01	1	UU试验	9.83	3.14	200	0	-3	25	959.3	0	21.9	10.62	692.6	188	0	0	1	1	1	13.28	13.85	867.6	175	4.96	646.3	346.3	0	430.9	405.9	0.22	0	-6.64	15.1	14.8	15.6
121	20211112BS01	1	UU试验	9.92	3.15	201	0	-2	26	962.4	0	21.9	10.7	694.9	188	0	0	1	1	1	13.38	13.85	869.9	175	4.97	648.95	347.45	0	432.6	406.6	0.22	0	-6.69	15.1	14.8	15.6
122	20211112BS01	1	UU试验	10	3.16	201	0	-3	25	965.6	0	21.9	10.8	697.2	188	0	0	1	1	1	13.5	13.85	873.2	176	4.96	650.1	348.6	0	433.4	408.4	0.22	0	-6.75	15.1	14.7	15.6
123	20211112BS01	1	UU试验	10.08	3.18	201	0	-3	26	968.7	0	21.9	10.87	699.4	188	0	0	1	1	1	13.59	13.91	874.4	175	5	651.2	349.7	0	434.1	408.1	0.22	0	-6.8	15.1	14.7	15.6
124	20211112BS01	1	UU试验	10.17	3.19	201	0	-3	26	971.9	0	21.9	10.99	698.7	188	0	0	1	1	1	13.74	13.91	873.7	175	4.99	650.85	349.35	0	433.9	407.9	0.22	0	-6.87	15.1	14.7	15.6
125	20211112BS01	1	UU试验	10.25	3.2	201	0	-3	26	975	0	21.9	11.06	700.9	188	0	0	1	1	1	13.83	13.91	875.9	175	5.01	651.95	350.45	0	434.6	408.6	0.22	0	-6.92	15.1	14.7	15.6
126	20211112BS01	1	UU试验	10.33	3.21	201	0	-3	25	978.2	0	21.9	11.16	703.2	188	0	0	1	1	1	13.95	13.98	879.2	176	5	653.1	351.6	0	435.4	410.4	0.22	0	-6.98	15.1	14.7	15.6
127	20211112BS01	1	UU试验	10.42	3.23	202	0	-2	26	981.3	0	21.9	11.23	701.9	188	0	0	1	1	1	14.04	13.98	877.9	176	4.99	653.95	350.95	0	436	410	0.22	0	-7.02	15.1	14.7	15.6
128	20211112BS01	1	UU试验	10.5	3.24	200	0	-3	25	984.5	0	21.9	11.34	704.2	188	0	0	1	1	1	14.18	13.98	879.2	175	5.02	652.1	352.1	0	434.7	409.7	0.22	0	-7.09	15.1	14.7	15.6
129	20211112BS01	1	UU试验	10.58	3.25	201	0	-3	26	987.7	0	21.9	11.41	706.5	188	0	0	1	1	1	14.26	13.98	881.5	175	5.04	654.75	353.25	0	436.5	410.5	0.22	0	-7.13	15.1	14.7	15.6
130	20211112BS01	1	UU试验	10.67	3.27	201	0	-3	26	990.8	0	23.7	11.52	708.7	188	0	0	1	1	1	14.4	14.05	883.7	175	5.05	655.85	354.35	0	437.2	411.2	0.22	0	-7.2	15.1	14.7	15.6
131	20211112BS01	1	UU试验	10.75	3.28	201	0	-3	26	994	0	21.9	11.6	707.5	188	0	0	1	1	1	14.5	14.05	882.5	175	5.04	655.25	353.75	0	436.8	410.8	0.22	0	-7.25	15.1	14.7	15.6
132	20211112BS01	1	UU试验	10.83	3.29	200	0	-3	26	997.1	0	21.9	11.7	709.7	188	0	0	1	1	1	14.63	14.05	883.7	174	5.08	654.85	354.85	0	436.6	410.6	0.22	0	-7.32	15.1	14.7	15.6
133	20211112BS01	1	UU试验	10.92	3.3	200	0	-3	26	997.1	0	21.9	11.77	709.7	188	0	0	1	1	1	14.71	14.05	883.7	174	5.08	654.85	354.85	0	436.6	410.6	0.22	0	-7.36	15.1	14.7	15.6
134	20211112BS01	1	UU试验	11	3.32	201	0	-3	26	1000.3	0	21.9	11.87	712	188	0	0	1	1	1	14.84	14.11	887	175	5.07	657.5	356	0	438.3	412.3	0.22	0	-7.42	15.1	14.7	15.6
135	20211112BS01	1	UU试验	11.08	3.33	202	0	-3	26	1003.4	0	21.9	11.94	711.1	188	0	0	1	1	1	14.93	14.11	887.1	176	5.04	658.55	355.55	0	439	413	0.22	0	-7.47	15.1	14.7	15.6
136	20211112BS01	1	UU试验	11.17	3.34	201	0	-3	26	1006.6	0	21.9	12.05	713.4	188	0	0	1	1	1	15.06	14.11	888.4	175	5.08	658.2	356.7	0	438.8	412.8	0.22	0	-7.53	15.1	14.7	15.6
137	20211112BS01	1	UU试验	11.25	3.35	201	0	-3	26	1006.6	0	21.9	12.12	713.4	188	0	0	1	1	1	15.15	14.11	888.4	175	5.08	658.2	356.7	0	438.8	412.8	0.22	0	-7.58	15.1	14.7	15.6
138	20211112BS01	1	UU试验	11.33	3.37	201	0	-3	26	1009.7	0	21.9	12.22	715.6	188	0	0	1	1	1	15.28	14.18	890.6	175	5.09	659.3	357.8	0	439.5	413.5	0.22	0	-7.64	15.1	14.7	15.6
139	20211112BS01	1	UU试验	11.42	3.38	200	0	-3	26	1012.9	0	21.9	12.29	714.3	188	0	0	1	1	1	15.36	14.18	888.3	174	5.11	657.15	357.15	0	438.1	412.1	0.22	0	-7.68	15.1	14.7	15.6
140	20211112BS01	1	UU试验	11.5	3.39	201	0	-3	26	1016.1	0	21.9	12.39	716.6	188	0	0	1	1	1	15.49	14.18	891.6	175	5.09	659.8	358.3	0	439.9	413.9	0.22	0	-7.75	15.1	14.7	15.6
141	20211112BS01	1	UU试验	11.58	3.4	201	0	-3	26	1019.2	0	21.9	12.46	718.8	188	0	0	1	1	1	15.58	14.25	893.8	175	5.11	660.9	359.4	0	440.6	414.6	0.22	0	-7.79	15.1	14.7	15.6
142	20211112BS01	1	UU试验	11.67	3.42	201	0	-3	26	1022.4	0	21.9	12.57	717.5	188	0	0	1	1	1	15.71	14.25	892.5	175	5.1	660.25	358.75	0	440.2	414.2	0.22	0	-7.86	15.1	14.7	15.6
143	20211112BS01	1	UU试验	11.75	3.43	200	0	-3	26	1025.5	0	21.9	12.64	719.6	188	0	0	1	1	1	15.8	14.25	893.6	174	5.14	659.8	359.8	0	439.9	413.9	0.22	0	-7.9	15.1	14.7	15.6
144	20211112BS01	1	UU试验	11.83	3.44	201	0	-3	26	1028.7	0	21.9	12.74	721.9	188	0	0	1	1	1	15.93	14.25	896.9	175	5.13	662.45	360.95	0	441.6	415.6	0.22	0	-7.97	15.1	14.7	15.6
145	20211112BS01	1	UU试验	11.92	3.45	201	0	-3	26	1031.8	0	21.9	12.81	724.1	188	0	0	1	1	1	16.01	14.31	899.1	175	5.14	663.55	362.05	0	442.4	416.4	0.22	0	-8.01	15.1	14.7	15.6
146	20211112BS01	1	UU试验	12	3.46	201	0	-3	26	1035	0	21.9	12.92	723.3	188	0	0	1	1	1	16.15	14.31	898.3	175	5.13	663.15	361.65	0	442.1	416.1	0.22	0	-8.07	15.1	14.7	15.6
147	20211112BS01	1	UU试验	12.08	3.48	201	0	-3	26	1038.1	0	21.9	12.99	725.4	188	0	0	1	1	1	16.24	14.31	900.4	175	5.15	664.2	362.7	0	442.8	416.8	0.22	0	-8.12	15.1	14.7	15.6
148	20211112BS01	1	UU试验	12.17	3.49	201	0	-2	26	1041.3	0	21.9	13.09	727.7	188	0	0	1	1	1	16.36	14.38	902.7	175	5.16	665.35	363.85	0	443.6	417.6	0.22	0	-8.18	15.1	14.7	15.6
149	20211112BS01	1	UU试验	12.25	3.5	201	0	-3	26	1044.5	0	21.9	13.16	726.4	188	0	0	1	1	1	16.45	14.38	901.4	175	5.15	664.7	363.2	0	443.1	417.1	0.22	0	-8.23	15.1	14.7	15.6
150	20211112BS01	1	UU试验	12.33	3.51	201	0	-3	26	1047.6	0	21.9	13.26	728.5	188	0	0	1	1	1	16.58	14.38	903.5	175	5.16	665.75	364.25	0	443.8	417.8	0.22	0	-8.29	15.1	14.7	15.6
151	20211112BS01	1	UU试验	12.42	3.52	201	0	-3	26	1047.6	0	21.9	13.33	728.5	188	0	0	1	1	1	16.66	14.38	903.5	175	5.16	665.75	364.25	0	443.8	417.8	0.22	0	-8.33	15.1	14.7	15.6
152	20211112BS01	1	UU试验	12.5	3.54	201	0	-3	26	1053.9	0	21.9	13.43	732.9	188	0	0	1	1	1	16.79	14.45	907.9	175	5.19	667.95	366.45	0	445.3	419.3	0.22	0	-8.4	15.1	14.7	15.6
153	20211112BS01	1	UU试验	12.58	3.55	202	0	-3	27	1053.9	0	21.9	13.5	729.3	188	0	0	1	1	1	16.88	14.45	904.3	175	5.17	667.65	364.65	0	445.1	418.1	0.22	0	-8.44	15.1	14.7	15.6
154	20211112BS01	1	UU试验	12.67	3.56	201	0	-3	26	1060.2	0	21.9	13.6	733.7	188	0	0	1	1	1	17	14.45	908.7	175	5.19	668.35	366.85	0	445.6	419.6	0.22	0	-8.5	15.1	14.7	15.6
155	20211112BS01	1	UU试验	12.75	3.57	202	0	-2	27	1060.2	0	21.9	13.66	733.7	188	0	0	1	1	1	17.08	14.45	908.7	175	5.19	669.85	366.85	0	446.6	419.6	0.22	0	-8.54	15.1	14.7	15.6
156	20211112BS01	1	UU试验	12.83	3.58	201	0	-2	27	1063.4	0	21.9	13.77	735.9	188	0	0	1	1	1	17.21	14.51	909.9	174	5.23	669.45	367.95	0	446.3	419.3	0.21	0	-8.61	15.1	14.7	15.6
157	20211112BS01	1	UU试验	12.92	3.59	201	0	-3	26	1066.5	0	21.9	13.83	735	188	0	0	1	1	1	17.29	14.51	910	175	5.2	669	367.5	0	446	420	0.21	0	-8.65	15.1	14.7	15.6
158	20211112BS01	1	UU试验	13	3.61	201	0	-3	27	1069.7	0	21.9	13.94	737.2	188	0	0	1	1	1	17.43	14.51	911.2	174	5.24	670.1	368.6	0	446.7	419.7	0.21	0	-8.72	15.1	14.7	15.6
159	20211112BS01	1	UU试验	13.08	3.62	201	0	-2	27	1072.8	0	21.9	14	739.4	188	0	0	1	1	1	17.5	14.51	913.4	174	5.25	671.2	369.7	0	447.5	420.5	0.21	0	-8.75	15.1	14.7	15.6
160	20211112BS01	1	UU试验	13.17	3.63	201	0	-3	27	1076	0	21.9	14.11	741.6	188	0	0	1	1	1	17.64	14.58	915.6	174	5.26	672.3	370.8	0	448.2	421.2	0.21	0	-8.82	15.1	14.7	15.6
161	20211112BS01	1	UU试验	13.25	3.64	201	0	-3	27	1079.2	0	21.9	14.17	740.2	188	0	0	1	1	1	17.71	14.58	914.2	174	5.25	671.6	370.1	0	447.7	420.7	0.21	0	-8.86	15.1	14.7	15.6
162	20211112BS01	1	UU试验	13.33	3.65	202	0	-3	27	1079.2	0	21.9	14.28	740.2	188	0	0	1	1	1	17.85	14.58	915.2	175	5.23	673.1	370.1	0	448.7	421.7	0.21	0	-8.93	15.1	14.7	15.6
163	20211112BS01	1	UU试验	13.42	3.66	201	0	-2	27	1082.3	0	23.7	14.34	742.3	188	0	0	1	1	1	17.93	14.65	916.3	174	5.27	672.65	371.15	0	448.4	421.4	0.21	0	-8.97	15.2	14.7	15.6
164	20211112BS01	1	UU试验	13.5	3.67	202	0	-2	27	1085.5	0	21.9	14.45	741	188	0	0	1	1	1	18.06	14.65	916	175	5.23	673.5	370.5	0	449	422	0.21	0	-9.03	15.1	14.7	15.6
165	20211112BS01	1	UU试验	13.58	3.69	201	0	-3	27	1088.6	0	21.9	14.52	743.1	188	0	0	1	1	1	18.15	14.65	917.1	174	5.27	673.05	371.55	0	448.7	421.7	0.21	0	-9.07	15.1	14.7	15.6
166	20211112BS01	1	UU试验	13.67	3.7	201	0	-2	27	1094.9	0	23.7	14.63	747.4	188	0	0	1	1	1	18.29	14.72	921.4	174	5.3	675.2	373.7	0	450.1	423.1	0.21	0	-9.15	15.2	14.7	15.6
167	20211112BS01	1	UU试验	13.75	3.71	201	0	-3	27	1098.1	0	21.9	14.7	746	188	0	0	1	1	1	18.38	14.72	920	174	5.29	674.5	373	0	449.7	422.7	0.21	0	-9.19	15.1	14.7	15.6
168	20211112BS01	1	UU试验	13.83	3.72	202	0	-3	27	1101.2	0	21.9	14.81	748.1	188	0	0	1	1	1	18.51	14.72	923.1	175	5.27	677.05	374.05	0	451.4	424.4	0.21	0	-9.26	15.1	14.7	15.6
169	20211112BS01	1	UU试验	13.92	3.73	201	0	-3	27	1101.2	0	23.7	14.88	748.1	188	0	0	1	1	1	18.6	14.72	922.1	174	5.3	675.55	374.05	0	450.4	423.4	0.21	0	-9.3	15.2	14.7	15.6
170	20211112BS01	1	UU试验	14	3.74	201	0	-3	27	1104.4	0	21.9	14.99	750.3	188	0	0	1	1	1	18.74	14.79	924.3	174	5.31	676.65	375.15	0	451.1	424.1	0.21	0	-9.37	15.1	14.7	15.6
171	20211112BS01	1	UU试验	14.08	3.75	202	0	-3	27	1107.6	0	21.9	15.06	748.9	188	0	0	1	1	1	18.83	14.79	923.9	175	5.28	677.45	374.45	0	451.6	424.6	0.21	0	-9.41	15.1	14.7	15.6
172	20211112BS01	1	UU试验	14.17	3.76	201	0	-2	27	1110.7	0	23.7	15.17	751	188	0	0	1	1	1	18.96	14.79	925	174	5.32	677	375.5	0	451.3	424.3	0.21	0	-9.48	15.2	14.7	15.6
173	20211112BS01	1	UU试验	14.25	3.77	201	0	-3	27	1113.9	0	21.9	15.25	753.1	188	0	0	1	1	1	19.06	14.85	927.1	174	5.33	678.05	376.55	0	452	425	0.21	0	-9.53	15.1	14.7	15.5
174	20211112BS01	1	UU试验	14.33	3.79	202	0	-2	27	1117	0	23.7	15.35	752.2	188	0	0	1	1	1	19.19	14.85	927.2	175	5.3	679.1	376.1	0	452.7	425.7	0.21	0	-9.6	15.2	14.7	15.5
175	20211112BS01	1	UU试验	14.42	3.8	202	0	-3	27	1120.2	0	21.9	15.42	754.3	188	0	0	1	1	1	19.27	14.85	929.3	175	5.31	680.15	377.15	0	453.4	426.4	0.21	0	-9.64	15.1	14.7	15.5
176	20211112BS01	1	UU试验	14.5	3.81	201	0	-2	27	1123.3	0	23.7	15.53	756.4	188	0	0	1	1	1	19.41	14.92	930.4	174	5.35	679.7	378.2	0	453.1	426.1	0.21	0	-9.71	15.2	14.7	15.5
177	20211112BS01	1	UU试验	14.58	3.82	201	0	-2	27	1123.3	0	23.7	15.6	752.9	188	0	0	1	1	1	19.5	14.92	926.9	174	5.33	677.95	376.45	0	452	425	0.21	0	-9.75	15.2	14.7	15.5
178	20211112BS01	1	UU试验	14.67	3.83	201	0	-3	27	1129.6	0	21.9	15.71	757.1	188	0	0	1	1	1	19.64	14.92	931.1	174	5.35	680.05	378.55	0	453.4	426.4	0.21	0	-9.82	15.1	14.7	15.5
179	20211112BS01	1	UU试验	14.75	3.84	201	0	-2	27	1129.6	0	23.7	15.78	757.1	188	0	0	1	1	1	19.73	14.92	931.1	174	5.35	680.05	378.55	0	453.4	426.4	0.21	0	-9.87	15.2	14.7	15.5
180	20211112BS01	1	UU试验	14.83	3.85	202	0	-2	27	1132.8	0	23.7	15.89	759.2	188	0	0	1	1	1	19.86	14.99	934.2	175	5.34	682.6	379.6	0	455.1	428.1	0.21	0	-9.93	15.2	14.7	15.5
181	20211112BS01	1	UU试验	14.92	3.86	201	0	-2	27	1136	0	23.7	15.96	757.8	188	0	0	1	1	1	19.95	14.99	931.8	174	5.36	680.4	378.9	0	453.6	426.6	0.21	0	-9.98	15.2	14.7	15.5
182	20211112BS01	1	UU试验	15	3.87	201	0	-3	27	1139.1	0	23.7	16.06	759.9	188	0	0	1	1	1	20.08	14.99	933.9	174	5.37	681.45	379.95	0	454.3	427.3	0.21	0	-10.04	15.2	14.7	15.5
183	20211112BS01	1	UU试验	15.08	3.88	201	0	-3	27	1142.3	0	23.7	16.14	762	188	0	0	1	1	1	20.18	15.06	936	174	5.38	682.5	381	0	455	428	0.21	0	-10.09	15.2	14.7	15.5
184	20211112BS01	1	UU试验	15.17	3.89	201	0	-2	27	1145.4	0	23.7	16.24	760.6	188	0	0	1	1	1	20.3	15.06	934.6	174	5.37	681.8	380.3	0	454.5	427.5	0.21	0	-10.15	15.2	14.7	15.5
185	20211112BS01	1	UU试验	15.25	3.91	201	0	-3	27	1145.4	0	23.7	16.31	760.6	188	0	0	1	1	1	20.39	15.06	934.6	174	5.37	681.8	380.3	0	454.5	427.5	0.21	0	-10.2	15.2	14.7	15.5
186	20211112BS01	1	UU试验	15.33	3.92	200	0	-3	27	1148.6	0	23.7	16.42	762.7	188	0	0	1	1	1	20.52	15.13	935.7	173	5.41	681.35	381.35	0	454.2	427.2	0.21	0	-10.26	15.2	14.7	15.5
187	20211112BS01	1	UU试验	15.42	3.93	201	0	-2	27	1148.6	0	23.7	16.49	759.2	188	0	0	1	1	1	20.61	15.13	933.2	174	5.36	681.1	379.6	0	454.1	427.1	0.21	0	-10.31	15.2	14.7	15.5
188	20211112BS01	1	UU试验	15.5	3.94	201	0	-3	27	1151.7	0	21.9	16.6	761.2	188	0	0	1	1	1	20.75	15.13	935.2	174	5.37	682.1	380.6	0	454.7	427.7	0.21	0	-10.38	15.1	14.7	15.5
189	20211112BS01	1	UU试验	15.58	3.95	201	0	-2	27	1154.9	0	23.7	16.67	763.3	188	0	0	1	1	1	20.84	15.13	937.3	174	5.39	683.15	381.65	0	455.4	428.4	0.21	0	-10.42	15.2	14.7	15.5
190	20211112BS01	1	UU试验	15.67	3.96	201	0	-2	27	1158	0	23.7	16.77	765.4	188	0	0	1	1	1	20.96	15.2	939.4	174	5.4	684.2	382.7	0	456.1	429.1	0.21	0	-10.48	15.2	14.7	15.5
191	20211112BS01	1	UU试验	15.75	3.97	201	0	-3	27	1158	0	23.7	16.84	761.8	188	0	0	1	1	1	21.05	15.2	935.8	174	5.38	682.4	380.9	0	454.9	427.9	0.21	0	-10.53	15.2	14.7	15.5
192	20211112BS01	1	UU试验	15.83	3.98	201	0	-3	27	1161.2	0	23.7	16.95	763.9	188	0	0	1	1	1	21.19	15.2	937.9	174	5.39	683.45	381.95	0	455.6	428.6	0.21	0	-10.6	15.2	14.7	15.5
193	20211112BS01	1	UU试验	15.92	3.99	201	0	-3	27	1164.4	0	23.7	17.02	766.1	188	0	0	1	1	1	21.28	15.27	940.1	174	5.4	684.55	383.05	0	456.4	429.4	0.21	0	-10.64	15.2	14.7	15.5
194	20211112BS01	1	UU试验	16	4	200	0	-3	27	1164.4	0	23.7	17.12	762.5	188	0	0	1	1	1	21.4	15.27	935.5	173	5.41	681.25	381.25	0	454.2	427.2	0.21	0	-10.7	15.2	14.7	15.5
195	20211112BS01	1	UU试验	16.08	4.01	201	0	-2	28	1167.5	0	23.7	17.19	764.6	188	0	0	1	1	1	21.49	15.27	937.6	173	5.42	683.8	382.3	0	455.9	427.9	0.21	0	-10.74	15.2	14.7	15.5
196	20211112BS01	1	UU试验	16.17	4.02	201	0	-3	27	1170.7	0	23.7	17.3	766.7	188	0	0	1	1	1	21.63	15.34	940.7	174	5.41	684.85	383.35	0	456.6	429.6	0.21	0	-10.82	15.2	14.7	15.5
197	20211112BS01	1	UU试验	16.25	4.03	202	0	-2	28	1173.8	0	23.7	17.37	765.2	188	0	0	1	1	1	21.71	15.34	939.2	174	5.4	685.6	382.6	0	457.1	429.1	0.21	0	-10.86	15.2	14.7	15.5
198	20211112BS01	1	UU试验	16.33	4.04	201	0	-3	27	1177	0	23.7	17.48	767.3	188	0	0	1	1	1	21.85	15.34	941.3	174	5.41	685.15	383.65	0	456.8	429.8	0.21	0	-10.93	15.2	14.7	15.5
199	20211112BS01	1	UU试验	16.42	4.05	201	0	-3	27	1177	0	23.7	17.55	767.3	188	0	0	1	1	1	21.94	15.41	941.3	174	5.41	685.15	383.65	0	456.8	429.8	0.21	0	-10.97	15.2	14.7	15.5
200	20211112BS01	1	UU试验	16.5	4.06	201	0	-2	27	1180.1	0	23.7	17.65	765.8	188	0	0	1	1	1	22.06	15.41	939.8	174	5.4	684.4	382.9	0	456.3	429.3	0.21	0	-11.03	15.2	14.7	15.5
201	20211112BS01	1	UU试验	16.58	4.07	200	0	-3	27	1183.3	0	23.7	17.72	767.9	188	0	0	1	1	1	22.15	15.41	940.9	173	5.44	683.95	383.95	0	456	429	0.21	0	-11.07	15.2	14.7	15.5
202	20211112BS01	1	UU试验	16.67	4.08	201	0	-3	27	1183.3	0	23.7	17.82	767.9	188	0	0	1	1	1	22.28	15.48	941.9	174	5.41	685.45	383.95	0	457	430	0.21	0	-11.14	15.2	14.7	15.5
203	20211112BS01	1	UU试验	16.75	4.09	201	0	-3	28	1186.4	0	23.7	17.89	766.4	188	0	0	1	1	1	22.36	15.48	939.4	173	5.43	684.7	383.2	0	456.5	428.5	0.21	0	-11.18	15.2	14.7	15.5
204	20211112BS01	1	UU试验	16.83	4.1	201	0	-3	27	1189.6	0	23.7	18	768.5	188	0	0	1	1	1	22.5	15.48	942.5	174	5.42	685.75	384.25	0	457.2	430.2	0.21	0	-11.25	15.2	14.7	15.5
205	20211112BS01	1	UU试验	16.92	4.11	202	0	-2	28	1189.6	0	23.7	18.06	768.5	188	0	0	1	1	1	22.58	15.48	942.5	174	5.42	687.25	384.25	0	458.2	430.2	0.21	0	-11.29	15.2	14.7	15.5
206	20211112BS01	1	UU试验	17	4.12	201	0	-3	28	1192.8	0	23.7	18.17	770.5	188	0	0	1	1	1	22.71	15.54	943.5	173	5.45	686.75	385.25	0	457.8	429.8	0.21	0	-11.36	15.2	14.7	15.5
207	20211112BS01	1	UU试验	17.08	4.13	201	0	-3	28	1195.9	0	23.7	18.23	769.6	188	0	0	1	1	1	22.79	15.54	942.6	173	5.45	686.3	384.8	0	457.5	429.5	0.21	0	-11.4	15.2	14.7	15.5
208	20211112BS01	1	UU试验	17.17	4.14	202	0	-2	28	1199.1	0	23.7	18.34	771.6	188	0	0	1	1	1	22.93	15.54	945.6	174	5.43	688.8	385.8	0	459.2	431.2	0.21	0	-11.47	15.2	14.7	15.5
209	20211112BS01	1	UU试验	17.25	4.15	201	0	-3	28	1202.2	0	23.7	18.4	773.6	188	0	0	1	1	1	23	15.61	946.6	173	5.47	688.3	386.8	0	458.9	430.9	0.21	0	-11.5	15.2	14.7	15.5
210	20211112BS01	1	UU试验	17.33	4.16	201	0	-2	28	1205.4	0	23.7	18.51	772.2	188	0	0	1	1	1	23.14	15.61	945.2	173	5.46	687.6	386.1	0	458.4	430.4	0.21	0	-11.57	15.2	14.7	15.5
211	20211112BS01	1	UU试验	17.42	4.17	201	0	-2	28	1205.4	0	23.7	18.58	772.2	188	0	0	1	1	1	23.23	15.61	945.2	173	5.46	687.6	386.1	0	458.4	430.4	0.21	0	-11.62	15.2	14.7	15.5
212	20211112BS01	1	UU试验	17.5	4.18	201	0	-3	28	1208.5	0	23.7	18.68	774.2	188	0	0	1	1	1	23.35	15.69	947.2	173	5.48	688.6	387.1	0	459.1	431.1	0.21	0	-11.68	15.2	14.7	15.5
213	20211112BS01	1	UU试验	17.58	4.19	202	0	-2	28	1211.7	0	23.7	18.74	772.3	188	0	0	1	1	1	23.43	15.69	946.3	174	5.44	689.15	386.15	0	459.4	431.4	0.21	0	-11.72	15.2	14.7	15.5
214	20211112BS01	1	UU试验	17.67	4.2	202	0	-2	28	1214.8	0	23.7	18.84	774.3	188	0	0	1	1	1	23.55	15.69	948.3	174	5.45	690.15	387.15	0	460.1	432.1	0.21	0	-11.78	15.2	14.7	15.5
215	20211112BS01	1	UU试验	17.75	4.21	201	0	-3	28	1218	0	23.7	18.91	776.3	188	0	0	1	1	1	23.64	15.69	949.3	173	5.49	689.65	388.15	0	459.8	431.8	0.21	0	-11.82	15.2	14.7	15.5
216	20211112BS01	1	UU试验	17.83	4.22	202	0	-2	28	1218	0	23.7	19.01	776.3	188	0	0	1	1	1	23.76	15.76	950.3	174	5.46	691.15	388.15	0	460.8	432.8	0.21	0	-11.88	15.2	14.7	15.5
217	20211112BS01	1	UU试验	17.92	4.23	201	0	-3	27	1221.2	0	23.7	19.08	774.9	188	0	0	1	1	1	23.85	15.76	948.9	174	5.45	688.95	387.45	0	459.3	432.3	0.21	0	-11.93	15.2	14.7	15.4
218	20211112BS01	1	UU试验	18	4.24	201	0	-3	28	1224.3	0	23.7	19.19	776.8	188	0	0	1	1	1	23.99	15.76	949.8	173	5.49	689.9	388.4	0	459.9	431.9	0.21	0	-12	15.2	14.7	15.4
219	20211112BS01	1	UU试验	18.08	4.25	201	0	-2	28	1227.5	0	23.7	19.26	778.9	188	0	0	1	1	1	24.07	15.83	951.9	173	5.5	690.95	389.45	0	460.6	432.6	0.21	0	-12.04	15.2	14.7	15.5
220	20211112BS01	1	UU试验	18.17	4.26	201	0	-3	28	1230.6	0	23.7	19.36	777.4	188	0	0	1	1	1	24.2	15.83	950.4	173	5.49	690.2	388.7	0	460.1	432.1	0.21	0	-12.1	15.2	14.7	15.5
221	20211112BS01	1	UU试验	18.25	4.27	201	0	-3	28	1230.6	0	23.7	19.43	777.4	188	0	0	1	1	1	24.29	15.83	950.4	173	5.49	690.2	388.7	0	460.1	432.1	0.21	0	-12.15	15.2	14.7	15.5
222	20211112BS01	1	UU试验	18.33	4.28	201	0	-3	28	1236.9	0	23.7	19.54	781.4	188	0	0	1	1	1	24.43	15.9	954.4	173	5.52	692.2	390.7	0	461.5	433.5	0.2	0	-12.22	15.2	14.7	15.4
223	20211112BS01	1	UU试验	18.42	4.29	201	0	-2	28	1236.9	0	23.7	19.61	777.9	188	0	0	1	1	1	24.51	15.9	950.9	173	5.5	690.45	388.95	0	460.3	432.3	0.21	0	-12.26	15.2	14.7	15.5
224	20211112BS01	1	UU试验	18.5	4.3	202	0	-3	28	1240.1	0	23.7	19.72	779.9	188	0	0	1	1	1	24.65	15.9	953.9	174	5.48	692.95	389.95	0	462	434	0.21	0	-12.33	15.2	14.7	15.5
225	20211112BS01	1	UU试验	18.58	4.31	202	0	-3	28	1243.2	0	23.7	19.79	781.9	188	0	0	1	1	1	24.74	15.97	955.9	174	5.49	693.95	390.95	0	462.6	434.6	0.21	0	-12.37	15.2	14.7	15.4
226	20211112BS01	1	UU试验	18.67	4.32	201	0	-2	28	1246.4	0	23.7	19.9	780.5	188	0	0	1	1	1	24.87	15.97	953.5	173	5.51	691.75	390.25	0	461.2	433.2	0.2	0	-12.44	15.2	14.7	15.4
227	20211112BS01	1	UU试验	18.75	4.33	201	0	-3	28	1246.4	0	23.7	19.97	780.5	188	0	0	1	1	1	24.96	15.97	953.5	173	5.51	691.75	390.25	0	461.2	433.2	0.2	0	-12.48	15.2	14.7	15.4
228	20211112BS01	1	UU试验	18.83	4.34	201	0	-3	28	1249.6	0	23.7	20.08	782.5	188	0	0	1	1	1	25.1	16.04	955.5	173	5.52	692.75	391.25	0	461.8	433.8	0.2	0	-12.55	15.2	14.7	15.4
229	20211112BS01	1	UU试验	18.92	4.35	201	0	-3	28	1252.7	0	23.7	20.15	781	188	0	0	1	1	1	25.19	16.04	954	173	5.51	692	390.5	0	461.3	433.3	0.2	0	-12.6	15.2	14.7	15.4
230	20211112BS01	1	UU试验	19	4.36	201	0	-3	28	1255.9	0	23.7	20.26	783	188	0	0	1	1	1	25.32	16.04	956	173	5.53	693	391.5	0	462	434	0.2	0	-12.66	15.2	14.7	15.4
231	20211112BS01	1	UU试验	19.08	4.37	201	0	-3	28	1259	0	23.7	20.33	784.9	188	0	0	1	1	1	25.41	16.11	957.9	173	5.54	693.95	392.45	0	462.6	434.6	0.2	0	-12.71	15.2	14.7	15.4
232	20211112BS01	1	UU试验	19.17	4.38	201	0	-2	28	1262.2	0	23.7	20.44	783.5	188	0	0	1	1	1	25.55	16.11	956.5	173	5.53	693.25	391.75	0	462.2	434.2	0.2	0	-12.78	15.2	14.7	15.4
233	20211112BS01	1	UU试验	19.25	4.39	201	0	-3	28	1262.2	0	23.7	20.51	783.5	188	0	0	1	1	1	25.64	16.11	956.5	173	5.53	693.25	391.75	0	462.2	434.2	0.2	0	-12.82	15.2	14.7	15.4
234	20211112BS01	1	UU试验	19.33	4.4	201	0	-3	28	1265.3	0	23.7	20.62	785.4	188	0	0	1	1	1	25.77	16.18	958.4	173	5.54	694.2	392.7	0	462.8	434.8	0.2	0	-12.89	15.2	14.7	15.4
235	20211112BS01	1	UU试验	19.42	4.41	201	0	-3	28	1265.3	0	23.7	20.69	782	188	0	0	1	1	1	25.86	16.18	955	173	5.52	692.5	391	0	461.7	433.7	0.2	0	-12.93	15.2	14.7	15.4
236	20211112BS01	1	UU试验	19.5	4.42	201	0	-2	28	1268.5	0	23.7	20.8	784	188	0	0	1	1	1	26	16.25	957	173	5.53	693.5	392	0	462.3	434.3	0.2	0	-13	15.2	14.7	15.4
237	20211112BS01	1	UU试验	19.58	4.43	201	0	-3	28	1271.6	0	23.7	20.87	782.5	188	0	0	1	1	1	26.09	16.25	955.5	173	5.52	692.75	391.25	0	461.8	433.8	0.2	0	-13.05	15.2	14.7	15.4
238	20211112BS01	1	UU试验	19.67	4.43	202	0	-3	28	1271.6	0	23.7	20.98	782.5	188	0	0	1	1	1	26.23	16.25	956.5	174	5.5	694.25	391.25	0	462.8	434.8	0.21	0	-13.12	15.2	14.7	15.4
239	20211112BS01	1	UU试验	19.75	4.44	202	0	-2	28	1274.8	0	23.7	21.05	784.5	188	0	0	1	1	1	26.31	16.25	958.5	174	5.51	695.25	392.25	0	463.5	435.5	0.2	0	-13.16	15.2	14.7	15.4
240	20211112BS01	1	UU试验	19.83	4.45	201	0	-2	28	1274.8	0	23.7	21.16	784.5	188	0	0	1	1	1	26.45	16.32	957.5	173	5.53	693.75	392.25	0	462.5	434.5	0.2	0	-13.23	15.2	14.7	15.4
241	20211112BS01	1	UU试验	19.92	4.46	201	0	-2	28	1278	0	23.7	21.23	783.1	188	0	0	1	1	1	26.54	16.32	956.1	173	5.53	693.05	391.55	0	462	434	0.2	0	-13.27	15.2	14.7	15.4
242	20211112BS01	1	UU试验	20	4.47	201	0	-3	28	1281.1	0	23.7	21.33	785	188	0	0	1	1	1	26.66	16.39	958	173	5.54	694	392.5	0	462.7	434.7	0.2	0	-13.33	15.2	14.7	15.4
243	20211112BS01	1	UU试验	20.08	4.48	201	0	-3	28	1281.1	0	23.7	21.41	781.6	188	0	0	1	1	1	26.76	16.39	954.6	173	5.52	692.3	390.8	0	461.5	433.5	0.2	0	-13.38	15.2	14.7	15.4
244	20211112BS01	1	UU试验	20.17	4.49	201	0	-2	28	1284.3	0	23.7	21.51	783.6	188	0	0	1	1	1	26.89	16.39	956.6	173	5.53	693.3	391.8	0	462.2	434.2	0.2	0	-13.45	15.2	14.7	15.4
245	20211112BS01	1	UU试验	20.25	4.5	202	0	-3	28	1284.3	0	23.7	21.58	783.6	188	0	0	1	1	1	26.98	16.47	957.6	174	5.5	694.8	391.8	0	463.2	435.2	0.2	0	-13.49	15.2	14.7	15.4
246	20211112BS01	1	UU试验	20.33	4.51	201	0	-3	28	1287.4	0	23.7	21.69	781.7	188	0	0	1	1	1	27.11	16.47	954.7	173	5.52	692.35	390.85	0	461.6	433.6	0.2	0	-13.56	15.2	14.7	15.4
247	20211112BS01	1	UU试验	20.42	4.52	201	0	-3	28	1287.4	0	23.7	21.76	781.7	188	0	0	1	1	1	27.2	16.47	954.7	173	5.52	692.35	390.85	0	461.6	433.6	0.2	0	-13.6	15.2	14.7	15.4
248	20211112BS01	1	UU试验	20.5	4.53	201	0	-2	28	1290.6	0	23.7	21.87	783.6	188	0	0	1	1	1	27.34	16.54	956.6	173	5.53	693.3	391.8	0	462.2	434.2	0.2	0	-13.67	15.2	14.7	15.4
249	20211112BS01	1	UU试验	20.58	4.54	201	0	-2	28	1290.6	0	23.7	21.95	780.3	188	0	0	1	1	1	27.44	16.54	953.3	173	5.51	691.65	390.15	0	461.1	433.1	0.2	0	-13.72	15.2	14.7	15.4
250	20211112BS01	1	UU试验	20.67	4.55	201	0	-2	29	1293.7	0	23.7	22.05	782.2	188	0	0	1	1	1	27.56	16.54	954.2	172	5.55	692.6	391.1	0	461.7	432.7	0.2	0	-13.78	15.2	14.7	15.4
251	20211112BS01	1	UU试验	20.75	4.56	201	0	-3	28	1293.7	0	23.7	22.12	782.2	188	0	0	1	1	1	27.65	16.61	955.2	173	5.52	692.6	391.1	0	461.7	433.7	0.2	0	-13.83	15.2	14.7	15.4
252	20211112BS01	1	UU试验	20.83	4.56	201	0	-2	28	1296.9	0	23.7	22.23	780.8	188	0	0	1	1	1	27.79	16.61	953.8	173	5.51	691.9	390.4	0	461.3	433.3	0.2	0	-13.9	15.2	14.7	15.4
253	20211112BS01	1	UU试验	20.92	4.57	201	0	-3	28	1300	0	23.7	22.3	782.7	188	0	0	1	1	1	27.88	16.61	955.7	173	5.52	692.85	391.35	0	461.9	433.9	0.2	0	-13.94	15.2	14.7	15.4
254	20211112BS01	1	UU试验	21	4.58	201	0	-3	28	1303.2	0	23.7	22.4	784.6	188	0	0	1	1	1	28	16.68	957.6	173	5.54	693.8	392.3	0	462.5	434.5	0.2	0	-14	15.2	14.7	15.4
255	20211112BS01	1	UU试验	21.08	4.59	201	0	-2	28	1303.2	0	23.7	22.47	781.3	188	0	0	1	1	1	28.09	16.68	954.3	173	5.52	692.15	390.65	0	461.4	433.4	0.2	0	-14.05	15.2	14.7	15.4
256	20211112BS01	1	UU试验	21.17	4.6	201	0	-3	28	1306.4	0	23.7	22.57	783.2	188	0	0	1	1	1	28.21	16.68	956.2	173	5.53	693.1	391.6	0	462.1	434.1	0.2	0	-14.11	15.2	14.7	15.4
257	20211112BS01	1	UU试验	21.25	4.61	201	0	-3	28	1306.4	0	23.7	22.64	783.2	188	0	0	1	1	1	28.3	16.76	956.2	173	5.53	693.1	391.6	0	462.1	434.1	0.2	0	-14.15	15.2	14.7	15.4
258	20211112BS01	1	UU试验	21.33	4.62	201	0	-2	28	1309.5	0	23.7	22.75	781.3	188	0	0	1	1	1	28.44	16.76	954.3	173	5.52	692.15	390.65	0	461.4	433.4	0.2	0	-14.22	15.2	14.7	15.4
259	20211112BS01	1	UU试验	21.42	4.63	201	0	-3	28	1312.7	0	23.7	22.81	783.2	188	0	0	1	1	1	28.51	16.76	956.2	173	5.53	693.1	391.6	0	462.1	434.1	0.2	0	-14.26	15.2	14.7	15.4
260	20211112BS01	1	UU试验	21.5	4.64	201	0	-2	28	1312.7	0	23.7	22.92	783.2	188	0	0	1	1	1	28.65	16.83	956.2	173	5.53	693.1	391.6	0	462.1	434.1	0.2	0	-14.33	15.2	14.7	15.4
261	20211112BS01	1	UU试验	21.58	4.65	201	0	-3	28	1315.8	0	23.7	22.99	781.8	188	0	0	1	1	1	28.74	16.83	954.8	173	5.52	692.4	390.9	0	461.6	433.6	0.2	0	-14.37	15.2	14.7	15.4
262	20211112BS01	1	UU试验	21.67	4.65	202	0	-2	29	1319	0	23.7	23.09	783.7	188	0	0	1	1	1	28.86	16.9	956.7	173	5.53	694.85	391.85	0	463.2	434.2	0.2	0	-14.43	15.2	14.7	15.4
263	20211112BS01	1	UU试验	21.75	4.66	201	0	-2	29	1319	0	25.5	23.16	780.5	188	0	0	1	1	1	28.95	16.9	952.5	172	5.54	691.75	390.25	0	461.2	432.2	0.2	0	-14.48	15.2	14.7	15.4
264	20211112BS01	1	UU试验	21.83	4.67	201	0	-3	28	1322.1	0	23.7	23.27	782.3	188	0	0	1	1	1	29.09	16.9	955.3	173	5.52	692.65	391.15	0	461.8	433.8	0.2	0	-14.55	15.2	14.7	15.4
265	20211112BS01	1	UU试验	21.92	4.68	202	0	-2	29	1322.1	0	25.5	23.33	782.3	188	0	0	1	1	1	29.16	16.97	955.3	173	5.52	694.15	391.15	0	462.8	433.8	0.21	0	-14.58	15.2	14.7	15.4
266	20211112BS01	1	UU试验	22	4.69	202	0	-2	29	1325.3	0	23.7	23.44	781	188	0	0	1	1	1	29.3	16.97	954	173	5.51	693.5	390.5	0	462.3	433.3	0.21	0	-14.65	15.2	14.7	15.4
267	20211112BS01	1	UU试验	22.08	4.7	201	0	-3	28	1325.3	0	23.7	23.5	781	188	0	0	1	1	1	29.38	16.97	954	173	5.51	692	390.5	0	461.3	433.3	0.2	0	-14.69	15.2	14.7	15.4
268	20211112BS01	1	UU试验	22.17	4.71	201	0	-2	29	1328.4	0	25.5	23.6	782.8	188	0	0	1	1	1	29.5	17.05	954.8	172	5.55	692.9	391.4	0	461.9	432.9	0.2	0	-14.75	15.2	14.7	15.4
269	20211112BS01	1	UU试验	22.25	4.72	201	0	-3	29	1328.4	0	23.7	23.67	779.1	188	0	0	1	1	1	29.59	17.05	951.1	172	5.53	691.05	389.55	0	460.7	431.7	0.21	0	-14.8	15.2	14.7	15.4
270	20211112BS01	1	UU试验	22.33	4.73	201	0	-3	29	1331.6	0	23.7	23.77	781	188	0	0	1	1	1	29.71	17.05	953	172	5.54	692	390.5	0	461.3	432.3	0.2	0	-14.86	15.2	14.7	15.4
271	20211112BS01	1	UU试验	22.42	4.73	201	0	-2	28	1331.6	0	23.7	23.84	781	188	0	0	1	1	1	29.8	17.12	954	173	5.51	692	390.5	0	461.3	433.3	0.2	0	-14.9	15.2	14.7	15.4
272	20211112BS01	1	UU试验	22.5	4.74	201	0	-3	28	1334.8	0	23.7	23.94	779.7	188	0	0	1	1	1	29.93	17.12	952.7	173	5.51	691.35	389.85	0	460.9	432.9	0.2	0	-14.97	15.2	14.7	15.4
273	20211112BS01	1	UU试验	22.58	4.75	202	0	-2	29	1337.9	0	23.7	24.01	781.5	188	0	0	1	1	1	30.01	17.12	954.5	173	5.52	693.75	390.75	0	462.5	433.5	0.21	0	-15.01	15.2	14.7	15.4
274	20211112BS01	1	UU试验	22.67	4.76	201	0	-2	29	1341.1	0	23.7	24.11	783.4	188	0	0	1	1	1	30.14	17.19	955.4	172	5.55	693.2	391.7	0	462.1	433.1	0.2	0	-15.07	15.2	14.7	15.4
275	20211112BS01	1	UU试验	22.75	4.77	202	0	-2	29	1344.2	0	25.5	24.18	782	188	0	0	1	1	1	30.23	17.19	955	173	5.52	694	391	0	462.7	433.7	0.21	0	-15.12	15.2	14.7	15.4
276	20211112BS01	1	UU试验	22.83	4.78	201	0	-2	29	1344.2	0	23.7	24.28	782	188	0	0	1	1	1	30.35	17.27	954	172	5.55	692.5	391	0	461.7	432.7	0.2	0	-15.18	15.2	14.7	15.4
277	20211112BS01	1	UU试验	22.92	4.79	201	0	-3	28	1347.4	0	23.7	24.35	780.2	188	0	0	1	1	1	30.44	17.27	953.2	173	5.51	691.6	390.1	0	461.1	433.1	0.2	0	-15.22	15.2	14.7	15.4
278	20211112BS01	1	UU试验	23	4.8	201	0	-2	29	1350.5	0	23.7	24.45	782	188	0	0	1	1	1	30.56	17.27	954	172	5.55	692.5	391	0	461.7	432.7	0.2	0	-15.28	15.2	14.7	15.4
279	20211112BS01	1	UU试验	23.08	4.8	202	0	-2	29	1350.5	0	25.5	24.53	782	188	0	0	1	1	1	30.66	17.34	955	173	5.52	694	391	0	462.7	433.7	0.21	0	-15.33	15.2	14.7	15.4
280	20211112BS01	1	UU试验	23.17	4.81	200	0	-3	28	1353.7	0	23.7	24.63	780.7	188	0	0	1	1	1	30.79	17.34	952.7	172	5.54	690.35	390.35	0	460.2	432.2	0.2	0	-15.4	15.2	14.7	15.4
281	20211112BS01	1	UU试验	23.25	4.82	201	0	-2	29	1356.8	0	23.7	24.7	782.5	188	0	0	1	1	1	30.88	17.34	954.5	172	5.55	692.75	391.25	0	461.8	432.8	0.2	0	-15.44	15.2	14.7	15.4
282	20211112BS01	1	UU试验	23.33	4.83	201	0	-3	28	1360	0	23.7	24.81	784.3	188	0	0	1	1	1	31.01	17.41	957.3	173	5.53	693.65	392.15	0	462.4	434.4	0.2	0	-15.51	15.2	14.7	15.4
283	20211112BS01	1	UU试验	23.42	4.84	201	0	-2	29	1360	0	25.5	24.88	781.2	188	0	0	1	1	1	31.1	17.41	953.2	172	5.54	692.1	390.6	0	461.4	432.4	0.2	0	-15.55	15.2	14.7	15.4
284	20211112BS01	1	UU试验	23.5	4.85	200	0	-2	29	1363.2	0	23.7	24.99	783	188	0	0	1	1	1	31.24	17.49	954	171	5.58	691.5	391.5	0	461	432	0.2	0	-15.62	15.2	14.7	15.4
285	20211112BS01	1	UU试验	23.58	4.86	200	0	-3	28	1366.3	0	23.7	25.06	781.2	188	0	0	1	1	1	31.33	17.49	953.2	172	5.54	690.6	390.6	0	460.4	432.4	0.2	0	-15.67	15.2	14.7	15.4
286	20211112BS01	1	UU试验	23.67	4.86	201	0	-2	29	1366.3	0	25.5	25.17	781.2	188	0	0	1	1	1	31.46	17.49	953.2	172	5.54	692.1	390.6	0	461.4	432.4	0.2	0	-15.73	15.2	14.7	15.4
287	20211112BS01	1	UU试验	23.75	4.87	201	0	-2	28	1369.5	0	23.7	25.24	783	188	0	0	1	1	1	31.55	17.56	956	173	5.53	693	391.5	0	462	434	0.2	0	-15.78	15.2	14.7	15.4
288	20211112BS01	1	UU试验	23.83	4.88	201	0	-3	28	1372.6	0	23.7	25.35	781.7	188	0	0	1	1	1	31.69	17.56	954.7	173	5.52	692.35	390.85	0	461.6	433.6	0.2	0	-15.85	15.2	14.7	15.4
289	20211112BS01	1	UU试验	23.92	4.89	202	0	-2	29	1372.6	0	25.5	25.43	781.7	188	0	0	1	1	1	31.79	17.56	954.7	173	5.52	693.85	390.85	0	462.6	433.6	0.21	0	-15.9	15.2	14.7	15.4
290	20211112BS01	1	UU试验	24	4.9	200	0	-3	29	1375.8	0	23.7	25.53	783.5	188	0	0	1	1	1	31.91	17.64	954.5	171	5.58	691.75	391.75	0	461.2	432.2	0.2	0	-15.96	15.2	14.7	15.4
291	20211112BS01	1	UU试验	24.08	4.91	201	0	-2	29	1378.9	0	25.5	25.6	781.7	188	0	0	1	1	1	32	17.64	953.7	172	5.54	692.35	390.85	0	461.6	432.6	0.2	0	-16	15.2	14.7	15.4
292	20211112BS01	1	UU试验	24.17	4.92	202	0	-2	29	1378.9	0	25.5	25.71	781.7	188	0	0	1	1	1	32.14	17.71	954.7	173	5.52	693.85	390.85	0	462.6	433.6	0.21	0	-16.07	15.2	14.7	15.5
293	20211112BS01	1	UU试验	24.25	4.92	201	0	-3	28	1378.9	0	23.7	25.78	778.6	188	0	0	1	1	1	32.23	17.71	951.6	173	5.5	690.8	389.3	0	460.5	432.5	0.21	0	-16.12	15.2	14.7	15.5
294	20211112BS01	1	UU试验	24.33	4.93	201	0	-2	29	1382.1	0	25.5	25.88	780.4	188	0	0	1	1	1	32.35	17.71	952.4	172	5.54	691.7	390.2	0	461.1	432.1	0.2	0	-16.18	15.2	14.7	15.5
