# Supplementary material for: Effect of freeze‒thaw cycles on root–Soil composite mechanical properties and slope stability
Source: PLoS One. 2024 Apr 25;19(4):e0302409. doi: 10.1371/journal.pone.0302409 (PMC11045164; doi:10.1371/journal.pone.0302409)
Supplement: S1 File — (ZIP) [file pone.0302409.s001.zip › Original data/original data/三轴/200kpa/D0数据处理结果200.xlsx]

## Sheet: Sheet1
D0G3		D0G0		D0G7		D0G5		D0G9				D0G3		D0G0		D0G7		D0G5		D0G9
0	0	0	0	0	0	0	0	0	0			-2.1	-35.643	-1.3	-30	-2.1	-32	-2.39	-30.1	-1.2	-30
0	16.3	0.01	41	0	18	0.01	16.3	0	49.6			-2.1	-30.016	-1.29167	-16.3326	-2.1	-25.9992	-2.38167	-24.6664	-1.2	-13.4645
0.05	34.2	0.05	44.2	0.07	30.8	0.05	21.4	0	49.6			-2.05833	-23.8414	-1.25833	-15.2706	-2.04167	-21.7377	-2.34833	-22.9686	-1.2	-13.4645
0.16	43.6	0.17	50.5	0.16	39.4	0.17	37.6	0.07	55.6			-1.96667	-20.611	-1.15833	-13.1873	-1.96667	-18.8817	-2.24833	-17.582	-1.14167	-11.4746
0.26	47	0.24	56.8	0.23	44.5	0.26	44.5	0.19	62.4			-1.88333	-19.4518	-1.1	-11.1005	-1.90833	-17.192	-2.17333	-15.2955	-1.04167	-9.22885
0.34	48.8	0.32	56.8	0.3	48.8	0.39	36.8	0.27	64.2			-1.81667	-18.8424	-1.03333	-11.1126	-1.85	-15.7702	-2.065	-17.87	-0.975	-8.64338
0.42	53	0.4	60	0.36	49.6	0.53	48.8	0.34	66.7			-1.75	-17.4082	-0.966667	-10.0613	-1.8	-15.5121	-1.94833	-13.9001	-0.916667	-7.82418
0.49	56.5	0.48	63.1	0.43	51.3	0.61	53.9	0.46	68.4			-1.69167	-16.2149	-0.9	-9.04464	-1.74167	-14.9566	-1.88167	-12.2186	-0.816667	-7.28087
0.56	63.3	0.58	69.4	0.53	46.2	0.72	60.7	0.53	71			-1.63333	-13.8889	-0.816667	-6.97093	-1.65833	-16.6633	-1.79	-9.98053	-0.758333	-6.43054
0.68	68.4	0.66	69.4	0.62	47.9	0.79	65.9	0.64	72.7			-1.53333	-12.1589	-0.75	-6.98574	-1.58333	-16.1104	-1.73167	-8.26925	-0.666667	-5.88753
0.75	71.9	0.78	75.7	0.73	53.9	0.91	76.1	0.72	74.4			-1.475	-10.9711	-0.65	-4.92078	-1.49167	-14.1359	-1.63167	-4.91464	-0.6	-5.33956
0.87	77.8	0.85	78.9	0.8	56.5	0.99	79.6	0.83	76.1			-1.375	-8.97238	-0.591667	-3.87536	-1.43333	-13.2847	-1.565	-3.7733	-0.508333	-4.79841
0.94	81.3	0.97	78.9	0.91	59.9	1.11	84.7	0.9	76.1			-1.31667	-7.78826	-0.491667	-3.90061	-1.34167	-12.176	-1.465	-2.11365	-0.45	-4.81262
1.06	87.3	1.05	82	0.99	61.6	1.18	86.4	1.02	77.8			-1.21667	-5.76149	-0.425	-2.89265	-1.275	-11.6266	-1.40667	-1.56807	-0.35	-4.27485
1.13	89.8	1.16	85.2	1.1	64.2	1.31	89	1.1	79.6			-1.15833	-4.92314	-0.333333	-1.8598	-1.18333	-10.7855	-1.29833	-0.740325	-0.283333	-3.69665
1.25	92.4	1.24	85.2	1.18	65.9	1.39	92.4	1.21	82.1			-1.05833	-4.06432	-0.266667	-1.87798	-1.11667	-10.2378	-1.23167	0.372413	-0.191667	-2.89463
1.32	95.8	1.35	88.4	1.3	66.7	1.51	95	1.29	83.8			-1	-2.92086	-0.175	-0.847686	-1.01667	-9.99496	-1.13167	1.22395	-0.125	-2.35125
1.43	97.5	1.43	88.4	1.37	68.4	1.58	97.5	1.41	87.3			-0.908333	-2.36981	-0.108333	-0.866548	-0.958333	-9.44688	-1.07333	2.05328	-0.025	-1.22441
1.51	97.5	1.54	88.4	1.48	75.3	1.7	101.8	1.48	95			-0.841667	-2.39135	-0.0166667	-0.892482	-0.866667	-7.19388	-0.973333	3.47759	0.0333333	1.29591
1.63	98.4	1.62	94.7	1.56	77	1.78	101.8	1.59	159.1			-0.741667	-2.11703	0.05	1.23142	-0.8	-6.65027	-0.906667	3.45522	0.125	22.3657
1.7	100.1	1.72	160.9	1.67	78.7	1.89	106.1	1.67	199.3			-0.683333	-1.55717	0.133333	24.2765	-0.708333	-6.11369	-0.815	4.87866	0.191667	35.5545
1.82	100.1	1.78	192.5	1.75	79.6	1.97	106.1	1.78	248.1			-0.583333	-1.59034	0.183333	35.2571	-0.641667	-5.83464	-0.748333	4.85535	0.283333	51.5332
1.9	100.9	1.89	224	1.87	81.3	2.09	107.8	1.85	278			-0.516667	-1.34048	0.275	46.1604	-0.541667	-5.30186	-0.648333	5.39436	0.341667	61.3074
2.01	103.5	1.96	246.1	1.94	82.1	2.16	108.6	1.96	317.4			-0.425	-0.488017	0.333333	53.8033	-0.483333	-5.05447	-0.59	5.64358	0.433333	74.1549
2.08	104.4	2.07	277.7	2.06	83.8	2.28	108.6	2.04	343			-0.366667	-0.202504	0.425	64.7087	-0.383333	-4.52334	-0.49	5.60778	0.5	82.4824
2.19	106.9	2.14	296.6	2.14	83.8	2.35	109.5	2.15	379.8			-0.275	0.613692	0.483333	71.2182	-0.316667	-4.54122	-0.431667	5.89013	0.591667	94.4391
2.26	111.2	2.25	318.7	2.26	87.3	2.47	107.8	2.22	402.9			-0.216667	2.0506	0.575	78.7951	-0.216667	-3.42232	-0.331667	5.28183	0.65	101.932
2.37	137.7	2.32	334.5	2.34	89.8	2.55	109.5	2.34	437.1			-0.125	10.9915	0.633333	84.2119	-0.15	-2.6231	-0.265	5.82997	0.75	112.992
2.45	181.4	2.42	356.6	2.46	94.1	2.66	109.5	2.42	460.2			-0.0583333	25.7512	0.716667	91.7758	-0.05	-1.24653	-0.173333	5.79689	0.816667	120.45
2.55	233.5	2.5	372.3	2.54	95.8	2.73	111.2	2.53	492.7			0.025	43.3198	0.783333	97.1323	0.0166667	-0.71138	-0.115	6.34682	0.908333	130.931
2.63	263.5	2.6	394.4	2.66	153.1	2.84	113.8	2.61	513.3			0.0916667	53.4067	0.866667	104.674	0.116667	17.954	-0.0233333	7.18572	0.975	137.55
2.73	302	2.67	410.2	2.73	196.8	2.92	116.3	2.73	544.1			0.175	66.3343	0.925	110.06	0.175	32.1759	0.0433333	7.99911	1.075	147.429
2.8	327.6	2.78	429.1	2.84	248.1	3.03	129.2	2.81	562.9			0.233333	74.9154	1.01667	116.463	0.266667	48.8318	0.135	12.2862	1.14167	153.44
2.9	361	2.85	441.8	2.92	275.5	3.11	171.9	2.92	590.3			0.316667	86.0876	1.075	120.764	0.333333	57.7001	0.201667	26.5553	1.23333	162.196
2.98	383.2	2.96	460.7	3.04	315.7	3.23	226.7	2.99	608.2			0.383333	93.4888	1.16667	127.147	0.433333	70.6878	0.301667	44.8296	1.29167	167.91
3.08	412.3	3.04	473.3	3.12	338.8	3.31	255.8	3.11	633			0.466667	103.181	1.23333	131.387	0.5	78.1292	0.368333	54.5075	1.39167	175.778
3.15	432.9	3.14	492.2	3.19	362.7	3.42	294.3	3.18	648.4			0.525	110.034	1.31667	137.765	0.558333	85.8303	0.46	67.2886	1.45	180.663
3.26	460.2	3.21	501.7	3.3	396.1	3.49	321.6	3.29	670.7			0.616667	119.081	1.375	140.938	0.65	96.5648	0.518333	76.3445	1.54167	187.711
3.33	479	3.32	520.6	3.38	417.5	3.6	357.6	3.37	685.2			0.675	125.309	1.46667	147.284	0.716667	103.422	0.61	88.253	1.60833	192.272
3.43	506.4	3.39	527	3.5	450	3.67	380.7	3.48	705.7			0.758333	134.376	1.525	149.381	0.816667	113.819	0.668333	95.8834	1.7	198.715
3.51	523.5	3.5	542.7	3.58	470.5	3.77	413.2	3.55	718.6			0.825	140.001	1.61667	154.61	0.883333	120.362	0.751667	106.602	1.75833	202.762
3.62	550	3.57	552.2	3.68	497.9	3.84	433.7	3.66	737.4			0.916667	148.725	1.675	157.764	0.966667	129.102	0.81	113.346	1.85	208.635
3.7	567.2	3.68	564.8	3.76	516.7	3.95	463.6	3.73	748.5			0.983333	154.366	1.76667	161.913	1.03333	135.075	0.901667	123.157	1.90833	212.087
3.81	592.8	3.75	574.3	3.87	542.3	4.01	482.5	3.85	766.5			1.075	162.762	1.825	165.058	1.125	143.193	0.951667	129.362	2.00833	217.664
3.89	607.4	3.86	586.9	3.94	559.5	4.12	509.8	3.92	775.9			1.14167	167.514	1.91667	169.195	1.18333	148.646	1.04333	138.282	2.06667	220.556
4	629.6	3.92	596.4	4.05	583.4	4.19	527.8	4.03	792.1			1.23333	174.748	1.96667	172.347	1.275	156.191	1.10167	144.157	2.15833	225.555
4.08	643.3	4.04	605.8	4.13	599.7	4.29	556	4.1	801.5			1.3	179.184	2.06667	175.359	1.34167	161.321	1.185	153.363	2.21667	228.438
4.2	664.7	4.11	615.3	4.23	621.9	4.37	573.1	4.2	815.2			1.4	186.11	2.125	178.486	1.425	168.312	1.25167	158.908	2.3	232.638
4.27	678.4	4.22	624.8	4.3	636.4	4.48	598.8	4.27	824.6			1.45833	190.549	2.21667	181.538	1.48333	172.863	1.34333	167.243	2.35833	235.513
4.39	698.9	4.3	631.1	4.41	656.1	4.55	615.1	4.38	838.3			1.55833	197.153	2.28333	183.547	1.575	179.012	1.40167	172.521	2.45	239.678
4.47	710.9	4.41	640.6	4.48	668.1	4.66	639.9	4.45	845.2			1.625	200.993	2.375	186.589	1.63333	182.747	1.49333	180.534	2.50833	241.74
4.58	728.8	4.49	646.9	4.59	687.8	4.73	654.4	4.55	857.2			1.71667	206.73	2.44167	188.59	1.725	188.877	1.55167	185.201	2.59167	245.369
4.65	739.1	4.61	656.3	4.66	698.9	4.84	676.7	4.63	864			1.775	210.012	2.54167	191.57	1.78333	192.312	1.64333	192.364	2.65833	247.369
4.77	756.2	4.68	662.6	4.77	716	4.91	690.3	4.74	876.8			1.875	215.445	2.6	193.583	1.875	197.59	1.70167	196.721	2.75	251.221
4.85	764.8	4.8	672.1	4.84	726.3	5.02	710.9	4.81	884.5			1.94167	218.132	2.7	196.587	1.93333	200.757	1.79333	203.302	2.80833	253.526
4.96	780.2	4.87	678.4	4.95	740.8	5.1	724.6	4.91	894.8			2.03333	223.005	2.75833	198.593	2.025	205.186	1.86	207.658	2.89167	256.589
5.04	790.4	4.99	687.9	5.03	750.2	5.2	740.8	4.99	901.6			2.1	226.212	2.85833	201.586	2.09167	208.036	1.94333	212.79	2.95833	258.575
5.15	804.1	5.06	691	5.13	764.8	5.27	752.8	5.11	910.2			2.19167	230.506	2.91667	202.501	2.175	212.503	2.00167	216.595	3.05833	261.036
5.23	811.8	5.18	700.5	5.2	774.2	5.38	769.9	5.18	917.9			2.25833	232.875	3.01667	205.485	2.23333	215.364	2.09333	221.986	3.11667	263.327
5.35	823.8	5.25	703.7	5.31	788.7	5.46	780.2	5.29	926.4			2.35833	236.571	3.075	206.43	2.325	219.766	2.16	225.199	3.20833	265.771
5.42	831.5	5.36	713.1	5.38	797.3	5.57	795.6	5.36	932.4			2.41667	238.955	3.16667	209.39	2.38333	222.362	2.25167	230.016	3.26667	267.513
5.54	843.5	5.44	716.3	5.49	809.2	5.64	805.8	5.47	941			2.51667	242.639	3.23333	210.31	2.475	225.921	2.31	233.207	3.35833	269.981
5.62	852	5.55	725.8	5.56	816.9	5.75	819.5	5.55	946.1			2.58333	245.255	3.325	213.296	2.53333	228.223	2.40167	237.452	3.425	271.405
5.74	864	5.63	728.9	5.67	830.6	5.82	828.9	5.66	954.7			2.68333	248.924	3.39167	214.178	2.625	232.343	2.46	240.372	3.51667	273.864
5.82	869.1	5.74	735.2	5.75	838.3	5.93	841.8	5.74	960.7			2.75	250.412	3.48333	216.075	2.69167	234.615	2.55167	244.341	3.58333	275.569
5.89	876.8	5.81	741.5	5.86	848.6	6.01	850.3	5.85	967.5			2.80833	252.777	3.54167	218.052	2.78333	237.642	2.61833	246.934	3.675	277.448
6.01	884.5	5.92	747.8	5.93	856.3	6.13	862.3	5.93	973.5			2.90833	255.017	3.63333	219.943	2.84167	239.929	2.71833	250.572	3.74167	279.147
6.08	890.5	6	751	6.04	866.6	6.2	870	6.04	981.2			2.96667	256.816	3.7	220.85	2.93333	242.945	2.77667	252.919	3.83333	281.304
6.2	899.9	6.11	757.3	6.11	874.3	6.31	880.2	6.11	987.2			3.06667	259.605	3.79167	222.734	2.99167	245.225	2.86833	255.982	3.89167	283.024
6.28	905.9	6.18	760.5	6.23	886.2	6.38	887.1	6.23	994			3.13333	261.374	3.85	223.659	3.09167	248.715	2.92667	258.061	3.99167	284.862
6.39	915.3	6.29	766.8	6.31	893.1	6.49	897.4	6.31	999.2			3.225	264.178	3.94167	225.537	3.15833	250.71	3.01833	261.146	4.05833	286.296
6.47	920.5	6.37	769.9	6.43	903.3	6.57	903.3	6.42	1006.9			3.29167	265.678	4.00833	226.403	3.25833	253.65	3.085	262.869	4.15	288.438
6.59	930.7	6.48	776.2	6.5	911	6.68	913.6	6.5	1010.3			3.39167	268.708	4.1	228.275	3.31667	255.914	3.17667	265.943	4.21667	289.297
6.66	935.9	6.55	779.4	6.61	921.3	6.75	918.7	6.62	1018			3.45	270.228	4.15833	229.192	3.40833	258.899	3.235	267.424	4.31667	291.405
6.78	943.6	6.65	785.7	6.69	929	6.87	928.2	6.69	1022.3			3.55	272.431	4.24167	231.08	3.475	261.132	3.335	270.204	4.375	292.572
6.85	948.7	6.72	788.9	6.81	937.6	6.94	934.1	6.81	1030.8			3.60833	273.913	4.3	231.995	3.575	263.546	3.39333	271.939	4.475	294.924
6.97	956.4	6.83	795.2	6.88	943.6	7.05	943.6	6.88	1035.1			3.70833	276.109	4.39167	233.854	3.63333	265.261	3.485	274.735	4.53333	296.086
7.04	962.4	6.91	798.3	7	953	7.13	948.7	7	1041.1			3.76667	277.878	4.45833	234.709	3.73333	267.917	3.55167	276.179	4.63333	297.643
7.16	970.9	7.02	801.5	7.07	960.7	7.24	956.4	7.07	1045.3			3.86667	280.326	4.55	235.528	3.79167	270.161	3.64333	278.383	4.69167	298.77
7.23	975.2	7.09	804.6	7.19	970.1	7.31	961.5	7.19	1053			3.925	281.537	4.60833	236.403	3.89167	272.807	3.70167	279.848	4.79167	300.855
7.34	982.9	7.19	810.9	7.27	976.1	7.43	968.4	7.27	1057.3			4.01667	283.742	4.69167	238.273	3.95833	274.484	3.80167	281.76	4.85833	301.98
7.42	988	7.27	814.1	7.38	984.6	7.5	972.6	7.39	1064.2			4.08333	285.181	4.75833	239.155	4.05	276.864	3.86	282.929	4.95833	303.806
7.53	994.9	7.34	817.3	7.46	990.6	7.61	980.3	7.46	1068.4			4.175	287.12	4.81667	240.058	4.11667	278.535	3.95167	285.118	5.01667	304.924
7.6	999.2	7.44	823.6	7.58	998.3	7.68	985.5	7.58	1075.3			4.23333	288.321	4.9	241.921	4.21667	280.629	4.01	286.606	5.11667	306.743
7.71	1006.9	7.51	826.7	7.65	1005.1	7.79	993.2	7.66	1079.6			4.325	290.512	4.95833	242.788	4.275	282.571	4.10167	288.787	5.18333	307.859
7.78	1011.1	7.62	829.9	7.77	1012.8	7.86	998.3	7.77	1084.7			4.38333	291.677	5.05	243.593	4.375	284.657	4.16	290.237	5.275	309.137
7.89	1018.8	7.69	836.2	7.85	1018.8	7.96	1003.4	7.85	1089			4.475	293.86	5.10833	245.518	4.44167	286.316	4.24333	291.603	5.34167	310.249
7.96	1024	7.79	839.3	7.96	1024.8	8.04	1008.6	7.97	1095			4.53333	295.344	5.19167	246.309	4.53333	287.89	4.31	293.053	5.44167	311.773
8.07	1029.9	7.87	842.5	8.04	1031.7	8.14	1014.6	8.04	1099.2			4.625	296.938	5.25833	247.178	4.6	289.823	4.39333	294.702	5.5	312.879
8.14	1033.4	7.97	848.8	8.16	1040.2	8.21	1018	8.16	1106.1			4.68333	297.869	5.34167	249.025	4.7	292.142	4.45167	295.598	5.6	314.677
8.24	1038.5	8.04	852	8.23	1044.5	8.31	1023.1	8.23	1110.4			4.76667	299.228	5.4	249.915	4.75833	293.287	4.535	296.953	5.65833	315.81
8.31	1041.1	8.15	855.1	8.35	1053	8.38	1027.4	8.34	1117.2			4.825	299.865	5.49167	250.674	4.85833	295.597	4.59333	298.134	5.75	317.6
8.41	1048.8	8.22	858.3	8.43	1057.3	8.49	1032.5	8.41	1121.5			4.90833	302.057	5.55	251.561	4.925	296.709	4.685	299.456	5.80833	318.728
8.48	1052.2	8.32	861.4	8.54	1063.3	8.55	1035.1	8.53	1126.6			4.96667	302.948	5.63333	252.341	5.01667	298.262	4.735	300.117	5.90833	319.954
8.58	1057.3	8.38	867.7	8.61	1068.4	8.65	1040.2	8.6	1130			5.05	304.297	5.68333	254.272	5.075	299.647	4.81833	301.463	5.96667	320.799
8.65	1060.7	8.49	870.9	8.73	1075.3	8.72	1042.8	8.71	1136			5.10833	305.185	5.775	255.056	5.175	301.445	4.87667	302.093	6.05833	322.328
8.76	1065	8.55	874.1	8.8	1080.4	8.82	1050.5	8.79	1140.3			5.2	306.244	5.825	255.962	5.23333	302.825	4.96	304.264	6.125	323.418
8.83	1070.2	8.66	877.2	8.91	1087.3	8.89	1052.2	8.89	1145.4			5.25833	307.706	5.91667	256.71	5.325	304.644	5.01833	304.605	6.20833	324.694
8.94	1073.6	8.73	880.4	8.99	1091.5	8.98	1057.3	8.96	1148			5.35	308.471	5.975	257.588	5.39167	305.711	5.09333	305.97	6.26667	325.284
9.01	1077.9	8.83	883.5	9.09	1096.7	9.05	1059.9	9.07	1152.3			5.40833	309.64	6.05833	258.357	5.475	307.028	5.15167	306.595	6.35833	326.277
9.12	1084.7	8.9	886.7	9.16	1100.1	9.14	1063.3	9.14	1157.4			5.5	311.489	6.11667	259.232	5.53333	307.874	5.22667	307.415	6.41667	327.638
9.2	1088.1	9	893	9.27	1106.9	9.21	1065.9	9.24	1162.5			5.56667	312.337	6.2	261.048	5.625	309.65	5.285	308.037	6.5	328.904
9.31	1093.3	9.07	896.1	9.34	1111.2	9.32	1070.2	9.31	1166			5.65833	313.668	6.25833	261.887	5.68333	310.769	5.37667	309.082	6.55833	329.767
9.38	1095.8	9.17	902.5	9.45	1116.3	9.39	1071.9	9.41	1172			5.71667	314.255	6.34167	263.729	5.775	312.015	5.435	309.416	6.64167	331.305
9.49	1100.1	9.24	902.5	9.52	1120.6	9.49	1075.3	9.48	1174.5			5.80833	315.293	6.4	263.551	5.83333	313.131	5.51833	310.2	6.7	331.857
9.57	1104.4	9.35	908.8	9.62	1127.5	9.56	1078.7	9.58	1179.7			5.875	316.421	6.49167	265.33	5.91667	314.955	5.57667	311.072	6.78333	333.144
9.68	1108.7	9.42	911.9	9.69	1130.9	9.66	1082.1	9.65	1183.9			5.96667	317.455	6.55	266.163	5.975	315.791	5.66	311.853	6.84167	334.216
9.75	1111.2	9.53	915.1	9.79	1135.2	9.73	1083.8	9.75	1188.2			6.025	318.037	6.64167	266.924	6.05833	316.81	5.71833	312.183	6.925	335.222
9.86	1114.6	9.61	918.2	9.86	1137.7	9.84	1087.3	9.81	1190.8			6.11667	318.78	6.70833	267.728	6.11667	317.366	5.81	312.963	6.975	335.831
9.93	1117.2	9.72	921.4	9.97	1142.9	9.91	1089	9.92	1194.2			6.175	319.391	6.8	268.486	6.20833	318.628	5.86833	313.291	7.06667	336.525
10.04	1121.5	9.79	924.5	10.03	1146.3	10.02	1093.3	9.99	1197.6			6.26667	320.417	6.85833	269.313	6.25833	319.487	5.96	314.32	7.125	337.345
10.11	1124	9.9	930.9	10.13	1152.3	10.09	1095.8	10.09	1202.7			6.325	320.993	6.95	271.108	6.34167	321.02	6.01833	314.899	7.20833	338.588
10.21	1130	9.97	930.9	10.2	1154.8	10.19	1101	10.16	1204.5			6.40833	322.585	7.00833	270.924	6.4	321.57	6.10167	316.238	7.26667	338.915
10.29	1132.6	10.08	937.2	10.3	1160.8	10.26	1102.7	10.27	1208.7			6.475	323.159	7.1	272.681	6.48333	323.097	6.16	316.562	7.35833	339.847
10.4	1136.9	10.15	940.3	10.38	1164.3	10.37	1106.9	10.34	1211.3			6.56667	324.176	7.15833	273.502	6.55	323.92	6.25167	317.551	7.41667	340.416
10.48	1139.4	10.26	943.5	10.48	1169.4	10.44	1108.7	10.44	1214.7			6.63333	324.715	7.25	274.248	6.63333	325.167	6.31	317.905	7.5	341.132
10.59	1144.6	10.34	946.6	10.55	1174.5	10.54	1112.9	10.51	1216.4			6.725	326.012	7.31667	275.039	6.69167	326.505	6.39333	318.921	7.55833	341.425
10.66	1147.1	10.44	949.8	10.66	1177.9	10.62	1116.3	10.62	1221.6			6.78333	326.58	7.4	275.808	6.78333	327.197	6.46	319.745	7.65	342.654
10.77	1149.7	10.52	956.1	10.73	1180.5	10.72	1120.6	10.69	1224.1			6.875	327.052	7.46667	277.632	6.84167	327.77	6.54333	320.788	7.70833	343.188
10.84	1152.3	10.62	959.3	10.83	1183.1	10.79	1123.2	10.79	1228.4			6.93333	327.649	7.55	278.397	6.925	328.247	6.60167	321.388	7.79167	344.171
10.95	1155.7	10.7	962.4	10.9	1187.4	10.9	1126.6	10.87	1230.1			7.025	328.37	7.61667	279.181	6.98333	329.334	6.69333	322.115	7.85833	344.427
11.03	1157.4	10.8	965.6	11	1193.3	10.98	1128.3	10.97	1234.4			7.09167	328.65	7.7	279.942	7.06667	330.812	6.76	322.399	7.94167	345.406
11.14	1159.1	10.87	968.7	11.07	1196.8	11.09	1133.5	11.05	1237.8			7.18333	328.833	7.75833	280.752	7.125	331.652	6.85167	323.686	8.00833	346.176
11.21	1162.5	10.99	971.9	11.17	1201	11.16	1134.3	11.15	1242.1			7.24167	329.677	7.85833	281.454	7.20833	332.608	6.91	323.718	8.09167	347.152
11.32	1166.8	11.06	975	11.24	1203.6	11.27	1138.6	11.22	1244.7			7.33333	330.674	7.91667	282.261	7.26667	333.173	7.00167	324.718	8.15	347.709
11.4	1169.4	11.16	978.2	11.35	1207.9	11.34	1142	11.33	1248.9			7.4	331.232	8	283.015	7.35833	334.123	7.06	325.561	8.24167	348.617
11.51	1172	11.23	981.3	11.42	1211.3	11.44	1143.7	11.4	1251.5			7.49167	331.692	8.05833	283.818	7.41667	334.927	7.14333	325.778	8.3	349.172
11.58	1174.5	11.34	984.5	11.53	1216.4	11.52	1146.3	11.51	1254.9			7.55	332.248	8.15	284.541	7.50833	336.116	7.21	326.337	8.39167	349.834
11.69	1177.1	11.41	987.7	11.6	1220.7	11.63	1148.9	11.59	1258.4			7.64167	332.705	8.20833	285.374	7.56667	337.189	7.30167	326.8	8.45833	350.624
11.76	1179.7	11.52	990.8	11.72	1225	11.7	1152.3	11.69	1263.5			7.7	333.291	8.3	286.061	7.66667	338.097	7.36	327.638	8.54167	351.83
11.87	1185.6	11.6	994	11.79	1229.3	11.81	1156.6	11.76	1266.1			7.79167	334.776	8.36667	286.863	7.725	339.167	7.45167	328.626	8.6	352.379
11.94	1186.5	11.7	997.1	11.9	1235.3	11.88	1159.1	11.87	1270.3			7.85	334.827	8.45	287.575	7.81667	340.616	7.51	329.181	8.69167	353.275
12.04	1189.9	11.77	997.1	11.97	1237.8	11.99	1162.5	11.95	1272.9			7.93333	335.56	8.50833	287.378	7.875	341.139	7.60167	329.886	8.75833	353.788
12.11	1194.2	11.87	1000.3	12.08	1243	12.07	1165.1	12.06	1276.3			7.99167	336.671	8.59167	288.119	7.96667	342.342	7.66833	330.437	8.85	354.439
12.22	1199.3	11.94	1003.4	12.15	1245.5	12.17	1168.5	12.13	1278.9			8.08333	337.897	8.65	288.912	8.025	342.862	7.75167	331.171	8.90833	354.983
12.29	1201	12.05	1006.6	12.26	1251.5	12.25	1171.1	12.24	1284.9			8.14167	338.194	8.74167	289.622	8.11667	344.301	7.81833	331.719	9	356.412
12.4	1203.6	12.12	1006.6	12.33	1255.8	12.36	1175.4	12.31	1287.4			8.23333	338.638	8.8	289.423	8.175	345.36	7.91	332.696	9.05833	356.924
12.47	1207	12.22	1009.7	12.44	1260.9	12.43	1177.9	12.43	1292.6			8.29167	339.462	8.88333	290.127	8.26667	346.522	7.96833	333.243	9.15833	358.073
12.58	1209.6	12.29	1012.9	12.51	1263.5	12.53	1182.2	12.5	1294.3			8.38333	339.902	8.94167	290.946	8.325	347.067	8.05167	334.248	9.21667	358.342
12.65	1212.2	12.39	1016.1	12.62	1268.6	12.6	1184.8	12.61	1297.7			8.44167	340.475	9.025	291.679	8.41667	348.225	8.11	334.824	9.30833	358.981
12.75	1216.4	12.46	1019.2	12.7	1271.2	12.71	1188.2	12.68	1301.1			8.525	341.442	9.08333	292.464	8.48333	348.733	8.20167	335.514	9.36667	359.757
12.82	1217.3	12.57	1022.4	12.81	1276.3	12.78	1190.8	12.79	1305.4			8.58333	341.486	9.175	293.164	8.575	349.886	8.26	336.087	9.45833	360.663
12.92	1219.9	12.64	1025.5	12.88	1278.9	12.88	1194.2	12.87	1308			8.66667	341.954	9.23333	293.947	8.63333	350.425	8.34333	336.807	9.525	361.162
14.11	1254.1	12.74	1028.7	12.99	1284	12.95	1197.6	12.97	1311.4			9.65833	348.419	9.31667	294.672	8.725	351.573	8.40167	337.624	9.60833	361.829
14.19	1255.8	12.81	1031.8	13.06	1286.6	13.06	1201.9	13.05	1314.8			9.725	348.662	9.375	295.452	8.78333	352.11	8.49333	338.585	9.675	362.564
14.29	1259.2	12.92	1035	13.17	1289.1	13.13	1203.6	13.16	1319.9			9.80833	349.355	9.46667	296.145	8.875	352.478	8.55167	338.876	9.76667	363.699
14.36	1260.1	12.99	1038.1	13.25	1292.6	13.23	1206.2	13.23	1323.4			9.86667	349.386	9.525	296.922	8.94167	353.246	8.635	339.344	9.825	364.496
14.47	1262.6	13.09	1041.3	13.36	1296.8	13.3	1207.9	13.34	1327.6			9.95833	349.767	9.60833	297.641	9.03333	354.117	8.69333	339.633	9.91667	365.359
14.55	1265.2	13.16	1044.5	13.43	1300.3	13.4	1210.4	13.41	1331.1			10.025	350.281	9.66667	298.446	9.09167	354.917	8.77667	340.068	9.975	366.153
14.65	1268.6	13.26	1047.6	13.54	1303.7	13.47	1213	13.52	1335.3			10.1083	350.968	9.75	299.13	9.18333	355.546	8.835	340.632	10.0667	367.011
14.72	1269.5	13.33	1047.6	13.61	1306.3	13.57	1215.6	13.59	1338.8			10.1667	350.996	9.80833	298.923	9.24167	356.075	8.91833	341.094	10.125	367.802
14.82	1272	13.43	1053.9	13.72	1311.4	13.64	1217.3	13.7	1341.3			10.25	351.407	9.89167	300.614	9.33333	357.205	8.97667	341.381	10.2167	368.151
14.9	1271.2	13.5	1053.9	13.79	1313.1	13.73	1219.9	13.77	1343			10.3167	350.882	9.95	300.405	9.39167	357.465	9.05167	341.875	10.275	368.405
15.01	1274.6	13.6	1060.2	13.89	1316.5	13.8	1222.4	13.87	1347.3			10.4083	351.529	10.0333	302.092	9.475	358.122	9.11	342.404	10.3583	369.321
15.08	1277.2	13.66	1060.2	13.97	1318.2	13.9	1225	13.94	1349.9			10.4667	352.072	10.0833	301.912	9.54167	358.345	9.19333	342.861	10.4167	369.84
15.18	1277.2	13.77	1063.4	14.07	1322.5	13.96	1225.8	14.04	1354.2			10.55	351.719	10.175	302.588	9.625	359.265	9.24333	342.903	10.5	370.752
16.44	1297.7	13.83	1066.5	14.14	1327.6	14.06	1231	14.11	1357.6			11.6	353.421	10.225	303.382	9.68333	360.526	9.32667	344.151	10.5583	371.505
16.51	1298.6	13.94	1069.7	14.25	1331.9	14.13	1232.7	14.21	1361			11.6583	353.44	10.3167	304.055	9.775	361.407	9.385	344.432	10.6417	372.147
16.61	1299.4	14	1072.8	14.32	1332.8	14.23	1234.4	14.28	1363.6			11.7417	353.32	10.3667	304.847	9.83333	361.424	9.46833	344.611	10.7	372.661
16.69	1301.1	14.11	1076	14.42	1336.2	14.3	1235.3	14.38	1367.8			11.8083	353.542	10.4583	305.516	9.91667	362.071	9.52667	344.647	10.7833	373.537
16.8	1302	14.17	1079.2	14.49	1337.9	14.4	1237	14.45	1370.4			11.9	353.416	10.5083	306.336	9.975	362.323	9.61	344.825	10.8417	374.048
16.86	1303.7	14.28	1079.2	14.59	1340.5	14.46	1237.8	14.54	1373.8			11.95	353.708	10.6	306.001	10.0583	362.732	9.66	344.864	10.9167	374.72
16.97	1304.5	14.34	1082.3	14.66	1342.2	14.57	1240.4	14.61	1375.5			12.0417	353.55	10.65	306.787	10.1167	362.982	9.75167	345.278	10.975	374.965
17.04	1306.3	14.45	1085.5	14.76	1346.5	14.64	1242.1	14.71	1379.8			12.1	353.835	10.7417	307.451	10.2	363.888	9.81	345.555	11.0583	375.862
17.14	1306.3	14.52	1088.6	14.83	1347.3	14.74	1244.7	14.78	1382.4			12.1833	353.474	10.8	308.204	10.2583	363.872	9.89333	346.002	11.1167	376.369
17.22	1307.1	14.63	1094.9	14.93	1350.7	14.81	1246.4	14.88	1385.8			12.25	353.423	10.8917	309.832	10.3417	364.51	9.95167	346.277	11.2	376.999
17.32	1308.8	14.7	1098.1	14.99	1352.5	14.92	1248.9	14.94	1387.5			12.3333	353.568	10.95	310.613	10.3917	364.822	10.0433	346.656	11.25	377.276
17.39	1310.5	14.81	1101.2	15.1	1355	14.99	1250.7	15.04	1390.9			12.3917	353.82	11.0417	311.237	10.4833	365.158	10.1017	346.96	11.3333	377.903
17.49	1312.2	14.88	1101.2	15.17	1356.7	15.1	1253.2	15.11	1392.7			12.475	353.963	11.1	311.019	10.5417	365.403	10.1933	347.337	11.3917	378.171
18.68	1329.4	14.99	1104.4	15.27	1360.1	15.17	1255.8	15.21	1395.2			13.4667	353.611	11.1917	311.672	10.625	366.036	10.2517	347.88	11.475	378.532
18.75	1330.2	15.06	1107.6	15.34	1361.9	15.27	1259.2	15.28	1397.8			13.525	353.421	11.25	312.448	10.6833	366.309	10.335	348.56	11.5333	379.032
18.85	1330.2	15.17	1110.7	15.44	1363.6	15.34	1260.1	15.38	1400.4			13.6083	353.44	11.3417	313.066	10.7667	366.443	10.3933	348.589	11.6167	379.42
18.91	1330.2	15.25	1113.9	15.51	1365.3	15.44	1261.8	15.45	1402.1			13.6583	353.32	11.4083	313.808	10.825	366.684	10.4767	348.755	11.675	379.655
19.01	1330.2	15.35	1117	15.61	1369.6	15.51	1263.5	15.56	1404.6			13.7417	353.542	11.4917	314.454	10.9083	367.575	10.535	349.023	11.7667	379.973
19.09	1329.4	15.42	1120.2	15.67	1370.4	15.61	1266.9	15.63	1407.2			13.8083	353.416	11.55	315.224	10.9583	367.589	10.6183	349.698	11.825	380.469
19.19	1331.1	15.53	1123.3	15.78	1374.7	15.69	1267.8	15.74	1410.6			13.8917	353.708	11.6417	315.835	11.05	368.439	10.685	349.69	11.9167	381.047
19.26	1331.9	15.6	1123.3	15.84	1376.4	15.8	1270.3	15.81	1412.3			13.95	353.55	11.7	315.613	11.1	368.714	10.7767	350.057	11.975	381.279
19.37	1333.6	15.71	1129.6	15.94	1379.8	15.87	1272	15.91	1415.8			14.0417	353.835	11.7917	317.21	11.1833	369.336	10.835	350.322	12.0583	381.921
19.43	1334.5	15.78	1129.6	16.01	1381.5	15.97	1275.5	15.98	1417.5			14.0917	353.474	11.85	316.986	11.2417	369.573	10.9183	351.021	12.1167	382.151
19.54	1336.2	15.89	1132.8	16.11	1385	16.05	1277.2	16.08	1420.9			14.1833	353.423	11.9417	317.622	11.325	370.221	10.985	351.249	12.2	382.76
19.61	1337.9	15.96	1136	16.18	1385	16.15	1278.9	16.15	1424.3			14.2417	353.568	12	318.384	11.3833	369.962	11.0683	351.407	12.2583	383.482
19.72	1337.1	16.06	1139.1	16.29	1387.5	16.22	1280.6	16.26	1426.9			14.3333	353.82	12.0833	319.018	11.475	370.281	11.1267	351.669	12.35	383.818
20.96	1343	16.14	1142.3	16.36	1389.2	16.33	1282.3	16.33	1429.4			15.3667	353.963	12.15	319.745	11.5333	370.514	11.2183	351.789	12.4083	384.276
21.03	1344.8	16.24	1145.4	16.46	1392.7	16.4	1284.9	16.43	1432					12.2333	320.375	11.6167	371.157	11.2767	352.318	12.4917	384.648
21.14	1343	16.31	1145.4	16.53	1394.4	16.52	1287.4	16.51	1434.6					12.2917	320.149	11.675	371.389	11.3767	352.64	12.5583	385.095
21.21	1341.3	16.42	1148.6	16.64	1396.9	16.59	1289.1	16.61	1436.3					12.3833	320.775	11.7667	371.702	11.435	352.899	12.6417	385.204
21.31	1341.3	16.49	1148.6	16.71	1398.6	16.69	1289.1	16.68	1438.9					12.4417	320.547	11.825	371.932	11.5183	352.544	12.7	385.686
21.39	1342.2	16.6	1151.7	16.82	1402.9	16.77	1290	16.76	1441.4					12.5333	321.14	11.9167	372.763	11.585	352.529	12.7667	386.101
21.5	1342.2	16.67	1154.9	16.89	1404.6	16.88	1292.6	16.87	1444					12.5917	321.892	11.975	372.991	11.6767	352.911	12.8583	386.428
21.57	1340.5	16.77	1158	17	1408.1	16.95	1294.3	16.93	1444.8					12.675	322.514	12.0667	373.587	11.735	353.167	12.9083	386.428
21.67	1340.5	16.84	1158	17.07	1409.8	17.05	1296.8	17.04	1448.3					12.7333	322.285	12.125	373.813	11.8183	353.553	13	387.012
21.75	1340.5	16.95	1161.2	17.18	1412.3	17.13	1299.4	17.12	1450					12.825	322.903	12.2167	374.119	11.885	354.038	13.0667	387.192
21.86	1344.8	17.02	1164.4	17.25	1414	17.23	1301.1	17.22	1453.4					12.8833	323.65	12.275	374.344	11.9683	354.185	13.15	387.782
21.93	1347.3	17.12	1164.4	17.36	1416.6	17.31	1303.7	17.29	1455.1					12.9667	323.32	12.3667	374.675	12.035	354.668	13.2083	387.999
22.04	1347.3	17.19	1167.5	17.43	1419.2	17.41	1307.1	17.4	1457.7					13.025	324.035	12.425	375.157	12.1183	355.315	13.3	388.318
23.24	1345.6	17.3	1170.7	17.54	1422.6	17.48	1309.7	17.47	1460.2					13.1167	324.646	12.5167	375.715	12.1767	355.831	13.3583	388.763
23.31	1344.8	17.37	1173.8	17.61	1424.3	17.59	1313.1	17.58	1462.8					13.175	325.358	12.575	375.936	12.2683	356.439	13.45	389.08
23.41	1344.8	17.48	1177	17.72	1427.7	17.66	1314	17.65	1464.5					13.2667	325.965	12.6667	376.491	12.3267	356.452	13.5083	389.293
23.48	1344.8	17.55	1177	17.79	1430.3	17.76	1316.5	17.76	1467.1					13.325	325.732	12.725	376.968	12.41	356.827	13.6	389.607
23.58	1343.9	17.65	1180.1	17.9	1432	17.83	1317.4	17.83	1469.6					13.4083	326.34	12.8167	377.034	12.4683	356.839	13.6583	390.048
23.64	1345.6	17.72	1183.3	17.97	1434.6	17.94	1320.8	17.94	1473.9					13.4667	327.077	12.875	377.509	12.56	357.441	13.75	390.845
23.74	1344.8	17.82	1183.3	18.08	1435.4	18.01	1322.5	18.01	1475.6					13.55	326.743	12.9667	377.316	12.6183	357.686	13.8083	391.055
23.81	1346.5	17.89	1186.4	18.15	1438	18.12	1325.9	18.12	1479.9					13.6083	327.447	13.025	377.789	12.71	358.285	13.9	391.847
23.91	1345.6	18	1189.6	18.26	1439.7	18.18	1328.5	18.19	1481.6					13.7	328.046	13.1167	377.851	12.76	358.829	13.9583	392.055
23.98	1344.8	18.06	1189.6	18.33	1442.3	18.29	1330.2	18.3	1484.2					13.75	327.845	13.175	378.322	12.8517	358.926	14.05	392.361
24.08	1342.2	18.17	1192.8	18.44	1443.1	18.35	1331.1	18.38	1486.8					13.8417	328.441	13.2667	378.126	12.9017	358.971	14.1167	392.783
24.15	1343	18.23	1195.9	18.51	1444.8	18.45	1334.5	18.48	1489.3					13.8917	329.175	13.325	378.339	12.985	359.6	14.2	393.097
24.26	1343.9	18.34	1199.1	18.62	1446.5	18.52	1336.2	18.55	1491.9					13.9833	329.768	13.4167	378.398	13.0433	359.841	14.2583	393.557
25.51	1333.6	18.4	1202.2	18.69	1448.3	18.62	1340.5	19.73	1525.2					14.0333	330.498	13.475	378.638	13.1267	360.73	15.2417	398.211
25.58	1336.2	18.51	1205.4	18.8	1451.7	18.68	1339.6	19.83	1527.8					14.125	331.088	13.5667	379.176	13.1767	360.247
25.69	1335.3	18.58	1205.4	18.87	1453.4	18.79	1341.3	19.89	1527.8					14.1833	330.849	13.625	379.386	13.2683	360.338
25.76	1333.6	18.68	1208.5	18.97	1455.1	18.85	1342.2	20	1531.2					14.2667	331.44	13.7083	379.48	13.3183	360.379
25.87	1332.8	18.74	1211.7	19.05	1456	18.95	1343.9	20.07	1532.9					14.3167	332.197	13.775	379.423	13.4017	360.506
25.94	1331.9	18.84	1214.8	19.15	1458.5	19.02	1344.8	20.16	1535.5					14.4	332.784	13.8583	379.741	13.46	360.509
26.05	1331.9	18.91	1218	19.22	1459.4	19.12	1346.5	20.23	1537.2					14.4583	333.504	13.9167	379.722	13.5433	360.634
26.12	1330.2	19.01	1218	19.32	1460.2	19.18	1347.3	20.33	1538.9					14.5417	333.16	14	379.559	13.5933	360.645
26.23	1329.4	19.08	1221.2	19.39	1461.1	19.28	1348.2	20.41	1539.8					14.6	333.877	14.0583	379.54	13.6767	360.536
26.3	1329.4	19.19	1224.3	19.49	1462.8	19.35	1348.2	20.51	1541.5					14.6917	334.424	14.1417	379.628	13.735	360.277
26.41	1328.5	19.26	1227.5	19.56	1463.7	19.46	1351.6	20.58	1543.2					14.75	335.139	14.2	379.608	13.8267	360.855
12.99	1222.4	19.36	1230.6	19.66	1466.2	19.52	1352.5	20.69	1545.8					14.8333	335.717	14.2833	379.92	13.8767	360.893
13.09	1225	19.43	1230.6	19.72	1467.9	19.63	1355	20.76	1547.5					14.8917	335.474	14.3333	380.163	13.9683	361.208
13.16	1227.6	19.54	1236.9	19.83	1469.6	19.7	1357.6	22	1574					14.9833	336.969	14.425	380.209	14.0267	361.7
13.26	1231	19.61	1236.9	19.89	1469.6	19.81	1359.3	22.11	1576.6					15.0417	336.725	14.475	379.974	14.1183	361.781
13.33	1232.7	19.72	1240.1	19.99	1470.5	19.88	1361	22.18	1578.3							14.5583	379.834	14.1767	362.01
13.43	1234.4	19.79	1243.2	20.06	1470.5	19.98	1361	22.29	1580							14.6167	379.56	14.26	361.637
13.5	1236.1	19.9	1246.4	20.16	1470.5	20.06	1362.7	22.36	1580.9							14.7	379.167	14.3267	361.827
13.6	1238.7	19.97	1246.4	20.23	1470.5	20.16	1365.3	22.46	1584.3							14.7583	378.893	14.41	362.202
13.67	1241.2	20.08	1249.6	20.29	1471.4	20.23	1367	22.54	1586.8							14.8083	378.909	14.4683	362.429
13.77	1246.4	20.15	1252.7	20.4	1471.4	20.34	1367.8	22.64	1588.6							14.9	378.477	14.56	362.246
13.84	1247.2	20.26	1255.9	20.47	1473.1	20.41	1369.6	22.72	1590.3							14.9583	378.676	14.6183	362.5
13.94	1248.9	20.33	1259	20.57	1474.8	20.51	1371.3	22.83	1591.1							15.0417	378.757	14.7017	362.611
14.01	1249.8	20.44	1262.2	20.63	1477.3	20.58	1373	22.9	1592.8									14.76	362.835
15.25	1278	20.51	1262.2	20.73	1477.3	20.69	1373.8	23.01	1594.5									14.8517	362.65
15.36	1278.9	20.62	1265.3	20.8	1478.2	20.76	1375.5	23.08	1596.3									14.91	362.872
15.43	1280.6	20.69	1265.3	20.9	1479.1	20.87	1376.4	24.31	1621.9									15.0017	362.714
15.53	1284	20.8	1268.5	20.97	1479.9	20.93	1378.1	24.41	1624.5
15.61	1286.6	20.87	1271.6	21.07	1481.6	21.05	1379	24.47	1626.2
15.72	1290.9	20.98	1271.6	21.14	1482.5	21.12	1381.5	24.57	1628.8
15.78	1291.7	21.05	1274.8	21.25	1482.5	21.23	1383.2	24.64	1631.3
15.9	1292.6	21.16	1274.8	21.31	1483.3	21.3	1384.1	24.73	1633
15.96	1292.6	21.23	1278	21.42	1485	21.41	1386.7	24.8	1633.9
16.08	1293.4	21.33	1281.1	21.48	1485.9	21.48	1387.5	24.9	1634.7
16.15	1295.1	21.41	1281.1	21.59	1488.5	21.59	1390.1	24.97	1636.5
16.26	1295.1	21.51	1284.3	21.66	1489.3	21.66	1390.9	25.06	1637.3
16.33	1296.8	21.58	1284.3	21.77	1490.2	21.77	1392.7	25.13	1637.3
17.57	1312.2	21.69	1287.4	21.84	1490.2	21.84	1394.4	25.24	1639
17.67	1314.8	21.76	1287.4	21.95	1491	21.94	1396.1	25.31	1640.7
17.74	1315.7	21.87	1290.6	22.02	1491.9	22.03	1396.9	18.66	1495.3
17.84	1317.4	21.95	1290.6	22.13	1494.5	22.13	1399.5	18.72	1497.9
17.91	1317.4	22.05	1293.7	22.2	1495.3	22.2	1399.5	18.83	1500.4
18.01	1319.1	22.12	1293.7	22.31	1496.2	22.31	1402.9	18.9	1501.3
18.08	1319.9	22.23	1296.9	22.38	1497	22.38	1403.8	19	1504.7
18.18	1322.5	22.3	1300	22.49	1497.9	22.49	1405.5	19.07	1506.4
18.24	1323.4	22.4	1303.2	22.56	1498.7	22.56	1406.3	19.17	1509
18.35	1323.4	22.47	1303.2	22.67	1498.7	22.67	1408.1	19.24	1510.7
18.42	1323.4	22.57	1306.4	22.74	1499.6	22.74	1408.9	19.34	1513.3
18.51	1324.2	22.64	1306.4	22.85	1500.4	22.84	1411.5	19.41	1515
18.58	1325.9	22.75	1309.5	22.92	1500.4	22.91	1413.2	19.51	1518.4
19.79	1337.9	22.81	1312.7	23.03	1501.3	23.02	1415.8	19.57	1520.1
19.9	1336.2	22.92	1312.7	23.11	1502.2	23.08	1417.5	19.67	1523.5
19.97	1337.1	22.99	1315.8	23.21	1504.7	23.18	1418.3	20.87	1549.2
20.07	1338.8	23.09	1319	23.28	1503	23.26	1419.2	20.94	1550.9
20.14	1339.6	23.16	1319	23.39	1504.7	23.36	1421.7	21.04	1554.3
20.25	1339.6	23.27	1322.1	23.47	1505.6	23.42	1422.6	21.11	1555.2
20.31	1339.6	23.33	1322.1	23.58	1504.7	23.53	1424.3	21.21	1557.8
20.42	1342.2	23.44	1325.3	23.65	1506.4	23.59	1425.2	21.28	1558.6
20.49	1342.2	23.5	1325.3	23.76	1506.4	23.69	1426	21.39	1561.2
20.6	1341.3	23.6	1328.4	23.83	1507.3	23.76	1427.7	21.46	1562.9
20.67	1341.3	23.67	1328.4	23.93	1508.1	23.86	1428.6	21.57	1565.5
20.78	1343	23.77	1331.6	24	1509.9	23.92	1431.2	21.64	1565.5
20.86	1343.9	23.84	1331.6	24.11	1509	24.03	1432.9	21.75	1568.9
22.11	1347.3	23.94	1334.8	24.17	1509	24.09	1433.7	21.82	1569.7
22.21	1345.6	24.01	1337.9	24.28	1509	24.2	1433.7	21.93	1572.3
22.28	1346.5	24.11	1341.1	24.35	1509	24.26	1435.4	23.19	1598
22.39	1345.6	24.18	1344.2	24.45	1509	24.36	1435.4	23.26	1600.5
22.45	1345.6	24.28	1344.2	24.52	1509.9	24.43	1437.1	23.37	1603.1
22.56	1344.8	24.35	1347.4	24.63	1509	24.53	1438	23.44	1604.8
22.63	1344.8	24.45	1350.5	24.69	1509	24.6	1439.7	23.55	1609.1
22.73	1343	24.53	1350.5	24.79	1507.3	24.71	1439.7	23.62	1609.9
22.8	1345.6	24.63	1353.7	24.86	1506.4	24.78	1440.6	23.73	1613.4
22.9	1348.2	24.7	1356.8	24.96	1509	24.89	1441.4	23.8	1614.2
22.97	1347.3	24.81	1360	25.03	1508.1	24.96	1443.1	23.9	1615.1
23.08	1347.3	24.88	1360	25.13	1508.1	25.06	1445.7	23.97	1615.9
23.14	1346.5	24.99	1363.2	25.19	1506.4	25.13	1445.7	24.07	1617.6
24.33	1343	25.06	1366.3	25.29	1506.4	25.24	1448.3	24.14	1620.2
24.44	1342.2	25.17	1366.3	25.36	1505.6	25.31	1449.1	24.24	1621.1
24.51	1343	25.24	1369.5	25.47	1506.4	25.41	1450.8	25.42	1643.3
24.62	1341.3	25.35	1372.6	25.53	1504.7	25.48	1451.7	25.49	1644.2
24.69	1341.3	25.43	1372.6	25.64	1504.7	25.58	1452.5	25.6	1645
24.8	1339.6	25.53	1375.8	25.71	1503.9	25.66	1453.4	25.66	1646.7
24.87	1338.8	25.6	1378.9	25.81	1503	25.76	1455.1	25.77	1647.6
24.98	1341.3	25.71	1378.9	25.88	1502.2	25.83	1455.1	25.84	1650.1
25.05	1339.6	25.78	1378.9	25.98	1502.2	25.94	1457.7	25.95	1651.9
25.15	1338.8	25.88	1382.1	26.05	1502.2	26.01	1457.7	26.02	1652.7
25.22	1337.9			26.15	1503.9	26.12	1460.2
25.33	1336.2			26.22	1503	26.19	1461.1
25.4	1334.5			26.33	1503
				26.39	1503
				26.5	1501.3
				26.57	1502.2
				26.68	1503
