# Supplementary material for: Effect of freeze‒thaw cycles on root–Soil composite mechanical properties and slope stability
Source: PLoS One. 2024 Apr 25;19(4):e0302409. doi: 10.1371/journal.pone.0302409 (PMC11045164; doi:10.1371/journal.pone.0302409)
Supplement: S1 File — (ZIP) [file pone.0302409.s001.zip › Original data/original data/三轴/200kpa/D2数据处理结果200.xlsx]

## Sheet: Sheet1
D2G7		D2G9		D2G0		D2G3		D2G5				D2G7		D2G9		D2G0		D2G3		D2G5
0	0	0	0	0	0	0	0	0	0			-2.1	-41.3068	-1.65	-41.022	-0.3	-24.3	-1.45	-32.857	-4.7		-46.556
0	6.8	0	35.1	0	7.7	0.03	66.7	-0.01	13.7			-2.1	-38.4691	-1.65	-25.927	-0.3	-21.656	-1.425	-7.66932	-4.70833		-41.2397
0.03	12.8	0.08	49.6	0	11.1	0.07	68.4	0.03	24			-2.075	-35.9667	-1.58333	-19.7048	-0.3	-20.4885	-1.39167	-7.03562	-4.675		-37.2458
0.16	26.5	0.15	55.6	0	19.7	0.18	70.1	0.08	30.8			-1.96667	-30.2626	-1.525	-17.1395	-0.3	-17.5354	-1.3	-6.41716	-4.63333		-34.6127
0.47	47	0.21	54.7	0	24	0.25	70.1	0.11	33.4			-1.70833	-21.7676	-1.475	-17.5374	-0.3	-16.0589	-1.24167	-6.43199	-4.60833		-33.6076
0.99	64.2	0.29	59.9	0	28.2	0.33	69.3	0.2	39.4			-1.275	-14.7286	-1.40833	-15.3213	-0.3	-14.6167	-1.175	-6.75031	-4.53333		-31.2925
1.07	68.4	0.29	59.9	0	33.4	0.47	70.1	0.29	43.6			-1.20833	-13.0081	-1.40833	-15.3213	-0.3	-12.8311	-1.05833	-6.47859	-4.45833		-29.6776
1.18	72.7	0.36	65	0.01	37.6	0.54	70.1	0.32	44.5			-1.11667	-11.2558	-1.35	-13.1488	-0.291667	-11.39	-1	-6.49342	-4.43333		-29.3334
1.25	77.8	0.48	70.1	0.01	43.6	0.61	69.3	0.38	46.2			-1.05833	-9.16582	-1.25	-10.9907	-0.291667	-9.32987	-0.941667	-6.80895	-4.38333		-28.684
1.37	83	0.55	73.6	0.02	47	0.72	68.4	0.45	48.8			-0.958333	-7.05083	-1.19167	-9.50905	-0.283333	-8.16376	-0.85	-7.16997	-4.325		-27.6889
1.45	84.7	0.66	78.7	0.03	50.5	0.79	69.3	0.54	51.3			-0.891667	-6.37182	-1.1	-7.35519	-0.275	-6.96352	-0.791667	-6.84664	-4.25		-26.7366
1.56	86.4	0.74	81.3	0.04	52.2	0.9	69.3	0.61	51.3			-0.8	-5.70237	-1.03333	-6.26532	-0.266667	-6.38135	-0.7	-6.86968	-4.19167		-26.7478
1.64	87.3	0.85	83	0.06	58.2	0.97	69.3	0.7	53.9			-0.733333	-5.35481	-0.941667	-5.56997	-0.25	-4.32493	-0.641667	-6.88433	-4.11667		-25.7589
1.76	87.3	0.93	86.4	0.08	56.5	1.09	68.4	0.77	55.6			-0.633333	-5.38978	-0.875	-4.14149	-0.233333	-4.9115	-0.541667	-7.24644	-4.05833		-25.1151
1.83	88.1	1.04	86.4	0.1	57.3	1.16	68.4	0.88	58.2			-0.575	-5.08124	-0.783333	-4.17419	-0.216667	-4.64012	-0.483333	-7.26091	-3.96667		-24.1323
1.94	89	1.12	87.3	0.12	57.3	1.28	72.7	0.96	59.9			-0.483333	-4.74385	-0.716667	-3.81439	-0.2	-4.64327	-0.383333	-5.67816	-3.9		-23.4922
2.03	89.8	1.23	87.3	0.15	57.3	1.36	75.3	1.07	62.4			-0.408333	-4.44218	-0.625	-3.84743	-0.175	-4.64799	-0.316667	-4.72436	-3.80833		-22.5509
2.15	89.8	1.31	87.3	0.17	57.3	1.47	79.6	1.15	63.3			-0.308333	-4.47815	-0.558333	-3.87146	-0.158333	-4.65114	-0.225	-3.1443	-3.74167		-22.2204
2.22	90.7	1.42	89	0.21	59	1.55	82.1	1.26	65.9			-0.25	-4.13024	-0.466667	-3.1817	-0.125	-4.07467	-0.158333	-2.23096	-3.65		-21.2433
2.34	92.4	1.5	88.1	0.24	59	1.67	85.5	1.33	66.7			-0.15	-3.47045	-0.4	-3.5886	-0.1	-4.07953	-0.0583333	-0.993653	-3.59167		-20.9505
2.42	95	1.62	89	0.29	61.6	1.75	88.1	1.45	66.7			-0.0833333	-2.43116	-0.3	-3.24294	-0.0583333	-3.19692	0.00833333	-0.0460059	-3.49167		-20.9754
2.53	99.2	1.7	89.8	0.32	63.3	1.86	138.6	1.52	66.7			0.00833333	-0.748882	-0.233333	-2.92807	-0.0333333	-2.61975	0.1	18.7156	-3.43333		-20.9899
2.61	100.9	1.81	90.7	0.38	71	1.93	171.9	1.63	66.7			0.075	-0.0807851	-0.141667	-2.58061	0.0166667	0.00580237	0.158333	31.07	-3.34167		-21.0127
2.73	127.5	1.89	92.4	0.41	98.4	2.04	210.4	1.71	65.9			0.175	10.7364	-0.075	-1.88553	0.0416667	9.37768	0.25	45.3177	-3.275		-21.3354
2.81	170.2	2.01	97.5	0.47	139.4	2.13	233.5	1.82	65.9			0.241667	28.1203	0.025	0.234347	0.0916667	23.3871	0.325	53.8371	-3.18333		-21.3579
2.93	218.1	2.08	112.9	0.52	160.8	2.24	265.2	1.9	65			0.341667	47.5721	0.0833333	6.72354	0.133333	30.6857	0.416667	65.5185	-3.11667		-21.7182
3.01	243.8	2.2	171.1	0.59	190.8	2.32	284.9	2.01	65			0.408333	57.9801	0.183333	31.2658	0.191667	40.9075	0.483333	72.7573	-3.025		-21.7404
3.12	278	2.28	196.8	0.64	207.9	2.44	313.9	2.09	65			0.5	71.8059	0.25	42.0695	0.233333	46.723	0.583333	83.394	-2.95833		-21.7565
3.2	297.7	2.39	231	0.72	232.7	2.52	332.8	2.2	64.2			0.566667	79.7419	0.341667	56.4218	0.3	55.1441	0.65	90.313	-2.86667		-22.0836
3.31	327.6	2.47	250.6	0.77	249.8	2.63	358.4	2.28	64.2			0.658333	91.7793	0.408333	64.6208	0.341667	60.9477	0.741667	99.6685	-2.8		-22.0996
3.39	347.3	2.59	277.2	0.86	273.7	2.71	374.7	2.39	64.2			0.725	99.6896	0.508333	75.7198	0.416667	69.0363	0.808333	105.605	-2.70833		-22.1215
3.51	372.1	2.66	296.8	0.92	289.1	2.82	398.6	2.47	64.2			0.825	109.609	0.566667	83.9028	0.466667	74.2403	0.9	114.304	-2.64167		-22.1375
3.58	389.2	2.78	320.8	1.01	311.4	2.9	414	2.59	63.3			0.883333	116.453	0.666667	93.8721	0.541667	81.7643	0.966667	119.89	-2.54167		-22.5034
3.69	412.3	2.86	337	1.08	326.8	3.01	436.3	2.65	63.3			0.975	125.665	0.733333	100.591	0.6	86.9467	1.05833	127.973	-2.49167		-22.5151
3.76	428.6	2.97	361	1.18	347.3	3.09	450.8	2.76	63.3			1.03333	132.166	0.825	110.54	0.683333	93.8298	1.125	133.209	-2.4		-22.5368
3.87	450	3.05	374.7	1.24	361	3.2	470.5	2.84	62.4			1.125	140.663	0.891667	116.189	0.733333	98.4302	1.21667	140.309	-2.33333		-22.8938
3.94	461.9	3.16	395.2	1.34	380.7	3.28	483.3	2.95	62.4			1.18333	145.367	0.983333	124.64	0.816667	105.023	1.28333	144.904	-2.24167		-22.9151
4.05	484.2	3.24	409.8	1.41	392.6	3.39	500.4	3.02	66.7			1.275	154.201	1.05	130.647	0.875	108.99	1.375	151.027	-2.18333		-21.3005
4.12	496.2	3.36	429.4	1.51	410.6	3.46	511.6	3.13	70.1			1.33333	158.931	1.15	138.681	0.958333	114.988	1.43333	155.034	-2.09167		-20.037
4.22	515.8	3.44	442.3	1.58	422.6	3.57	529.5	3.2	71.9			1.41667	166.668	1.21667	143.958	1.01667	118.978	1.525	161.432	-2.03333		-19.3717
4.3	527	3.55	459.4	1.68	438.8	3.64	539.8	3.31	75.3			1.48333	171.043	1.30833	150.935	1.1	124.35	1.58333	165.097	-1.94167		-18.1119
4.4	544.9	3.63	470.5	1.75	449.1	3.76	554.3	3.38	77			1.56667	178.074	1.375	155.444	1.15833	127.753	1.68333	170.214	-1.88333		-17.4865
4.48	555.2	3.74	487.6	1.85	463.6	3.83	562.9	3.49	79.6			1.63333	182.072	1.46667	162.4	1.24167	132.535	1.74167	173.245	-1.79167		-16.5321
4.58	570.6	3.81	497.9	1.92	473.9	3.94	575.7	3.56	83			1.71667	188.078	1.525	166.577	1.3	135.928	1.83333	177.741	-1.73333		-15.2677
4.65	580.8	3.93	513.3	2.03	487.6	4.01	583.4	3.67	87.3			1.775	192.043	1.625	172.786	1.39167	140.413	1.89167	180.434	-1.64167		-13.6765
4.76	598	4	523.5	2.1	496.2	4.11	594.5	3.73	87.3			1.86667	198.733	1.68333	176.909	1.45	143.222	1.975	184.312	-1.59167		-13.6928
4.83	606.5	4.12	538.1	2.21	508.1	4.19	602.2	3.84	89			1.925	202.004	1.78333	182.764	1.54167	147.086	2.04167	186.98	-1.5		-13.0832
4.93	619.3	4.19	545.8	2.27	516.7	4.29	612.5	3.9	89.8			2.00833	206.932	1.84167	185.835	1.59167	149.902	2.125	190.555	-1.45		-12.7991
5.01	627.9	4.3	557.7	2.38	528.7	4.37	618.5	4.01	89.8			2.075	210.211	1.93333	190.57	1.68333	153.788	2.19167	192.594	-1.35833		-12.8297
5.12	641.6	4.37	565.4	2.45	534.7	4.47	627.9	4.08	89.8			2.16667	215.464	1.99167	193.632	1.74167	155.706	2.275	195.83	-1.3		-12.8493
5.19	650.1	4.48	574.9	2.55	545.8	4.54	633	4.19	91.5			2.225	218.713	2.08333	197.357	1.825	159.293	2.33333	197.554	-1.20833		-12.2424
5.3	661.3	4.55	581.7	2.62	551.8	4.64	640.7	4.27	92.4			2.31667	222.95	2.14167	200.036	1.88333	161.205	2.41667	200.163	-1.14167		-11.9278
5.38	669.8	4.66	592.8	2.72	562.9	4.71	645.9	4.38	94.1			2.38333	226.168	2.23333	204.412	1.96667	164.782	2.475	201.918	-1.05		-11.3229
5.5	679.2	4.73	598.8	2.8	568.9	4.82	654.4	4.46	93.2			2.48333	229.65	2.29167	206.752	2.03333	166.673	2.56667	204.79	-0.983333		-11.683
5.57	687.8	4.84	610.8	2.9	578.3	4.89	658.7	4.57	95			2.54167	232.92	2.38333	211.486	2.11667	169.669	2.625	206.212	-0.891667		-11.0419
5.68	697.2	4.91	616.8	2.97	584.3	4.99	664.7	4.65	95.8			2.63333	236.412	2.44167	213.818	2.175	171.569	2.70833	208.189	-0.825		-10.7666
5.76	704	5.02	625.3	3.08	593.7	5.07	669	4.76	96.7			2.7	238.932	2.53333	217.093	2.26667	174.541	2.775	209.586	-0.733333		-10.4634
5.87	713.4	5.1	631.3	3.16	598.8	5.17	675.8	4.84	98.4			2.79167	242.412	2.6	219.396	2.33333	176.117	2.85833	211.847	-0.666667		-9.85336
5.95	719.4	5.2	641.6	3.27	607.4	5.24	680.9	4.96	97.5			2.85833	244.606	2.68333	223.424	2.425	178.812	2.91667	213.549	-0.566667		-10.2254
6.06	728.8	5.28	647.6	3.34	613.4	5.34	686.1	5.04	98.4			2.95	248.074	2.75	225.719	2.48333	180.701	3	215.224	-0.5		-9.91445
6.13	734	5.39	653.6	3.45	621	5.41	690.3	5.15	98.4			3.00833	249.968	2.84167	227.943	2.575	183.053	3.05833	216.596	-0.408333		-9.94805
6.25	740.8	5.46	657.8	3.53	626.2	5.51	695.5	5.23	99.2			3.10833	252.369	2.9	229.513	2.64167	184.652	3.14167	218.265	-0.341667		-9.67506
6.33	746.8	5.57	663.8	3.64	633.9	5.58	699.7	5.34	100.9			3.175	254.548	2.99167	231.729	2.73333	187.03	3.2	219.634	-0.25		-9.07748
6.44	755.4	5.64	669	3.71	639	5.69	705.7	5.42	101.8			3.26667	257.678	3.05	233.705	2.79167	188.607	3.29167	221.564	-0.183333		-8.76846
6.51	760.5	5.76	675.8	3.82	645.9	5.76	709.2	5.54	102.7			3.325	259.519	3.15	236.218	2.88333	190.711	3.35	222.676	-0.0833333		-8.47264
6.63	768.2	5.83	680.1	3.9	651	5.86	714.3	5.61	106.1			3.425	262.257	3.20833	237.819	2.95	192.265	3.43333	224.298	-0.025		-7.2349
6.7	774.2	5.94	687.8	4.01	658.7	5.92	717.7	5.73	112.9			3.48333	264.447	3.3	240.715	3.04167	194.628	3.48333	225.392	0.075		-4.75685
6.82	780.2	6.02	691.2	4.08	663	6.03	722.8	5.81	161.7			3.58333	266.504	3.36667	241.918	3.1	195.93	3.575	226.987	0.141667		13.2703
6.89	785.3	6.13	696.3	4.19	669.8	6.1	726.3	5.94	213.9			3.64167	268.333	3.45833	243.742	3.19167	197.986	3.63333	228.091	0.25		32.4971
7.01	793.8	6.2	700.6	4.27	674.1	6.2	732.3	6.02	241.2			3.74167	271.366	3.51667	245.332	3.25833	199.265	3.71667	230.026	0.316667		42.5267
7.09	798.1	6.32	706.6	4.38	681.8	6.27	735.7	6.15	279.7			3.80833	272.847	3.61667	247.492	3.35	201.612	3.775	231.091	0.425		56.6331
7.21	804.1	6.39	710.9	4.46	686.9	6.38	740.8	6.23	301.1			3.90833	274.886	3.675	249.077	3.41667	203.151	3.86667	232.674	0.491667		64.4534
7.28	807.5	6.5	716.9	4.58	693.8	6.45	745.1	6.35	329.3			3.96667	276.035	3.76667	251.254	3.51667	205.207	3.925	234.058	0.591667		74.7275
7.4	813.5	6.58	721.1	4.65	698.9	6.56	750.2	6.42	346.5			4.06667	278.067	3.83333	252.768	3.575	206.76	4.01667	235.635	0.65		80.9871
7.47	818.7	6.69	727.1	4.77	704.9	6.64	752.8	6.54	371.3			4.125	279.917	3.925	254.937	3.675	208.511	4.08333	236.384	0.75		89.9774
7.58	826.4	6.77	729.7	4.84	709.2	6.74	758.8	6.62	388.4			4.21667	282.634	3.99167	255.795	3.73333	209.795	4.16667	238.301	0.816667		96.1689
7.66	830.6	6.88	734.8	4.96	716	6.81	762.2	6.74	411.5			4.28333	284.059	4.08333	257.591	3.83333	211.804	4.225	239.354	0.916667		104.504
7.78	837.5	6.95	739.1	5.03	720.3	6.93	767.3	6.81	426			4.38333	286.426	4.14167	259.161	3.89167	213.083	4.325	240.898	0.975		109.735
7.85	840	7.07	743.4	5.15	726.3	7	770.8	6.93	448.3			4.44167	287.208	4.24167	260.6	3.99167	214.821	4.38333	241.983	1.075		117.749
7.97	846.9	7.14	747.7	5.23	729.7	7.1	775	7.01	461.9			4.54167	289.568	4.3	262.165	4.05833	215.78	4.46667	243.247	1.14167		122.619
8.04	849.5	7.25	751.9	5.35	735.7	7.18	778.5	7.13	481.6			4.6	290.385	4.39167	263.583	4.15833	217.512	4.53333	244.305	1.24167		129.655
8.16	855.4	7.33	755.4	5.42	740	7.29	782.7	7.21	495.3			4.7	292.346	4.45833	264.793	4.21667	218.783	4.625	245.54	1.30833		134.544
8.24	858.9	7.44	760.5	5.54	746.8	7.36	786.1	7.32	515.8			4.76667	293.482	4.55	266.57	4.31667	220.77	4.68333	246.584	1.4		141.864
8.35	864.8	7.51	763.1	5.62	751.1	7.47	789.6	7.4	527			4.85833	295.464	4.60833	267.438	4.38333	222.016	4.775	247.565	1.46667		145.824
8.43	867.4	7.62	769	5.73	757.1	7.54	793	7.51	543.2			4.925	296.245	4.7	269.532	4.475	223.755	4.83333	248.605	1.55833		151.552
8.54	873.4	7.7	771.6	5.82	761.3	7.65	799	7.59	555.2			5.01667	298.259	4.76667	270.369	4.55	224.943	4.925	250.469	1.625		155.791
8.61	876.8	7.81	776.7	5.94	766.5	7.72	802.4	7.71	569.7			5.075	299.376	4.85833	272.134	4.65	226.393	4.98333	251.505	1.725		160.863
8.72	881.1	7.89	779.3	6.01	769.9	7.84	806.7	7.79	579.1			5.16667	300.723	4.925	272.967	4.70833	227.357	5.08333	252.736	1.79167		164.142
8.8	882.8	8	784.4	6.13	775.9	7.91	810.1	7.9	594.5			5.23333	301.147	5.01667	274.725	4.80833	229.062	5.14167	253.769	1.88333		169.542
8.9	887.1	8.07	787	6.21	780.2	8.02	815.2	7.97	603.9			5.31667	302.519	5.075	275.582	4.875	230.295	5.23333	255.302	1.94167		172.828
8.98	889.7	8.18	792.1	6.32	786.1	8.1	818.7	8.08	618.5			5.38333	303.289	5.16667	277.334	4.96667	231.983	5.3	256.341	2.03333		177.92
9.08	894.8	8.25	794.7	6.4	789.6	8.2	823.8	8.16	627			5.46667	304.966	5.225	278.188	5.03333	232.95	5.38333	257.894	2.1		180.85
9.15	898.2	8.36	799	6.52	794.7	8.28	826.4	8.27	639			5.525	306.072	5.31667	279.613	5.13333	234.35	5.45	258.612	2.19167		184.984
9.26	901.6	8.44	801.5	6.59	799	8.39	831.5	8.34	647.6			5.61667	307.056	5.38333	280.395	5.19167	235.596	5.54167	260.134	2.25		187.959
9.33	904.2	8.55	805.8	6.71	804.1	8.47	834.1	8.46	657.8			5.675	307.849	5.475	281.815	5.29167	236.99	5.60833	260.849	2.35		191.408
9.43	908.5	8.62	808.4	6.78	808.4	8.57	838.3	8.53	665.5			5.75833	309.206	5.53333	282.662	5.35	238.231	5.69167	262.074	2.40833		194.049
9.51	911	8.73	812.7	6.89	812.7	8.64	840.9	8.64	675.8			5.825	309.927	5.625	284.076	5.44167	239.382	5.75	262.811	2.5		197.542
9.61	913.6	8.8	815.2	6.97	816.1	8.75	845.2	8.71	683.5			5.90833	310.625	5.68333	284.88	5.50833	240.306	5.84167	264.042	2.55833		200.175
9.68	916.2	8.91	820.4	7.08	820.4	8.82	846.9	8.82	692.9			5.96667	311.412	5.775	286.648	5.6	241.452	5.9	264.46	2.65		203.331
9.78	919.6	8.99	822.9	7.15	823.8	8.93	851.2	8.89	698.9			6.05	312.414	5.84167	287.42	5.65833	242.395	5.99167	265.687	2.70833		205.343
9.84	921.3	9.09	828.1	7.26	828.1	9	852.9	8.99	707.4			6.1	312.883	5.925	289.211	5.75	243.537	6.05	266.103	2.79167		208.187
9.94	925.6	9.17	831.5	7.33	831.5	9.1	856.3	9.06	712.6			6.18333	314.228	5.99167	290.338	5.80833	244.477	6.13333	267.036	2.85		209.905
10.01	927.3	9.27	834.1	7.44	836.6	9.17	858.9	9.16	722			6.24167	314.664	6.075	291.087	5.9	245.873	6.19167	267.765	2.93333		213.064
10.11	931.6	9.34	837.5	7.51	839.2	9.28	863.1	9.23	728			6.325	316.004	6.13333	292.239	5.95833	246.551	6.28333	268.948	2.99167		215.063
10.18	932.4	9.45	840.9	7.62	844.3	9.35	864.8	9.34	736.5			6.38333	316.092	6.225	293.274	6.05	247.942	6.34167	269.359	3.08333		217.866
10.28	935.9	9.52	843.5	7.69	846	9.45	869.1	9.41	742.5			6.46667	317.122	6.28333	294.104	6.10833	248.327	6.425	270.599	3.14167		219.859
10.35	938.4	9.62	847.7	7.79	851.2	9.52	870.8	9.51	751.9			6.525	317.86	6.36667	295.481	6.19167	249.769	6.48333	271.009	3.225		222.999
10.46	941	9.69	849.5	7.87	853.7	9.62	872.5	9.59	757.1			6.61667	318.509	6.425	295.991	6.25833	250.386	6.56667	271.338	3.29167		224.675
10.53	943.6	9.79	853.7	7.98	858	9.68	874.3	9.7	764.8			6.675	319.283	6.50833	297.364	6.35	251.511	6.61667	271.807	3.38333		227.172
10.64	946.1	9.86	855.4	8.05	860.6	9.79	876.8	9.77	770.8			6.76667	319.891	6.56667	297.831	6.40833	252.181	6.70833	272.387	3.44167		229.152
10.7	947.8	9.96	859.7	8.16	864.8	9.86	878.5	9.88	777.6			6.81667	320.35	6.65	299.239	6.5	253.269	6.76667	272.793	3.53333		231.319
10.81	951.2	10.03	863.1	8.23	867.4	9.96	881.1	9.95	781			6.90833	321.298	6.70833	300.377	6.55833	253.937	6.85	273.431	3.59167		232.364
10.88	953	10.13	866.6	8.33	872.5	10.03	883.7	10.07	787.9			6.96667	321.762	6.79167	301.463	6.64167	255.333	6.90833	274.148	3.69167		234.535
10.99	955.5	10.2	870	8.41	873.4	10.13	887.1	10.14	793			7.05833	322.363	6.85	302.597	6.70833	255.43	6.99167	275.061	3.75		236.182
11.06	956.4	10.3	872.5	8.52	876.8	10.19	888.8	10.25	800.7			7.11667	322.482	6.93333	303.284	6.8	256.254	7.04167	275.49	3.84167		238.654
11.17	959.8	10.37	875.1	8.6	880.2	10.29	892.2	10.33	805			7.20833	323.423	6.99167	304.1	6.86667	257.148	7.125	276.4	3.90833		239.986
11.24	961.5	10.48	879.4	8.7	883.7	10.36	893.1	10.43	811.8			7.26667	323.844	7.08333	305.463	6.95	258.024	7.18333	276.523	3.99167		242.154
11.34	965.8	10.55	882.8	8.78	885.4	10.47	897.4	10.51	815.2			7.35	325.155	7.14167	306.59	7.01667	258.373	7.275	277.715	4.05833		243.161
11.42	967.5	10.65	885.4	8.89	888.8	10.54	899.9	10.61	821.2			7.41667	325.542	7.225	307.309	7.10833	259.19	7.33333	278.39	4.14167		245.038
11.53	970.9	10.72	887.1	8.96	891.4	10.64	903.3	10.69	825.5			7.50833	326.474	7.28333	307.764	7.16667	259.848	7.41667	279.293	4.20833		246.36
11.6	973.5	10.83	889.7	9.08	895.6	10.7	905.1	10.8	831.5			7.56667	327.232	7.375	308.45	7.26667	260.891	7.46667	279.75	4.3		248.205
11.7	976.1	10.9	892.2	9.15	898.2	10.81	907.6	10.87	835.8			7.65	327.89	7.43333	309.217	7.325	261.547	7.55833	280.312	4.35833		249.548
11.78	976.9	11	894.8	9.26	902.5	10.88	909.3	10.98	842.6			7.71667	327.932	7.51667	309.93	7.41667	262.642	7.61667	280.707	4.45		251.67
11.89	981.2	11.08	897.4	9.33	904.2	10.97	912.8	11.05	846			7.80833	329.197	7.58333	310.702	7.475	263.009	7.69167	281.665	4.50833		252.689
11.96	982.9	11.18	899.1	9.45	907.6	11.04	914.5	11.17	852			7.86667	329.609	7.66667	311.059	7.575	263.79	7.75	282.058	4.60833		254.494
12.07	986.3	11.25	899.9	9.52	910.2	11.15	918.7	11.24	855.4			7.95833	330.53	7.725	311.156	7.63333	264.44	7.84167	283.198	4.66667		255.51
12.14	987.2	11.36	904.2	9.63	913.6	11.21	920.5	11.35	858			8.01667	330.638	7.81667	312.496	7.725	265.243	7.89167	283.651	4.75833		256.135
12.25	991.5	11.43	905.9	9.71	917	11.32	923.9	11.42	860.6			8.10833	331.895	7.875	312.943	7.79167	266.119	7.98333	284.513	4.81667		256.865
12.32	994	11.53	910.2	9.83	921.3	11.38	925.6	11.54	864.8			8.16667	332.603	7.95833	314.31	7.89167	267.177	8.03333	284.929	4.91667		258.024
12.43	996.6	11.61	911.9	9.9	924.7	11.49	929.9	11.61	868.3			8.25833	333.215	8.025	314.723	7.95	268.075	8.125	286.096	4.975		259.068
12.51	997.4	11.71	916.2	10.01	928.2	11.56	933.3	11.72	871.7			8.325	333.25	8.10833	316.085	8.04167	268.901	8.18333	287.065	5.06667		259.967
12.61	1001.7	11.79	917.9	10.09	929.9	11.67	936.7	11.79	875.1			8.40833	334.53	8.175	316.495	8.10833	269.234	8.275	287.919	5.125		260.972
12.69	1002.6	11.89	920.5	10.2	933.3	11.74	938.4	11.9	882			8.475	334.6	8.25833	317.191	8.2	270.025	8.33333	288.303	5.21667		263.096
12.8	1006	11.97	922.2	10.28	935.9	11.84	941	11.97	886.2			8.56667	335.505	8.325	317.599	8.26667	270.639	8.41667	288.908	5.275		264.378
12.87	1007.7	12.07	923.9	10.39	939.3	11.92	941.8	12.08	891.4			8.625	335.906	8.40833	317.942	8.35833	271.427	8.48333	288.954	5.36667		265.898
12.99	1011.1	12.14	926.4	10.46	943.6	12.02	946.1	12.16	895.6			8.725	336.774	8.46667	318.69	8.41667	272.599	8.56667	290.138	5.43333		267.148
13.06	1012.8	12.26	928.2	10.58	947	12.09	948.7	12.27	898.2			8.78333	337.173	8.56667	319.006	8.51667	273.357	8.625	290.824	5.525		267.752
13.17	1015.4	12.32	929.9	10.66	950.4	12.2	952.1	12.34	900.8			8.875	337.772	8.61667	319.473	8.58333	274.217	8.71667	291.668	5.58333		268.466
13.24	1018	12.43	934.1	10.77	953.8	12.27	953	12.45	904.2			8.93333	338.505	8.70833	320.748	8.675	274.996	8.775	291.773	5.675		269.346
13.35	1018.8	12.51	935.9	10.85	955.5	12.37	956.4	12.53	905.9			9.025	338.429	8.775	321.187	8.74167	275.32	8.85833	292.642	5.74167		269.715
13.42	1022.3	12.61	940.1	10.96	958.9	12.45	958.9	12.63	910.2			9.08333	339.495	8.85833	322.489	8.83333	276.096	8.925	293.261	5.825		270.934
13.53	1024.8	12.69	941	11.04	961.5	12.56	961.5	12.7	912.8			9.175	340.05	8.925	322.578	8.9	276.699	9.01667	293.826	5.88333		271.642
13.6	1026.5	12.8	942.7	11.15	965.8	12.62	964.9	12.81	918.7			9.23333	340.442	9.01667	322.879	8.99167	277.754	9.06667	294.806	5.975		273.385
13.71	1029.9	12.87	944.4	11.22	967.5	12.73	968.4	12.88	921.3			9.325	341.329	9.075	323.307	9.05	278.099	9.15833	295.673	6.03333		274.09
13.78	1031.7	12.97	947	11.33	971.8	12.81	970.1	12.99	925.6			9.38333	341.756	9.15833	323.985	9.14167	279.15	9.225	296.015	6.125		275.271
13.89	1035.1	13.04	949.5	11.4	974.3	12.92	973.5	13.06	929.9			9.475	342.638	9.21667	324.719	9.2	279.743	9.31667	296.844	6.18333		276.564
13.96	1035.9	13.15	953.8	11.52	978.6	12.99	976.1	13.17	933.3			9.53333	342.693	9.30833	326.015	9.3	280.762	9.375	297.518	6.275		277.427
14.06	1039.4	13.22	955.5	11.59	981.2	13.1	978.6	13.24	935.9			9.61667	343.644	9.36667	326.439	9.35833	281.384	9.46667	298.039	6.33333		278.126
14.13	1041.9	13.33	958.1	11.7	984.6	13.18	981.2	13.34	941			9.675	344.326	9.45833	327.076	9.45	282.146	9.53333	298.681	6.41667		279.603
14.23	1044.5	13.4	959.8	11.77	987.2	13.29	984.6	13.42	942.7			9.75833	344.94	9.51667	327.498	9.50833	282.765	9.625	299.503	6.48333		279.958
14.3	1045.3	13.5	964.1	11.88	989.7	13.36	987.2	13.49	947			9.81667	344.991	9.6	328.818	9.6	283.244	9.68333	300.172	6.54167		281.242
14.41	1047.9	13.58	964.1	11.95	992.3	13.46	990.6	13.59	949.5			9.90833	345.567	9.66667	328.552	9.65833	283.861	9.76667	301.019	6.625		281.812
14.47	1048.8	13.69	968.4	12.06	995.7	13.53	992.3	13.66	951.2			9.95833	345.689	9.75833	329.834	9.75	284.616	9.825	301.382	6.68333		282.194
14.57	1050.5	13.76	970.9	12.14	996.6	13.64	994.9	13.76	953.8			10.0417	345.966	9.81667	330.558	9.81667	284.676	9.91667	301.927	6.76667		282.796
14.63	1050.5	13.86	972.6	12.24	1000.9	13.71	997.4	13.83	956.4			10.0917	345.756	9.9	330.874	9.9	285.734	9.975	302.558	6.825		283.486
14.74	1053	13.93	974.3	12.31	1002.6	13.81	999.2	13.93	959.8			10.1833	346.29	9.95833	331.289	9.95833	286.068	10.0583	302.861	6.90833		284.362
14.8	1054.8	14.04	977.8	12.41	1005.1	13.88	1000.9	14	962.4			10.2333	346.741	10.05	332.256	10.0417	286.566	10.1167	303.221	6.96667		285.049
14.9	1055.6	14.11	980.3	12.47	1006.9	13.99	1004.3	14.1	965.8			10.3167	346.683	10.1083	332.975	10.0917	286.957	10.2083	304.028	7.05		285.921
14.96	1057.3	14.21	984.6	12.58	1010.3	14.06	1005.1	14.17	968.4			10.3667	347.096	10.1917	334.276	10.1833	287.702	10.2667	304.084	7.10833		286.605
15.07	1059	14.28	987.2	12.65	1011.1	14.17	1008.6	14.26	973.5			10.4583	347.332	10.25	335.03	10.2417	287.755	10.3583	304.922	7.18333		288.088
15.13	1059	14.39	990.6	12.75	1014.6	14.24	1010.3	14.33	975.2			10.5083	347.12	10.3417	335.95	10.325	288.556	10.4167	305.278	7.24167		288.46
15.23	1061.6	14.45	994	12.82	1017.1	14.34	1012.8	14.43	979.5			10.5917	347.719	10.3917	337.039	10.3833	289.132	10.5	305.808	7.325		289.633
15.3	1061.6	14.56	996.6	12.92	1018.8	14.4	1014.6	14.5	982.9			10.65	347.471	10.4833	337.65	10.4667	289.376	10.55	306.226	7.38333		290.587
15.4	1064.2	14.62	998.3	12.99	1020.5	14.51	1017.1	14.6	985.5			10.7333	348.068	10.5333	338.09	10.525	289.703	10.6417	306.724	7.46667		291.173
15.47	1065	14.73	1000.9	13.09	1024	14.57	1018	14.68	987.2			10.7917	348.112	10.625	338.699	10.6083	290.499	10.6917	306.84	7.53333		291.51
15.58	1068.4	14.79	1003.4	13.15	1025.7	14.67	1018.8	14.78	990.6			10.8833	348.963	10.675	339.44	10.6583	290.852	10.775	306.799	7.61667		292.367
15.64	1068.4	14.89	1006	13.26	1029.1	14.74	1019.7	14.85	993.2			10.9333	348.749	10.7583	340.08	10.75	291.586	10.8333	306.883	7.675		293.041
15.74	1069.3	14.96	1007.7	13.33	1030.8	14.84	1022.3	14.96	997.4			11.0167	348.72	10.8167	340.481	10.8083	291.909	10.9167	307.441	7.76667		294.136
15.82	1071.9	15.06	1010.3	13.42	1033.4	14.91	1024	15.03	999.2			11.0833	349.382	10.9	341.118	10.8833	292.452	10.975	307.79	7.825		294.534
15.92	1073.6	15.13	1012.8	13.49	1033.4	15.01	1026.5	15.14	1002.6			11.1667	349.643	10.9583	341.82	10.9417	292.253	11.0583	308.311	7.91667		295.352
15.99	1074.4	15.23	1014.6	13.6	1035.1	15.08	1029.1	15.21	1006			11.225	349.684	11.0417	342.151	11.0333	292.461	11.1167	308.958	7.975		296.293
16.1	1074.4	15.3	1017.1	13.67	1038.5	15.19	1030.8	15.32	1008.6			11.3167	349.289	11.1	342.85	11.0917	293.302	11.2083	309.18	8.06667		296.835
16.17	1077	15.4	1019.7	13.78	1041.1	15.26	1031.7	15.39	1011.1			11.375	349.983	11.1833	343.481	11.1833	293.782	11.2667	309.26	8.125		297.466
16.27	1078.7	15.47	1021.4	13.85	1042.8	15.36	1033.4	15.49	1015.4			11.4583	350.24	11.2417	343.876	11.2417	294.101	11.35	309.512	8.20833		298.614
16.34	1079.6	15.57	1024.8	13.95	1044.5	15.43	1035.1	15.56	1018			11.5167	350.315	11.325	344.804	11.325	294.333	11.4083	309.856	8.26667		299.277
16.44	1080.4	15.64	1027.4	14.02	1045.3	15.53	1037.6	15.67	1022.3			11.6	350.244	11.3833	345.536	11.3833	294.376	11.4917	310.37	8.35833		300.389
16.52	1082.1	15.74	1029.1	14.13	1047.9	15.6	1039.4	15.74	1024			11.6667	350.571	11.4667	345.821	11.475	294.852	11.55	310.746	8.41667		300.743
16.62	1083.8	15.82	1029.9	14.2	1048.8	15.69	1041.9	15.85	1024.8			11.75	350.825	11.5333	345.839	11.5333	294.925	11.625	311.289	8.50833		300.664
16.7	1084.7	15.92	1032.5	14.31	1050.5	15.76	1042.8	15.92	1025.7			11.8167	350.861	11.6167	346.46	11.625	295.125	11.6833	311.366	8.56667		300.746
16.8	1086.4	15.99	1034.2	14.38	1052.2	15.86	1046.2	16.02	1029.1			11.9	351.113	11.675	346.849	11.6833	295.439	11.7667	312.172	8.65		301.578
16.87	1087.3	16.1	1036.8	14.49	1053.9	15.93	1047.9	16.09	1031.7			11.9583	351.184	11.7667	347.432	11.775	295.637	11.825	312.511	8.70833		302.234
16.98	1089	16.17	1036.8	14.56	1055.6	16.03	1051.3	16.2	1035.9			12.05	351.398	11.825	347.182	11.8333	295.95	11.9083	313.314	8.8		303.3
17.05	1090.7	16.27	1038.5	14.66	1058.2	16.1	1053	16.27	1040.2			12.1083	351.756	11.9083	347.461	11.9167	296.448	11.9667	313.651	8.85833		304.526
17.16	1092.4	16.34	1040.2	14.73	1059	16.2	1054.8	16.38	1042.8			12.2	351.967	11.9667	347.847	11.975	296.487	12.05	313.924	8.95		305.047
17.23	1092.4	16.45	1042.8	14.84	1062.5	16.27	1057.3	16.45	1044.5			12.2583	351.712	12.0583	348.424	12.0667	297.226	12.1083	314.522	9.00833		305.394
17.33	1095	16.51	1045.3	14.91	1064.2	16.37	1059.9	16.56	1047.1			12.3417	352.282	12.1083	349.142	12.125	297.536	12.1917	315.056	9.1		305.912
17.41	1095	16.62	1046.2	15.02	1066.7	16.44	1062.5	16.63	1048.8			12.4083	351.99	12.2	349.082	12.2167	297.97	12.25	315.685	9.15833		306.257
17.52	1098.4	16.69	1048.8	15.09	1065.9	16.55	1065	16.74	1050.5			12.5	352.807	12.2583	349.799	12.275	297.523	12.3417	316.151	9.25		306.47
17.59	1099.2	16.8	1050.5	15.2	1068.4	16.62	1066.7	16.81	1053			12.5583	352.838	12.35	350.035	12.3667	297.955	12.4	316.483	9.30833		307.081
17.7	1101	16.86	1052.2	15.27	1070.2	16.72	1070.2	16.92	1057.3			12.65	353.079	12.4	350.45	12.425	298.292	12.4833	317.306	9.4		308.164
17.77	1101.8	16.97	1054.8	15.38	1073.6	16.8	1071.9	16.99	1059			12.7083	353.108	12.4917	351.018	12.5167	298.993	12.55	317.603	9.45833		308.504
17.88	1104.4	17.04	1055.6	15.45	1074.4	16.9	1073.6	17.1	1060.7			12.8	353.633	12.55	351.062	12.575	299.027	12.6333	317.834	9.55		308.712
17.95	1105.2	17.14	1059	15.56	1076.1	16.97	1074.4	17.17	1063.3			12.8583	353.661	12.6333	351.96	12.6667	299.214	12.6917	317.868	9.60833		309.352
18.06	1106.1	17.22	1060.7	15.64	1078.7	17.08	1077.9	17.28	1065.9			12.95	353.576	12.7	352.299	12.7333	299.758	12.7833	318.652	9.7		309.858
18.13	1106.9	17.33	1061.6	15.74	1081.3	17.15	1080.4	17.35	1067.6			13.0083	353.603	12.7917	352.231	12.8167	300.242	12.8417	319.239	9.75833		310.195
18.24	1109.5	17.4	1061.6	15.82	1083	17.26	1081.3	17.45	1071			13.1	354.123	12.85	351.975	12.8833	300.515	12.9333	319.173	9.84167		310.998
18.31	1110.4	17.5	1062.5	15.93	1085.6	17.32	1083.8	17.53	1073.6			13.1583	354.185	12.9333	351.943	12.975	300.966	12.9833	319.79	9.90833		311.6
18.41	1112.1	17.58	1065	16	1085.6	17.44	1086.4	17.63	1077			13.2417	354.419	13	352.574	13.0333	300.758	13.0833	320.242	9.99167		312.4
18.48	1112.9	17.68	1066.7	16.11	1088.1	17.5	1089	17.7	1077.9			13.3	354.443	13.0833	352.836	13.125	301.177	13.1333	320.89	10.05		312.466
18.59	1115.5	17.75	1068.4	16.18	1090.7	17.61	1091.5	17.81	1080.4			13.3917	354.958	13.1417	353.206	13.1833	301.745	13.225	321.339	10.1417		312.929
18.66	1117.2	17.86	1070.2	16.29	1092.4	17.69	1093.3	17.88	1082.1			13.45	355.301	13.2333	353.465	13.275	301.923	13.2917	321.659	10.2		313.26
18.77	1118.1	17.93	1071	16.36	1094.1	17.79	1096.7	17.98	1084.7			13.5417	355.21	13.2917	353.502	13.3333	302.221	13.375	322.43	10.2833		313.788
18.84	1118.9	18.04	1073.6	16.47	1097.5	17.87	1097.5	18.05	1087.3			13.6	355.232	13.3833	354.054	13.425	302.904	13.4417	322.424	10.3417		314.415
18.94	1118.9	18.11	1076.1	16.54	1098.4	17.98	1101	18.16	1090.7			13.6833	354.859	13.4417	354.714	13.4833	302.961	13.5333	323.191	10.4333		315.171
19.01	1119.8	18.22	1077.9	16.65	1101	18.05	1102.7	18.23	1092.4			13.7417	354.916	13.5333	354.968	13.575	303.403	13.5917	323.508	10.4917		315.498
19.11	1122.3	18.29	1078.7	16.73	1101.8	18.16	1105.2	18.33	1095.8			13.825	355.426	13.5917	355.003	13.6417	303.399	13.6833	323.626	10.575		316.285
19.18	1122.3	18.39	1080.4	16.83	1103.5	18.23	1106.9	18.4	1098.4			13.8833	355.163	13.675	355.255	13.725	303.601	13.7417	323.729	10.6333		316.907
19.29	1124	18.47	1083	16.9	1104.4	18.35	1109.5	18.5	1101.8			13.975	355.351	13.7417	355.911	13.7833	303.656	13.8417	323.832	10.7167		317.69
19.35	1124	18.57	1083.8	17	1106.1	18.42	1111.2	18.57	1103.5			14.025	355.126	13.825	355.831	13.8667	303.857	13.9	323.935	10.775		318.012
19.45	1126.6	18.64	1085.6	17.08	1107.8	18.53	1114.6	18.67	1106.1			14.1083	355.667	13.8833	356.229	13.9333	304.118	13.9917	324.038	10.8583		318.528
19.52	1127.5	18.75	1088.1	17.18	1111.2	18.6	1115.5	18.74	1107.8			14.1667	355.721	13.975	356.732	14.0167	304.821	14.05	324.141	10.9167		318.848
19.62	1127.5	18.82	1089.8	17.25	1113.8	18.7	1118.1	18.84	1111.2			14.25	355.344	14.0333	357.091	14.075	305.377	14.1333	324.244	11		319.625
19.69	1129.2	18.92	1092.4	17.35	1114.6	18.78	1119.8	18.91	1113.8			14.3083	355.678	14.1167	357.665	14.1583	305.307	14.2	324.347	11.0583		320.239
19.79	1130	18.99	1093.3	17.42	1116.3	18.88	1120.6	19.01	1116.3			14.3917	355.582	14.175	357.73	14.2167	305.595	14.2833	324.45	11.1417		320.716
19.85	1130.9	19.09	1095.8	17.52	1117.2	18.95	1121.5	19.08	1117.2			14.4417	355.672	14.2583	358.264	14.3	305.555	14.3417	324.656	11.2		320.77
19.95	1131.7	19.16	1096.7	17.59	1120.6	19.06	1122.3	19.18	1119.8			14.525	355.575	14.3167	358.328	14.3583	306.343	14.4333	324.759	11.2833		321.277
20.01	1131.7	19.27	1099.2	17.69	1122.3	19.13	1124.9	19.25	1120.6			14.575	355.348	14.4083	358.823	14.4417	306.536	14.4917	324.862	11.3417		321.296
20.12	1132.6	19.34	1101	17.76	1123.2	19.23	1126.6	19.34	1124			14.6667	355.248	14.4667	359.212	14.5	306.586	14.575	324.965	11.4167		322.098
20.18	1133.5	19.44	1103.5	17.85	1125.8	19.3	1128.3	19.41	1125.8			14.7167	355.336	14.55	359.741	14.575	307.073	14.6333	325.068	11.475		322.444
20.28	1133.5	19.51	1105.2	17.92	1125.8	19.41	1129.2	19.51	1130			14.8	354.958	14.6083	360.093	14.6333	306.857	14.725	325.171	11.5583		323.47
20.35	1133.5	19.61	1106.9	18.02	1127.5	19.47	1130	19.58	1130.9			14.8583	354.693	14.6917	360.329	14.7167	307.047	14.775	325.274	11.6167		323.519
20.45	1135.2	19.68	1107.8	18.08	1130	19.57	1132.6	19.68	1132.6			14.9417	354.908	14.75	360.388	14.7667	307.3	14.8583	325.377	11.7		323.724
20.52	1136	19.78	1110.4	18.18	1130.9	19.64	1133.5	19.75	1135.2			15	354.921	14.8333	360.948	14.85	307.5	14.9167	325.48	11.7583		324.327
20.63	1136.9	19.85	1111.2	18.25	1132.6	19.74	1135.2	19.85	1139.4					14.8917	360.97	14.9083	308	15	325.583	11.8417		325.345
20.69	1137.7	19.94	1113.8	18.34	1132.6	19.81	1136	19.92	1139.4					14.9667	361.566	14.9833	308.3			11.9		325.098
20.8	1137.7	20.01	1116.3	18.41	1132.6	19.92	1136.9	20.03	1142					15.025	362.201	15.0417	308.5			11.9917		325.556
20.87	1137.7	20.08	1118.9	18.52	1132.6	19.99	1138.6	20.1	1143.7											12.05		325.861
20.97	1139.4	20.19	1120.6	18.58	1134.3	20.09	1139.4	20.2	1147.1											12.1333		326.612
21.04	1138.6	20.25	1121.5	18.68	1136.9	20.15	1141.2	20.27	1149.7											12.1917		327.208
21.15	1140.3	20.36	1122.3	18.75	1137.7	20.26	1141.2	20.38	1152.3											12.2833		327.66
21.22	1140.3	20.42	1124.9	18.8	1140.3	20.32	1142.9	20.45	1154											12.3417		327.962
21.32	1141.2	20.53	1128.3	18.85	1140.3	20.43	1145.4	20.56	1156.6											12.4333		328.41
21.39	1140.3	20.6	1130	18.91	1140.3	20.5	1147.1	20.63	1158.3											12.4917		328.71
21.5	1141.2	20.7	1130.9	18.99	1140.3	20.6	1149.7	20.73	1159.1											12.575		328.609
21.57	1141.2	20.77	1132.6	19.09	1142.9	20.66	1151.4	20.8	1159.1											12.6333		328.357
21.67	1142	20.88	1135.2	19.16	1143.7	20.76	1153.1	20.9	1161.7											12.7167		328.838
21.74	1142.9	20.95	1136	19.27	1144.6	20.83	1154	20.97	1164.3											12.775		329.425
21.85	1144.6	21.05	1138.6	19.34	1144.6	20.94	1154	21.08	1167.7											12.8667		330.124
21.92	1144.6	21.12	1138.6	19.44	1147.1	21.01	1155.7	21.15	1168.5											12.925		330.128
22.03	1145.4	21.22	1141.2	19.51	1148	21.11	1157.4	21.25	1172											13.0083		330.893
22.11	1145.4	21.29	1142.9	19.61	1149.7	21.18	1158.3	21.33	1176.2											13.075		331.953
22.21	1146.3	21.4	1143.7	19.68	1151.4	21.28	1160	21.43	1178.8											13.1583		332.424
22.29	1146.3	21.47	1144.6	19.79	1152.3	21.35	1160.8	21.5	1180.5											13.2167		332.714
22.4	1146.3	21.57	1146.3	19.86	1153.1	21.45	1164.3	21.61	1181.4											13.3083		332.6
22.47	1147.1	21.64	1146.3	19.97	1154	21.52	1165.1	21.69	1182.2											13.375		332.563
22.58	1148.9	21.75	1148	20.04	1155.7	21.63	1167.7	21.79	1183.1											13.4583		332.484
22.65	1149.7	21.82	1150.6	20.14	1156.6	21.7	1168.5	21.86	1185.6											13.5167		333.028
22.76	1149.7	21.93	1152.3	20.21	1157.4	21.81	1171.1	21.97	1186.5											13.6083		332.911
22.83	1150.6	21.99	1153.1	20.32	1159.1	21.88	1172.8	22.04	1188.2											13.6667		333.196
22.93	1151.4	22.1	1154	20.4	1160	21.99	1174.5	22.15	1190.8											13.7583		333.621
23.01	1151.4	22.17	1154.8	20.5	1160	22.05	1176.2	22.22	1193.3											13.8167		334.16
23.12	1153.1	22.28	1156.6	20.57	1160	22.16	1178.8	22.33	1195											13.9083		334.294
23.19	1154	22.35	1158.3	20.68	1162.5	22.23	1179.7	22.4	1195											13.9667		334.034
23.3	1154.8	22.46	1159.1	20.75	1163.4	22.34	1182.2	22.5	1198.5											14.05		334.777
23.37	1154.8	22.53	1160	20.86	1166	22.41	1183.9	22.58	1201											14.1167		335.274
23.48	1154	22.64	1161.7	20.94	1167.7	22.52	1185.6	22.69	1201.9											14.2083		335.15
23.55	1154.8	22.71	1163.4	21.04	1168.5	22.59	1187.4	22.76	1202.7											14.2667		335.143
23.66	1154	22.82	1166	21.12	1169.4	22.7	1190.8	22.86	1206.2											14.35		335.879
23.73	1154.8	22.89	1167.7	21.22	1170.2	22.77	1192.5	22.93	1207.9											14.4083		336.155
23.83	1155.7	23	1169.4	21.29	1171.1	22.88	1194.2	23.03	1211.3											14.4917		336.857
23.9	1154.8	23.07	1169.4	21.4	1173.7	22.95	1195	23.1	1215.6											14.55		337.954
24	1156.6	23.18	1171.1	21.47	1175.4	23.06	1197.6	23.21	1218.1											14.6417		338.328
24.08	1156.6	23.25	1172	21.58	1175.4	23.13	1198.5	23.28	1219											14.7		338.348
24.18	1157.4	23.36	1173.7	21.65	1177.1	23.24	1201	23.38	1222.4											14.7833		339.042
24.25	1158.3	23.43	1176.2	21.75	1177.1	23.32	1202.7	23.45	1224.1											14.8417		339.312
24.35	1159.1	23.54	1177.9	21.82	1180.5	23.43	1202.7	23.55	1226.7											14.925		339.751
24.42	1158.3	23.61	1180.5	21.88	1182.2	23.5	1203.6	23.62	1228.4											14.9833		340.02
24.52	1157.4	23.71	1182.2	21.88	1183.1	23.61	1205.3	23.72	1231											15.0667		340.456
24.59	1157.4	23.78	1183.1	21.88	1183.9	23.68	1207	23.79	1232.7
24.65	1157.4	23.88	1184.8	21.88	1185.6	23.78	1209.6	23.89	1235.3
24.76	1158.3	23.95	1185.6	21.92	1187.4	23.85	1211.3	23.96	1237
24.82	1157.4	24.06	1187.4	21.98	1186.5	23.96	1212.2	24.06	1238.7
24.92	1157.4	24.14	1188.2	22.09	1189.1	24.03	1213	24.12	1239.5
24.98	1158.3	24.24	1189.9	22.15	1189.9	24.13	1214.7	24.22	1241.2
25.08	1159.1	24.31	1190.8	22.25	1192.5	24.2	1216.4	24.29	1243
25.15	1159.1	24.41	1193.3	22.32	1194.2	24.3	1219	24.39	1245.5
25.25	1159.1	24.48	1195	22.41	1194.2	24.37	1219.9	24.45	1248.1
25.32	1158.3	24.58	1196.8	22.48	1195	24.48	1220.7	24.56	1251.5
25.43	1158.3	24.65	1197.6	22.58	1196.8	24.54	1220.7	24.63	1251.5
25.5	1159.1	24.75	1199.3	22.64	1197.6	24.65	1220.7	24.73	1253.2
25.6	1159.1	24.82	1201	22.75	1200.2	24.71	1221.6	24.8	1256.6
25.67	1158.3	24.92	1203.6	22.81	1201	24.81	1222.4	24.91	1260.1
25.78	1159.1	24.98	1204.5	22.91	1201.9	24.88	1223.3	24.98	1261.8
25.85	1159.1	25.08	1207	22.98	1201	24.98	1223.3	25.09	1263.5
25.96	1158.3	25.15	1208.7	23.08	1201.9	25.05	1223.3	25.16	1264.3
26.02	1157.4	25.26	1211.3	23.15	1203.6	25.15	1225.8	25.26	1266.9
26.12	1157.4	25.33	1213	23.25	1204.5	25.22	1226.7	25.33	1267.8
26.2	1157.4	25.43	1213	23.32	1206.2	25.32	1228.4	25.44	1268.6
		25.5	1214.7	23.43	1207	25.39	1227.6	25.51	1268.6
		25.6	1217.3	23.49	1207.9	25.5	1230.1	25.61	1270.3
		25.67	1218.1	23.6	1209.6	25.57	1230.1	25.68	1272.9
		25.78	1219.9	23.67	1211.3	25.66	1230.1	25.79	1275.5
				23.77	1213.9	25.73	1231	25.86	1276.3
				23.84	1214.7	25.83	1231.8	25.96	1277.2
				23.95	1214.7	25.9	1231.8	26.03	1279.7
				24.02	1216.4	26	1233.5	26.13	1282.3
				24.12	1215.6	26.07	1235.3	26.21	1283.2
				24.19	1215.6	26.17	1237.8	26.32	1284.9
				24.3	1215.6	26.24	1239.5	26.39	1284
				24.37	1217.3	26.34	1241.2	26.49	1285.7
				24.47	1219	26.41	1241.2	26.56	1286.6
				24.55	1219			26.67	1289.1
				24.65	1219			26.75	1290
				24.72	1219.9			26.86	1290.9
				24.83	1221.6
				24.9	1222.4
				25.01	1223.3
				25.08	1223.3
				25.19	1225
				25.27	1225
				25.37	1225.8
				25.45	1227.6
