# Supplementary material for: Effect of freeze‒thaw cycles on root–Soil composite mechanical properties and slope stability
Source: PLoS One. 2024 Apr 25;19(4):e0302409. doi: 10.1371/journal.pone.0302409 (PMC11045164; doi:10.1371/journal.pone.0302409)
Supplement: S1 File — (ZIP) [file pone.0302409.s001.zip › Original data/original data/三轴/200kpa/D4数据处理结果200.xlsx]

## Sheet: Sheet1
D4G3		D4G5		D4G7		D4G9		D4G0				D4G3		D4G5		D4G7		D4G9		D4G0
0	0	0	0	0	0	0	0	0	0			-0.55	-20.67	-0.44	-21.582	-2.15	-38.1	-2.7	-39	-0.77	-24.6
0.01	6.8	0.02	17.1	0.02	18	0.02	19.7	0	6.8			-0.542063	-18.2672	-0.423333	-15.3692	-2.13333	-30.4802	-2.68333	-31.1202	-0.77	-22.333
0.04	12.8	0.04	26.5	0.06	25.7	0.06	25.7	0.01	7.7			-0.518254	-16.1482	-0.406667	-11.9555	-2.1	-27.2241	-2.65	-28.7236	-0.761667	-22.0332
0.05	18.8	0.12	35.1	0.17	39.4	0.16	37.6	0.04	9.4			-0.510317	-14.0291	-0.34	-8.83954	-2.00833	-21.4411	-2.56667	-23.9772	-0.736667	-21.4673
0.1	29.1	0.3	48.8	0.42	50.5	0.31	46.2	0.06	11.1			-0.470635	-10.3949	-0.19	-3.89153	-1.8	-16.7907	-2.44167	-20.5634	-0.72	-20.9013
0.16	34.2	0.36	50.5	0.52	53.9	0.38	48.8	0.09	15.4			-0.423016	-8.59986	-0.14	-3.28407	-1.71667	-15.3742	-2.38333	-19.5367	-0.695	-19.4697
0.21	39.4	0.42	53.9	0.59	55.6	0.94	59.9	0.12	24.8			-0.383333	-6.7702	-0.09	-2.06153	-1.65833	-14.6706	-1.91667	-15.217	-0.67	-16.3402
0.21	39.4	0.51	58.2	0.7	58.2	1.52	65.9	0.15	30.8			-0.383333	-6.7702	-0.015	-0.519467	-1.56667	-13.5967	-1.43333	-12.9571	-0.645	-14.3443
0.29	45.3	0.57	62.4	0.78	64.2	2.09	78.7	0.18	35.9			-0.319841	-4.699	0.035	0.989625	-1.5	-11.088	-0.958333	-8.04222	-0.62	-12.649
0.36	48.8	0.65	113.8	0.88	70.1	2.56	89.8	0.24	41.1			-0.264286	-3.4747	0.101667	19.5558	-1.41667	-8.62932	-0.566667	-3.81095	-0.57	-10.9245
0.47	44.5	0.71	148	0.95	72.7	2.67	90.7	0.27	42.8			-0.176984	-5.0037	0.151667	31.893	-1.35833	-7.55349	-0.475	-3.49021	-0.545	-10.3623
0.53	53.9	0.8	183.1	1.06	75.3	2.74	93.2	0.33	48.8			-0.129365	-1.70355	0.226667	44.5274	-1.26667	-6.4891	-0.416667	-2.53232	-0.495	-8.37411
0.62	55.6	0.87	204.5	1.13	78.7	2.85	94.1	0.38	50.5			-0.0579365	-1.1195	0.285	52.2124	-1.20833	-5.08044	-0.325	-2.21329	-0.453333	-7.8156
0.69	57.3	0.96	231	1.24	79.6	2.93	95.8	0.45	54.7			-0.00238095	-0.533073	0.36	61.7145	-1.11667	-4.7325	-0.258333	-1.57323	-0.395	-6.42988
0.79	102.7	1.03	247.2	1.32	81.3	3.04	95.8	0.5	57.3			0.0769841	15.3928	0.418333	67.5058	-1.05	-4.0419	-0.166667	-1.60696	-0.353333	-5.57386
0.88	132.6	1.13	272	1.43	82.1	3.11	96.7	0.57	60.7			0.148413	25.8584	0.501667	76.3643	-0.958333	-3.73736	-0.108333	-1.27733	-0.295	-4.45624
0.99	175.4	1.2	286.6	1.51	83	3.22	97.5	0.63	64.2			0.235714	40.822	0.56	81.5634	-0.891667	-3.38316	-0.0166667	-0.999573	-0.245	-3.30502
1.08	201.9	1.3	307.1	1.62	83	3.29	100.1	0.71	68.4			0.307143	50.0611	0.643333	88.852	-0.8	-3.41408	0.0416667	-0.00865395	-0.178333	-1.92648
1.19	242.1	1.37	320.8	1.7	83	3.41	118.1	0.77	71			0.394444	64.0689	0.701667	93.7132	-0.733333	-3.43657	0.141667	6.95742	-0.128333	-1.07598
1.27	266	1.47	341.3	1.81	85.5	3.48	152.3	0.87	72.7			0.457937	72.3742	0.785	100.982	-0.641667	-2.42435	0.2	20.2319	-0.045	-0.532122
1.38	297.7	1.54	355	1.89	85.5	3.59	200.2	0.93	74.4			0.545238	83.3699	0.843333	105.829	-0.575	-2.44751	0.291667	38.7905	0.005	0.0187705
1.46	317.4	1.65	373.8	2.01	86.4	3.67	226.7	1.03	90.7			0.60873	90.1829	0.935	112.457	-0.475	-2.10734	0.358333	49.0294	0.0883333	5.38821
1.57	345.6	1.71	387.5	2.09	87.3	3.77	259.2	1.09	124			0.696032	99.9244	0.985	117.302	-0.408333	-1.75608	0.441667	61.5664	0.138333	16.3784
1.64	363.6	1.83	407.2	2.21	87.3	3.84	280.6	1.2	160			0.751587	106.133	1.085	124.221	-0.308333	-1.79156	0.5	69.8065	0.23	28.2284
1.75	388.4	1.9	419.2	2.28	88.1	3.95	308	1.27	181.4			0.838889	114.661	1.14333	128.432	-0.25	-1.47972	0.591667	80.3228	0.288333	35.2603
1.83	405.5	2.02	436.3	2.4	89	4.02	326.8	1.38	209.6			0.902381	120.528	1.24333	134.399	-0.15	-1.1418	0.65	87.5329	0.38	44.5046
1.94	430.3	2.09	448.3	2.47	89	4.12	354.2	1.45	226.7			0.989683	129.03	1.30167	138.598	-0.0916667	-1.1629	0.733333	98.0285	0.438333	50.1001
2.02	445.7	2.2	465.4	2.59	91.5	4.19	371.3	1.56	251.5			1.05317	134.286	1.39333	144.559	0.00833333	-0.162531	0.791667	104.561	0.53	58.1981
2.13	467.9	2.27	476.5	2.66	95	4.3	395.2	1.64	268.6			1.14048	141.859	1.45167	148.425	0.0666667	1.2661	0.883333	113.662	0.596667	63.7704
2.21	481.6	2.39	492.7	2.78	142	4.37	410.6	1.75	293.4			1.20397	146.509	1.55167	154.033	0.166667	20.6843	0.941667	119.519	0.688333	71.8437
2.32	501.3	2.47	503	2.85	171.1	4.48	434.6	1.82	308			1.29127	153.192	1.61833	157.587	0.225	32.6903	1.03333	128.632	0.746667	76.5853
2.4	514.1	2.58	517.5	2.97	203.6	4.56	451.7	1.93	331.1			1.35476	157.515	1.71	162.587	0.325	46.054	1.1	135.112	0.838333	84.0771
2.52	532.1	2.65	527	3.04	223.3	4.67	473.1	2.01	346.5			1.45	163.573	1.76833	165.86	0.383333	54.1437	1.19167	143.194	0.905	89.0579
2.59	542.3	2.76	540.6	3.16	249.8	4.74	487.6	2.12	368.7			1.50556	166.997	1.86	170.525	0.483333	64.9891	1.25	148.669	0.996667	96.2317
2.71	556.9	2.84	550	3.24	266	4.86	508.1	2.2	382.4			1.60079	171.861	1.92667	173.737	0.55	71.6025	1.35	156.364	1.06333	100.64
2.79	566.3	2.96	563.7	3.36	288.3	4.93	521.8	2.31	402.9			1.66429	174.983	2.02667	178.406	0.65	80.6822	1.40833	161.515	1.155	107.236
2.9	580	3.03	570.6	3.44	302.8	5.05	541.5	2.39	415.7			1.75159	179.536	2.085	180.738	0.716667	86.5743	1.50833	168.877	1.22167	111.335
2.97	586.8	3.15	583.4	3.55	323.4	5.13	553.5	2.5	437.1			1.80714	181.767	2.185	185.073	0.808333	94.9356	1.575	173.342	1.31333	118.205
3.08	598.8	3.23	591.1	3.63	335.3	5.24	570.6	2.57	450.8			1.89444	185.72	2.25167	187.663	0.875	99.74	1.66667	179.701	1.37167	122.597
3.16	604.8	3.35	602.2	3.74	353.3	5.31	581.7	2.68	467.9			1.95794	187.652	2.35167	191.382	0.966667	107.008	1.725	183.825	1.46333	128.043
3.27	614.2	3.43	610.8	3.82	365.3	5.42	598	2.76	478.2			2.04524	190.698	2.41833	194.281	1.03333	111.838	1.81667	189.859	1.53	131.301
3.34	621	3.55	621	3.93	381.5	5.49	608.2	2.87	495.3			2.10079	192.916	2.51833	197.669	1.125	118.345	1.875	193.626	1.62167	136.731
3.44	630.5	3.62	628.7	4.01	392.6	5.61	622.8	2.94	506.4			2.18016	196.005	2.57667	200.26	1.19167	122.79	1.975	198.971	1.68	140.252
3.52	636.4	3.75	637.3	4.11	407.2	5.69	631.3	3.05	521.8			2.24365	197.888	2.685	203.054	1.275	128.636	2.04167	202.057	1.77167	145.112
3.63	644.1	3.83	643.3	4.19	416.6	5.8	645	3.12	532.9			2.33095	200.332	2.75167	205.019	1.34167	132.372	2.13333	207.062	1.83	148.623
3.7	648.4	3.94	651.8	4.3	430.3	5.88	653.6	3.22	548.3			2.38651	201.68	2.84333	207.805	1.43333	137.817	2.2	210.175	1.91333	153.482
3.81	655.3	4.02	657	4.37	438.8	5.99	666.4	3.3	556.9			2.47381	203.842	2.91	209.482	1.49167	141.188	2.29167	214.82	1.98	156.157
3.88	659.5	4.14	666.4	4.48	451.7	6.07	674.9	3.4	571.4			2.52937	205.15	3.01	212.555	1.58333	146.291	2.35833	217.885	2.06333	160.711
3.99	666.4	4.21	672.4	4.55	459.4	6.19	687.8	3.48	580			2.61667	207.306	3.06833	214.527	1.64167	149.325	2.45833	222.531	2.13	163.376
4.06	671.5	4.33	679.2	4.66	470.5	6.26	694.6	3.58	592			2.67222	208.918	3.16833	216.677	1.73333	153.679	2.51667	224.961	2.21333	167.107
4.16	677.5	4.41	684.4	4.73	478.2	6.38	704.9	3.65	599.7			2.75159	210.778	3.235	218.342	1.79167	156.704	2.61667	228.604	2.27167	169.489
4.23	680.9	4.52	691.2	4.84	488.5	6.46	710.9	3.76	609.9			2.80714	211.804	3.32667	220.505	1.88333	160.718	2.68333	230.7	2.36333	172.611
4.34	686.1	4.6	694.6	4.91	495.3	6.57	721.1	3.83	615.9			2.89444	213.366	3.39333	221.534	1.94167	163.368	2.775	234.316	2.42167	174.436
4.41	690.3	4.71	701.5	5.01	503.9	6.65	727.1	3.94	626.2			2.95	214.662	3.485	223.725	2.025	166.695	2.84167	236.404	2.51333	177.581
4.52	694.6	4.79	706.6	5.08	509	6.76	735.7	4.01	633			3.0373	215.912	3.55167	225.344	2.08333	168.647	2.93333	239.402	2.57167	179.658
4.6	698	4.9	712.6	5.19	517.5	6.84	740.8	4.11	643.3			3.10079	216.912	3.64333	227.213	2.175	171.907	3	241.143	2.655	182.81
4.71	703.2	4.97	716	5.25	523.5	6.96	749.4	4.18	649.3			3.1881	218.464	3.70167	228.255	2.225	174.235	3.1	244.107	2.71333	184.624
4.79	706.6	5.08	722	5.35	531.2	7.04	754.5	4.29	657.8			3.25159	219.46	3.79333	230.117	2.30833	177.179	3.16667	245.841	2.805	187.17
4.89	711.7	5.16	724.6	5.42	536.4	7.15	762.2	4.36	663			3.33095	220.992	3.86	230.855	2.36667	179.159	3.25833	248.479	2.86333	188.72
4.97	714.3	5.27	730.5	5.52	544.1	7.23	768.2	4.46	671.5			3.39444	221.713	3.95167	232.677	2.45	182.093	3.325	250.546	2.94667	191.276
5.09	719.4	5.35	734	5.59	548.3	7.34	775.9	4.54	677.5			3.48968	223.2	4.01833	233.725	2.50833	183.663	3.41667	253.175	3.01333	193.06
5.17	721.1	5.45	738.2	5.69	554.3	7.42	781	4.64	684.4			3.55317	223.613	4.10167	234.971	2.59167	185.902	3.48333	254.895	3.09667	195.094
5.28	726.3	5.52	741.7	5.75	557.7	7.54	788.7	4.72	689.5			3.64048	225.149	4.16	236.036	2.64167	187.163	3.58333	257.49	3.16333	196.584
5.35	728.8	5.63	745.9	5.86	563.7	7.62	793	4.83	696.3			3.69603	225.851	4.25167	237.257	2.73333	189.376	3.65	258.903	3.255	198.561
5.47	734	5.7	749.4	5.92	568.9	7.73	799.8	4.91	700.6			3.79127	227.361	4.31	238.319	2.78333	191.359	3.74167	261.176	3.32167	199.79
5.55	736.5	5.8	753.6	6.02	574	7.81	804.1	5.01	708.3			3.85476	228.039	4.39333	239.556	2.86667	193.222	3.80833	262.584	3.405	202.067
5.66	740.8	5.88	756.2	6.09	578.3	7.91	811	5.09	712.6			3.94206	229.261	4.46	240.281	2.925	194.817	3.89167	264.912	3.47167	203.291
5.74	744.2	5.99	760.5	6.19	582.6	7.99	815.2	5.2	719.4			4.00556	230.239	4.55167	241.527	3.00833	196.352	3.95833	266.278	3.56333	205.255
5.85	748.5	6.06	763.1	6.26	586.8	8.1	821.2	5.28	723.7			4.09286	231.456	4.61	242.271	3.06667	197.903	4.05	268.235	3.63	206.474
5.93	751.1	6.17	767.3	6.36	591.1	8.18	825.5	5.39	729.7			4.15635	232.162	4.70167	243.478	3.15	199.432	4.11667	269.633	3.72167	208.176
6.05	754.5	6.24	769.9	6.43	595.4	8.28	832.3	5.47	734			4.25159	233.051	4.76	244.22	3.20833	201.019	4.2	271.909	3.78833	209.391
6.13	757.1	6.35	773.3	6.53	600.5	8.36	834.9	5.59	740			4.31508	233.754	4.85167	245.146	3.29167	202.864	4.26667	272.666	3.88833	211.067
6.24	760.5	6.42	776.7	6.61	604.8	8.46	840	5.67	744.2			4.40238	234.66	4.91	246.161	3.35833	204.425	4.35	274.301	3.955	212.246
6.32	763.9	6.53	779.3	6.71	609.1	8.54	843.5	5.78	751.1			4.46587	235.629	5.00167	246.808	3.44167	205.943	4.41667	275.391	4.04667	214.222
6.44	768.2	6.6	782.7	6.79	613.4	8.65	849.5	5.86	754.5			4.56111	236.811	5.06	247.82	3.50833	207.5	4.50833	277.328	4.11333	215.142
6.51	770.8	6.71	786.1	6.89	617.6	8.72	853.7	5.98	759.6			4.61667	237.53	5.15167	248.738	3.59167	208.972	4.56667	278.701	4.21333	216.519
6.63	775	6.78	789.6	6.97	620.2	8.83	858	6.05	763.1			4.7119	238.674	5.21	249.781	3.65833	209.845	4.65833	279.999	4.27167	217.488
6.71	777.6	6.89	793	7.07	625.3	8.9	861.4	6.17	770.8			4.7754	239.368	5.30167	250.696	3.74167	211.672	4.71667	281.07	4.37167	219.684
6.83	781	6.97	797.3	7.15	627.9	9	865.7	6.25	773.3			4.87063	240.24	5.36833	251.987	3.80833	212.54	4.8	282.391	4.43833	220.311
6.9	783.6	7.08	800.7	7.26	632.2	9.07	869.1	6.36	779.3			4.92619	240.954	5.46	252.898	3.9	214.021	4.85833	283.458	4.53	221.983
7.02	787.9	7.15	804.1	7.32	634.7	9.17	874.3	6.44	782.7			5.02143	242.122	5.51833	253.9	3.95	214.889	4.94167	285.108	4.59667	222.891
7.1	790.4	7.27	807.5	7.43	639.9	9.23	876.8	6.56	787			5.08492	242.777	5.61833	254.783	4.04167	216.723	4.99167	285.866	4.69667	223.999
7.21	794.7	7.34	810.1	7.5	643.3	9.33	881.1	6.64	790.4			5.17222	243.963	5.67667	255.508	4.1	217.925	5.075	287.177	4.76333	224.905
7.29	797.3	7.46	814.4	7.61	647.6	9.4	884.5	6.76	796.4			5.23571	244.649	5.77667	256.695	4.19167	219.395	5.13333	288.238	4.86333	226.544
7.41	800.7	7.54	816.1	7.68	651	9.51	886.2	6.84	799			5.33095	245.508	5.84333	257.086	4.25	220.592	5.225	288.555	4.93	227.193
7.49	802.4	7.65	819.5	7.79	657	9.58	888.8	6.96	804.1			5.39444	245.892	5.935	257.985	4.34167	222.732	5.28333	289.317	5.03	228.543
7.6	806.7	7.73	822.9	7.87	658.7	9.67	893.1	7.04	806.7			5.48175	247.07	6.00167	258.953	4.40833	223.228	5.35833	290.648	5.09667	229.189
7.68	808.4	7.84	826.4	7.98	663	9.75	895.6	7.16	811			5.54524	247.451	6.09333	259.882	4.5	224.687	5.425	291.341	5.19667	230.283
7.8	812.7	7.92	828.9	8.05	666.4	9.85	899.9	7.24	815.2			5.64048	248.601	6.16	260.541	4.55833	225.877	5.50833	292.639	5.26333	231.429
7.87	815.2	8.03	833.2	8.17	669.8	9.93	900.8	7.36	820.4			5.69603	249.268	6.25167	261.738	4.65833	226.951	5.575	292.74	5.36333	232.799
7.99	817.8	8.11	834.9	8.24	672.4	10.03	905.9	7.44	823.8			5.79127	249.852	6.31833	262.122	4.71667	227.821	5.65833	294.329	5.43	233.69
8.07	821.2	8.22	839.2	8.35	676.7	10.11	906.8	7.55	828.1			5.85476	250.791	6.41	263.314	4.80833	229.269	5.725	294.428	5.52167	234.796
8.18	823.8	8.3	842.6	8.42	679.2	10.22	910.2	7.63	830.6			5.94206	251.394	6.47667	264.273	4.86667	230.096	5.81667	295.357	5.58833	235.401
8.26	827.2	8.42	845.2	8.54	683.5	10.29	912.8	7.74	834.9			6.00556	252.33	6.57667	264.86	4.96667	231.516	5.875	296.108	5.68	236.502
8.37	830.6	8.5	848.6	8.61	686.9	10.39	917	7.82	837.5			6.09286	253.194	6.64333	265.815	5.025	232.694	5.95833	297.356	5.74667	237.137
8.44	833.2	8.61	852.9	8.72	692.1	10.47	919.6	7.93	841.8			6.14841	253.886	6.735	266.998	5.11667	234.486	6.025	298.075	5.83833	238.234
8.55	837.5	8.7	854.6	8.8	695.5	10.57	922.2	8	845.2			6.23571	255.043	6.81	267.35	5.18333	235.637	6.10833	298.733	5.89667	239.138
8.63	840	8.81	858	8.91	700.6	10.65	925.6	8.12	849.5			6.29921	255.676	6.90167	268.225	5.275	237.383	6.175	299.741	5.99667	240.207
8.74	842.6	8.89	860.6	8.98	704.9	10.75	929	8.19	852			6.38651	256.269	6.96833	268.903	5.33333	238.907	6.25833	300.688	6.055	240.828
8.81	842.6	9.01	864	9.09	709.2	10.82	930.7	8.3	855.4			6.44206	256.102	7.06833	269.749	5.425	240.333	6.31667	301.101	6.14667	241.636
8.92	846	9.09	867.4	9.16	711.7	10.93	933.3	8.38	858.9			6.52937	256.956	7.135	270.694	5.48333	241.145	6.40833	301.722	6.21333	242.542
8.99	847.7	9.2	871.7	9.27	716	11	935.9	8.49	862.3			6.58492	257.346	7.22667	271.864	5.575	242.566	6.46667	302.462	6.305	243.347
9.1	851.2	9.28	874.3	9.35	717.7	11.11	939.3	8.56	864			6.67222	258.229	7.29333	272.536	5.64167	243.038	6.55833	303.372	6.36333	243.714
9.17	852.9	9.39	878.5	9.46	721.1	11.19	940.1	8.68	868.3			6.72778	258.618	7.385	273.668	5.73333	244.101	6.625	303.423	6.46333	244.771
9.27	855.4	9.47	882	9.52	724.6	11.3	943.6	8.75	870			6.80714	259.194	7.45167	274.639	5.78333	245.323	6.71667	304.365	6.52167	245.136
9.34	856.3	9.59	885.4	9.63	727.1	11.37	946.1	8.85	872.5			6.8627	259.319	7.55167	275.472	5.875	246.03	6.775	305.063	6.605	245.678
9.45	858	9.66	887.1	9.7	731.4	11.48	947.8	8.92	874.3			6.95	259.608	7.61	275.862	5.93333	247.537	6.86667	305.348	6.66333	246.073
9.52	860.6	9.78	890.5	9.8	734	11.55	950.4	9.03	876.8			7.00556	260.287	7.71	276.692	6.01667	248.304	6.925	306.079	6.755	246.589
9.63	864.8	9.86	893.1	9.87	737.4	11.66	953.8	9.1	879.4			7.09286	261.39	7.77667	277.355	6.075	249.456	7.01667	306.978	6.81333	247.229
9.69	866.6	9.97	895.6	9.97	740.8	11.74	955.5	9.2	882.8			7.14048	261.83	7.86833	277.905	6.15833	250.531	7.08333	307.35	6.89667	248.045
9.8	869.1	10.04	897.4	10.04	743.4	11.85	958.9	9.27	884.5			7.22778	262.375	7.92667	278.325	6.21667	251.367	7.175	308.245	6.955	248.405
9.87	870.8	10.15	901.6	10.14	747.7	11.92	960.7	9.38	887.1			7.28333	262.756	8.01833	279.44	6.3	252.789	7.23333	308.681	7.04667	248.947
9.98	872.5	10.22	903.3	10.21	750.2	12.03	964.1	9.45	889.7			7.37063	263.038	8.07667	279.824	6.35833	253.583	7.325	309.572	7.105	249.583
10.06	874.3	10.33	905.9	10.31	752.8	12.1	965.8	9.55	891.4			7.43413	263.425	8.16833	280.401	6.44167	254.339	7.38333	309.971	7.18833	249.869
10.17	876	10.41	907.6	10.38	754.5	12.22	969.2	9.63	893.1			7.52143	263.705	8.235	280.757	6.5	254.821	7.48333	310.827	7.255	250.202
10.24	877.7	10.51	910.2	10.47	757.1	12.29	971.8	9.73	895.6			7.57698	264.084	8.31833	281.359	6.575	255.599	7.54167	311.548	7.33833	250.732
10.34	879.4	10.58	911.9	10.54	758.8	12.4	972.6	9.79	897.4			7.65635	264.386	8.37667	281.739	6.63333	256.079	7.63333	311.494	7.38833	251.142
10.42	882	10.69	913.6	10.64	761.3	12.47	975.2	9.89	899.9			7.71984	265.03	8.46833	282.012	6.71667	256.79	7.69167	312.212	7.47167	251.67
10.53	883.7	10.76	915.3	10.7	762.2	12.58	978.6	9.96	903.3			7.80714	265.306	8.52667	282.391	6.76667	256.984	7.78333	313.092	7.53	252.545
10.6	884.5	10.86	917	10.8	765.6	12.65	981.2	10.07	906.8			7.8627	265.389	8.61	282.689	6.85	258.041	7.84167	313.808	7.62167	253.353
10.71	887.9	10.93	919.6	10.86	767.3	12.76	985.5	10.14	907.6			7.95	266.213	8.66833	283.364	6.9	258.543	7.93333	315.007	7.68	253.429
10.78	889.7	11.04	922.2	10.96	769.9	12.83	988	10.25	910.2			8.00556	266.619	8.76	283.932	6.98333	259.287	7.99167	315.684	7.77167	253.958
10.89	892.2	11.11	923.9	11.03	771.6	12.94	991.5	10.32	911.9			8.09286	267.148	8.81833	284.307	7.04167	259.761	8.08333	316.591	7.83	254.308
10.96	893.9	11.21	925.6	11.12	775.9	13.01	994	10.43	915.3			8.14841	267.52	8.90167	284.601	7.11667	261.184	8.14167	317.265	7.92167	255.08
11.08	896.5	11.28	926.4	11.19	777.6	13.12	996.6	10.51	917			8.24365	268.054	8.96	284.677	7.175	261.655	8.23333	317.846	7.98833	255.404
11.15	898.2	11.38	929	11.29	780.2	13.19	999.2	10.62	919.6			8.29921	268.424	9.04333	285.266	7.25833	262.393	8.29167	318.553	8.08	255.928
11.26	901.6	11.45	929.9	11.36	781.9	13.3	1003.4	10.69	920.5			8.38651	269.238	9.10167	285.374	7.31667	262.863	8.38333	319.703	8.13833	256.03
11.33	902.5	11.55	932.4	11.46	784.4	13.37	1005.1	10.81	923.9			8.44206	269.348	9.185	285.928	7.4	263.559	8.44167	320.086	8.23833	256.771
11.44	904.2	11.62	934.1	11.53	785.3	13.48	1006.9	10.88	926.4			8.52937	269.614	9.24333	286.299	7.45833	263.719	8.53333	320.374	8.29667	257.36
11.52	906.8	11.72	935.9	11.63	787.9	13.55	1007.7	10.99	931.6			8.59286	270.243	9.32667	286.62	7.54167	264.452	8.59167	320.434	8.38833	258.669
11.63	908.5	11.79	936.7	11.71	789.6	13.65	1009.4	11.07	933.3			8.68016	270.506	9.385	286.693	7.60833	264.891	8.675	320.717	8.455	258.987
11.7	910.2	11.89	941	11.81	793	13.72	1012	11.18	935.9			8.73571	270.871	9.46833	287.835	7.69167	265.927	8.73333	321.417	8.54667	259.502
11.81	912.8	11.96	941.8	11.88	794.7	13.82	1015.4	11.25	936.7			8.82302	271.42	9.52667	287.906	7.75	266.39	8.81667	322.303	8.605	259.57
11.88	913.6	12.07	944.4	11.99	798.1	13.88	1016.3	11.36	940.1			8.87857	271.495	9.61833	288.459	7.84167	267.395	8.86667	322.428	8.69667	260.326
12	916.2	12.14	946.1	12.06	799	13.99	1019.7	11.44	941.8			8.97381	272.016	9.67667	288.824	7.9	267.55	8.95833	323.278	8.76333	260.64
12.07	919.6	12.24	947.8	12.16	802.4	14.05	1019.7	11.55	945.3			9.02937	272.92	9.76	289.106	7.98333	268.579	9.00833	323.083	8.855	261.423
12.18	921.3	12.31	948.7	12.23	804.1	14.15	1024	11.62	947			9.11667	273.176	9.81833	289.208	8.04167	269.038	9.09167	324.282	8.91333	261.76
12.26	923	12.42	952.1	12.34	806.7	14.22	1024.8	11.74	950.4			9.18016	273.509	9.91	290.018	8.13333	269.731	9.15	324.336	9.01333	262.484
12.37	924.7	12.49	953.8	12.41	809.2	14.31	1029.1	11.81	953			9.26746	273.764	9.96833	290.38	8.19167	270.493	9.225	325.564	9.07167	263.092
12.45	925.6	12.59	956.4	12.52	811.8	14.38	1029.1	11.93	955.5			9.33095	273.841	10.0517	290.952	8.28333	271.182	9.28333	325.334	9.17167	263.541
12.55	927.3	12.67	958.1	12.59	814.4	14.48	1030.8	12	956.4			9.41032	274.12	10.1183	291.285	8.34167	271.98	9.36667	325.605	9.23	263.634
12.62	929	12.78	960.7	12.69	818.7	14.55	1030.8	12.11	959.8			9.46587	274.476	10.21	291.827	8.425	273.339	9.425	325.375	9.32167	264.377
12.74	931.6	12.85	961.5	12.77	819.5	14.65	1031.7	12.19	962.4			9.56111	274.986	10.2683	291.892	8.49167	273.422	9.50833	325.362	9.38833	264.954
12.81	933.3	12.96	963.2	12.88	822.9	14.71	1031.7	12.3	964.1			9.61667	275.341	10.36	292.138	8.58333	274.408	9.55833	325.164	9.48	265.183
12.92	935.9	13.03	964.1	12.95	823.8	14.82	1033.4	12.38	964.9			9.70397	275.875	10.4183	292.235	8.64167	274.554	9.65	325.401	9.54667	265.217
12.98	936.7	13.14	966.6	13.05	827.2	14.89	1034.2	12.49	967.5			9.75159	275.969	10.51	292.74	8.725	275.564	9.70833	325.451	9.63833	265.715
13.1	940.1	13.21	967.5	13.13	828.9	14.99	1036.8	12.56	970.1			9.84683	276.727	10.5683	292.836	8.79167	275.984	9.79167	326.035	9.69667	266.314
13.16	941.8	13.32	969.2	13.24	832.3	15.06	1037.6	12.67	972.6			9.89444	277.105	10.66	293.078	8.88333	276.962	9.85	326.085	9.78833	266.778
13.28	945.3	13.39	970.9	13.31	834.1	15.17	1039.4	12.75	974.3			9.98968	277.891	10.7183	293.433	8.94167	277.446	9.94167	326.352	9.855	267.079
13.35	947	13.5	973.5	13.42	836.6	15.24	1041.1	12.86	977.8			10.0452	278.241	10.81	293.965	9.03333	278.08	10	326.716	9.94667	267.84
13.46	948.7	13.57	974.3	13.5	840	15.35	1041.9	12.93	980.3			10.1325	278.482	10.8683	294.026	9.1	279.137	10.0917	326.631	10.005	268.405
13.53	950.4	13.68	977.8	13.61	843.5	15.41	1044.5	13.04	982.9			10.1881	278.83	10.96	294.847	9.19167	280.145	10.1417	327.342	10.0967	268.894
13.64	952.1	13.75	979.5	13.68	846	15.52	1046.2	13.11	984.6			10.2754	279.07	11.0183	295.198	9.25	280.888	10.2333	327.57	10.155	269.218
13.71	953.8	13.86	982	13.79	849.5	15.59	1047.1	13.22	985.5			10.331	279.416	11.11	295.692	9.34167	281.891	10.2917	327.651	10.2467	269.197
13.81	955.5	13.94	983.8	13.87	852	15.7	1049.6	13.29	988			10.4103	279.681	11.1767	296.045	9.40833	282.602	10.3833	328.157	10.305	269.758
13.88	956.4	14.05	985.5	13.98	854.6	15.77	1049.6	13.39	990.6			10.4659	279.775	11.2683	296.279	9.5	283.262	10.4417	327.922	10.3883	270.268
13.98	958.1	14.13	987.2	14.05	856.3	15.87	1051.3	13.47	991.5			10.5452	280.038	11.335	296.598	9.55833	283.698	10.525	328.18	10.455	270.325
14.05	959.8	14.24	988.9	14.16	858.9	15.94	1052.2	13.58	994			10.6008	280.381	11.4267	296.829	9.65	284.355	10.5833	328.258	10.5467	270.777
14.15	961.5	14.32	990.6	14.23	861.4	16.05	1053.9	13.65	995.7			10.6802	280.643	11.4933	297.146	9.70833	285.09	10.675	328.481	10.605	271.096
14.22	963.2	14.42	994	14.34	864	16.12	1055.6	13.75	998.3			10.7357	280.985	11.5767	297.951	9.8	285.743	10.7333	328.837	10.6883	271.602
14.32	964.9	14.5	995.7	14.4	866.6	16.23	1057.3	13.81	1000			10.8151	281.244	11.6433	298.266	9.85	286.542	10.825	329.057	10.7383	271.946
14.39	965.8	14.61	999.2	14.51	870.8	16.3	1058.2	13.92	1002.6			10.8706	281.335	11.735	299.071	9.94167	287.791	10.8833	329.133	10.83	272.423
14.49	967.5	14.68	999.2	14.58	872.5	16.41	1059	13.99	1003.4			10.95	281.593	11.7933	298.868	10	288.22	10.975	329.039	10.8883	272.473
14.56	968.4	14.79	1001.7	14.68	876	16.48	1060.7	14.09	1006			11.0056	281.683	11.885	299.349	10.0833	289.232	11.0333	329.392	10.9717	272.974
14.66	970.9	14.86	1003.4	14.75	877.7	16.59	1062.5	14.15	1008.6			11.0849	282.189	11.9433	299.69	10.1417	289.659	11.125	329.643	11.0217	273.582
14.73	970.9	14.97	1006	14.86	881.1	16.66	1064.2	14.25	1011.1			11.1405	281.997	12.035	300.2	10.2333	290.601	11.1833	329.995	11.105	274.051
14.83	974.3	15.05	1007.7	14.92	881.1	16.77	1065	14.32	1012			11.2198	282.781	12.1017	300.51	10.2833	290.422	11.275	329.897	11.1633	274.128
14.9	975.2	15.15	1009.4	15.03	885.4	16.84	1065.9	14.42	1013.7			11.2754	282.868	12.185	300.76	10.375	291.695	11.3333	329.97	11.2467	274.36
15	976.1	15.22	1011.1	15.09	887.1	16.95	1065.9	14.49	1014.6			11.3548	282.872	12.2433	301.097	10.425	292.148	11.425	329.595	11.305	274.436
15.07	979.5	15.32	1012	15.19	889.7	17.02	1066.7	14.59	1016.3			11.4103	283.736	12.3267	301.09	10.5083	292.815	11.4833	329.632	11.3883	274.666
15.17	981.2	15.39	1012.8	15.26	891.4	17.13	1067.6	14.66	1017.1			11.4897	283.987	12.385	301.139	10.5667	293.235	11.575	329.568	11.4467	274.711
15.25	982	15.5	1014.6	15.36	893.9	17.2	1068.4	14.76	1019.7			11.5532	284.013	12.4767	301.388	10.65	293.862	11.6333	329.604	11.53	275.205
15.35	982.9	15.57	1015.4	15.42	895.6	17.31	1070.2	14.83	1020.5			11.6325	284.015	12.535	301.436	10.7	294.311	11.725	329.849	11.5883	275.249
15.42	983.8	15.67	1018.8	15.52	897.4	17.38	1071.9	14.93	1021.4			11.6881	284.099	12.6183	302.221	10.7833	294.675	11.7833	330.194	11.6717	275.241
15.53	985.5	15.74	1019.7	15.59	898.2	17.49	1073.6	15	1023.1			11.7754	284.319	12.6767	302.3	10.8417	294.759	11.875	330.402	11.73	275.549
15.6	987.2	15.85	1020.5	15.69	900.8	17.56	1075.3	15.1	1025.7			11.831	284.65	12.7683	302.228	10.925	295.418	11.9333	330.746	11.8133	276.039
15.7	988.9	15.91	1021.4	15.75	900.8	17.67	1077	15.17	1026.5			11.9103	284.896	12.8183	302.335	10.975	295.234	12.025	330.951	11.8717	276.081
15.78	989.7	16.01	1022.3	15.85	903.3	17.74	1077.9	15.27	1029.1			11.9738	284.919	12.9017	302.323	11.0583	295.854	12.0833	331.019	11.955	276.569
15.89	990.6	16.08	1024	15.92	904.2	17.85	1080.4	15.34	1029.1			12.0611	284.889	12.96	302.654	11.1167	295.972	12.175	331.497	12.0133	276.376
15.95	992.3	16.18	1024	16.01	907.6	17.92	1081.3	15.45	1030.8			12.1087	285.245	13.0433	302.356	11.1917	296.951	12.2333	331.563	12.105	276.571
16.06	992.3	16.24	1024.8	16.08	908.5	18.03	1083	15.52	1031.7			12.196	284.937	13.0933	302.43	11.25	297.068	12.325	331.765	12.1633	276.642
16.13	993.2	16.35	1026.5	16.18	910.2	18.1	1083.8	15.62	1035.1			12.2516	285.017	13.185	302.64	11.3333	297.387	12.3833	331.796	12.2467	277.358
16.23	994	16.41	1027.4	16.25	912.8	18.2	1084.7	15.69	1035.9			12.331	284.983	13.235	302.745	11.3917	298.129	12.4667	331.757	12.305	277.398
16.31	995.7	16.51	1029.1	16.35	914.5	18.27	1086.4	15.8	1037.6			12.3944	285.28	13.3183	302.982	11.475	298.446	12.525	332.094	12.3967	277.589
16.41	999.2	16.58	1029.1	16.42	915.3	18.38	1087.3	15.87	1039.4			12.4738	286.073	13.3767	302.773	11.5333	298.523	12.6167	332.019	12.455	277.92
16.48	1000	16.68	1031.7	16.52	918.7	18.45	1088.1	15.98	1040.2			12.5294	286.121	13.46	303.292	11.6167	299.462	12.675	332.048	12.5467	277.847
16.59	1000.9	16.75	1033.4	16.59	919.6	18.55	1089.8	16.06	1041.1			12.6167	286.086	13.5183	303.617	11.675	299.575	12.7583	332.279	12.6133	277.887
16.67	1001.7	16.85	1034.2	16.69	922.2	18.61	1090.7	16.17	1043.6			12.6802	286.104	13.6017	303.568	11.7583	300.217	12.8083	332.376	12.705	278.307
16.77	1004.3	16.92	1035.1	16.76	924.7	18.72	1091.5	16.24	1045.3			12.7595	286.617	13.66	303.641	11.8167	300.915	12.9	332.264	12.7633	278.605
16.85	1005.1	17.02	1037.6	16.87	926.4	18.78	1092.4	16.35	1046.2			12.823	286.634	13.7433	304.125	11.9083	301.193	12.95	332.361	12.855	278.559
16.96	1007.7	17.09	1038.5	16.94	928.2	18.88	1093.3	16.42	1047.9			12.9103	287.116	13.8017	304.196	11.9667	301.632	13.0333	332.317	12.9133	278.856
17.03	1009.4	17.19	1039.4	17.04	929.9	18.95	1094.1	16.52	1050.5			12.9659	287.435	13.885	304.176	12.05	301.94	13.0917	332.343	12.9967	279.329
17.14	1012	17.26	1039.4	17.12	931.6	19.05	1095	16.6	1051.3			13.0532	287.914	13.9433	303.964	12.1167	302.309	13.175	332.298	13.0633	279.336
17.21	1012.8	17.36	1041.1	17.22	933.3	19.12	1096.7	16.7	1053.9			13.1087	287.958	14.0267	304.194	12.2	302.614	13.2333	332.629	13.1467	279.807
17.32	1014.6	17.43	1041.9	17.29	934.1	19.22	1096.7	16.78	1055.6			13.196	288.191	14.085	304.232	12.2583	302.684	13.3167	332.278	13.2133	280.073
17.39	1015.4	17.53	1045.3	17.39	936.7	19.28	1096.7	16.89	1057.3			13.2516	288.233	14.1683	304.992	12.3417	303.316	13.3667	332.067	13.305	280.253
17.5	1017.1	17.61	1046.2	17.46	938.4	19.38	1098.4	16.97	1058.2			13.3389	288.434	14.235	305.03	12.4	303.713	13.45	332.291	13.3717	280.287
17.57	1018.8	17.71	1047.9	17.57	941	19.45	1099.2	17.07	1059			13.3944	288.749	14.3183	305.256	12.4917	304.309	13.5083	332.315	13.455	280.235
17.68	1019.7	17.78	1048.8	17.64	942.7	19.55	1099.2	17.15	1059			13.4817	288.705	14.3767	305.323	12.55	304.704	13.5917	331.964	13.5217	280.009
17.74	1020.5	17.89	1049.6	17.75	945.3	19.61	1099.2	17.26	1061.6			13.5294	288.775	14.4683	305.237	12.6417	305.298	13.6417	331.752	13.6133	280.445
17.85	1020.5	17.96	1051.3	17.82	947	19.71	1099.2	17.33	1062.5			13.6167	288.458	14.5267	305.552	12.7	305.691	13.725	331.401	13.6717	280.506
17.93	1023.1	18.06	1052.2	17.93	949.5	19.78	1100.1	17.44	1065			13.6802	289.014	14.61	305.526	12.7917	306.244	13.7833	331.457	13.7633	280.911
18.03	1024	18.14	1053	18	952.1	19.88	1099.2	17.51	1065.9			13.7595	288.997	14.6767	305.53	12.85	306.962	13.8667	330.803	13.8217	280.97
18.1	1025.7	18.25	1053.9	18.11	953	19.95	1101	17.62	1068.4			13.8151	289.308	14.7683	305.473	12.9417	306.933	13.925	331.162	13.9133	281.374
18.21	1027.4	18.31	1055.6	18.19	954.7	20.06	1101.8	17.69	1070.2			13.9024	289.502	14.8183	305.816	13.0083	307.29	14.0167	331.043	13.9717	281.689
18.28	1026.5	18.42	1056.5	18.3	957.2	20.13	1101.8	17.8	1071.9			13.9579	289.027	14.91	305.757	13.1	307.837	14.075	330.796	14.0633	281.861
18.39	1027.4	18.49	1057.3	18.37	959.8	20.23	1101.8	17.87	1072.7			14.0452	288.979	14.9683	305.79	13.1583	308.549	14.1583	330.443	14.1217	281.89
18.46	1028.2	18.6	1059.9	18.48	961.5	20.31	1101	17.98	1075.3			14.1008	289.017	15.06	306.256	13.25	308.805	14.225	329.893	14.2133	282.317
18.56	1030.8	18.67	1060.7	18.56	962.4	20.41	1101.8	18.05	1077			14.1802	289.509			13.3167	308.869	14.3083	329.808	14.2717	282.601
18.63	1032.5	18.78	1062.5	18.67	964.9	20.48	1103.5	18.16	1077			14.2357	289.816			13.4083	309.411	14.3667	330.13	14.3633	282.285
18.73	1034.2	18.86	1062.5	18.74	967.5	20.59	1104.4	18.23	1077			14.3151	290.035			13.4667	310.118	14.4583	330.042	14.4217	282.084
18.8	1035.9	18.96	1065	18.85	970.9	20.66	1105.2	18.33	1079.6			14.3706	290.34			13.5583	310.98	14.5167	330.062	14.505	282.537
18.9	1035.9	19.04	1065.9	18.92	972.6	20.77	1105.2	18.4	1080.4			14.45	290.048			13.6167	311.361	14.6083	329.673	14.5633	282.563
18.97	1037.6	19.15	1068.4	19.03	975.2	20.83	1106.1	18.51	1081.3			14.5056	290.352			13.7083	311.931	14.6583	329.761	14.655	282.501
19.08	1038.5	19.22	1068.4	19.11	976.9	20.94	1106.1	18.57	1083			14.5929	290.299			13.775	312.277	14.75	329.372	14.705	282.811
19.14	1039.4	19.33	1070.2	19.21	979.5	21.01	1106.9	18.68	1083.8			14.6405	290.392			13.8583	312.878	14.8083	329.39	14.7967	282.72
19.24	1041.1	19.4	1070.2	19.28	981.2	21.12	1106.1	18.75	1084.7			14.7198	290.607			13.9167	313.254	14.9	328.734	14.855	282.773
19.31	1041.9	19.51	1071.9	19.39	984.6	21.19	1106.1	18.84	1085.6			14.7754	290.64			14.0083	314.105	14.9583	328.487	14.93	282.767
19.4	1041.9	19.58	1073.6	19.46	987.2	21.3	1106.9	18.91	1087.3			14.8468	290.374			14.0667	314.801	15.05	328.363	14.9883	283.045
19.47	1043.6	19.69	1075.3	19.57	989.7	21.36	1107.8	19.01	1089			14.9024	290.675			14.1583	315.326			15.0717	283.236
19.57	1046.2	19.76	1076.1	19.64	990.6	21.48	1108.7	19.08	1089.8			14.9817	291.155			14.2167	315.412
19.64	1047.1	19.87	1078.7	19.74	991.5	21.55	1108.7	19.18	1090.7			15.0373	291.216			14.3	315.398
19.74	1047.1	19.94	1080.4	19.81	994	21.66	1109.5	19.25	1090.7							14.3583	316.053
19.8	1047.9	20.05	1082.1	19.91	996.6	21.73	1110.4	19.35	1091.5							14.4417	316.642
19.91	1048.8	20.12	1083	19.98	998.3	21.84	1111.2	19.42	1092.4							14.5	317.01
19.97	1049.6	20.23	1083	20.08	1000.9	21.91	1111.2	19.51	1095.8							14.5833	317.596
20.08	1050.5	20.3	1083.8	20.15	1001.7	22.02	1111.2	19.58	1094.1							14.6417	317.643
20.15	1052.2	20.4	1083.8	20.25	1005.1	22.09	1111.2	19.68	1093.3							14.725	318.51
20.25	1053.9	20.47	1085.6	20.31	1007.7	22.19	1112.1	19.75	1094.1							14.775	319.228
20.32	1053.9	20.57	1085.6	20.41	1011.1	22.27	1112.1	19.85	1095							14.8583	320.091
20.43	1053.9	20.64	1085.6	20.48	1011.1	22.38	1112.9	19.91	1095.8							14.9167	319.851
20.5	1053.9	20.74	1087.3	20.58	1012	22.45	1113.8	20.01	1097.5							15	319.827
20.6	1055.6	20.81	1088.1	20.64	1012.8	22.56	1114.6	20.08	1099.2
20.67	1055.6	20.91	1089	20.74	1015.4	22.64	1115.5	20.18	1100.1
20.78	1056.5	20.98	1089	20.81	1017.1	22.75	1115.5	20.25	1101
20.85	1056.5	21.08	1090.7	20.91	1018.8	22.82	1115.5	20.35	1101.8
20.95	1057.3	21.14	1089.8	20.98	1019.7	22.93	1116.3	20.42	1102.7
21.02	1058.2	21.24	1091.5	21.08	1020.5	22.99	1117.2	20.53	1101.8
21.12	1059	21.31	1091.5	21.15	1021.4	23.1	1118.1	20.6	1102.7
21.19	1059	21.41	1093.3	21.24	1024	23.17	1118.9	20.7	1103.5
21.3	1060.7	21.48	1094.1	21.31	1024.8	23.27	1120.6	20.77	1105.2
21.37	1061.6	21.58	1093.3	21.41	1026.5	23.34	1120.6	20.88	1106.1
21.48	1062.5	21.65	1094.1	21.47	1027.4	23.44	1121.5	20.96	1106.9
21.55	1063.3	21.75	1093.3	21.57	1029.9	23.52	1122.3	21.06	1108.7
21.66	1063.3	21.81	1093.3	21.64	1031.7	23.61	1123.2	21.14	1108.7
21.73	1063.3	21.91	1094.1	21.75	1034.2	23.69	1124.9	21.24	1111.2
21.84	1065	21.98	1094.1	21.82	1035.1	23.78	1125.8	21.31	1112.9
21.91	1065.9	22.08	1095.8	21.93	1035.9	23.85	1126.6	21.42	1112.9
22.02	1067.6	22.15	1096.7	22	1037.6	23.95	1125.8	21.49	1114.6
22.09	1068.4	22.25	1096.7	22.1	1039.4	24.02	1125.8	21.6	1116.3
22.2	1070.2	22.32	1097.5	22.17	1040.2	24.12	1125.8	21.67	1115.5
22.27	1070.2	22.42	1097.5	22.28	1042.8	24.19	1124.9	21.78	1117.2
22.38	1071.9	22.49	1099.2	22.35	1043.6	24.28	1124.9	21.85	1117.2
22.45	1072.7	22.59	1099.2	22.46	1046.2	24.35	1124.9	21.96	1118.1
22.56	1073.6	22.66	1100.1	22.53	1047.9	24.45	1126.6	22.04	1118.1
22.63	1076.1	22.77	1101	22.64	1051.3	24.52	1126.6	22.14	1118.9
22.74	1077	22.84	1101.8	22.71	1053	24.61	1125.8	22.21	1118.9
22.81	1077	22.95	1102.7	22.82	1053.9	24.69	1125.8	22.32	1118.9
22.92	1077.9	23.02	1101.8	22.89	1055.6	24.79	1125.8	22.4	1119.8
22.99	1078.7	23.12	1104.4	23	1059	24.86	1125.8	22.5	1120.6
23.1	1080.4	23.19	1104.4	23.08	1059	24.96	1126.6	22.58	1120.6
23.17	1081.3	23.3	1104.4	23.19	1059.9	25.03	1126.6	22.69	1120.6
23.27	1081.3	23.37	1103.5	23.26	1059.9	25.14	1126.6	22.76	1120.6
23.35	1082.1	23.48	1103.5	23.37	1061.6	25.21	1124.9	22.87	1121.5
23.45	1084.7	23.55	1104.4	23.44	1063.3	25.32	1125.8	22.94	1121.5
23.52	1087.3	23.66	1104.4	23.56	1065	25.39	1125.8	23.05	1123.2
23.63	1088.1	23.74	1106.1	23.63	1066.7	25.49	1126.6	23.12	1123.2
23.69	1089	23.85	1106.9	23.74	1068.4	25.57	1128.3	23.22	1124.9
23.79	1089	23.92	1107.8	23.81	1071	25.68	1127.5	23.29	1124.9
23.87	1089.8	24.03	1107.8	23.92	1072.7	25.75	1126.6	23.39	1125.8
23.97	1091.5	24.1	1107.8	23.99	1074.4	25.85	1126.6	23.46	1125.8
24.03	1092.4	24.21	1107.8	24.1	1078.7	25.92	1126.6	23.57	1124.9
24.14	1093.3	24.29	1106.9	24.17	1079.6	26.03	1125.8	23.64	1124.9
24.2	1093.3	24.4	1108.7	24.28	1081.3	26.1	1124.9	23.74	1125.8
24.3	1095	24.47	1108.7	24.35	1082.1	26.21	1124.9	23.81	1125.8
24.37	1094.1	24.57	1110.4	24.45	1084.7			23.91	1127.5
24.47	1095	24.65	1111.2	24.53	1085.6			23.98	1127.5
24.54	1095.8	24.76	1112.9	24.63	1088.1			24.08	1126.6
24.64	1096.7	24.83	1112.9	24.7	1090.7			24.14	1126.6
24.7	1097.5	24.94	1113.8	24.8	1092.4			24.24	1127.5
24.8	1096.7	25.01	1112.9	24.87	1094.1			24.3	1127.5
24.87	1098.4	25.12	1113.8	24.97	1095			24.41	1126.6
24.98	1098.4	25.19	1113.8	25.04	1095.8			24.47	1126.6
25.04	1098.4	25.29	1113.8	25.14	1099.2			24.57	1126.6
25.15	1100.1	25.36	1115.5	25.2	1101			24.64	1126.6
25.22	1101	25.47	1114.6	25.31	1101.8			24.74	1125.8
25.33	1101	25.53	1114.6	25.37	1103.5			24.8	1125.8
25.4	1101.8	25.64	1112.9	25.47	1105.2			24.9	1126.6
25.5	1103.5	25.7	1112.9	25.54	1106.1			24.98	1124.9
25.57	1101.8	25.81	1112.1	25.64	1106.9			25.07	1126.6
25.67	1102.7	25.87	1112.1	25.7	1107.8			25.15	1128.3
25.75	1101.8	25.98	1112.9	25.8	1110.4			25.25	1128.3
25.85	1102.7	26.05	1112.1	25.87	1110.4			25.32	1128.3
25.92	1102.7	26.15	1111.2	25.97	1111.2			25.42	1128.3
26.02	1104.4	26.21	1112.1	26.03	1112.1			25.49	1128.3
26.09	1104.4	26.32	1111.2	26.13	1113.8			25.6	1129.2
		26.38	1111.2	26.2	1115.5			25.67	1130
		26.48	1110.4	26.3	1118.1			25.78	1129.2
		26.55	1110.4	26.37	1118.9			25.85	1129.2
		26.65	1111.2	26.46	1118.9			25.96	1129.2
				26.53	1118.9			26.03	1129.2
				26.63	1120.6			26.14	1128.3
				26.7	1121.5			26.21	1128.3
				26.81	1123.2			26.32	1127.5
				26.88	1124			26.39	1127.5
				26.99	1124.9			26.5	1128.3
				27.05	1125.8			26.57	1130
								26.68	1129.2
								26.75	1129.2
								26.86	1128.3
								26.94	1127.5
								27.04	1127.5
								27.12	1127.5
								27.23	1127.5
