# Supplementary material for: Effect of freeze‒thaw cycles on root–Soil composite mechanical properties and slope stability
Source: PLoS One. 2024 Apr 25;19(4):e0302409. doi: 10.1371/journal.pone.0302409 (PMC11045164; doi:10.1371/journal.pone.0302409)
Supplement: S1 File — (ZIP) [file pone.0302409.s001.zip › Original data/original data/三轴/200kpa/D6数据处理结果200.xlsx]

## Sheet: Sheet1
D8G0		D8G9		D8G7		D8G3		D8G5				D8G0		D8G9		D8G7		D8G3		D8G5
0	0	0	0	0	0	0	0	0	0			-1.4	-33.33	-1.2	-34.648	0	0	-3.9	-35.97	-2.4	-33.33
0.03	60.7	-0.01	58.2	0	12.8	0	16.3	0	7.7			-1.375	-11.0757	-1.20833	-10.975	0	4.26724	-3.9	-29.9925	-2.4	-30.5063
0.06	65	0	59	-0.01	13.7	0.03	22.2	0.06	20.5			-1.35	-9.50493	-1.2	-10.6515	-0.00833333	4.56764	-3.875	-27.8309	-2.35	-25.8159
0.18	70.1	0.11	64.2	0	13.7	0.13	38.5	0.17	34.2			-1.25	-7.66026	-1.10833	-8.5595	0	4.56728	-3.79167	-21.8661	-2.25833	-20.8054
0.25	75.3	0.21	71.9	0	13.7	0.21	46.2	0.21	38.5			-1.19167	-5.77155	-1.025	-5.4539	0	4.56728	-3.725	-19.0562	-2.225	-19.2352
0.32	80.4	0.28	73.6	0	19.7	0.28	49.6	0.32	43.6			-1.13333	-3.92155	-0.966667	-4.7804	0	6.56754	-3.66667	-17.8217	-2.13333	-17.3821
0.39	85.5	0.36	73.6	0	24.8	0.63	59	0.35	45.3			-1.075	-2.07364	-0.9	-4.79955	0	8.26777	-3.375	-14.4428	-2.10833	-16.7643
0.47	87.3	0.46	72.7	0	30.8	0.7	60.7	0.43	47.9			-1.00833	-1.43611	-0.816667	-5.1882	0	10.268	-3.31667	-13.835	-2.04167	-15.8248
0.58	88.1	0.53	71.9	-0.01	39.4	0.78	62.4	0.54	50.5			-0.916667	-1.17227	-0.758333	-5.52876	-0.00833333	13.1361	-3.25	-13.2297	-1.95	-14.8909
0.66	85.5	0.64	71	-0.01	45.3	0.9	65	0.61	50.5			-0.85	-2.14137	-0.666667	-5.91867	-0.00833333	15.1032	-3.15	-12.3051	-1.89167	-14.9012
0.76	87.3	0.71	70.1	-0.01	50.5	0.98	66.7	0.71	54.7			-0.766667	-1.51038	-0.608333	-6.29881	-0.00833333	16.8369	-3.08333	-11.7018	-1.80833	-13.3846
0.84	87.3	0.83	71	0	56.5	1.09	71	0.79	57.3			-0.7	-1.53087	-0.508333	-5.96256	0	18.8358	-2.99167	-10.1602	-1.74167	-12.45
0.95	86.4	0.9	72.7	0	64.2	1.17	70.1	0.91	60.7			-0.608333	-1.88658	-0.45	-5.29228	0	21.4029	-2.925	-10.5039	-1.64167	-11.2324
1.03	85.5	1.01	76.1	0.01	54.7	1.29	68.4	0.98	64.2			-0.541667	-2.23418	-0.358333	-3.94663	0.00833333	18.2343	-2.825	-11.1455	-1.58333	-9.97144
1.14	83.8	1.09	77	0.02	47	1.37	67.6	1.1	71.9			-0.45	-2.8795	-0.291667	-3.60358	0.0166667	15.6662	-2.75833	-11.4517	-1.48333	-7.19518
1.21	84.7	1.21	80.4	0.03	44.5	1.48	66.7	1.18	74.4			-0.391667	-2.56986	-0.191667	-2.26418	0.025	14.8318	-2.66667	-11.7997	-1.41667	-6.30392
1.32	84.7	1.29	81.3	0.05	71	1.56	65.9	1.29	77			-0.3	-2.59719	-0.125	-1.92284	0.0416667	23.6604	-2.6	-12.105	-1.325	-5.38431
1.39	85.5	1.4	83.8	0.08	110.4	1.68	65	1.37	77.8			-0.241667	-2.32448	-0.0333333	-0.946521	0.0666667	36.7814	-2.5	-12.4539	-1.25833	-5.11222
1.5	86.4	1.48	85.5	0.1	150.6	1.76	64.2	1.49	80.4			-0.15	-2.02599	0.0333333	-0.285095	0.0833333	50.1665	-2.43333	-12.7583	-1.15833	-4.19752
1.57	88.1	1.59	103.5	0.13	183.9	1.88	64.2	1.57	82.1			-0.0916667	-1.42814	0.125	6.91216	0.108333	61.2444	-2.33333	-12.7809	-1.09167	-3.6008
1.68	90.7	1.67	145.4	0.16	212.1	1.96	64.2	1.68	83			0	-0.515928	0.191667	23.6991	0.133333	70.6189	-2.26667	-12.796	-1	-3.30169
1.75	96.7	1.78	182.2	0.2	242.1	2.08	64.2	1.76	83			0.0583333	1.63494	0.283333	38.4013	0.166667	80.5816	-2.16667	-12.8186	-0.933333	-3.32117
1.86	135.2	1.85	202.7	0.24	268.6	2.16	64.2	1.87	84.7			0.15	15.5122	0.341667	46.5742	0.2	89.3733	-2.1	-12.8337	-0.841667	-2.73386
1.92	156.5	1.97	226.7	0.28	296	2.28	64.2	1.95	85.5			0.2	23.1795	0.441667	56.1025	0.233333	98.4588	-2	-12.8563	-0.775	-2.46494
2.03	181.4	2.05	243.8	0.34	323.4	2.37	64.2	2.07	85.5			0.291667	32.1119	0.508333	62.8844	0.283333	107.521	-1.925	-12.8732	-0.675	-2.49504
2.11	194.2	2.17	266	0.39	346.5	2.48	65	2.15	84.7			0.358333	36.684	0.608333	71.6616	0.325	115.155	-1.83333	-12.6064	-0.608333	-2.80344
2.21	213.9	2.25	279.7	0.45	369.6	2.56	64.2	2.26	85.5			0.441667	43.7236	0.675	77.0642	0.375	122.773	-1.76667	-12.909	-0.516667	-2.5427
2.28	225	2.37	301.1	0.51	389.2	2.68	64.2	2.34	85.5			0.5	47.676	0.775	85.4938	0.425	129.221	-1.66667	-12.9316	-0.45	-2.56277
2.4	241.2	2.45	315.7	0.58	409.8	2.75	64.2	2.46	86.4			0.6	53.4235	0.841667	91.2371	0.483333	135.984	-1.60833	-12.9448	-0.35	-2.26932
2.47	252.4	2.56	334.5	0.65	428.6	2.87	64.2	2.55	86.4			0.658333	57.4	0.933333	98.6139	0.541667	142.143	-1.50833	-12.9674	-0.275	-2.29213
2.59	266.9	2.64	345.6	0.73	445.7	2.94	64.2	2.67	86.4			0.758333	62.5184	1	102.946	0.608333	147.719	-1.45	-12.9806	-0.175	-2.32255
2.66	277.2	2.76	362.7	0.81	461.1	3.06	63.3	2.74	87.3			0.816667	66.1604	1.1	109.612	0.675	152.724	-1.35	-13.3252	-0.116667	-2.01748
2.77	290.8	2.83	373	0.9	477.3	3.14	63.3	2.86	90.7			0.908333	70.9477	1.15833	113.624	0.75	157.976	-1.28333	-13.34	-0.0166667	-0.829913
2.85	300.3	2.95	389.2	0.99	491.9	3.25	64.2	2.94	96.7			0.975	74.2838	1.25833	119.912	0.825	162.69	-1.19167	-13.039	0.05	1.29734
2.97	313.9	3.03	399.5	1.08	504.7	3.32	64.2	3.06	149.7			1.075	79.047	1.325	123.898	0.9	166.802	-1.13333	-13.0522	0.15	20.2234
3.04	322.5	3.14	414	1.18	518.4	3.44	64.2	3.14	179.6			1.13333	82.0595	1.41667	129.505	0.983333	171.192	-1.03333	-13.0748	0.216667	30.8777
3.15	335.3	3.22	423.4	1.28	530.4	3.51	64.2	3.26	214.7			1.225	86.5311	1.48333	133.122	1.06667	175.013	-0.975	-13.088	0.316667	43.3505
3.23	344.7	3.34	435.4	1.38	542.3	3.62	65.9	3.34	234.4			1.29167	89.8105	1.58333	137.707	1.15	178.795	-0.883333	-12.5033	0.383333	50.3313
3.35	356.7	3.41	444	1.48	553.5	3.7	71	3.45	262.6			1.39167	93.9718	1.64167	141.01	1.23333	182.34	-0.816667	-10.7039	0.475	60.3116
3.42	365.3	3.53	456.8	1.59	563.7	3.81	75.3	3.53	279.7			1.45	96.966	1.74167	145.895	1.325	185.535	-0.725	-9.19798	0.541667	66.3438
3.54	376.4	3.6	464.5	1.7	574.9	3.88	77.8	3.64	305.4			1.55	100.793	1.8	148.833	1.41667	189.052	-0.666667	-8.32512	0.633333	75.4036
3.62	383.2	3.71	474.8	1.81	584.3	3.99	80.4	3.72	321.6			1.61667	103.126	1.89167	152.732	1.50833	191.972	-0.575	-7.4272	0.7	81.096
3.73	393.5	3.78	482.5	1.92	592.8	4.06	82.1	3.84	343.9			1.70833	106.667	1.95	155.66	1.6	194.591	-0.516667	-6.84054	0.8	88.9093
3.81	401.2	3.9	491.9	2.03	602.2	4.17	84.7	3.91	359.3			1.775	109.312	2.05	159.176	1.69167	197.5	-0.425	-5.94538	0.858333	94.3094
3.92	410.6	3.97	497.9	2.14	610.8	4.24	85.5	4.02	378.1			1.86667	112.521	2.10833	161.427	1.78333	200.141	-0.366667	-5.67935	0.95	100.866
3.99	418.3	4.08	508.1	2.25	620.2	4.35	88.1	4.09	393.5			1.925	115.171	2.2	165.262	1.875	203.039	-0.275	-4.78666	1.00833	106.251
4.1	426.9	4.15	514.1	2.37	627	4.42	89.8	4.2	412.3			2.01667	118.086	2.25833	167.505	1.975	205.065	-0.216667	-4.20338	1.1	112.787
4.18	432	4.25	522.7	2.48	634.7	4.52	91.5	4.27	423.4			2.08333	119.794	2.34167	170.717	2.06667	207.397	-0.133333	-3.62886	1.15833	116.633
4.29	440.6	4.32	527.8	2.59	641.6	4.59	94.1	4.38	439.7			2.175	122.7	2.4	172.6	2.15833	209.463	-0.075	-2.7292	1.25	122.265
4.37	447.4	4.42	534.7	2.71	648.4	4.69	99.2	4.45	450.8			2.24167	125.003	2.48333	175.136	2.25833	211.476	0.00833333	-0.956726	1.30833	126.1
4.48	454.2	4.49	539.8	2.82	656.1	4.76	137.7	4.56	466.2			2.33333	127.263	2.54167	177.014	2.35	213.795	0.0666667	12.6038	1.4	131.396
4.55	461.1	4.6	546.6	2.93	663.8	4.86	174.5	4.63	476.5			2.39167	129.608	2.63333	179.484	2.44167	216.109	0.15	25.5339	1.45833	134.938
4.66	468.8	4.67	550.9	3.04	670.7	4.93	194.2	4.73	491			2.48333	132.177	2.69167	181.044	2.53333	218.159	0.208333	32.4374	1.54167	139.914
4.73	474.8	4.78	556	3.16	675.8	5.03	220.7	4.8	500.4			2.54167	134.198	2.78333	182.841	2.63333	219.601	0.291667	41.7073	1.6	143.128
4.84	481.6	4.85	560.3	3.27	682.6	5.1	236.1	4.9	512.4			2.63333	136.442	2.84167	184.396	2.725	221.611	0.35	47.079	1.68333	147.209
4.92	486.7	4.95	565.4	3.38	687.8	5.2	257.5	4.97	521			2.7	138.125	2.925	186.206	2.81667	223.097	0.433333	54.531	1.74167	150.132
5.02	493.6	5.03	569.7	3.49	694.6	5.27	271.2	5.07	532.9			2.78333	140.411	2.99167	187.737	2.90833	225.099	0.491667	59.2903	1.825	154.166
5.09	497	5.13	574.9	3.61	699.7	5.37	290	5.14	541.5			2.84167	141.506	3.075	189.58	3.00833	226.528	0.575	65.8088	1.88333	157.081
5.19	503.9	5.21	577.4	3.72	705.7	5.44	302.8	5.24	553.5			2.925	143.786	3.14167	190.404	3.1	228.263	0.633333	70.2389	1.96667	161.138
5.27	507.3	5.31	582.6	3.83	712.6	5.55	320.8	5.31	561.2			2.99167	144.862	3.225	192.242	3.19167	230.286	0.725	76.449	2.025	163.728
5.37	513.3	5.38	586	3.94	716.9	5.62	332.8	5.41	570.6			3.075	146.819	3.28333	193.432	3.28333	231.465	0.783333	80.5859	2.10833	166.862
5.44	516.7	5.48	591.1	4.05	722.8	5.73	349	5.48	575.7			3.13333	147.906	3.36667	195.225	3.375	233.158	0.875	86.147	2.16667	168.533
5.54	523.5	5.55	593.7	4.17	728	5.8	360.1	5.59	585.1			3.21667	150.137	3.425	196.101	3.475	234.603	0.933333	89.957	2.25833	171.64
5.61	527	5.65	598	4.28	734	5.92	374.7	5.66	592			3.275	151.256	3.50833	197.578	3.56667	236.321	1.03333	94.9307	2.31667	173.936
5.72	531.2	5.72	601.4	4.39	738.2	5.99	384.9	5.78	602.2			3.36667	152.555	3.56667	198.761	3.65833	237.456	1.09167	98.415	2.41667	177.295
5.79	535.5	5.82	605.7	4.5	742.5	6.1	398.6	5.85	606.5			3.425	153.95	3.65	200.233	3.75	238.622	1.18333	103.07	2.475	178.674
5.89	541.5	5.89	608.2	4.6	747.7	6.17	407.2	5.97	614.2			3.50833	155.89	3.70833	201.064	3.83333	240.094	1.24167	105.986	2.575	181.149
5.97	544.1	6	613.4	4.71	752.8	6.28	420.9	6.04	620.2			3.575	156.67	3.8	202.859	3.925	241.51	1.33333	110.626	2.63333	183.117
6.07	549.2	6.07	615.9	4.82	757.9	6.35	428.6	6.15	627.9			3.65833	158.29	3.85833	203.687	4.01667	242.924	1.39167	113.22	2.725	185.602
6.14	553.5	6.17	620.2	4.93	763.1	6.46	440.6	6.23	632.2			3.71667	159.677	3.94167	205.149	4.10833	244.367	1.48333	117.255	2.79167	186.953
6.25	558.6	6.24	622.8	5.04	767.3	6.53	448.3	6.34	638.2			3.80833	161.275	4	206.013	4.2	245.487	1.54167	119.84	2.88333	188.837
6.31	563.7	6.35	627.9	5.15	771.6	6.64	458.5	6.42	641.6			3.85833	162.952	4.09167	207.759	4.29167	246.636	1.63333	123.238	2.95	189.87
6.42	568	6.43	631.3	5.26	777.6	6.72	465.4	6.53	649.3			3.95	164.266	4.15833	208.907	4.38333	248.326	1.7	125.524	3.04167	192.34
6.49	570.6	6.54	634.7	5.38	781	6.83	475.6	6.6	651.8			4.00833	165.054	4.25	209.992	4.48333	249.162	1.79167	128.91	3.1	193.075
6.59	575.7	6.61	638.2	5.49	786.1	6.9	481.6	6.71	659.5			4.09167	166.658	4.30833	211.195	4.575	250.558	1.85	130.891	3.19167	195.536
6.66	579.1	6.71	642.4	5.6	789.6	7.01	491	6.79	663			4.15	167.72	4.39167	212.604	4.66667	251.442	1.94167	133.99	3.25833	196.595
6.76	583.4	6.79	645	5.71	793	7.09	497	6.9	669			4.23333	169.042	4.45833	213.437	4.75833	252.292	2.00833	135.95	3.35	198.46
6.82	586.8	6.9	648.4	5.82	795.6	7.2	504.7	6.97	672.4			4.28333	170.118	4.55	214.513	4.85	252.886	2.1	138.451	3.40833	199.5
6.93	590.3	6.97	652.7	5.93	799	7.27	510.7	7.08	677.5			4.375	171.141	4.60833	216.016	4.94167	253.732	2.15833	140.419	3.5	201.048
7	593.7	7.09	657	6.05	801.5	7.39	518.4	7.16	680.9			4.43333	172.197	4.70833	217.411	5.04167	254.27	2.25833	142.896	3.56667	202.064
7.1	598	7.16	659.5	6.16	805	7.46	524.4	7.27	685.2			4.51667	173.51	4.76667	218.22	5.13333	255.144	2.31667	144.859	3.65833	203.329
7.16	600.5	7.27	663	6.27	807.5	7.57	532.1	7.35	688.6			4.56667	174.269	4.85833	219.325	5.225	255.699	2.40833	147.342	3.725	204.342
7.27	604.8	7.35	664.7	6.38	811.8	7.65	537.2	7.46	693.8			4.65833	175.56	4.925	219.803	5.31667	256.823	2.475	148.973	3.81667	205.913
7.33	608.2	7.46	669	6.5	814.4	7.76	544.9	7.53	696.3			4.70833	176.628	5.01667	221.21	5.41667	257.385	2.56667	151.448	3.875	206.632
7.44	610.8	7.53	672.4	6.61	817.8	7.83	550	7.65	700.6			4.8	177.328	5.075	222.357	5.50833	258.219	2.625	153.089	3.975	207.867
7.51	615.1	7.64	676.7	6.73	822.1	7.94	556.9	7.72	703.2			4.85833	178.685	5.16667	223.758	5.60833	259.314	2.71667	155.282	4.03333	208.618
7.62	618.5	7.72	679.2	6.85	825.5	8.02	561.2	7.83	708.3			4.95	179.657	5.23333	224.536	5.70833	260.122	2.78333	156.627	4.125	210.144
7.69	621.9	7.83	684.4	6.97	827.2	8.13	568	7.91	710.9			5.00833	180.7	5.325	226.275	5.80833	260.393	2.875	158.777	4.19167	210.871
7.8	626.2	7.91	686.1	7.07	830.6	8.21	572.3	8.02	716			5.1	181.978	5.39167	226.745	5.89167	261.242	2.94167	160.117	4.28333	212.392
7.88	628.7	8.02	690.3	7.19	833.2	8.32	578.3	8.1	718.6			5.16667	182.69	5.48333	228.098	5.99167	261.793	3.03333	161.986	4.35	213.116
7.99	633.9	8.1	692.9	7.3	836.6	8.39	582.6	8.21	722			5.25833	184.272	5.55	228.907	6.08333	262.616	3.09167	163.338	4.44167	214.049
8.06	637.3	8.2	698	7.42	839.2	8.49	588.5	8.28	724.6			5.31667	185.308	5.63333	230.62	6.18333	263.163	3.175	165.184	4.5	214.791
8.17	643.3	8.28	700.6	7.53	843.5	8.57	592.8	8.39	729.7			5.40833	187.159	5.7	231.426	6.275	264.264	3.24167	166.515	4.59167	216.302
8.25	645.9	8.39	704.9	7.66	846	8.67	597.1	8.47	732.3			5.475	187.899	5.79167	232.806	6.38333	264.754	3.325	167.808	4.65833	217.019
8.35	650.1	8.46	707.4	7.77	850.3	8.74	601.4	8.58	736.5			5.55833	189.147	5.85	233.594	6.475	265.851	3.38333	169.152	4.75	218.217
8.43	653.6	8.57	710	7.89	852.9	8.84	606.5	8.66	740			5.625	190.191	5.94167	234.326	6.575	266.391	3.46667	170.714	4.81667	219.239
8.53	658.7	8.65	713.4	8.01	855.4	8.91	610.8	8.77	742.5			5.70833	191.742	6.00833	235.428	6.675	266.898	3.525	172.054	4.90833	219.853
8.61	662.1	8.75	716	8.13	858	9.01	615.9	8.84	745.1			5.775	192.748	6.09167	236.179	6.775	267.434	3.60833	173.61	4.96667	220.586
8.71	667.2	8.82	718.6	8.24	860.6	9.08	619.3	8.95	747.7			5.85833	194.294	6.15	236.999	6.86667	267.992	3.66667	174.64	5.05833	221.231
8.79	669.8	8.93	722.8	8.35	864	9.18	623.6	9.02	750.2			5.925	195.024	6.24167	238.328	6.95833	268.797	3.75	175.919	5.11667	221.928
8.9	674.9	9	725.4	8.47	866.6	9.25	627	9.12	754.5			6.01667	196.545	6.3	239.145	7.05833	269.329	3.80833	176.946	5.2	223.17
8.97	677.5	9.1	728	8.58	869.1	9.36	632.2	9.19	757.1			6.075	197.291	6.38333	239.889	7.15	269.851	3.9	178.508	5.25833	223.898
9.08	681.8	9.17	729.7	8.69	870.8	9.42	634.7	9.3	760.5			6.16667	198.535	6.44167	240.364	7.24167	270.123	3.95	179.244	5.35	224.808
9.15	684.4	9.27	732.3	8.81	874.3	9.52	639	9.37	762.2			6.225	199.278	6.525	241.106	7.34167	270.929	4.03333	180.515	5.40833	225.228
9.26	688.6	9.34	734.8	8.92	877.7	9.59	642.4	9.47	765.6			6.31667	200.484	6.58333	241.88	7.43333	271.725	4.09167	181.535	5.49167	226.157
9.33	691.2	9.44	736.5	9.03	881.1	9.69	645.9	9.54	768.2			6.375	201.225	6.66667	242.28	7.525	272.519	4.175	182.53	5.55	226.881
9.44	695.5	9.51	739.1	9.15	884.5	9.75	648.4	9.64	772.5			6.46667	202.459	6.725	243.089	7.625	273.288	4.225	183.262	5.63333	228.111
9.51	698	9.6	742.5	9.26	887.1	9.85	652.7	9.71	775			6.525	203.163	6.8	244.149	7.71667	273.831	4.30833	184.524	5.69167	228.798
9.62	700.6	9.67	744.2	9.37	888.8	9.92	655.3	9.81	776.7			6.61667	203.818	6.85833	244.618	7.80833	274.095	4.36667	185.268	5.775	229.145
9.69	703.2	9.77	746.8	9.48	892.2	10.01	658.7	9.88	779.3			6.675	204.554	6.94167	245.351	7.9	274.882	4.44167	186.242	5.83333	229.863
9.8	705.7	9.85	747.7	9.59	893.9	10.08	662.1	9.98	781			6.76667	205.172	7.00833	245.494	7.99167	275.143	4.5	187.253	5.91667	230.208
9.87	708.3	9.95	750.2	9.69	895.6	10.18	665.5	10.04	782.7			6.825	205.905	7.09167	246.186	8.075	275.428	4.58333	188.204	5.96667	230.644
9.97	711.7	10.01	751.1	9.8	897.4	10.24	668.1	10.14	786.1			6.90833	206.845	7.14167	246.377	8.16667	275.718	4.63333	188.962	6.05	231.56
10.04	714.3	10.11	753.6	9.91	899.1	10.35	673.2	10.2	788.7			6.96667	207.576	7.225	247.067	8.25833	275.977	4.725	190.462	6.1	232.298
10.14	716.9	10.18	755.4	10.02	901.6	10.41	674.9	10.3	790.4			7.05	208.242	7.28333	247.568	8.35	276.479	4.775	190.915	6.18333	232.638
10.21	719.4	10.29	757.9	10.12	905.1	10.52	678.4	10.37	793			7.10833	208.937	7.375	248.23	8.43333	277.311	4.86667	191.873	6.24167	233.35
10.32	721.1	10.36	758.8	10.23	907.6	10.58	680.9	10.47	796.4			7.2	209.277	7.43333	248.393	8.525	277.811	4.91667	192.592	6.325	234.26
10.38	723.7	10.45	762.2	10.34	909.3	10.69	684.4	10.53	797.3			7.25	210.024	7.50833	249.438	8.61667	278.065	5.00833	193.546	6.375	234.422
10.49	727.1	10.52	763.1	10.45	912.8	10.76	686.9	10.64	799			7.34167	210.933	7.56667	249.6	8.70833	278.867	5.06667	194.244	6.46667	234.735
10.55	728.8	10.63	765.6	10.56	914.5	10.86	690.3	10.7	801.5			7.39167	211.375	7.65833	250.257	8.8	279.118	5.15	195.181	6.51667	235.433
10.66	732.3	10.7	767.3	10.67	917	10.94	692.9	10.81	804.1			7.48333	212.314	7.71667	250.715	8.89167	279.612	5.21667	195.889	6.60833	236.045
10.73	733.1	10.79	769.9	10.78	918.7	11.04	697.2	10.88	806.7			7.54167	212.432	7.79167	251.457	8.98333	279.861	5.3	197.123	6.66667	236.75
10.83	735.7	10.86	770.8	10.89	920.5	11.12	698.9	10.99	808.4			7.625	213.088	7.85	251.616	9.075	280.139	5.36667	197.527	6.75833	237.059
10.89	738.2	10.97	774.2	10.99	922.2	11.22	702.3	11.07	809.2			7.675	213.795	7.94167	252.601	9.15833	280.411	5.45	198.457	6.825	237.136
11	740.8	11.03	775.9	11.1	923.9	11.29	705.7	11.17	812.7			7.76667	214.427	7.99167	253.08	9.25	280.657	5.50833	199.447	6.90833	238.068
11.07	742.5	11.13	778.5	11.2	924.7	11.39	710	11.25	814.4			7.825	214.843	8.075	253.791	9.33333	280.653	5.59167	200.673	6.975	238.444
11.17	746.8	11.2	780.2	11.31	925.6	11.46	712.6	11.35	817.8			7.90833	216.061	8.13333	254.243	9.425	280.655	5.65	201.394	7.05833	239.339
11.24	748.5	11.3	781.9	11.42	927.3	11.57	715.1	11.42	819.5			7.96667	216.475	8.21667	254.619	9.51667	280.898	5.74167	201.996	7.11667	239.738
11.34	751.1	11.37	785.3	11.53	928.2	11.65	718.6	11.53	822.1			8.05	217.122	8.275	255.697	9.60833	280.898	5.80833	202.992	7.20833	240.339
11.41	753.6	11.48	788.7	11.64	930.7	11.75	722	11.6	824.6			8.10833	217.801	8.36667	256.672	9.7	281.382	5.89167	203.91	7.26667	241.002
11.51	755.4	11.55	790.4	11.75	931.6	11.83	723.7	11.71	826.4			8.19167	218.179	8.425	257.12	9.79167	281.381	5.95833	204.305	7.35833	241.334
11.58	757.9	11.66	793.8	11.86	933.3	11.94	728	11.77	828.9			8.25	218.856	8.51667	258.091	9.88333	281.62	6.05	205.498	7.40833	242.019
11.69	759.6	11.73	796.4	11.97	934.1	12.01	730.5	11.88	832.3			8.34167	219.176	8.575	258.869	9.975	281.588	6.10833	206.177	7.5	242.88
11.75	761.3	11.84	799.8	12.08	937.6	12.12	735.7	11.96	834.9			8.39167	219.608	8.66667	259.835	10.0667	282.368	6.2	207.664	7.56667	243.546
11.85	763.9	11.91	801.5	12.19	938.4	12.19	737.4	12.06	837.5			8.475	220.247	8.725	260.279	10.1583	282.333	6.25833	208.075	7.65	244.163
11.92	765.6	12.02	805	12.29	941	12.3	741.7	12.14	839.2			8.53333	220.654	8.81667	261.279	10.2417	282.865	6.35	209.259	7.71667	244.529
12.02	768.2	12.09	805.8	12.4	941.8	12.37	744.2	12.25	842.6			8.61667	221.292	8.875	261.389	10.3333	282.829	6.40833	209.933	7.80833	245.383
12.09	770.8	12.2	809.2	12.51	943.6	12.48	748.5	12.32	843.5			8.675	221.995	8.96667	262.349	10.425	283.093	6.5	211.112	7.86667	245.508
12.19	773.3	12.27	811	12.62	945.3	12.55	751.9	12.42	846			8.75833	222.596	9.025	262.825	10.5167	283.325	6.55833	212.08	7.95	246.086
12.25	775	12.38	813.5	12.73	947	12.67	755.4	12.5	846.9			8.80833	223.023	9.11667	263.45	10.6083	283.557	6.65833	212.968	8.01667	246.184
12.35	777.6	12.46	816.1	12.84	947.8	12.74	758.8	12.61	850.3			8.89167	223.654	9.18333	264.191	10.7	283.518	6.71667	213.933	8.10833	247.032
12.42	778.5	12.56	818.7	12.95	951.2	12.85	763.1	12.68	850.3			8.95	223.792	9.26667	264.876	10.7917	284.256	6.80833	215.103	8.16667	246.857
12.53	782.7	12.64	820.4	13.06	952.1	12.93	765.6	12.79	853.7			9.04167	224.927	9.33333	265.285	10.8833	284.246	6.875	215.746	8.25833	247.702
12.6	784.4	12.74	822.9	13.17	953.8	13.03	769	12.86	855.4			9.1	225.326	9.41667	265.931	10.975	284.474	6.95833	216.638	8.31667	248.086
12.71	787.9	12.81	825.5	13.28	955.5	13.11	771.6	12.97	857.2			9.19167	226.226	9.475	266.693	11.0667	284.701	7.025	217.311	8.40833	248.402
12.78	789.6	12.93	828.9	13.39	957.2	13.21	775.9	13.04	858.9			9.25	226.624	9.575	267.61	11.1583	284.926	7.10833	218.495	8.46667	248.784
12.89	793	13	831.5	13.5	958.9	13.28	777.6	13.16	860.6			9.34167	227.488	9.63333	268.369	11.25	285.151	7.16667	218.893	8.56667	249.04
12.97	794.7	13.12	834.1	13.6	960.7	13.39	781	13.23	862.3			9.40833	227.86	9.73333	268.991	11.3333	285.43	7.25833	219.755	8.625	249.42
13.07	798.1	13.19	834.9	13.71	962.4	13.46	783.6	13.34	864.8			9.49167	228.744	9.79167	269.092	11.425	285.653	7.31667	220.446	8.71667	249.961
13.14	799.8	13.3	837.5	13.82	963.2	13.57	787	13.42	865.7			9.55	229.138	9.88333	269.738	11.5167	285.608	7.40833	221.304	8.78333	250.053
13.25	802.4	13.37	839.2	13.93	965.8	13.64	789.6	13.53	868.3			9.64167	229.732	9.94167	270.165	11.6083	286.095	7.46667	221.992	8.875	250.623
13.32	805	13.47	842.6	14.04	966.6	13.74	792.1	13.59	870			9.7	230.419	10.025	271.125	11.7	286.049	7.55	222.576	8.925	251.026
13.43	809.2	13.54	845.2	14.15	969.2	13.81	795.6	13.7	872.5			9.79167	231.534	10.0833	271.876	11.7917	286.534	7.60833	223.555	9.01667	251.562
13.5	811	13.65	847.7	14.26	970.9	13.91	799.8	13.77	874.3			9.85	231.956	10.175	272.48	11.8833	286.751	7.69167	224.691	9.075	251.97
13.61	814.4	13.69	848.6	14.36	973.5	13.98	801.5	13.88	876.8			9.94167	232.806	10.2083	272.695	11.9667	287.26	7.75	225.08	9.16667	252.503
13.68	816.9	13.83	852	14.46	974.3	14.09	805	13.95	880.2			10	233.455	10.325	273.539	12.05	287.236	7.84167	225.96	9.225	253.43
13.79	821.2	13.9	852.9	14.57	976.1	14.15	806.7	14.05	882.8			10.0917	234.594	10.3833	273.67	12.1417	287.48	7.89167	226.372	9.30833	254.019
13.86	822.9	14	857.2	14.68	976.9	14.25	810.1	14.12	884.5			10.15	234.98	10.4667	274.945	12.2333	287.429	7.975	227.24	9.36667	254.39
13.97	825.5	14.07	858	14.78	978.6	14.32	812.7	14.22	887.1			10.2417	235.561	10.525	275.039	12.3167	287.668	8.03333	227.917	9.45	254.976
14.04	828.1	14.17	861.4	14.88	979.5	14.42	815.2	14.29	888.8			10.3	236.238	10.6083	275.986	12.4	287.672	8.11667	228.49	9.50833	255.346
14.15	830.6	14.24	862.3	14.98	982	14.48	816.9	14.4	891.4			10.3917	236.784	10.6667	276.114	12.4833	288.144	8.16667	228.898	9.6	255.902
14.22	832.3	14.34	864.8	15.09	982.9	14.58	820.4	14.47	893.1			10.45	237.166	10.75	276.734	12.575	288.12	8.25	229.792	9.65833	256.271
14.33	836.6	14.41	865.7	15.19	983.8	14.65	822.1	14.57	896.5			10.5417	238.293	10.8083	276.86	12.6583	288.121	8.30833	230.174	9.74167	257.11
14.4	837.5	14.51	867.4	15.29	984.6	14.74	825.5	14.63	898.2			10.6	238.414	10.8917	277.19	12.7417	288.093	8.38333	231.057	9.79167	257.503
14.51	840.9	14.58	870	15.39	987.2	14.81	827.2	14.73	899.9			10.6917	239.245	10.95	277.926	12.825	288.59	8.44167	231.437	9.875	257.789
14.57	842.6	14.68	871.7	15.49	988.9	14.91	828.9	14.8	900.8			10.7417	239.648	11.0333	278.254	12.9083	288.824	8.525	231.743	9.93333	257.895
14.68	844.3	14.75	874.3	15.6	990.6	14.98	831.5	14.89	903.3			10.8333	239.926	11.0917	278.988	13	289.03	8.58333	232.412	10.0083	258.465
14.75	846.9	14.85	876	15.7	991.5	15.08	834.1	14.96	903.3			10.8917	240.594	11.175	279.313	13.0833	289.028	8.66667	233.006	10.0667	258.28
14.85	848.6	14.92	877.7	15.8	993.2	15.14	836.6	15.05	906.8			10.975	240.895	11.2333	279.722	13.1667	289.258	8.71667	233.665	10.1417	259.17
14.93	850.3	15.02	879.4	15.91	994	15.24	840	15.12	907.6			11.0417	241.245	11.3167	280.045	13.2583	289.2	8.8	234.515	10.2	259.242
15.03	852	15.09	881.1	16.02	994.9	15.31	842.6	15.21	909.3			11.125	241.544	11.375	280.452	13.35	289.17	8.85833	235.179	10.275	259.55
15.1	854.6	15.19	882.8	16.12	995.7	15.41	844.3	15.28	910.2			11.1833	242.207	11.4583	280.773	13.4333	289.137	8.94167	235.478	10.3333	259.653
15.21	856.3	16.08	775	16.22	995.7	15.47	845.2	15.38	911			11.275	242.479	11.5	240.012	13.5167	288.871	8.99167	235.619	10.4167	259.643
15.27	858	15.36	884.5	16.33	994.9	15.58	846.9	15.44	914.5			11.325	242.875	11.6	280.891	13.6083	288.347	9.08333	235.892	10.4667	260.608
15.38	858.9	15.43	885.4	16.43	996.6	15.64	847.7	15.54	916.2			11.4167	242.888	11.6583	281.011	13.6917	288.574	9.13333	235.999	10.55	260.885
15.44	859.7	15.53	887.9	16.54	997.4	15.74	851.2	15.61	917.9			11.4667	242.994	11.7417	281.613	13.7833	288.513	9.21667	236.873	10.6083	261.243
15.55	862.3	15.6	889.7	16.64	998.3	15.82	853.7	15.72	917.9			11.5583	243.551	11.8	282.052	13.8667	288.507	9.28333	237.474	10.7	260.946
15.62	863.1	15.7	890.5	16.75	999.2	15.92	856.3	15.78	919.6			11.6167	243.631	11.8833	282.047	13.9583	288.474	9.36667	238.055	10.75	261.33
15.72	864	15.77	890.5	16.85	1000	15.99	858.9	15.89	922.2			11.7	243.666	11.9417	281.844	14.0417	288.438	9.425	238.711	10.8417	261.865
15.79	865.7	15.87	892.2	16.96	1000	16.1	860.6	15.96	923.9			11.7583	244.033	12.025	282.158	14.1333	288.145	9.51667	238.977	10.9	262.219
15.89	866.6	15.94	893.9	17.07	1000.9	16.17	863.1	16.07	925.6			11.8417	244.068	12.0833	282.558	14.225	288.111	9.575	239.598	10.9917	262.465
15.96	868.3	16.04	897.4	17.17	1000.9	16.28	865.7	16.14	928.2			11.9	244.433	12.1667	283.508	14.3083	287.844	9.66667	240.149	11.05	263.105
16.06	870.8	16.11	899.1	17.28	1001.7	16.35	868.3	16.25	929.9			11.9833	244.978	12.225	283.906	14.4	287.78	9.725	240.8	11.1417	263.348
16.13	871.7	16.2	901.6	17.39	1003.4	16.46	870.8	16.32	930.7			12.0417	245.086	12.3	284.527	14.4917	287.974	9.81667	241.316	11.2	263.412
16.24	874.3	16.28	902.5	17.49	1005.1	16.52	872.5	16.42	932.4			12.1333	245.635	12.3667	284.611	14.575	288.194	9.86667	241.704	11.2833	263.68
16.31	875.1	16.37	904.2	17.6	1006.9	16.63	876	16.5	935			12.1917	245.71	12.4417	284.948	14.6667	288.415	9.95833	242.535	11.35	264.289
16.41	877.7	16.44	906.8	17.71	1005.1	16.7	879.4	16.6	938.4			12.275	246.282	12.5	285.66	14.7583	287.604	10.0167	243.435	11.4333	265.096
16.48	877.7	16.55	909.3	17.82	1006.9	16.81	881.1	16.68	940.1			12.3333	246.101	12.5917	286.218	14.85	287.824	10.1083	243.691	11.5	265.416
16.58	880.2	16.62	910.2	17.92	1007.7	16.88	882.8	16.78	941.8			12.4167	246.639	12.65	286.328	14.9333	287.784	10.1667	244.049	11.5833	265.68
16.65	882	16.73	911.9	18.03	1010.3	16.99	885.4	16.85	941.8			12.475	247.031	12.7417	286.601	15.025	288.23	10.2583	244.588	11.6417	265.486
16.75	883.7	16.8	914.5	18.14	1011.1	17.06	887.9	16.96	945.3			12.5583	247.312	12.8	287.309			10.3167	245.198	11.7333	266.292
16.82	885.4	16.91	917	18.25	1012	17.17	890.5	17.03	946.1			12.6167	247.67	12.8917	287.861			10.4083	245.734	11.7917	266.351
16.91	888.8	16.97	918.7	18.35	1012	17.24	893.1	17.13	948.7			12.6917	248.514	12.9417	288.279			10.4667	246.373	11.875	266.896
16.98	888.8	17.08	919.6	18.46	1014.6	17.35	896.5	17.21	950.4			12.75	248.332	13.0333	288.266			10.5583	247.159	11.9417	267.211
17.08	891.4	17.15	922.2	18.57	1014.6	17.43	898.2	17.32	951.2			12.8333	248.894	13.0917	288.969			10.625	247.485	12.0333	267.157
17.15	893.1	17.27	923.9	18.68	1016.3	17.54	901.6	17.39	952.1			12.8917	249.249	13.1917	289.205			10.7167	248.267	12.0917	267.246
17.25	894.8	17.33	925.6	18.79	1017.1	17.61	902.5	17.49	953			12.975	249.524	13.2417	289.62			10.775	248.365	12.175	267.251
17.32	896.5	17.44	928.2	18.89	1018	17.72	905.9	17.56	954.7			13.0333	249.877	13.3333	290.199			10.8667	249.144	12.2333	267.591
17.42	898.2	17.52	930.7	19	1018	17.79	907.6	17.67	956.4			13.1167	250.151	13.4	290.832			10.925	249.493	12.325	267.818
17.49	899.1	17.62	932.4	19.1	1019.7	17.9	913.6	17.75	958.1			13.175	250.25	13.4833	291.123			11.0167	251.085	12.3917	268.128
17.6	902.5	17.7	933.3	19.21	1020.5	17.97	914.5	17.86	960.7			13.2667	251.032	13.55	291.194			11.075	251.18	12.4833	268.636
17.67	905.1	17.81	935.9	19.31	1020.5	18.08	916.2	17.93	962.4			13.325	251.665	13.6417	291.767			11.1667	251.418	12.5417	268.973
17.78	907.6	17.89	937.6	19.41	1022.3	18.15	917.9	18.04	963.2			13.4167	252.159	13.7083	292.116			11.225	251.763	12.6333	268.914
17.85	907.6	18	940.1	19.51	1024.8	18.26	921.3	18.11	964.9			13.475	251.973	13.8	292.651			11.3167	252.531	12.6917	269.249
17.96	910.2	18.07	941	19.62	1025.7	18.33	923	18.22	966.6			13.5667	252.496	13.8583	292.75			11.375	252.874	12.7833	269.47
18.03	911.9	18.18	943.6	19.72	1026.5	18.44	926.4	18.29	967.5			13.625	252.843	13.95	293.317			11.4667	253.639	12.8417	269.553
18.14	915.3	18.25	945.3	19.83	1028.2	18.51	928.2	18.4	970.1			13.7167	253.615	14.0083	293.692			11.525	254.011	12.9333	270.054
18.21	916.2	18.36	948.7	19.93	1030.8	18.62	931.6	18.47	971.8			13.775	253.709	14.1	294.534			11.6167	254.773	12.9917	270.386
18.32	919.6	18.43	949.5	20.03	1029.9	18.69	933.3	18.58	973.5			13.8667	254.477	14.1583	294.595			11.675	255.112	13.0833	270.603
18.4	922.2	18.54	953	20.13	1029.1	18.79	935.9	18.64	975.2			13.9333	255.074	14.25	295.467			11.7583	255.648	13.1333	270.963
18.5	924.7	18.61	954.7	20.23	1029.9	18.85	938.4	18.75	978.6			14.0167	255.585	14.3083	295.839			11.8083	256.262	13.225	271.708
18.58	926.4	18.72	956.4	20.33	1033.4	18.96	941	18.82	979.5			14.0833	255.899	14.4	296.085			11.9	256.768	13.2833	271.787
18.69	929	18.79	958.1	20.43	1034.2	19.03	942.7	18.93	982			14.175	256.41	14.4583	296.455			11.9583	257.103	13.375	272.249
18.76	930.7	18.9	959.8	20.53	1035.9	19.13	944.4	19	983.8			14.2333	256.75	14.55	296.699			12.0417	257.354	13.4333	272.607
18.87	933.3	18.97	960.7	20.63	1035.9	19.2	947	19.1	985.5			14.325	257.259	14.6083	296.791			12.1	257.967	13.5167	272.847
18.94	935	19.07	961.5	20.73	1037.6	19.3	948.7	19.17	986.3			14.3833	257.596	14.6917	296.754			12.1833	258.217	13.575	272.893
19.05	938.4	19.14	964.1	20.84	1038.5	19.37	950.4	19.27	988			14.475	258.351	14.75	297.43			12.2417	258.549	13.6583	273.13
19.12	941	19.24	966.6	20.94	1039.4	19.47	953.8	19.34	989.7			14.5333	258.966	14.8333	297.977			12.325	259.323	13.7167	273.455
19.23	942.7	19.3	968.4	21.05	1039.4	19.53	955.5	19.44	991.5			14.625	259.19	14.8833	298.407			12.375	259.681	13.8	273.722
19.3	944.4	19.41	968.4	21.15	1038.5	19.63	958.1	19.51	992.3			14.6833	259.523	14.975	298.061			12.4583	260.204	13.8583	273.766
19.41	946.1	19.48	969.2	21.25	1038.5	19.7	958.9	19.61	994.9			14.775	259.745	15.0333	298.115			12.5167	260.255	13.9417	274.278
19.48	947.8	19.58	971.8	21.35	1039.4	19.8	960.7	19.68	995.7			14.8333	260.077					12.6	260.529	14	274.321
19.58	949.5	19.65	972.6	21.46	1040.2	19.87	962.4	19.78	997.4			14.9167	260.325					12.6583	260.856	14.0833	274.554
19.66	950.4	19.75	976.1	21.57	1040.2	19.96	964.9	19.84	1000			14.9833	260.38					12.7333	261.372	14.1333	275.18
19.76	953	19.82	976.9	21.67	1040.2	20.03	966.6	19.94	1001.7			15.0667	260.904					12.7917	261.697	14.2167	275.411
19.84	954.7	19.93	978.6	21.77	1041.1	20.13	969.2	20.01	1002.6									12.875	262.214	14.275	275.483
19.94	956.4	20	978.6	21.88	1041.1	20.19	970.9	20.11	1004.3									12.925	262.566	14.3583	275.712
20.01	957.2	20.1	979.5	21.98	1040.2	20.3	972.6	20.17	1005.1									13.0167	262.775	14.4083	275.781
20.12	959.8	20.17	981.2	22.09	1041.9	20.36	974.3	20.27	1006									13.0667	263.125	14.4917	275.762
20.18	961.5	20.27	982.9	22.2	1041.9	20.46	975.2	20.34	1006.9									13.15	263.116	14.55	275.832
20.28	963.2	20.34	982.9	22.3	1043.6	20.53	976.9	20.43	1009.4									13.2083	263.436	14.625	276.333
20.36	963.2	20.44	984.6	22.41	1044.5	20.63	978.6	20.5	1010.3									13.2917	263.67	14.6833	276.402
20.46	964.1	20.51	986.3	22.51	1043.6	20.7	980.3	20.6	1012									13.35	263.99	14.7667	276.626
20.53	965.8	20.61	988	22.62	1041.9	20.81	982	20.67	1012									13.4417	264.193	14.825	276.418
20.63	967.5	20.67	989.7	22.73	1042.8	20.87	983.8	20.77	1014.6									13.4917	264.57	14.9083	276.917
20.7	968.4	20.77	992.3	22.83	1043.6	20.98	984.6	20.84	1016.3									13.5833	264.496	14.9667	277.228
20.81	970.1	20.85	994	22.94	1046.2	21.06	986.3	20.95	1018.8									13.65	264.784	15.0583	277.663
20.87	970.9	20.95	994.9	23.05	1047.1	21.16	989.7	21.02	1018.8									13.7333	265.53
20.98	971.8	21.02	995.7	23.16	1048.8	21.23	990.6	21.13	1020.5									13.7917	265.601
21.04	972.6	21.11	997.4	23.27	1048.8	21.34	993.2	21.2	1021.4									13.8833	266.072
21.15	974.3	21.18	999.2	23.38	1048.8	21.41	994.9	21.31	1023.1									13.9417	266.385
21.22	974.3	21.28	1000.9	23.48	1048.8	21.51	998.3	21.38	1024									14.025	267.125
21.32	975.2	21.36	1001.7	23.59	1050.5	21.59	1000.9	21.49	1026.5									14.0917	267.679
21.39	976.9	21.46	1004.3	23.69	1051.3	21.69	1003.4	21.56	1027.4									14.175	268.144
21.49	977.8	21.52	1005.1	23.8	1052.2	21.76	1005.1	21.66	1029.1									14.2333	268.452
21.55	978.6	21.64	1006.9	23.9	1053	21.87	1006.9	21.73	1029.9									14.325	268.673
21.66	980.3	21.71	1008.6	24.01	1055.6	21.95	1008.6	21.84	1032.5									14.3917	268.95
21.72	981.2	21.82	1010.3	24.12	1056.5	22.06	1012	21.91	1033.4									14.4833	269.652
21.82	983.8	21.89	1011.1	24.22	1059	22.13	1012	22.02	1035.1									14.5417	269.444
21.89	984.6	22	1012	24.33	1060.7	22.24	1013.7	22.09	1035.9									14.6333	269.63
22	984.6	22.07	1013.7	24.44	1061.6	22.32	1015.4	22.2	1037.6									14.7	269.904
22.07	985.5	22.18	1015.4	24.54	1061.6	22.42	1018	22.27	1037.6									14.7833	270.388
22.17	988	22.25	1016.3	24.64	1062.5	22.49	1020.5	22.38	1040.2									14.8417	270.931
22.23	990.6	22.36	1018.8	24.75	1063.3	22.61	1023.1	22.45	1040.2									14.9417	271.353
22.34	990.6	22.44	1020.5	24.85	1064.2	22.68	1024.8	22.56	1041.9									15	271.653
22.4	991.5	22.55	1023.1	24.95	1065	22.78	1026.5	22.63	1042.8
22.5	993.2	22.62	1024.8	25.05	1065.9	22.86	1028.2	22.74	1043.6
22.57	994.9	22.72	1026.5	25.15	1067.6	22.97	1030.8	22.82	1045.3
22.68	997.4	22.8	1028.2	25.25	1069.3	23.04	1031.7	22.92	1047.1
22.76	999.2	22.91	1029.9	25.35	1070.2	23.15	1034.2	22.99	1047.9
22.86	1000.9	22.98	1029.9	25.45	1070.2	23.23	1035.1	23.1	1048.8
22.94	1002.6	23.09	1031.7	25.56	1071.9	23.33	1036.8	23.17	1050.5
23.04	1005.1	23.16	1033.4	25.65	1072.7	23.4	1038.5	23.29	1051.3
23.12	1006.9	23.27	1036.8	25.76	1072.7	23.51	1041.9	23.36	1053
23.23	1009.4	23.34	1036.8	25.86	1074.4	23.58	1044.5	23.46	1055.6
23.3	1011.1	23.45	1040.2	25.97	1074.4	23.68	1047.1	23.54	1056.5
23.41	1013.7	23.53	1041.1	26.07	1075.3	23.75	1048.8	23.65	1057.3
23.48	1016.3	23.63	1041.1	26.17	1075.3	23.86	1049.6	23.72	1058.2
23.59	1020.5	23.7	1042.8	26.28	1076.1	23.93	1051.3	23.83	1059
23.66	1022.3	23.81	1045.3	26.38	1075.3	24.03	1053.9	23.9	1059.9
23.77	1024.8	23.88	1047.1	26.49	1075.3	24.09	1054.8	24.01	1062.5
23.84	1026.5	23.98	1048.8	26.59	1074.4	24.2	1057.3	24.07	1064.2
23.94	1030.8	24.05	1050.5	26.7	1075.3	24.26	1059	24.18	1066.7
24.01	1032.5	24.15	1051.3	26.8	1076.1	24.37	1060.7	24.25	1066.7
24.12	1034.2	24.22	1051.3	26.9	1077.9	24.43	1061.6	24.35	1068.4
24.2	1035.1	24.32	1052.2	27.01	1077	24.53	1062.5	24.42	1069.3
24.31	1035.9	24.39	1053.9	27.12	1077.9	24.6	1063.3	24.51	1071.9
24.38	1035.9	24.49	1054.8	27.22	1079.6	24.7	1065	24.58	1073.6
24.48	1038.5	24.56	1056.5	27.33	1079.6	24.76	1066.7	24.68	1077
24.56	1038.5	24.66	1058.2	27.44	1080.4	24.86	1069.3	24.75	1078.7
24.67	1038.5	24.73	1058.2	27.55	1079.6	24.93	1069.3	24.85	1079.6
24.73	1038.5	24.83	1059.9	27.66	1080.4	25.03	1072.7	24.92	1080.4
24.84	1039.4	24.9	1060.7	27.76	1081.3	25.09	1073.6	25.01	1082.1
24.91	1041.1	25	1063.3	27.87	1083.8	25.19	1075.3	25.08	1081.3
25.01	1042.8	25.07	1063.3	27.98	1083.8	25.26	1077	25.18	1082.1
25.08	1045.3	25.17	1065	28.09	1085.6	25.36	1078.7	25.24	1083
25.19	1047.1	25.24	1065.9	28.2	1085.6	25.43	1079.6	25.34	1083.8
25.25	1047.1	25.35	1067.6	28.3	1086.4	25.53	1079.6	25.4	1085.6
25.35	1049.6	25.41	1069.3	28.41	1087.3	25.59	1079.6	25.5	1087.3
25.42	1051.3	25.51	1071.9	28.51	1088.1	25.69	1080.4	25.57	1089
25.53	1053	25.59	1074.4	28.62	1088.1	25.76	1082.1	25.67	1089
25.59	1053	25.69	1075.3	28.73	1089	25.87	1083.8	25.74	1089.8
25.69	1052.2	25.75	1075.3	28.83	1089.8	25.93	1084.7	25.85	1090.7
25.76	1053	25.85	1076.1	28.94	1090.7	26.04	1086.4	25.92	1091.5
25.86	1053	25.92	1076.1	29.05	1090.7	26.11	1088.1	26.03	1091.5
25.93	1054.8	26.02	1077.9	29.15	1090.7	26.22	1089.8	26.1	1092.4
26.03	1055.6	26.09	1078.7	29.26	1091.5	26.29	1091.5	26.21	1093.3
26.1	1056.5	26.2	1080.4	29.37	1093.3	26.4	1094.1	26.28	1095
26.2	1058.2	26.26	1083	29.47	1095	26.48	1095.8	26.38	1095.8
26.27	1059	26.36	1083	29.57	1096.7	26.58	1098.4	26.45	1098.4
26.38	1059	26.43	1084.7			26.65	1100.1	26.56	1099.2
26.45	1059	26.53	1086.4			26.76	1101	26.63	1101
						26.84	1101.8
						26.94	1105.2
						27.01	1106.1
						27.12	1109.5
						27.19	1111.2
