# Supplementary material for: Effect of freeze‒thaw cycles on root–Soil composite mechanical properties and slope stability
Source: PLoS One. 2024 Apr 25;19(4):e0302409. doi: 10.1371/journal.pone.0302409 (PMC11045164; doi:10.1371/journal.pone.0302409)
Supplement: S1 File — (ZIP) [file pone.0302409.s001.zip › Original data/original data/三轴/200kpa/D8数据处理结果200.xlsx]

## Sheet: Sheet1
D8G9		D8G3		D8G5		D8G0		D8G7				D8G9		D8G3		D8G5		D8G0		D8G7
0	0	0	0	0	0	0	0	0	0			0	0	-2	-31.753	-1.1	-32.205	-1	-39.211	-0.85	-26.442
0.01	86.4	0	57.3	0	65.9	0.03	37.6	0.02	29.1			0.00833333	32.5457	-2	-10.1671	-1.1	-7.37936	-0.975	-25.0498	-0.833333	-15.4813
0	86.4	0.04	59	0	65.9	0.07	44.5	0.05	31.7			0	32.5483	-1.96667	-9.53382	-1.1	-7.37936	-0.941667	-22.4565	-0.808333	-14.5049
0.01	85.5	0.15	61.6	0.11	71	0.17	59.9	0.17	38.5			0.00833333	32.2067	-1.875	-8.57509	-1.00833	-5.48164	-0.858333	-16.6763	-0.708333	-11.9581
0	85.5	0.36	63.3	0.26	72.7	0.21	64.2	0.24	41.9			0	32.2093	-1.7	-7.9755	-0.883333	-4.87465	-0.825	-15.0664	-0.65	-10.6879
0	85.5	0.48	66.7	0.33	72.7	0.33	71.9	0.32	45.3			0	32.2093	-1.6	-6.72247	-0.825	-4.88998	-0.725	-12.1966	-0.583333	-9.42041
0.01	84.7	0.75	65.9	0.45	75.3	0.37	74.4	0.44	49.6			0.00833333	31.9054	-1.375	-7.07631	-0.725	-3.94034	-0.691667	-11.2662	-0.483333	-7.82261
0.13	104.4	0.82	65.9	0.52	76.1	0.49	79.6	0.51	53			0.108333	39.2883	-1.31667	-7.09021	-0.666667	-3.6561	-0.591667	-9.34188	-0.425	-6.55747
0.25	112.1	0.9	65.9	0.63	77.8	0.56	82.1	0.59	57.3			0.208333	42.1455	-1.25	-7.1061	-0.575	-3.04414	-0.533333	-8.4211	-0.358333	-4.95801
0.36	163.4	1.01	65	0.7	77.8	0.68	85.5	0.71	64.2			0.3	61.3783	-1.15833	-7.46425	-0.516667	-3.06055	-0.433333	-7.17692	-0.258333	-2.39415
0.36	163.4	1.09	65	0.81	78.7	0.76	89.8	0.78	65.9			0.3	61.3783	-1.09167	-7.47992	-0.425	-2.7495	-0.366667	-5.5875	-0.2	-1.77127
0.4	178.8	1.21	64.2	0.88	79.6	0.87	94.1	0.9	65.9			0.333333	67.1414	-0.991667	-7.80189	-0.366667	-2.42944	-0.275	-4.00867	-0.1	-1.7951
0.44	194.2	1.29	64.2	0.99	80.4	0.95	95	0.98	66.7			0.366667	72.9009	-0.925	-7.81737	-0.275	-2.15684	-0.208333	-3.69488	-0.0333333	-1.51198
0.51	219	1.4	64.2	1.07	81.3	1.06	96.7	1.1	76.1			0.425	82.1644	-0.833333	-7.83865	-0.208333	-1.84008	-0.116667	-3.09139	0.0666667	1.97388
0.63	248.9	1.48	64.2	1.17	82.1	1.13	99.2	1.17	105.2			0.525	93.2923	-0.766667	-7.85413	-0.125	-1.56603	-0.0583333	-2.17851	0.125	12.8177
0.7	268.6	1.6	64.2	1.25	84.7	1.24	106.1	1.29	134.3			0.583333	100.62	-0.666667	-7.87735	-0.0583333	-0.616158	0.0333333	0.362164	0.225	23.629
0.81	295.1	1.68	64.2	1.36	86.4	1.31	136	1.37	149.7			0.675	110.449	-0.6	-7.89282	0.0333333	-0.0107862	0.0916667	11.4856	0.291667	29.3344
0.88	311.4	1.79	64.2	1.43	95.8	1.42	185.6	1.48	171.1			0.733333	116.484	-0.508333	-7.91411	0.0916667	3.47161	0.183333	29.9134	0.383333	37.2511
1	335.3	1.87	64.2	1.54	149.7	1.49	211.3	1.56	184.8			0.833333	125.303	-0.441667	-7.92959	0.183333	23.4947	0.241667	39.4404	0.45	42.3065
1.08	349.9	1.99	65	1.62	173.7	1.6	242.1	1.68	203.6			0.9	130.674	-0.341667	-7.65623	0.25	32.3827	0.333333	50.8248	0.55	49.2267
1.19	369.6	2.07	65.9	1.74	202.7	1.68	261.8	1.76	215.6			0.991667	137.909	-0.275	-7.33847	0.35	43.0926	0.4	58.088	0.616667	53.6346
1.26	383.2	2.18	72.7	1.81	219.8	1.79	284.9	1.87	233.5			1.05	142.903	-0.183333	-4.84332	0.408333	49.3984	0.491667	66.5787	0.708333	60.2055
1.37	401.2	2.26	77	1.93	243.8	1.87	301.1	1.96	242.9			1.14167	149.482	-0.116667	-3.27025	0.508333	58.2205	0.558333	72.5216	0.783333	63.6277
1.44	413.2	2.38	81.3	2	257.5	1.97	321.6	2.07	258.3			1.2	153.866	-0.0166667	-1.70906	0.566667	63.2475	0.641667	80.0318	0.875	69.2526
1.56	429.4	2.46	85.5	2.12	278	2.04	333.6	2.15	268.6			1.3	159.743	0.05	-0.177584	0.666667	70.7461	0.7	84.4108	0.941667	73.0038
1.63	439.7	2.58	103.5	2.2	290.8	2.15	352.4	2.26	283.2			1.35833	163.482	0.15	6.43244	0.733333	75.4162	0.791667	91.2606	1.03333	78.3153
1.74	455.9	2.66	148	2.31	309.7	2.23	364.4	2.33	292.6			1.45	169.355	0.216667	22.8147	0.825	82.3082	0.858333	95.6156	1.09167	81.7307
1.82	464.5	2.77	197.6	2.39	321.6	2.34	379.8	2.45	306.2			1.51667	172.437	0.308333	41.0367	0.891667	86.6307	0.95	101.188	1.19167	86.6478
1.93	477.3	2.85	219.8	2.51	339.6	2.41	390.9	2.52	315.7			1.60833	177.031	0.375	49.1615	0.991667	93.1592	1.00833	105.208	1.25	90.0899
2	485	2.96	248.9	2.58	350.7	2.52	404.6	2.64	329.3			1.66667	179.784	0.466667	59.7915	1.05	97.1828	1.1	110.136	1.35	94.9909
2.11	495.3	3.04	267.8	2.7	367	2.59	414	2.71	337.9			1.75833	183.438	0.533333	66.6783	1.15	103.064	1.15833	113.518	1.40833	98.0909
2.19	502.1	3.16	291.7	2.78	377.2	2.7	426	2.82	349.9			1.825	185.836	0.633333	75.3573	1.21667	106.732	1.25	117.804	1.5	102.398
2.3	512.4	3.23	307.1	2.91	391.8	2.77	433.7	2.9	358.4			1.91667	189.478	0.691667	80.9473	1.325	111.957	1.30833	120.551	1.56667	105.441
2.37	518.4	3.35	327.6	2.99	402.1	2.88	445.7	3.01	369.6			1.975	191.587	0.791667	88.352	1.39167	115.65	1.4	124.823	1.65833	109.44
2.48	525.2	3.42	341.3	3.11	414.9	2.95	452.5	3.08	376.4			2.06667	193.926	0.85	93.3027	1.49167	120.206	1.45833	127.23	1.71667	111.86
2.55	530.4	3.54	361	3.19	423.4	3.06	462.8	3.19	385.8			2.125	195.735	0.95	100.39	1.55833	123.226	1.55	130.866	1.80833	115.186
2.67	537.2	3.61	373	3.3	435.4	3.14	467.9	3.26	392.6			2.225	198.05	1.00833	104.704	1.65	127.487	1.61667	132.627	1.86667	117.6
2.74	542.3	3.72	390.1	3.38	444	3.24	477.3	3.37	401.2			2.28333	199.815	1.1	110.831	1.71667	130.535	1.7	135.935	1.95833	120.622
2.84	549.2	3.8	401.2	3.49	454.2	3.31	483.3	3.44	408			2.36667	202.192	1.16667	114.791	1.80833	134.123	1.75833	138.035	2.01667	123.029
2.92	553.5	3.91	417.5	3.57	461.1	3.42	491.9	3.54	418.3			2.43333	203.642	1.25833	120.607	1.875	136.538	1.85	141.026	2.1	126.676
3.02	558.6	3.99	428.6	3.68	471.3	3.5	497	3.62	423.4			2.51667	205.35	1.325	124.554	1.96667	140.115	1.91667	142.775	2.16667	128.441
3.1	562.9	4.1	442.3	3.76	478.2	3.6	505.6	3.73	431.1			2.58333	206.795	1.41667	129.404	2.03333	142.522	2	145.772	2.25833	131.115
3.2	568	4.18	450.8	3.88	485.9	3.67	510.7	3.8	438			2.66667	208.497	1.48333	132.392	2.13333	145.16	2.05833	147.53	2.31667	133.544
3.27	572.3	4.28	463.6	3.95	491	3.78	515.8	3.88	443.1			2.725	209.955	1.56667	136.913	2.19167	146.918	2.15	149.224	2.38333	135.3
3.38	576.6	4.36	471.3	4.06	499.6	3.85	520.1	3.98	450.8			2.81667	211.341	1.63333	139.601	2.28333	149.89	2.20833	150.685	2.46667	137.975
3.46	579.1	4.46	482.5	4.14	503.9	3.96	527	4.06	456.8			2.88333	212.118	1.71667	143.527	2.35	151.336	2.3	153.029	2.53333	140.053
3.57	583.4	4.53	490.2	4.25	510.7	4.04	531.2	4.17	464.5			2.975	213.5	1.775	146.221	2.44167	153.643	2.36667	154.433	2.625	142.705
3.64	586	4.64	502.1	4.33	515.8	4.15	537.2	4.24	469.6			3.03333	214.328	1.86667	150.375	2.50833	155.375	2.45833	156.443	2.68333	144.464
3.74	590.3	4.71	508.1	4.44	521.8	4.23	540.6	4.35	475.6			3.11667	215.722	1.925	152.445	2.6	157.384	2.525	157.551	2.775	146.49
3.81	593.7	4.82	517.5	4.51	527	4.35	546.6	4.42	479.9			3.175	216.84	2.01667	155.681	2.65833	159.162	2.625	159.537	2.83333	147.952
3.92	598	4.88	523.5	4.61	533.8	4.42	550.9	4.52	486.7			3.26667	218.212	2.06667	157.759	2.74167	161.47	2.68333	160.984	2.91667	150.276
3.99	599.7	4.99	531.2	4.69	536.4	4.54	556.9	4.59	490.2			3.325	218.706	2.15833	160.371	2.80833	162.284	2.78333	162.963	2.975	151.444
4.1	603.9	5.06	536.4	4.79	541.5	4.62	561.2	4.69	497			3.41667	220.037	2.21667	162.138	2.89167	163.97	2.85	164.389	3.05833	153.761
4.17	605.7	5.16	544.1	4.87	544.9	4.73	567.2	4.77	501.3			3.475	220.565	2.3	164.757	2.95833	165.071	2.94167	166.377	3.125	155.2
4.27	610.8	5.23	549.2	4.97	550	4.81	571.4	4.87	506.4			3.55833	222.239	2.35833	166.484	3.04167	166.751	3.00833	167.762	3.20833	156.895
4.34	613.4	5.34	556	5.04	552.6	4.92	575.7	4.94	510.7			3.61667	223.055	2.45	168.754	3.1	167.575	3.1	169.129	3.26667	158.344
4.45	615.9	5.41	561.2	5.15	558.6	5	578.3	5.05	516.7			3.70833	223.76	2.50833	170.511	3.19167	169.559	3.16667	169.93	3.35833	160.344
4.52	618.5	5.51	567.2	5.23	561.2	5.11	584.3	5.12	520.1			3.76667	224.574	2.59167	172.502	3.25833	170.363	3.25833	171.906	3.41667	161.463
4.62	621.9	5.58	571.4	5.34	566.3	5.19	587.7	5.22	525.2			3.85	225.621	2.65	173.894	3.35	172.016	3.325	172.993	3.5	163.147
4.69	624.5	5.69	578.3	5.41	569.7	5.3	592.8	5.29	529.5			3.90833	226.433	2.74167	176.186	3.40833	173.122	3.41667	174.638	3.55833	164.588
4.8	627	5.76	580.8	5.52	573.1	5.38	596.2	5.4	535.5			4	227.131	2.8	176.962	3.5	174.157	3.48333	175.721	3.65	166.575
4.87	629.6	5.87	586.8	5.59	576.6	5.49	600.5	5.47	538.9			4.05833	227.94	2.89167	178.924	3.55833	175.296	3.575	177.072	3.70833	167.687
4.98	633.9	5.95	590.3	5.7	581.7	5.56	603.1	5.59	545.8			4.15	229.287	2.95833	180.038	3.65	176.939	3.63333	177.881	3.80833	169.975
5.05	636.4	6.06	595.4	5.76	585.1	5.68	607.4	5.66	549.2			4.20833	230.057	3.05	181.67	3.7	178.055	3.73333	179.209	3.86667	171.083
5.15	639	6.14	598.8	5.84	586.8	5.75	610.8	5.77	555.2			4.29167	230.804	3.11667	182.745	3.76667	178.525	3.79167	180.303	3.95833	173.057
5.23	640.7	6.25	604.8	5.94	591.1	5.86	614.2	5.85	557.7			4.35833	231.264	3.20833	184.693	3.85	179.891	3.88333	181.321	4.025	173.821
5.34	644.1	6.33	608.2	6.01	593.7	5.93	617.6	5.96	562			4.45	232.278	3.275	185.764	3.90833	180.698	3.94167	182.412	4.11667	175.178
5.4	646.7	6.44	612.5	6.11	598.8	6.04	621.9	6.03	566.3			4.5	233.098	3.36667	187.098	3.99167	182.347	4.03333	183.749	4.175	176.602
5.51	649.3	6.51	615.9	6.19	601.4	6.11	623.6	6.15	570.6			4.59167	233.82	3.425	188.183	4.05833	183.133	4.09167	184.227	4.275	177.937
5.58	651.8	6.63	621	6.29	604.8	6.22	627.9	6.22	574.9			4.65	234.583	3.525	189.78	4.14167	184.169	4.18333	185.559	4.33333	179.356
5.69	656.1	6.7	624.5	6.36	607.4	6.29	630.5	6.33	579.1			4.74167	235.913	3.58333	190.897	4.2	184.971	4.24167	186.357	4.425	180.667
5.76	658.7	6.81	628.7	6.46	611.6	6.4	634.7	6.41	582.6			4.8	236.709	3.675	192.186	4.28333	186.288	4.33333	187.649	4.49167	181.779
5.86	663	6.88	632.2	6.53	614.2	6.46	635.6	6.52	587.7			4.88333	238.054	3.73333	193.299	4.34167	187.087	4.38333	187.856	4.58333	183.406
5.93	664.7	7	637.3	6.64	618.5	6.57	638.2	6.59	591.1			4.94167	238.525	3.83333	194.884	4.43333	188.417	4.475	188.573	4.64167	184.496
6.03	666.4	7.08	639.9	6.71	621.9	6.64	639	6.7	596.2			5.025	238.934	3.9	195.654	4.49167	189.499	4.53333	188.724	4.73333	186.118
6.1	666.4	7.19	644.1	6.82	625.3	6.74	640.7	6.78	600.5			5.08333	238.793	3.99167	196.934	4.58333	190.504	4.61667	189.137	4.8	187.506
6.21	669	7.27	646.7	6.89	627.9	6.81	643.3	6.89	604.8			5.175	239.503	4.05833	197.701	4.64167	191.297	4.675	189.928	4.89167	188.838
6.27	670.7	7.37	652.7	7	631.3	6.92	645	6.97	607.4			5.225	239.99	4.14167	199.633	4.73333	192.298	4.76667	190.32	4.95833	189.617
6.38	672.4	7.45	655.3	7.07	633.9	6.99	646.7	7.08	611.6			5.31667	240.376	4.20833	200.397	4.79167	193.089	4.825	190.788	5.05	190.908
6.45	673.2	7.57	660.4	7.18	638.2	7.1	650.1	7.15	614.2			5.375	240.52	4.30833	201.964	4.88333	194.406	4.91667	191.782	5.10833	191.703
6.56	674.1	7.64	663	7.25	640.7	7.17	651.8	7.26	619.3			5.46667	240.618	4.36667	202.745	4.94167	195.158	4.975	192.249	5.2	193.309
6.63	675.8	7.76	667.2	7.37	643.3	7.27	653.6	7.34	621.9			5.525	241.082	4.46667	203.989	5.04167	195.848	5.05833	192.691	5.26667	194.081
6.74	676.7	7.83	669.8	7.44	646.7	7.34	655.3	7.44	626.2			5.61667	241.179	4.525	204.766	5.1	196.917	5.11667	193.156	5.35	195.417
6.81	678.4	7.95	674.9	7.55	650.1	7.45	659.5	7.52	628.7			5.675	241.642	4.625	206.323	5.19167	197.906	5.20833	194.426	5.41667	196.152
6.92	678.4	8.03	677.5	7.63	652.7	7.52	660.4	7.63	632.2			5.76667	241.417	4.69167	207.077	5.25833	198.669	5.26667	194.606	5.50833	197.181
6.99	680.1	8.14	681.8	7.74	657	7.62	663.8	7.7	634.7			5.825	241.878	4.78333	208.367	5.35	199.973	5.35	195.61	5.56667	197.932
7.1	683.5	8.22	685.2	7.81	658.7	7.7	665.5	7.81	639			5.91667	242.861	4.85	209.399	5.40833	200.434	5.41667	196.051	5.65833	199.24
7.17	684.4	8.33	688.6	7.92	663	7.8	668.1	7.88	641.6			5.975	243.036	4.94167	210.367	5.5	201.733	5.5	196.768	5.71667	200.023
7.27	685.2	8.4	692.1	7.99	665.5	7.87	669.8	7.99	645			6.05833	243.114	5	211.452	5.55833	202.475	5.55833	197.228	5.80833	201.009
7.35	685.2	8.51	696.3	8.11	669	7.97	671.5	8.06	648.4			6.125	242.949	5.09167	212.697	5.65833	203.467	5.64167	197.625	5.86667	202.071
7.45	687.8	8.59	698	8.18	672.4	8.05	673.2	8.17	651			6.20833	243.663	5.15833	213.126	5.71667	204.523	5.70833	198.063	5.95833	202.772
7.53	688.6	8.7	701.5	8.29	674.9	8.15	676.7	8.23	652.7			6.275	243.781	5.25	214.121	5.80833	205.18	5.79167	199.092	6.00833	203.252
7.63	691.2	8.77	703.2	8.37	677.5	8.21	678.4	8.33	655.3			6.35833	244.493	5.30833	214.568	5.875	205.931	5.84167	199.568	6.09167	203.97
7.7	692.1	8.89	706.6	8.48	680.9	8.32	680.1	8.4	657.8			6.41667	244.665	5.40833	215.504	5.96667	206.9	5.93333	199.941	6.15	204.71
7.81	693.8	8.96	709.2	8.55	683.5	8.38	682.6	8.5	661.3			6.50833	245.036	5.46667	216.264	6.025	207.669	5.98333	200.697	6.23333	205.741
7.87	695.5	9.07	711.7	8.66	686.1	8.49	683.5	8.57	663			6.55833	245.511	5.55833	216.902	6.11667	208.354	6.075	200.787	6.29167	206.198
7.98	697.2	9.14	714.3	8.74	689.5	8.56	686.1	8.68	665.5			6.65	245.88	5.61667	217.66	6.18333	209.38	6.13333	201.555	6.38333	206.854
8.05	698	9.24	716.9	8.84	692.9	8.66	689.5	8.75	666.4			6.70833	246.015	5.7	218.352	6.26667	210.362	6.21667	202.54	6.44167	207.029
8.16	700.6	9.31	719.4	8.92	696.3	8.72	690.3	8.85	669			6.8	246.699	5.75833	219.072	6.33333	211.385	6.26667	202.696	6.525	207.738
8.23	702.3	9.42	722.8	9.03	698.9	8.82	692.9	8.92	670.7			6.85833	247.149	5.85	220.018	6.425	212.063	6.35	203.398	6.58333	208.192
8.34	704.9	9.49	723.7	9.1	700.6	8.9	694.6	9.02	672.4			6.95	247.83	5.90833	220.179	6.48333	212.509	6.41667	203.826	6.66667	208.584
8.4	706.6	9.59	726.3	9.2	704	9	696.3	9.09	673.2			7	248.3	5.99167	220.865	6.56667	213.484	6.5	204.211	6.725	208.722
8.51	710	9.66	728	9.27	705.7	9.07	698	9.2	677.5			7.09167	249.26	6.05	221.303	6.625	213.929	6.55833	204.658	6.81667	209.999
8.58	710.9	9.76	729.7	9.38	708.3	9.18	700.6	9.27	679.2			7.15	249.426	6.13333	221.674	6.71667	214.601	6.65	205.334	6.875	210.449
8.68	713.4	9.83	731.4	9.45	710	9.25	701.5	9.37	681.8			7.23333	250.088	6.19167	222.11	6.775	215.043	6.70833	205.5	6.95833	211.15
8.75	714.3	9.93	733.1	9.55	712.6	9.36	703.2	9.44	683.5			7.29167	250.253	6.275	222.479	6.85833	215.734	6.8	205.86	7.01667	211.599
8.85	716	10	734	9.62	714.3	9.44	704.9	9.54	686.9			7.375	250.632	6.33333	222.636	6.91667	216.175	6.86667	206.283	7.1	212.576
8.92	716.9	10.1	736.5	9.73	716.9	9.55	709.2	9.6	688.6			7.43333	250.796	6.41667	223.281	7.00833	216.841	6.95833	207.545	7.15	213.043
9.02	718.6	10.16	739.1	9.8	717.7	9.62	710.9	9.71	691.2			7.51667	251.174	6.46667	224.048	7.06667	216.968	7.01667	207.987	7.24167	213.718
9.1	720.3	10.26	740	9.9	719.4	9.73	713.4	9.77	692.9			7.58333	251.595	6.55	224.136	7.15	217.341	7.10833	208.619	7.29167	214.183
9.2	722.8	10.33	741.7	9.96	721.1	9.81	715.1	9.88	695.5			7.66667	252.25	6.60833	224.567	7.2	217.8	7.175	209.038	7.38333	214.856
9.27	724.6	10.43	742.5	10.07	722.8	9.92	717.7	9.95	697.2			7.725	252.726	6.69167	224.62	7.29167	218.15	7.26667	209.702	7.44167	215.298
9.37	726.3	10.49	743.4	10.14	723.7	9.99	720.3	10.05	699.7			7.80833	253.1	6.74167	224.796	7.35	218.309	7.325	210.452	7.525	215.954
9.44	726.3	10.59	745.1	10.24	725.4	10.1	723.7	10.11	701.5			7.86667	252.946	6.825	225.159	7.43333	218.679	7.41667	211.391	7.575	216.451
9.54	728.8	10.66	746.8	10.31	727.1	10.17	725.4	10.21	704			7.95	253.598	6.88333	225.587	7.49167	219.114	7.475	211.826	7.65833	217.104
9.6	730.5	10.76	746.8	10.42	728.8	10.28	728	10.28	705.7			8	254.057	6.96667	225.362	7.58333	219.46	7.56667	212.485	7.71667	217.544
9.71	734.8	10.82	748.5	10.49	730.5	10.36	729.7	10.38	708.3			8.09167	255.309	7.01667	225.812	7.64167	219.893	7.63333	212.896	7.8	218.229
9.77	735.7	10.93	750.2	10.59	732.3	10.46	732.3	10.45	710			8.14167	255.489	7.10833	226.148	7.725	220.293	7.71667	213.574	7.85833	218.667
9.88	737.4	11	751.1	10.66	734	10.54	734	10.56	713.4			8.23333	255.834	7.16667	226.299	7.78333	220.724	7.78333	213.984	7.95	219.604
9.95	740	11.11	751.9	10.76	735.7	10.64	735.7	10.63	716			8.29167	256.58	7.25833	226.325	7.86667	221.088	7.86667	214.349	8.00833	220.35
10.06	741.7	11.18	753.6	10.83	737.4	10.72	737.4	10.74	717.7			8.38333	256.924	7.31667	226.749	7.925	221.518	7.93333	214.757	8.1	220.698
10.13	743.4	11.28	755.4	10.94	739.1	10.82	739.1	10.81	721.1			8.44167	257.356	7.4	227.139	8.01667	221.858	8.01667	215.119	8.15833	221.716
10.24	744.2	11.36	756.2	11	740.8	10.89	740	10.92	723.7			8.53333	257.386	7.46667	227.231	8.06667	222.309	8.075	215.273	8.25	222.371
10.31	745.9	11.46	758.8	11.11	743.4	11	744.2	11	725.4			8.59167	257.817	7.55	227.893	8.15833	222.955	8.16667	216.471	8.31667	222.781
10.41	749.4	11.53	759.6	11.18	744.2	11.07	745.9	11.1	728.8			8.675	258.801	7.60833	228.006	8.21667	223.073	8.225	216.897	8.4	223.729
10.48	751.1	11.64	761.3	11.28	745.9	11.18	747.7	11.18	729.7			8.73333	259.229	7.7	228.335	8.3	223.431	8.31667	217.268	8.46667	223.862
10.59	752.8	11.71	762.2	11.35	746.8	11.25	749.4	11.29	732.3			8.825	259.567	7.75833	228.482	8.35833	223.582	8.375	217.693	8.55833	224.511
10.66	754.5	11.81	763.9	11.45	749.4	11.35	751.9	11.36	734			8.88333	259.994	7.84167	228.832	8.44167	224.247	8.45833	218.323	8.61667	224.939
10.76	756.2	11.89	764.8	11.52	750.2	11.42	753.6	11.47	739.1			8.96667	260.351	7.90833	228.955	8.5	224.362	8.51667	218.746	8.70833	226.441
10.83	757.9	11.99	765.6	11.62	753.6	11.53	754.5	11.54	740.8			9.025	260.777	7.99167	228.997	8.58333	225.298	8.60833	218.804	8.76667	226.866
10.93	760.5	12.07	767.3	11.69	755.4	11.59	755.4	11.65	743.4			9.10833	261.442	8.05833	229.391	8.64167	225.754	8.65833	218.975	8.85833	227.509
11	762.2	12.18	769.9	11.79	756.2	11.69	757.1	11.73	745.9			9.16667	261.866	8.15	230.02	8.725	225.799	8.74167	219.328	8.925	228.183
11.1	763.1	12.25	770.8	11.86	757.1	11.76	758.8	11.83	749.4			9.25	261.945	8.20833	230.164	8.78333	225.946	8.8	219.749	9.00833	229.152
11.17	763.1	12.36	773.3	11.96	760.5	11.86	758.8	11.9	752.8			9.30833	261.784	8.3	230.757	8.86667	226.877	8.88333	219.52	9.06667	230.152
11.27	763.9	12.44	774.2	12.03	762.2	11.93	760.5	12.02	755.4			9.39167	261.828	8.36667	230.876	8.925	227.295	8.94167	219.939	9.16667	230.766
11.34	763.9	12.54	775.9	12.14	765.6	12.03	762.2	12.09	757.1			9.45	261.667	8.45	231.219	9.01667	228.199	9.025	220.289	9.225	231.185
11.44	766.5	12.62	776.7	12.21	766.5	12.1	763.9	12.2	759.6			9.53333	262.327	8.51667	231.303	9.075	228.343	9.08333	220.707	9.31667	231.784
11.52	767.3	12.72	778.5	12.32	769	12.2	765.6	12.27	761.3			9.6	262.416	8.6	231.678	9.16667	228.938	9.16667	221.054	9.375	232.201
11.62	768.2	12.8	781	12.39	769.9	12.28	767.3	12.38	763.9			9.68333	262.492	8.66667	232.335	9.225	229.081	9.23333	221.447	9.46667	232.831
11.7	768.2	12.91	781.9	12.5	771.6	12.38	768.2	12.45	765.6			9.75	262.307	8.75833	232.38	9.31667	229.402	9.31667	221.521	9.525	233.246
11.8	769	12.98	782.7	12.57	773.3	12.45	769	12.56	768.2			9.83333	262.348	8.81667	232.485	9.375	229.816	9.375	221.631	9.61667	233.874
11.87	769	13.09	785.3	12.68	775.9	12.56	770.8	12.63	769.9			9.89167	262.186	8.90833	233.103	9.46667	230.439	9.46667	221.986	9.675	234.287
11.98	770.8	13.17	786.1	12.75	777.6	12.62	771.6	12.73	774.2			9.98333	262.544	8.975	233.183	9.525	230.851	9.51667	222.117	9.75833	235.51
12.05	772.5	13.28	788.7	12.86	779.3	12.72	774.2	12.8	775.9			10.0417	262.96	9.06667	233.798	9.61667	231.167	9.6	222.764	9.81667	235.922
12.16	773.3	13.36	790.4	12.93	781	12.79	775	12.91	778.5			10.1333	262.976	9.13333	234.18	9.675	231.577	9.65833	222.872	9.90833	236.543
12.23	773.3	13.47	793	13.04	783.6	12.9	777.6	12.98	779.3			10.1917	262.813	9.225	234.792	9.76667	232.196	9.75	223.493	9.96667	236.649
12.33	775.9	13.54	793.8	13.11	784.4	12.97	778.5	13.08	781.9			10.275	263.463	9.28333	234.893	9.825	232.3	9.80833	223.633	10.05	237.291
12.4	778.5	13.65	795.6	13.22	787.9	13.07	780.2	13.15	781.9			10.3333	264.181	9.375	235.234	9.91667	233.219	9.89167	223.972	10.1083	237.126
12.51	778.5	13.72	797.3	13.29	789.6	13.14	781.9	13.25	783.6			10.425	263.923	9.43333	235.636	9.975	233.625	9.95	224.38	10.1917	237.463
12.58	780.2	13.82	799	13.4	792.1	13.24	783.6	13.32	784.4			10.4833	264.335	9.51667	235.966	10.0667	234.204	10.0333	224.717	10.25	237.567
12.68	781	13.9	800.7	13.47	793.8	13.31	785.3	13.42	785.3			10.5667	264.371	9.58333	236.342	10.125	234.609	10.0917	225.124	10.3333	237.633
12.76	781.9	14	802.4	13.58	796.4	13.41	787.9	13.49	787			10.6333	264.487	9.66667	236.67	10.2167	235.218	10.175	225.762	10.3917	238.038
12.86	781.9	14.07	803.3	13.66	797.3	13.48	789.6	13.59	789.6			10.7167	264.251	9.725	236.801	10.2833	235.328	10.2333	226.167	10.475	238.674
12.93	782.7	14.18	805.8	13.77	799	13.58	791.3	13.66	790.4			10.775	264.356	9.81667	237.37	10.375	235.634	10.3167	226.5	10.5333	238.776
13.03	784.4	14.25	806.7	13.84	800.7	13.65	792.1	13.76	791.3			10.8583	264.694	9.875	237.5	10.4333	236.035	10.375	226.601	10.6167	238.84
13.1	784.4	14.35	809.2	13.95	803.3	13.75	793.8	13.83	793			10.9167	264.529	9.95833	238.091	10.525	236.64	10.4583	226.933	10.675	239.242
13.21	787	14.42	810.1	14.02	805	13.82	794.7	13.93	794.7			11.0083	265.145	10.0167	238.22	10.5833	237.039	10.5167	227.067	10.7583	239.572
13.28	788.7	14.52	812.7	14.12	807.5	13.91	796.4	14	796.4			11.0667	265.551	10.1	238.842	10.6667	237.632	10.5917	227.42	10.8167	239.973
13.39	790.4	14.59	813.5	14.19	808.4	13.99	797.3	14.1	798.1			11.1583	265.861	10.1583	238.936	10.725	237.762	10.6583	227.529	10.9	240.302
13.45	791.3	14.69	815.2	14.29	811	14.09	798.1	14.17	798.1			11.2083	266.021	10.2417	239.256	10.8083	238.386	10.7417	227.557	10.9583	240.133
13.56	793	14.76	816.9	14.36	811.8	14.16	799.8	14.27	799.8			11.3	266.33	10.3	239.649	10.8667	238.481	10.8	227.956	11.0417	240.46
13.62	793.8	14.86	817.8	14.47	814.4	14.27	801.5	14.35	801.5			11.35	266.455	10.3833	239.702	10.9583	239.078	10.8917	228.258	11.1083	240.834
13.73	795.6	14.92	818.7	14.54	815.2	14.34	802.4	14.44	803.3			11.4417	266.795	10.4333	239.852	11.0167	239.173	10.95	228.389	11.1833	241.216
13.8	797.3	15.02	818.7	14.64	816.9	14.45	805	14.51	804.1			11.5	267.197	10.5167	239.606	11.1	239.493	11.0417	228.99	11.2417	241.313
13.9	799.8	15.09	819.5	14.71	818.7	14.52	805.8	14.61	806.7			11.5833	267.794	10.575	239.698	11.1583	239.918	11.1	229.086	11.325	241.936
13.97	800.7	15.18	821.2	14.82	818.7	14.63	808.4	14.68	808.4			11.6417	267.926	10.65	240.038	11.25	239.647	11.1917	229.684	11.3833	242.331
14.07	804.1	15.25	821.2	14.88	818.7	14.71	810.1	14.78	811			11.725	268.822	10.7083	239.865	11.3	239.499	11.2583	230.054	11.4667	242.951
14.14	805.8	15.34	822.1	14.99	820.4	14.81	812.7	14.85	811.8			11.7833	269.22	10.7833	239.94	11.3917	239.791	11.3417	230.673	11.525	243.046
14.24	807.5	15.41	822.1	15.06	821.2	14.89	814.4	14.95	814.4			11.8667	269.545	10.8417	239.766	11.45	239.883	11.4083	231.041	11.6083	243.663
14.31	808.4	15.51	823.8	15.16	822.9	15	816.1	15.02	815.2			11.925	269.674	10.925	240.079	11.5333	240.198	11.5	231.335	11.6667	243.757
14.41	810.1	15.57	823.8	15.23	822.9	15.07	817.8	15.12	816.1			12.0083	269.997	10.975	239.931	11.5917	240.025	11.5583	231.726	11.75	243.809
14.48	809.2	15.68	825.5	15.33	824.6	15.17	819.5	15.19	817.8			12.0667	269.527	11.0667	240.217	11.675	240.339	11.6417	232.042	11.8083	244.199
14.58	810.1	15.74	825.5	15.4	825.5	15.24	822.1	15.29	819.5			12.15	269.582	11.1167	240.068	11.7333	240.462	11.7	232.729	11.8917	244.515
14.64	811.8	15.84	826.4	15.5	827.2	15.35	823.8	15.35	820.4			12.2	270.001	11.2	240.116	11.8167	240.774	11.7917	233.019	11.9417	244.664
14.75	814.4	15.9	826.4	15.57	828.1	15.42	824.6	15.46	823.8			12.2917	270.596	11.25	239.966	11.875	240.897	11.85	233.109	12.0333	245.515
14.81	816.1	16	828.1	15.67	828.9	15.53	826.4	15.52	826.4			12.3417	271.013	11.3333	240.275	11.9583	240.911	11.9417	233.43	12.0833	246.223
14.92	819.5	16.08	828.9	15.74	829.8	15.6	828.1	15.63	828.9			12.4333	271.871	11.4	240.338	12.0167	241.032	12	233.816	12.175	246.774
14.99	822.1	16.18	829.8	15.85	830.6	15.71	828.9	15.71	830.6			12.4917	272.56	11.4833	240.384	12.1083	241.02	12.0917	233.805	12.2417	247.134
15.1	822.9	16.25	830.6	15.92	832.3	15.78	829.8	15.81	832.3			12.5833	272.552	11.5417	240.471	12.1667	241.404	12.15	233.926	12.325	247.443
15.17	824.6	16.36	831.5	16.02	833.2	15.89	831.5	15.89	834.9			12.6417	272.941	11.6333	240.49	12.25	241.449	12.2417	234.21	12.3917	248.097
15.28	826.4	16.43	833.2	16.09	834.9	15.96	833.2	16	836.6			12.7333	273.263	11.6917	240.871	12.3083	241.831	12.3	234.593	12.4833	248.379
15.35	827.2	16.54	833.2	16.19	834.9	16.06	834.1	16.06	839.2			12.7917	273.353	11.7833	240.595	12.3917	241.579	12.3833	234.638	12.5333	249.081
15.45	827.2	16.6	835.8	16.25	835.8	16.13	836.6	16.18	840.9			12.875	273.104	11.8333	241.294	12.4417	241.723	12.4417	235.282	12.6333	249.335
15.52	828.1	16.71	836.6	16.35	837.5	16.24	838.3	16.25	842.6			12.9333	273.226	11.925	241.278	12.525	242.028	12.5333	235.562	12.6917	249.715
15.63	829.8	16.78	838.3	16.42	838.3	16.31	839.2	16.35	846			13.025	273.512	11.9833	241.656	12.5833	242.113	12.5917	235.68	12.775	250.574
15.7	830.6	16.89	839.2	16.52	840	16.41	840.9	16.43	847.7			13.0833	273.601	12.075	241.671	12.6667	242.416	12.675	235.983	12.8417	250.926
15.8	832.3	16.96	839.2	16.59	840.9	16.48	841.8	16.54	850.3			13.1667	273.91	12.1333	241.494	12.725	242.533	12.7333	236.1	12.9333	251.495
15.87	833.2	17.07	840	16.69	843.5	16.58	843.5	16.61	852.9			13.225	274.03	12.225	241.476	12.8083	243.128	12.8167	236.402	12.9917	252.165
15.97	835.8	17.14	841.8	16.76	844.3	16.65	843.5	16.71	854.6			13.3083	274.633	12.2833	241.884	12.8667	243.211	12.875	236.224	13.075	252.463
16.04	835.8	17.24	842.6	16.86	845.2	16.75	844.3	16.78	855.4			13.3667	274.457	12.3667	241.89	12.95	243.25	12.9583	236.231	13.1333	252.544
16.14	836.6	17.31	844.3	16.93	846.9	16.82	845.2	16.89	858			13.45	274.468	12.425	242.264	13.0083	243.626	13.0167	236.346	13.225	253.107
16.21	837.5	17.43	845.2	17.04	847.7	16.93	846.9	16.97	861.4			13.5083	274.586	12.525	242.25	13.1	243.605	13.1083	236.62	13.2917	254.007
16.32	838.3	17.5	846.9	17.11	849.5	17	847.7	17.07	862.3			13.6	274.571	12.5833	242.623	13.1583	244.012	13.1667	236.701	13.375	254.04
16.39	840	17.61	847.7	17.22	851.2	17.1	848.6	17.15	864			13.6583	274.95	12.675	242.601	13.25	244.282	13.25	236.738	13.4417	254.385
16.49	840.9	17.68	849.5	17.29	852	17.17	849.5	17.25	866.6			13.7417	274.991	12.7333	243.004	13.3083	244.362	13.3083	236.852	13.525	254.969
16.56	840	17.79	851.2	17.39	853.7	17.27	851.2	17.33	867.4			13.8	274.52	12.825	243.272	13.3917	244.657	13.3917	237.148	13.5917	255.02
16.67	840.9	17.86	851.2	17.46	854.6	17.34	852.9	17.44	870			13.8917	274.535	12.8833	243.092	13.45	244.768	13.45	237.52	13.6833	255.575
16.74	840.9	17.97	853.7	17.57	857.2	17.45	854.6	17.51	871.7			13.95	274.358	12.975	243.617	13.5417	245.327	13.5417	237.788	13.7417	255.942
16.84	843.5	18.04	854.6	17.64	858	17.51	855.4	17.61	872.5			14.0333	274.952	13.0333	243.727	13.6	245.405	13.5917	237.893	13.825	255.938
16.91	843.5	18.15	856.3	17.75	859.7	17.62	857.2	17.68	873.4			14.0917	274.774	13.125	243.991	13.6917	245.67	13.6833	238.192	13.8833	256.045
17.02	845.2	18.23	857.2	17.83	861.4	17.69	857.2	17.79	875.1			14.1833	275.048	13.1917	244.074	13.7583	246.012	13.7417	238.011	13.975	256.305
17.09	845.2	18.34	858.9	17.93	864	17.79	858.9	17.85	876			14.2417	274.869	13.2833	244.336	13.8417	246.591	13.825	238.302	14.025	256.437
17.2	845.2	18.41	859.7	18	864.8	17.86	860.6	17.96	877.7			14.3333	274.589	13.3417	244.412	13.9	246.667	13.8833	238.669	14.1167	256.695
17.27	846	18.52	861.4	18.11	865.7	17.96	861.4	18.03	879.4			14.3917	274.671	13.4333	244.672	13.9917	246.67	13.9667	238.668	14.175	257.058
17.38	846	18.59	862.3	18.19	867.4	18.03	862.3	18.13	882			14.4833	274.39	13.4917	244.779	14.0583	247.009	14.025	238.777	14.2583	257.631
17.45	846.9	18.7	864.8	18.3	869.1	18.14	864	18.21	882.8			14.5417	274.503	13.5833	245.294	14.15	247.268	14.1167	239.038	14.325	257.676
17.56	846.9	18.77	865.7	18.37	870.8	18.21	864.8	18.31	883.7			14.6333	274.223	13.6417	245.4	14.2083	247.631	14.175	239.113	14.4083	257.699
17.63	847.7	18.87	867.4	18.48	872.5	18.31	866.6	18.38	883.7			14.6917	274.303	13.725	245.683	14.3	247.888	14.2583	239.432	14.4667	257.512
17.73	848.6	18.95	868.3	18.55	873.4	18.38	867.4	18.48	883.7			14.775	274.338	13.7917	245.761	14.3583	247.992	14.3167	239.506	14.55	257.246
17.8	848.6	19.05	870.8	18.66	876	18.48	869.1	18.55	884.5			14.8333	274.159	13.875	246.298	14.45	248.536	14.4	239.79	14.6083	257.316
17.91	849.5	19.12	871.7	18.73	876	18.54	870.8	18.65	885.4			14.925	274.168	13.9333	246.401	14.5083	248.351	14.45	240.178	14.6917	257.338
17.98	850.3	19.23	872.5	18.84	878.5	18.65	871.7	18.72	885.4			14.9833	274.247	14.025	246.368	14.6	248.861	14.5417	240.178	14.75	257.151
18.08	851.2	19.3	874.3	18.91	880.2	18.72	872.5	18.82	887.1			15.0667	274.281	14.0833	246.757	14.6583	249.219	14.6	240.251	14.8333	257.429
18.15	852	19.4	873.4	19.02	882	18.82	876	18.89	887.1					14.1667	246.207	14.75	249.502	14.6833	241.108	14.8917	257.241
18.26	855.4	19.47	876	19.09	883.7	18.89	876.8	18.99	888.8					14.225	246.85	14.8083	249.859	14.7417	241.179	14.975	257.517
18.33	857.2	19.57	877.7	19.2	884.5	18.99	877.7	19.06	889.7					14.3083	247.126	14.9	249.821	14.825	241.202	15.0333	257.617
18.43	858.9	19.64	878.5	19.27	886.2	19.05	878.5	19.16	890.5					14.3667	247.195	14.9583	250.176	14.875	241.299
18.5	859.7	19.74	879.4	19.37	887.9	19.16	880.2	19.23	891.4					14.45	247.215	15.0417	250.45	14.9667	241.55
18.61	860.6	19.81	879.4	19.45	888.8	19.23	881.1	19.34	892.2					14.5083	247.03			15.025	241.651
18.67	861.4	19.9	881.1	19.55	889.7	19.34	882	19.41	892.2					14.5833	247.33
18.78	864	19.97	881.1	19.62	890.5	19.41	882.8	19.51	894.8					14.6417	247.144
18.85	865.7	20.06	882	19.72	892.2	19.53	883.7	19.57	895.6					14.7167	247.19
18.95	866.6	20.13	884.5	19.79	892.2	19.6	885.4	19.68	896.5					14.775	247.794
19.02	867.4	20.23	883.7	19.89	892.2	19.71	887.1	19.74	897.4					14.8583	247.274
19.12	869.1	20.3	884.5	19.96	893.1	19.78	889.7	19.84	899.1					14.9167	247.34
19.2	868.3	20.4	885.4	20.06	893.9	19.89	891.4	19.91	899.9					15	247.358
19.3	870.8	20.46	886.2	20.13	894.8	19.96	892.2	20.01	901.6
19.36	871.7	20.56	887.1	20.24	896.5	20.07	893.9	20.08	903.3
19.46	873.4	20.63	887.9	20.3	897.4	20.14	894.8	20.18	905.9
19.53	874.3	20.72	888.8	20.41	898.2	20.25	898.2	20.25	907.6
19.64	875.1	20.79	889.7	20.48	898.2	20.32	898.2	20.35	910.2
19.71	875.1	20.89	889.7	20.58	899.1	20.43	901.6	20.42	910.2
19.81	876.8	20.95	890.5	20.65	899.9	20.51	904.2	20.53	911
19.87	877.7	21.06	890.5	20.75	900.8	20.61	905.1	20.6	912.8
19.95	880.2	21.13	893.1	20.82	901.6	21.84	919.6	20.71	915.3
19.97	882.8	21.24	894.8	20.92	902.5	21.91	920.5	20.78	917.9
20.08	885.4	21.31	894.8	20.99	903.3	22.02	922.2	20.88	919.6
20.15	886.2	21.42	896.5	21.09	904.2	22.08	921.3	20.96	920.5
20.26	887.9	21.49	896.5	21.16	905.1	22.19	923	21.06	922.2
20.32	887.1	21.59	898.2	21.26	905.9	22.25	923	21.12	923.9
20.43	887.9	21.67	899.1	21.33	906.8	22.36	923.9	21.16	927.3
20.5	888.8	21.77	901.6	21.43	907.6	22.43	923.9	21.23	928.2
20.6	890.5	21.84	901.6	21.5	908.5	22.53	923.9	21.34	929.9
20.67	893.1	21.95	902.5	21.6	910.2	22.6	925.6	21.41	932.4
20.77	891.4	22.02	903.3	21.67	911	22.7	926.4	21.52	934.1
20.84	892.2	22.13	905.9	21.77	911.9	22.77	927.3	21.59	935
20.94	893.9	22.2	905.9	21.84	912.8	22.88	929.9	21.7	937.6
21.01	894.8	23.47	923	21.94	913.6	24.06	947.8	21.77	939.3
21.11	895.6	23.58	923.9	22.01	915.3	24.14	947.8	21.88	941.8
21.18	895.6	23.65	926.4	22.12	917	24.24	950.4	21.95	942.7
21.29	896.5	23.76	927.3	22.19	917.9	24.31	951.2	22.06	944.4
21.36	896.5	23.84	929	22.3	919.6	24.42	953	22.13	946.1
21.46	898.2	23.94	929	22.38	919.6	24.49	954.7	22.24	947.8
21.53	898.2	24.01	929.9	22.48	921.3	24.6	956.4	22.31	948.7
21.64	897.4	24.12	930.7	22.55	923	24.67	957.2	22.41	949.5
21.71	898.2	24.2	930.7	22.66	924.7	24.79	958.9	22.48	951.2
21.81	898.2	24.3	931.6	22.73	925.6	24.86	959.8	22.59	953
21.88	899.1	24.37	932.4	22.84	926.4	24.97	961.5	22.67	954.7
21.99	898.2	24.47	934.1	22.92	927.3	25.04	964.9	22.77	956.4
22.06	898.2	24.54	935.9	23.02	929	25.15	967.5	22.84	955.5
22.17	899.1	25.69	945.3	23.1	930.7	26.39	985.5	22.94	956.4
22.24	899.9	25.79	947	23.21	931.6	26.46	985.5	23.01	957.2
22.34	901.6	25.85	947	23.27	933.3	20.69	905.1	23.1	958.9
22.41	900.8	25.96	947.8	23.39	934.1	20.79	906.8	23.16	959.8
22.52	901.6	26.03	947.8	23.46	935.9	20.86	908.5	23.26	960.7
22.59	902.5	26.13	949.5	23.57	937.6	20.97	910.2	23.33	960.7
22.7	902.5	26.2	950.4	23.64	937.6	21.04	911	23.43	961.5
22.76	902.5	26.31	952.1	23.75	940.1	21.15	912.8	23.5	961.5
22.87	903.3	26.38	953	23.82	941.8	21.21	914.5	23.6	961.5
22.94	904.2	26.49	953.8	23.93	944.4	21.32	915.3	23.67	962.4
23.04	906.8	26.56	954.7	24	944.4	21.39	917.9	23.77	963.2
23.11	906.8	26.67	955.5	24.11	945.3	21.49	918.7	23.84	963.2
23.22	908.5	26.74	955.5	24.17	946.1	21.56	918.7	23.94	963.2
23.29	909.3	22.31	907.6	24.28	947.8	21.67	918.7	24.01	963.2
23.39	910.2	22.38	908.5	24.35	949.5	21.74	919.6	24.12	964.1
23.46	911	22.49	910.2	24.45	950.4	22.94	930.7	24.19	964.9
23.57	911.9	22.56	910.2	24.52	951.2	23.05	932.4	24.29	966.6
23.64	913.6	22.67	911.9	24.63	952.1	23.11	932.4	24.36	967.5
23.74	916.2	22.75	911.9	24.69	954.7	23.21	934.1	24.46	967.5
23.81	917.9	22.85	913.6	24.8	954.7	23.28	935.9	24.52	969.2
23.92	918.7	22.93	914.5	24.86	954.7	23.38	937.6	24.62	970.1
23.96	918.7	23.04	916.2	24.97	955.5	23.45	937.6	24.69	971.8
23.96	920.5	23.11	917	25.04	956.4	23.55	939.3	24.8	973.5
24.02	920.5	23.22	918.7	25.14	957.2	23.62	941.8	24.87	973.5
24.12	921.3	23.29	919.6	25.21	957.2	23.72	944.4	24.97	974.3
24.19	923	23.4	922.2	25.32	958.1	23.79	945.3	25.03	975.2
24.29	923.9	24.64	936.7	25.39	959.8	23.9	946.1	25.13	976.9
24.3	925.6	24.7	936.7	25.49	960.7	23.97	946.1	25.2	976.9
24.29	928.2	24.81	937.6	25.56	960.7	25.22	969.2	25.3	977.8
24.3	928.2	24.87	938.4	25.66	961.5	25.33	970.9	25.37	978.6
24.29	929.9	24.97	939.3	25.73	962.4	25.4	972.6	25.48	981.2
24.29	930.7	25.04	939.3	25.79	963.2	25.51	976.9	25.54	983.8
24.29	932.4	25.13	939.3	25.89	964.1	25.58	976.1	25.65	985.5
24.29	935	25.2	940.1	25.97	964.9	25.68	978.6	25.72	986.3
24.29	935	25.3	940.1	26.07	966.6	25.75	980.3	25.84	988.9
24.29	935.9	25.36	941	26.13	967.5	25.87	981.2	25.91	989.7
24.29	935.9	25.46	942.7	26.24	968.4	25.94	981.2	26.02	990.6
24.29	936.7	25.53	943.6	26.31	968.4	26.04	983.8	26.09	990.6
24.29	939.3	25.62	944.4	26.4	970.1	26.11	984.6	26.2	992.3
24.29	940.1	26.81	956.4	26.47	970.1	26.22	985.5	26.27	993.2
24.36	941			26.57	971.8	26.29	986.3	26.39	993.2
24.43	941			26.64	972.6
24.53	941			26.74	974.3
