# Supplementary material for: Effect of freeze‒thaw cycles on root–Soil composite mechanical properties and slope stability
Source: PLoS One. 2024 Apr 25;19(4):e0302409. doi: 10.1371/journal.pone.0302409 (PMC11045164; doi:10.1371/journal.pone.0302409)
Supplement: S1 File — (ZIP) [file pone.0302409.s001.zip › Original data/original data/三轴/200kpa/新建文件夹/(D0G3,200kpa)20211102BS05_uu_1-901.xlsx]

## Sheet: _20211102BS05_uu_1
ID	GCID	SpecimenID	TstMode	TimeMin	Squareroot	WeiYa	wytb	FanYa1	KongYa	CR	fytb	TiBian	ZhouXWeiYi	Q1dQ3	TargetWY	TargetFY1	TargetZYLC	TargetStrainSpd	TargetSYWD	TargetZTWD	E1	TuArea	Q11	Q31	Q11cQ31	HalfQ1pQ3	HalfQ1dQ3	Saturation	HalfQ11pQ31	Q1	K0	Ev	Er	sywd	ttwd	ztwd
1	20211102BS05	1	UU试验	0	0	197	0	2	0	0	0	10.9	0	1.9	188	0	0	1	1	1	0	12	0	0	0	0	0	0	0	0	0	0	0	21.1	20.3	21.3
2	20211102BS05	1	UU试验	0.07	0.26	196	0	-3	9	19.7	0	10.9	0.01	16.4	188	0	0	1	1	1	0.01	12	203.4	187	1.09	302.2	8.2	0	201.5	192.5	0.92	0	-0.01	21.1	20.3	21.3
3	20211102BS05	1	UU试验	0.12	0.34	197	0	-3	9	25.7	0	10.9	0.04	21.4	188	0	0	1	1	1	0.05	12	209.4	188	1.11	306.2	10.7	0	204.1	195.1	0.9	0	-0.03	21.1	20.3	21.3
4	20211102BS05	1	UU试验	0.22	0.47	197	0	-3	9	32.5	0	12.8	0.15	27.1	188	0	0	1	1	1	0.19	12	215.1	188	1.14	309.05	13.55	0	206	197	0.88	0	-0.1	21.1	20.3	21.3
5	20211102BS05	1	UU试验	0.25	0.5	197	0	-3	9	34.2	0	12.8	0.19	28.5	188	0	0	1	1	1	0.24	12	216.5	188	1.15	309.75	14.25	0	206.5	197.5	0.87	0	-0.12	21.1	20.3	21.3
6	20211102BS05	1	UU试验	0.33	0.58	197	0	-3	9	39.4	0	12.8	0.26	32.8	188	0	0	1	1	1	0.33	12.06	220.8	188	1.17	311.9	16.4	0	207.9	198.9	0.86	0	-0.17	21.1	20.3	21.3
7	20211102BS05	1	UU试验	0.37	0.61	197	0	-3	9	41.1	0	12.8	0.34	34.1	188	0	0	1	1	1	0.43	12.06	222.1	188	1.18	312.55	17.05	0	208.4	199.4	0.85	0	-0.22	21.1	20.3	21.3
8	20211102BS05	1	UU试验	0.45	0.67	197	0	-3	9	43.6	0	12.8	0.41	36.2	188	0	0	1	1	1	0.51	12.06	224.2	188	1.19	313.6	18.1	0	209.1	200.1	0.84	0	-0.26	21.1	20.3	21.3
9	20211102BS05	1	UU试验	0.53	0.73	197	0	-3	9	45.3	0	10.9	0.48	37.6	188	0	0	1	1	1	0.6	12.06	225.6	188	1.2	314.3	18.8	0	209.5	200.5	0.84	0	-0.3	21.1	20.3	21.3
10	20211102BS05	1	UU试验	0.62	0.79	197	0	-3	10	47.9	0	12.8	0.59	39.7	188	0	0	1	1	1	0.74	12.06	226.7	187	1.21	315.35	19.85	0	210.2	200.2	0.83	0	-0.37	21.1	20.3	21.3
11	20211102BS05	1	UU试验	0.7	0.84	197	0	-3	9	49.6	0	12.8	0.67	41.1	188	0	0	1	1	1	0.84	12.12	229.1	188	1.22	316.05	20.55	0	210.7	201.7	0.83	0	-0.42	21.1	20.3	21.3
12	20211102BS05	1	UU试验	0.78	0.89	197	0	-3	9	51.3	0	12.8	0.78	42.3	188	0	0	1	1	1	0.98	12.12	230.3	188	1.23	316.65	21.15	0	211.1	202.1	0.82	0	-0.49	21.1	20.3	21.3
13	20211102BS05	1	UU试验	0.87	0.93	197	0	-3	10	51.3	0	12.8	0.85	42.3	188	0	0	1	1	1	1.06	12.12	229.3	187	1.23	316.65	21.15	0	211.1	201.1	0.82	0	-0.53	21.1	20.4	21.3
14	20211102BS05	1	UU试验	0.95	0.97	197	0	-3	9	51.3	0	12.8	0.96	42.3	188	0	0	1	1	1	1.2	12.12	230.3	188	1.23	316.65	21.15	0	211.1	202.1	0.82	0	-0.6	21.1	20.3	21.2
15	20211102BS05	1	UU试验	1.03	1.02	198	0	-3	10	53	0	12.8	1.03	43.7	188	0	0	1	1	1	1.29	12.19	231.7	188	1.23	318.85	21.85	0	212.6	202.6	0.82	0	-0.65	21.1	20.4	21.3
16	20211102BS05	1	UU试验	1.12	1.06	197	0	-3	10	53.9	0	12.8	1.14	44.2	188	0	0	1	1	1	1.43	12.19	231.2	187	1.24	317.6	22.1	0	211.7	201.7	0.82	0	-0.72	21.1	20.4	21.3
17	20211102BS05	1	UU试验	1.2	1.1	197	0	-3	10	55.6	0	12.8	1.22	45.6	188	0	0	1	1	1	1.53	12.19	232.6	187	1.24	318.3	22.8	0	212.2	202.2	0.81	0	-0.77	21.1	20.4	21.2
18	20211102BS05	1	UU试验	1.28	1.13	197	0	-3	10	77	0	12.8	1.32	63.2	188	0	0	1	1	1	1.65	12.19	250.2	187	1.34	327.1	31.6	0	218.1	208.1	0.76	0	-0.83	21.1	20.4	21.2
19	20211102BS05	1	UU试验	1.37	1.17	197	0	-3	10	114.6	0	12.8	1.4	94	188	0	0	1	1	1	1.75	12.19	281	187	1.5	342.5	47	0	228.3	218.3	0.68	0	-0.88	21.1	20.4	21.2
20	20211102BS05	1	UU试验	1.45	1.2	197	0	-3	10	149.7	0	12.8	1.51	122.8	188	0	0	1	1	1	1.89	12.25	309.8	187	1.66	356.9	61.4	0	237.9	227.9	0.62	0	-0.95	21.1	20.4	21.2
21	20211102BS05	1	UU试验	1.53	1.24	197	0	-3	10	168.5	0	12.8	1.57	137.6	188	0	0	1	1	1	1.96	12.25	324.6	187	1.74	364.3	68.8	0	242.9	232.9	0.59	0	-0.98	21.1	20.4	21.2
22	20211102BS05	1	UU试验	1.62	1.27	197	0	-3	10	191.6	0	12.8	1.68	156.4	188	0	0	1	1	1	2.1	12.25	343.4	187	1.84	373.7	78.2	0	249.1	239.1	0.56	0	-1.05	21.1	20.4	21.2
23	20211102BS05	1	UU试验	1.7	1.3	197	0	-3	10	205.3	0	12.8	1.76	167.6	188	0	0	1	1	1	2.2	12.25	354.6	187	1.9	379.3	83.8	0	252.9	242.9	0.54	0	-1.1	21.1	20.4	21.2
24	20211102BS05	1	UU试验	1.78	1.34	197	0	-3	10	225.8	0	12.8	1.88	184.3	188	0	0	1	1	1	2.35	12.31	371.3	187	1.99	387.65	92.15	0	258.4	248.4	0.52	0	-1.18	21.1	20.4	21.2
25	20211102BS05	1	UU试验	1.87	1.37	197	0	-3	10	237.8	0	12.8	1.95	193.2	188	0	0	1	1	1	2.44	12.31	380.2	187	2.03	392.1	96.6	0	261.4	251.4	0.5	0	-1.22	21.1	20.4	21.2
26	20211102BS05	1	UU试验	1.95	1.4	197	0	-3	11	255.8	0	12.8	2.08	207.8	188	0	0	1	1	1	2.6	12.31	393.8	186	2.12	399.4	103.9	0	266.3	255.3	0.49	0	-1.3	21.1	20.4	21.2
27	20211102BS05	1	UU试验	2.03	1.43	198	0	-3	11	267.8	0	12.8	2.15	217.5	188	0	0	1	1	1	2.69	12.31	404.5	187	2.16	405.75	108.75	0	270.5	259.5	0.48	0	-1.35	21.1	20.4	21.2
28	20211102BS05	1	UU试验	2.12	1.45	197	0	-3	11	283.2	0	12.8	2.27	230.1	188	0	0	1	1	1	2.84	12.37	416.1	186	2.24	410.55	115.05	0	273.7	262.7	0.46	0	-1.42	21.1	20.4	21.2
29	20211102BS05	1	UU试验	2.2	1.48	198	0	-3	11	294.3	0	12.8	2.35	237.9	188	0	0	1	1	1	2.94	12.37	424.9	187	2.27	415.95	118.95	0	277.3	266.3	0.45	0	-1.47	21.1	20.4	21.2
30	20211102BS05	1	UU试验	2.28	1.51	197	0	-3	11	308.8	0	12.8	2.46	249.6	188	0	0	1	1	1	3.08	12.37	435.6	186	2.34	420.3	124.8	0	280.2	269.2	0.44	0	-1.54	21.1	20.4	21.2
31	20211102BS05	1	UU试验	2.37	1.54	198	0	-3	11	317.4	0	14.6	2.54	256.6	188	0	0	1	1	1	3.18	12.37	443.6	187	2.37	425.3	128.3	0	283.5	272.5	0.44	0	-1.59	21.1	20.4	21.2
32	20211102BS05	1	UU试验	2.45	1.57	197	0	-3	11	331.1	0	12.8	2.66	267.7	188	0	0	1	1	1	3.33	12.43	453.7	186	2.44	429.35	133.85	0	286.2	275.2	0.42	0	-1.67	21.1	20.4	21.2
33	20211102BS05	1	UU试验	2.53	1.59	197	0	-3	11	339.6	0	14.6	2.74	273.2	188	0	0	1	1	1	3.43	12.43	459.2	186	2.47	432.1	136.6	0	288.1	277.1	0.42	0	-1.72	21.1	20.4	21.2
34	20211102BS05	1	UU试验	2.62	1.62	197	0	-3	11	352.4	0	14.6	2.85	283.5	188	0	0	1	1	1	3.56	12.43	469.5	186	2.52	437.25	141.75	0	291.5	280.5	0.41	0	-1.78	21.1	20.4	21.2
35	20211102BS05	1	UU试验	2.7	1.64	197	0	-3	11	360.1	0	14.6	2.94	289.7	188	0	0	1	1	1	3.68	12.43	475.7	186	2.56	440.35	144.85	0	293.6	282.6	0.4	0	-1.84	21.1	20.4	21.2
36	20211102BS05	1	UU试验	2.78	1.67	198	0	-3	11	371.3	0	14.6	3.09	298.7	188	0	0	1	1	1	3.86	12.5	485.7	187	2.6	446.35	149.35	0	297.6	286.6	0.4	0	-1.93	21.1	20.4	21.2
37	20211102BS05	1	UU试验	2.87	1.69	198	0	-3	12	378.1	0	14.6	3.14	302.5	188	0	0	1	1	1	3.93	12.5	488.5	186	2.63	448.25	151.25	0	298.8	286.8	0.4	0	-1.97	21.1	20.4	21.2
38	20211102BS05	1	UU试验	2.95	1.72	198	0	-3	11	387.5	0	14.6	3.25	310	188	0	0	1	1	1	4.06	12.5	497	187	2.66	452	155	0	301.3	290.3	0.39	0	-2.03	21.1	20.4	21.2
39	20211102BS05	1	UU试验	3.03	1.74	198	0	-3	12	393.5	0	14.6	3.32	314.8	188	0	0	1	1	1	4.15	12.5	500.8	186	2.69	454.4	157.4	0	302.9	290.9	0.39	0	-2.08	21.1	20.4	21.2
40	20211102BS05	1	UU试验	3.12	1.77	198	0	-3	12	403.8	0	14.6	3.44	323	188	0	0	1	1	1	4.3	12.56	509	186	2.74	458.5	161.5	0	305.7	293.7	0.38	0	-2.15	21.1	20.4	21.2
41	20211102BS05	1	UU试验	3.2	1.79	197	0	-3	12	408.9	0	14.6	3.51	325.6	188	0	0	1	1	1	4.39	12.56	510.6	185	2.76	458.3	162.8	0	305.5	293.5	0.38	0	-2.2	21.1	20.4	21.2
42	20211102BS05	1	UU试验	3.28	1.81	197	0	-3	12	417.5	0	14.6	3.63	332.4	188	0	0	1	1	1	4.54	12.56	517.4	185	2.8	461.7	166.2	0	307.8	295.8	0.37	0	-2.27	21.1	20.4	21.2
43	20211102BS05	1	UU试验	3.37	1.83	197	0	-3	12	422.6	0	14.6	3.71	336.5	188	0	0	1	1	1	4.64	12.56	521.5	185	2.82	463.75	168.25	0	309.2	297.2	0.37	0	-2.32	21.1	20.4	21.2
44	20211102BS05	1	UU试验	3.45	1.86	197	0	-3	12	430.3	0	14.6	3.82	342.6	188	0	0	1	1	1	4.78	12.62	527.6	185	2.85	466.8	171.3	0	311.2	299.2	0.37	0	-2.39	21.1	20.4	21.2
45	20211102BS05	1	UU试验	3.53	1.88	198	0	-3	12	434.6	0	14.6	3.89	344.4	188	0	0	1	1	1	4.86	12.62	530.4	186	2.85	469.2	172.2	0	312.8	300.8	0.37	0	-2.43	21.1	20.4	21.2
46	20211102BS05	1	UU试验	3.62	1.9	198	0	-3	12	441.4	0	14.6	4.01	349.8	188	0	0	1	1	1	5.01	12.62	535.8	186	2.88	471.9	174.9	0	314.6	302.6	0.36	0	-2.51	21.1	20.4	21.2
47	20211102BS05	1	UU试验	3.7	1.92	197	0	-3	13	446.5	0	14.6	4.08	353.8	188	0	0	1	1	1	5.1	12.62	537.8	184	2.92	472.4	176.9	0	314.9	301.9	0.36	0	-2.55	21.1	20.4	21.2
48	20211102BS05	1	UU试验	3.78	1.95	198	0	-3	13	452.5	0	14.6	4.19	358.6	188	0	0	1	1	1	5.24	12.69	543.6	185	2.94	476.3	179.3	0	317.5	304.5	0.36	0	-2.62	21.1	20.4	21.2
49	20211102BS05	1	UU试验	3.87	1.97	198	0	-3	12	456.8	0	14.6	4.26	360	188	0	0	1	1	1	5.33	12.69	546	186	2.94	477	180	0	318	306	0.35	0	-2.67	21.1	20.4	21.2
50	20211102BS05	1	UU试验	3.95	1.99	197	0	-3	13	463.6	0	14.6	4.37	365.3	188	0	0	1	1	1	5.46	12.69	549.3	184	2.99	478.15	182.65	0	318.8	305.8	0.35	0	-2.73	21.1	20.4	21.2
51	20211102BS05	1	UU试验	4.03	2.01	197	0	-3	12	467.1	0	14.6	4.45	368.1	188	0	0	1	1	1	5.56	12.69	553.1	185	2.99	479.55	184.05	0	319.7	307.7	0.35	0	-2.78	21.1	20.4	21.2
52	20211102BS05	1	UU试验	4.12	2.03	198	0	-3	13	471.3	0	14.6	4.55	371.4	188	0	0	1	1	1	5.69	12.75	556.4	185	3.01	482.7	185.7	0	321.8	308.8	0.35	0	-2.85	21.1	20.4	21.2
53	20211102BS05	1	UU试验	4.2	2.05	197	0	-3	13	474.8	0	14.6	4.62	372.4	188	0	0	1	1	1	5.78	12.75	556.4	184	3.02	481.7	186.2	0	321.1	308.1	0.35	0	-2.89	21.1	20.4	21.2
54	20211102BS05	1	UU试验	4.28	2.07	197	0	-3	13	479	0	14.6	4.73	375.7	188	0	0	1	1	1	5.91	12.75	559.7	184	3.04	483.35	187.85	0	322.2	309.2	0.34	0	-2.96	21.1	20.4	21.2
55	20211102BS05	1	UU试验	4.37	2.09	197	0	-3	13	482.5	0	14.6	4.8	378.4	188	0	0	1	1	1	6	12.75	562.4	184	3.06	484.7	189.2	0	323.1	310.1	0.34	0	-3	21.1	20.4	21.2
56	20211102BS05	1	UU试验	4.45	2.11	198	0	-3	13	485.9	0	16.4	4.91	381.1	188	0	0	1	1	1	6.14	12.81	566.1	185	3.06	487.55	190.55	0	325	312	0.34	0	-3.07	21.1	20.4	21.2
57	20211102BS05	1	UU试验	4.53	2.13	198	0	-3	13	489.3	0	16.4	4.97	382	188	0	0	1	1	1	6.21	12.81	567	185	3.06	488	191	0	325.3	312.3	0.34	0	-3.11	21.1	20.4	21.2
58	20211102BS05	1	UU试验	4.62	2.15	197	0	-3	13	493.6	0	14.6	5.08	385.3	188	0	0	1	1	1	6.35	12.81	569.3	184	3.09	488.15	192.65	0	325.4	312.4	0.34	0	-3.18	21.1	20.4	21.2
59	20211102BS05	1	UU试验	4.7	2.17	198	0	-3	13	497	0	16.4	5.15	388	188	0	0	1	1	1	6.44	12.81	573	185	3.1	491	194	0	327.3	314.3	0.34	0	-3.22	21.1	20.4	21.2
60	20211102BS05	1	UU试验	4.78	2.19	197	0	-3	13	500.4	0	16.4	5.27	390.6	188	0	0	1	1	1	6.59	12.88	574.6	184	3.12	490.8	195.3	0	327.2	314.2	0.34	0	-3.3	21.1	20.4	21.2
61	20211102BS05	1	UU试验	4.87	2.21	197	0	-3	13	503.9	0	16.4	5.34	391.2	188	0	0	1	1	1	6.68	12.88	575.2	184	3.13	491.1	195.6	0	327.4	314.4	0.33	0	-3.34	21.1	20.5	21.2
62	20211102BS05	1	UU试验	4.95	2.22	197	0	-3	13	507.3	0	16.4	5.45	393.9	188	0	0	1	1	1	6.81	12.88	577.9	184	3.14	492.45	196.95	0	328.3	315.3	0.33	0	-3.41	21.1	20.4	21.2
63	20211102BS05	1	UU试验	5.03	2.24	197	0	-3	13	509.8	0	16.4	5.52	395.8	188	0	0	1	1	1	6.9	12.88	579.8	184	3.15	493.4	197.9	0	328.9	315.9	0.33	0	-3.45	21.1	20.5	21.2
64	20211102BS05	1	UU试验	5.12	2.26	198	0	-3	13	512.4	0	16.4	5.63	397.8	188	0	0	1	1	1	7.04	12.94	582.8	185	3.15	495.9	198.9	0	330.6	317.6	0.33	0	-3.52	21.1	20.5	21.2
65	20211102BS05	1	UU试验	5.2	2.28	198	0	-3	13	514.1	0	16.4	5.7	397.3	188	0	0	1	1	1	7.13	12.94	582.3	185	3.15	495.65	198.65	0	330.4	317.4	0.33	0	-3.57	21.1	20.5	21.2
66	20211102BS05	1	UU试验	5.28	2.3	198	0	-3	14	517.5	0	16.4	5.8	399.9	188	0	0	1	1	1	7.25	12.94	583.9	184	3.17	496.95	199.95	0	331.3	317.3	0.33	0	-3.63	21.1	20.5	21.2
67	20211102BS05	1	UU试验	5.37	2.32	198	0	-3	14	519.3	0	16.4	5.88	401.3	188	0	0	1	1	1	7.35	12.94	585.3	184	3.18	497.65	200.65	0	331.8	317.8	0.33	0	-3.68	21.1	20.5	21.2
68	20211102BS05	1	UU试验	5.45	2.33	197	0	-3	13	522.7	0	16.4	5.98	403.9	188	0	0	1	1	1	7.48	12.94	587.9	184	3.2	497.45	201.95	0	331.6	318.6	0.33	0	-3.74	21.1	20.5	21.2
69	20211102BS05	1	UU试验	5.53	2.35	198	0	-3	14	524.4	0	16.4	6.05	405.3	188	0	0	1	1	1	7.56	13	589.3	184	3.2	499.65	202.65	0	333.1	319.1	0.33	0	-3.78	21.1	20.5	21.2
70	20211102BS05	1	UU试验	5.62	2.37	198	0	-3	14	528.7	0	16.4	6.15	406.7	188	0	0	1	1	1	7.69	13	590.7	184	3.21	500.35	203.35	0	333.6	319.6	0.33	0	-3.85	21.1	20.5	21.2
71	20211102BS05	1	UU试验	5.7	2.39	198	0	-3	14	530.4	0	16.4	6.23	408	188	0	0	1	1	1	7.79	13	592	184	3.22	501	204	0	334	320	0.33	0	-3.9	21.1	20.5	21.2
72	20211102BS05	1	UU试验	5.78	2.4	197	0	-3	14	535.5	0	16.4	6.33	411.9	188	0	0	1	1	1	7.91	13	594.9	183	3.25	501.45	205.95	0	334.3	320.3	0.32	0	-3.96	21.1	20.5	21.2
73	20211102BS05	1	UU试验	5.87	2.42	197	0	-3	14	536.4	0	16.4	6.4	412.6	188	0	0	1	1	1	8	13.07	595.6	183	3.25	501.8	206.3	0	334.5	320.5	0.32	0	-4	21.1	20.5	21.2
74	20211102BS05	1	UU试验	5.95	2.44	198	0	-3	14	539.8	0	16.4	6.5	413	188	0	0	1	1	1	8.13	13.07	597	184	3.24	503.5	206.5	0	335.7	321.7	0.32	0	-4.07	21.1	20.5	21.2
75	20211102BS05	1	UU试验	6.03	2.46	198	0	-3	14	542.3	0	16.4	6.57	414.9	188	0	0	1	1	1	8.21	13.07	598.9	184	3.25	504.45	207.45	0	336.3	322.3	0.32	0	-4.11	21.1	20.5	21.2
76	20211102BS05	1	UU试验	6.12	2.47	198	0	-3	14	545.8	0	16.4	6.68	417.6	188	0	0	1	1	1	8.35	13.07	601.6	184	3.27	505.8	208.8	0	337.2	323.2	0.32	0	-4.18	21.1	20.5	21.1
77	20211102BS05	1	UU试验	6.2	2.49	198	0	-3	14	547.5	0	16.4	6.75	418.9	188	0	0	1	1	1	8.44	13.13	602.9	184	3.28	506.45	209.45	0	337.6	323.6	0.32	0	-4.22	21.1	20.5	21.1
78	20211102BS05	1	UU试验	6.28	2.51	198	0	-3	14	550.9	0	16.4	6.86	419.6	188	0	0	1	1	1	8.57	13.13	603.6	184	3.28	506.8	209.8	0	337.9	323.9	0.32	0	-4.29	21.1	20.5	21.1
79	20211102BS05	1	UU试验	6.37	2.52	198	0	-3	14	552.6	0	16.4	6.92	420.9	188	0	0	1	1	1	8.65	13.13	604.9	184	3.29	507.45	210.45	0	338.3	324.3	0.32	0	-4.33	21.1	20.5	21.1
80	20211102BS05	1	UU试验	6.45	2.54	198	0	-3	14	555.2	0	16.4	7.03	422.8	188	0	0	1	1	1	8.79	13.13	606.8	184	3.3	508.4	211.4	0	338.9	324.9	0.32	0	-4.39	21.1	20.5	21.1
81	20211102BS05	1	UU试验	6.53	2.56	198	0	-3	14	557.7	0	16.4	7.11	424.8	188	0	0	1	1	1	8.89	13.2	608.8	184	3.31	509.4	212.4	0	339.6	325.6	0.32	0	-4.45	21.1	20.5	21.1
82	20211102BS05	1	UU试验	6.62	2.57	198	0	-3	14	561.2	0	16.4	7.22	425.2	188	0	0	1	1	1	9.03	13.2	609.2	184	3.31	509.6	212.6	0	339.7	325.7	0.32	0	-4.52	21.1	20.5	21.1
83	20211102BS05	1	UU试验	6.7	2.59	198	0	-3	14	562.9	0	16.4	7.29	426.4	188	0	0	1	1	1	9.11	13.2	610.4	184	3.32	510.2	213.2	0	340.1	326.1	0.32	0	-4.56	21.1	20.5	21.1
84	20211102BS05	1	UU试验	6.78	2.6	198	0	-3	14	565.4	0	16.4	7.4	428.3	188	0	0	1	1	1	9.25	13.2	612.3	184	3.33	511.15	214.15	0	340.8	326.8	0.32	0	-4.63	21.1	20.5	21.1
85	20211102BS05	1	UU试验	6.87	2.62	198	0	-3	14	568	0	16.4	7.48	430.3	188	0	0	1	1	1	9.35	13.26	614.3	184	3.34	512.15	215.15	0	341.4	327.4	0.32	0	-4.68	21.1	20.5	21.1
86	20211102BS05	1	UU试验	6.95	2.64	198	0	-3	14	571.4	0	16.4	7.59	430.9	188	0	0	1	1	1	9.49	13.26	614.9	184	3.34	512.45	215.45	0	341.6	327.6	0.31	0	-4.75	21.1	20.5	21.1
87	20211102BS05	1	UU试验	7.03	2.65	198	0	-3	14	573.1	0	16.4	7.67	432.2	188	0	0	1	1	1	9.59	13.26	616.2	184	3.35	513.1	216.1	0	342.1	328.1	0.31	0	-4.8	21.1	20.5	21.1
88	20211102BS05	1	UU试验	7.12	2.67	198	0	-3	14	576.6	0	16.4	7.78	434.8	188	0	0	1	1	1	9.73	13.32	618.8	184	3.36	514.4	217.4	0	342.9	328.9	0.31	0	-4.87	21.1	20.5	21.1
89	20211102BS05	1	UU试验	7.2	2.68	198	0	-3	15	578.3	0	16.4	7.85	434.2	188	0	0	1	1	1	9.81	13.32	617.2	183	3.37	514.1	217.1	0	342.7	327.7	0.31	0	-4.91	21.1	20.5	21.1
90	20211102BS05	1	UU试验	7.28	2.7	198	0	-3	15	582.6	0	16.4	7.96	437.4	188	0	0	1	1	1	9.95	13.32	620.4	183	3.39	515.7	218.7	0	343.8	328.8	0.31	0	-4.97	21.1	20.5	21.1
91	20211102BS05	1	UU试验	7.37	2.71	199	0	-3	15	584.3	0	16.4	8.04	438.7	188	0	0	1	1	1	10.05	13.32	622.7	184	3.38	517.85	219.35	0	345.2	330.2	0.31	0	-5.03	21.1	20.5	21.1
92	20211102BS05	1	UU试验	7.45	2.73	199	0	-3	15	587.7	0	16.4	8.15	441.2	188	0	0	1	1	1	10.19	13.39	625.2	184	3.4	519.1	220.6	0	346.1	331.1	0.31	0	-5.1	21.1	20.5	21.1
93	20211102BS05	1	UU试验	7.53	2.74	198	0	-3	15	590.3	0	16.4	8.22	440.9	188	0	0	1	1	1	10.28	13.39	623.9	183	3.41	517.45	220.45	0	345	330	0.31	0	-5.14	21.1	20.5	21.1
94	20211102BS05	1	UU试验	7.62	2.76	198	0	-3	15	593.7	0	16.4	8.33	443.4	188	0	0	1	1	1	10.41	13.39	626.4	183	3.42	518.7	221.7	0	345.8	330.8	0.31	0	-5.21	21.1	20.5	21.1
95	20211102BS05	1	UU试验	7.7	2.77	198	0	-3	15	595.4	0	16.4	8.41	444.7	188	0	0	1	1	1	10.51	13.39	627.7	183	3.43	519.35	222.35	0	346.2	331.2	0.31	0	-5.26	21.1	20.5	21.1
96	20211102BS05	1	UU试验	7.78	2.79	199	0	-3	15	598	0	16.4	8.52	446.6	188	0	0	1	1	1	10.65	13.45	630.6	184	3.43	521.8	223.3	0	347.9	332.9	0.31	0	-5.33	21.1	20.5	21.1
97	20211102BS05	1	UU试验	7.87	2.8	198	0	-3	15	600.5	0	16.4	8.59	446.5	188	0	0	1	1	1	10.74	13.45	629.5	183	3.44	520.25	223.25	0	346.8	331.8	0.31	0	-5.37	21.1	20.5	21.1
98	20211102BS05	1	UU试验	7.95	2.82	198	0	-3	15	603.1	0	16.4	8.7	448.4	188	0	0	1	1	1	10.88	13.45	631.4	183	3.45	521.2	224.2	0	347.5	332.5	0.31	0	-5.44	21.1	20.5	21.1
99	20211102BS05	1	UU试验	8.03	2.83	198	0	-3	15	604.8	0	16.4	8.77	449.7	188	0	0	1	1	1	10.96	13.45	632.7	183	3.46	521.85	224.85	0	347.9	332.9	0.31	0	-5.48	21.1	20.5	21.1
100	20211102BS05	1	UU试验	8.12	2.85	198	0	-3	15	608.2	0	16.4	8.88	452.2	188	0	0	1	1	1	11.1	13.52	635.2	183	3.47	523.1	226.1	0	348.7	333.7	0.3	0	-5.55	21.1	20.5	21.1
101	20211102BS05	1	UU试验	8.2	2.86	198	0	-3	15	609.9	0	16.4	8.95	451.1	188	0	0	1	1	1	11.19	13.52	634.1	183	3.47	522.55	225.55	0	348.4	333.4	0.31	0	-5.6	21.1	20.5	21.1
102	20211102BS05	1	UU试验	8.28	2.88	198	0	-3	15	613.4	0	18.2	9.06	453.7	188	0	0	1	1	1	11.32	13.52	636.7	183	3.48	523.85	226.85	0	349.2	334.2	0.3	0	-5.66	21.1	20.5	21.1
103	20211102BS05	1	UU试验	8.37	2.89	198	0	-3	15	615.1	0	18.2	9.14	455	188	0	0	1	1	1	11.43	13.52	638	183	3.49	524.5	227.5	0	349.7	334.7	0.3	0	-5.72	21.1	20.5	21.1
104	20211102BS05	1	UU试验	8.45	2.91	198	0	-3	15	616.8	0	18.2	9.24	456.2	188	0	0	1	1	1	11.55	13.58	639.2	183	3.49	525.1	228.1	0	350.1	335.1	0.3	0	-5.78	21.1	20.5	21.1
105	20211102BS05	1	UU试验	8.53	2.92	198	0	-3	15	618.5	0	16.4	9.31	455.4	188	0	0	1	1	1	11.64	13.58	638.4	183	3.49	524.7	227.7	0	349.8	334.8	0.3	0	-5.82	21.1	20.5	21.1
106	20211102BS05	1	UU试验	8.62	2.94	198	0	-3	15	621	0	18.2	9.42	457.3	188	0	0	1	1	1	11.78	13.58	640.3	183	3.5	525.65	228.65	0	350.4	335.4	0.3	0	-5.89	21.1	20.5	21.1
107	20211102BS05	1	UU试验	8.7	2.95	199	0	-3	15	621.9	0	18.2	9.48	458	188	0	0	1	1	1	11.85	13.58	642	184	3.49	527.5	229	0	351.7	336.7	0.3	0	-5.93	21.1	20.5	21.1
108	20211102BS05	1	UU试验	8.78	2.96	198	0	-3	15	624.5	0	18.2	9.59	459.9	188	0	0	1	1	1	11.99	13.65	642.9	183	3.51	526.95	229.95	0	351.3	336.3	0.3	0	-6	21.1	20.5	21.1
109	20211102BS05	1	UU试验	8.87	2.98	198	0	-3	15	625.3	0	18.2	9.66	458.1	188	0	0	1	1	1	12.08	13.65	641.1	183	3.5	526.05	229.05	0	350.7	335.7	0.3	0	-6.04	21.1	20.5	21.1
110	20211102BS05	1	UU试验	8.95	2.99	198	0	-3	15	627	0	18.2	9.75	459.3	188	0	0	1	1	1	12.19	13.65	642.3	183	3.51	526.65	229.65	0	351.1	336.1	0.3	0	-6.1	21.1	20.5	21.1
111	20211102BS05	1	UU试验	9.03	3.01	198	0	-3	15	627.9	0	18.2	9.82	460	188	0	0	1	1	1	12.28	13.65	643	183	3.51	527	230	0	351.3	336.3	0.3	0	-6.14	21.1	20.5	21.1
112	20211102BS05	1	UU试验	9.12	3.02	198	0	-3	15	630.5	0	18.2	9.92	461.9	188	0	0	1	1	1	12.4	13.72	644.9	183	3.52	527.95	230.95	0	352	337	0.3	0	-6.2	21.1	20.5	21.1
113	20211102BS05	1	UU试验	9.2	3.03	198	0	-3	15	631.3	0	18.2	10	460.1	188	0	0	1	1	1	12.5	13.72	643.1	183	3.51	527.05	230.05	0	351.4	336.4	0.3	0	-6.25	21.1	20.5	21.1
114	20211102BS05	1	UU试验	9.28	3.05	198	0	-3	15	633.9	0	18.2	10.1	462	188	0	0	1	1	1	12.63	13.72	645	183	3.52	528	231	0	352	337	0.3	0	-6.32	21.1	20.5	21.1
115	20211102BS05	1	UU试验	9.37	3.06	198	0	-3	15	634.7	0	18.2	10.17	462.6	188	0	0	1	1	1	12.71	13.72	645.6	183	3.53	528.3	231.3	0	352.2	337.2	0.3	0	-6.36	21.1	20.5	21.1
116	20211102BS05	1	UU试验	9.45	3.07	198	0	-3	15	636.4	0	18.2	10.28	463.8	188	0	0	1	1	1	12.85	13.78	646.8	183	3.53	528.9	231.9	0	352.6	337.6	0.3	0	-6.43	21.1	20.5	21.1
117	20211102BS05	1	UU试验	9.53	3.09	199	0	-3	15	637.3	0	18.2	10.34	462.5	188	0	0	1	1	1	12.93	13.78	646.5	184	3.51	529.75	231.25	0	353.2	338.2	0.3	0	-6.47	21.1	20.5	21.1
118	20211102BS05	1	UU试验	9.62	3.1	198	0	-3	16	639	0	18.2	10.45	463.7	188	0	0	1	1	1	13.06	13.78	645.7	182	3.55	528.85	231.85	0	352.6	336.6	0.3	0	-6.53	21.1	20.5	21.1
119	20211102BS05	1	UU试验	9.7	3.11	198	0	-3	16	641.6	0	18.2	10.52	465.6	188	0	0	1	1	1	13.15	13.85	647.6	182	3.56	529.8	232.8	0	353.2	337.2	0.3	0	-6.58	21.1	20.5	21.1
120	20211102BS05	1	UU试验	9.78	3.13	198	0	-3	16	643.3	0	18.2	10.63	464.5	188	0	0	1	1	1	13.29	13.85	646.5	182	3.55	529.25	232.25	0	352.8	336.8	0.3	0	-6.65	21.1	20.5	21.1
121	20211102BS05	1	UU试验	9.87	3.14	198	0	-3	15	645	0	18.2	10.7	465.7	188	0	0	1	1	1	13.38	13.85	648.7	183	3.54	529.85	232.85	0	353.2	338.2	0.3	0	-6.69	21.1	20.5	21.1
122	20211102BS05	1	UU试验	9.95	3.15	199	0	-3	16	646.7	0	18.2	10.8	466.9	188	0	0	1	1	1	13.5	13.85	649.9	183	3.55	531.95	233.45	0	354.6	338.6	0.3	0	-6.75	21.1	20.5	21.1
123	20211102BS05	1	UU试验	10.03	3.17	199	0	-3	16	648.4	0	18.2	10.87	468.2	188	0	0	1	1	1	13.59	13.91	651.2	183	3.56	532.6	234.1	0	355.1	339.1	0.3	0	-6.8	21.1	20.5	21.1
124	20211102BS05	1	UU试验	10.12	3.18	198	0	-3	15	649.3	0	18.2	10.97	466.8	188	0	0	1	1	1	13.71	13.91	649.8	183	3.55	530.4	233.4	0	353.6	338.6	0.3	0	-6.86	21.1	20.5	21.1
125	20211102BS05	1	UU试验	10.2	3.19	199	0	-3	16	651	0	18.2	11.04	468	188	0	0	1	1	1	13.8	13.91	651	183	3.56	532.5	234	0	355	339	0.3	0	-6.9	21.1	20.5	21.1
126	20211102BS05	1	UU试验	10.28	3.21	199	0	-3	16	653.6	0	18.2	11.14	469.9	188	0	0	1	1	1	13.93	13.91	652.9	183	3.57	533.45	234.95	0	355.6	339.6	0.3	0	-6.97	21.1	20.5	21.1
127	20211102BS05	1	UU试验	10.37	3.22	199	0	-3	16	654.4	0	18.2	11.21	470.5	188	0	0	1	1	1	14.01	13.98	653.5	183	3.57	533.75	235.25	0	355.8	339.8	0.3	0	-7.01	21.1	20.5	21.1
128	20211102BS05	1	UU试验	10.45	3.23	199	0	-3	16	657	0	18.2	11.32	470	188	0	0	1	1	1	14.15	13.98	653	183	3.57	533.5	235	0	355.7	339.7	0.3	0	-7.08	21.1	20.5	21.1
129	20211102BS05	1	UU试验	10.53	3.25	199	0	-3	16	657.8	0	18.2	11.39	470.5	188	0	0	1	1	1	14.24	13.98	653.5	183	3.57	533.75	235.25	0	355.8	339.8	0.3	0	-7.12	21.1	20.5	21.1
130	20211102BS05	1	UU试验	10.62	3.26	199	0	-3	16	659.5	0	18.2	11.49	471.7	188	0	0	1	1	1	14.36	14.05	654.7	183	3.58	534.35	235.85	0	356.2	340.2	0.3	0	-7.18	21.1	20.5	21.1
131	20211102BS05	1	UU试验	10.7	3.27	198	0	-3	16	661.3	0	18.2	11.55	470.7	188	0	0	1	1	1	14.44	14.05	652.7	182	3.59	532.35	235.35	0	354.9	338.9	0.3	0	-7.22	21.1	20.5	21.1
132	20211102BS05	1	UU试验	10.78	3.28	199	0	-3	16	663.8	0	18.2	11.65	472.5	188	0	0	1	1	1	14.56	14.05	655.5	183	3.58	534.75	236.25	0	356.5	340.5	0.3	0	-7.28	21	20.5	21.1
133	20211102BS05	1	UU试验	10.87	3.3	198	0	-3	16	665.5	0	18.2	11.72	473.7	188	0	0	1	1	1	14.65	14.05	655.7	182	3.6	533.85	236.85	0	355.9	339.9	0.29	0	-7.33	21.1	20.5	21.1
134	20211102BS05	1	UU试验	10.95	3.31	199	0	-3	16	667.2	0	18.2	11.83	474.9	188	0	0	1	1	1	14.79	14.11	657.9	183	3.6	535.95	237.45	0	357.3	341.3	0.3	0	-7.4	21.1	20.5	21.1
135	20211102BS05	1	UU试验	11.03	3.32	199	0	-3	16	669	0	18.2	11.89	474.1	188	0	0	1	1	1	14.86	14.11	657.1	183	3.59	535.55	237.05	0	357	341	0.3	0	-7.43	21	20.5	21.1
136	20211102BS05	1	UU试验	11.12	3.33	199	0	-3	16	670.7	0	18.2	12	475.3	188	0	0	1	1	1	15	14.11	658.3	183	3.6	536.15	237.65	0	357.4	341.4	0.3	0	-7.5	21.1	20.5	21.1
137	20211102BS05	1	UU试验	11.2	3.35	199	0	-3	16	672.4	0	18.2	12.07	476.5	188	0	0	1	1	1	15.09	14.11	659.5	183	3.6	536.75	238.25	0	357.8	341.8	0.29	0	-7.55	21	20.5	21.1
138	20211102BS05	1	UU试验	11.28	3.36	199	0	-3	16	674.1	0	18.2	12.17	477.7	188	0	0	1	1	1	15.21	14.18	660.7	183	3.61	537.35	238.85	0	358.2	342.2	0.29	0	-7.61	21.1	20.5	21.1
139	20211102BS05	1	UU试验	11.37	3.37	198	0	-3	16	675.8	0	18.2	12.24	476.6	188	0	0	1	1	1	15.3	14.18	658.6	182	3.62	535.3	238.3	0	356.9	340.9	0.29	0	-7.65	21.1	20.5	21.1
140	20211102BS05	1	UU试验	11.45	3.38	199	0	-3	16	678.4	0	18.2	12.36	478.4	188	0	0	1	1	1	15.45	14.18	661.4	183	3.61	537.7	239.2	0	358.5	342.5	0.29	0	-7.73	21	20.5	21.1
141	20211102BS05	1	UU试验	11.53	3.4	199	0	-3	16	679.2	0	18.2	12.43	479	188	0	0	1	1	1	15.54	14.18	662	183	3.62	538	239.5	0	358.7	342.7	0.29	0	-7.77	21.1	20.5	21.1
142	20211102BS05	1	UU试验	11.62	3.41	199	0	-3	16	680.9	0	18.2	12.54	480.2	188	0	0	1	1	1	15.68	14.25	663.2	183	3.62	538.6	240.1	0	359.1	343.1	0.29	0	-7.84	21.1	20.5	21.1
143	20211102BS05	1	UU试验	11.7	3.42	198	0	-3	16	683.5	0	18.2	12.61	479.6	188	0	0	1	1	1	15.76	14.25	661.6	182	3.64	536.8	239.8	0	357.9	341.9	0.29	0	-7.88	21	20.5	21.1
144	20211102BS05	1	UU试验	11.78	3.43	198	0	-3	16	685.2	0	18.2	12.72	480.8	188	0	0	1	1	1	15.9	14.25	662.8	182	3.64	537.4	240.4	0	358.3	342.3	0.29	0	-7.95	21	20.5	21.1
145	20211102BS05	1	UU试验	11.87	3.44	199	0	-3	16	686.9	0	18.2	12.79	482	188	0	0	1	1	1	15.99	14.31	665	183	3.63	539.5	241	0	359.7	343.7	0.29	0	-8	21	20.5	21.1
146	20211102BS05	1	UU试验	11.95	3.46	199	0	-3	16	689.5	0	18.2	12.9	481.8	188	0	0	1	1	1	16.13	14.31	664.8	183	3.63	539.4	240.9	0	359.6	343.6	0.29	0	-8.07	21.1	20.5	21.1
147	20211102BS05	1	UU试验	12.03	3.47	199	0	-3	16	691.2	0	18.2	12.97	483	188	0	0	1	1	1	16.21	14.31	666	183	3.64	540	241.5	0	360	344	0.29	0	-8.11	21	20.5	21.1
148	20211102BS05	1	UU试验	12.12	3.48	199	0	-3	16	693.8	0	18.2	13.08	484.8	188	0	0	1	1	1	16.35	14.38	667.8	183	3.65	540.9	242.4	0	360.6	344.6	0.29	0	-8.18	21	20.5	21.1
149	20211102BS05	1	UU试验	12.2	3.49	199	0	-3	16	693.8	0	18.2	13.15	482.5	188	0	0	1	1	1	16.44	14.38	665.5	183	3.64	539.75	241.25	0	359.8	343.8	0.29	0	-8.22	21	20.5	21.1
150	20211102BS05	1	UU试验	12.28	3.5	199	0	-3	16	696.3	0	18.2	13.26	484.2	188	0	0	1	1	1	16.58	14.38	667.2	183	3.65	540.6	242.1	0	360.4	344.4	0.29	0	-8.29	21	20.5	21.1
151	20211102BS05	1	UU试验	12.37	3.52	200	0	-3	16	697.2	0	18.2	13.33	484.8	188	0	0	1	1	1	16.66	14.38	668.8	184	3.63	542.4	242.4	0	361.6	345.6	0.29	0	-8.33	21	20.5	21.1
152	20211102BS05	1	UU试验	12.45	3.53	199	0	-3	17	700.6	0	18.2	13.44	487.2	188	0	0	1	1	1	16.8	14.45	669.2	182	3.68	542.1	243.6	0	361.4	344.4	0.29	0	-8.4	21	20.5	21.1
153	20211102BS05	1	UU试验	12.53	3.54	198	0	-3	17	702.3	0	18.2	13.52	486	188	0	0	1	1	1	16.9	14.45	667	181	3.69	540	243	0	360	343	0.29	0	-8.45	21	20.5	21.1
154	20211102BS05	1	UU试验	12.62	3.55	199	0	-3	16	704.9	0	18.2	13.62	487.8	188	0	0	1	1	1	17.03	14.45	670.8	183	3.67	542.4	243.9	0	361.6	345.6	0.29	0	-8.52	21	20.5	21.1
155	20211102BS05	1	UU试验	12.7	3.56	199	0	-3	17	706.6	0	18.2	13.7	489	188	0	0	1	1	1	17.13	14.51	671	182	3.69	543	244.5	0	362	345	0.29	0	-8.57	21	20.5	21.1
156	20211102BS05	1	UU试验	12.78	3.58	199	0	-3	16	708.3	0	18.2	13.8	488.1	188	0	0	1	1	1	17.25	14.51	671.1	183	3.67	542.55	244.05	0	361.7	345.7	0.29	0	-8.63	21	20.5	21.1
157	20211102BS05	1	UU试验	12.87	3.59	199	0	-3	17	709.2	0	18.2	13.87	488.8	188	0	0	1	1	1	17.34	14.51	670.8	182	3.69	542.9	244.4	0	361.9	344.9	0.29	0	-8.67	21	20.5	21.1
158	20211102BS05	1	UU试验	12.95	3.6	200	0	-3	17	711.7	0	18.2	13.98	490.5	188	0	0	1	1	1	17.48	14.51	673.5	183	3.68	545.25	245.25	0	363.5	346.5	0.29	0	-8.74	21	20.5	21.1
159	20211102BS05	1	UU试验	13.03	3.61	199	0	-3	17	713.4	0	18.2	14.05	491.7	188	0	0	1	1	1	17.56	14.58	673.7	182	3.7	544.35	245.85	0	362.9	345.9	0.29	0	-8.78	21	20.5	21.1
160	20211102BS05	1	UU试验	13.12	3.62	199	0	-3	17	715.1	0	18.2	14.16	490.5	188	0	0	1	1	1	17.7	14.58	672.5	182	3.7	543.75	245.25	0	362.5	345.5	0.29	0	-8.85	21	20.5	21.1
161	20211102BS05	1	UU试验	13.2	3.63	199	0	-3	17	716.9	0	18.2	14.23	491.7	188	0	0	1	1	1	17.79	14.58	673.7	182	3.7	544.35	245.85	0	362.9	345.9	0.29	0	-8.9	21	20.5	21.1
162	20211102BS05	1	UU试验	13.28	3.64	199	0	-3	17	718.6	0	18.2	14.33	492.9	188	0	0	1	1	1	17.91	14.65	674.9	182	3.71	544.95	246.45	0	363.3	346.3	0.29	0	-8.96	21	20.5	21.1
163	20211102BS05	1	UU试验	13.37	3.66	199	0	-3	17	720.3	0	18.2	14.4	491.7	188	0	0	1	1	1	18	14.65	673.7	182	3.7	544.35	245.85	0	362.9	345.9	0.29	0	-9	21	20.5	21.1
164	20211102BS05	1	UU试验	13.45	3.67	199	0	-3	17	721.1	0	18.2	14.5	492.2	188	0	0	1	1	1	18.13	14.65	674.2	182	3.7	544.6	246.1	0	363.1	346.1	0.29	0	-9.07	21	20.5	21.1
165	20211102BS05	1	UU试验	13.53	3.68	198	0	-3	17	722	0	20.1	14.57	492.8	188	0	0	1	1	1	18.21	14.65	673.8	181	3.72	543.4	246.4	0	362.3	345.3	0.29	0	-9.11	21.1	20.5	21.1
166	20211102BS05	1	UU试验	13.62	3.69	199	0	-3	17	722.8	0	18.2	14.67	493.4	188	0	0	1	1	1	18.34	14.72	675.4	182	3.71	545.2	246.7	0	363.5	346.5	0.29	0	-9.17	21	20.5	21.1
167	20211102BS05	1	UU试验	13.7	3.7	199	0	-3	17	724.6	0	18.2	14.74	492.3	188	0	0	1	1	1	18.43	14.72	674.3	182	3.7	544.65	246.15	0	363.1	346.1	0.29	0	-9.22	21	20.5	21.1
168	20211102BS05	1	UU试验	13.78	3.71	198	0	-3	17	724.6	0	18.2	14.84	492.3	188	0	0	1	1	1	18.55	14.72	673.3	181	3.72	543.15	246.15	0	362.1	345.1	0.29	0	-9.28	21	20.5	21.1
169	20211102BS05	1	UU试验	13.87	3.72	198	0	-3	17	725.4	0	18.2	14.91	492.8	188	0	0	1	1	1	18.64	14.72	673.8	181	3.72	543.4	246.4	0	362.3	345.3	0.29	0	-9.32	21	20.5	21.1
170	20211102BS05	1	UU试验	13.95	3.73	199	0	-3	17	726.3	0	18.2	15.02	493.4	188	0	0	1	1	1	18.78	14.79	675.4	182	3.71	545.2	246.7	0	363.5	346.5	0.29	0	-9.39	21	20.5	21.1
171	20211102BS05	1	UU试验	14.03	3.75	199	0	-3	17	727.1	0	20.1	15.08	491.6	188	0	0	1	1	1	18.85	14.79	673.6	182	3.7	544.3	245.8	0	362.9	345.9	0.29	0	-9.43	21	20.5	21.1
172	20211102BS05	1	UU试验	14.12	3.76	200	0	-3	17	729.7	0	20.1	15.18	493.4	188	0	0	1	1	1	18.98	14.79	676.4	183	3.7	546.7	246.7	0	364.5	347.5	0.29	0	-9.49	21	20.5	21.1
173	20211102BS05	1	UU试验	14.2	3.77	199	0	-3	17	729.7	0	20.1	15.26	493.4	188	0	0	1	1	1	19.08	14.85	675.4	182	3.71	545.2	246.7	0	363.5	346.5	0.29	0	-9.54	21.1	20.5	21.1
174	20211102BS05	1	UU试验	14.28	3.78	199	0	-3	17	732.3	0	20.1	15.36	493.1	188	0	0	1	1	1	19.2	14.85	675.1	182	3.71	545.05	246.55	0	363.4	346.4	0.29	0	-9.6	21.1	20.5	21.1
175	20211102BS05	1	UU试验	14.37	3.79	199	0	-3	17	733.1	0	20.1	15.43	493.7	188	0	0	1	1	1	19.29	14.85	675.7	182	3.71	545.35	246.85	0	363.6	346.6	0.29	0	-9.65	21	20.5	21.1
176	20211102BS05	1	UU试验	14.45	3.8	198	0	-3	17	734	0	20.1	15.53	494.3	188	0	0	1	1	1	19.41	14.92	675.3	181	3.73	544.15	247.15	0	362.8	345.8	0.29	0	-9.71	21.1	20.6	21.1
177	20211102BS05	1	UU试验	14.53	3.81	199	0	-3	17	735.7	0	20.1	15.6	493.1	188	0	0	1	1	1	19.5	14.92	675.1	182	3.71	545.05	246.55	0	363.4	346.4	0.29	0	-9.75	21	20.5	21.1
178	20211102BS05	1	UU试验	14.62	3.82	198	0	-3	17	737.4	0	20.1	15.67	494.2	188	0	0	1	1	1	19.59	14.92	675.2	181	3.73	544.1	247.1	0	362.7	345.7	0.29	0	-9.8	21	20.5	21.1
179	20211102BS05	1	UU试验	14.7	3.83	200	0	-3	17	738.2	0	20.1	15.77	494.8	188	0	0	1	1	1	19.71	14.92	677.8	183	3.7	547.4	247.4	0	364.9	347.9	0.29	0	-9.86	21.1	20.6	21.1
180	20211102BS05	1	UU试验	14.78	3.84	199	0	-3	17	740	0	18.2	15.84	496	188	0	0	1	1	1	19.8	14.99	678	182	3.73	546.5	248	0	364.3	347.3	0.29	0	-9.9	21	20.5	21.1
181	20211102BS05	1	UU试验	14.87	3.86	199	0	-3	17	740.8	0	20.1	15.95	494.2	188	0	0	1	1	1	19.94	14.99	676.2	182	3.72	545.6	247.1	0	363.7	346.7	0.29	0	-9.97	21	20.5	21.1
182	20211102BS05	1	UU试验	14.95	3.87	199	0	-3	17	742.5	0	20.1	16.01	495.3	188	0	0	1	1	1	20.01	14.99	677.3	182	3.72	546.15	247.65	0	364.1	347.1	0.29	0	-10.01	21	20.5	21.1
183	20211102BS05	1	UU试验	15.03	3.88	199	0	-3	17	743.4	0	20.1	16.12	495.9	188	0	0	1	1	1	20.15	15.06	677.9	182	3.72	546.45	247.95	0	364.3	347.3	0.29	0	-10.07	21	20.5	21.1
184	20211102BS05	1	UU试验	15.12	3.89	199	0	-3	17	744.2	0	20.1	16.19	494.2	188	0	0	1	1	1	20.24	15.06	676.2	182	3.72	545.6	247.1	0	363.7	346.7	0.29	0	-10.12	21	20.5	21.1
185	20211102BS05	1	UU试验	15.2	3.9	199	0	-3	17	745.9	0	20.1	16.29	495.3	188	0	0	1	1	1	20.36	15.06	677.3	182	3.72	546.15	247.65	0	364.1	347.1	0.29	0	-10.18	21	20.5	21.1
186	20211102BS05	1	UU试验	15.28	3.91	199	0	-3	17	747.7	0	20.1	16.35	496.5	188	0	0	1	1	1	20.44	15.06	678.5	182	3.73	546.75	248.25	0	364.5	347.5	0.29	0	-10.22	21	20.5	21.1
187	20211102BS05	1	UU试验	15.37	3.92	198	0	-3	17	749.4	0	20.1	16.45	497.6	188	0	0	1	1	1	20.56	15.13	678.6	181	3.75	545.8	248.8	0	363.9	346.9	0.28	0	-10.28	21	20.5	21.1
188	20211102BS05	1	UU试验	15.45	3.93	198	0	-3	17	750.2	0	20.1	16.52	495.8	188	0	0	1	1	1	20.65	15.13	676.8	181	3.74	544.9	247.9	0	363.3	346.3	0.29	0	-10.32	21	20.5	21.1
189	20211102BS05	1	UU试验	15.53	3.94	200	0	-3	17	751.9	0	20.1	16.62	497	188	0	0	1	1	1	20.77	15.13	680	183	3.72	548.5	248.5	0	365.7	348.7	0.29	0	-10.39	21	20.5	21.1
190	20211102BS05	1	UU试验	15.62	3.95	199	0	-3	17	753.6	0	20.1	16.69	498.1	188	0	0	1	1	1	20.86	15.2	680.1	182	3.74	547.55	249.05	0	365	348	0.29	0	-10.43	21	20.5	21.1
191	20211102BS05	1	UU试验	15.7	3.96	199	0	-3	17	756.2	0	20.1	16.78	497.5	188	0	0	1	1	1	20.98	15.2	679.5	182	3.73	547.25	248.75	0	364.8	347.8	0.29	0	-10.49	21	20.5	21.1
192	20211102BS05	1	UU试验	15.78	3.97	199	0	-3	17	757.1	0	20.1	16.86	498.1	188	0	0	1	1	1	21.08	15.2	680.1	182	3.74	547.55	249.05	0	365	348	0.29	0	-10.54	21	20.5	21.1
193	20211102BS05	1	UU试验	15.87	3.98	199	0	-3	17	758.8	0	20.1	16.95	499.2	188	0	0	1	1	1	21.19	15.2	681.2	182	3.74	548.1	249.6	0	365.4	348.4	0.29	0	-10.6	21	20.5	21.1
194	20211102BS05	1	UU试验	15.95	3.99	199	0	-3	17	759.6	0	20.1	17.03	499.7	188	0	0	1	1	1	21.29	15.27	681.7	182	3.75	548.35	249.85	0	365.6	348.6	0.28	0	-10.65	21	20.5	21.1
195	20211102BS05	1	UU试验	16.03	4	199	0	-3	18	761.3	0	20.1	17.13	498.6	188	0	0	1	1	1	21.41	15.27	679.6	181	3.75	547.8	249.3	0	365.2	347.2	0.29	0	-10.71	21	20.5	21.1
196	20211102BS05	1	UU试验	16.12	4.01	199	0	-3	18	763.1	0	20.1	17.2	499.7	188	0	0	1	1	1	21.5	15.27	680.7	181	3.76	548.35	249.85	0	365.6	347.6	0.28	0	-10.75	21	20.5	21.1
197	20211102BS05	1	UU试验	16.2	4.02	199	0	-3	17	764.8	0	20.1	17.31	500.9	188	0	0	1	1	1	21.64	15.34	682.9	182	3.75	548.95	250.45	0	366	349	0.28	0	-10.82	21	20.5	21.1
198	20211102BS05	1	UU试验	16.28	4.04	199	0	-3	18	765.6	0	20.1	17.39	499.1	188	0	0	1	1	1	21.74	15.34	680.1	181	3.76	548.05	249.55	0	365.4	347.4	0.29	0	-10.87	21	20.5	21.1
199	20211102BS05	1	UU试验	16.37	4.05	199	0	-3	17	767.3	0	20.1	17.49	500.2	188	0	0	1	1	1	21.86	15.34	682.2	182	3.75	548.6	250.1	0	365.7	348.7	0.28	0	-10.93	21	20.5	21.1
200	20211102BS05	1	UU试验	16.45	4.06	200	0	-3	18	769	0	20.1	17.56	501.3	188	0	0	1	1	1	21.95	15.41	683.3	182	3.75	550.65	250.65	0	367.1	349.1	0.29	0	-10.98	21	20.5	21.1
201	20211102BS05	1	UU试验	16.53	4.07	199	0	-3	18	769.9	0	20.1	17.68	499.6	188	0	0	1	1	1	22.1	15.41	680.6	181	3.76	548.3	249.8	0	365.5	347.5	0.28	0	-11.05	21	20.5	21.1
202	20211102BS05	1	UU试验	16.62	4.08	200	0	-3	17	771.6	0	20.1	17.75	500.7	188	0	0	1	1	1	22.19	15.41	683.7	183	3.74	550.35	250.35	0	366.9	349.9	0.29	0	-11.1	21	20.6	21.2
203	20211102BS05	1	UU试验	16.7	4.09	200	0	-3	18	774.2	0	20.1	17.86	502.4	188	0	0	1	1	1	22.33	15.48	684.4	182	3.76	551.2	251.2	0	367.5	349.5	0.28	0	-11.16	21	20.6	21.2
204	20211102BS05	1	UU试验	16.78	4.1	200	0	-3	18	774.2	0	20.1	17.93	500.1	188	0	0	1	1	1	22.41	15.48	682.1	182	3.75	550.05	250.05	0	366.7	348.7	0.29	0	-11.21	21	20.6	21.2
205	20211102BS05	1	UU试验	16.87	4.11	199	0	-3	18	777.6	0	20.1	18.04	502.3	188	0	0	1	1	1	22.55	15.48	683.3	181	3.78	549.65	251.15	0	366.4	348.4	0.28	0	-11.28	21	20.5	21.2
206	20211102BS05	1	UU试验	16.95	4.12	200	0	-3	18	778.5	0	20.1	18.11	502.9	188	0	0	1	1	1	22.64	15.54	684.9	182	3.76	551.45	251.45	0	367.6	349.6	0.28	0	-11.32	21	20.6	21.2
207	20211102BS05	1	UU试验	17.03	4.13	200	0	-3	18	781	0	20.1	18.22	502.6	188	0	0	1	1	1	22.78	15.54	684.6	182	3.76	551.3	251.3	0	367.5	349.5	0.28	0	-11.39	21	20.5	21.2
208	20211102BS05	1	UU试验	17.12	4.14	199	0	-3	18	781.9	0	20.1	18.29	503.2	188	0	0	1	1	1	22.86	15.54	684.2	181	3.78	550.1	251.6	0	366.7	348.7	0.28	0	-11.43	21	20.6	21.2
209	20211102BS05	1	UU试验	17.2	4.15	199	0	-3	18	783.6	0	20.1	18.41	504.2	188	0	0	1	1	1	23.01	15.61	685.2	181	3.79	550.6	252.1	0	367.1	349.1	0.28	0	-11.51	21	20.6	21.2
210	20211102BS05	1	UU试验	17.28	4.16	199	0	-3	18	785.3	0	20.1	18.48	503.1	188	0	0	1	1	1	23.1	15.61	684.1	181	3.78	550.05	251.55	0	366.7	348.7	0.28	0	-11.55	21	20.5	21.2
211	20211102BS05	1	UU试验	17.37	4.17	199	0	-3	18	787	0	20.1	18.59	504.2	188	0	0	1	1	1	23.24	15.61	685.2	181	3.79	550.6	252.1	0	367.1	349.1	0.28	0	-11.62	21	20.6	21.2
212	20211102BS05	1	UU试验	17.45	4.18	199	0	-3	18	788.7	0	20.1	18.66	505.3	188	0	0	1	1	1	23.33	15.69	686.3	181	3.79	551.15	252.65	0	367.4	349.4	0.28	0	-11.67	21	20.6	21.2
213	20211102BS05	1	UU试验	17.53	4.19	199	0	-3	18	790.4	0	20.1	18.76	503.8	188	0	0	1	1	1	23.45	15.69	684.8	181	3.78	550.4	251.9	0	366.9	348.9	0.28	0	-11.73	21	20.5	21.2
214	20211102BS05	1	UU试验	17.62	4.2	199	0	-3	18	792.1	0	20.1	18.84	504.8	188	0	0	1	1	1	23.55	15.69	685.8	181	3.79	550.9	252.4	0	367.3	349.3	0.28	0	-11.78	21	20.6	21.2
215	20211102BS05	1	UU试验	17.7	4.21	200	0	-3	18	793.8	0	20.1	18.94	505.9	188	0	0	1	1	1	23.68	15.76	687.9	182	3.78	552.95	252.95	0	368.6	350.6	0.28	0	-11.84	21	20.6	21.2
216	20211102BS05	1	UU试验	17.78	4.22	200	0	-3	18	794.7	0	20.1	19.01	504.3	188	0	0	1	1	1	23.76	15.76	686.3	182	3.77	552.15	252.15	0	368.1	350.1	0.28	0	-11.88	21	20.6	21.2
217	20211102BS05	1	UU试验	17.87	4.23	199	0	-3	18	796.4	0	20.1	19.12	505.3	188	0	0	1	1	1	23.9	15.76	686.3	181	3.79	551.15	252.65	0	367.4	349.4	0.28	0	-11.95	21	20.6	21.2
218	20211102BS05	1	UU试验	17.95	4.24	199	0	-3	18	797.3	0	20.1	19.19	505.9	188	0	0	1	1	1	23.99	15.76	686.9	181	3.8	551.45	252.95	0	367.6	349.6	0.28	0	-12	21	20.6	21.2
219	20211102BS05	1	UU试验	18.03	4.25	199	0	-3	18	799	0	20.1	19.29	507	188	0	0	1	1	1	24.11	15.83	688	181	3.8	552	253.5	0	368	350	0.28	0	-12.06	21	20.6	21.2
220	20211102BS05	1	UU试验	18.12	4.26	199	0	-3	18	800.7	0	20.1	19.36	505.8	188	0	0	1	1	1	24.2	15.83	686.8	181	3.79	551.4	252.9	0	367.6	349.6	0.28	0	-12.1	21	20.6	21.2
221	20211102BS05	1	UU试验	18.2	4.27	199	0	-3	18	801.5	0	20.1	19.47	506.3	188	0	0	1	1	1	24.34	15.9	687.3	181	3.8	551.65	253.15	0	367.8	349.8	0.28	0	-12.17	21	20.6	21.2
222	20211102BS05	1	UU试验	18.28	4.28	199	0	-3	18	802.4	0	20.1	19.54	504.7	188	0	0	1	1	1	24.43	15.9	685.7	181	3.79	550.85	252.35	0	367.2	349.2	0.28	0	-12.22	21	20.6	21.2
223	20211102BS05	1	UU试验	18.37	4.29	199	0	-3	18	801.5	0	20.1	19.64	504.1	188	0	0	1	1	1	24.55	15.9	685.1	181	3.79	550.55	252.05	0	367	349	0.28	0	-12.28	21	20.6	21.2
224	20211102BS05	1	UU试验	18.45	4.3	199	0	-3	18	803.3	0	20.1	19.71	505.2	188	0	0	1	1	1	24.64	15.9	686.2	181	3.79	551.1	252.6	0	367.4	349.4	0.28	0	-12.32	21	20.6	21.2
225	20211102BS05	1	UU试验	18.53	4.31	200	0	-3	18	803.3	0	20.1	19.81	505.2	188	0	0	1	1	1	24.76	15.97	687.2	182	3.78	552.6	252.6	0	368.4	350.4	0.28	0	-12.38	21	20.6	21.2
226	20211102BS05	1	UU试验	18.62	4.31	199	0	-3	18	803.3	0	20.1	19.87	503	188	0	0	1	1	1	24.84	15.97	684	181	3.78	550	251.5	0	366.7	348.7	0.28	0	-12.42	21	20.6	21.2
227	20211102BS05	1	UU试验	18.7	4.32	199	0	-3	18	804.1	0	20.1	19.97	503.5	188	0	0	1	1	1	24.96	15.97	684.5	181	3.78	550.25	251.75	0	366.8	348.8	0.28	0	-12.48	21	20.6	21.2
228	20211102BS05	1	UU试验	18.78	4.33	199	0	-3	18	805	0	20.1	20.04	504.1	188	0	0	1	1	1	25.05	16.04	685.1	181	3.79	550.55	252.05	0	367	349	0.28	0	-12.53	21	20.6	21.2
229	20211102BS05	1	UU试验	18.87	4.34	199	0	-3	18	805.8	0	20.1	20.14	502.4	188	0	0	1	1	1	25.18	16.04	683.4	181	3.78	549.7	251.2	0	366.5	348.5	0.28	0	-12.59	21	20.6	21.2
230	20211102BS05	1	UU试验	18.95	4.35	199	0	-3	18	807.5	0	20.1	20.21	503.4	188	0	0	1	1	1	25.26	16.04	684.4	181	3.78	550.2	251.7	0	366.8	348.8	0.28	0	-12.63	21	20.6	21.2
231	20211102BS05	1	UU试验	19.03	4.36	199	0	-3	18	808.4	0	20.1	20.32	504	188	0	0	1	1	1	25.4	16.11	685	181	3.78	550.5	252	0	367	349	0.28	0	-12.7	21	20.6	21.2
232	20211102BS05	1	UU试验	19.12	4.37	199	0	-3	18	810.1	0	20.1	20.39	502.9	188	0	0	1	1	1	25.49	16.11	683.9	181	3.78	549.95	251.45	0	366.6	348.6	0.28	0	-12.75	21	20.6	21.2
233	20211102BS05	1	UU试验	19.2	4.38	199	0	-3	18	811	0	20.1	20.5	503.4	188	0	0	1	1	1	25.63	16.11	684.4	181	3.78	550.2	251.7	0	366.8	348.8	0.28	0	-12.82	21	20.6	21.2
234	20211102BS05	1	UU试验	19.28	4.39	199	0	-3	18	811.8	0	20.1	20.56	503.9	188	0	0	1	1	1	25.7	16.18	684.9	181	3.78	550.45	251.95	0	367	349	0.28	0	-12.85	21	20.6	21.2
235	20211102BS05	1	UU试验	19.37	4.4	199	0	-3	18	813.5	0	20.1	20.67	502.8	188	0	0	1	1	1	25.84	16.18	683.8	181	3.78	549.9	251.4	0	366.6	348.6	0.28	0	-12.92	21	20.6	21.2
236	20211102BS05	1	UU试验	19.45	4.41	199	0	-3	18	815.2	0	20.1	20.74	503.8	188	0	0	1	1	1	25.93	16.18	684.8	181	3.78	550.4	251.9	0	366.9	348.9	0.28	0	-12.97	21	20.6	21.2
237	20211102BS05	1	UU试验	19.53	4.42	199	0	-3	18	816.9	0	20.1	20.84	504.9	188	0	0	1	1	1	26.05	16.25	685.9	181	3.79	550.95	252.45	0	367.3	349.3	0.28	0	-13.03	21	20.6	21.2
238	20211102BS05	1	UU试验	19.62	4.43	199	0	-3	18	817.8	0	20.1	20.91	503.3	188	0	0	1	1	1	26.14	16.25	684.3	181	3.78	550.15	251.65	0	366.8	348.8	0.28	0	-13.07	21	20.6	21.2
239	20211102BS05	1	UU试验	19.7	4.44	199	0	-3	18	819.5	0	20.1	21.02	504.3	188	0	0	1	1	1	26.28	16.25	685.3	181	3.79	550.65	252.15	0	367.1	349.1	0.28	0	-13.14	21	20.6	21.2
240	20211102BS05	1	UU试验	19.78	4.45	199	0	-3	18	819.5	0	20.1	21.09	504.3	188	0	0	1	1	1	26.36	16.32	685.3	181	3.79	550.65	252.15	0	367.1	349.1	0.28	0	-13.18	21	20.6	21.2
241	20211102BS05	1	UU试验	19.87	4.46	199	0	-3	18	821.2	0	20.1	21.19	503.2	188	0	0	1	1	1	26.49	16.32	684.2	181	3.78	550.1	251.6	0	366.7	348.7	0.28	0	-13.25	21	20.6	21.2
242	20211102BS05	1	UU试验	19.95	4.47	199	0	-3	18	822.1	0	20.1	21.25	503.7	188	0	0	1	1	1	26.56	16.32	684.7	181	3.78	550.35	251.85	0	366.9	348.9	0.28	0	-13.28	21	20.6	21.2
243	20211102BS05	1	UU试验	20.03	4.48	200	0	-2	19	823.8	0	21.9	21.35	504.8	188	0	0	1	1	1	26.69	16.39	685.8	181	3.79	552.4	252.4	0	368.3	349.3	0.28	0	-13.35	21	20.6	21.2
244	20211102BS05	1	UU试验	20.12	4.49	200	0	-3	18	823.8	0	20.1	21.43	502.6	188	0	0	1	1	1	26.79	16.39	684.6	182	3.76	551.3	251.3	0	367.5	349.5	0.28	0	-13.4	21	20.6	21.2
245	20211102BS05	1	UU试验	20.2	4.49	199	0	-3	18	825.5	0	20.1	21.53	503.7	188	0	0	1	1	1	26.91	16.39	684.7	181	3.78	550.35	251.85	0	366.9	348.9	0.28	0	-13.46	21	20.6	21.2
246	20211102BS05	1	UU试验	20.28	4.5	200	0	-3	18	826.4	0	20.1	21.6	504.2	188	0	0	1	1	1	27	16.47	686.2	182	3.77	552.1	252.1	0	368.1	350.1	0.28	0	-13.5	21	20.6	21.2
247	20211102BS05	1	UU试验	20.37	4.51	200	0	-3	18	828.9	0	20.1	21.7	503.3	188	0	0	1	1	1	27.13	16.47	685.3	182	3.77	551.65	251.65	0	367.8	349.8	0.28	0	-13.57	21	20.6	21.2
248	20211102BS05	1	UU试验	20.45	4.52	200	0	-3	19	829.8	0	20.1	21.77	503.8	188	0	0	1	1	1	27.21	16.47	684.8	181	3.78	551.9	251.9	0	367.9	348.9	0.28	0	-13.61	21	20.6	21.2
249	20211102BS05	1	UU试验	20.53	4.53	200	0	-3	19	831.5	0	20.1	21.87	504.9	188	0	0	1	1	1	27.34	16.54	685.9	181	3.79	552.45	252.45	0	368.3	349.3	0.28	0	-13.67	21	20.6	21.2
250	20211102BS05	1	UU试验	20.62	4.54	200	0	-3	19	831.5	0	20.1	21.94	502.7	188	0	0	1	1	1	27.43	16.54	683.7	181	3.78	551.35	251.35	0	367.6	348.6	0.28	0	-13.72	21	20.6	21.2
251	20211102BS05	1	UU试验	20.7	4.55	200	0	-2	19	832.3	0	21.9	22.05	503.2	188	0	0	1	1	1	27.56	16.54	684.2	181	3.78	551.6	251.6	0	367.7	348.7	0.28	0	-13.78	21	20.6	21.2
252	20211102BS05	1	UU试验	20.78	4.56	200	0	-3	19	833.2	0	20.1	22.12	503.7	188	0	0	1	1	1	27.65	16.61	684.7	181	3.78	551.85	251.85	0	367.9	348.9	0.28	0	-13.83	21	20.6	21.2
253	20211102BS05	1	UU试验	20.87	4.57	200	0	-3	19	834.9	0	20.1	22.22	502.6	188	0	0	1	1	1	27.78	16.61	683.6	181	3.78	551.3	251.3	0	367.5	348.5	0.28	0	-13.89	21	20.6	21.2
254	20211102BS05	1	UU试验	20.95	4.58	200	0	-3	19	836.6	0	20.1	22.29	503.7	188	0	0	1	1	1	27.86	16.61	684.7	181	3.78	551.85	251.85	0	367.9	348.9	0.28	0	-13.93	21	20.6	21.2
255	20211102BS05	1	UU试验	21.03	4.59	200	0	-3	19	837.5	0	20.1	22.4	504.2	188	0	0	1	1	1	28	16.68	685.2	181	3.79	552.1	252.1	0	368.1	349.1	0.28	0	-14	21	20.6	21.2
256	20211102BS05	1	UU试验	21.12	4.6	200	0	-2	19	839.2	0	21.9	22.47	503.1	188	0	0	1	1	1	28.09	16.68	684.1	181	3.78	551.55	251.55	0	367.7	348.7	0.28	0	-14.05	21	20.6	21.2
257	20211102BS05	1	UU试验	21.2	4.6	200	0	-3	19	840	0	20.1	22.58	503.6	188	0	0	1	1	1	28.23	16.76	684.6	181	3.78	551.8	251.8	0	367.9	348.9	0.28	0	-14.12	21	20.6	21.2
258	20211102BS05	1	UU试验	21.28	4.61	200	0	-3	19	840.9	0	20.1	22.66	501.7	188	0	0	1	1	1	28.33	16.76	682.7	181	3.77	550.85	250.85	0	367.2	348.2	0.29	0	-14.17	21	20.6	21.2
259	20211102BS05	1	UU试验	21.37	4.62	200	0	-2	19	843.5	0	21.9	22.77	503.3	188	0	0	1	1	1	28.46	16.76	684.3	181	3.78	551.65	251.65	0	367.8	348.8	0.28	0	-14.23	21	20.6	21.2
260	20211102BS05	1	UU试验	21.45	4.63	200	0	-3	19	844.3	0	20.1	22.84	503.8	188	0	0	1	1	1	28.55	16.83	684.8	181	3.78	551.9	251.9	0	367.9	348.9	0.28	0	-14.28	21	20.6	21.2
261	20211102BS05	1	UU试验	21.53	4.64	200	0	-2	19	846	0	21.9	22.96	502.7	188	0	0	1	1	1	28.7	16.83	683.7	181	3.78	551.35	251.35	0	367.6	348.6	0.28	0	-14.35	21	20.6	21.2
262	20211102BS05	1	UU试验	21.62	4.65	200	0	-3	19	847.7	0	21.9	23.03	503.7	188	0	0	1	1	1	28.79	16.83	684.7	181	3.78	551.85	251.85	0	367.9	348.9	0.28	0	-14.4	21	20.6	21.2
263	20211102BS05	1	UU试验	21.7	4.66	200	0	-3	19	849.5	0	20.1	23.14	504.8	188	0	0	1	1	1	28.93	16.9	685.8	181	3.79	552.4	252.4	0	368.3	349.3	0.28	0	-14.47	21	20.6	21.2
264	20211102BS05	1	UU试验	21.78	4.67	200	0	-2	19	851.2	0	21.9	23.21	503.7	188	0	0	1	1	1	29.01	16.9	684.7	181	3.78	551.85	251.85	0	367.9	348.9	0.28	0	-14.51	21	20.6	21.2
265	20211102BS05	1	UU试验	21.87	4.68	200	0	-2	19	852.9	0	21.9	23.32	504.7	188	0	0	1	1	1	29.15	16.97	685.7	181	3.79	552.35	252.35	0	368.2	349.2	0.28	0	-14.58	21	20.6	21.2
266	20211102BS05	1	UU试验	21.95	4.69	200	0	-3	19	855.4	0	21.9	23.39	504.1	188	0	0	1	1	1	29.24	16.97	685.1	181	3.79	552.05	252.05	0	368	349	0.28	0	-14.62	21	20.6	21.2
267	20211102BS05	1	UU试验	22.03	4.69	200	0	-2	19	857.2	0	21.9	23.5	505.1	188	0	0	1	1	1	29.38	16.97	686.1	181	3.79	552.55	252.55	0	368.4	349.4	0.28	0	-14.69	21	20.6	21.2
268	20211102BS05	1	UU试验	22.12	4.7	200	0	-3	19	857.2	0	21.9	23.57	505.1	188	0	0	1	1	1	29.46	17.05	686.1	181	3.79	552.55	252.55	0	368.4	349.4	0.28	0	-14.73	21	20.6	21.2
269	20211102BS05	1	UU试验	22.2	4.71	200	0	-3	19	858.9	0	20.1	23.67	503.8	188	0	0	1	1	1	29.59	17.05	684.8	181	3.78	551.9	251.9	0	367.9	348.9	0.28	0	-14.8	21	20.6	21.2
270	20211102BS05	1	UU试验	22.28	4.72	200	0	-3	19	859.7	0	21.9	23.74	504.2	188	0	0	1	1	1	29.68	17.05	685.2	181	3.79	552.1	252.1	0	368.1	349.1	0.28	0	-14.84	21	20.6	21.2
271	20211102BS05	1	UU试验	22.37	4.73	200	0	-2	19	862.3	0	21.9	23.85	505.7	188	0	0	1	1	1	29.81	17.12	686.7	181	3.79	552.85	252.85	0	368.6	349.6	0.28	0	-14.91	21	20.6	21.2
272	20211102BS05	1	UU试验	22.45	4.74	199	0	-3	19	862.3	0	21.9	23.92	503.7	188	0	0	1	1	1	29.9	17.12	683.7	180	3.8	550.35	251.85	0	366.9	347.9	0.28	0	-14.95	21	20.6	21.2
273	20211102BS05	1	UU试验	22.53	4.75	200	0	-2	19	863.1	0	21.9	24.03	504.1	188	0	0	1	1	1	30.04	17.12	685.1	181	3.79	552.05	252.05	0	368	349	0.28	0	-15.02	21	20.6	21.2
274	20211102BS05	1	UU试验	22.62	4.76	199	0	-3	19	864	0	20.1	24.1	504.7	188	0	0	1	1	1	30.13	17.19	684.7	180	3.8	550.85	252.35	0	367.2	348.2	0.28	0	-15.07	21	20.6	21.2
275	20211102BS05	1	UU试验	22.7	4.76	200	0	-2	19	864.8	0	21.9	24.2	503.1	188	0	0	1	1	1	30.25	17.19	684.1	181	3.78	551.55	251.55	0	367.7	348.7	0.28	0	-15.13	21	20.6	21.2
276	20211102BS05	1	UU试验	22.78	4.77	200	0	-2	19	864.8	0	21.9	24.28	503.1	188	0	0	1	1	1	30.35	17.27	684.1	181	3.78	551.55	251.55	0	367.7	348.7	0.28	0	-15.18	21	20.6	21.2
277	20211102BS05	1	UU试验	22.87	4.78	200	0	-3	19	867.4	0	21.9	24.38	502.3	188	0	0	1	1	1	30.48	17.27	683.3	181	3.78	551.15	251.15	0	367.4	348.4	0.28	0	-15.24	21	20.6	21.2
278	20211102BS05	1	UU试验	22.95	4.79	200	0	-2	19	867.4	0	21.9	24.44	502.3	188	0	0	1	1	1	30.55	17.27	683.3	181	3.78	551.15	251.15	0	367.4	348.4	0.28	0	-15.28	21	20.6	21.2
279	20211102BS05	1	UU试验	23.03	4.8	200	0	-3	19	869.1	0	21.9	24.55	503.2	188	0	0	1	1	1	30.69	17.34	684.2	181	3.78	551.6	251.6	0	367.7	348.7	0.28	0	-15.35	21	20.6	21.2
280	20211102BS05	1	UU试验	23.12	4.81	200	0	-2	19	869.1	0	21.9	24.62	501.2	188	0	0	1	1	1	30.78	17.34	682.2	181	3.77	550.6	250.6	0	367.1	348.1	0.29	0	-15.39	21	20.6	21.2
281	20211102BS05	1	UU试验	23.2	4.82	200	0	-2	19	870.8	0	21.9	24.72	502.2	188	0	0	1	1	1	30.9	17.34	683.2	181	3.77	551.1	251.1	0	367.4	348.4	0.28	0	-15.45	21	20.6	21.2
282	20211102BS05	1	UU试验	23.28	4.83	199	0	-3	19	870	0	21.9	24.78	501.7	188	0	0	1	1	1	30.98	17.41	681.7	180	3.79	549.35	250.85	0	366.2	347.2	0.28	0	-15.49	21	20.6	21.2
283	20211102BS05	1	UU试验	23.37	4.83	200	0	-2	19	871.7	0	21.9	24.89	500.7	188	0	0	1	1	1	31.11	17.41	681.7	181	3.77	550.35	250.35	0	366.9	347.9	0.29	0	-15.56	21	20.6	21.2
284	20211102BS05	1	UU试验	23.45	4.84	199	0	-3	19	871.7	0	21.9	24.96	500.7	188	0	0	1	1	1	31.2	17.41	680.7	180	3.78	548.85	250.35	0	365.9	346.9	0.28	0	-15.6	21	20.6	21.2
285	20211102BS05	1	UU试验	23.53	4.85	199	0	-3	19	872.5	0	21.9	25.06	501.1	188	0	0	1	1	1	31.33	17.49	681.1	180	3.78	549.05	250.55	0	366	347	0.28	0	-15.67	21	20.6	21.2
286	20211102BS05	1	UU试验	23.62	4.86	200	0	-2	19	872.5	0	21.9	25.13	498.9	188	0	0	1	1	1	31.41	17.49	679.9	181	3.76	549.45	249.45	0	366.3	347.3	0.29	0	-15.71	21	20.6	21.2
287	20211102BS05	1	UU试验	23.7	4.87	199	0	-3	19	873.4	0	21.9	25.23	499.4	188	0	0	1	1	1	31.54	17.56	679.4	180	3.77	548.2	249.7	0	365.5	346.5	0.28	0	-15.77	21	20.6	21.2
288	20211102BS05	1	UU试验	23.78	4.88	199	0	-3	19	873.4	0	21.9	25.3	497.4	188	0	0	1	1	1	31.63	17.56	677.4	180	3.76	547.2	248.7	0	364.8	345.8	0.29	0	-15.82	21	20.6	21.2
289	20211102BS05	1	UU试验	23.87	4.89	199	0	-3	19	874.3	0	21.9	25.41	497.9	188	0	0	1	1	1	31.76	17.56	677.9	180	3.77	547.45	248.95	0	365	346	0.29	0	-15.88	21	20.6	21.2
290	20211102BS05	1	UU试验	23.95	4.89	199	0	-3	19	875.1	0	21.9	25.48	498.3	188	0	0	1	1	1	31.85	17.64	678.3	180	3.77	547.65	249.15	0	365.1	346.1	0.29	0	-15.93	21	20.6	21.2
291	20211102BS05	1	UU试验	24.03	4.9	200	0	-2	20	876.8	0	21.9	25.58	497.1	188	0	0	1	1	1	31.98	17.64	677.1	180	3.76	548.55	248.55	0	365.7	345.7	0.29	0	-15.99	21	20.6	21.2
292	20211102BS05	1	UU试验	24.12	4.91	199	0	-3	19	878.5	0	21.9	25.64	498	188	0	0	1	1	1	32.05	17.64	678	180	3.77	547.5	249	0	365	346	0.29	0	-16.02	21	20.6	21.2
293	20211102BS05	1	UU试验	24.2	4.92	199	0	-3	19	879.4	0	21.9	25.75	498.5	188	0	0	1	1	1	32.19	17.71	678.5	180	3.77	547.75	249.25	0	365.2	346.2	0.29	0	-16.1	21	20.6	21.2
294	20211102BS05	1	UU试验	24.28	4.93	200	0	-2	19	880.2	0	21.9	25.82	497	188	0	0	1	1	1	32.28	17.71	678	181	3.75	548.5	248.5	0	365.7	346.7	0.29	0	-16.14	21	20.6	21.2
295	20211102BS05	1	UU试验	24.37	4.94	199	0	-3	19	882	0	21.9	25.92	498	188	0	0	1	1	1	32.4	17.79	678	180	3.77	547.5	249	0	365	346	0.29	0	-16.2	21	20.6	21.2
296	20211102BS05	1	UU试验	24.45	4.94	199	0	-2	20	882.8	0	21.9	25.99	496.2	188	0	0	1	1	1	32.49	17.79	675.2	179	3.77	546.6	248.1	0	364.4	344.4	0.29	0	-16.25	21	20.6	21.2
297	20211102BS05	1	UU试验	24.53	4.95	200	0	-2	20	884.5	0	21.9	26.09	497.2	188	0	0	1	1	1	32.61	17.79	677.2	180	3.76	548.6	248.6	0	365.7	345.7	0.29	0	-16.31	21	20.6	21.2
298	20211102BS05	1	UU试验	24.62	4.96	199	0	-3	19	886.2	0	21.9	26.15	498.1	188	0	0	1	1	1	32.69	17.86	678.1	180	3.77	547.55	249.05	0	365	346	0.29	0	-16.35	21	20.6	21.2
299	20211102BS05	1	UU试验	24.7	4.97	200	0	-2	20	887.1	0	21.9	26.26	496.7	188	0	0	1	1	1	32.83	17.86	676.7	180	3.76	548.35	248.35	0	365.6	345.6	0.29	0	-16.42	21	20.6	21.2
300	20211102BS05	1	UU试验	24.78	4.98	199	0	-2	20	887.9	0	21.9	26.33	497.1	188	0	0	1	1	1	32.91	17.86	676.1	179	3.78	547.05	248.55	0	364.7	344.7	0.29	0	-16.45	21	20.6	21.2
301	20211102BS05	1	UU试验	24.87	4.99	199	0	-3	19	888.8	0	21.9	26.43	497.6	188	0	0	1	1	1	33.04	17.94	677.6	180	3.76	547.3	248.8	0	364.9	345.9	0.29	0	-16.52	21	20.6	21.2
302	20211102BS05	1	UU试验	24.95	4.99	200	0	-2	20	888.8	0	21.9	26.5	495.4	188	0	0	1	1	1	33.13	17.94	675.4	180	3.75	547.7	247.7	0	365.1	345.1	0.29	0	-16.57	21	20.6	21.2
303	20211102BS05	1	UU试验	25.03	5	199	0	-3	20	891.4	0	21.9	26.6	496.9	188	0	0	1	1	1	33.25	18.01	675.9	179	3.78	546.95	248.45	0	364.6	344.6	0.29	0	-16.63	21	20.6	21.2
304	20211102BS05	1	UU试验	25.12	5.01	200	0	-2	20	892.2	0	21.9	26.67	495.4	188	0	0	1	1	1	33.34	18.01	675.4	180	3.75	547.7	247.7	0	365.1	345.1	0.29	0	-16.67	21	20.6	21.2
305	20211102BS05	1	UU试验	25.2	5.02	200	0	-2	20	893.9	0	21.9	26.78	496.3	188	0	0	1	1	1	33.48	18.01	676.3	180	3.76	548.15	248.15	0	365.4	345.4	0.29	0	-16.74	21	20.6	21.2
306	20211102BS05	1	UU试验	25.28	5.03	200	0	-3	20	895.6	0	21.9	26.84	497.3	188	0	0	1	1	1	33.55	18.09	677.3	180	3.76	548.65	248.65	0	365.8	345.8	0.29	0	-16.77	21	20.6	21.2
307	20211102BS05	1	UU试验	25.37	5.04	200	0	-2	20	895.6	0	21.9	26.94	495.1	188	0	0	1	1	1	33.68	18.09	675.1	180	3.75	547.55	247.55	0	365	345	0.29	0	-16.84	21	20.6	21.2
308	20211102BS05	1	UU试验	25.45	5.04	200	0	-2	20	898.2	0	21.9	27.01	496.5	188	0	0	1	1	1	33.76	18.09	676.5	180	3.76	548.25	248.25	0	365.5	345.5	0.29	0	-16.88	21	20.6	21.2
309	20211102BS05	1	UU试验	25.53	5.05	200	0	-3	20	897.4	0	21.9	27.11	496.1	188	0	0	1	1	1	33.89	18.16	676.1	180	3.76	548.05	248.05	0	365.4	345.4	0.29	0	-16.95	21	20.6	21.2
310	20211102BS05	1	UU试验	25.62	5.06	200	0	-2	20	898.2	0	21.9	27.18	494.6	188	0	0	1	1	1	33.98	18.16	674.6	180	3.75	547.3	247.3	0	364.9	344.9	0.29	0	-16.99	21	20.6	21.2
311	20211102BS05	1	UU试验	25.7	5.07	200	0	-2	20	899.9	0	21.9	27.29	495.5	188	0	0	1	1	1	34.11	18.24	675.5	180	3.75	547.75	247.75	0	365.2	345.2	0.29	0	-17.06	21	20.6	21.2
312	20211102BS05	1	UU试验	25.78	5.08	200	0	-3	20	901.6	0	21.9	27.36	494.3	188	0	0	1	1	1	34.2	18.24	674.3	180	3.75	547.15	247.15	0	364.8	344.8	0.29	0	-17.1	21	20.6	21.2
