# Supplementary material for: Effect of freeze‒thaw cycles on root–Soil composite mechanical properties and slope stability
Source: PLoS One. 2024 Apr 25;19(4):e0302409. doi: 10.1371/journal.pone.0302409 (PMC11045164; doi:10.1371/journal.pone.0302409)
Supplement: S1 File — (ZIP) [file pone.0302409.s001.zip › Original data/original data/三轴/200kpa/新建文件夹/(D6G9,200kpa)20211021BS06_uu_1峰值偏低.xlsx]

## Sheet: _20211021BS06_uu_1
ID	GCID	SpecimenID	TstMode	TimeMin	Squareroot	WeiYa	wytb	FanYa1	KongYa	CR	fytb	TiBian	ZhouXWeiYi	Q1dQ3	TargetWY	TargetFY1	TargetZYLC	TargetStrainSpd	TargetSYWD	TargetZTWD	E1	TuArea	Q11	Q31	Q11cQ31	HalfQ1pQ3	HalfQ1dQ3	Saturation	HalfQ11pQ31	Q1	K0	Ev	Er	sywd	ttwd	ztwd
1	20211021BS06	1	UU试验	0	0	199	0	5	0	0	0	25.5	0	5.3	185	0	0	1	1	1	0	12	0	0	0	0	0	0	0	0	0	0	0	31.6	29.5	31.3
2	20211021BS06	1	UU试验	0.1	0.32	199	0	-2	25	16.3	0	25.5	-0.01	13.6	185	0	0	1	1	1	-0.01	12	187.6	174	1.08	305.3	6.8	0	203.5	178.5	0.94	0	0.01	31.6	29.6	31.3
3	20211021BS06	1	UU试验	0.15	0.39	199	0	-3	25	21.4	0	25.5	-0.01	17.8	185	0	0	1	1	1	-0.01	12	191.8	174	1.1	307.4	8.9	0	204.9	179.9	0.92	0	0.01	31.6	29.5	31.3
4	20211021BS06	1	UU试验	0.18	0.43	199	0	-3	25	30.8	0	25.5	-0.02	25.7	185	0	0	1	1	1	-0.03	12	199.7	174	1.15	311.35	12.85	0	207.6	182.6	0.89	0	0.02	31.6	29.5	31.3
5	20211021BS06	1	UU试验	0.35	0.59	200	0	-2	26	44.5	0	27.4	-0.03	37.1	185	0	0	1	1	1	-0.04	12	211.1	174	1.21	318.55	18.55	0	212.4	186.4	0.84	0	0.02	31.6	29.6	31.3
6	20211021BS06	1	UU试验	0.48	0.7	199	0	-2	26	44.5	0	27.4	-0.05	37.1	185	0	0	1	1	1	-0.06	12	210.1	173	1.21	317.05	18.55	0	211.4	185.4	0.84	0	0.03	31.6	29.6	31.3
7	20211021BS06	1	UU试验	0.65	0.81	199	0	-3	26	53.9	0	27.4	-0.06	44.9	185	0	0	1	1	1	-0.08	12	217.9	173	1.26	320.95	22.45	0	214	188	0.82	0	0.04	31.6	29.6	31.2
8	20211021BS06	1	UU试验	0.82	0.9	200	0	-2	27	58.2	0	29.2	-0.06	48.5	185	0	0	1	1	1	-0.08	12	221.5	173	1.28	324.25	24.25	0	216.2	189.2	0.8	0	0.04	31.6	29.6	31.2
9	20211021BS06	1	UU试验	0.98	0.99	200	0	-2	27	62.4	0	29.2	-0.05	52	185	0	0	1	1	1	-0.06	12	225	173	1.3	326	26	0	217.3	190.3	0.79	0	0.03	31.6	29.6	31.2
10	20211021BS06	1	UU试验	1.13	1.06	199	0	-2	28	66.7	0	29.2	-0.04	55.6	185	0	0	1	1	1	-0.05	12	226.6	171	1.33	326.3	27.8	0	217.5	189.5	0.78	0	0.03	31.5	29.6	31.2
11	20211021BS06	1	UU试验	1.22	1.1	200	0	-2	28	67.6	0	29.2	-0.03	56.3	185	0	0	1	1	1	-0.04	12	228.3	172	1.33	328.15	28.15	0	218.8	190.8	0.78	0	0.02	31.5	29.6	31.2
12	20211021BS06	1	UU试验	1.3	1.14	199	0	-2	28	71	0	29.2	-0.02	59.2	185	0	0	1	1	1	-0.03	12	230.2	171	1.35	328.1	29.6	0	218.7	190.7	0.77	0	0.02	31.5	29.6	31.2
13	20211021BS06	1	UU试验	1.38	1.18	199	0	-2	29	71.9	0	29.2	0	59.9	185	0	0	1	1	1	0	12	229.9	170	1.35	328.45	29.95	0	219	190	0.77	0	0	31.5	29.6	31.2
14	20211021BS06	1	UU试验	1.47	1.21	199	0	-2	29	72.7	0	29.2	0.02	60.6	185	0	0	1	1	1	0.03	12	230.6	170	1.36	328.8	30.3	0	219.2	190.2	0.77	0	-0.02	31.5	29.6	31.2
15	20211021BS06	1	UU试验	1.55	1.24	199	0	-2	29	73.6	0	31	0.03	61.3	185	0	0	1	1	1	0.04	12	231.3	170	1.36	329.15	30.65	0	219.4	190.4	0.76	0	-0.02	31.5	29.6	31.2
16	20211021BS06	1	UU试验	1.63	1.28	200	0	-2	29	75.3	0	31	0.06	62.8	185	0	0	1	1	1	0.08	12	233.8	171	1.37	331.4	31.4	0	220.9	191.9	0.76	0	-0.04	31.5	29.6	31.2
17	20211021BS06	1	UU试验	1.72	1.31	199	0	-2	29	76.1	0	31	0.08	63.4	185	0	0	1	1	1	0.1	12	233.4	170	1.37	330.2	31.7	0	220.1	191.1	0.76	0	-0.05	31.5	29.6	31.2
18	20211021BS06	1	UU试验	1.8	1.34	199	0	-2	29	75.3	0	31	0.12	62.8	185	0	0	1	1	1	0.15	12	232.8	170	1.37	329.9	31.4	0	219.9	190.9	0.76	0	-0.08	31.5	29.6	31.2
19	20211021BS06	1	UU试验	1.88	1.37	200	0	-2	30	74.4	0	31	0.14	62	185	0	0	1	1	1	0.17	12	232	170	1.36	331	31	0	220.7	190.7	0.76	0	-0.09	31.5	29.6	31.1
20	20211021BS06	1	UU试验	1.97	1.4	199	0	-2	30	75.3	0	31	0.19	62.8	185	0	0	1	1	1	0.24	12	231.8	169	1.37	329.9	31.4	0	219.9	189.9	0.76	0	-0.12	31.5	29.6	31.1
21	20211021BS06	1	UU试验	2.05	1.43	200	0	-2	30	75.3	0	31	0.22	62.8	185	0	0	1	1	1	0.28	12.06	232.8	170	1.37	331.4	31.4	0	220.9	190.9	0.76	0	-0.14	31.5	29.6	31.1
22	20211021BS06	1	UU试验	2.13	1.46	200	0	-2	30	76.1	0	31	0.27	63.1	185	0	0	1	1	1	0.34	12.06	233.1	170	1.37	331.55	31.55	0	221	191	0.76	0	-0.17	31.5	29.6	31.1
23	20211021BS06	1	UU试验	2.22	1.49	199	0	-2	30	76.1	0	31	0.31	63.1	185	0	0	1	1	1	0.39	12.06	232.1	169	1.37	330.05	31.55	0	220	190	0.76	0	-0.2	31.4	29.6	31.1
24	20211021BS06	1	UU试验	2.3	1.52	200	0	-2	31	76.1	0	32.8	0.37	63.1	185	0	0	1	1	1	0.46	12.06	232.1	169	1.37	331.55	31.55	0	221	190	0.76	0	-0.23	31.5	29.6	31.1
25	20211021BS06	1	UU试验	2.38	1.54	200	0	-2	31	77	0	32.8	0.41	63.8	185	0	0	1	1	1	0.51	12.06	232.8	169	1.38	331.9	31.9	0	221.3	190.3	0.76	0	-0.26	31.4	29.6	31.1
26	20211021BS06	1	UU试验	2.47	1.57	199	0	-2	31	82.1	0	32.8	0.47	68.1	185	0	0	1	1	1	0.59	12.06	236.1	168	1.41	332.55	34.05	0	221.7	190.7	0.75	0	-0.3	31.4	29.6	31.1
27	20211021BS06	1	UU试验	2.55	1.6	200	0	-2	31	113.8	0	32.8	0.52	94.4	185	0	0	1	1	1	0.65	12.06	263.4	169	1.56	347.2	47.2	0	231.5	200.5	0.68	0	-0.33	31.4	29.6	31.1
28	20211021BS06	1	UU试验	2.63	1.62	200	0	-2	32	144.6	0	32.8	0.6	119.9	185	0	0	1	1	1	0.75	12.06	287.9	168	1.71	359.95	59.95	0	240	208	0.63	0	-0.38	31.4	29.6	31.1
29	20211021BS06	1	UU试验	2.72	1.65	200	0	-2	31	160	0	32.8	0.65	132.7	185	0	0	1	1	1	0.81	12.12	301.7	169	1.79	366.35	66.35	0	244.2	213.2	0.6	0	-0.41	31.4	29.6	31
30	20211021BS06	1	UU试验	2.8	1.67	199	0	-2	32	179.6	0	32.8	0.74	148.2	185	0	0	1	1	1	0.93	12.12	315.2	167	1.89	372.6	74.1	0	248.4	216.4	0.57	0	-0.47	31.4	29.6	31
31	20211021BS06	1	UU试验	2.88	1.7	199	0	-2	32	192.5	0	32.8	0.8	158.8	185	0	0	1	1	1	1	12.12	325.8	167	1.95	377.9	79.4	0	251.9	219.9	0.56	0	-0.5	31.4	29.6	31
32	20211021BS06	1	UU试验	2.97	1.72	200	0	-2	32	208.7	0	32.8	0.89	172.2	185	0	0	1	1	1	1.11	12.12	340.2	168	2.03	386.1	86.1	0	257.4	225.4	0.54	0	-0.56	31.4	29.6	31
33	20211021BS06	1	UU试验	3.05	1.75	200	0	-2	32	219	0	32.8	0.95	180.7	185	0	0	1	1	1	1.19	12.12	348.7	168	2.08	390.35	90.35	0	260.2	228.2	0.53	0	-0.6	31.4	29.6	31
34	20211021BS06	1	UU试验	3.13	1.77	199	0	-2	32	232.7	0	32.8	1.05	192	185	0	0	1	1	1	1.31	12.19	359	167	2.15	394.5	96	0	263	231	0.51	0	-0.66	31.4	29.6	31
35	20211021BS06	1	UU试验	3.22	1.79	201	0	-2	33	241.2	0	34.7	1.11	197.9	185	0	0	1	1	1	1.39	12.19	365.9	168	2.18	400.45	98.95	0	267	234	0.5	0	-0.69	31.4	29.6	31
36	20211021BS06	1	UU试验	3.3	1.82	200	0	-2	33	254.1	0	34.7	1.21	208.4	185	0	0	1	1	1	1.51	12.19	375.4	167	2.25	404.2	104.2	0	269.5	236.5	0.49	0	-0.76	31.4	29.6	31
37	20211021BS06	1	UU试验	3.38	1.84	200	0	-2	33	261.8	0	34.7	1.28	214.8	185	0	0	1	1	1	1.6	12.19	381.8	167	2.29	407.4	107.4	0	271.6	238.6	0.48	0	-0.8	31.4	29.6	31
38	20211021BS06	1	UU试验	3.47	1.86	200	0	-2	33	273.7	0	34.7	1.38	224.5	185	0	0	1	1	1	1.73	12.19	391.5	167	2.34	412.25	112.25	0	274.8	241.8	0.47	0	-0.87	31.4	29.6	31
39	20211021BS06	1	UU试验	3.55	1.88	200	0	-2	33	281.4	0	34.7	1.44	230.8	185	0	0	1	1	1	1.8	12.25	397.8	167	2.38	415.4	115.4	0	276.9	243.9	0.46	0	-0.9	31.4	29.6	31
40	20211021BS06	1	UU试验	3.63	1.91	199	0	-2	33	291.7	0	34.7	1.54	238.1	185	0	0	1	1	1	1.93	12.25	404.1	166	2.43	417.55	119.05	0	278.4	245.4	0.46	0	-0.97	31.4	29.6	31
41	20211021BS06	1	UU试验	3.72	1.93	200	0	-2	34	297.7	0	34.7	1.61	243	185	0	0	1	1	1	2.01	12.25	409	166	2.46	421.5	121.5	0	281	247	0.45	0	-1	31.3	29.6	31
42	20211021BS06	1	UU试验	3.8	1.95	200	0	-2	34	308.8	0	34.7	1.71	252.1	185	0	0	1	1	1	2.14	12.25	418.1	166	2.52	426.05	126.05	0	284	250	0.44	0	-1.07	31.3	29.5	30.9
43	20211021BS06	1	UU试验	3.88	1.97	200	0	-2	34	314.8	0	34.7	1.78	257	185	0	0	1	1	1	2.23	12.25	423	166	2.55	428.5	128.5	0	285.7	251.7	0.44	0	-1.12	31.3	29.6	30.9
44	20211021BS06	1	UU试验	3.97	1.99	200	0	-2	34	325.1	0	34.7	1.88	265.4	185	0	0	1	1	1	2.35	12.31	431.4	166	2.6	432.7	132.7	0	288.5	254.5	0.43	0	-1.18	31.3	29.6	30.9
45	20211021BS06	1	UU试验	4.05	2.01	200	0	-2	34	331.9	0	34.7	1.96	269.6	185	0	0	1	1	1	2.45	12.31	435.6	166	2.62	434.8	134.8	0	289.9	255.9	0.43	0	-1.23	31.3	29.5	30.9
46	20211021BS06	1	UU试验	4.13	2.03	201	0	-2	34	340.5	0	36.5	2.06	276.6	185	0	0	1	1	1	2.58	12.31	443.6	167	2.66	439.8	138.3	0	293.2	259.2	0.42	0	-1.29	31.3	29.6	30.9
47	20211021BS06	1	UU试验	4.22	2.05	200	0	-2	35	346.5	0	36.5	2.12	281.5	185	0	0	1	1	1	2.65	12.31	446.5	165	2.71	440.75	140.75	0	293.8	258.8	0.42	0	-1.33	31.3	29.6	30.9
48	20211021BS06	1	UU试验	4.3	2.07	199	0	-2	35	354.2	0	36.5	2.23	287.7	185	0	0	1	1	1	2.79	12.37	451.7	164	2.75	442.35	143.85	0	294.9	259.9	0.41	0	-1.4	31.3	29.5	30.9
49	20211021BS06	1	UU试验	4.38	2.09	200	0	-2	35	360.1	0	36.5	2.3	291.1	185	0	0	1	1	1	2.88	12.37	456.1	165	2.76	445.55	145.55	0	297	262	0.41	0	-1.44	31.3	29.6	30.9
50	20211021BS06	1	UU试验	4.47	2.11	201	0	-2	35	367	0	36.5	2.4	296.7	185	0	0	1	1	1	3	12.37	462.7	166	2.79	449.85	148.35	0	299.9	264.9	0.4	0	-1.5	31.3	29.6	30.8
51	20211021BS06	1	UU试验	4.55	2.13	200	0	-2	35	372.1	0	36.5	2.48	300.8	185	0	0	1	1	1	3.1	12.37	465.8	165	2.82	450.4	150.4	0	300.3	265.3	0.4	0	-1.55	31.3	29.6	30.8
52	20211021BS06	1	UU试验	4.63	2.15	200	0	-2	35	380.7	0	36.5	2.58	307.8	185	0	0	1	1	1	3.23	12.37	472.8	165	2.87	453.9	153.9	0	302.6	267.6	0.39	0	-1.62	31.3	29.6	30.8
53	20211021BS06	1	UU试验	4.72	2.17	200	0	-2	35	385.8	0	36.5	2.66	311.9	185	0	0	1	1	1	3.33	12.43	476.9	165	2.89	455.95	155.95	0	304	269	0.39	0	-1.67	31.3	29.5	30.8
54	20211021BS06	1	UU试验	4.8	2.19	200	0	-2	36	394.4	0	36.5	2.77	317.3	185	0	0	1	1	1	3.46	12.43	481.3	164	2.93	458.65	158.65	0	305.8	269.8	0.39	0	-1.73	31.3	29.5	30.8
55	20211021BS06	1	UU试验	4.88	2.21	200	0	-2	36	398.6	0	36.5	2.84	320.7	185	0	0	1	1	1	3.55	12.43	484.7	164	2.96	460.35	160.35	0	306.9	270.9	0.38	0	-1.78	31.3	29.6	30.8
56	20211021BS06	1	UU试验	4.97	2.23	201	0	-2	36	405.5	0	36.5	2.96	326.2	185	0	0	1	1	1	3.7	12.43	491.2	165	2.98	464.6	163.1	0	309.7	273.7	0.38	0	-1.85	31.3	29.6	30.8
57	20211021BS06	1	UU试验	5.05	2.25	200	0	-2	36	410.6	0	36.5	3.03	330.3	185	0	0	1	1	1	3.79	12.5	494.3	164	3.01	465.15	165.15	0	310.1	274.1	0.38	0	-1.9	31.3	29.6	30.8
58	20211021BS06	1	UU试验	5.13	2.27	200	0	-2	36	416.6	0	36.5	3.14	333.3	185	0	0	1	1	1	3.93	12.5	497.3	164	3.03	466.65	166.65	0	311.1	275.1	0.38	0	-1.97	31.3	29.6	30.8
59	20211021BS06	1	UU试验	5.22	2.28	201	0	-2	36	420.9	0	36.5	3.22	336.7	185	0	0	1	1	1	4.03	12.5	501.7	165	3.04	469.85	168.35	0	313.2	277.2	0.37	0	-2.02	31.2	29.5	30.8
60	20211021BS06	1	UU试验	5.3	2.3	201	0	-2	36	427.7	0	36.5	3.33	342.2	185	0	0	1	1	1	4.16	12.5	507.2	165	3.07	472.6	171.1	0	315.1	279.1	0.37	0	-2.08	31.2	29.5	30.8
61	20211021BS06	1	UU试验	5.38	2.32	200	0	-2	36	432	0	38.3	3.41	345.6	185	0	0	1	1	1	4.26	12.56	509.6	164	3.11	472.8	172.8	0	315.2	279.2	0.37	0	-2.13	31.2	29.5	30.7
62	20211021BS06	1	UU试验	5.47	2.34	200	0	-2	36	438.8	0	38.3	3.52	349.4	185	0	0	1	1	1	4.4	12.56	513.4	164	3.13	474.7	174.7	0	316.5	280.5	0.36	0	-2.2	31.2	29.5	30.7
63	20211021BS06	1	UU试验	5.55	2.36	201	0	-2	37	443.1	0	38.3	3.59	352.8	185	0	0	1	1	1	4.49	12.56	516.8	164	3.15	477.9	176.4	0	318.6	281.6	0.36	0	-2.25	31.2	29.5	30.7
64	20211021BS06	1	UU试验	5.63	2.37	200	0	-2	37	448.3	0	38.3	3.71	356.9	185	0	0	1	1	1	4.64	12.56	519.9	163	3.19	478.45	178.45	0	319	282	0.36	0	-2.32	31.2	29.5	30.7
65	20211021BS06	1	UU试验	5.72	2.39	200	0	-2	37	452.5	0	38.3	3.78	360.3	185	0	0	1	1	1	4.72	12.62	523.3	163	3.21	480.15	180.15	0	320.1	283.1	0.36	0	-2.36	31.2	29.5	30.7
66	20211021BS06	1	UU试验	5.8	2.41	200	0	-2	37	458.5	0	38.3	3.9	363.3	185	0	0	1	1	1	4.88	12.62	526.3	163	3.23	481.65	181.65	0	321.1	284.1	0.36	0	-2.44	31.2	29.6	30.7
67	20211021BS06	1	UU试验	5.88	2.43	200	0	-2	37	461.9	0	38.3	3.97	366	185	0	0	1	1	1	4.96	12.62	529	163	3.25	483	183	0	322	285	0.35	0	-2.48	31.2	29.5	30.7
68	20211021BS06	1	UU试验	5.97	2.44	200	0	-2	37	467.1	0	38.3	4.09	370.1	185	0	0	1	1	1	5.11	12.62	533.1	163	3.27	485.05	185.05	0	323.4	286.4	0.35	0	-2.56	31.2	29.5	30.7
69	20211021BS06	1	UU试验	6.05	2.46	201	0	-2	38	471.3	0	38.3	4.17	373.5	185	0	0	1	1	1	5.21	12.69	536.5	163	3.29	488.25	186.75	0	325.5	287.5	0.35	0	-2.61	31.2	29.5	30.7
70	20211021BS06	1	UU试验	6.13	2.48	201	0	-2	38	478.2	0	38.3	4.28	376.8	185	0	0	1	1	1	5.35	12.69	539.8	163	3.31	489.9	188.4	0	326.6	288.6	0.35	0	-2.67	31.2	29.5	30.6
71	20211021BS06	1	UU试验	6.22	2.49	200	0	-2	38	480.8	0	38.3	4.36	378.9	185	0	0	1	1	1	5.45	12.69	540.9	162	3.34	489.45	189.45	0	326.3	288.3	0.35	0	-2.73	31.2	29.5	30.6
72	20211021BS06	1	UU试验	6.3	2.51	200	0	-2	38	486.7	0	38.3	4.48	383.5	185	0	0	1	1	1	5.6	12.69	545.5	162	3.37	491.75	191.75	0	327.8	289.8	0.34	0	-2.8	31.2	29.5	30.6
73	20211021BS06	1	UU试验	6.38	2.53	200	0	-2	38	489.3	0	38.3	4.56	385.6	185	0	0	1	1	1	5.7	12.75	547.6	162	3.38	492.8	192.8	0	328.5	290.5	0.34	0	-2.85	31.2	29.5	30.6
74	20211021BS06	1	UU试验	6.47	2.54	200	0	-2	38	493.6	0	38.3	4.67	387.1	185	0	0	1	1	1	5.84	12.75	549.1	162	3.39	493.55	193.55	0	329	291	0.34	0	-2.92	31.2	29.5	30.6
75	20211021BS06	1	UU试验	6.55	2.56	200	0	-2	38	497	0	38.3	4.74	389.8	185	0	0	1	1	1	5.93	12.75	551.8	162	3.41	494.9	194.9	0	329.9	291.9	0.34	0	-2.97	31.2	29.5	30.6
76	20211021BS06	1	UU试验	6.63	2.58	201	0	-2	38	501.3	0	40.1	4.86	393.2	185	0	0	1	1	1	6.08	12.75	556.2	163	3.41	498.1	196.6	0	332.1	294.1	0.34	0	-3.04	31.2	29.5	30.6
77	20211021BS06	1	UU试验	6.72	2.59	200	0	-2	38	504.7	0	40.1	4.94	395.8	185	0	0	1	1	1	6.18	12.81	557.8	162	3.44	497.9	197.9	0	331.9	293.9	0.34	0	-3.09	31.2	29.5	30.6
78	20211021BS06	1	UU试验	6.8	2.61	200	0	-2	38	508.1	0	40.1	5.06	396.6	185	0	0	1	1	1	6.33	12.81	558.6	162	3.45	498.3	198.3	0	332.2	294.2	0.34	0	-3.17	31.2	29.5	30.6
79	20211021BS06	1	UU试验	6.88	2.62	201	0	-2	39	511.6	0	40.1	5.13	399.4	185	0	0	1	1	1	6.41	12.81	561.4	162	3.47	501.2	199.7	0	334.1	295.1	0.33	0	-3.21	31.2	29.5	30.6
80	20211021BS06	1	UU试验	6.97	2.64	201	0	-2	39	515.8	0	40.1	5.25	402.7	185	0	0	1	1	1	6.56	12.81	564.7	162	3.49	502.85	201.35	0	335.2	296.2	0.33	0	-3.28	31.2	29.5	30.5
81	20211021BS06	1	UU试验	7.05	2.66	200	0	-2	39	520.1	0	40.1	5.33	406	185	0	0	1	1	1	6.66	12.88	567	161	3.52	503	203	0	335.3	296.3	0.33	0	-3.33	31.2	29.5	30.5
82	20211021BS06	1	UU试验	7.13	2.67	200	0	-2	39	524.4	0	40.1	5.45	407.1	185	0	0	1	1	1	6.81	12.88	568.1	161	3.53	503.55	203.55	0	335.7	296.7	0.33	0	-3.41	31.2	29.5	30.5
83	20211021BS06	1	UU试验	7.22	2.69	201	0	-2	39	527.8	0	40.1	5.52	409.8	185	0	0	1	1	1	6.9	12.88	571.8	162	3.53	506.4	204.9	0	337.6	298.6	0.33	0	-3.45	31.2	29.5	30.5
84	20211021BS06	1	UU试验	7.3	2.7	201	0	-2	39	533.8	0	40.1	5.64	414.4	185	0	0	1	1	1	7.05	12.94	576.4	162	3.56	508.7	207.2	0	339.1	300.1	0.33	0	-3.53	31.2	29.5	30.5
85	20211021BS06	1	UU试验	7.38	2.72	201	0	-2	39	536.4	0	40.1	5.72	414.5	185	0	0	1	1	1	7.15	12.94	576.5	162	3.56	508.75	207.25	0	339.2	300.2	0.33	0	-3.58	31.2	29.5	30.5
86	20211021BS06	1	UU试验	7.47	2.73	200	0	-2	39	540.6	0	40.1	5.84	417.8	185	0	0	1	1	1	7.3	12.94	578.8	161	3.6	508.9	208.9	0	339.3	300.3	0.32	0	-3.65	31.1	29.5	30.5
87	20211021BS06	1	UU试验	7.55	2.75	201	0	-2	39	543.2	0	40.1	5.91	419.8	185	0	0	1	1	1	7.39	12.94	581.8	162	3.59	511.4	209.9	0	340.9	301.9	0.32	0	-3.7	31.1	29.5	30.5
88	20211021BS06	1	UU试验	7.63	2.76	200	0	-2	40	547.5	0	40.1	6.03	423.1	185	0	0	1	1	1	7.54	13	583.1	160	3.64	511.55	211.55	0	341	301	0.32	0	-3.77	31.1	29.5	30.5
89	20211021BS06	1	UU试验	7.72	2.78	200	0	-2	39	550.9	0	40.1	6.11	423.8	185	0	0	1	1	1	7.64	13	584.8	161	3.63	511.9	211.9	0	341.3	302.3	0.32	0	-3.82	31.1	29.5	30.5
90	20211021BS06	1	UU试验	7.8	2.79	201	0	-2	40	555.2	0	40.1	6.22	427.1	185	0	0	1	1	1	7.78	13	588.1	161	3.65	515.05	213.55	0	343.4	303.4	0.32	0	-3.89	31.1	29.5	30.5
91	20211021BS06	1	UU试验	7.88	2.81	200	0	-2	40	558.6	0	40.1	6.3	429.7	185	0	0	1	1	1	7.88	13	589.7	160	3.69	514.85	214.85	0	343.2	303.2	0.32	0	-3.94	31.1	29.5	30.5
92	20211021BS06	1	UU试验	7.97	2.82	201	0	-2	40	562	0	40.1	6.41	432.3	185	0	0	1	1	1	8.01	13.07	593.3	161	3.69	517.65	216.15	0	345.1	305.1	0.32	0	-4.01	31.1	29.5	30.5
93	20211021BS06	1	UU试验	8.05	2.84	200	0	-2	40	562.9	0	40.1	6.49	430.7	185	0	0	1	1	1	8.11	13.07	590.7	160	3.69	515.35	215.35	0	343.6	303.6	0.32	0	-4.06	31.1	29.5	30.4
94	20211021BS06	1	UU试验	8.13	2.85	200	0	-2	40	565.4	0	40.1	6.6	432.6	185	0	0	1	1	1	8.25	13.07	592.6	160	3.7	516.3	216.3	0	344.2	304.2	0.32	0	-4.13	31.1	29.5	30.4
95	20211021BS06	1	UU试验	8.22	2.87	201	0	-2	40	569.7	0	42	6.67	435.9	185	0	0	1	1	1	8.34	13.07	596.9	161	3.71	519.45	217.95	0	346.3	306.3	0.32	0	-4.17	31.1	29.5	30.4
96	20211021BS06	1	UU试验	8.3	2.88	200	0	-2	40	571.4	0	42	6.78	437.2	185	0	0	1	1	1	8.48	13.13	597.2	160	3.73	518.6	218.6	0	345.7	305.7	0.31	0	-4.24	31.1	29.5	30.4
97	20211021BS06	1	UU试验	8.38	2.9	201	0	-2	40	573.1	0	42	6.86	436.5	185	0	0	1	1	1	8.57	13.13	597.5	161	3.71	519.75	218.25	0	346.5	306.5	0.32	0	-4.29	31.1	29.5	30.4
98	20211021BS06	1	UU试验	8.47	2.91	200	0	-2	41	578.3	0	42	6.97	440.4	185	0	0	1	1	1	8.71	13.13	599.4	159	3.77	520.2	220.2	0	346.8	305.8	0.31	0	-4.36	31.1	29.5	30.4
99	20211021BS06	1	UU试验	8.55	2.92	201	0	-2	41	580.8	0	42	7.04	442.3	185	0	0	1	1	1	8.8	13.13	602.3	160	3.76	522.65	221.15	0	348.4	307.4	0.31	0	-4.4	31.1	29.5	30.4
100	20211021BS06	1	UU试验	8.63	2.94	200	0	-2	40	582.6	0	42	7.15	443.7	185	0	0	1	1	1	8.94	13.2	603.7	160	3.77	521.85	221.85	0	347.9	307.9	0.31	0	-4.47	31.1	29.5	30.4
101	20211021BS06	1	UU试验	8.72	2.95	200	0	-2	41	584.3	0	42	7.22	442.7	185	0	0	1	1	1	9.03	13.2	601.7	159	3.78	521.35	221.35	0	347.6	306.6	0.31	0	-4.52	31.1	29.5	30.4
102	20211021BS06	1	UU试验	8.8	2.97	201	0	-2	41	588.5	0	42	7.32	445.8	185	0	0	1	1	1	9.15	13.2	605.8	160	3.79	524.4	222.9	0	349.6	308.6	0.31	0	-4.58	31.1	29.5	30.4
103	20211021BS06	1	UU试验	8.88	2.98	201	0	-2	41	589.4	0	42	7.39	446.5	185	0	0	1	1	1	9.24	13.2	606.5	160	3.79	524.75	223.25	0	349.8	308.8	0.31	0	-4.62	31.1	29.5	30.4
104	20211021BS06	1	UU试验	8.97	2.99	201	0	-2	41	592.8	0	42	7.5	449.1	185	0	0	1	1	1	9.38	13.26	609.1	160	3.81	526.05	224.55	0	350.7	309.7	0.31	0	-4.69	31.1	29.5	30.4
105	20211021BS06	1	UU试验	9.05	3.01	201	0	-2	40	593.7	0	42	7.57	447.7	185	0	0	1	1	1	9.46	13.26	608.7	161	3.78	525.35	223.85	0	350.2	310.2	0.31	0	-4.73	31.1	29.5	30.4
106	20211021BS06	1	UU试验	9.13	3.02	200	0	-2	41	597.1	0	42	7.68	450.3	185	0	0	1	1	1	9.6	13.26	609.3	159	3.83	525.15	225.15	0	350.1	309.1	0.31	0	-4.8	31.1	29.5	30.4
107	20211021BS06	1	UU试验	9.22	3.04	201	0	-2	41	599.7	0	42	7.75	452.3	185	0	0	1	1	1	9.69	13.26	612.3	160	3.83	527.65	226.15	0	351.8	310.8	0.31	0	-4.85	31.1	29.5	30.4
108	20211021BS06	1	UU试验	9.3	3.05	201	0	-2	41	600.5	0	42	7.86	452.9	185	0	0	1	1	1	9.82	13.32	612.9	160	3.83	527.95	226.45	0	352	311	0.31	0	-4.91	31.1	29.5	30.4
109	20211021BS06	1	UU试验	9.38	3.06	201	0	-2	41	602.2	0	42	7.93	452.1	185	0	0	1	1	1	9.91	13.32	612.1	160	3.83	527.55	226.05	0	351.7	310.7	0.31	0	-4.96	31	29.5	30.4
110	20211021BS06	1	UU试验	9.47	3.08	200	0	-2	41	604.8	0	42	8.04	454.1	185	0	0	1	1	1	10.05	13.32	613.1	159	3.86	527.05	227.05	0	351.4	310.4	0.31	0	-5.03	31	29.5	30.4
111	20211021BS06	1	UU试验	9.55	3.09	200	0	-2	41	607.4	0	42	8.12	456	185	0	0	1	1	1	10.15	13.32	615	159	3.87	528	228	0	352	311	0.3	0	-5.08	31	29.5	30.4
112	20211021BS06	1	UU试验	9.63	3.1	201	0	-2	41	610.8	0	42	8.23	458.6	185	0	0	1	1	1	10.29	13.39	618.6	160	3.87	530.8	229.3	0	353.9	312.9	0.3	0	-5.14	31	29.5	30.4
113	20211021BS06	1	UU试验	9.72	3.12	200	0	-2	41	611.6	0	42	8.31	456.8	185	0	0	1	1	1	10.39	13.39	615.8	159	3.87	528.4	228.4	0	352.3	311.3	0.3	0	-5.2	31	29.5	30.3
114	20211021BS06	1	UU试验	9.8	3.13	201	0	-2	41	613.4	0	42	8.43	458.1	185	0	0	1	1	1	10.54	13.39	618.1	160	3.86	530.55	229.05	0	353.7	312.7	0.3	0	-5.27	31	29.5	30.3
115	20211021BS06	1	UU试验	9.88	3.14	201	0	-2	42	615.9	0	42	8.5	460	185	0	0	1	1	1	10.63	13.45	619	159	3.89	531.5	230	0	354.3	312.3	0.3	0	-5.32	31	29.5	30.3
116	20211021BS06	1	UU试验	9.97	3.16	200	0	-2	41	618.5	0	42	8.62	459.9	185	0	0	1	1	1	10.78	13.45	618.9	159	3.89	529.95	229.95	0	353.3	312.3	0.3	0	-5.39	31	29.5	30.3
117	20211021BS06	1	UU试验	10.05	3.17	201	0	-2	42	620.2	0	42	8.69	461.1	185	0	0	1	1	1	10.86	13.45	620.1	159	3.9	532.05	230.55	0	354.7	312.7	0.3	0	-5.43	31	29.5	30.3
118	20211021BS06	1	UU试验	10.13	3.18	201	0	-2	42	622.8	0	42	8.81	463	185	0	0	1	1	1	11.01	13.45	622	159	3.91	533	231.5	0	355.3	313.3	0.3	0	-5.51	31	29.5	30.3
119	20211021BS06	1	UU试验	10.22	3.2	201	0	-2	42	624.5	0	43.8	8.88	464.3	185	0	0	1	1	1	11.1	13.52	623.3	159	3.92	533.65	232.15	0	355.8	313.8	0.3	0	-5.55	31	29.5	30.3
120	20211021BS06	1	UU试验	10.3	3.21	200	0	-2	42	626.2	0	43.8	8.99	463.2	185	0	0	1	1	1	11.24	13.52	621.2	158	3.93	531.6	231.6	0	354.4	312.4	0.3	0	-5.62	31	29.5	30.3
121	20211021BS06	1	UU试验	10.38	3.22	200	0	-2	42	627.9	0	43.8	9.07	464.4	185	0	0	1	1	1	11.34	13.52	622.4	158	3.94	532.2	232.2	0	354.8	312.8	0.3	0	-5.67	31	29.5	30.3
122	20211021BS06	1	UU试验	10.47	3.24	200	0	-2	42	630.5	0	42	9.18	466.3	185	0	0	1	1	1	11.48	13.58	624.3	158	3.95	533.15	233.15	0	355.4	313.4	0.3	0	-5.74	31	29.5	30.3
123	20211021BS06	1	UU试验	10.55	3.25	201	0	-2	42	632.2	0	43.8	9.26	465.5	185	0	0	1	1	1	11.58	13.58	624.5	159	3.93	534.25	232.75	0	356.2	314.2	0.3	0	-5.79	31	29.5	30.3
124	20211021BS06	1	UU试验	10.63	3.26	201	0	-2	42	634.7	0	43.8	9.37	467.4	185	0	0	1	1	1	11.71	13.58	626.4	159	3.94	535.2	233.7	0	356.8	314.8	0.3	0	-5.86	31	29.5	30.3
125	20211021BS06	1	UU试验	10.72	3.27	201	0	-2	42	636.4	0	43.8	9.44	468.6	185	0	0	1	1	1	11.8	13.58	627.6	159	3.95	535.8	234.3	0	357.2	315.2	0.3	0	-5.9	31	29.5	30.3
126	20211021BS06	1	UU试验	10.8	3.29	200	0	-2	42	638.2	0	43.8	9.56	470	185	0	0	1	1	1	11.95	13.65	628	158	3.97	535	235	0	356.7	314.7	0.3	0	-5.98	31	29.5	30.3
127	20211021BS06	1	UU试验	10.88	3.3	201	0	-2	42	639.9	0	43.8	9.64	468.8	185	0	0	1	1	1	12.05	13.65	627.8	159	3.95	535.9	234.4	0	357.3	315.3	0.3	0	-6.03	31	29.4	30.3
128	20211021BS06	1	UU试验	10.97	3.31	200	0	-2	43	644.1	0	43.8	9.75	471.9	185	0	0	1	1	1	12.19	13.65	628.9	157	4.01	535.95	235.95	0	357.3	314.3	0.3	0	-6.1	31	29.5	30.3
129	20211021BS06	1	UU试验	11.05	3.32	200	0	-2	43	646.7	0	43.8	9.83	473.8	185	0	0	1	1	1	12.29	13.65	630.8	157	4.02	536.9	236.9	0	357.9	314.9	0.3	0	-6.15	31	29.5	30.3
130	20211021BS06	1	UU试验	11.13	3.34	201	0	-2	43	648.4	0	43.8	9.94	475	185	0	0	1	1	1	12.43	13.72	633	158	4.01	539	237.5	0	359.3	316.3	0.3	0	-6.22	31	29.4	30.3
131	20211021BS06	1	UU试验	11.22	3.35	201	0	-2	43	650.1	0	43.8	10.02	473.8	185	0	0	1	1	1	12.53	13.72	631.8	158	4	538.4	236.9	0	358.9	315.9	0.3	0	-6.27	31	29.5	30.3
132	20211021BS06	1	UU试验	11.3	3.36	201	0	-2	43	652.7	0	43.8	10.14	475.7	185	0	0	1	1	1	12.68	13.72	633.7	158	4.01	539.35	237.85	0	359.6	316.6	0.3	0	-6.34	31	29.4	30.3
133	20211021BS06	1	UU试验	11.38	3.37	201	0	-2	43	654.4	0	43.8	10.21	477	185	0	0	1	1	1	12.76	13.78	635	158	4.02	540	238.5	0	360	317	0.3	0	-6.38	31	29.4	30.3
134	20211021BS06	1	UU试验	11.47	3.39	201	0	-2	43	657	0	43.8	10.32	476.8	185	0	0	1	1	1	12.9	13.78	634.8	158	4.02	539.9	238.4	0	359.9	316.9	0.3	0	-6.45	31	29.4	30.3
135	20211021BS06	1	UU试验	11.55	3.4	200	0	-2	43	658.7	0	43.8	10.4	478	185	0	0	1	1	1	13	13.78	635	157	4.04	539	239	0	359.3	316.3	0.29	0	-6.5	30.9	29.4	30.3
136	20211021BS06	1	UU试验	11.63	3.41	201	0	-2	43	661.3	0	43.8	10.51	479.9	185	0	0	1	1	1	13.14	13.85	637.9	158	4.04	541.45	239.95	0	361	318	0.3	0	-6.57	30.9	29.4	30.3
137	20211021BS06	1	UU试验	11.72	3.42	201	0	-2	43	663	0	43.8	10.59	478.7	185	0	0	1	1	1	13.24	13.85	636.7	158	4.03	540.85	239.35	0	360.6	317.6	0.3	0	-6.62	30.9	29.4	30.3
138	20211021BS06	1	UU试验	11.8	3.44	200	0	-2	43	666.4	0	45.6	10.7	481.2	185	0	0	1	1	1	13.38	13.85	638.2	157	4.06	540.6	240.6	0	360.4	317.4	0.29	0	-6.69	31	29.4	30.3
139	20211021BS06	1	UU试验	11.88	3.45	201	0	-2	44	669	0	43.8	10.78	483	185	0	0	1	1	1	13.48	13.85	640	157	4.08	543	241.5	0	362	318	0.29	0	-6.74	30.9	29.4	30.3
140	20211021BS06	1	UU试验	11.97	3.46	201	0	-2	44	670.7	0	45.6	10.89	484.3	185	0	0	1	1	1	13.61	13.91	641.3	157	4.08	543.65	242.15	0	362.4	318.4	0.29	0	-6.81	30.9	29.4	30.3
141	20211021BS06	1	UU试验	12.05	3.47	201	0	-2	44	672.4	0	43.8	10.97	483.4	185	0	0	1	1	1	13.71	13.91	640.4	157	4.08	543.2	241.7	0	362.1	318.1	0.29	0	-6.86	30.9	29.4	30.3
142	20211021BS06	1	UU试验	12.13	3.48	201	0	-2	44	674.9	0	45.6	11.08	485.2	185	0	0	1	1	1	13.85	13.91	642.2	157	4.09	544.1	242.6	0	362.7	318.7	0.29	0	-6.93	30.9	29.4	30.3
143	20211021BS06	1	UU试验	12.22	3.5	200	0	-2	44	676.7	0	45.6	11.15	486.5	185	0	0	1	1	1	13.94	13.91	642.5	156	4.12	543.25	243.25	0	362.2	318.2	0.29	0	-6.97	30.9	29.4	30.3
144	20211021BS06	1	UU试验	12.3	3.51	201	0	-2	44	680.1	0	45.6	11.26	488.9	185	0	0	1	1	1	14.08	13.98	645.9	157	4.11	545.95	244.45	0	364	320	0.29	0	-7.04	30.9	29.4	30.3
145	20211021BS06	1	UU试验	12.38	3.52	201	0	-2	44	680.9	0	45.6	11.34	487.1	185	0	0	1	1	1	14.18	13.98	644.1	157	4.1	545.05	243.55	0	363.4	319.4	0.29	0	-7.09	30.9	29.4	30.3
146	20211021BS06	1	UU试验	12.47	3.53	200	0	-2	44	685.2	0	45.6	11.45	490.1	185	0	0	1	1	1	14.31	13.98	646.1	156	4.14	545.05	245.05	0	363.4	319.4	0.29	0	-7.16	30.9	29.4	30.3
147	20211021BS06	1	UU试验	12.55	3.54	201	0	-2	44	687.8	0	45.6	11.52	492	185	0	0	1	1	1	14.4	14.05	649	157	4.13	547.5	246	0	365	321	0.29	0	-7.2	30.9	29.4	30.4
148	20211021BS06	1	UU试验	12.63	3.55	201	0	-2	44	690.3	0	45.6	11.63	491.3	185	0	0	1	1	1	14.54	14.05	648.3	157	4.13	547.15	245.65	0	364.8	320.8	0.29	0	-7.27	30.9	29.4	30.4
149	20211021BS06	1	UU试验	12.72	3.57	200	0	-2	44	690.3	0	45.6	11.7	491.3	185	0	0	1	1	1	14.63	14.05	647.3	156	4.15	545.65	245.65	0	363.8	319.8	0.29	0	-7.32	30.9	29.4	30.4
150	20211021BS06	1	UU试验	12.8	3.58	201	0	-2	44	692.9	0	45.6	11.81	493.2	185	0	0	1	1	1	14.76	14.11	650.2	157	4.14	548.1	246.6	0	365.4	321.4	0.29	0	-7.38	30.9	29.4	30.4
151	20211021BS06	1	UU试验	12.88	3.59	201	0	-2	44	694.6	0	45.6	11.88	492.3	185	0	0	1	1	1	14.85	14.11	649.3	157	4.14	547.65	246.15	0	365.1	321.1	0.29	0	-7.43	30.9	29.4	30.4
152	20211021BS06	1	UU试验	12.97	3.6	200	0	-2	44	697.2	0	45.6	11.99	494.1	185	0	0	1	1	1	14.99	14.11	650.1	156	4.17	547.05	247.05	0	364.7	320.7	0.29	0	-7.5	30.9	29.4	30.4
153	20211021BS06	1	UU试验	13.05	3.61	201	0	-2	45	698.9	0	45.6	12.05	495.3	185	0	0	1	1	1	15.06	14.11	651.3	156	4.18	549.15	247.65	0	366.1	321.1	0.29	0	-7.53	30.9	29.4	30.4
154	20211021BS06	1	UU试验	13.13	3.62	201	0	-2	45	700.6	0	45.6	12.16	496.5	185	0	0	1	1	1	15.2	14.18	652.5	156	4.18	549.75	248.25	0	366.5	321.5	0.29	0	-7.6	30.9	29.4	30.4
155	20211021BS06	1	UU试验	13.22	3.64	201	0	-2	45	702.3	0	47.4	12.23	495.3	185	0	0	1	1	1	15.29	14.18	651.3	156	4.18	549.15	247.65	0	366.1	321.1	0.29	0	-7.65	30.9	29.4	30.5
156	20211021BS06	1	UU试验	13.3	3.65	201	0	-2	45	704.9	0	45.6	12.33	497.1	185	0	0	1	1	1	15.41	14.18	653.1	156	4.19	550.05	248.55	0	366.7	321.7	0.29	0	-7.71	30.9	29.4	30.5
157	20211021BS06	1	UU试验	13.38	3.66	201	0	-2	45	707.4	0	45.6	12.4	498.9	185	0	0	1	1	1	15.5	14.18	654.9	156	4.2	550.95	249.45	0	367.3	322.3	0.29	0	-7.75	30.9	29.4	30.5
158	20211021BS06	1	UU试验	13.47	3.67	201	0	-2	45	710	0	45.6	12.5	500.7	185	0	0	1	1	1	15.63	14.25	656.7	156	4.21	551.85	250.35	0	367.9	322.9	0.29	0	-7.82	30.9	29.4	30.5
159	20211021BS06	1	UU试验	13.55	3.68	200	0	-2	45	710.9	0	45.6	12.57	498.9	185	0	0	1	1	1	15.71	14.25	653.9	155	4.22	549.45	249.45	0	366.3	321.3	0.29	0	-7.86	30.9	29.4	30.5
160	20211021BS06	1	UU试验	13.63	3.69	201	0	-2	45	712.6	0	45.6	12.67	500.1	185	0	0	1	1	1	15.84	14.25	656.1	156	4.21	551.55	250.05	0	367.7	322.7	0.29	0	-7.92	30.9	29.4	30.5
161	20211021BS06	1	UU试验	13.72	3.7	201	0	-2	45	713.4	0	45.6	12.74	500.6	185	0	0	1	1	1	15.93	14.25	656.6	156	4.21	551.8	250.3	0	367.9	322.9	0.29	0	-7.97	30.9	29.4	30.5
162	20211021BS06	1	UU试验	13.8	3.71	200	0	-2	45	716	0	45.6	12.84	502.5	185	0	0	1	1	1	16.05	14.31	657.5	155	4.24	551.25	251.25	0	367.5	322.5	0.28	0	-8.03	30.9	29.4	30.5
163	20211021BS06	1	UU试验	13.88	3.73	200	0	-2	45	716.9	0	45.6	12.9	501	185	0	0	1	1	1	16.13	14.31	656	155	4.23	550.5	250.5	0	367	322	0.29	0	-8.07	30.9	29.4	30.5
164	20211021BS06	1	UU试验	13.97	3.74	201	0	-2	45	718.6	0	47.4	13.01	502.2	185	0	0	1	1	1	16.26	14.31	658.2	156	4.22	552.6	251.1	0	368.4	323.4	0.29	0	-8.13	30.9	29.4	30.5
165	20211021BS06	1	UU试验	14.05	3.75	200	0	-2	45	718.6	0	45.6	13.08	502.2	185	0	0	1	1	1	16.35	14.38	657.2	155	4.24	551.1	251.1	0	367.4	322.4	0.28	0	-8.18	30.8	29.4	30.5
166	20211021BS06	1	UU试验	14.13	3.76	200	0	-2	45	720.3	0	47.4	13.18	500.9	185	0	0	1	1	1	16.48	14.38	655.9	155	4.23	550.45	250.45	0	367	322	0.29	0	-8.24	30.9	29.4	30.5
167	20211021BS06	1	UU试验	14.22	3.77	200	0	-2	45	722.8	0	47.4	13.25	502.6	185	0	0	1	1	1	16.56	14.38	657.6	155	4.24	551.3	251.3	0	367.5	322.5	0.28	0	-8.28	30.9	29.4	30.5
168	20211021BS06	1	UU试验	14.3	3.78	201	0	-2	45	724.6	0	45.6	13.36	503.9	185	0	0	1	1	1	16.7	14.38	659.9	156	4.23	553.45	251.95	0	369	324	0.29	0	-8.35	30.8	29.4	30.5
169	20211021BS06	1	UU试验	14.38	3.79	201	0	-2	45	725.4	0	47.4	13.43	504.5	185	0	0	1	1	1	16.79	14.45	660.5	156	4.23	553.75	252.25	0	369.2	324.2	0.28	0	-8.4	30.8	29.4	30.5
170	20211021BS06	1	UU试验	14.47	3.8	201	0	-2	46	726.3	0	47.4	13.54	502.6	185	0	0	1	1	1	16.93	14.45	657.6	155	4.24	552.8	251.3	0	368.5	322.5	0.29	0	-8.47	30.8	29.4	30.5
171	20211021BS06	1	UU试验	14.55	3.81	201	0	-2	45	727.1	0	47.4	13.61	503.2	185	0	0	1	1	1	17.01	14.45	659.2	156	4.23	553.1	251.6	0	368.7	323.7	0.29	0	-8.51	30.8	29.4	30.5
172	20211021BS06	1	UU试验	14.63	3.83	201	0	-2	46	728.8	0	47.4	13.72	504.4	185	0	0	1	1	1	17.15	14.51	659.4	155	4.25	553.7	252.2	0	369.1	323.1	0.28	0	-8.57	30.8	29.4	30.5
173	20211021BS06	1	UU试验	14.72	3.84	201	0	-2	45	730.5	0	47.4	13.79	503.4	185	0	0	1	1	1	17.24	14.51	659.4	156	4.23	553.2	251.7	0	368.8	323.8	0.29	0	-8.62	30.8	29.3	30.5
174	20211021BS06	1	UU试验	14.8	3.85	201	0	-2	46	731.4	0	47.4	13.9	504.1	185	0	0	1	1	1	17.38	14.51	659.1	155	4.25	553.55	252.05	0	369	323	0.29	0	-8.69	30.8	29.4	30.5
175	20211021BS06	1	UU试验	14.88	3.86	200	0	-2	46	733.1	0	47.4	13.97	505.2	185	0	0	1	1	1	17.46	14.51	659.2	154	4.28	552.6	252.6	0	368.4	322.4	0.28	0	-8.73	30.8	29.4	30.5
176	20211021BS06	1	UU试验	14.97	3.87	201	0	-2	46	735.7	0	47.4	14.08	507	185	0	0	1	1	1	17.6	14.58	662	155	4.27	555	253.5	0	370	324	0.28	0	-8.8	30.8	29.3	30.5
177	20211021BS06	1	UU试验	15.05	3.88	201	0	-2	46	736.5	0	47.4	14.14	505.1	185	0	0	1	1	1	17.68	14.58	660.1	155	4.26	554.05	252.55	0	369.4	323.4	0.28	0	-8.84	30.8	29.3	30.5
178	20211021BS06	1	UU试验	15.13	3.89	201	0	-2	46	738.2	0	47.4	14.25	506.3	185	0	0	1	1	1	17.81	14.58	661.3	155	4.27	554.65	253.15	0	369.8	323.8	0.28	0	-8.91	30.8	29.3	30.5
179	20211021BS06	1	UU试验	15.22	3.9	200	0	-2	46	739.1	0	47.4	14.32	506.9	185	0	0	1	1	1	17.9	14.65	660.9	154	4.29	553.45	253.45	0	369	323	0.28	0	-8.95	30.8	29.3	30.5
180	20211021BS06	1	UU试验	15.3	3.91	201	0	-2	46	740.8	0	47.4	14.43	505.7	185	0	0	1	1	1	18.04	14.65	660.7	155	4.26	554.35	252.85	0	369.6	323.6	0.28	0	-9.02	30.8	29.3	30.5
181	20211021BS06	1	UU试验	15.38	3.92	201	0	-2	46	742.5	0	47.4	14.5	506.8	185	0	0	1	1	1	18.13	14.65	661.8	155	4.27	554.9	253.4	0	369.9	323.9	0.28	0	-9.07	30.8	29.3	30.5
182	20211021BS06	1	UU试验	15.47	3.93	200	0	-2	46	743.4	0	47.4	14.61	507.4	185	0	0	1	1	1	18.26	14.65	661.4	154	4.29	553.7	253.7	0	369.1	323.1	0.28	0	-9.13	30.8	29.3	30.5
183	20211021BS06	1	UU试验	15.55	3.94	200	0	-2	46	745.9	0	47.4	14.68	509.1	185	0	0	1	1	1	18.35	14.72	663.1	154	4.31	554.55	254.55	0	369.7	323.7	0.28	0	-9.18	30.8	29.3	30.5
184	20211021BS06	1	UU试验	15.63	3.95	201	0	-2	46	747.7	0	47.4	14.79	507.9	185	0	0	1	1	1	18.49	14.72	662.9	155	4.28	555.45	253.95	0	370.3	324.3	0.28	0	-9.24	30.8	29.3	30.5
185	20211021BS06	1	UU试验	15.72	3.96	201	0	-2	46	749.4	0	47.4	14.87	509.1	185	0	0	1	1	1	18.59	14.72	664.1	155	4.28	556.05	254.55	0	370.7	324.7	0.28	0	-9.3	30.8	29.3	30.5
186	20211021BS06	1	UU试验	15.8	3.97	201	0	-2	46	751.1	0	47.4	14.98	510.3	185	0	0	1	1	1	18.73	14.79	665.3	155	4.29	556.65	255.15	0	371.1	325.1	0.28	0	-9.37	30.8	29.3	30.5
187	20211021BS06	1	UU试验	15.88	3.99	201	0	-2	46	751.9	0	47.4	15.05	508.4	185	0	0	1	1	1	18.81	14.79	663.4	155	4.28	555.7	254.2	0	370.5	324.5	0.28	0	-9.41	30.8	29.3	30.5
188	20211021BS06	1	UU试验	15.97	4	200	0	-2	46	753.6	0	47.4	15.16	509.5	185	0	0	1	1	1	18.95	14.79	663.5	154	4.31	554.75	254.75	0	369.8	323.8	0.28	0	-9.48	30.8	29.3	30.5
189	20211021BS06	1	UU试验	16.05	4.01	200	0	-2	47	754.5	0	47.4	15.23	510.1	185	0	0	1	1	1	19.04	14.85	663.1	153	4.33	555.05	255.05	0	370	323	0.28	0	-9.52	30.8	29.3	30.5
190	20211021BS06	1	UU试验	16.13	4.02	201	0	-2	46	757.1	0	47.4	15.34	509.8	185	0	0	1	1	1	19.18	14.85	664.8	155	4.29	556.4	254.9	0	370.9	324.9	0.28	0	-9.59	30.8	29.3	30.5
191	20211021BS06	1	UU试验	16.22	4.03	200	0	-2	47	757.9	0	47.4	15.42	510.4	185	0	0	1	1	1	19.27	14.85	663.4	153	4.34	555.2	255.2	0	370.1	323.1	0.28	0	-9.64	30.8	29.3	30.5
192	20211021BS06	1	UU试验	16.3	4.04	201	0	-2	47	759.6	0	47.4	15.52	511.5	185	0	0	1	1	1	19.4	14.92	665.5	154	4.32	557.25	255.75	0	371.5	324.5	0.28	0	-9.7	30.7	29.3	30.5
193	20211021BS06	1	UU试验	16.38	4.05	201	0	-2	47	760.5	0	47.4	15.6	509.7	185	0	0	1	1	1	19.5	14.92	663.7	154	4.31	556.35	254.85	0	370.9	323.9	0.28	0	-9.75	30.8	29.3	30.5
194	20211021BS06	1	UU试验	16.47	4.06	201	0	-2	47	762.2	0	47.4	15.71	510.9	185	0	0	1	1	1	19.64	14.92	664.9	154	4.32	556.95	255.45	0	371.3	324.3	0.28	0	-9.82	30.7	29.3	30.5
195	20211021BS06	1	UU试验	16.55	4.07	201	0	-2	47	763.9	0	47.4	15.77	512	185	0	0	1	1	1	19.71	14.92	666	154	4.32	557.5	256	0	371.7	324.7	0.28	0	-9.86	30.7	29.3	30.5
196	20211021BS06	1	UU试验	16.63	4.08	201	0	-2	47	765.6	0	47.4	15.88	513.1	185	0	0	1	1	1	19.85	14.99	667.1	154	4.33	558.05	256.55	0	372	325	0.28	0	-9.93	30.7	29.3	30.5
197	20211021BS06	1	UU试验	16.72	4.09	201	0	-2	47	767.3	0	47.4	15.96	511.9	185	0	0	1	1	1	19.95	14.99	665.9	154	4.32	557.45	255.95	0	371.6	324.6	0.28	0	-9.98	30.7	29.3	30.5
198	20211021BS06	1	UU试验	16.8	4.1	200	0	-2	47	769.9	0	47.4	16.06	513.6	185	0	0	1	1	1	20.08	14.99	666.6	153	4.36	556.8	256.8	0	371.2	324.2	0.28	0	-10.04	30.7	29.3	30.5
199	20211021BS06	1	UU试验	16.88	4.11	201	0	-2	47	770.8	0	47.4	16.14	514.2	185	0	0	1	1	1	20.18	15.06	668.2	154	4.34	558.6	257.1	0	372.4	325.4	0.28	0	-10.09	30.7	29.3	30.5
200	20211021BS06	1	UU试验	16.97	4.12	200	0	-2	47	772.5	0	47.4	16.24	512.9	185	0	0	1	1	1	20.3	15.06	665.9	153	4.35	556.45	256.45	0	371	324	0.28	0	-10.15	30.7	29.3	30.5
201	20211021BS06	1	UU试验	17.05	4.13	200	0	-2	47	775	0	47.4	16.31	514.6	185	0	0	1	1	1	20.39	15.06	667.6	153	4.36	557.3	257.3	0	371.5	324.5	0.28	0	-10.2	30.7	29.3	30.5
202	20211021BS06	1	UU试验	17.13	4.14	201	0	-2	47	776.7	0	47.4	16.42	515.7	185	0	0	1	1	1	20.52	15.13	669.7	154	4.35	559.35	257.85	0	372.9	325.9	0.28	0	-10.26	30.7	29.3	30.5
203	20211021BS06	1	UU试验	17.22	4.15	201	0	-2	47	778.5	0	47.4	16.49	514.5	185	0	0	1	1	1	20.61	15.13	668.5	154	4.34	558.75	257.25	0	372.5	325.5	0.28	0	-10.31	30.7	29.3	30.5
204	20211021BS06	1	UU试验	17.3	4.16	200	0	-2	47	780.2	0	47.4	16.6	515.7	185	0	0	1	1	1	20.75	15.13	668.7	153	4.37	557.85	257.85	0	371.9	324.9	0.28	0	-10.38	30.7	29.3	30.5
205	20211021BS06	1	UU试验	17.38	4.17	201	0	-2	47	781	0	47.4	16.67	516.2	185	0	0	1	1	1	20.84	15.13	670.2	154	4.35	559.6	258.1	0	373.1	326.1	0.28	0	-10.42	30.7	29.3	30.5
206	20211021BS06	1	UU试验	17.47	4.18	201	0	-2	47	782.7	0	47.4	16.78	517.3	185	0	0	1	1	1	20.98	15.2	671.3	154	4.36	560.15	258.65	0	373.4	326.4	0.28	0	-10.49	30.7	29.3	30.5
207	20211021BS06	1	UU试验	17.55	4.19	201	0	-2	47	784.4	0	47.4	16.85	516.1	185	0	0	1	1	1	21.06	15.2	670.1	154	4.35	559.55	258.05	0	373	326	0.28	0	-10.53	30.7	29.3	30.5
208	20211021BS06	1	UU试验	17.63	4.2	200	0	-2	47	785.3	0	47.4	16.95	516.6	185	0	0	1	1	1	21.19	15.2	669.6	153	4.38	558.3	258.3	0	372.2	325.2	0.28	0	-10.6	30.7	29.3	30.5
209	20211021BS06	1	UU试验	17.72	4.21	200	0	-2	47	787	0	47.4	17.01	517.8	185	0	0	1	1	1	21.26	15.27	670.8	153	4.38	558.9	258.9	0	372.6	325.6	0.28	0	-10.63	30.7	29.3	30.5
210	20211021BS06	1	UU试验	17.8	4.22	201	0	-2	47	788.7	0	49.3	17.12	516.5	185	0	0	1	1	1	21.4	15.27	670.5	154	4.35	559.75	258.25	0	373.2	326.2	0.28	0	-10.7	30.7	29.3	30.5
211	20211021BS06	1	UU试验	17.88	4.23	200	0	-2	47	790.4	0	49.3	17.19	517.6	185	0	0	1	1	1	21.49	15.27	670.6	153	4.38	558.8	258.8	0	372.5	325.5	0.28	0	-10.74	30.7	29.2	30.5
212	20211021BS06	1	UU试验	17.97	4.24	201	0	-2	47	793	0	49.3	17.29	519.3	185	0	0	1	1	1	21.61	15.34	673.3	154	4.37	561.15	259.65	0	374.1	327.1	0.28	0	-10.81	30.7	29.3	30.5
213	20211021BS06	1	UU试验	18.05	4.25	200	0	-2	47	793.8	0	49.3	17.35	517.5	185	0	0	1	1	1	21.69	15.34	670.5	153	4.38	558.75	258.75	0	372.5	325.5	0.28	0	-10.85	30.7	29.3	30.5
214	20211021BS06	1	UU试验	18.13	4.26	200	0	-2	47	794.7	0	49.3	17.46	518.1	185	0	0	1	1	1	21.83	15.34	671.1	153	4.39	559.05	259.05	0	372.7	325.7	0.28	0	-10.91	30.7	29.2	30.5
215	20211021BS06	1	UU试验	18.22	4.27	201	0	-2	47	796.4	0	47.4	17.52	519.2	185	0	0	1	1	1	21.9	15.34	673.2	154	4.37	561.1	259.6	0	374.1	327.1	0.28	0	-10.95	30.7	29.2	30.5
216	20211021BS06	1	UU试验	18.3	4.28	201	0	-2	48	798.1	0	49.3	17.62	520.3	185	0	0	1	1	1	22.02	15.41	673.3	153	4.4	561.65	260.15	0	374.4	326.4	0.28	0	-11.01	30.7	29.2	30.5
217	20211021BS06	1	UU试验	18.38	4.29	201	0	-2	48	799	0	49.3	17.69	518.5	185	0	0	1	1	1	22.11	15.41	671.5	153	4.39	560.75	259.25	0	373.8	325.8	0.28	0	-11.06	30.7	29.2	30.5
218	20211021BS06	1	UU试验	18.47	4.3	201	0	-2	47	799.8	0	49.3	17.79	519	185	0	0	1	1	1	22.24	15.41	673	154	4.37	561	259.5	0	374	327	0.28	0	-11.12	30.7	29.2	30.5
219	20211021BS06	1	UU试验	18.55	4.31	200	0	-2	48	800.7	0	49.3	17.85	519.6	185	0	0	1	1	1	22.31	15.48	671.6	152	4.42	559.8	259.8	0	373.2	325.2	0.28	0	-11.16	30.7	29.2	30.5
220	20211021BS06	1	UU试验	18.63	4.32	201	0	-2	48	802.4	0	49.3	17.95	518.3	185	0	0	1	1	1	22.44	15.48	671.3	153	4.39	560.65	259.15	0	373.8	325.8	0.28	0	-11.22	30.7	29.2	30.5
221	20211021BS06	1	UU试验	18.72	4.33	201	0	-2	48	803.3	0	49.3	18.02	518.9	185	0	0	1	1	1	22.53	15.48	671.9	153	4.39	560.95	259.45	0	374	326	0.28	0	-11.27	30.7	29.2	30.5
222	20211021BS06	1	UU试验	18.8	4.34	201	0	-2	48	803.3	0	49.3	18.12	518.9	185	0	0	1	1	1	22.65	15.54	671.9	153	4.39	560.95	259.45	0	374	326	0.28	0	-11.32	30.6	29.2	30.5
223	20211021BS06	1	UU试验	18.88	4.35	200	0	-2	48	803.3	0	49.3	18.19	516.9	185	0	0	1	1	1	22.74	15.54	668.9	152	4.4	558.45	258.45	0	372.3	324.3	0.28	0	-11.37	30.6	29.2	30.5
224	20211021BS06	1	UU试验	18.97	4.36	201	0	-2	48	805	0	49.3	18.29	518	185	0	0	1	1	1	22.86	15.54	671	153	4.39	560.5	259	0	373.7	325.7	0.28	0	-11.43	30.6	29.2	30.5
225	20211021BS06	1	UU试验	19.05	4.36	201	0	-2	48	807.5	0	49.3	18.36	519.6	185	0	0	1	1	1	22.95	15.54	672.6	153	4.4	561.3	259.8	0	374.2	326.2	0.28	0	-11.48	30.6	29.2	30.5
226	20211021BS06	1	UU试验	19.13	4.37	201	0	-2	48	809.2	0	49.3	18.46	520.7	185	0	0	1	1	1	23.08	15.61	673.7	153	4.4	561.85	260.35	0	374.6	326.6	0.28	0	-11.54	30.6	29.2	30.5
227	20211021BS06	1	UU试验	19.22	4.38	201	0	-2	48	810.1	0	49.3	18.53	519	185	0	0	1	1	1	23.16	15.61	672	153	4.39	561	259.5	0	374	326	0.28	0	-11.58	30.6	29.2	30.5
228	20211021BS06	1	UU试验	19.3	4.39	201	0	-2	48	811.8	0	49.3	18.64	520.1	185	0	0	1	1	1	23.3	15.61	673.1	153	4.4	561.55	260.05	0	374.4	326.4	0.28	0	-11.65	30.6	29.2	30.5
229	20211021BS06	1	UU试验	19.38	4.4	201	0	-2	48	812.7	0	49.3	18.71	520.6	185	0	0	1	1	1	23.39	15.69	673.6	153	4.4	561.8	260.3	0	374.5	326.5	0.28	0	-11.7	30.6	29.2	30.5
230	20211021BS06	1	UU试验	19.47	4.41	201	0	-2	48	815.2	0	49.3	18.82	519.6	185	0	0	1	1	1	23.53	15.69	672.6	153	4.4	561.3	259.8	0	374.2	326.2	0.28	0	-11.77	30.6	29.2	30.5
231	20211021BS06	1	UU试验	19.55	4.42	200	0	-2	48	815.2	0	49.3	18.89	519.6	185	0	0	1	1	1	23.61	15.69	671.6	152	4.42	559.8	259.8	0	373.2	325.2	0.28	0	-11.81	30.6	29.2	30.5
232	20211021BS06	1	UU试验	19.63	4.43	201	0	-2	48	816.1	0	49.3	19	520.1	185	0	0	1	1	1	23.75	15.76	673.1	153	4.4	561.55	260.05	0	374.4	326.4	0.28	0	-11.88	30.6	29.2	30.5
233	20211021BS06	1	UU试验	19.72	4.44	200	0	-2	48	816.9	0	49.3	19.07	518.3	185	0	0	1	1	1	23.84	15.76	670.3	152	4.41	559.15	259.15	0	372.8	324.8	0.28	0	-11.92	30.6	29.2	30.5
234	20211021BS06	1	UU试验	19.8	4.45	201	0	-2	48	819.5	0	49.3	19.17	520	185	0	0	1	1	1	23.96	15.76	673	153	4.4	561.5	260	0	374.3	326.3	0.28	0	-11.98	30.6	29.2	30.5
235	20211021BS06	1	UU试验	19.88	4.46	201	0	-2	48	818.7	0	49.3	19.24	519.5	185	0	0	1	1	1	24.05	15.83	672.5	153	4.4	561.25	259.75	0	374.2	326.2	0.28	0	-12.03	30.6	29.2	30.5
236	20211021BS06	1	UU试验	19.97	4.47	200	0	-2	48	820.4	0	49.3	19.34	518.3	185	0	0	1	1	1	24.18	15.83	670.3	152	4.41	559.15	259.15	0	372.8	324.8	0.28	0	-12.09	30.6	29.2	30.5
237	20211021BS06	1	UU试验	20.05	4.48	200	0	-2	48	821.2	0	49.3	19.41	518.8	185	0	0	1	1	1	24.26	15.83	670.8	152	4.41	559.4	259.4	0	372.9	324.9	0.28	0	-12.13	30.6	29.2	30.5
238	20211021BS06	1	UU试验	20.13	4.49	201	0	-2	49	822.9	0	49.3	19.52	519.8	185	0	0	1	1	1	24.4	15.9	671.8	152	4.42	561.4	259.9	0	374.3	325.3	0.28	0	-12.2	30.6	29.2	30.5
239	20211021BS06	1	UU试验	20.22	4.5	201	0	-2	48	822.9	0	49.3	19.59	517.5	185	0	0	1	1	1	24.49	15.9	670.5	153	4.38	560.25	258.75	0	373.5	325.5	0.28	0	-12.25	30.6	29.2	30.5
240	20211021BS06	1	UU试验	20.3	4.51	201	0	-1	49	825.5	0	49.3	19.7	519.2	185	0	0	1	1	1	24.63	15.9	671.2	152	4.42	561.1	259.6	0	374.1	325.1	0.28	0	-12.32	30.6	29.2	30.5
241	20211021BS06	1	UU试验	20.38	4.51	200	0	-2	48	825.5	0	49.3	19.77	519.2	185	0	0	1	1	1	24.71	15.97	671.2	152	4.42	559.6	259.6	0	373.1	325.1	0.28	0	-12.36	30.6	29.2	30.5
242	20211021BS06	1	UU试验	20.47	4.52	201	0	-2	48	827.2	0	49.3	19.88	518	185	0	0	1	1	1	24.85	15.97	671	153	4.39	560.5	259	0	373.7	325.7	0.28	0	-12.43	30.6	29.1	30.5
243	20211021BS06	1	UU试验	20.55	4.53	201	0	-2	49	828.1	0	49.3	19.95	518.5	185	0	0	1	1	1	24.94	15.97	670.5	152	4.41	560.75	259.25	0	373.8	324.8	0.28	0	-12.47	30.6	29.2	30.5
244	20211021BS06	1	UU试验	20.63	4.54	200	0	-2	48	828.9	0	49.3	20.06	519	185	0	0	1	1	1	25.08	16.04	671	152	4.41	559.5	259.5	0	373	325	0.28	0	-12.54	30.6	29.1	30.5
245	20211021BS06	1	UU试验	20.72	4.55	201	0	-2	49	829.8	0	49.3	20.13	517.3	185	0	0	1	1	1	25.16	16.04	669.3	152	4.4	560.15	258.65	0	373.4	324.4	0.28	0	-12.58	30.6	29.1	30.5
246	20211021BS06	1	UU试验	20.8	4.56	200	0	-2	49	831.5	0	49.3	20.24	518.4	185	0	0	1	1	1	25.3	16.04	669.4	151	4.43	559.2	259.2	0	372.8	323.8	0.28	0	-12.65	30.6	29.1	30.5
247	20211021BS06	1	UU试验	20.88	4.57	201	0	-2	49	833.2	0	49.3	20.31	519.5	185	0	0	1	1	1	25.39	16.11	671.5	152	4.42	561.25	259.75	0	374.2	325.2	0.28	0	-12.7	30.6	29.1	30.5
248	20211021BS06	1	UU试验	20.97	4.58	200	0	-2	49	833.2	0	49.3	20.42	517.2	185	0	0	1	1	1	25.52	16.11	668.2	151	4.43	558.6	258.6	0	372.4	323.4	0.28	0	-12.76	30.6	29.1	30.5
249	20211021BS06	1	UU试验	21.05	4.59	201	0	-2	49	834.1	0	49.3	20.49	517.8	185	0	0	1	1	1	25.61	16.11	669.8	152	4.41	560.4	258.9	0	373.6	324.6	0.28	0	-12.81	30.6	29.1	30.5
250	20211021BS06	1	UU试验	21.13	4.6	201	0	-2	49	835.8	0	49.3	20.6	518.8	185	0	0	1	1	1	25.75	16.18	670.8	152	4.41	560.9	259.4	0	373.9	324.9	0.28	0	-12.88	30.5	29.1	30.5
251	20211021BS06	1	UU试验	21.22	4.61	200	0	-2	49	836.6	0	49.3	20.67	517.1	185	0	0	1	1	1	25.84	16.18	668.1	151	4.42	558.55	258.55	0	372.4	323.4	0.28	0	-12.92	30.6	29.1	30.5
252	20211021BS06	1	UU试验	21.3	4.62	201	0	-2	49	839.2	0	49.3	20.78	518.7	185	0	0	1	1	1	25.98	16.18	670.7	152	4.41	560.85	259.35	0	373.9	324.9	0.28	0	-12.99	30.5	29.1	30.5
253	20211021BS06	1	UU试验	21.38	4.62	201	0	-2	49	840	0	49.3	20.85	519.2	185	0	0	1	1	1	26.06	16.25	671.2	152	4.42	561.1	259.6	0	374.1	325.1	0.28	0	-13.03	30.5	29.1	30.5
254	20211021BS06	1	UU试验	21.47	4.63	200	0	-2	49	841.8	0	49.3	20.96	518	185	0	0	1	1	1	26.2	16.25	669	151	4.43	559	259	0	372.7	323.7	0.28	0	-13.1	30.5	29.1	30.5
255	20211021BS06	1	UU试验	21.55	4.64	200	0	-2	49	843.5	0	49.3	21.03	519.1	185	0	0	1	1	1	26.29	16.25	670.1	151	4.44	559.55	259.55	0	373	324	0.28	0	-13.15	30.5	29.1	30.5
256	20211021BS06	1	UU试验	21.63	4.65	201	0	-2	49	844.3	0	51.1	21.14	519.6	185	0	0	1	1	1	26.43	16.32	671.6	152	4.42	561.3	259.8	0	374.2	325.2	0.28	0	-13.22	30.5	29.1	30.5
257	20211021BS06	1	UU试验	21.72	4.66	201	0	-2	49	846	0	49.3	21.21	518.4	185	0	0	1	1	1	26.51	16.32	670.4	152	4.41	560.7	259.2	0	373.8	324.8	0.28	0	-13.26	30.5	29.1	30.5
258	20211021BS06	1	UU试验	21.8	4.67	201	0	-2	49	846	0	51.1	21.31	518.4	185	0	0	1	1	1	26.64	16.39	670.4	152	4.41	560.7	259.2	0	373.8	324.8	0.28	0	-13.32	30.5	29.1	30.5
259	20211021BS06	1	UU试验	21.88	4.68	201	0	-2	49	846.9	0	51.1	21.39	516.7	185	0	0	1	1	1	26.74	16.39	668.7	152	4.4	559.85	258.35	0	373.2	324.2	0.28	0	-13.37	30.5	29.1	30.5
260	20211021BS06	1	UU试验	21.97	4.69	201	0	-2	49	847.7	0	49.3	21.49	517.2	185	0	0	1	1	1	26.86	16.39	669.2	152	4.4	560.1	258.6	0	373.4	324.4	0.28	0	-13.43	30.5	29.1	30.5
261	20211021BS06	1	UU试验	22.05	4.7	201	0	-2	49	848.6	0	49.3	21.56	517.8	185	0	0	1	1	1	26.95	16.39	669.8	152	4.41	560.4	258.9	0	373.6	324.6	0.28	0	-13.48	30.5	29.1	30.5
262	20211021BS06	1	UU试验	22.13	4.7	201	0	-2	49	851.2	0	51.1	21.67	519.3	185	0	0	1	1	1	27.09	16.47	671.3	152	4.42	561.15	259.65	0	374.1	325.1	0.28	0	-13.55	30.5	29.1	30.5
263	20211021BS06	1	UU试验	22.22	4.71	201	0	-2	49	852	0	51.1	21.73	517.3	185	0	0	1	1	1	27.16	16.47	669.3	152	4.4	560.15	258.65	0	373.4	324.4	0.28	0	-13.58	30.5	29.1	30.5
264	20211021BS06	1	UU试验	22.3	4.72	200	0	-2	49	852.9	0	51.1	21.84	517.9	185	0	0	1	1	1	27.3	16.54	668.9	151	4.43	558.95	258.95	0	372.6	323.6	0.28	0	-13.65	30.5	29.1	30.5
265	20211021BS06	1	UU试验	22.38	4.73	200	0	-2	49	854.6	0	49.3	21.91	516.7	185	0	0	1	1	1	27.39	16.54	667.7	151	4.42	558.35	258.35	0	372.2	323.2	0.28	0	-13.7	30.5	29.1	30.5
266	20211021BS06	1	UU试验	22.47	4.74	201	0	-2	49	855.4	0	51.1	22.01	517.2	185	0	0	1	1	1	27.51	16.54	669.2	152	4.4	560.1	258.6	0	373.4	324.4	0.28	0	-13.76	30.5	29.1	30.4
267	20211021BS06	1	UU试验	22.55	4.75	201	0	-2	49	856.3	0	51.1	22.08	517.7	185	0	0	1	1	1	27.6	16.61	669.7	152	4.41	560.35	258.85	0	373.6	324.6	0.28	0	-13.8	30.5	29.1	30.5
268	20211021BS06	1	UU试验	22.63	4.76	200	0	-2	49	858	0	51.1	22.18	516.6	185	0	0	1	1	1	27.73	16.61	667.6	151	4.42	558.3	258.3	0	372.2	323.2	0.28	0	-13.87	30.5	29.1	30.5
269	20211021BS06	1	UU试验	22.72	4.77	201	0	-2	49	859.7	0	51.1	22.25	517.6	185	0	0	1	1	1	27.81	16.61	669.6	152	4.41	560.3	258.8	0	373.5	324.5	0.28	0	-13.91	30.5	29.1	30.5
270	20211021BS06	1	UU试验	22.8	4.77	201	0	-2	50	860.6	0	51.1	22.35	518.1	185	0	0	1	1	1	27.94	16.68	669.1	151	4.43	560.55	259.05	0	373.7	323.7	0.28	0	-13.97	30.5	29.1	30.5
271	20211021BS06	1	UU试验	22.88	4.78	201	0	-2	49	862.3	0	51.1	22.42	517	185	0	0	1	1	1	28.02	16.68	669	152	4.4	560	258.5	0	373.3	324.3	0.28	0	-14.01	30.5	29.1	30.5
272	20211021BS06	1	UU试验	22.97	4.79	200	0	-2	49	863.1	0	51.1	22.51	517.4	185	0	0	1	1	1	28.14	16.68	668.4	151	4.43	558.7	258.7	0	372.5	323.5	0.28	0	-14.07	30.5	29.1	30.5
273	20211021BS06	1	UU试验	23.05	4.8	201	0	-2	49	863.1	0	51.1	22.58	517.4	185	0	0	1	1	1	28.23	16.76	669.4	152	4.4	560.2	258.7	0	373.5	324.5	0.28	0	-14.12	30.5	29.1	30.5
274	20211021BS06	1	UU试验	23.13	4.81	201	0	-2	50	864.8	0	51.1	22.68	516	185	0	0	1	1	1	28.35	16.76	667	151	4.42	559.5	258	0	373	323	0.28	0	-14.18	30.5	29.1	30.5
275	20211021BS06	1	UU试验	23.22	4.82	201	0	-2	50	864.8	0	51.1	22.74	516	185	0	0	1	1	1	28.43	16.76	667	151	4.42	559.5	258	0	373	323	0.28	0	-14.22	30.5	29.1	30.5
276	20211021BS06	1	UU试验	23.3	4.83	201	0	-2	50	865.7	0	51.1	22.84	516.5	185	0	0	1	1	1	28.55	16.83	667.5	151	4.42	559.75	258.25	0	373.2	323.2	0.28	0	-14.28	30.5	29.1	30.5
277	20211021BS06	1	UU试验	23.38	4.84	201	0	-2	49	865.7	0	51.1	22.91	514.4	185	0	0	1	1	1	28.64	16.83	666.4	152	4.38	558.7	257.2	0	372.5	323.5	0.28	0	-14.32	30.5	29.1	30.5
278	20211021BS06	1	UU试验	23.47	4.84	201	0	-2	50	867.4	0	51.1	23.01	515.4	185	0	0	1	1	1	28.76	16.83	666.4	151	4.41	559.2	257.7	0	372.8	322.8	0.28	0	-14.38	30.5	29.1	30.5
279	20211021BS06	1	UU试验	23.55	4.85	201	0	-2	50	867.4	0	51.1	23.07	515.4	185	0	0	1	1	1	28.84	16.9	666.4	151	4.41	559.2	257.7	0	372.8	322.8	0.28	0	-14.42	30.5	29.1	30.5
280	20211021BS06	1	UU试验	23.63	4.86	201	0	-2	50	870	0	51.1	23.18	514.8	185	0	0	1	1	1	28.98	16.9	665.8	151	4.41	558.9	257.4	0	372.6	322.6	0.28	0	-14.49	30.5	29.1	30.5
281	20211021BS06	1	UU试验	23.72	4.87	201	0	-2	50	870	0	51.1	23.24	514.8	185	0	0	1	1	1	29.05	16.9	665.8	151	4.41	558.9	257.4	0	372.6	322.6	0.28	0	-14.53	30.5	29.1	30.5
282	20211021BS06	1	UU试验	23.8	4.88	200	0	-2	49	871.7	0	51.1	23.35	515.8	185	0	0	1	1	1	29.19	16.97	666.8	151	4.42	557.9	257.9	0	371.9	322.9	0.28	0	-14.6	30.4	29	30.5
283	20211021BS06	1	UU试验	23.88	4.89	201	0	-2	50	872.5	0	51.1	23.42	514.1	185	0	0	1	1	1	29.28	16.97	665.1	151	4.4	558.55	257.05	0	372.4	322.4	0.28	0	-14.64	30.4	29	30.5
284	20211021BS06	1	UU试验	23.97	4.9	201	0	-1	50	873.4	0	51.1	23.53	514.7	185	0	0	1	1	1	29.41	16.97	665.7	151	4.41	558.85	257.35	0	372.6	322.6	0.28	0	-14.71	30.4	29	30.5
285	20211021BS06	1	UU试验	24.05	4.9	200	0	-2	50	875.1	0	51.1	23.6	515.7	185	0	0	1	1	1	29.5	17.05	665.7	150	4.44	557.85	257.85	0	371.9	321.9	0.28	0	-14.75	30.4	29	30.5
286	20211021BS06	1	UU试验	24.13	4.91	200	0	-2	50	876	0	51.1	23.7	513.8	185	0	0	1	1	1	29.63	17.05	663.8	150	4.43	556.9	256.9	0	371.3	321.3	0.28	0	-14.82	30.4	29	30.5
287	20211021BS06	1	UU试验	24.22	4.92	201	0	-2	50	876	0	51.1	23.78	513.8	185	0	0	1	1	1	29.73	17.05	664.8	151	4.4	558.4	256.9	0	372.3	322.3	0.28	0	-14.87	30.4	29	30.5
288	20211021BS06	1	UU试验	24.3	4.93	200	0	-2	50	876.8	0	51.1	23.88	514.3	185	0	0	1	1	1	29.85	17.12	664.3	150	4.43	557.15	257.15	0	371.4	321.4	0.28	0	-14.93	30.4	29	30.5
289	20211021BS06	1	UU试验	24.38	4.94	201	0	-2	50	877.7	0	51.1	23.95	512.7	185	0	0	1	1	1	29.94	17.12	663.7	151	4.4	557.85	256.35	0	371.9	321.9	0.28	0	-14.97	30.4	29	30.5
290	20211021BS06	1	UU试验	24.47	4.95	201	0	-2	50	879.4	0	51.1	24.05	513.7	185	0	0	1	1	1	30.06	17.19	664.7	151	4.4	558.35	256.85	0	372.2	322.2	0.28	0	-15.03	30.4	29	30.5
291	20211021BS06	1	UU试验	24.55	4.95	200	0	-2	50	880.2	0	51.1	24.12	512	185	0	0	1	1	1	30.15	17.19	662	150	4.41	556	256	0	370.7	320.7	0.28	0	-15.08	30.4	29	30.5
292	20211021BS06	1	UU试验	24.63	4.96	201	0	-2	50	882	0	51.1	24.23	513.1	185	0	0	1	1	1	30.29	17.19	664.1	151	4.4	558.05	256.55	0	372	322	0.28	0	-15.15	30.4	29	30.5
293	20211021BS06	1	UU试验	24.72	4.97	201	0	-2	50	882	0	51.1	24.3	513.1	185	0	0	1	1	1	30.38	17.27	664.1	151	4.4	558.05	256.55	0	372	322	0.28	0	-15.19	30.4	29	30.5
294	20211021BS06	1	UU试验	24.8	4.98	201	0	-2	50	882.8	0	51.1	24.4	511.2	185	0	0	1	1	1	30.5	17.27	662.2	151	4.39	557.1	255.6	0	371.4	321.4	0.28	0	-15.25	30.4	29	30.5
295	20211021BS06	1	UU试验	24.88	4.99	201	0	-2	50	883.7	0	51.1	24.47	511.7	185	0	0	1	1	1	30.59	17.27	662.7	151	4.39	557.35	255.85	0	371.6	321.6	0.28	0	-15.3	30.4	29	30.5
296	20211021BS06	1	UU试验	24.97	5	201	0	-2	50	885.4	0	51.1	24.58	512.7	185	0	0	1	1	1	30.73	17.34	663.7	151	4.4	557.85	256.35	0	371.9	321.9	0.28	0	-15.37	30.4	29	30.5
297	20211021BS06	1	UU试验	25.05	5	201	0	-2	50	887.1	0	51.1	24.66	511.6	185	0	0	1	1	1	30.83	17.34	662.6	151	4.39	557.3	255.8	0	371.5	321.5	0.28	0	-15.42	30.4	29	30.5
298	20211021BS06	1	UU试验	25.13	5.01	201	0	-2	50	887.1	0	51.1	24.76	511.6	185	0	0	1	1	1	30.95	17.41	662.6	151	4.39	557.3	255.8	0	371.5	321.5	0.28	0	-15.48	30.4	29	30.5
299	20211021BS06	1	UU试验	25.22	5.02	201	0	-2	50	887.9	0	51.1	24.84	510	185	0	0	1	1	1	31.05	17.41	661	151	4.38	556.5	255	0	371	321	0.28	0	-15.53	30.4	29	30.5
300	20211021BS06	1	UU试验	25.3	5.03	201	0	-2	50	888.8	0	51.1	24.94	510.5	185	0	0	1	1	1	31.18	17.41	661.5	151	4.38	556.75	255.25	0	371.2	321.2	0.28	0	-15.59	30.4	29	30.5
301	20211021BS06	1	UU试验	25.38	5.04	200	0	-2	50	890.5	0	51.1	25.02	511.5	185	0	0	1	1	1	31.28	17.49	661.5	150	4.41	555.75	255.75	0	370.5	320.5	0.28	0	-15.64	30.4	29	30.5
302	20211021BS06	1	UU试验	25.47	5.05	201	0	-2	50	890.5	0	51.1	25.09	509.1	185	0	0	1	1	1	31.36	17.49	660.1	151	4.37	556.05	254.55	0	370.7	320.7	0.28	0	-15.68	30.4	29	30.5
