# Supplementary material for: Effect of freeze‒thaw cycles on root–Soil composite mechanical properties and slope stability
Source: PLoS One. 2024 Apr 25;19(4):e0302409. doi: 10.1371/journal.pone.0302409 (PMC11045164; doi:10.1371/journal.pone.0302409)
Supplement: S1 File — (ZIP) [file pone.0302409.s001.zip › Original data/original data/三轴/200kpa/新建文件夹/(D2G5,200kpa)20211111BS01_uu_1补充样.xlsx]

## Sheet: _20211111BS01_uu_1
ID	GCID	SpecimenID	TstMode	TimeMin	Squareroot	WeiYa	wytb	FanYa1	KongYa	CR	fytb	TiBian	ZhouXWeiYi	Q1dQ3	TargetWY	TargetFY1	TargetZYLC	TargetStrainSpd	TargetSYWD	TargetZTWD	E1	TuArea	Q11	Q31	Q11cQ31	HalfQ1pQ3	HalfQ1dQ3	Saturation	HalfQ11pQ31	Q1	K0	Ev	Er	sywd	ttwd	ztwd
1	20211111BS01	1	UU试验	0	0	197	0	18	0	0	0	16.4	0	17.6	187	0	0	1	1	1	0	12	0	0	0	0	0	0	0	0	0	0	0	15.9	15.6	16.4
2	20211111BS01	1	UU试验	0.08	0.29	197	0	-3	3	37.9	0	16.4	0.01	31.6	187	0	0	1	1	1	0.01	12	225.6	194	1.16	311.3	15.8	0	207.5	204.5	0.86	0	-0.01	15.9	15.6	16.4
3	20211111BS01	1	UU试验	0.13	0.37	198	0	-3	3	47.3	0	16.4	0.05	39.4	187	0	0	1	1	1	0.06	12	234.4	195	1.2	316.7	19.7	0	211.1	208.1	0.83	0	-0.03	15.9	15.6	16.4
4	20211111BS01	1	UU试验	0.23	0.48	197	0	-3	2	60	0	16.4	0.16	50	187	0	0	1	1	1	0.2	12	245	195	1.26	320.5	25	0	213.7	211.7	0.8	0	-0.1	15.9	15.6	16.4
5	20211111BS01	1	UU试验	0.28	0.53	197	0	-3	3	66.3	0	16.4	0.23	55.2	187	0	0	1	1	1	0.29	12.06	249.2	194	1.28	323.1	27.6	0	215.4	212.4	0.78	0	-0.15	15.9	15.6	16.4
6	20211111BS01	1	UU试验	0.37	0.61	197	0	-3	3	69.4	0	18.2	0.3	57.5	187	0	0	1	1	1	0.38	12.06	251.5	194	1.3	324.25	28.75	0	216.2	213.2	0.77	0	-0.19	15.9	15.6	16.4
7	20211111BS01	1	UU试验	0.4	0.63	197	0	-3	3	75.7	0	18.2	0.37	62.8	187	0	0	1	1	1	0.46	12.06	256.8	194	1.32	326.9	31.4	0	217.9	214.9	0.76	0	-0.23	15.9	15.6	16.4
8	20211111BS01	1	UU试验	0.48	0.7	198	0	-3	3	78.9	0	18.2	0.45	65.4	187	0	0	1	1	1	0.56	12.06	260.4	195	1.34	329.7	32.7	0	219.8	216.8	0.75	0	-0.28	15.9	15.6	16.4
9	20211111BS01	1	UU试验	0.57	0.75	197	0	-3	3	82	0	18.2	0.53	68	187	0	0	1	1	1	0.66	12.06	262	194	1.35	329.5	34	0	219.7	216.7	0.74	0	-0.33	15.9	15.6	16.4
10	20211111BS01	1	UU试验	0.65	0.81	198	0	-3	3	85.2	0	18.2	0.64	70.6	187	0	0	1	1	1	0.8	12.12	265.6	195	1.36	332.3	35.3	0	221.5	218.5	0.74	0	-0.4	15.9	15.6	16.4
11	20211111BS01	1	UU试验	0.73	0.86	198	0	-3	19	88.4	0	16.4	0.71	72.9	187	0	0	1	1	1	0.89	12.12	251.9	179	1.41	333.45	36.45	0	222.3	203.3	0.73	0	-0.45	15.9	15.6	16.5
12	20211111BS01	1	UU试验	0.82	0.9	199	0	-3	20	91.5	0	16.4	0.81	75.5	187	0	0	1	1	1	1.01	12.12	254.5	179	1.42	336.25	37.75	0	224.2	204.2	0.72	0	-0.51	15.9	15.6	16.5
13	20211111BS01	1	UU试验	0.9	0.95	198	0	-3	20	94.7	0	16.4	0.89	78.1	187	0	0	1	1	1	1.11	12.12	256.1	178	1.44	336.05	39.05	0	224	204	0.72	0	-0.56	15.9	15.6	16.4
14	20211111BS01	1	UU试验	0.98	0.99	198	0	-3	20	91.5	0	16.4	1	75.5	187	0	0	1	1	1	1.25	12.12	253.5	178	1.42	334.75	37.75	0	223.2	203.2	0.72	0	-0.63	15.9	15.6	16.4
15	20211111BS01	1	UU试验	1.07	1.03	198	0	-3	20	91.5	0	16.4	1.07	75.5	187	0	0	1	1	1	1.34	12.19	253.5	178	1.42	334.75	37.75	0	223.2	203.2	0.72	0	-0.67	15.9	15.6	16.5
16	20211111BS01	1	UU试验	1.15	1.07	198	0	-3	20	91.5	0	16.4	1.18	75.1	187	0	0	1	1	1	1.48	12.19	253.1	178	1.42	334.55	37.55	0	223	203	0.73	0	-0.74	15.9	15.6	16.5
17	20211111BS01	1	UU试验	1.23	1.11	197	0	-3	20	91.5	0	16.4	1.25	75.1	187	0	0	1	1	1	1.56	12.19	252.1	177	1.42	333.05	37.55	0	222	202	0.72	0	-0.78	15.9	15.6	16.5
18	20211111BS01	1	UU试验	1.32	1.15	198	0	-3	20	91.5	0	16.4	1.36	75.1	187	0	0	1	1	1	1.7	12.19	253.1	178	1.42	334.55	37.55	0	223	203	0.73	0	-0.85	15.9	15.6	16.5
19	20211111BS01	1	UU试验	1.4	1.18	198	0	-3	21	94.7	0	18.2	1.43	77.7	187	0	0	1	1	1	1.79	12.25	254.7	177	1.44	335.85	38.85	0	223.9	202.9	0.72	0	-0.9	15.9	15.6	16.5
20	20211111BS01	1	UU试验	1.48	1.22	198	0	-3	21	113.6	0	18.2	1.54	92.7	187	0	0	1	1	1	1.93	12.25	269.7	177	1.52	343.35	46.35	0	228.9	207.9	0.68	0	-0.97	15.9	15.6	16.5
21	20211111BS01	1	UU试验	1.57	1.25	197	0	-3	21	135.7	0	18.2	1.61	110.8	187	0	0	1	1	1	2.01	12.25	286.8	176	1.63	350.9	55.4	0	233.9	212.9	0.64	0	-1	15.9	15.6	16.5
22	20211111BS01	1	UU试验	1.65	1.28	198	0	-3	21	154.6	0	18.2	1.72	126.2	187	0	0	1	1	1	2.15	12.25	303.2	177	1.71	360.1	63.1	0	240.1	219.1	0.61	0	-1.08	15.9	15.6	16.5
23	20211111BS01	1	UU试验	1.73	1.32	198	0	-3	21	167.2	0	18.2	1.79	136.5	187	0	0	1	1	1	2.24	12.25	313.5	177	1.77	365.25	68.25	0	243.5	222.5	0.59	0	-1.12	15.9	15.6	16.5
24	20211111BS01	1	UU试验	1.82	1.35	198	0	-3	22	183	0	18.2	1.89	149.4	187	0	0	1	1	1	2.36	12.31	325.4	176	1.85	371.7	74.7	0	247.8	225.8	0.57	0	-1.18	15.9	15.6	16.4
25	20211111BS01	1	UU试验	1.9	1.38	198	0	-3	22	189.3	0	18.2	1.96	153.8	187	0	0	1	1	1	2.45	12.31	329.8	176	1.87	373.9	76.9	0	249.3	227.3	0.56	0	-1.23	15.9	15.6	16.4
26	20211111BS01	1	UU试验	1.98	1.41	198	0	-3	22	205.1	0	18.2	2.06	166.6	187	0	0	1	1	1	2.58	12.31	342.6	176	1.95	380.3	83.3	0	253.5	231.5	0.54	0	-1.29	15.9	15.6	16.4
27	20211111BS01	1	UU试验	2.07	1.44	198	0	-3	22	211.4	0	18.2	2.14	171.7	187	0	0	1	1	1	2.67	12.31	347.7	176	1.98	382.85	85.85	0	255.2	233.2	0.54	0	-1.34	15.9	15.6	16.4
28	20211111BS01	1	UU试验	2.15	1.47	198	0	-3	22	224	0	18.2	2.25	182	187	0	0	1	1	1	2.81	12.37	358	176	2.03	388	91	0	258.7	236.7	0.52	0	-1.41	15.9	15.6	16.4
29	20211111BS01	1	UU试验	2.23	1.49	198	0	-3	22	230.3	0	18.2	2.32	186.2	187	0	0	1	1	1	2.9	12.37	362.2	176	2.06	390.1	93.1	0	260.1	238.1	0.52	0	-1.45	15.9	15.6	16.4
30	20211111BS01	1	UU试验	2.32	1.52	198	0	-3	23	239.8	0	18.2	2.44	193.9	187	0	0	1	1	1	3.05	12.37	368.9	175	2.11	393.95	96.95	0	262.6	239.6	0.51	0	-1.53	15.9	15.6	16.4
31	20211111BS01	1	UU试验	2.4	1.55	198	0	-3	23	249.3	0	20.1	2.51	201.5	187	0	0	1	1	1	3.14	12.37	376.5	175	2.15	397.75	100.75	0	265.2	242.2	0.5	0	-1.57	15.9	15.6	16.4
32	20211111BS01	1	UU试验	2.48	1.58	198	0	-3	23	258.7	0	20.1	2.63	209.1	187	0	0	1	1	1	3.29	12.43	384.1	175	2.19	401.55	104.55	0	267.7	244.7	0.49	0	-1.65	16	15.6	16.5
33	20211111BS01	1	UU试验	2.57	1.6	198	0	-3	23	265.1	0	20.1	2.7	213.3	187	0	0	1	1	1	3.38	12.43	388.3	175	2.22	403.65	106.65	0	269.1	246.1	0.48	0	-1.69	15.9	15.6	16.5
34	20211111BS01	1	UU试验	2.65	1.63	198	0	-3	23	274.5	0	20.1	2.82	220.8	187	0	0	1	1	1	3.53	12.43	395.8	175	2.26	407.4	110.4	0	271.6	248.6	0.47	0	-1.77	15.9	15.6	16.5
35	20211111BS01	1	UU试验	2.73	1.65	199	0	-3	24	277.7	0	20.1	2.9	223.4	187	0	0	1	1	1	3.63	12.43	398.4	175	2.28	410.2	111.7	0	273.5	249.5	0.47	0	-1.82	15.9	15.6	16.5
36	20211111BS01	1	UU试验	2.82	1.68	198	0	-3	23	287.1	0	20.1	3.01	231	187	0	0	1	1	1	3.76	12.5	406	175	2.32	412.5	115.5	0	275	252	0.46	0	-1.88	15.9	15.6	16.4
37	20211111BS01	1	UU试验	2.9	1.7	198	0	-3	24	293.5	0	20.1	3.09	234.8	187	0	0	1	1	1	3.86	12.5	408.8	174	2.35	414.4	117.4	0	276.3	252.3	0.46	0	-1.93	15.9	15.6	16.5
38	20211111BS01	1	UU试验	2.98	1.73	199	0	-3	24	299.8	0	20.1	3.2	239.8	187	0	0	1	1	1	4	12.5	414.8	175	2.37	418.4	119.9	0	278.9	254.9	0.45	0	-2	15.9	15.6	16.5
39	20211111BS01	1	UU试验	3.07	1.75	198	0	-3	24	306.1	0	20.1	3.27	244.9	187	0	0	1	1	1	4.09	12.5	418.9	174	2.41	419.45	122.45	0	279.6	255.6	0.45	0	-2.05	15.9	15.6	16.5
40	20211111BS01	1	UU试验	3.15	1.77	199	0	-3	24	312.4	0	20.1	3.39	249.9	187	0	0	1	1	1	4.24	12.56	424.9	175	2.43	423.45	124.95	0	282.3	258.3	0.44	0	-2.12	15.9	15.6	16.5
41	20211111BS01	1	UU试验	3.23	1.8	198	0	-3	24	318.7	0	20.1	3.46	253.7	187	0	0	1	1	1	4.33	12.56	427.7	174	2.46	423.85	126.85	0	282.6	258.6	0.44	0	-2.17	15.9	15.6	16.5
42	20211111BS01	1	UU试验	3.32	1.82	198	0	-3	24	325	0	20.1	3.57	258.8	187	0	0	1	1	1	4.46	12.56	432.8	174	2.49	426.4	129.4	0	284.3	260.3	0.43	0	-2.23	15.9	15.6	16.5
43	20211111BS01	1	UU试验	3.4	1.84	198	0	-3	24	328.2	0	20.1	3.65	261.3	187	0	0	1	1	1	4.56	12.56	435.3	174	2.5	427.65	130.65	0	285.1	261.1	0.43	0	-2.28	15.9	15.6	16.5
44	20211111BS01	1	UU试验	3.48	1.87	198	0	-3	25	337.6	0	20.1	3.76	268.8	187	0	0	1	1	1	4.7	12.62	441.8	173	2.55	431.4	134.4	0	287.6	262.6	0.42	0	-2.35	15.9	15.6	16.5
45	20211111BS01	1	UU试验	3.57	1.89	199	0	-3	25	340.8	0	21.9	3.84	270	187	0	0	1	1	1	4.8	12.62	444	174	2.55	433.5	135	0	289	264	0.42	0	-2.4	16	15.6	16.5
46	20211111BS01	1	UU试验	3.65	1.91	198	0	-3	25	347.1	0	21.9	3.96	275	187	0	0	1	1	1	4.95	12.62	448	173	2.59	434.5	137.5	0	289.7	264.7	0.42	0	-2.48	16	15.6	16.5
47	20211111BS01	1	UU试验	3.73	1.93	198	0	-3	25	350.3	0	21.9	4.03	277.6	187	0	0	1	1	1	5.04	12.62	450.6	173	2.6	435.8	138.8	0	290.5	265.5	0.42	0	-2.52	16	15.6	16.5
48	20211111BS01	1	UU试验	3.82	1.95	199	0	-3	25	356.6	0	21.9	4.15	282.6	187	0	0	1	1	1	5.19	12.69	456.6	174	2.62	439.8	141.3	0	293.2	268.2	0.41	0	-2.6	16	15.6	16.5
49	20211111BS01	1	UU试验	3.9	1.97	199	0	-3	25	359.7	0	21.9	4.22	283.5	187	0	0	1	1	1	5.28	12.69	457.5	174	2.63	440.25	141.75	0	293.5	268.5	0.41	0	-2.64	16	15.6	16.5
50	20211111BS01	1	UU试验	3.98	2	198	0	-3	25	366	0	21.9	4.33	288.4	187	0	0	1	1	1	5.41	12.69	461.4	173	2.67	441.2	144.2	0	294.1	269.1	0.41	0	-2.71	16	15.6	16.5
51	20211111BS01	1	UU试验	4.07	2.02	198	0	-3	25	372.3	0	21.9	4.4	293.4	187	0	0	1	1	1	5.5	12.69	466.4	173	2.7	443.7	146.7	0	295.8	270.8	0.4	0	-2.75	16	15.6	16.5
52	20211111BS01	1	UU试验	4.15	2.04	199	0	-3	25	375.5	0	21.9	4.52	295.9	187	0	0	1	1	1	5.65	12.75	469.9	174	2.7	446.45	147.95	0	297.6	272.6	0.4	0	-2.83	16	15.6	16.5
53	20211111BS01	1	UU试验	4.23	2.06	199	0	-3	26	378.7	0	21.9	4.59	297	187	0	0	1	1	1	5.74	12.75	470	173	2.72	447	148.5	0	298	272	0.4	0	-2.87	16	15.6	16.5
54	20211111BS01	1	UU试验	4.32	2.08	198	0	-3	26	385	0	21.9	4.7	302	187	0	0	1	1	1	5.88	12.75	474	172	2.76	448	151	0	298.7	272.7	0.4	0	-2.94	16	15.6	16.5
55	20211111BS01	1	UU试验	4.4	2.1	198	0	-3	26	388.1	0	21.9	4.77	304.4	187	0	0	1	1	1	5.96	12.75	476.4	172	2.77	449.2	152.2	0	299.5	273.5	0.39	0	-2.98	16	15.6	16.5
56	20211111BS01	1	UU试验	4.48	2.12	198	0	-3	26	394.4	0	21.9	4.88	309.3	187	0	0	1	1	1	6.1	12.75	481.3	172	2.8	451.65	154.65	0	301.1	275.1	0.39	0	-3.05	16	15.6	16.5
57	20211111BS01	1	UU试验	4.57	2.14	198	0	-3	26	397.6	0	21.9	4.95	311.8	187	0	0	1	1	1	6.19	12.81	483.8	172	2.81	452.9	155.9	0	301.9	275.9	0.39	0	-3.1	16	15.6	16.5
58	20211111BS01	1	UU试验	4.65	2.16	199	0	-3	26	400.7	0	21.9	5.06	312.8	187	0	0	1	1	1	6.33	12.81	485.8	173	2.81	454.9	156.4	0	303.3	277.3	0.39	0	-3.17	16	15.6	16.5
59	20211111BS01	1	UU试验	4.73	2.18	198	0	-3	26	407.1	0	21.9	5.13	317.8	187	0	0	1	1	1	6.41	12.81	489.8	172	2.85	455.9	158.9	0	303.9	277.9	0.38	0	-3.21	16	15.6	16.5
60	20211111BS01	1	UU试验	4.82	2.19	198	0	-3	26	410.2	0	21.9	5.25	320.2	187	0	0	1	1	1	6.56	12.81	492.2	172	2.86	457.1	160.1	0	304.7	278.7	0.38	0	-3.28	16	15.6	16.5
61	20211111BS01	1	UU试验	4.9	2.21	198	0	-3	26	413.4	0	21.9	5.32	322.7	187	0	0	1	1	1	6.65	12.88	494.7	172	2.88	458.35	161.35	0	305.6	279.6	0.38	0	-3.33	16	15.6	16.5
62	20211111BS01	1	UU试验	4.98	2.23	199	0	-3	26	419.7	0	23.7	5.42	325.9	187	0	0	1	1	1	6.78	12.88	498.9	173	2.88	461.45	162.95	0	307.6	281.6	0.38	0	-3.39	16	15.6	16.5
63	20211111BS01	1	UU试验	5.07	2.25	199	0	-3	27	419.7	0	23.7	5.49	325.9	187	0	0	1	1	1	6.86	12.88	497.9	172	2.89	461.45	162.95	0	307.6	280.6	0.38	0	-3.43	16	15.6	16.5
64	20211111BS01	1	UU试验	5.15	2.27	199	0	-3	27	426	0	23.7	5.6	330.7	187	0	0	1	1	1	7	12.88	502.7	172	2.92	463.85	165.35	0	309.2	282.2	0.38	0	-3.5	16	15.6	16.5
65	20211111BS01	1	UU试验	5.23	2.29	198	0	-3	26	429.1	0	23.7	5.67	333.2	187	0	0	1	1	1	7.09	12.94	505.2	172	2.94	463.6	166.6	0	309.1	283.1	0.37	0	-3.55	16	15.6	16.5
66	20211111BS01	1	UU试验	5.32	2.31	199	0	-3	27	432.3	0	23.7	5.75	334.1	187	0	0	1	1	1	7.19	12.94	506.1	172	2.94	465.55	167.05	0	310.4	283.4	0.37	0	-3.6	16	15.6	16.5
67	20211111BS01	1	UU试验	5.4	2.32	198	0	-3	27	435.5	0	23.7	5.85	336.6	187	0	0	1	1	1	7.31	12.94	507.6	171	2.97	465.3	168.3	0	310.2	283.2	0.37	0	-3.66	16	15.6	16.5
68	20211111BS01	1	UU试验	5.48	2.34	198	0	-3	27	438.6	0	23.7	5.92	338.9	187	0	0	1	1	1	7.4	12.94	509.9	171	2.98	466.45	169.45	0	311	284	0.37	0	-3.7	16	15.6	16.4
69	20211111BS01	1	UU试验	5.57	2.36	198	0	-3	27	441.8	0	23.7	6.03	341.4	187	0	0	1	1	1	7.54	13	512.4	171	3	467.7	170.7	0	311.8	284.8	0.37	0	-3.77	16	15.6	16.5
70	20211111BS01	1	UU试验	5.65	2.38	198	0	-3	27	444.9	0	23.7	6.1	342.2	187	0	0	1	1	1	7.63	13	513.2	171	3	468.1	171.1	0	312.1	285.1	0.37	0	-3.82	16	15.6	16.5
71	20211111BS01	1	UU试验	5.73	2.39	199	0	-3	27	451.2	0	23.7	6.21	347.1	187	0	0	1	1	1	7.76	13	519.1	172	3.02	472.05	173.55	0	314.7	287.7	0.36	0	-3.88	16	15.6	16.4
72	20211111BS01	1	UU试验	5.82	2.41	199	0	-3	27	451.2	0	23.7	6.28	347.1	187	0	0	1	1	1	7.85	13	519.1	172	3.02	472.05	173.55	0	314.7	287.7	0.36	0	-3.93	16	15.6	16.5
73	20211111BS01	1	UU试验	5.9	2.43	198	0	-3	27	457.5	0	23.7	6.38	351.9	187	0	0	1	1	1	7.98	13.07	522.9	171	3.06	472.95	175.95	0	315.3	288.3	0.36	0	-3.99	16	15.6	16.5
74	20211111BS01	1	UU试验	5.98	2.45	198	0	-3	27	460.7	0	23.7	6.45	352.5	187	0	0	1	1	1	8.06	13.07	523.5	171	3.06	473.25	176.25	0	315.5	288.5	0.36	0	-4.03	16	15.6	16.5
75	20211111BS01	1	UU试验	6.07	2.46	198	0	-3	27	463.8	0	23.7	6.56	354.9	187	0	0	1	1	1	8.2	13.07	525.9	171	3.08	474.45	177.45	0	316.3	289.3	0.36	0	-4.1	16	15.6	16.5
76	20211111BS01	1	UU试验	6.15	2.48	199	0	-3	27	467	0	23.7	6.62	357.3	187	0	0	1	1	1	8.28	13.07	529.3	172	3.08	477.15	178.65	0	318.1	291.1	0.36	0	-4.14	16	15.6	16.4
77	20211111BS01	1	UU试验	6.23	2.5	198	0	-3	27	470.2	0	23.7	6.73	359.8	187	0	0	1	1	1	8.41	13.13	530.8	171	3.1	476.9	179.9	0	317.9	290.9	0.35	0	-4.21	16	15.6	16.5
78	20211111BS01	1	UU试验	6.32	2.51	198	0	-3	27	473.3	0	23.7	6.8	360.5	187	0	0	1	1	1	8.5	13.13	531.5	171	3.11	477.25	180.25	0	318.2	291.2	0.35	0	-4.25	16	15.6	16.4
79	20211111BS01	1	UU试验	6.4	2.53	199	0	-3	28	476.5	0	23.7	6.9	362.9	187	0	0	1	1	1	8.63	13.13	533.9	171	3.12	479.95	181.45	0	320	292	0.35	0	-4.32	16	15.6	16.5
80	20211111BS01	1	UU试验	6.48	2.55	199	0	-3	28	479.6	0	23.7	6.96	365.3	187	0	0	1	1	1	8.7	13.13	536.3	171	3.14	481.15	182.65	0	320.8	292.8	0.35	0	-4.35	16	15.6	16.5
81	20211111BS01	1	UU试验	6.57	2.56	198	0	-3	28	479.6	0	23.7	7.07	365.3	187	0	0	1	1	1	8.84	13.2	535.3	170	3.15	479.65	182.65	0	319.8	291.8	0.35	0	-4.42	16	15.6	16.5
82	20211111BS01	1	UU试验	6.65	2.58	198	0	-3	28	482.8	0	23.7	7.14	365.8	187	0	0	1	1	1	8.93	13.2	535.8	170	3.15	479.9	182.9	0	319.9	291.9	0.35	0	-4.47	16	15.6	16.5
83	20211111BS01	1	UU试验	6.73	2.59	199	0	-3	28	485.9	0	23.7	7.24	368.1	187	0	0	1	1	1	9.05	13.2	539.1	171	3.15	482.55	184.05	0	321.7	293.7	0.35	0	-4.53	16	15.6	16.5
84	20211111BS01	1	UU试验	6.82	2.61	199	0	-3	28	489.1	0	25.5	7.31	370.5	187	0	0	1	1	1	9.14	13.2	541.5	171	3.17	483.75	185.25	0	322.5	294.5	0.35	0	-4.57	16	15.6	16.4
85	20211111BS01	1	UU试验	6.9	2.63	198	0	-3	28	492.2	0	23.7	7.41	372.9	187	0	0	1	1	1	9.26	13.2	542.9	170	3.19	483.45	186.45	0	322.3	294.3	0.35	0	-4.63	16	15.6	16.4
86	20211111BS01	1	UU试验	6.98	2.64	199	0	-3	28	495.4	0	23.7	7.49	375.3	187	0	0	1	1	1	9.36	13.26	546.3	171	3.19	486.15	187.65	0	324.1	296.1	0.35	0	-4.68	16	15.6	16.4
87	20211111BS01	1	UU试验	7.07	2.66	199	0	-3	28	498.6	0	25.5	7.59	376	187	0	0	1	1	1	9.49	13.26	547	171	3.2	486.5	188	0	324.3	296.3	0.35	0	-4.75	16	15.6	16.4
88	20211111BS01	1	UU试验	7.15	2.67	199	0	-3	28	501.7	0	25.5	7.67	378.4	187	0	0	1	1	1	9.59	13.26	549.4	171	3.21	487.7	189.2	0	325.1	297.1	0.34	0	-4.8	16	15.6	16.4
89	20211111BS01	1	UU试验	7.23	2.69	199	0	-3	28	504.9	0	25.5	7.77	380.8	187	0	0	1	1	1	9.71	13.26	551.8	171	3.23	488.9	190.4	0	325.9	297.9	0.34	0	-4.86	16	15.6	16.4
90	20211111BS01	1	UU试验	7.32	2.7	199	0	-3	28	504.9	0	25.5	7.85	380.8	187	0	0	1	1	1	9.81	13.32	551.8	171	3.23	488.9	190.4	0	325.9	297.9	0.34	0	-4.91	16	15.6	16.4
91	20211111BS01	1	UU试验	7.4	2.72	198	0	-3	28	508	0	25.5	7.96	381.4	187	0	0	1	1	1	9.95	13.32	551.4	170	3.24	487.7	190.7	0	325.1	297.1	0.34	0	-4.97	16	15.6	16.4
92	20211111BS01	1	UU试验	7.48	2.74	199	0	-3	29	511.2	0	25.5	8.03	383.8	187	0	0	1	1	1	10.04	13.32	553.8	170	3.26	490.4	191.9	0	326.9	297.9	0.34	0	-5.02	16	15.6	16.4
93	20211111BS01	1	UU试验	7.57	2.75	199	0	-3	29	511.2	0	25.5	8.14	383.8	187	0	0	1	1	1	10.18	13.39	553.8	170	3.26	490.4	191.9	0	326.9	297.9	0.34	0	-5.09	16	15.6	16.4
94	20211111BS01	1	UU试验	7.65	2.77	199	0	-3	29	514.3	0	25.5	8.21	384.1	187	0	0	1	1	1	10.26	13.39	554.1	170	3.26	490.55	192.05	0	327	298	0.34	0	-5.13	16	15.6	16.4
95	20211111BS01	1	UU试验	7.73	2.78	199	0	-3	29	517.5	0	25.5	8.32	386.5	187	0	0	1	1	1	10.4	13.39	556.5	170	3.27	491.75	193.25	0	327.8	298.8	0.34	0	-5.2	16	15.6	16.4
96	20211111BS01	1	UU试验	7.82	2.8	198	0	-3	29	517.5	0	25.5	8.39	386.5	187	0	0	1	1	1	10.49	13.39	555.5	169	3.29	490.25	193.25	0	326.8	297.8	0.34	0	-5.25	16	15.6	16.4
97	20211111BS01	1	UU试验	7.9	2.81	199	0	-3	29	520.6	0	25.5	8.5	388.8	187	0	0	1	1	1	10.63	13.45	558.8	170	3.29	492.9	194.4	0	328.6	299.6	0.34	0	-5.32	16	15.6	16.4
98	20211111BS01	1	UU试验	7.98	2.83	199	0	-3	29	523.8	0	25.5	8.57	389.4	187	0	0	1	1	1	10.71	13.45	559.4	170	3.29	493.2	194.7	0	328.8	299.8	0.34	0	-5.36	16	15.6	16.4
99	20211111BS01	1	UU试验	8.07	2.84	199	0	-3	29	527	0	25.5	8.68	391.8	187	0	0	1	1	1	10.85	13.45	561.8	170	3.3	494.4	195.9	0	329.6	300.6	0.34	0	-5.43	16	15.6	16.4
100	20211111BS01	1	UU试验	8.15	2.85	199	0	-3	29	530.1	0	25.5	8.76	394.1	187	0	0	1	1	1	10.95	13.45	564.1	170	3.32	495.55	197.05	0	330.4	301.4	0.34	0	-5.47	16	15.6	16.4
101	20211111BS01	1	UU试验	8.23	2.87	199	0	-3	29	533.3	0	25.5	8.87	396.5	187	0	0	1	1	1	11.09	13.52	566.5	170	3.33	496.75	198.25	0	331.2	302.2	0.33	0	-5.55	16	15.6	16.4
102	20211111BS01	1	UU试验	8.32	2.88	198	0	-3	29	533.3	0	25.5	8.94	394.5	187	0	0	1	1	1	11.18	13.52	563.5	169	3.33	494.25	197.25	0	329.5	300.5	0.33	0	-5.59	16	15.6	16.4
103	20211111BS01	1	UU试验	8.4	2.9	199	0	-3	29	536.4	0	25.5	9.05	396.7	187	0	0	1	1	1	11.31	13.52	566.7	170	3.33	496.85	198.35	0	331.2	302.2	0.33	0	-5.66	16	15.6	16.4
104	20211111BS01	1	UU试验	8.48	2.91	198	0	-3	29	539.6	0	25.5	9.12	399.1	187	0	0	1	1	1	11.4	13.52	568.1	169	3.36	496.55	199.55	0	331	302	0.33	0	-5.7	16	15.6	16.4
105	20211111BS01	1	UU试验	8.57	2.93	199	0	-3	30	542.7	0	25.5	9.23	401.4	187	0	0	1	1	1	11.54	13.58	570.4	169	3.38	499.2	200.7	0	332.8	302.8	0.33	0	-5.77	16	15.6	16.4
106	20211111BS01	1	UU试验	8.65	2.94	199	0	-3	29	542.7	0	25.5	9.3	399.6	187	0	0	1	1	1	11.63	13.58	569.6	170	3.35	498.3	199.8	0	332.2	303.2	0.33	0	-5.82	16	15.6	16.4
107	20211111BS01	1	UU试验	8.73	2.96	199	0	-3	29	545.9	0	25.5	9.4	402	187	0	0	1	1	1	11.75	13.58	572	170	3.36	499.5	201	0	333	304	0.33	0	-5.88	16	15.6	16.4
108	20211111BS01	1	UU试验	8.82	2.97	199	0	-3	29	549	0	25.5	9.48	404.3	187	0	0	1	1	1	11.85	13.58	574.3	170	3.38	500.65	202.15	0	333.8	304.8	0.33	0	-5.93	16	15.6	16.4
109	20211111BS01	1	UU试验	8.9	2.98	199	0	-3	30	549	0	25.5	9.58	404.3	187	0	0	1	1	1	11.98	13.65	573.3	169	3.39	500.65	202.15	0	333.8	303.8	0.33	0	-5.99	16	15.6	16.4
110	20211111BS01	1	UU试验	8.98	3	199	0	-3	30	552.2	0	25.5	9.65	404.5	187	0	0	1	1	1	12.06	13.65	573.5	169	3.39	500.75	202.25	0	333.8	303.8	0.33	0	-6.03	16	15.6	16.4
111	20211111BS01	1	UU试验	9.07	3.01	199	0	-3	30	555.4	0	25.5	9.76	406.9	187	0	0	1	1	1	12.2	13.65	575.9	169	3.41	501.95	203.45	0	334.6	304.6	0.33	0	-6.1	16	15.6	16.5
112	20211111BS01	1	UU试验	9.15	3.02	199	0	-3	30	555.4	0	25.5	9.84	406.9	187	0	0	1	1	1	12.3	13.72	575.9	169	3.41	501.95	203.45	0	334.6	304.6	0.33	0	-6.15	16	15.6	16.4
113	20211111BS01	1	UU试验	9.23	3.04	199	0	-3	30	558.5	0	25.5	9.95	407.1	187	0	0	1	1	1	12.44	13.72	576.1	169	3.41	502.05	203.55	0	334.7	304.7	0.33	0	-6.22	16	15.6	16.4
114	20211111BS01	1	UU试验	9.32	3.05	199	0	-3	30	561.7	0	25.5	10.02	409.4	187	0	0	1	1	1	12.53	13.72	578.4	169	3.42	503.2	204.7	0	335.5	305.5	0.33	0	-6.27	16	15.6	16.5
115	20211111BS01	1	UU试验	9.4	3.07	199	0	-3	30	564.8	0	25.5	10.12	411.7	187	0	0	1	1	1	12.65	13.72	580.7	169	3.44	504.35	205.85	0	336.2	306.2	0.33	0	-6.33	16	15.6	16.4
116	20211111BS01	1	UU试验	9.48	3.08	199	0	-3	30	564.8	0	27.4	10.19	411.7	187	0	0	1	1	1	12.74	13.78	580.7	169	3.44	504.35	205.85	0	336.2	306.2	0.33	0	-6.37	16	15.6	16.4
117	20211111BS01	1	UU试验	9.57	3.09	199	0	-3	30	568	0	27.4	10.3	412.2	187	0	0	1	1	1	12.88	13.78	581.2	169	3.44	504.6	206.1	0	336.4	306.4	0.33	0	-6.44	16	15.6	16.5
118	20211111BS01	1	UU试验	9.65	3.11	199	0	-3	30	571.1	0	27.4	10.36	414.4	187	0	0	1	1	1	12.95	13.78	583.4	169	3.45	505.7	207.2	0	337.1	307.1	0.32	0	-6.48	16	15.6	16.4
119	20211111BS01	1	UU试验	9.73	3.12	199	0	-3	30	571.1	0	27.4	10.47	414.4	187	0	0	1	1	1	13.09	13.78	583.4	169	3.45	505.7	207.2	0	337.1	307.1	0.32	0	-6.55	16	15.6	16.4
120	20211111BS01	1	UU试验	9.82	3.13	199	0	-3	30	574.3	0	27.4	10.54	416.8	187	0	0	1	1	1	13.18	13.85	585.8	169	3.47	506.9	208.4	0	337.9	307.9	0.32	0	-6.59	16	15.6	16.4
121	20211111BS01	1	UU试验	9.9	3.15	199	0	-3	30	577.4	0	27.4	10.64	416.9	187	0	0	1	1	1	13.3	13.85	585.9	169	3.47	506.95	208.45	0	338	308	0.32	0	-6.65	16	15.6	16.5
122	20211111BS01	1	UU试验	9.98	3.16	199	0	-3	30	577.4	0	27.4	10.71	416.9	187	0	0	1	1	1	13.39	13.85	585.9	169	3.47	506.95	208.45	0	338	308	0.32	0	-6.7	16	15.6	16.5
123	20211111BS01	1	UU试验	10.07	3.17	199	0	-3	30	580.6	0	27.4	10.82	419.2	187	0	0	1	1	1	13.53	13.85	588.2	169	3.48	508.1	209.6	0	338.7	308.7	0.32	0	-6.77	16	15.6	16.4
124	20211111BS01	1	UU试验	10.15	3.19	199	0	-3	30	583.8	0	27.4	10.89	421.5	187	0	0	1	1	1	13.61	13.91	590.5	169	3.49	509.25	210.75	0	339.5	309.5	0.32	0	-6.81	16	15.6	16.4
125	20211111BS01	1	UU试验	10.23	3.2	199	0	-3	30	583.8	0	27.4	10.99	419.7	187	0	0	1	1	1	13.74	13.91	588.7	169	3.48	508.35	209.85	0	338.9	308.9	0.32	0	-6.87	16	15.6	16.4
126	20211111BS01	1	UU试验	10.32	3.21	199	0	-3	31	586.9	0	27.4	11.06	421.9	187	0	0	1	1	1	13.83	13.91	589.9	168	3.51	509.45	210.95	0	339.6	308.6	0.32	0	-6.92	16	15.6	16.5
127	20211111BS01	1	UU试验	10.4	3.22	199	0	-3	31	590.1	0	27.4	11.17	424.2	187	0	0	1	1	1	13.96	13.98	592.2	168	3.53	510.6	212.1	0	340.4	309.4	0.32	0	-6.98	16	15.6	16.5
128	20211111BS01	1	UU试验	10.48	3.24	199	0	-3	30	590.1	0	27.4	11.24	422.1	187	0	0	1	1	1	14.05	13.98	591.1	169	3.5	509.55	211.05	0	339.7	309.7	0.32	0	-7.03	16	15.6	16.4
129	20211111BS01	1	UU试验	10.57	3.25	199	0	-3	31	593.2	0	27.4	11.34	424.3	187	0	0	1	1	1	14.18	13.98	592.3	168	3.53	510.65	212.15	0	340.4	309.4	0.32	0	-7.09	16	15.6	16.4
130	20211111BS01	1	UU试验	10.65	3.26	199	0	-3	30	593.2	0	27.4	11.41	424.3	187	0	0	1	1	1	14.26	13.98	593.3	169	3.51	510.65	212.15	0	340.4	310.4	0.32	0	-7.13	16	15.6	16.4
131	20211111BS01	1	UU试验	10.73	3.28	199	0	-3	30	596.4	0	27.4	11.51	426.6	187	0	0	1	1	1	14.39	14.05	595.6	169	3.52	511.8	213.3	0	341.2	311.2	0.32	0	-7.2	16	15.6	16.4
132	20211111BS01	1	UU试验	10.82	3.29	199	0	-3	31	596.4	0	27.4	11.58	424.5	187	0	0	1	1	1	14.48	14.05	592.5	168	3.53	510.75	212.25	0	340.5	309.5	0.32	0	-7.24	16	15.6	16.5
133	20211111BS01	1	UU试验	10.9	3.3	199	0	-3	31	599.5	0	27.4	11.68	426.7	187	0	0	1	1	1	14.6	14.05	594.7	168	3.54	511.85	213.35	0	341.2	310.2	0.32	0	-7.3	16	15.6	16.4
134	20211111BS01	1	UU试验	10.98	3.31	199	0	-3	31	599.5	0	27.4	11.74	426.7	187	0	0	1	1	1	14.68	14.05	594.7	168	3.54	511.85	213.35	0	341.2	310.2	0.32	0	-7.34	16	15.6	16.4
135	20211111BS01	1	UU试验	11.07	3.33	199	0	-3	31	602.7	0	27.4	11.84	429	187	0	0	1	1	1	14.8	14.11	597	168	3.55	513	214.5	0	342	311	0.32	0	-7.4	16	15.6	16.4
136	20211111BS01	1	UU试验	11.15	3.34	199	0	-3	31	602.7	0	27.4	11.91	427.1	187	0	0	1	1	1	14.89	14.11	595.1	168	3.54	512.05	213.55	0	341.4	310.4	0.32	0	-7.45	16	15.6	16.4
137	20211111BS01	1	UU试验	11.23	3.35	199	0	-3	31	605.8	0	27.4	12.01	429.3	187	0	0	1	1	1	15.01	14.11	597.3	168	3.56	513.15	214.65	0	342.1	311.1	0.32	0	-7.51	16	15.6	16.4
138	20211111BS01	1	UU试验	11.32	3.36	199	0	-3	31	609	0	27.4	12.08	431.6	187	0	0	1	1	1	15.1	14.11	599.6	168	3.57	514.3	215.8	0	342.9	311.9	0.32	0	-7.55	16	15.6	16.4
139	20211111BS01	1	UU试验	11.4	3.38	199	0	-3	31	609	0	27.4	12.18	431.6	187	0	0	1	1	1	15.23	14.18	599.6	168	3.57	514.3	215.8	0	342.9	311.9	0.32	0	-7.62	16	15.6	16.4
140	20211111BS01	1	UU试验	11.48	3.39	199	0	-3	31	612.2	0	27.4	12.25	431.7	187	0	0	1	1	1	15.31	14.18	599.7	168	3.57	514.35	215.85	0	342.9	311.9	0.32	0	-7.66	16	15.6	16.4
141	20211111BS01	1	UU试验	11.57	3.4	199	0	-3	31	612.2	0	27.4	12.35	431.7	187	0	0	1	1	1	15.44	14.18	599.7	168	3.57	514.35	215.85	0	342.9	311.9	0.32	0	-7.72	16	15.6	16.4
142	20211111BS01	1	UU试验	11.65	3.41	199	0	-3	31	615.3	0	27.4	12.42	433.9	187	0	0	1	1	1	15.53	14.18	601.9	168	3.58	515.45	216.95	0	343.6	312.6	0.31	0	-7.77	16	15.6	16.4
143	20211111BS01	1	UU试验	11.73	3.43	199	0	-3	31	618.5	0	27.4	12.52	436.2	187	0	0	1	1	1	15.65	14.25	604.2	168	3.6	516.6	218.1	0	344.4	313.4	0.31	0	-7.83	16	15.6	16.4
144	20211111BS01	1	UU试验	11.82	3.44	199	0	-3	31	618.5	0	27.4	12.59	434	187	0	0	1	1	1	15.74	14.25	602	168	3.58	515.5	217	0	343.7	312.7	0.31	0	-7.87	16	15.6	16.4
145	20211111BS01	1	UU试验	11.9	3.45	199	0	-3	31	621.6	0	27.4	12.7	436.2	187	0	0	1	1	1	15.88	14.25	604.2	168	3.6	516.6	218.1	0	344.4	313.4	0.31	0	-7.94	16	15.6	16.4
146	20211111BS01	1	UU试验	11.98	3.46	199	0	-3	31	621.6	0	27.4	12.77	436.2	187	0	0	1	1	1	15.96	14.31	604.2	168	3.6	516.6	218.1	0	344.4	313.4	0.31	0	-7.98	16	15.6	16.4
147	20211111BS01	1	UU试验	12.07	3.47	199	0	-3	31	624.8	0	27.4	12.88	436.6	187	0	0	1	1	1	16.1	14.31	604.6	168	3.6	516.8	218.3	0	344.5	313.5	0.31	0	-8.05	16	15.6	16.4
148	20211111BS01	1	UU试验	12.15	3.49	199	0	-3	31	624.8	0	27.4	12.95	436.6	187	0	0	1	1	1	16.19	14.31	604.6	168	3.6	516.8	218.3	0	344.5	313.5	0.31	0	-8.1	16	15.6	16.4
149	20211111BS01	1	UU试验	12.23	3.5	199	0	-3	31	627.9	0	27.4	13.06	438.8	187	0	0	1	1	1	16.33	14.31	606.8	168	3.61	517.9	219.4	0	345.3	314.3	0.31	0	-8.16	16	15.6	16.4
150	20211111BS01	1	UU试验	12.32	3.51	199	0	-3	31	627.9	0	27.4	13.13	438.8	187	0	0	1	1	1	16.41	14.38	606.8	168	3.61	517.9	219.4	0	345.3	314.3	0.31	0	-8.21	16	15.6	16.4
151	20211111BS01	1	UU试验	12.4	3.52	199	0	-3	31	627.9	0	27.4	13.24	436.6	187	0	0	1	1	1	16.55	14.38	604.6	168	3.6	516.8	218.3	0	344.5	313.5	0.31	0	-8.28	16	15.6	16.4
152	20211111BS01	1	UU试验	12.48	3.53	199	0	-2	32	631.1	0	29.2	13.31	438.9	187	0	0	1	1	1	16.64	14.38	605.9	167	3.63	517.95	219.45	0	345.3	313.3	0.31	0	-8.32	16	15.6	16.5
153	20211111BS01	1	UU试验	12.57	3.54	199	0	-2	32	634.2	0	29.2	13.42	441	187	0	0	1	1	1	16.77	14.45	608	167	3.64	519	220.5	0	346	314	0.31	0	-8.39	16	15.6	16.4
154	20211111BS01	1	UU试验	12.65	3.56	199	0	-3	31	634.2	0	27.4	13.49	438.9	187	0	0	1	1	1	16.86	14.45	606.9	168	3.61	517.95	219.45	0	345.3	314.3	0.31	0	-8.43	16	15.6	16.4
155	20211111BS01	1	UU试验	12.73	3.57	199	0	-2	32	637.4	0	29.2	13.59	441.1	187	0	0	1	1	1	16.99	14.45	608.1	167	3.64	519.05	220.55	0	346	314	0.31	0	-8.49	16	15.6	16.4
156	20211111BS01	1	UU试验	12.82	3.58	199	0	-2	32	637.4	0	29.2	13.67	441.1	187	0	0	1	1	1	17.09	14.45	608.1	167	3.64	519.05	220.55	0	346	314	0.31	0	-8.55	16	15.6	16.4
157	20211111BS01	1	UU试验	12.9	3.59	199	0	-3	32	640.6	0	27.4	13.78	443.3	187	0	0	1	1	1	17.23	14.51	610.3	167	3.65	520.15	221.65	0	346.8	314.8	0.31	0	-8.62	16	15.6	16.4
158	20211111BS01	1	UU试验	12.98	3.6	199	0	-3	32	640.6	0	29.2	13.85	441.5	187	0	0	1	1	1	17.31	14.51	608.5	167	3.64	519.25	220.75	0	346.2	314.2	0.31	0	-8.66	16	15.6	16.4
159	20211111BS01	1	UU试验	13.07	3.61	199	0	-3	32	643.7	0	29.2	13.95	443.6	187	0	0	1	1	1	17.44	14.51	610.6	167	3.66	520.3	221.8	0	346.9	314.9	0.31	0	-8.72	16	15.6	16.5
160	20211111BS01	1	UU试验	13.15	3.63	199	0	-2	32	643.7	0	29.2	14.03	443.6	187	0	0	1	1	1	17.54	14.58	610.6	167	3.66	520.3	221.8	0	346.9	314.9	0.31	0	-8.77	16	15.6	16.5
161	20211111BS01	1	UU试验	13.23	3.64	199	0	-3	32	646.9	0	29.2	14.13	443.7	187	0	0	1	1	1	17.66	14.58	610.7	167	3.66	520.35	221.85	0	346.9	314.9	0.31	0	-8.83	16	15.6	16.5
162	20211111BS01	1	UU试验	13.32	3.65	199	0	-3	32	646.9	0	29.2	14.21	443.7	187	0	0	1	1	1	17.76	14.58	610.7	167	3.66	520.35	221.85	0	346.9	314.9	0.31	0	-8.88	16	15.6	16.4
163	20211111BS01	1	UU试验	13.4	3.66	199	0	-2	32	650	0	29.2	14.31	445.8	187	0	0	1	1	1	17.89	14.58	612.8	167	3.67	521.4	222.9	0	347.6	315.6	0.31	0	-8.95	16	15.6	16.4
164	20211111BS01	1	UU试验	13.48	3.67	199	0	-3	32	653.2	0	29.2	14.38	448	187	0	0	1	1	1	17.98	14.65	615	167	3.68	522.5	224	0	348.3	316.3	0.31	0	-8.99	16	15.5	16.4
165	20211111BS01	1	UU试验	13.57	3.68	199	0	-3	32	653.2	0	29.2	14.49	445.9	187	0	0	1	1	1	18.11	14.65	612.9	167	3.67	521.45	222.95	0	347.6	315.6	0.31	0	-9.06	16	15.5	16.4
166	20211111BS01	1	UU试验	13.65	3.69	199	0	-2	32	653.2	0	29.2	14.57	445.9	187	0	0	1	1	1	18.21	14.65	612.9	167	3.67	521.45	222.95	0	347.6	315.6	0.31	0	-9.11	16	15.6	16.5
167	20211111BS01	1	UU试验	13.73	3.71	199	0	-3	32	656.3	0	29.2	14.67	448	187	0	0	1	1	1	18.34	14.72	615	167	3.68	522.5	224	0	348.3	316.3	0.31	0	-9.17	16	15.6	16.4
168	20211111BS01	1	UU试验	13.82	3.72	199	0	-3	32	656.3	0	29.2	14.74	445.9	187	0	0	1	1	1	18.43	14.72	612.9	167	3.67	521.45	222.95	0	347.6	315.6	0.31	0	-9.22	16	15.6	16.4
169	20211111BS01	1	UU试验	13.9	3.73	199	0	-3	32	659.5	0	29.2	14.85	448	187	0	0	1	1	1	18.56	14.72	615	167	3.68	522.5	224	0	348.3	316.3	0.31	0	-9.28	16	15.6	16.5
183	20211111BS01	1	UU试验	15.07	3.88	199	0	-3	33	678.4	0	29.2	16.07	452.6	187	0	0	1	1	1	20.09	14.99	618.6	166	3.73	524.8	226.3	0	349.9	316.9	0.31	0	-10.05	16	15.5	16.4
184	20211111BS01	1	UU试验	15.15	3.89	199	0	-2	33	678.4	0	29.2	16.13	452.6	187	0	0	1	1	1	20.16	15.06	618.6	166	3.73	524.8	226.3	0	349.9	316.9	0.31	0	-10.08	16	15.6	16.5
185	20211111BS01	1	UU试验	15.23	3.9	199	0	-3	33	681.6	0	29.2	16.24	452.6	187	0	0	1	1	1	20.3	15.06	618.6	166	3.73	524.8	226.3	0	349.9	316.9	0.31	0	-10.15	16	15.5	16.4
186	20211111BS01	1	UU试验	15.32	3.91	199	0	-2	33	681.6	0	29.2	16.31	452.6	187	0	0	1	1	1	20.39	15.06	618.6	166	3.73	524.8	226.3	0	349.9	316.9	0.31	0	-10.2	16	15.6	16.5
187	20211111BS01	1	UU试验	15.4	3.92	200	0	-2	33	684.7	0	29.2	16.41	454.6	187	0	0	1	1	1	20.51	15.13	621.6	167	3.72	527.3	227.3	0	351.5	318.5	0.31	0	-10.26	16	15.6	16.5
188	20211111BS01	1	UU试验	15.48	3.93	199	0	-3	33	684.7	0	29.2	16.47	452.5	187	0	0	1	1	1	20.59	15.13	618.5	166	3.73	524.75	226.25	0	349.8	316.8	0.31	0	-10.3	16	15.5	16.4
189	20211111BS01	1	UU试验	15.57	3.95	199	0	-2	33	687.9	0	29.2	16.57	454.7	187	0	0	1	1	1	20.71	15.13	620.7	166	3.74	525.85	227.35	0	350.6	317.6	0.3	0	-10.36	16	15.6	16.5
190	20211111BS01	1	UU试验	15.65	3.96	199	0	-2	33	691	0	29.2	16.64	456.7	187	0	0	1	1	1	20.8	15.13	622.7	166	3.75	526.85	228.35	0	351.2	318.2	0.3	0	-10.4	16	15.6	16.5
191	20211111BS01	1	UU试验	15.73	3.97	199	0	-3	33	691	0	29.2	16.75	456.7	187	0	0	1	1	1	20.94	15.2	622.7	166	3.75	526.85	228.35	0	351.2	318.2	0.3	0	-10.47	16	15.5	16.4
192	20211111BS01	1	UU试验	15.82	3.98	199	0	-2	33	691	0	29.2	16.82	454.6	187	0	0	1	1	1	21.03	15.2	620.6	166	3.74	525.8	227.3	0	350.5	317.5	0.3	0	-10.52	16	15.6	16.5
193	20211111BS01	1	UU试验	15.9	3.99	199	0	-3	33	691	0	29.2	16.92	454.6	187	0	0	1	1	1	21.15	15.2	620.6	166	3.74	525.8	227.3	0	350.5	317.5	0.3	0	-10.57	16	15.5	16.4
194	20211111BS01	1	UU试验	15.98	4	199	0	-2	33	694.2	0	31	16.98	456.7	187	0	0	1	1	1	21.23	15.27	622.7	166	3.75	526.85	228.35	0	351.2	318.2	0.3	0	-10.62	16	15.6	16.4
195	20211111BS01	1	UU试验	16.07	4.01	199	0	-2	33	694.2	0	29.2	17.09	454.6	187	0	0	1	1	1	21.36	15.27	620.6	166	3.74	525.8	227.3	0	350.5	317.5	0.3	0	-10.68	16	15.5	16.4
209	20211111BS01	1	UU试验	17.23	4.15	199	0	-3	33	713.1	0	31	18.28	458.9	187	0	0	1	1	1	22.85	15.54	624.9	166	3.76	527.95	229.45	0	352	319	0.3	0	-11.43	16	15.6	16.5
210	20211111BS01	1	UU试验	17.32	4.16	199	0	-2	34	713.1	0	31	18.39	458.9	187	0	0	1	1	1	22.99	15.61	623.9	165	3.78	527.95	229.45	0	352	318	0.3	0	-11.49	16	15.6	16.5
211	20211111BS01	1	UU试验	17.4	4.17	199	0	-2	34	716.3	0	31	18.46	458.9	187	0	0	1	1	1	23.08	15.61	623.9	165	3.78	527.95	229.45	0	352	318	0.3	0	-11.54	16	15.6	16.5
212	20211111BS01	1	UU试验	17.48	4.18	199	0	-3	34	716.3	0	31	18.56	458.9	187	0	0	1	1	1	23.2	15.61	623.9	165	3.78	527.95	229.45	0	352	318	0.3	0	-11.6	16	15.6	16.5
213	20211111BS01	1	UU试验	17.57	4.19	199	0	-2	34	716.3	0	31	18.64	458.9	187	0	0	1	1	1	23.3	15.61	623.9	165	3.78	527.95	229.45	0	352	318	0.3	0	-11.65	16	15.6	16.5
214	20211111BS01	1	UU试验	17.65	4.2	199	0	-2	34	719.4	0	31	18.74	460.9	187	0	0	1	1	1	23.43	15.69	625.9	165	3.79	528.95	230.45	0	352.6	318.6	0.3	0	-11.72	16	15.6	16.5
215	20211111BS01	1	UU试验	17.73	4.21	199	0	-2	34	719.4	0	31	18.82	458.5	187	0	0	1	1	1	23.53	15.69	623.5	165	3.78	527.75	229.25	0	351.8	317.8	0.3	0	-11.77	16	15.6	16.5
216	20211111BS01	1	UU试验	17.82	4.22	199	0	-2	34	722.6	0	31	18.92	460.5	187	0	0	1	1	1	23.65	15.69	625.5	165	3.79	528.75	230.25	0	352.5	318.5	0.3	0	-11.83	16	15.6	16.5
217	20211111BS01	1	UU试验	17.9	4.23	199	0	-2	34	722.6	0	31	19	460.5	187	0	0	1	1	1	23.75	15.76	625.5	165	3.79	528.75	230.25	0	352.5	318.5	0.3	0	-11.88	16	15.6	16.5
218	20211111BS01	1	UU试验	17.98	4.24	199	0	-2	34	722.6	0	31	19.1	458.5	187	0	0	1	1	1	23.88	15.76	623.5	165	3.78	527.75	229.25	0	351.8	317.8	0.3	0	-11.94	16	15.6	16.5
219	20211111BS01	1	UU试验	18.07	4.25	199	0	-2	34	725.8	0	31	19.17	460.5	187	0	0	1	1	1	23.96	15.76	625.5	165	3.79	528.75	230.25	0	352.5	318.5	0.3	0	-11.98	16	15.6	16.5
220	20211111BS01	1	UU试验	18.15	4.26	199	0	-2	34	725.8	0	31	19.28	460.5	187	0	0	1	1	1	24.1	15.83	625.5	165	3.79	528.75	230.25	0	352.5	318.5	0.3	0	-12.05	16	15.6	16.5
221	20211111BS01	1	UU试验	18.23	4.27	199	0	-2	34	728.9	0	31	19.35	460.5	187	0	0	1	1	1	24.19	15.83	625.5	165	3.79	528.75	230.25	0	352.5	318.5	0.3	0	-12.1	16	15.6	16.5
235	20211111BS01	1	UU试验	19.4	4.4	199	0	-2	34	744.7	0	31	20.59	462.3	187	0	0	1	1	1	25.74	16.18	627.3	165	3.8	529.65	231.15	0	353.1	319.1	0.3	0	-12.87	16	15.6	16.5
236	20211111BS01	1	UU试验	19.48	4.41	199	0	-2	34	744.7	0	31	20.7	460.3	187	0	0	1	1	1	25.88	16.18	625.3	165	3.79	528.65	230.15	0	352.4	318.4	0.3	0	-12.94	16	15.6	16.5
237	20211111BS01	1	UU试验	19.57	4.42	199	0	-2	34	747.8	0	31	20.77	462.2	187	0	0	1	1	1	25.96	16.18	627.2	165	3.8	529.6	231.1	0	353.1	319.1	0.3	0	-12.98	16	15.6	16.5
238	20211111BS01	1	UU试验	19.65	4.43	199	0	-2	34	747.8	0	31	20.87	462.2	187	0	0	1	1	1	26.09	16.25	627.2	165	3.8	529.6	231.1	0	353.1	319.1	0.3	0	-13.05	16	15.6	16.5
239	20211111BS01	1	UU试验	19.73	4.44	199	0	-2	34	747.8	0	31	20.94	460.2	187	0	0	1	1	1	26.18	16.25	625.2	165	3.79	528.6	230.1	0	352.4	318.4	0.3	0	-13.09	16	15.6	16.5
240	20211111BS01	1	UU试验	19.82	4.45	200	0	-2	34	747.8	0	31	21.04	460.2	187	0	0	1	1	1	26.3	16.25	626.2	166	3.77	530.1	230.1	0	353.4	319.4	0.3	0	-13.15	16	15.6	16.5
241	20211111BS01	1	UU试验	19.9	4.46	199	0	-2	35	751	0	31	21.11	462.2	187	0	0	1	1	1	26.39	16.32	626.2	164	3.82	529.6	231.1	0	353.1	318.1	0.3	0	-13.2	16	15.6	16.5
242	20211111BS01	1	UU试验	19.98	4.47	200	0	-2	35	751	0	31	21.22	460.2	187	0	0	1	1	1	26.53	16.32	625.2	165	3.79	530.1	230.1	0	353.4	318.4	0.3	0	-13.27	16	15.6	16.5
243	20211111BS01	1	UU试验	20.07	4.48	199	0	-3	34	751	0	31	21.29	460.2	187	0	0	1	1	1	26.61	16.32	625.2	165	3.79	528.6	230.1	0	352.4	318.4	0.3	0	-13.31	16	15.6	16.5
244	20211111BS01	1	UU试验	20.15	4.49	200	0	-2	35	754.2	0	31	21.4	462.1	187	0	0	1	1	1	26.75	16.39	627.1	165	3.8	531.05	231.05	0	354	319	0.3	0	-13.38	16	15.6	16.5
245	20211111BS01	1	UU试验	20.23	4.5	200	0	-2	35	754.2	0	31	21.46	460.2	187	0	0	1	1	1	26.83	16.39	625.2	165	3.79	530.1	230.1	0	353.4	318.4	0.3	0	-13.42	16	15.6	16.5
246	20211111BS01	1	UU试验	20.32	4.51	199	0	-2	35	754.2	0	31	21.57	460.2	187	0	0	1	1	1	26.96	16.47	624.2	164	3.81	528.6	230.1	0	352.4	317.4	0.3	0	-13.48	16	15.6	16.5
247	20211111BS01	1	UU试验	20.4	4.52	200	0	-2	35	754.2	0	31	21.63	457.9	187	0	0	1	1	1	27.04	16.47	622.9	165	3.78	528.95	228.95	0	352.6	317.6	0.3	0	-13.52	16	15.6	16.5
261	20211111BS01	1	UU试验	21.57	4.64	199	0	-2	35	769.9	0	32.8	22.82	459.4	187	0	0	1	1	1	28.53	16.83	623.4	164	3.8	528.2	229.7	0	352.1	317.1	0.3	0	-14.27	16	15.5	16.5
262	20211111BS01	1	UU试验	21.65	4.65	199	0	-2	35	769.9	0	32.8	22.93	457.5	187	0	0	1	1	1	28.66	16.83	621.5	164	3.79	527.25	228.75	0	351.5	316.5	0.3	0	-14.33	16	15.5	16.4
263	20211111BS01	1	UU试验	21.73	4.66	199	0	-2	35	773.1	0	32.8	23	459.4	187	0	0	1	1	1	28.75	16.83	623.4	164	3.8	528.2	229.7	0	352.1	317.1	0.3	0	-14.38	16	15.6	16.5
264	20211111BS01	1	UU试验	21.82	4.67	199	0	-2	35	773.1	0	32.8	23.11	459.4	187	0	0	1	1	1	28.89	16.9	623.4	164	3.8	528.2	229.7	0	352.1	317.1	0.3	0	-14.45	16	15.5	16.4
265	20211111BS01	1	UU试验	21.9	4.68	199	0	-2	35	773.1	0	32.8	23.18	457.5	187	0	0	1	1	1	28.98	16.9	621.5	164	3.79	527.25	228.75	0	351.5	316.5	0.3	0	-14.49	16.1	15.6	16.4
266	20211111BS01	1	UU试验	21.98	4.69	199	0	-2	35	776.2	0	32.8	23.29	459.3	187	0	0	1	1	1	29.11	16.9	623.3	164	3.8	528.15	229.65	0	352.1	317.1	0.3	0	-14.56	16.1	15.6	16.4
267	20211111BS01	1	UU试验	22.07	4.7	199	0	-2	35	776.2	0	32.8	23.37	459.3	187	0	0	1	1	1	29.21	16.97	623.3	164	3.8	528.15	229.65	0	352.1	317.1	0.3	0	-14.61	16	15.5	16.4
268	20211111BS01	1	UU试验	22.15	4.71	199	0	-2	35	776.2	0	32.8	23.47	457.4	187	0	0	1	1	1	29.34	16.97	621.4	164	3.79	527.2	228.7	0	351.5	316.5	0.3	0	-14.67	16	15.6	16.5
269	20211111BS01	1	UU试验	22.23	4.72	199	0	-2	35	779.4	0	32.8	23.55	459.3	187	0	0	1	1	1	29.44	16.97	623.3	164	3.8	528.15	229.65	0	352.1	317.1	0.3	0	-14.72	16	15.6	16.5
270	20211111BS01	1	UU试验	22.32	4.72	199	0	-2	35	779.4	0	32.8	23.65	459.3	187	0	0	1	1	1	29.56	17.05	623.3	164	3.8	528.15	229.65	0	352.1	317.1	0.3	0	-14.78	16.1	15.6	16.5
271	20211111BS01	1	UU试验	22.4	4.73	199	0	-2	35	782.5	0	32.8	23.73	458.9	187	0	0	1	1	1	29.66	17.05	622.9	164	3.8	527.95	229.45	0	352	317	0.3	0	-14.83	16.1	15.6	16.5
272	20211111BS01	1	UU试验	22.48	4.74	199	0	-2	35	782.5	0	32.8	23.83	458.9	187	0	0	1	1	1	29.79	17.12	622.9	164	3.8	527.95	229.45	0	352	317	0.3	0	-14.9	16	15.5	16.4
273	20211111BS01	1	UU试验	22.57	4.75	199	0	-2	35	782.5	0	32.8	23.91	457.1	187	0	0	1	1	1	29.89	17.12	621.1	164	3.79	527.05	228.55	0	351.4	316.4	0.3	0	-14.95	16.1	15.6	16.5
287	20211111BS01	1	UU试验	23.73	4.87	199	0	-2	36	798.3	0	32.8	25.15	456.4	187	0	0	1	1	1	31.44	17.49	619.4	163	3.8	526.7	228.2	0	351.1	315.1	0.3	0	-15.72	16	15.5	16.5
288	20211111BS01	1	UU试验	23.82	4.88	199	0	-2	36	801.5	0	32.8	25.25	458.3	187	0	0	1	1	1	31.56	17.56	621.3	163	3.81	527.65	229.15	0	351.8	315.8	0.3	0	-15.78	16	15.5	16.5
289	20211111BS01	1	UU试验	23.9	4.89	199	0	-2	36	801.5	0	32.8	25.32	456.4	187	0	0	1	1	1	31.65	17.56	619.4	163	3.8	526.7	228.2	0	351.1	315.1	0.3	0	-15.83	16.1	15.6	16.5
290	20211111BS01	1	UU试验	23.98	4.9	199	0	-2	36	801.5	0	32.8	25.42	456.4	187	0	0	1	1	1	31.78	17.56	619.4	163	3.8	526.7	228.2	0	351.1	315.1	0.3	0	-15.89	16.1	15.6	16.5
291	20211111BS01	1	UU试验	24.07	4.91	199	0	-2	36	801.5	0	32.8	25.5	456.4	187	0	0	1	1	1	31.88	17.64	619.4	163	3.8	526.7	228.2	0	351.1	315.1	0.3	0	-15.94	16.1	15.6	16.5
292	20211111BS01	1	UU试验	24.15	4.91	199	0	-2	36	804.6	0	32.8	25.6	456.1	187	0	0	1	1	1	32	17.64	619.1	163	3.8	526.55	228.05	0	351	315	0.3	0	-16	16.1	15.6	16.5
293	20211111BS01	1	UU试验	24.23	4.92	199	0	-2	36	804.6	0	32.8	25.67	456.1	187	0	0	1	1	1	32.09	17.64	619.1	163	3.8	526.55	228.05	0	351	315	0.3	0	-16.05	16.1	15.6	16.5
294	20211111BS01	1	UU试验	24.32	4.93	199	0	-2	36	804.6	0	32.8	25.77	456.1	187	0	0	1	1	1	32.21	17.71	619.1	163	3.8	526.55	228.05	0	351	315	0.3	0	-16.11	16.1	15.6	16.5
295	20211111BS01	1	UU试验	24.4	4.94	199	0	-2	36	807.8	0	32.8	25.84	456.1	187	0	0	1	1	1	32.3	17.71	619.1	163	3.8	526.55	228.05	0	351	315	0.3	0	-16.15	16.1	15.6	16.5
296	20211111BS01	1	UU试验	24.48	4.95	199	0	-2	36	810.9	0	32.8	25.95	457.9	187	0	0	1	1	1	32.44	17.79	620.9	163	3.81	527.45	228.95	0	351.6	315.6	0.3	0	-16.22	16.1	15.6	16.5
297	20211111BS01	1	UU试验	24.57	4.96	199	0	-2	36	810.9	0	32.8	26.02	455.8	187	0	0	1	1	1	32.53	17.79	618.8	163	3.8	526.4	227.9	0	350.9	314.9	0.3	0	-16.27	16.1	15.6	16.5
298	20211111BS01	1	UU试验	24.65	4.96	199	0	-2	36	810.9	0	32.8	26.12	455.8	187	0	0	1	1	1	32.65	17.79	618.8	163	3.8	526.4	227.9	0	350.9	314.9	0.3	0	-16.33	16.1	15.6	16.5
299	20211111BS01	1	UU试验	24.73	4.97	199	0	-2	36	810.9	0	32.8	26.19	455.8	187	0	0	1	1	1	32.74	17.86	618.8	163	3.8	526.4	227.9	0	350.9	314.9	0.3	0	-16.37	16.1	15.6	16.5
170	20211111BS01	1	UU试验	13.98	3.74	199	0	-3	32	659.5	0	29.2	14.92	448	187	0	0	1	1	1	18.65	14.79	615	167	3.68	522.5	224	0	348.3	316.3	0.31	0	-9.32	16	15.5	16.4
171	20211111BS01	1	UU试验	14.07	3.75	199	0	-2	32	662.6	0	29.2	15.02	448	187	0	0	1	1	1	18.78	14.79	615	167	3.68	522.5	224	0	348.3	316.3	0.31	0	-9.39	16	15.6	16.4
172	20211111BS01	1	UU试验	14.15	3.76	199	0	-3	32	665.8	0	29.2	15.09	450.2	187	0	0	1	1	1	18.86	14.79	617.2	167	3.7	523.6	225.1	0	349.1	317.1	0.31	0	-9.43	16	15.6	16.4
173	20211111BS01	1	UU试验	14.23	3.77	199	0	-2	33	665.8	0	29.2	15.19	450.2	187	0	0	1	1	1	18.99	14.79	616.2	166	3.71	523.6	225.1	0	349.1	316.1	0.31	0	-9.49	16	15.6	16.5
174	20211111BS01	1	UU试验	14.32	3.78	199	0	-2	32	665.8	0	29.2	15.27	450.2	187	0	0	1	1	1	19.09	14.85	617.2	167	3.7	523.6	225.1	0	349.1	317.1	0.31	0	-9.55	16	15.6	16.5
175	20211111BS01	1	UU试验	14.4	3.79	199	0	-3	32	669	0	29.2	15.37	450.5	187	0	0	1	1	1	19.21	14.85	617.5	167	3.7	523.75	225.25	0	349.2	317.2	0.31	0	-9.61	16	15.5	16.4
176	20211111BS01	1	UU试验	14.48	3.81	200	0	-2	33	669	0	29.2	15.44	450.5	187	0	0	1	1	1	19.3	14.85	617.5	167	3.7	525.25	225.25	0	350.2	317.2	0.31	0	-9.65	16	15.6	16.4
177	20211111BS01	1	UU试验	14.57	3.82	199	0	-2	33	672.1	0	29.2	15.54	452.6	187	0	0	1	1	1	19.43	14.92	618.6	166	3.73	524.8	226.3	0	349.9	316.9	0.31	0	-9.72	16	15.6	16.5
178	20211111BS01	1	UU试验	14.65	3.83	200	0	-2	33	672.1	0	29.2	15.62	450.5	187	0	0	1	1	1	19.53	14.92	617.5	167	3.7	525.25	225.25	0	350.2	317.2	0.31	0	-9.77	16	15.6	16.5
179	20211111BS01	1	UU试验	14.73	3.84	200	0	-2	33	675.3	0	29.2	15.72	452.6	187	0	0	1	1	1	19.65	14.92	619.6	167	3.71	526.3	226.3	0	350.9	317.9	0.31	0	-9.82	16	15.6	16.5
180	20211111BS01	1	UU试验	14.82	3.85	199	0	-3	32	675.3	0	29.2	15.79	452.6	187	0	0	1	1	1	19.74	14.92	619.6	167	3.71	524.8	226.3	0	349.9	317.9	0.31	0	-9.87	16	15.5	16.4
181	20211111BS01	1	UU试验	14.9	3.86	200	0	-2	33	675.3	0	29.2	15.89	452.6	187	0	0	1	1	1	19.86	14.99	619.6	167	3.71	526.3	226.3	0	350.9	317.9	0.31	0	-9.93	16	15.6	16.5
182	20211111BS01	1	UU试验	14.98	3.87	200	0	-2	33	678.4	0	29.2	15.96	452.6	187	0	0	1	1	1	19.95	14.99	619.6	167	3.71	526.3	226.3	0	350.9	317.9	0.31	0	-9.98	16	15.6	16.5
196	20211111BS01	1	UU试验	16.15	4.02	199	0	-3	33	694.2	0	29.2	17.15	454.6	187	0	0	1	1	1	21.44	15.27	620.6	166	3.74	525.8	227.3	0	350.5	317.5	0.3	0	-10.72	16	15.5	16.4
197	20211111BS01	1	UU试验	16.23	4.03	199	0	-2	33	697.4	0	31	17.25	456.7	187	0	0	1	1	1	21.56	15.27	622.7	166	3.75	526.85	228.35	0	351.2	318.2	0.3	0	-10.78	16	15.6	16.5
198	20211111BS01	1	UU试验	16.32	4.04	199	0	-2	34	697.4	0	31	17.32	456.7	187	0	0	1	1	1	21.65	15.34	621.7	165	3.77	526.85	228.35	0	351.2	317.2	0.3	0	-10.82	16	15.6	16.5
199	20211111BS01	1	UU试验	16.4	4.05	199	0	-2	33	700.5	0	29.2	17.38	456.6	187	0	0	1	1	1	21.73	15.34	622.6	166	3.75	526.8	228.3	0	351.2	318.2	0.3	0	-10.87	16	15.5	16.4
200	20211111BS01	1	UU试验	16.48	4.06	199	0	-2	33	700.5	0	31	17.49	456.6	187	0	0	1	1	1	21.86	15.34	622.6	166	3.75	526.8	228.3	0	351.2	318.2	0.3	0	-10.93	16	15.6	16.5
201	20211111BS01	1	UU试验	16.57	4.07	199	0	-3	33	700.5	0	29.2	17.56	456.6	187	0	0	1	1	1	21.95	15.41	622.6	166	3.75	526.8	228.3	0	351.2	318.2	0.3	0	-10.98	16	15.5	16.4
202	20211111BS01	1	UU试验	16.65	4.08	199	0	-2	34	703.7	0	31	17.67	456.7	187	0	0	1	1	1	22.09	15.41	621.7	165	3.77	526.85	228.35	0	351.2	317.2	0.3	0	-11.05	16	15.6	16.5
203	20211111BS01	1	UU试验	16.75	4.09	199	0	-2	34	703.7	0	31	17.77	456.7	187	0	0	1	1	1	22.21	15.41	621.7	165	3.77	526.85	228.35	0	351.2	317.2	0.3	0	-11.11	16	15.6	16.5
204	20211111BS01	1	UU试验	16.82	4.1	199	0	-3	33	706.8	0	29.2	17.84	458.7	187	0	0	1	1	1	22.3	15.48	624.7	166	3.76	527.85	229.35	0	351.9	318.9	0.3	0	-11.15	16	15.5	16.4
205	20211111BS01	1	UU试验	16.9	4.11	199	0	-2	34	706.8	0	31	17.92	456.6	187	0	0	1	1	1	22.4	15.48	621.6	165	3.77	526.8	228.3	0	351.2	317.2	0.3	0	-11.2	16	15.6	16.5
206	20211111BS01	1	UU试验	16.98	4.12	199	0	-2	33	710	0	31	18.03	458.7	187	0	0	1	1	1	22.54	15.48	624.7	166	3.76	527.85	229.35	0	351.9	318.9	0.3	0	-11.27	16	15.6	16.5
207	20211111BS01	1	UU试验	17.07	4.13	199	0	-2	33	710	0	31	18.1	458.7	187	0	0	1	1	1	22.63	15.54	624.7	166	3.76	527.85	229.35	0	351.9	318.9	0.3	0	-11.32	16	15.6	16.5
208	20211111BS01	1	UU试验	17.15	4.14	199	0	-2	34	710	0	31	18.21	456.9	187	0	0	1	1	1	22.76	15.54	621.9	165	3.77	526.95	228.45	0	351.3	317.3	0.3	0	-11.38	16	15.6	16.5
222	20211111BS01	1	UU试验	18.32	4.28	199	0	-2	34	728.9	0	31	19.46	460.5	187	0	0	1	1	1	24.33	15.83	625.5	165	3.79	528.75	230.25	0	352.5	318.5	0.3	0	-12.17	16	15.6	16.5
223	20211111BS01	1	UU试验	18.4	4.29	199	0	-2	34	728.9	0	31	19.53	460.5	187	0	0	1	1	1	24.41	15.9	625.5	165	3.79	528.75	230.25	0	352.5	318.5	0.3	0	-12.21	16	15.6	16.5
224	20211111BS01	1	UU试验	18.48	4.3	199	0	-2	34	732.1	0	31	19.64	460.4	187	0	0	1	1	1	24.55	15.9	625.4	165	3.79	528.7	230.2	0	352.5	318.5	0.3	0	-12.28	16	15.6	16.5
225	20211111BS01	1	UU试验	18.57	4.31	199	0	-3	34	732.1	0	31	19.71	460.4	187	0	0	1	1	1	24.64	15.9	625.4	165	3.79	528.7	230.2	0	352.5	318.5	0.3	0	-12.32	16	15.6	16.5
226	20211111BS01	1	UU试验	18.65	4.32	199	0	-2	34	732.1	0	31	19.82	460.4	187	0	0	1	1	1	24.78	15.97	625.4	165	3.79	528.7	230.2	0	352.5	318.5	0.3	0	-12.39	16	15.6	16.5
227	20211111BS01	1	UU试验	18.73	4.33	199	0	-2	34	735.2	0	31	19.89	460.4	187	0	0	1	1	1	24.86	15.97	625.4	165	3.79	528.7	230.2	0	352.5	318.5	0.3	0	-12.43	16	15.6	16.5
228	20211111BS01	1	UU试验	18.82	4.34	199	0	-2	34	735.2	0	31	19.99	460.4	187	0	0	1	1	1	24.99	15.97	625.4	165	3.79	528.7	230.2	0	352.5	318.5	0.3	0	-12.5	16	15.6	16.5
229	20211111BS01	1	UU试验	18.9	4.35	199	0	-2	34	738.4	0	31	20.06	462.4	187	0	0	1	1	1	25.08	16.04	627.4	165	3.8	529.7	231.2	0	353.1	319.1	0.3	0	-12.54	16	15.6	16.5
230	20211111BS01	1	UU试验	18.98	4.36	199	0	-2	34	738.4	0	31	20.17	460.3	187	0	0	1	1	1	25.21	16.04	625.3	165	3.79	528.65	230.15	0	352.4	318.4	0.3	0	-12.61	16	15.6	16.5
231	20211111BS01	1	UU试验	19.07	4.37	199	0	-2	34	738.4	0	31	20.24	460.3	187	0	0	1	1	1	25.3	16.04	625.3	165	3.79	528.65	230.15	0	352.4	318.4	0.3	0	-12.65	16	15.6	16.5
232	20211111BS01	1	UU试验	19.15	4.38	199	0	-2	34	741.5	0	31	20.35	462.3	187	0	0	1	1	1	25.44	16.11	627.3	165	3.8	529.65	231.15	0	353.1	319.1	0.3	0	-12.72	16	15.6	16.5
233	20211111BS01	1	UU试验	19.23	4.39	199	0	-3	34	741.5	0	31	20.42	460.3	187	0	0	1	1	1	25.52	16.11	625.3	165	3.79	528.65	230.15	0	352.4	318.4	0.3	0	-12.76	16	15.6	16.5
234	20211111BS01	1	UU试验	19.32	4.4	199	0	-2	34	744.7	0	31	20.52	462.3	187	0	0	1	1	1	25.65	16.11	627.3	165	3.8	529.65	231.15	0	353.1	319.1	0.3	0	-12.83	16	15.6	16.5
248	20211111BS01	1	UU试验	20.48	4.53	199	0	-2	34	757.3	0	31	21.74	459.8	187	0	0	1	1	1	27.18	16.47	624.8	165	3.79	528.4	229.9	0	352.3	318.3	0.3	0	-13.59	16	15.6	16.5
249	20211111BS01	1	UU试验	20.57	4.54	199	0	-2	35	757.3	0	32.8	21.8	459.8	187	0	0	1	1	1	27.25	16.47	623.8	164	3.8	528.4	229.9	0	352.3	317.3	0.3	0	-13.63	16.1	15.6	16.5
250	20211111BS01	1	UU试验	20.65	4.54	200	0	-2	35	757.3	0	31	21.9	459.8	187	0	0	1	1	1	27.37	16.54	624.8	165	3.79	529.9	229.9	0	353.3	318.3	0.3	0	-13.69	16	15.6	16.5
251	20211111BS01	1	UU试验	20.73	4.55	199	0	-2	35	760.5	0	31	21.97	459.8	187	0	0	1	1	1	27.46	16.54	623.8	164	3.8	528.4	229.9	0	352.3	317.3	0.3	0	-13.73	16	15.6	16.5
252	20211111BS01	1	UU试验	20.82	4.56	199	0	-2	35	760.5	0	31	22.07	459.8	187	0	0	1	1	1	27.59	16.54	623.8	164	3.8	528.4	229.9	0	352.3	317.3	0.3	0	-13.8	16	15.6	16.5
253	20211111BS01	1	UU试验	20.9	4.57	199	0	-2	35	760.5	0	31	22.14	459.8	187	0	0	1	1	1	27.68	16.61	623.8	164	3.8	528.4	229.9	0	352.3	317.3	0.3	0	-13.84	16	15.6	16.5
254	20211111BS01	1	UU试验	20.98	4.58	199	0	-2	35	763.6	0	31	22.24	459.7	187	0	0	1	1	1	27.8	16.61	623.7	164	3.8	528.35	229.85	0	352.2	317.2	0.3	0	-13.9	16	15.6	16.5
255	20211111BS01	1	UU试验	21.07	4.59	199	0	-2	35	763.6	0	32.8	22.3	459.7	187	0	0	1	1	1	27.88	16.61	623.7	164	3.8	528.35	229.85	0	352.2	317.2	0.3	0	-13.94	16	15.6	16.5
256	20211111BS01	1	UU试验	21.15	4.6	199	0	-2	35	763.6	0	31	22.41	459.7	187	0	0	1	1	1	28.01	16.68	623.7	164	3.8	528.35	229.85	0	352.2	317.2	0.3	0	-14.01	16	15.5	16.5
257	20211111BS01	1	UU试验	21.23	4.61	199	0	-2	35	766.8	0	32.8	22.47	459.7	187	0	0	1	1	1	28.09	16.68	623.7	164	3.8	528.35	229.85	0	352.2	317.2	0.3	0	-14.05	16	15.6	16.5
258	20211111BS01	1	UU试验	21.32	4.62	199	0	-2	35	766.8	0	31	22.58	459.7	187	0	0	1	1	1	28.23	16.76	623.7	164	3.8	528.35	229.85	0	352.2	317.2	0.3	0	-14.12	16	15.6	16.5
259	20211111BS01	1	UU试验	21.4	4.63	199	0	-2	35	766.8	0	31	22.65	457.5	187	0	0	1	1	1	28.31	16.76	621.5	164	3.79	527.25	228.75	0	351.5	316.5	0.3	0	-14.16	16	15.5	16.5
260	20211111BS01	1	UU试验	21.48	4.64	199	0	-2	35	769.9	0	32.8	22.75	459.4	187	0	0	1	1	1	28.44	16.76	623.4	164	3.8	528.2	229.7	0	352.1	317.1	0.3	0	-14.22	16	15.6	16.5
274	20211111BS01	1	UU试验	22.65	4.76	199	0	-2	35	785.7	0	32.8	24.01	458.9	187	0	0	1	1	1	30.01	17.12	622.9	164	3.8	527.95	229.45	0	352	317	0.3	0	-15.01	16	15.6	16.5
275	20211111BS01	1	UU试验	22.73	4.77	199	0	-2	36	785.7	0	32.8	24.08	458.9	187	0	0	1	1	1	30.1	17.19	621.9	163	3.82	527.95	229.45	0	352	316	0.3	0	-15.05	16	15.6	16.5
276	20211111BS01	1	UU试验	22.82	4.78	199	0	-2	36	788.9	0	32.8	24.19	458.9	187	0	0	1	1	1	30.24	17.19	621.9	163	3.82	527.95	229.45	0	352	316	0.3	0	-15.12	16.1	15.6	16.5
277	20211111BS01	1	UU试验	22.9	4.79	199	0	-2	35	788.9	0	32.8	24.26	458.9	187	0	0	1	1	1	30.33	17.19	622.9	164	3.8	527.95	229.45	0	352	317	0.3	0	-15.17	16	15.5	16.4
278	20211111BS01	1	UU试验	22.98	4.79	199	0	-2	36	788.9	0	32.8	24.37	458.9	187	0	0	1	1	1	30.46	17.27	621.9	163	3.82	527.95	229.45	0	352	316	0.3	0	-15.23	16.1	15.6	16.5
279	20211111BS01	1	UU试验	23.07	4.8	199	0	-2	36	788.9	0	32.8	24.44	456.8	187	0	0	1	1	1	30.55	17.27	619.8	163	3.8	526.9	228.4	0	351.3	315.3	0.3	0	-15.28	16.1	15.6	16.5
280	20211111BS01	1	UU试验	23.15	4.81	199	0	-2	35	792	0	32.8	24.55	458.6	187	0	0	1	1	1	30.69	17.34	622.6	164	3.8	527.8	229.3	0	351.9	316.9	0.3	0	-15.35	16	15.5	16.5
281	20211111BS01	1	UU试验	23.23	4.82	200	0	-2	36	792	0	32.8	24.62	456.7	187	0	0	1	1	1	30.78	17.34	620.7	164	3.78	528.35	228.35	0	352.2	316.2	0.3	0	-15.39	16.1	15.6	16.5
282	20211111BS01	1	UU试验	23.32	4.83	199	0	-2	35	795.2	0	32.8	24.72	458.6	187	0	0	1	1	1	30.9	17.34	622.6	164	3.8	527.8	229.3	0	351.9	316.9	0.3	0	-15.45	16	15.5	16.5
283	20211111BS01	1	UU试验	23.4	4.84	199	0	-2	36	795.2	0	32.8	24.79	458.6	187	0	0	1	1	1	30.99	17.41	621.6	163	3.81	527.8	229.3	0	351.9	315.9	0.3	0	-15.5	16.1	15.6	16.5
284	20211111BS01	1	UU试验	23.48	4.85	199	0	-2	36	795.2	0	32.8	24.91	456.7	187	0	0	1	1	1	31.14	17.41	619.7	163	3.8	526.85	228.35	0	351.2	315.2	0.3	0	-15.57	16.1	15.6	16.5
285	20211111BS01	1	UU试验	23.57	4.85	199	0	-2	36	798.3	0	32.8	24.97	458.5	187	0	0	1	1	1	31.21	17.41	621.5	163	3.81	527.75	229.25	0	351.8	315.8	0.3	0	-15.61	16	15.5	16.5
286	20211111BS01	1	UU试验	23.65	4.86	200	0	-2	36	798.3	0	32.8	25.08	458.5	187	0	0	1	1	1	31.35	17.49	622.5	164	3.8	529.25	229.25	0	352.8	316.8	0.3	0	-15.68	16.1	15.6	16.5
300	20211111BS01	1	UU试验	24.82	4.98	199	0	-2	36	814.1	0	32.8	26.29	455.8	187	0	0	1	1	1	32.86	17.86	618.8	163	3.8	526.4	227.9	0	350.9	314.9	0.3	0	-16.43	16.1	15.6	16.5
301	20211111BS01	1	UU试验	24.9	4.99	199	0	-2	36	814.1	0	32.8	26.36	455.8	187	0	0	1	1	1	32.95	17.94	618.8	163	3.8	526.4	227.9	0	350.9	314.9	0.3	0	-16.48	16.1	15.6	16.5
302	20211111BS01	1	UU试验	24.98	5	200	0	-2	36	814.1	0	32.8	26.46	453.8	187	0	0	1	1	1	33.08	17.94	617.8	164	3.77	526.9	226.9	0	351.3	315.3	0.31	0	-16.54	16.1	15.6	16.5
303	20211111BS01	1	UU试验	25.07	5.01	199	0	-2	36	817.3	0	32.8	26.53	455.6	187	0	0	1	1	1	33.16	17.94	618.6	163	3.8	526.3	227.8	0	350.9	314.9	0.3	0	-16.58	16.1	15.6	16.5
304	20211111BS01	1	UU试验	25.15	5.01	200	0	-2	37	798.3	0	32.8	26.62	445	187	0	0	1	1	1	33.28	18.01	608	163	3.73	522.5	222.5	0	348.3	311.3	0.31	0	-16.64	16.1	15.6	16.5
