# Supplementary material for: Effect of freeze‒thaw cycles on root–Soil composite mechanical properties and slope stability
Source: PLoS One. 2024 Apr 25;19(4):e0302409. doi: 10.1371/journal.pone.0302409 (PMC11045164; doi:10.1371/journal.pone.0302409)
Supplement: S1 File — (ZIP) [file pone.0302409.s001.zip › Original data/original data/三轴/50kpa/50kpa excel表格/(D0G0,50kpa)20211022BS03_uu_1.xlsx]

## Sheet: _20211022BS03_uu_1
ID	GCID	SpecimenID	TstMode	TimeMin	Squareroot	WeiYa	wytb	FanYa1	KongYa	CR	fytb	TiBian	ZhouXWeiYi	Q1dQ3	TargetWY	TargetFY1	TargetZYLC	TargetStrainSpd	TargetSYWD	TargetZTWD	E1	TuArea	Q11	Q31	Q11cQ31	HalfQ1pQ3	HalfQ1dQ3	Saturation	HalfQ11pQ31	Q1	K0	Ev	Er	sywd	ttwd	ztwd
1	20211022BS03	1	UU试验	0	0	47	0	7	0	0	0	-5.5	0	6.6	36	0	0	1	1	1	0	12	0	0	0	0	0	0	0	0	0	0	0	30.4	28.7	30.6
2	20211022BS03	1	UU试验	0.07	0.26	47	0	-3	-9	12.8	0	-5.5	0	10.7	36	0	0	1	1	1	0	12	66.7	56	1.19	75.85	5.35	0	50.6	59.6	0.81	0	0	30.4	28.7	30.6
3	20211022BS03	1	UU试验	0.12	0.34	47	0	-3	-9	17.1	0	-5.5	0.04	14.3	36	0	0	1	1	1	0.05	12	70.3	56	1.26	77.65	7.15	0	51.8	60.8	0.77	0	-0.03	30.4	28.7	30.6
4	20211022BS03	1	UU试验	0.22	0.47	48	0	-3	-8	25.7	0	-5.5	0.15	21.4	36	0	0	1	1	1	0.19	12	77.4	56	1.38	82.7	10.7	0	55.1	63.1	0.69	0	-0.1	30.4	28.7	30.6
5	20211022BS03	1	UU试验	0.28	0.53	47	0	-3	-9	30.8	0	-5.5	0.23	25.7	36	0	0	1	1	1	0.29	12.06	81.7	56	1.46	83.35	12.85	0	55.6	64.6	0.65	0	-0.15	30.4	28.7	30.6
6	20211022BS03	1	UU试验	0.37	0.61	48	0	-3	-8	39.4	0	-5.5	0.34	32.7	36	0	0	1	1	1	0.43	12.06	88.7	56	1.58	88.35	16.35	0	58.9	66.9	0.59	0	-0.22	30.4	28.7	30.6
7	20211022BS03	1	UU试验	0.67	0.82	48	0	-3	-8	62.4	0	-5.5	0.68	51.7	36	0	0	1	1	1	0.85	12.12	107.7	56	1.92	97.85	25.85	0	65.2	73.2	0.48	0	-0.43	30.4	28.7	30.6
8	20211022BS03	1	UU试验	0.75	0.87	48	0	-3	-8	84.7	0	-5.5	0.76	69.9	36	0	0	1	1	1	0.95	12.12	125.9	56	2.25	106.95	34.95	0	71.3	79.3	0.41	0	-0.48	30.4	28.7	30.6
9	20211022BS03	1	UU试验	0.83	0.91	48	0	-3	-8	117.2	0	-5.5	0.89	96.7	36	0	0	1	1	1	1.11	12.12	152.7	56	2.73	120.35	48.35	0	80.2	88.2	0.33	0	-0.56	30.4	28.7	30.6
10	20211022BS03	1	UU试验	0.92	0.96	48	0	-3	-8	134.3	0	-5.5	0.97	110.8	36	0	0	1	1	1	1.21	12.12	166.8	56	2.98	127.4	55.4	0	84.9	92.9	0.3	0	-0.61	30.4	28.7	30.6
11	20211022BS03	1	UU试验	1	1	48	0	-3	-8	158.3	0	-5.5	1.09	130.6	36	0	0	1	1	1	1.36	12.19	186.6	56	3.33	137.3	65.3	0	91.5	99.5	0.27	0	-0.68	30.4	28.7	30.6
12	20211022BS03	1	UU试验	1.08	1.04	48	0	-3	-8	171.9	0	-5.5	1.17	141	36	0	0	1	1	1	1.46	12.19	197	56	3.52	142.5	70.5	0	95	103	0.25	0	-0.73	30.4	28.7	30.6
13	20211022BS03	1	UU试验	1.17	1.08	48	0	-3	-8	192.5	0	-5.5	1.3	157.9	36	0	0	1	1	1	1.63	12.19	213.9	56	3.82	150.95	78.95	0	100.6	108.6	0.23	0	-0.82	30.4	28.7	30.6
14	20211022BS03	1	UU试验	1.25	1.12	48	0	-3	-8	206.2	0	-5.5	1.38	169.2	36	0	0	1	1	1	1.73	12.19	225.2	56	4.02	156.6	84.6	0	104.4	112.4	0.22	0	-0.87	30.4	28.7	30.6
15	20211022BS03	1	UU试验	1.33	1.15	48	0	-3	-8	225	0	-5.5	1.5	184.6	36	0	0	1	1	1	1.88	12.25	240.6	56	4.3	164.3	92.3	0	109.5	117.5	0.21	0	-0.94	30.4	28.7	30.6
16	20211022BS03	1	UU试验	1.42	1.19	48	0	-3	-8	237.8	0	-5.5	1.58	194.1	36	0	0	1	1	1	1.98	12.25	250.1	56	4.47	169.05	97.05	0	112.7	120.7	0.2	0	-0.99	30.4	28.7	30.6
17	20211022BS03	1	UU试验	1.5	1.22	48	0	-3	-7	255.8	0	-5.5	1.7	208.8	36	0	0	1	1	1	2.13	12.25	263.8	55	4.8	176.4	104.4	0	117.6	124.6	0.19	0	-1.07	30.4	28.7	30.6
18	20211022BS03	1	UU试验	1.58	1.26	47	0	-3	-8	267.8	0	-5.5	1.77	218.6	36	0	0	1	1	1	2.21	12.25	273.6	55	4.97	179.8	109.3	0	119.9	127.9	0.18	0	-1.11	30.4	28.7	30.6
19	20211022BS03	1	UU试验	1.67	1.29	48	0	-3	-7	284.9	0	-5.5	1.89	232.6	36	0	0	1	1	1	2.36	12.31	287.6	55	5.23	188.3	116.3	0	125.5	132.5	0.17	0	-1.18	30.4	28.7	30.6
20	20211022BS03	1	UU试验	1.75	1.32	48	0	-3	-7	296	0	-5.5	1.97	240.5	36	0	0	1	1	1	2.46	12.31	295.5	55	5.37	192.25	120.25	0	128.2	135.2	0.17	0	-1.23	30.4	28.7	30.6
21	20211022BS03	1	UU试验	1.83	1.35	48	0	-3	-7	312.2	0	-5.5	2.08	253.6	36	0	0	1	1	1	2.6	12.31	308.6	55	5.61	198.8	126.8	0	132.5	139.5	0.16	0	-1.3	30.4	28.7	30.6
22	20211022BS03	1	UU试验	1.92	1.38	48	0	-3	-7	321.6	0	-5.5	2.16	261.3	36	0	0	1	1	1	2.7	12.31	316.3	55	5.75	202.65	130.65	0	135.1	142.1	0.16	0	-1.35	30.4	28.7	30.6
23	20211022BS03	1	UU试验	2	1.41	48	0	-3	-7	336.2	0	-3.6	2.28	273.1	36	0	0	1	1	1	2.85	12.37	328.1	55	5.97	208.55	136.55	0	139	146	0.15	0	-1.43	30.4	28.7	30.6
24	20211022BS03	1	UU试验	2.08	1.44	48	0	-3	-7	345.6	0	-5.5	2.36	279.4	36	0	0	1	1	1	2.95	12.37	334.4	55	6.08	211.7	139.7	0	141.1	148.1	0.15	0	-1.48	30.4	28.6	30.5
25	20211022BS03	1	UU试验	2.17	1.47	48	0	-3	-7	358.4	0	-3.6	2.47	289.7	36	0	0	1	1	1	3.09	12.37	344.7	55	6.27	216.85	144.85	0	144.6	151.6	0.14	0	-1.55	30.4	28.6	30.6
26	20211022BS03	1	UU试验	2.25	1.5	48	0	-3	-7	367	0	-3.6	2.55	296.7	36	0	0	1	1	1	3.19	12.37	351.7	55	6.39	220.35	148.35	0	146.9	153.9	0.14	0	-1.6	30.4	28.6	30.5
27	20211022BS03	1	UU试验	2.33	1.53	48	0	-3	-7	379	0	-3.6	2.67	306.4	36	0	0	1	1	1	3.34	12.43	361.4	55	6.57	225.2	153.2	0	150.1	157.1	0.14	0	-1.67	30.4	28.6	30.5
28	20211022BS03	1	UU试验	2.42	1.55	48	0	-3	-7	385.8	0	-3.6	2.74	310.4	36	0	0	1	1	1	3.43	12.43	365.4	55	6.64	227.2	155.2	0	151.5	158.5	0.13	0	-1.72	30.4	28.6	30.5
29	20211022BS03	1	UU试验	2.5	1.58	48	0	-3	-7	396.9	0	-3.6	2.86	319.3	36	0	0	1	1	1	3.58	12.43	374.3	55	6.81	231.65	159.65	0	154.4	161.4	0.13	0	-1.79	30.4	28.6	30.5
30	20211022BS03	1	UU试验	2.58	1.61	48	0	-3	-7	404.6	0	-3.6	2.94	325.5	36	0	0	1	1	1	3.68	12.43	380.5	55	6.92	234.75	162.75	0	156.5	163.5	0.13	0	-1.84	30.4	28.6	30.5
31	20211022BS03	1	UU试验	2.67	1.63	48	0	-3	-7	414	0	-3.6	3.05	333.1	36	0	0	1	1	1	3.81	12.5	388.1	55	7.06	238.55	166.55	0	159	166	0.13	0	-1.91	30.4	28.6	30.5
32	20211022BS03	1	UU试验	2.75	1.66	48	0	-3	-7	420	0	-3.6	3.13	336	36	0	0	1	1	1	3.91	12.5	391	55	7.11	240	168	0	160	167	0.13	0	-1.96	30.4	28.6	30.5
33	20211022BS03	1	UU试验	2.83	1.68	48	0	-3	-7	427.7	0	-3.6	3.25	342.2	36	0	0	1	1	1	4.06	12.5	397.2	55	7.22	243.1	171.1	0	162.1	169.1	0.12	0	-2.03	30.4	28.6	30.5
34	20211022BS03	1	UU试验	2.92	1.71	48	0	-3	-7	432.9	0	-3.6	3.32	346.3	36	0	0	1	1	1	4.15	12.5	401.3	55	7.3	245.15	173.15	0	163.4	170.4	0.12	0	-2.08	30.4	28.6	30.5
35	20211022BS03	1	UU试验	3	1.73	48	0	-3	-7	440.6	0	-3.6	3.43	352.5	36	0	0	1	1	1	4.29	12.56	407.5	55	7.41	248.25	176.25	0	165.5	172.5	0.12	0	-2.15	30.4	28.6	30.5
36	20211022BS03	1	UU试验	3.08	1.76	48	0	-3	-7	445.7	0	-3.6	3.51	354.9	36	0	0	1	1	1	4.39	12.56	409.9	55	7.45	249.45	177.45	0	166.3	173.3	0.12	0	-2.2	30.4	28.6	30.5
37	20211022BS03	1	UU试验	3.17	1.78	48	0	-3	-7	452.5	0	-3.6	3.62	360.3	36	0	0	1	1	1	4.53	12.56	415.3	55	7.55	252.15	180.15	0	168.1	175.1	0.12	0	-2.27	30.4	28.6	30.5
38	20211022BS03	1	UU试验	3.25	1.8	48	0	-3	-7	456.8	0	-3.6	3.69	363.7	36	0	0	1	1	1	4.61	12.56	418.7	55	7.61	253.85	181.85	0	169.2	176.2	0.12	0	-2.31	30.4	28.6	30.5
39	20211022BS03	1	UU试验	3.33	1.83	49	0	-3	-7	463.6	0	-3.6	3.8	369.1	36	0	0	1	1	1	4.75	12.62	425.1	56	7.59	258.05	184.55	0	172	179	0.12	0	-2.38	30.4	28.6	30.5
40	20211022BS03	1	UU试验	3.42	1.85	48	0	-3	-7	467.1	0	-3.6	3.87	370.1	36	0	0	1	1	1	4.84	12.62	425.1	55	7.73	257.05	185.05	0	171.4	178.4	0.11	0	-2.42	30.4	28.6	30.5
41	20211022BS03	1	UU试验	3.5	1.87	48	0	-3	-7	472.2	0	-3.6	3.98	374.2	36	0	0	1	1	1	4.97	12.62	429.2	55	7.8	259.1	187.1	0	172.7	179.7	0.11	0	-2.49	30.4	28.6	30.5
42	20211022BS03	1	UU试验	3.58	1.89	48	0	-3	-7	476.5	0	-3.6	4.05	377.6	36	0	0	1	1	1	5.06	12.62	432.6	55	7.87	260.8	188.8	0	173.9	180.9	0.11	0	-2.53	30.4	28.6	30.5
43	20211022BS03	1	UU试验	3.67	1.91	48	0	-3	-7	481.6	0	-3.6	4.15	381.6	36	0	0	1	1	1	5.19	12.69	436.6	55	7.94	262.8	190.8	0	175.2	182.2	0.11	0	-2.6	30.4	28.6	30.5
44	20211022BS03	1	UU试验	3.75	1.94	48	0	-3	-6	485.9	0	-3.6	4.23	382.9	36	0	0	1	1	1	5.29	12.69	436.9	54	8.09	263.45	191.45	0	175.6	181.6	0.11	0	-2.65	30.4	28.6	30.5
45	20211022BS03	1	UU试验	3.83	1.96	48	0	-3	-7	491	0	-3.6	4.33	386.9	36	0	0	1	1	1	5.41	12.69	441.9	55	8.03	265.45	193.45	0	177	184	0.11	0	-2.71	30.4	28.6	30.5
46	20211022BS03	1	UU试验	3.92	1.98	48	0	-3	-6	493.6	0	-3.6	4.4	389	36	0	0	1	1	1	5.5	12.69	443	54	8.2	266.5	194.5	0	177.7	183.7	0.11	0	-2.75	30.4	28.6	30.5
47	20211022BS03	1	UU试验	4	2	49	0	-3	-6	497.9	0	-3.6	4.49	392.4	36	0	0	1	1	1	5.61	12.69	447.4	55	8.13	269.7	196.2	0	179.8	185.8	0.11	0	-2.81	30.4	28.6	30.5
48	20211022BS03	1	UU试验	4.08	2.02	48	0	-3	-7	501.3	0	-3.6	4.57	395	36	0	0	1	1	1	5.71	12.75	450	55	8.18	269.5	197.5	0	179.7	186.7	0.11	0	-2.86	30.3	28.6	30.5
49	20211022BS03	1	UU试验	4.17	2.04	48	0	-3	-6	504.7	0	-3.6	4.67	395.8	36	0	0	1	1	1	5.84	12.75	449.8	54	8.33	269.9	197.9	0	179.9	185.9	0.11	0	-2.92	30.3	28.6	30.5
50	20211022BS03	1	UU试验	4.25	2.06	48	0	-3	-6	506.4	0	-3.6	4.74	397.2	36	0	0	1	1	1	5.93	12.75	451.2	54	8.36	270.6	198.6	0	180.4	186.4	0.11	0	-2.97	30.4	28.6	30.5
51	20211022BS03	1	UU试验	4.33	2.08	48	0	-3	-7	510.7	0	-3.6	4.85	400.5	36	0	0	1	1	1	6.06	12.75	455.5	55	8.28	272.25	200.25	0	181.5	188.5	0.11	0	-3.03	30.4	28.6	30.5
52	20211022BS03	1	UU试验	4.42	2.1	49	0	-3	-6	513.3	0	-3.6	4.91	402.6	36	0	0	1	1	1	6.14	12.81	457.6	55	8.32	274.8	201.3	0	183.2	189.2	0.11	0	-3.07	30.4	28.6	30.5
53	20211022BS03	1	UU试验	4.5	2.12	48	0	-3	-7	518.4	0	-3.6	5.02	404.7	36	0	0	1	1	1	6.28	12.81	459.7	55	8.36	274.35	202.35	0	182.9	189.9	0.11	0	-3.14	30.4	28.6	30.6
54	20211022BS03	1	UU试验	4.58	2.14	49	0	-3	-6	521	0	-3.6	5.1	406.7	36	0	0	1	1	1	6.38	12.81	461.7	55	8.39	276.85	203.35	0	184.6	190.6	0.11	0	-3.19	30.4	28.6	30.5
55	20211022BS03	1	UU试验	4.67	2.16	48	0	-3	-6	524.4	0	-3.6	5.2	409.4	36	0	0	1	1	1	6.5	12.81	463.4	54	8.58	276.7	204.7	0	184.5	190.5	0.1	0	-3.25	30.4	28.7	30.5
56	20211022BS03	1	UU试验	4.75	2.18	48	0	-3	-7	527	0	-1.8	5.28	411.4	36	0	0	1	1	1	6.6	12.88	466.4	55	8.48	277.7	205.7	0	185.1	192.1	0.1	0	-3.3	30.4	28.7	30.6
57	20211022BS03	1	UU试验	4.83	2.2	48	0	-3	-6	530.4	0	-3.6	5.39	411.8	36	0	0	1	1	1	6.74	12.88	465.8	54	8.63	277.9	205.9	0	185.3	191.3	0.1	0	-3.37	30.4	28.6	30.6
58	20211022BS03	1	UU试验	4.92	2.22	48	0	-3	-6	532.1	0	-3.6	5.46	413.1	36	0	0	1	1	1	6.83	12.88	467.1	54	8.65	278.55	206.55	0	185.7	191.7	0.1	0	-3.42	30.4	28.6	30.5
59	20211022BS03	1	UU试验	5	2.24	48	0	-3	-6	535.5	0	-3.6	5.57	415.8	36	0	0	1	1	1	6.96	12.88	469.8	54	8.7	279.9	207.9	0	186.6	192.6	0.1	0	-3.48	30.4	28.6	30.6
60	20211022BS03	1	UU试验	5.08	2.25	48	0	-3	-6	538.1	0	-3.6	5.65	417.8	36	0	0	1	1	1	7.06	12.94	471.8	54	8.74	280.9	208.9	0	187.3	193.3	0.1	0	-3.53	30.4	28.7	30.6
61	20211022BS03	1	UU试验	5.17	2.27	48	0	-3	-7	541.5	0	-3.6	5.75	418.5	36	0	0	1	1	1	7.19	12.94	473.5	55	8.61	281.25	209.25	0	187.5	194.5	0.1	0	-3.6	30.3	28.6	30.5
62	20211022BS03	1	UU试验	5.25	2.29	49	0	-3	-6	543.2	0	-3.6	5.82	419.8	36	0	0	1	1	1	7.28	12.94	474.8	55	8.63	283.4	209.9	0	188.9	194.9	0.1	0	-3.64	30.4	28.6	30.4
63	20211022BS03	1	UU试验	5.33	2.31	49	0	-3	-6	545.8	0	-3.6	5.93	421.8	36	0	0	1	1	1	7.41	12.94	476.8	55	8.67	284.4	210.9	0	189.6	195.6	0.1	0	-3.71	30.3	28.6	30.5
64	20211022BS03	1	UU试验	5.42	2.33	49	0	-3	-6	548.3	0	-3.6	6.01	423.7	36	0	0	1	1	1	7.51	13	478.7	55	8.7	285.35	211.85	0	190.2	196.2	0.1	0	-3.76	30.3	28.5	30.4
65	20211022BS03	1	UU试验	5.5	2.35	48	0	-3	-6	551.8	0	-3.6	6.12	424.5	36	0	0	1	1	1	7.65	13	478.5	54	8.86	284.25	212.25	0	189.5	195.5	0.1	0	-3.83	30.3	28.6	30.4
66	20211022BS03	1	UU试验	5.58	2.36	48	0	-3	-6	554.3	0	-3.6	6.19	426.4	36	0	0	1	1	1	7.74	13	480.4	54	8.9	285.2	213.2	0	190.1	196.1	0.1	0	-3.87	30.3	28.5	30.4
67	20211022BS03	1	UU试验	5.67	2.38	48	0	-3	-6	557.7	0	-3.6	6.3	429	36	0	0	1	1	1	7.88	13	483	54	8.94	286.5	214.5	0	191	197	0.1	0	-3.94	30.3	28.5	30.4
68	20211022BS03	1	UU试验	5.75	2.4	49	0	-3	-6	560.3	0	-3.6	6.37	431	36	0	0	1	1	1	7.96	13.07	486	55	8.84	289	215.5	0	192.7	198.7	0.1	0	-3.98	30.3	28.5	30.4
69	20211022BS03	1	UU试验	5.83	2.42	49	0	-3	-6	563.7	0	-3.6	6.48	431.3	36	0	0	1	1	1	8.1	13.07	486.3	55	8.84	289.15	215.65	0	192.8	198.8	0.1	0	-4.05	30.3	28.5	30.4
70	20211022BS03	1	UU试验	5.92	2.43	49	0	-3	-6	566.3	0	-3.6	6.56	433.3	36	0	0	1	1	1	8.2	13.07	488.3	55	8.88	290.15	216.65	0	193.4	199.4	0.1	0	-4.1	30.3	28.5	30.4
71	20211022BS03	1	UU试验	6	2.45	49	0	-3	-6	569.7	0	-3.6	6.67	435.9	36	0	0	1	1	1	8.34	13.07	490.9	55	8.93	291.45	217.95	0	194.3	200.3	0.1	0	-4.17	30.3	28.5	30.4
72	20211022BS03	1	UU试验	6.08	2.47	49	0	-3	-6	572.3	0	-3.6	6.74	437.9	36	0	0	1	1	1	8.43	13.13	492.9	55	8.96	292.45	218.95	0	195	201	0.1	0	-4.22	30.3	28.5	30.4
73	20211022BS03	1	UU试验	6.17	2.48	48	0	-3	-6	573.1	0	-3.6	6.86	436.5	36	0	0	1	1	1	8.57	13.13	490.5	54	9.08	290.25	218.25	0	193.5	199.5	0.1	0	-4.29	30.3	28.5	30.4
74	20211022BS03	1	UU试验	6.25	2.5	48	0	-3	-6	575.7	0	-3.6	6.93	438.5	36	0	0	1	1	1	8.66	13.13	492.5	54	9.12	291.25	219.25	0	194.2	200.2	0.1	0	-4.33	30.3	28.5	30.4
75	20211022BS03	1	UU试验	6.33	2.52	48	0	-3	-6	578.3	0	-3.6	7.04	440.4	36	0	0	1	1	1	8.8	13.13	494.4	54	9.16	292.2	220.2	0	194.8	200.8	0.1	0	-4.4	30.3	28.5	30.4
76	20211022BS03	1	UU试验	6.42	2.53	49	0	-3	-6	580.8	0	-3.6	7.11	442.3	36	0	0	1	1	1	8.89	13.2	497.3	55	9.04	294.65	221.15	0	196.4	202.4	0.1	0	-4.45	30.3	28.5	30.4
77	20211022BS03	1	UU试验	6.5	2.55	49	0	-3	-6	584.3	0	-3.6	7.22	442.7	36	0	0	1	1	1	9.03	13.2	497.7	55	9.05	294.85	221.35	0	196.6	202.6	0.1	0	-4.52	30.3	28.5	30.4
78	20211022BS03	1	UU试验	6.58	2.57	49	0	-3	-6	586	0	-3.6	7.3	443.9	36	0	0	1	1	1	9.13	13.2	498.9	55	9.07	295.45	221.95	0	197	203	0.1	0	-4.57	30.3	28.5	30.4
79	20211022BS03	1	UU试验	6.67	2.58	49	0	-3	-6	589.4	0	-3.6	7.41	446.5	36	0	0	1	1	1	9.26	13.2	501.5	55	9.12	296.75	223.25	0	197.8	203.8	0.1	0	-4.63	30.3	28.5	30.4
80	20211022BS03	1	UU试验	6.75	2.6	48	0	-3	-6	591.1	0	-3.6	7.48	447.8	36	0	0	1	1	1	9.35	13.26	501.8	54	9.29	295.9	223.9	0	197.3	203.3	0.1	0	-4.68	30.3	28.5	30.4
81	20211022BS03	1	UU试验	6.83	2.61	48	0	-3	-6	594.5	0	-3.6	7.59	448.3	36	0	0	1	1	1	9.49	13.26	502.3	54	9.3	296.15	224.15	0	197.4	203.4	0.1	0	-4.75	30.3	28.5	30.4
82	20211022BS03	1	UU试验	6.92	2.63	49	0	-3	-6	597.1	0	-3.6	7.67	450.3	36	0	0	1	1	1	9.59	13.26	505.3	55	9.19	298.65	225.15	0	199.1	205.1	0.1	0	-4.8	30.3	28.5	30.4
83	20211022BS03	1	UU试验	7	2.65	48	0	-3	-6	600.5	0	-3.6	7.77	452.9	36	0	0	1	1	1	9.71	13.26	506.9	54	9.39	298.45	226.45	0	199	205	0.1	0	-4.86	30.3	28.5	30.4
84	20211022BS03	1	UU试验	7.08	2.66	48	0	-3	-6	603.1	0	-3.6	7.85	454.8	36	0	0	1	1	1	9.81	13.32	508.8	54	9.42	299.4	227.4	0	199.6	205.6	0.1	0	-4.91	30.2	28.5	30.4
85	20211022BS03	1	UU试验	7.17	2.68	49	0	-3	-6	606.5	0	-3.6	7.96	455.3	36	0	0	1	1	1	9.95	13.32	510.3	55	9.28	301.15	227.65	0	200.8	206.8	0.1	0	-4.97	30.2	28.5	30.4
86	20211022BS03	1	UU试验	7.25	2.69	49	0	-3	-6	608.2	0	-3.6	8.03	456.6	36	0	0	1	1	1	10.04	13.32	511.6	55	9.3	301.8	228.3	0	201.2	207.2	0.1	0	-5.02	30.2	28.5	30.4
87	20211022BS03	1	UU试验	7.33	2.71	49	0	-3	-6	610.8	0	-3.6	8.14	458.6	36	0	0	1	1	1	10.18	13.39	513.6	55	9.34	302.8	229.3	0	201.9	207.9	0.1	0	-5.09	30.2	28.5	30.4
88	20211022BS03	1	UU试验	7.42	2.72	49	0	-3	-6	612.5	0	-3.6	8.21	457.4	36	0	0	1	1	1	10.26	13.39	512.4	55	9.32	302.2	228.7	0	201.5	207.5	0.1	0	-5.13	30.2	28.5	30.4
89	20211022BS03	1	UU试验	7.5	2.74	49	0	-3	-6	615.1	0	-3.6	8.32	459.4	36	0	0	1	1	1	10.4	13.39	514.4	55	9.35	303.2	229.7	0	202.1	208.1	0.1	0	-5.2	30.2	28.5	30.3
90	20211022BS03	1	UU试验	7.58	2.75	49	0	-3	-6	616.8	0	-3.6	8.39	460.6	36	0	0	1	1	1	10.49	13.39	515.6	55	9.37	303.8	230.3	0	202.5	208.5	0.1	0	-5.25	30.2	28.5	30.4
91	20211022BS03	1	UU试验	7.67	2.77	48	0	-3	-6	618.5	0	-3.6	8.5	461.9	36	0	0	1	1	1	10.63	13.45	515.9	54	9.55	302.95	230.95	0	202	208	0.09	0	-5.32	30.2	28.5	30.3
92	20211022BS03	1	UU试验	7.75	2.78	49	0	-3	-6	620.2	0	-3.6	8.57	461.1	36	0	0	1	1	1	10.71	13.45	516.1	55	9.38	304.05	230.55	0	202.7	208.7	0.1	0	-5.36	30.2	28.5	30.3
93	20211022BS03	1	UU试验	7.83	2.8	49	0	-3	-6	622.8	0	-3.6	8.67	463	36	0	0	1	1	1	10.84	13.45	518	55	9.42	305	231.5	0	203.3	209.3	0.1	0	-5.42	30.2	28.5	30.3
94	20211022BS03	1	UU试验	7.92	2.81	49	0	-3	-6	624.5	0	-3.6	8.74	464.3	36	0	0	1	1	1	10.93	13.45	519.3	55	9.44	305.65	232.15	0	203.8	209.8	0.1	0	-5.47	30.2	28.5	30.3
95	20211022BS03	1	UU试验	8	2.83	49	0	-3	-6	627	0	-3.6	8.85	466.2	36	0	0	1	1	1	11.06	13.52	521.2	55	9.48	306.6	233.1	0	204.4	210.4	0.1	0	-5.53	30.2	28.5	30.3
96	20211022BS03	1	UU试验	8.08	2.84	49	0	-3	-6	627.9	0	-3.6	8.92	464.4	36	0	0	1	1	1	11.15	13.52	519.4	55	9.44	305.7	232.2	0	203.8	209.8	0.1	0	-5.58	30.2	28.5	30.3
97	20211022BS03	1	UU试验	8.17	2.86	48	0	-3	-6	630.5	0	-3.6	9.02	466.3	36	0	0	1	1	1	11.28	13.52	520.3	54	9.64	305.15	233.15	0	203.4	209.4	0.09	0	-5.64	30.2	28.5	30.3
98	20211022BS03	1	UU试验	8.25	2.87	49	0	-3	-6	631.3	0	-3.6	9.08	466.9	36	0	0	1	1	1	11.35	13.52	521.9	55	9.49	306.95	233.45	0	204.6	210.6	0.09	0	-5.68	30.2	28.5	30.3
99	20211022BS03	1	UU试验	8.33	2.89	49	0	-3	-6	633	0	-3.6	9.18	468.2	36	0	0	1	1	1	11.48	13.58	523.2	55	9.51	307.6	234.1	0	205.1	211.1	0.09	0	-5.74	30.2	28.4	30.3
100	20211022BS03	1	UU试验	8.42	2.9	49	0	-3	-6	634.7	0	-3.6	9.25	467.4	36	0	0	1	1	1	11.56	13.58	522.4	55	9.5	307.2	233.7	0	204.8	210.8	0.09	0	-5.78	30.2	28.4	30.3
101	20211022BS03	1	UU试验	8.5	2.92	49	0	-3	-6	636.4	0	-3.6	9.35	468.6	36	0	0	1	1	1	11.69	13.58	523.6	55	9.52	307.8	234.3	0	205.2	211.2	0.09	0	-5.85	30.2	28.4	30.3
102	20211022BS03	1	UU试验	8.58	2.93	49	0	-3	-6	638.2	0	-3.6	9.41	470	36	0	0	1	1	1	11.76	13.58	525	55	9.55	308.5	235	0	205.7	211.7	0.09	0	-5.88	30.2	28.4	30.3
103	20211022BS03	1	UU试验	8.67	2.94	49	0	-3	-6	639.9	0	-3.6	9.51	471.2	36	0	0	1	1	1	11.89	13.65	526.2	55	9.57	309.1	235.6	0	206.1	212.1	0.09	0	-5.95	30.2	28.4	30.3
104	20211022BS03	1	UU试验	8.75	2.96	49	0	-3	-6	640.7	0	-3.6	9.58	469.4	36	0	0	1	1	1	11.98	13.65	524.4	55	9.53	308.2	234.7	0	205.5	211.5	0.09	0	-5.99	30.2	28.4	30.3
105	20211022BS03	1	UU试验	8.83	2.97	48	0	-3	-6	641.6	0	-3.6	9.68	470	36	0	0	1	1	1	12.1	13.65	524	54	9.7	307	235	0	204.7	210.7	0.09	0	-6.05	30.2	28.4	30.3
106	20211022BS03	1	UU试验	8.92	2.99	49	0	-3	-6	643.3	0	-3.6	9.74	471.3	36	0	0	1	1	1	12.18	13.65	526.3	55	9.57	309.15	235.65	0	206.1	212.1	0.09	0	-6.09	30.2	28.4	30.3
107	20211022BS03	1	UU试验	9	3	49	0	-3	-6	645	0	-3.6	9.84	472.5	36	0	0	1	1	1	12.3	13.72	527.5	55	9.59	309.75	236.25	0	206.5	212.5	0.09	0	-6.15	30.2	28.4	30.3
108	20211022BS03	1	UU试验	9.08	3.01	49	0	-3	-6	646.7	0	-3.6	9.91	471.4	36	0	0	1	1	1	12.39	13.72	526.4	55	9.57	309.2	235.7	0	206.1	212.1	0.09	0	-6.2	30.2	28.4	30.3
109	20211022BS03	1	UU试验	9.17	3.03	49	0	-3	-6	648.4	0	-3.6	10.01	472.6	36	0	0	1	1	1	12.51	13.72	527.6	55	9.59	309.8	236.3	0	206.5	212.5	0.09	0	-6.26	30.2	28.4	30.3
110	20211022BS03	1	UU试验	9.25	3.04	49	0	-3	-6	649.3	0	-3.6	10.08	473.3	36	0	0	1	1	1	12.6	13.72	528.3	55	9.61	310.15	236.65	0	206.8	212.8	0.09	0	-6.3	30.2	28.4	30.3
111	20211022BS03	1	UU试验	9.33	3.06	49	0	-3	-6	651	0	-3.6	10.19	474.5	36	0	0	1	1	1	12.74	13.78	529.5	55	9.63	310.75	237.25	0	207.2	213.2	0.09	0	-6.37	30.2	28.4	30.3
112	20211022BS03	1	UU试验	9.42	3.07	48	0	-3	-6	651.8	0	-3.6	10.26	473	36	0	0	1	1	1	12.83	13.78	527	54	9.76	308.5	236.5	0	205.7	211.7	0.09	0	-6.42	30.2	28.4	30.3
113	20211022BS03	1	UU试验	9.5	3.08	48	0	-3	-6	652.7	0	-3.6	10.36	473.7	36	0	0	1	1	1	12.95	13.78	527.7	54	9.77	308.85	236.85	0	205.9	211.9	0.09	0	-6.48	30.2	28.4	30.3
114	20211022BS03	1	UU试验	9.58	3.1	49	0	-3	-6	653.6	0	-3.6	10.44	474.3	36	0	0	1	1	1	13.05	13.78	529.3	55	9.62	310.65	237.15	0	207.1	213.1	0.09	0	-6.53	30.2	28.4	30.3
115	20211022BS03	1	UU试验	9.67	3.11	49	0	-3	-6	655.3	0	-3.6	10.54	475.5	36	0	0	1	1	1	13.18	13.85	530.5	55	9.65	311.25	237.75	0	207.5	213.5	0.09	0	-6.59	30.2	28.4	30.3
116	20211022BS03	1	UU试验	9.75	3.12	49	0	-3	-6	657	0	-3.6	10.61	474.4	36	0	0	1	1	1	13.26	13.85	529.4	55	9.63	310.7	237.2	0	207.1	213.1	0.09	0	-6.63	30.1	28.4	30.2
117	20211022BS03	1	UU试验	9.83	3.14	49	0	-3	-6	658.7	0	-3.6	10.72	475.6	36	0	0	1	1	1	13.4	13.85	530.6	55	9.65	311.3	237.8	0	207.5	213.5	0.09	0	-6.7	30.2	28.4	30.3
118	20211022BS03	1	UU试验	9.92	3.15	49	0	-3	-6	659.5	0	-3.6	10.79	476.2	36	0	0	1	1	1	13.49	13.85	531.2	55	9.66	311.6	238.1	0	207.7	213.7	0.09	0	-6.75	30.1	28.4	30.2
119	20211022BS03	1	UU试验	10	3.16	49	0	-3	-6	661.3	0	-3.6	10.9	477.5	36	0	0	1	1	1	13.63	13.91	532.5	55	9.68	312.25	238.75	0	208.2	214.2	0.09	0	-6.82	30.1	28.4	30.2
120	20211022BS03	1	UU试验	10.08	3.18	49	0	-3	-6	662.1	0	-3.6	10.97	476	36	0	0	1	1	1	13.71	13.91	531	55	9.65	311.5	238	0	207.7	213.7	0.09	0	-6.86	30.1	28.4	30.2
121	20211022BS03	1	UU试验	10.17	3.19	48	0	-3	-6	663.8	0	-3.6	11.07	477.2	36	0	0	1	1	1	13.84	13.91	531.2	54	9.84	310.6	238.6	0	207.1	213.1	0.09	0	-6.92	30.1	28.4	30.2
122	20211022BS03	1	UU试验	10.25	3.2	49	0	-3	-6	664.7	0	-3.6	11.14	477.9	36	0	0	1	1	1	13.93	13.91	532.9	55	9.69	312.45	238.95	0	208.3	214.3	0.09	0	-6.97	30.1	28.4	30.2
123	20211022BS03	1	UU试验	10.33	3.21	49	0	-3	-6	666.4	0	-3.6	11.25	479.1	36	0	0	1	1	1	14.06	13.98	534.1	55	9.71	313.05	239.55	0	208.7	214.7	0.09	0	-7.03	30.1	28.4	30.2
124	20211022BS03	1	UU试验	10.42	3.23	49	0	-3	-6	668.1	0	-3.6	11.32	477.9	36	0	0	1	1	1	14.15	13.98	532.9	55	9.69	312.45	238.95	0	208.3	214.3	0.09	0	-7.08	30.1	28.4	30.2
125	20211022BS03	1	UU试验	10.5	3.24	49	0	-3	-6	670.7	0	-3.6	11.43	479.8	36	0	0	1	1	1	14.29	13.98	534.8	55	9.72	313.4	239.9	0	208.9	214.9	0.09	0	-7.15	30.1	28.4	30.2
126	20211022BS03	1	UU试验	10.58	3.25	49	0	-3	-6	672.4	0	-3.6	11.5	481	36	0	0	1	1	1	14.38	14.05	536	55	9.75	314	240.5	0	209.3	215.3	0.09	0	-7.19	30.1	28.4	30.2
127	20211022BS03	1	UU试验	10.67	3.27	49	0	-3	-6	674.1	0	-3.6	11.61	479.8	36	0	0	1	1	1	14.51	14.05	534.8	55	9.72	313.4	239.9	0	208.9	214.9	0.09	0	-7.26	30.1	28.4	30.2
128	20211022BS03	1	UU试验	10.75	3.28	49	0	-3	-6	674.1	0	-3.6	11.69	479.8	36	0	0	1	1	1	14.61	14.05	534.8	55	9.72	313.4	239.9	0	208.9	214.9	0.09	0	-7.31	30.1	28.4	30.2
129	20211022BS03	1	UU试验	10.83	3.29	49	0	-3	-6	675.8	0	-3.6	11.79	481	36	0	0	1	1	1	14.74	14.05	536	55	9.75	314	240.5	0	209.3	215.3	0.09	0	-7.37	30.1	28.4	30.2
130	20211022BS03	1	UU试验	10.92	3.3	49	0	-3	-6	676.7	0	-3.6	11.86	481.6	36	0	0	1	1	1	14.83	14.11	536.6	55	9.76	314.3	240.8	0	209.5	215.5	0.09	0	-7.42	30.1	28.4	30.2
131	20211022BS03	1	UU试验	11	3.32	49	0	-3	-6	678.4	0	-3.6	11.97	480.8	36	0	0	1	1	1	14.96	14.11	535.8	55	9.74	313.9	240.4	0	209.3	215.3	0.09	0	-7.48	30.1	28.4	30.2
132	20211022BS03	1	UU试验	11.08	3.33	49	0	-3	-6	679.2	0	-3.6	12.04	481.4	36	0	0	1	1	1	15.05	14.11	536.4	55	9.75	314.2	240.7	0	209.5	215.5	0.09	0	-7.53	30.1	28.4	30.2
133	20211022BS03	1	UU试验	11.17	3.34	49	0	-3	-6	681.8	0	-3.6	12.15	483.2	36	0	0	1	1	1	15.19	14.18	538.2	55	9.79	315.1	241.6	0	210.1	216.1	0.09	0	-7.6	30.1	28.4	30.2
134	20211022BS03	1	UU试验	11.25	3.35	49	0	-3	-6	681.8	0	-3.6	12.22	480.8	36	0	0	1	1	1	15.28	14.18	535.8	55	9.74	313.9	240.4	0	209.3	215.3	0.09	0	-7.64	30.1	28.4	30.2
135	20211022BS03	1	UU试验	11.33	3.37	49	0	-3	-6	683.5	0	-3.6	12.33	482	36	0	0	1	1	1	15.41	14.18	537	55	9.76	314.5	241	0	209.7	215.7	0.09	0	-7.71	30.1	28.4	30.2
136	20211022BS03	1	UU试验	11.42	3.38	49	0	-3	-6	685.2	0	-3.6	12.4	483.2	36	0	0	1	1	1	15.5	14.18	538.2	55	9.79	315.1	241.6	0	210.1	216.1	0.09	0	-7.75	30.1	28.4	30.2
137	20211022BS03	1	UU试验	11.5	3.39	49	0	-3	-6	686.9	0	-3.6	12.51	484.4	36	0	0	1	1	1	15.64	14.25	539.4	55	9.81	315.7	242.2	0	210.5	216.5	0.09	0	-7.82	30.1	28.4	30.2
138	20211022BS03	1	UU试验	11.58	3.4	49	0	-3	-6	687.8	0	-3.6	12.59	482.7	36	0	0	1	1	1	15.74	14.25	537.7	55	9.78	314.85	241.35	0	209.9	215.9	0.09	0	-7.87	30.1	28.4	30.2
139	20211022BS03	1	UU试验	11.67	3.42	49	0	-3	-6	688.6	0	-3.6	12.69	483.2	36	0	0	1	1	1	15.86	14.25	538.2	55	9.79	315.1	241.6	0	210.1	216.1	0.09	0	-7.93	30.1	28.4	30.2
140	20211022BS03	1	UU试验	11.75	3.43	49	0	-3	-6	690.3	0	-3.6	12.77	484.4	36	0	0	1	1	1	15.96	14.31	539.4	55	9.81	315.7	242.2	0	210.5	216.5	0.09	0	-7.98	30.1	28.3	30.2
141	20211022BS03	1	UU试验	11.83	3.44	49	0	-3	-6	692.1	0	-3.6	12.87	483.6	36	0	0	1	1	1	16.09	14.31	538.6	55	9.79	315.3	241.8	0	210.2	216.2	0.09	0	-8.05	30.1	28.3	30.2
142	20211022BS03	1	UU试验	11.92	3.45	49	0	-3	-6	692.9	0	-3.6	12.94	484.2	36	0	0	1	1	1	16.18	14.31	539.2	55	9.8	315.6	242.1	0	210.4	216.4	0.09	0	-8.09	30.1	28.3	30.2
143	20211022BS03	1	UU试验	12	3.46	49	0	-3	-6	694.6	0	-3.6	13.05	485.4	36	0	0	1	1	1	16.31	14.31	540.4	55	9.83	316.2	242.7	0	210.8	216.8	0.09	0	-8.16	30.1	28.3	30.2
144	20211022BS03	1	UU试验	12.08	3.48	49	0	-3	-6	697.2	0	-3.6	13.12	487.2	36	0	0	1	1	1	16.4	14.38	542.2	55	9.86	317.1	243.6	0	211.4	217.4	0.09	0	-8.2	30.1	28.3	30.2
145	20211022BS03	1	UU试验	12.17	3.49	49	0	-3	-6	698	0	-3.6	13.23	485.4	36	0	0	1	1	1	16.54	14.38	540.4	55	9.83	316.2	242.7	0	210.8	216.8	0.09	0	-8.27	30.1	28.3	30.2
146	20211022BS03	1	UU试验	12.25	3.5	49	0	-3	-6	698.9	0	-3.6	13.3	486	36	0	0	1	1	1	16.63	14.38	541	55	9.84	316.5	243	0	211	217	0.09	0	-8.32	30.1	28.3	30.2
147	20211022BS03	1	UU试验	12.33	3.51	49	0	-3	-6	699.7	0	-3.6	13.41	486.6	36	0	0	1	1	1	16.76	14.45	541.6	55	9.85	316.8	243.3	0	211.2	217.2	0.09	0	-8.38	30.1	28.3	30.2
148	20211022BS03	1	UU试验	12.42	3.52	49	0	-3	-6	700.6	0	-3.6	13.48	484.8	36	0	0	1	1	1	16.85	14.45	539.8	55	9.81	315.9	242.4	0	210.6	216.6	0.09	0	-8.43	30.1	28.3	30.2
149	20211022BS03	1	UU试验	12.5	3.54	49	0	-3	-6	703.2	0	-3.6	13.58	486.6	36	0	0	1	1	1	16.98	14.45	541.6	55	9.85	316.8	243.3	0	211.2	217.2	0.09	0	-8.49	30.1	28.3	30.2
150	20211022BS03	1	UU试验	12.58	3.55	49	0	-3	-6	704	0	-3.6	13.65	487.2	36	0	0	1	1	1	17.06	14.45	542.2	55	9.86	317.1	243.6	0	211.4	217.4	0.09	0	-8.53	30.1	28.3	30.1
151	20211022BS03	1	UU试验	12.67	3.56	49	0	-3	-6	705.7	0	-3.6	13.75	488.4	36	0	0	1	1	1	17.19	14.51	543.4	55	9.88	317.7	244.2	0	211.8	217.8	0.09	0	-8.6	30	28.3	30.1
152	20211022BS03	1	UU试验	12.75	3.57	49	0	-3	-6	706.6	0	-3.6	13.82	487	36	0	0	1	1	1	17.27	14.51	542	55	9.85	317	243.5	0	211.3	217.3	0.09	0	-8.64	30	28.3	30.1
153	20211022BS03	1	UU试验	12.83	3.58	49	0	-3	-6	708.3	0	-3.6	13.92	488.1	36	0	0	1	1	1	17.4	14.51	543.1	55	9.87	317.55	244.05	0	211.7	217.7	0.09	0	-8.7	30	28.3	30.1
154	20211022BS03	1	UU试验	12.92	3.59	49	0	-3	-6	708.3	0	-3.6	13.99	488.1	36	0	0	1	1	1	17.49	14.51	543.1	55	9.87	317.55	244.05	0	211.7	217.7	0.09	0	-8.74	30	28.3	30.1
155	20211022BS03	1	UU试验	13	3.61	49	0	-3	-6	710	0	-3.6	14.09	489.3	36	0	0	1	1	1	17.61	14.58	544.3	55	9.9	318.15	244.65	0	212.1	218.1	0.09	0	-8.81	30	28.3	30.1
156	20211022BS03	1	UU试验	13.08	3.62	49	0	-3	-6	710.9	0	-3.6	14.16	487.6	36	0	0	1	1	1	17.7	14.58	542.6	55	9.87	317.3	243.8	0	211.5	217.5	0.09	0	-8.85	30	28.3	30.1
157	20211022BS03	1	UU试验	13.17	3.63	49	0	-3	-6	711.7	0	-3.6	14.25	488.1	36	0	0	1	1	1	17.81	14.58	543.1	55	9.87	317.55	244.05	0	211.7	217.7	0.09	0	-8.91	30	28.3	30.1
158	20211022BS03	1	UU试验	13.25	3.64	49	0	-3	-6	712.6	0	-3.6	14.32	488.8	36	0	0	1	1	1	17.9	14.65	543.8	55	9.89	317.9	244.4	0	211.9	217.9	0.09	0	-8.95	30	28.3	30.1
159	20211022BS03	1	UU试验	13.33	3.65	49	0	-3	-6	714.3	0	-3.6	14.42	487.6	36	0	0	1	1	1	18.02	14.65	542.6	55	9.87	317.3	243.8	0	211.5	217.5	0.09	0	-9.01	30	28.3	30.1
160	20211022BS03	1	UU试验	13.42	3.66	49	0	-3	-6	714.3	0	-3.6	14.48	487.6	36	0	0	1	1	1	18.1	14.65	542.6	55	9.87	317.3	243.8	0	211.5	217.5	0.09	0	-9.05	30	28.3	30.1
161	20211022BS03	1	UU试验	13.5	3.67	49	0	-3	-6	716	0	-3.6	14.58	488.7	36	0	0	1	1	1	18.23	14.65	543.7	55	9.89	317.85	244.35	0	211.9	217.9	0.09	0	-9.12	30	28.3	30.1
162	20211022BS03	1	UU试验	13.58	3.69	49	0	-3	-6	716	0	-3.6	14.65	488.7	36	0	0	1	1	1	18.31	14.72	543.7	55	9.89	317.85	244.35	0	211.9	217.9	0.09	0	-9.16	30	28.3	30.1
163	20211022BS03	1	UU试验	13.67	3.7	49	0	-3	-6	717.7	0	-3.6	14.75	487.6	36	0	0	1	1	1	18.44	14.72	542.6	55	9.87	317.3	243.8	0	211.5	217.5	0.09	0	-9.22	30	28.3	30.1
164	20211022BS03	1	UU试验	13.75	3.71	49	0	-3	-6	719.4	0	-3.6	14.81	488.7	36	0	0	1	1	1	18.51	14.72	543.7	55	9.89	317.85	244.35	0	211.9	217.9	0.09	0	-9.26	30	28.3	30.1
165	20211022BS03	1	UU试验	13.83	3.72	49	0	-3	-6	717.7	0	-3.6	14.92	487.6	36	0	0	1	1	1	18.65	14.79	542.6	55	9.87	317.3	243.8	0	211.5	217.5	0.09	0	-9.32	30	28.3	30.1
166	20211022BS03	1	UU试验	13.92	3.73	49	0	-3	-6	718.6	0	-3.6	14.98	485.9	36	0	0	1	1	1	18.73	14.79	540.9	55	9.83	316.45	242.95	0	211	217	0.09	0	-9.37	30	28.3	30.1
167	20211022BS03	1	UU试验	14	3.74	49	0	-3	-6	720.3	0	-3.6	15.09	487	36	0	0	1	1	1	18.86	14.79	542	55	9.85	317	243.5	0	211.3	217.3	0.09	0	-9.43	30	28.3	30.1
168	20211022BS03	1	UU试验	14.08	3.75	49	0	-3	-6	721.1	0	-3.6	15.15	487.6	36	0	0	1	1	1	18.94	14.79	542.6	55	9.87	317.3	243.8	0	211.5	217.5	0.09	0	-9.47	30	28.3	30.1
169	20211022BS03	1	UU试验	14.17	3.76	49	0	-3	-6	721.1	0	-3.6	15.26	487.6	36	0	0	1	1	1	19.08	14.85	542.6	55	9.87	317.3	243.8	0	211.5	217.5	0.09	0	-9.54	30	28.3	30.1
170	20211022BS03	1	UU试验	14.25	3.77	49	0	-3	-6	722	0	-3.6	15.33	486.2	36	0	0	1	1	1	19.16	14.85	541.2	55	9.84	316.6	243.1	0	211.1	217.1	0.09	0	-9.58	30	28.3	30.1
171	20211022BS03	1	UU试验	14.33	3.79	49	0	-3	-6	722	0	-3.6	15.44	486.2	36	0	0	1	1	1	19.3	14.85	541.2	55	9.84	316.6	243.1	0	211.1	217.1	0.09	0	-9.65	30	28.3	30.1
172	20211022BS03	1	UU试验	14.42	3.8	49	0	-3	-6	723.7	0	-3.6	15.51	487.3	36	0	0	1	1	1	19.39	14.85	542.3	55	9.86	317.15	243.65	0	211.4	217.4	0.09	0	-9.7	30	28.3	30.1
173	20211022BS03	1	UU试验	14.5	3.81	49	0	-3	-6	724.6	0	-3.6	15.62	487.9	36	0	0	1	1	1	19.53	14.92	542.9	55	9.87	317.45	243.95	0	211.6	217.6	0.09	0	-9.77	30	28.3	30.1
174	20211022BS03	1	UU试验	14.58	3.82	49	0	-3	-6	724.6	0	-3.6	15.69	485.7	36	0	0	1	1	1	19.61	14.92	540.7	55	9.83	316.35	242.85	0	210.9	216.9	0.09	0	-9.81	30	28.3	30.1
175	20211022BS03	1	UU试验	14.67	3.83	49	0	-3	-6	727.1	0	-3.6	15.79	487.3	36	0	0	1	1	1	19.74	14.92	542.3	55	9.86	317.15	243.65	0	211.4	217.4	0.09	0	-9.87	30	28.3	30.1
176	20211022BS03	1	UU试验	14.75	3.84	49	0	-3	-6	727.1	0	-3.6	15.86	487.3	36	0	0	1	1	1	19.83	14.99	542.3	55	9.86	317.15	243.65	0	211.4	217.4	0.09	0	-9.91	30	28.3	30.1
177	20211022BS03	1	UU试验	14.83	3.85	49	0	-3	-6	728.8	0	-3.6	15.97	486.2	36	0	0	1	1	1	19.96	14.99	541.2	55	9.84	316.6	243.1	0	211.1	217.1	0.09	0	-9.98	30	28.3	30.1
178	20211022BS03	1	UU试验	14.92	3.86	49	0	-3	-6	728	0	-3.6	16.04	485.7	36	0	0	1	1	1	20.05	14.99	540.7	55	9.83	316.35	242.85	0	210.9	216.9	0.09	0	-10.03	30	28.3	30.1
179	20211022BS03	1	UU试验	15	3.87	50	0	-3	-6	728	0	-3.6	16.14	485.7	36	0	0	1	1	1	20.18	15.06	541.7	56	9.67	317.85	242.85	0	211.9	217.9	0.09	0	-10.09	30	28.3	30.1
180	20211022BS03	1	UU试验	15.08	3.88	49	0	-3	-6	728.8	0	-3.6	16.22	483.9	36	0	0	1	1	1	20.28	15.06	538.9	55	9.8	315.45	241.95	0	210.3	216.3	0.09	0	-10.14	30	28.3	30.1
181	20211022BS03	1	UU试验	15.17	3.89	49	0	-3	-6	728.8	0	-3.6	16.32	483.9	36	0	0	1	1	1	20.4	15.06	538.9	55	9.8	315.45	241.95	0	210.3	216.3	0.09	0	-10.2	30	28.3	30.1
182	20211022BS03	1	UU试验	15.25	3.91	49	0	-3	-6	729.7	0	-3.6	16.39	484.5	36	0	0	1	1	1	20.49	15.06	539.5	55	9.81	315.75	242.25	0	210.5	216.5	0.09	0	-10.24	30	28.3	30.1
183	20211022BS03	1	UU试验	15.33	3.92	50	0	-3	-6	731.4	0	-3.6	16.5	485.7	36	0	0	1	1	1	20.63	15.13	541.7	56	9.67	317.85	242.85	0	211.9	217.9	0.09	0	-10.32	30	28.3	30.1
184	20211022BS03	1	UU试验	15.42	3.93	50	0	-3	-6	733.1	0	-3.6	16.57	484.5	36	0	0	1	1	1	20.71	15.13	540.5	56	9.65	317.25	242.25	0	211.5	217.5	0.09	0	-10.36	30	28.3	30.1
185	20211022BS03	1	UU试验	15.5	3.94	49	0	-3	-6	734	0	-3.6	16.68	485.1	36	0	0	1	1	1	20.85	15.13	540.1	55	9.82	316.05	242.55	0	210.7	216.7	0.09	0	-10.43	30	28.3	30.1
186	20211022BS03	1	UU试验	15.58	3.95	49	0	-3	-6	734.8	0	-3.6	16.75	485.7	36	0	0	1	1	1	20.94	15.2	540.7	55	9.83	316.35	242.85	0	210.9	216.9	0.09	0	-10.47	29.9	28.2	30
187	20211022BS03	1	UU试验	15.67	3.96	49	0	-3	-6	736.5	0	-3.6	16.86	484.5	36	0	0	1	1	1	21.08	15.2	539.5	55	9.81	315.75	242.25	0	210.5	216.5	0.09	0	-10.54	29.9	28.2	30
188	20211022BS03	1	UU试验	15.75	3.97	49	0	-3	-6	736.5	0	-3.6	16.94	484.5	36	0	0	1	1	1	21.18	15.2	539.5	55	9.81	315.75	242.25	0	210.5	216.5	0.09	0	-10.59	29.9	28.2	30
189	20211022BS03	1	UU试验	15.83	3.98	49	0	-3	-6	738.2	0	-3.6	17.04	485.7	36	0	0	1	1	1	21.3	15.27	540.7	55	9.83	316.35	242.85	0	210.9	216.9	0.09	0	-10.65	29.9	28.2	30
190	20211022BS03	1	UU试验	15.92	3.99	49	0	-3	-6	740	0	-3.6	17.11	484.6	36	0	0	1	1	1	21.39	15.27	539.6	55	9.81	315.8	242.3	0	210.5	216.5	0.09	0	-10.7	29.9	28.2	30
191	20211022BS03	1	UU试验	16	4	49	0	-3	-6	739.1	0	-3.6	17.22	484	36	0	0	1	1	1	21.53	15.27	539	55	9.8	315.5	242	0	210.3	216.3	0.09	0	-10.77	29.9	28.2	30
192	20211022BS03	1	UU试验	16.08	4.01	49	0	-3	-6	739.1	0	-3.6	17.29	484	36	0	0	1	1	1	21.61	15.34	539	55	9.8	315.5	242	0	210.3	216.3	0.09	0	-10.81	29.9	28.2	30
193	20211022BS03	1	UU试验	16.17	4.02	49	0	-3	-6	740	0	-3.6	17.4	482.4	36	0	0	1	1	1	21.75	15.34	537.4	55	9.77	314.7	241.2	0	209.8	215.8	0.09	0	-10.88	29.9	28.2	30
194	20211022BS03	1	UU试验	16.25	4.03	49	0	-3	-6	741.7	0	-3.6	17.47	483.5	36	0	0	1	1	1	21.84	15.34	538.5	55	9.79	315.25	241.75	0	210.2	216.2	0.09	0	-10.92	29.9	28.2	30
195	20211022BS03	1	UU试验	16.33	4.04	49	0	-3	-6	743.4	0	-3.6	17.58	484.6	36	0	0	1	1	1	21.98	15.41	539.6	55	9.81	315.8	242.3	0	210.5	216.5	0.09	0	-10.99	29.9	28.2	30
196	20211022BS03	1	UU试验	16.42	4.05	50	0	-3	-6	744.2	0	-3.6	17.65	482.9	36	0	0	1	1	1	22.06	15.41	538.9	56	9.62	316.45	241.45	0	211	217	0.09	0	-11.03	29.9	28.2	30
197	20211022BS03	1	UU试验	16.5	4.06	49	0	-3	-6	745.9	0	-3.6	17.76	484	36	0	0	1	1	1	22.2	15.41	539	55	9.8	315.5	242	0	210.3	216.3	0.09	0	-11.1	29.9	28.2	30
198	20211022BS03	1	UU试验	16.58	4.07	49	0	-3	-6	745.9	0	-3.6	17.83	484	36	0	0	1	1	1	22.29	15.48	539	55	9.8	315.5	242	0	210.3	216.3	0.09	0	-11.15	29.9	28.2	30
199	20211022BS03	1	UU试验	16.67	4.08	49	0	-3	-6	747.7	0	-3.6	17.93	483	36	0	0	1	1	1	22.41	15.48	538	55	9.78	315	241.5	0	210	216	0.09	0	-11.21	29.9	28.2	30
200	20211022BS03	1	UU试验	16.75	4.09	49	0	-3	-6	748.5	0	-3.6	18	483.5	36	0	0	1	1	1	22.5	15.48	538.5	55	9.79	315.25	241.75	0	210.2	216.2	0.09	0	-11.25	29.9	28.2	30
201	20211022BS03	1	UU试验	16.83	4.1	49	0	-3	-6	750.2	0	-3.6	18.11	484.6	36	0	0	1	1	1	22.64	15.54	539.6	55	9.81	315.8	242.3	0	210.5	216.5	0.09	0	-11.32	29.9	28.2	30
202	20211022BS03	1	UU试验	16.92	4.11	49	0	-3	-6	751.1	0	-3.6	18.19	483.3	36	0	0	1	1	1	22.74	15.54	538.3	55	9.79	315.15	241.65	0	210.1	216.1	0.09	0	-11.37	29.9	28.2	30
203	20211022BS03	1	UU试验	17	4.12	49	0	-3	-6	752.8	0	-3.6	18.29	484.4	36	0	0	1	1	1	22.86	15.54	539.4	55	9.81	315.7	242.2	0	210.5	216.5	0.09	0	-11.43	29.9	28.2	30
204	20211022BS03	1	UU试验	17.08	4.13	50	0	-3	-6	753.6	0	-3.6	18.36	484.9	36	0	0	1	1	1	22.95	15.54	540.9	56	9.66	317.45	242.45	0	211.6	217.6	0.09	0	-11.48	29.9	28.2	30
205	20211022BS03	1	UU试验	17.17	4.14	49	0	-3	-6	753.6	0	-3.6	18.47	484.9	36	0	0	1	1	1	23.09	15.61	539.9	55	9.82	315.95	242.45	0	210.6	216.6	0.09	0	-11.55	29.9	28.2	30
206	20211022BS03	1	UU试验	17.25	4.15	49	0	-3	-6	754.5	0	-3.6	18.54	483.3	36	0	0	1	1	1	23.18	15.61	538.3	55	9.79	315.15	241.65	0	210.1	216.1	0.09	0	-11.59	29.9	28.2	29.9
207	20211022BS03	1	UU试验	17.33	4.16	49	0	-3	-6	754.5	0	-3.6	18.64	483.3	36	0	0	1	1	1	23.3	15.61	538.3	55	9.79	315.15	241.65	0	210.1	216.1	0.09	0	-11.65	29.9	28.2	29.9
208	20211022BS03	1	UU试验	17.42	4.17	49	0	-3	-6	755.4	0	-3.6	18.71	483.9	36	0	0	1	1	1	23.39	15.69	538.9	55	9.8	315.45	241.95	0	210.3	216.3	0.09	0	-11.7	29.9	28.2	29.9
209	20211022BS03	1	UU试验	17.5	4.18	49	0	-3	-6	755.4	0	-3.6	18.81	481.5	36	0	0	1	1	1	23.51	15.69	536.5	55	9.75	314.25	240.75	0	209.5	215.5	0.09	0	-11.76	29.9	28.2	29.9
210	20211022BS03	1	UU试验	17.58	4.19	49	0	-3	-6	757.1	0	-3.6	18.88	482.5	36	0	0	1	1	1	23.6	15.69	537.5	55	9.77	314.75	241.25	0	209.8	215.8	0.09	0	-11.8	29.9	28.2	29.9
211	20211022BS03	1	UU试验	17.67	4.2	49	0	-3	-6	757.1	0	-3.6	18.98	482.5	36	0	0	1	1	1	23.73	15.76	537.5	55	9.77	314.75	241.25	0	209.8	215.8	0.09	0	-11.87	29.9	28.2	29.9
212	20211022BS03	1	UU试验	17.75	4.21	49	0	-3	-6	758.8	0	-3.6	19.05	481.5	36	0	0	1	1	1	23.81	15.76	536.5	55	9.75	314.25	240.75	0	209.5	215.5	0.09	0	-11.91	29.9	28.2	29.9
213	20211022BS03	1	UU试验	17.83	4.22	49	0	-3	-6	758.8	0	-3.6	19.15	481.5	36	0	0	1	1	1	23.94	15.76	536.5	55	9.75	314.25	240.75	0	209.5	215.5	0.09	0	-11.97	29.9	28.2	29.9
214	20211022BS03	1	UU试验	17.92	4.23	49	0	-3	-6	758.8	0	-3.6	19.22	481.5	36	0	0	1	1	1	24.03	15.83	536.5	55	9.75	314.25	240.75	0	209.5	215.5	0.09	0	-12.02	29.9	28.2	29.9
215	20211022BS03	1	UU试验	18	4.24	49	0	-3	-6	759.6	0	-3.6	19.32	479.8	36	0	0	1	1	1	24.15	15.83	534.8	55	9.72	313.4	239.9	0	208.9	214.9	0.09	0	-12.08	29.9	28.2	29.9
216	20211022BS03	1	UU试验	18.08	4.25	49	0	-3	-6	759.6	0	-3.6	19.39	479.8	36	0	0	1	1	1	24.24	15.83	534.8	55	9.72	313.4	239.9	0	208.9	214.9	0.09	0	-12.12	29.9	28.2	29.9
217	20211022BS03	1	UU试验	18.17	4.26	49	0	-3	-6	760.5	0	-3.6	19.48	480.4	36	0	0	1	1	1	24.35	15.9	535.4	55	9.73	313.7	240.2	0	209.1	215.1	0.09	0	-12.18	29.9	28.2	29.9
218	20211022BS03	1	UU试验	18.25	4.27	49	0	-3	-6	759.6	0	-3.6	19.55	477.7	36	0	0	1	1	1	24.44	15.9	532.7	55	9.69	312.35	238.85	0	208.2	214.2	0.09	0	-12.22	29.9	28.2	29.9
219	20211022BS03	1	UU试验	18.33	4.28	49	0	-3	-6	760.5	0	-3.6	19.65	478.3	36	0	0	1	1	1	24.56	15.9	533.3	55	9.7	312.65	239.15	0	208.4	214.4	0.09	0	-12.28	29.9	28.2	29.9
220	20211022BS03	1	UU试验	18.42	4.29	49	0	-3	-6	760.5	0	-3.6	19.71	478.3	36	0	0	1	1	1	24.64	15.9	533.3	55	9.7	312.65	239.15	0	208.4	214.4	0.09	0	-12.32	29.9	28.2	29.9
221	20211022BS03	1	UU试验	18.5	4.3	49	0	-3	-6	762.2	0	-3.6	19.82	479.4	36	0	0	1	1	1	24.78	15.97	534.4	55	9.72	313.2	239.7	0	208.8	214.8	0.09	0	-12.39	29.8	28.2	29.9
222	20211022BS03	1	UU试验	18.58	4.31	49	0	-3	-6	763.1	0	-3.6	19.89	477.8	36	0	0	1	1	1	24.86	15.97	532.8	55	9.69	312.4	238.9	0	208.3	214.3	0.09	0	-12.43	29.9	28.2	29.9
223	20211022BS03	1	UU试验	18.67	4.32	49	0	-3	-6	763.1	0	-3.6	19.99	477.8	36	0	0	1	1	1	24.99	15.97	532.8	55	9.69	312.4	238.9	0	208.3	214.3	0.09	0	-12.5	29.8	28.2	29.9
224	20211022BS03	1	UU试验	18.75	4.33	49	0	-3	-6	763.9	0	-3.6	20.05	478.3	36	0	0	1	1	1	25.06	16.04	533.3	55	9.7	312.65	239.15	0	208.4	214.4	0.09	0	-12.53	29.8	28.1	29.8
225	20211022BS03	1	UU试验	18.83	4.34	49	0	-3	-6	763.9	0	-3.6	20.16	476.2	36	0	0	1	1	1	25.2	16.04	531.2	55	9.66	311.6	238.1	0	207.7	213.7	0.09	0	-12.6	29.8	28.2	29.8
226	20211022BS03	1	UU试验	18.92	4.35	50	0	-3	-6	764.8	0	-3.6	20.23	476.8	36	0	0	1	1	1	25.29	16.04	532.8	56	9.51	313.4	238.4	0	208.9	214.9	0.09	0	-12.65	29.8	28.1	29.8
227	20211022BS03	1	UU试验	19	4.36	49	0	-3	-6	764.8	0	-3.6	20.34	476.8	36	0	0	1	1	1	25.43	16.11	531.8	55	9.67	311.9	238.4	0	207.9	213.9	0.09	0	-12.72	29.8	28.1	29.8
228	20211022BS03	1	UU试验	19.08	4.37	49	0	-3	-6	765.6	0	-3.6	20.41	475.2	36	0	0	1	1	1	25.51	16.11	530.2	55	9.64	311.1	237.6	0	207.4	213.4	0.09	0	-12.76	29.8	28.2	29.8
229	20211022BS03	1	UU试验	19.17	4.38	49	0	-3	-6	764.8	0	-3.6	20.52	474.7	36	0	0	1	1	1	25.65	16.11	529.7	55	9.63	310.85	237.35	0	207.2	213.2	0.09	0	-12.83	29.8	28.1	29.8
230	20211022BS03	1	UU试验	19.25	4.39	49	0	-3	-6	766.5	0	-3.6	20.59	475.8	36	0	0	1	1	1	25.74	16.18	530.8	55	9.65	311.4	237.9	0	207.6	213.6	0.09	0	-12.87	29.8	28.1	29.8
231	20211022BS03	1	UU试验	19.33	4.4	49	0	-3	-6	767.3	0	-3.6	20.69	474.2	36	0	0	1	1	1	25.86	16.18	529.2	55	9.62	310.6	237.1	0	207.1	213.1	0.09	0	-12.93	29.8	28.1	29.8
232	20211022BS03	1	UU试验	19.42	4.41	49	0	-3	-6	767.3	0	-3.6	20.76	474.2	36	0	0	1	1	1	25.95	16.18	529.2	55	9.62	310.6	237.1	0	207.1	213.1	0.09	0	-12.98	29.8	28.1	29.8
233	20211022BS03	1	UU试验	19.5	4.42	49	0	-3	-6	767.3	0	-3.6	20.87	474.2	36	0	0	1	1	1	26.09	16.25	529.2	55	9.62	310.6	237.1	0	207.1	213.1	0.09	0	-13.05	29.8	28.1	29.8
234	20211022BS03	1	UU试验	19.58	4.43	49	0	-3	-6	767.3	0	-3.6	20.94	472.2	36	0	0	1	1	1	26.18	16.25	527.2	55	9.59	309.6	236.1	0	206.4	212.4	0.09	0	-13.09	29.8	28.1	29.8
235	20211022BS03	1	UU试验	19.67	4.43	49	0	-3	-6	767.3	0	-3.6	21.04	472.2	36	0	0	1	1	1	26.3	16.25	527.2	55	9.59	309.6	236.1	0	206.4	212.4	0.09	0	-13.15	29.8	28.1	29.8
236	20211022BS03	1	UU试验	19.75	4.44	49	0	-3	-6	767.3	0	-3.6	21.11	472.2	36	0	0	1	1	1	26.39	16.32	527.2	55	9.59	309.6	236.1	0	206.4	212.4	0.09	0	-13.2	29.8	28.1	29.8
237	20211022BS03	1	UU试验	19.83	4.45	49	0	-3	-6	768.2	0	-3.6	21.22	470.7	36	0	0	1	1	1	26.53	16.32	525.7	55	9.56	308.85	235.35	0	205.9	211.9	0.09	0	-13.27	29.8	28.1	29.8
238	20211022BS03	1	UU试验	19.92	4.46	49	0	-3	-6	769	0	-3.6	21.29	471.2	36	0	0	1	1	1	26.61	16.32	526.2	55	9.57	309.1	235.6	0	206.1	212.1	0.09	0	-13.31	29.8	28.1	29.8
239	20211022BS03	1	UU试验	20	4.47	49	0	-3	-6	770.8	0	-3.6	21.39	472.3	36	0	0	1	1	1	26.74	16.39	527.3	55	9.59	309.65	236.15	0	206.4	212.4	0.09	0	-13.37	29.8	28.1	29.8
240	20211022BS03	1	UU试验	20.08	4.48	49	0	-3	-6	770.8	0	-3.6	21.46	470.3	36	0	0	1	1	1	26.83	16.39	525.3	55	9.55	308.65	235.15	0	205.8	211.8	0.09	0	-13.42	29.8	28.1	29.8
241	20211022BS03	1	UU试验	20.17	4.49	49	0	-3	-6	770.8	0	-3.6	21.58	470.3	36	0	0	1	1	1	26.98	16.47	525.3	55	9.55	308.65	235.15	0	205.8	211.8	0.09	0	-13.49	29.8	28.1	29.8
242	20211022BS03	1	UU试验	20.25	4.5	49	0	-3	-6	771.6	0	-3.6	21.65	468.5	36	0	0	1	1	1	27.06	16.47	523.5	55	9.52	307.75	234.25	0	205.2	211.2	0.09	0	-13.53	29.8	28.1	29.8
243	20211022BS03	1	UU试验	20.33	4.51	50	0	-3	-6	772.5	0	-3.6	21.76	469	36	0	0	1	1	1	27.2	16.47	525	56	9.38	309.5	234.5	0	206.3	212.3	0.1	0	-13.6	29.8	28.1	29.8
244	20211022BS03	1	UU试验	20.42	4.52	49	0	-3	-6	772.5	0	-3.6	21.83	469	36	0	0	1	1	1	27.29	16.54	524	55	9.53	308	234.5	0	205.3	211.3	0.09	0	-13.65	29.8	28.1	29.8
245	20211022BS03	1	UU试验	20.5	4.53	49	0	-3	-6	772.5	0	-3.6	21.94	467	36	0	0	1	1	1	27.43	16.54	522	55	9.49	307	233.5	0	204.7	210.7	0.09	0	-13.72	29.8	28.1	29.8
246	20211022BS03	1	UU试验	20.58	4.54	49	0	-3	-6	772.5	0	-3.6	22.02	467	36	0	0	1	1	1	27.53	16.54	522	55	9.49	307	233.5	0	204.7	210.7	0.09	0	-13.77	29.8	28.1	29.8
247	20211022BS03	1	UU试验	20.67	4.55	49	0	-3	-6	774.2	0	-3.6	22.12	468.1	36	0	0	1	1	1	27.65	16.61	523.1	55	9.51	307.55	234.05	0	205	211	0.09	0	-13.83	29.8	28.1	29.8
248	20211022BS03	1	UU试验	20.75	4.56	49	0	-3	-6	775	0	-3.6	22.2	466.6	36	0	0	1	1	1	27.75	16.61	521.6	55	9.48	306.8	233.3	0	204.5	210.5	0.1	0	-13.88	29.8	28.1	29.8
249	20211022BS03	1	UU试验	20.83	4.56	49	0	-3	-6	776.7	0	-3.6	22.3	467.6	36	0	0	1	1	1	27.88	16.61	522.6	55	9.5	307.3	233.8	0	204.9	210.9	0.09	0	-13.94	29.8	28.1	29.8
250	20211022BS03	1	UU试验	20.92	4.57	49	0	-3	-6	775.9	0	-3.6	22.37	467.1	36	0	0	1	1	1	27.96	16.68	522.1	55	9.49	307.05	233.55	0	204.7	210.7	0.09	0	-13.98	29.8	28.1	29.8
251	20211022BS03	1	UU试验	21	4.58	49	0	-3	-6	775.9	0	-3.6	22.48	465.2	36	0	0	1	1	1	28.1	16.68	520.2	55	9.46	306.1	232.6	0	204.1	210.1	0.1	0	-14.05	29.8	28.1	29.8
252	20211022BS03	1	UU试验	21.08	4.59	49	0	-3	-6	775.9	0	-3.6	22.55	465.2	36	0	0	1	1	1	28.19	16.68	520.2	55	9.46	306.1	232.6	0	204.1	210.1	0.1	0	-14.1	29.8	28.1	29.8
253	20211022BS03	1	UU试验	21.17	4.6	49	0	-3	-6	777.6	0	-3.6	22.66	466.2	36	0	0	1	1	1	28.33	16.76	521.2	55	9.48	306.6	233.1	0	204.4	210.4	0.1	0	-14.17	29.7	28.1	29.8
254	20211022BS03	1	UU试验	21.25	4.61	49	0	-3	-6	778.5	0	-3.6	22.73	464.5	36	0	0	1	1	1	28.41	16.76	519.5	55	9.45	305.75	232.25	0	203.8	209.8	0.1	0	-14.21	29.7	28.1	29.8
255	20211022BS03	1	UU试验	21.33	4.62	49	0	-3	-6	779.3	0	-3.6	22.84	465	36	0	0	1	1	1	28.55	16.83	520	55	9.45	306	232.5	0	204	210	0.1	0	-14.28	29.7	28.1	29.8
256	20211022BS03	1	UU试验	21.42	4.63	49	0	-3	-6	780.2	0	-3.6	22.92	463.6	36	0	0	1	1	1	28.65	16.83	518.6	55	9.43	305.3	231.8	0	203.5	209.5	0.1	0	-14.33	29.7	28.1	29.8
257	20211022BS03	1	UU试验	21.5	4.64	49	0	-3	-6	781	0	-3.6	23.03	464.1	36	0	0	1	1	1	28.79	16.83	519.1	55	9.44	305.55	232.05	0	203.7	209.7	0.1	0	-14.4	29.7	28.1	29.8
258	20211022BS03	1	UU试验	21.58	4.65	49	0	-3	-6	781	0	-3.6	23.09	464.1	36	0	0	1	1	1	28.86	16.9	519.1	55	9.44	305.55	232.05	0	203.7	209.7	0.1	0	-14.43	29.7	28.1	29.8
259	20211022BS03	1	UU试验	21.67	4.65	49	0	-3	-6	781.9	0	-3.6	23.2	462.7	36	0	0	1	1	1	29	16.9	517.7	55	9.41	304.85	231.35	0	203.2	209.2	0.1	0	-14.5	29.7	28.1	29.8
260	20211022BS03	1	UU试验	21.75	4.66	49	0	-3	-6	781.9	0	-3.6	23.27	462.7	36	0	0	1	1	1	29.09	16.9	517.7	55	9.41	304.85	231.35	0	203.2	209.2	0.1	0	-14.55	29.7	28.1	29.8
261	20211022BS03	1	UU试验	21.83	4.67	49	0	-3	-6	783.6	0	-3.6	23.37	463.7	36	0	0	1	1	1	29.21	16.97	518.7	55	9.43	305.35	231.85	0	203.6	209.6	0.1	0	-14.61	29.7	28.1	29.8
262	20211022BS03	1	UU试验	21.92	4.68	49	0	-3	-6	784.4	0	-3.6	23.44	462.2	36	0	0	1	1	1	29.3	16.97	517.2	55	9.4	304.6	231.1	0	203.1	209.1	0.1	0	-14.65	29.7	28.1	29.8
263	20211022BS03	1	UU试验	22	4.69	49	0	-3	-6	784.4	0	-3.6	23.55	462.2	36	0	0	1	1	1	29.44	16.97	517.2	55	9.4	304.6	231.1	0	203.1	209.1	0.1	0	-14.72	29.7	28.1	29.8
264	20211022BS03	1	UU试验	22.08	4.7	49	0	-3	-6	784.4	0	-3.6	23.62	462.2	36	0	0	1	1	1	29.53	17.05	517.2	55	9.4	304.6	231.1	0	203.1	209.1	0.1	0	-14.77	29.7	28.1	29.8
265	20211022BS03	1	UU试验	22.17	4.71	49	0	-3	-6	784.4	0	-3.6	23.72	460.1	36	0	0	1	1	1	29.65	17.05	515.1	55	9.37	303.55	230.05	0	202.4	208.4	0.1	0	-14.83	29.7	28.1	29.8
266	20211022BS03	1	UU试验	22.25	4.72	49	0	-3	-6	786.1	0	-3.6	23.79	461.1	36	0	0	1	1	1	29.74	17.05	516.1	55	9.38	304.05	230.55	0	202.7	208.7	0.1	0	-14.87	29.7	28.1	29.8
267	20211022BS03	1	UU试验	22.33	4.73	49	0	-3	-6	787	0	-3.6	23.89	461.6	36	0	0	1	1	1	29.86	17.12	516.6	55	9.39	304.3	230.8	0	202.9	208.9	0.1	0	-14.93	29.7	28.1	29.8
268	20211022BS03	1	UU试验	22.42	4.73	50	0	-3	-6	787	0	-3.6	23.96	459.7	36	0	0	1	1	1	29.95	17.12	515.7	56	9.21	304.85	229.85	0	203.2	209.2	0.1	0	-14.98	29.7	28.1	29.8
269	20211022BS03	1	UU试验	22.5	4.74	49	0	-3	-6	786.1	0	-3.6	24.07	459.2	36	0	0	1	1	1	30.09	17.19	514.2	55	9.35	303.1	229.6	0	202.1	208.1	0.1	0	-15.05	29.7	28.1	29.8
270	20211022BS03	1	UU试验	22.58	4.75	49	0	-3	-6	787	0	-3.6	24.13	457.8	36	0	0	1	1	1	30.16	17.19	512.8	55	9.32	302.4	228.9	0	201.6	207.6	0.1	0	-15.08	29.7	28	29.7
271	20211022BS03	1	UU试验	22.67	4.76	49	0	-3	-6	788.7	0	-3.6	24.23	458.8	36	0	0	1	1	1	30.29	17.19	513.8	55	9.34	302.9	229.4	0	201.9	207.9	0.1	0	-15.15	29.7	28	29.7
272	20211022BS03	1	UU试验	22.75	4.77	49	0	-3	-6	789.6	0	-3.6	24.29	459.3	36	0	0	1	1	1	30.36	17.27	514.3	55	9.35	303.15	229.65	0	202.1	208.1	0.1	0	-15.18	29.7	28	29.7
273	20211022BS03	1	UU试验	22.83	4.78	49	0	-3	-6	789.6	0	-3.6	24.39	457.2	36	0	0	1	1	1	30.49	17.27	512.2	55	9.31	302.1	228.6	0	201.4	207.4	0.1	0	-15.25	29.7	28	29.7
274	20211022BS03	1	UU试验	22.92	4.79	49	0	-3	-6	789.6	0	-3.6	24.46	457.2	36	0	0	1	1	1	30.58	17.27	512.2	55	9.31	302.1	228.6	0	201.4	207.4	0.1	0	-15.29	29.7	28	29.7
275	20211022BS03	1	UU试验	23	4.8	49	0	-3	-6	788.7	0	-3.6	24.56	456.7	36	0	0	1	1	1	30.7	17.34	511.7	55	9.3	301.85	228.35	0	201.2	207.2	0.1	0	-15.35	29.7	28	29.7
276	20211022BS03	1	UU试验	23.08	4.8	48	0	-3	-6	788.7	0	-3.6	24.62	454.8	36	0	0	1	1	1	30.78	17.34	508.8	54	9.42	299.4	227.4	0	199.6	205.6	0.1	0	-15.39	29.7	28	29.7
277	20211022BS03	1	UU试验	23.17	4.81	49	0	-3	-6	788.7	0	-3.6	24.72	454.8	36	0	0	1	1	1	30.9	17.34	509.8	55	9.27	300.9	227.4	0	200.6	206.6	0.1	0	-15.45	29.7	28	29.7
278	20211022BS03	1	UU试验	23.25	4.82	49	0	-3	-6	789.6	0	-3.6	24.79	455.4	36	0	0	1	1	1	30.99	17.41	510.4	55	9.28	301.2	227.7	0	200.8	206.8	0.1	0	-15.5	29.7	28	29.7
279	20211022BS03	1	UU试验	23.33	4.83	49	0	-3	-6	790.4	0	-3.6	24.89	454	36	0	0	1	1	1	31.11	17.41	509	55	9.25	300.5	227	0	200.3	206.3	0.1	0	-15.56	29.7	28	29.7
280	20211022BS03	1	UU试验	23.42	4.84	49	0	-3	-6	790.4	0	-3.6	24.95	454	36	0	0	1	1	1	31.19	17.41	509	55	9.25	300.5	227	0	200.3	206.3	0.1	0	-15.6	29.7	28	29.7
