# Supplementary material for: Effect of freeze‒thaw cycles on root–Soil composite mechanical properties and slope stability
Source: PLoS One. 2024 Apr 25;19(4):e0302409. doi: 10.1371/journal.pone.0302409 (PMC11045164; doi:10.1371/journal.pone.0302409)
Supplement: S1 File — (ZIP) [file pone.0302409.s001.zip › Original data/original data/三轴/50kpa/50kpa excel表格/(D0G3,50kpa)20211016BS5_uu_1.xlsx]

## Sheet: _20211016BS5_uu_1
ID	GCID	SpecimenID	TstMode	TimeMin	Squareroot	WeiYa	wytb	FanYa1	KongYa	CR	fytb	TiBian	ZhouXWeiYi	Q1dQ3	TargetWY	TargetFY1	TargetZYLC	TargetStrainSpd	TargetSYWD	TargetZTWD	E1	TuArea	Q11	Q31	Q11cQ31	HalfQ1pQ3	HalfQ1dQ3	Saturation	HalfQ11pQ31	Q1	K0	Ev	Er	sywd	ttwd	ztwd
1	20211016BS5	1	UU试验	0	0	47	0	5	0	0	0	3.6	0	5.3	36	0	0	1	1	1	0	12	0	0	0	0	0	0	0	0	0	0	0	27.6	24.3	27.4
2	20211016BS5	1	UU试验	0.05	0.22	48	0	-2	3	9.4	0	5.5	0	7.8	36	0	0	1	1	1	0	12	52.8	45	1.17	75.9	3.9	0	50.6	47.6	0.86	0	0	27.6	24.3	27.4
3	20211016BS5	1	UU试验	0.17	0.41	48	0	-2	3	12.8	0	3.6	0	10.7	36	0	0	1	1	1	0	12	55.7	45	1.24	77.35	5.35	0	51.6	48.6	0.82	0	0	27.6	24.3	27.4
4	20211016BS5	1	UU试验	0.18	0.43	48	0	-2	3	12.8	0	3.6	0	10.7	36	0	0	1	1	1	0	12	55.7	45	1.24	77.35	5.35	0	51.6	48.6	0.82	0	0	27.6	24.3	27.4
5	20211016BS5	1	UU试验	0.28	0.53	49	0	-1	4	26.5	0	5.5	-0.01	22.1	36	0	0	1	1	1	-0.01	12	67.1	45	1.49	84.55	11.05	0	56.4	52.4	0.69	0	0.01	27.6	24.3	27.4
6	20211016BS5	1	UU试验	0.58	0.76	48	0	-2	3	50.5	0	5.5	-0.01	42.1	36	0	0	1	1	1	-0.01	12	87.1	45	1.94	93.05	21.05	0	62	59	0.53	0	0.01	27.5	24.3	28
7	20211016BS5	1	UU试验	0.58	0.76	48	0	-2	3	50.5	0	5.5	-0.01	42.1	36	0	0	1	1	1	-0.01	12	87.1	45	1.94	93.05	21.05	0	62	59	0.53	0	0.01	27.5	24.3	28
8	20211016BS5	1	UU试验	0.58	0.76	48	0	-2	3	50.5	0	5.5	-0.01	42.1	36	0	0	1	1	1	-0.01	12	87.1	45	1.94	93.05	21.05	0	62	59	0.53	0	0.01	27.5	24.3	28
9	20211016BS5	1	UU试验	0.68	0.83	48	0	-1	4	50.5	0	5.5	0	42.1	36	0	0	1	1	1	0	12	86.1	44	1.96	93.05	21.05	0	62	58	0.53	0	0	27.5	24.3	28
10	20211016BS5	1	UU试验	0.78	0.89	48	0	-1	4	53	0	5.5	0	44.2	36	0	0	1	1	1	0	12	88.2	44	2	94.1	22.1	0	62.7	58.7	0.52	0	0	27.5	24.4	28
11	20211016BS5	1	UU试验	0.88	0.94	48	0	-2	3	58.2	0	3.6	0.01	48.5	36	0	0	1	1	1	0.01	12	93.5	45	2.08	96.25	24.25	0	64.2	61.2	0.5	0	-0.01	27.5	24.4	27.6
12	20211016BS5	1	UU试验	0.98	0.99	48	0	-2	4	66.7	0	5.5	0.02	55.6	36	0	0	1	1	1	0.03	12	99.6	44	2.26	99.8	27.8	0	66.5	62.5	0.46	0	-0.02	27.5	24.4	27.8
13	20211016BS5	1	UU试验	1.08	1.04	48	0	-2	3	84.7	0	5.5	0.04	70.6	36	0	0	1	1	1	0.05	12	115.6	45	2.57	107.3	35.3	0	71.5	68.5	0.4	0	-0.03	27.5	24.4	27.8
14	20211016BS5	1	UU试验	1.18	1.09	48	0	-2	4	71	0	5.5	0.06	59.2	36	0	0	1	1	1	0.08	12	103.2	44	2.35	101.6	29.6	0	67.7	63.7	0.45	0	-0.04	27.5	24.4	27.9
15	20211016BS5	1	UU试验	1.28	1.13	47	0	-2	4	70.1	0	5.5	0.08	58.4	36	0	0	1	1	1	0.1	12	101.4	43	2.36	99.7	29.2	0	66.5	62.5	0.45	0	-0.05	27.5	24.4	27.9
16	20211016BS5	1	UU试验	1.38	1.18	48	0	-1	4	79.6	0	5.5	0.1	66.3	36	0	0	1	1	1	0.13	12	110.3	44	2.51	105.15	33.15	0	70.1	66.1	0.42	0	-0.07	27.5	24.4	27.9
17	20211016BS5	1	UU试验	1.48	1.22	49	0	-2	4	118.1	0	5.5	0.12	98.4	36	0	0	1	1	1	0.15	12	143.4	45	3.19	122.7	49.2	0	81.8	77.8	0.33	0	-0.08	27.4	24.4	27.9
18	20211016BS5	1	UU试验	1.58	1.26	48	0	-2	5	142	0	5.5	0.15	118.3	36	0	0	1	1	1	0.19	12	161.3	43	3.75	131.15	59.15	0	87.4	82.4	0.29	0	-0.1	27.4	24.4	27.9
19	20211016BS5	1	UU试验	1.68	1.3	48	0	-1	5	165.1	0	5.5	0.19	137.6	36	0	0	1	1	1	0.24	12	180.6	43	4.2	140.8	68.8	0	93.9	88.9	0.26	0	-0.12	27.4	24.5	27.8
20	20211016BS5	1	UU试验	1.78	1.34	48	0	-2	5	185.6	0	5.5	0.23	154.7	36	0	0	1	1	1	0.29	12.06	197.7	43	4.6	149.35	77.35	0	99.6	94.6	0.24	0	-0.15	27.4	24.5	27.9
21	20211016BS5	1	UU试验	1.88	1.37	48	0	-1	5	207.9	0	7.3	0.27	172.4	36	0	0	1	1	1	0.34	12.06	215.4	43	5.01	158.2	86.2	0	105.5	100.5	0.22	0	-0.17	27.4	24.5	27.8
22	20211016BS5	1	UU试验	1.98	1.41	48	0	-2	5	229.3	0	5.5	0.32	190.1	36	0	0	1	1	1	0.4	12.06	233.1	43	5.42	167.05	95.05	0	111.4	106.4	0.2	0	-0.2	27.4	24.5	27.8
23	20211016BS5	1	UU试验	2.08	1.44	49	0	-1	6	248.1	0	7.3	0.38	205.7	36	0	0	1	1	1	0.48	12.06	248.7	43	5.78	176.35	102.85	0	117.6	111.6	0.19	0	-0.24	27.4	24.5	27.8
24	20211016BS5	1	UU试验	2.18	1.48	48	0	-2	5	267.8	0	7.3	0.44	222.1	36	0	0	1	1	1	0.55	12.06	265.1	43	6.17	183.05	111.05	0	122	117	0.18	0	-0.28	27.4	24.5	27.8
25	20211016BS5	1	UU试验	2.28	1.51	48	0	-1	6	288.3	0	7.3	0.5	239.1	36	0	0	1	1	1	0.63	12.06	281.1	42	6.69	191.55	119.55	0	127.7	121.7	0.17	0	-0.32	27.4	24.5	27.8
26	20211016BS5	1	UU试验	2.38	1.54	48	0	-2	6	305.4	0	7.3	0.57	253.2	36	0	0	1	1	1	0.71	12.06	295.2	42	7.03	198.6	126.6	0	132.4	126.4	0.16	0	-0.36	27.4	24.5	27.8
27	20211016BS5	1	UU试验	2.48	1.58	48	0	-1	6	322.5	0	7.3	0.65	267.4	36	0	0	1	1	1	0.81	12.12	309.4	42	7.37	205.7	133.7	0	137.1	131.1	0.15	0	-0.41	27.4	24.5	27.8
28	20211016BS5	1	UU试验	2.58	1.61	48	0	-1	6	340.5	0	7.3	0.73	280.9	36	0	0	1	1	1	0.91	12.12	322.9	42	7.69	212.45	140.45	0	141.6	135.6	0.15	0	-0.46	27.3	24.5	27.8
29	20211016BS5	1	UU试验	2.68	1.64	47	0	-2	6	358.4	0	7.3	0.81	295.7	36	0	0	1	1	1	1.01	12.12	336.7	41	8.21	218.35	147.85	0	145.6	139.6	0.14	0	-0.51	27.3	24.5	27.8
30	20211016BS5	1	UU试验	2.78	1.67	48	0	-1	6	375.5	0	7.3	0.9	309.8	36	0	0	1	1	1	1.13	12.12	351.8	42	8.38	226.9	154.9	0	151.3	145.3	0.13	0	-0.56	27.3	24.5	27.8
31	20211016BS5	1	UU试验	2.88	1.7	48	0	-2	6	390.9	0	7.3	0.99	322.5	36	0	0	1	1	1	1.24	12.12	364.5	42	8.68	233.25	161.25	0	155.5	149.5	0.13	0	-0.62	27.3	24.5	27.7
32	20211016BS5	1	UU试验	2.98	1.73	48	0	-1	7	406.3	0	7.3	1.08	335.2	36	0	0	1	1	1	1.35	12.19	376.2	41	9.18	239.6	167.6	0	159.7	152.7	0.13	0	-0.68	27.3	24.6	27.8
33	20211016BS5	1	UU试验	3.08	1.76	48	0	-2	7	419.2	0	7.3	1.18	343.9	36	0	0	1	1	1	1.48	12.19	384.9	41	9.39	243.95	171.95	0	162.6	155.6	0.12	0	-0.74	27.3	24.6	27.7
34	20211016BS5	1	UU试验	3.18	1.78	48	0	-1	7	432.9	0	9.1	1.28	355.1	36	0	0	1	1	1	1.6	12.19	396.1	41	9.66	249.55	177.55	0	166.4	159.4	0.12	0	-0.8	27.3	24.6	27.7
35	20211016BS5	1	UU试验	3.28	1.81	48	0	-2	7	444	0	7.3	1.38	364.2	36	0	0	1	1	1	1.73	12.19	405.2	41	9.88	254.1	182.1	0	169.4	162.4	0.12	0	-0.87	27.3	24.6	27.7
36	20211016BS5	1	UU试验	3.38	1.84	48	0	-1	7	457.7	0	9.1	1.49	375.5	36	0	0	1	1	1	1.86	12.25	416.5	41	10.16	259.75	187.75	0	173.2	166.2	0.11	0	-0.93	27.3	24.6	27.7
37	20211016BS5	1	UU试验	3.48	1.87	48	0	-2	7	468.8	0	7.3	1.59	382.7	36	0	0	1	1	1	1.99	12.25	423.7	41	10.33	263.35	191.35	0	175.6	168.6	0.11	0	-1	27.3	24.6	27.7
38	20211016BS5	1	UU试验	3.58	1.89	48	0	-2	7	479	0	7.3	1.7	391	36	0	0	1	1	1	2.13	12.25	432	41	10.54	267.5	195.5	0	178.3	171.3	0.11	0	-1.07	27.3	24.6	27.7
39	20211016BS5	1	UU试验	3.68	1.92	48	0	-1	7	488.5	0	9.1	1.81	398.8	36	0	0	1	1	1	2.26	12.25	439.8	41	10.73	271.4	199.4	0	180.9	173.9	0.11	0	-1.13	27.3	24.6	27.7
40	20211016BS5	1	UU试验	3.78	1.95	48	0	-2	7	498.7	0	9.1	1.92	407.1	36	0	0	1	1	1	2.4	12.31	448.1	41	10.93	275.55	203.55	0	183.7	176.7	0.11	0	-1.2	27.2	24.6	27.7
41	20211016BS5	1	UU试验	3.88	1.97	48	0	-1	8	507.3	0	9.1	2.03	412.1	36	0	0	1	1	1	2.54	12.31	452.1	40	11.3	278.05	206.05	0	185.4	177.4	0.1	0	-1.27	27.2	24.6	27.7
42	20211016BS5	1	UU试验	3.98	2	48	0	-2	8	514.1	0	9.1	2.14	417.6	36	0	0	1	1	1	2.67	12.31	457.6	40	11.44	280.8	208.8	0	187.2	179.2	0.1	0	-1.34	27.2	24.6	27.7
43	20211016BS5	1	UU试验	4.08	2.02	48	0	-2	8	521	0	9.1	2.25	423.2	36	0	0	1	1	1	2.81	12.37	463.2	40	11.58	283.6	211.6	0	189.1	181.1	0.1	0	-1.41	27.2	24.6	27.7
44	20211016BS5	1	UU试验	4.18	2.05	48	0	-2	8	527.8	0	9.1	2.36	426.7	36	0	0	1	1	1	2.95	12.37	466.7	40	11.67	285.35	213.35	0	190.2	182.2	0.1	0	-1.48	27.2	24.6	27.7
45	20211016BS5	1	UU试验	4.28	2.07	48	0	-1	8	534.7	0	9.1	2.47	432.3	36	0	0	1	1	1	3.09	12.37	472.3	40	11.81	288.15	216.15	0	192.1	184.1	0.1	0	-1.55	27.2	24.6	27.7
46	20211016BS5	1	UU试验	4.38	2.09	48	0	-2	8	541.5	0	9.1	2.58	437.8	36	0	0	1	1	1	3.23	12.37	477.8	40	11.95	290.9	218.9	0	193.9	185.9	0.1	0	-1.62	27.2	24.6	27.7
47	20211016BS5	1	UU试验	4.48	2.12	48	0	-2	8	547.5	0	9.1	2.7	442.6	36	0	0	1	1	1	3.38	12.43	482.6	40	12.07	293.3	221.3	0	195.5	187.5	0.1	0	-1.69	27.2	24.6	27.7
48	20211016BS5	1	UU试验	4.58	2.14	48	0	-2	8	553.5	0	9.1	2.82	445.3	36	0	0	1	1	1	3.53	12.43	485.3	40	12.13	294.65	222.65	0	196.4	188.4	0.1	0	-1.77	27.2	24.6	27.7
49	20211016BS5	1	UU试验	4.68	2.16	48	0	-2	8	558.6	0	9.1	2.93	449.4	36	0	0	1	1	1	3.66	12.43	489.4	40	12.24	296.7	224.7	0	197.8	189.8	0.1	0	-1.83	27.2	24.6	27.7
50	20211016BS5	1	UU试验	4.78	2.19	48	0	-2	8	564.6	0	9.1	3.04	454.2	36	0	0	1	1	1	3.8	12.5	494.2	40	12.36	299.1	227.1	0	199.4	191.4	0.1	0	-1.9	27.2	24.6	27.7
51	20211016BS5	1	UU试验	4.88	2.21	48	0	-2	8	569.7	0	9.1	3.15	455.8	36	0	0	1	1	1	3.94	12.5	495.8	40	12.4	299.9	227.9	0	199.9	191.9	0.1	0	-1.97	27.2	24.6	27.7
52	20211016BS5	1	UU试验	4.98	2.23	48	0	-1	8	575.7	0	9.1	3.26	460.6	36	0	0	1	1	1	4.08	12.5	500.6	40	12.52	302.3	230.3	0	201.5	193.5	0.09	0	-2.04	27.2	24.7	27.7
53	20211016BS5	1	UU试验	5.08	2.25	48	0	-2	8	580	0	9.1	3.37	464	36	0	0	1	1	1	4.21	12.5	504	40	12.6	304	232	0	202.7	194.7	0.09	0	-2.11	27.2	24.7	27.7
54	20211016BS5	1	UU试验	5.18	2.28	48	0	-1	9	584.3	0	9.1	3.49	467.4	36	0	0	1	1	1	4.36	12.56	506.4	39	12.98	305.7	233.7	0	203.8	194.8	0.09	0	-2.18	27.2	24.7	27.7
55	20211016BS5	1	UU试验	5.28	2.3	48	0	-1	9	588.5	0	9.1	3.6	468.6	36	0	0	1	1	1	4.5	12.56	507.6	39	13.02	306.3	234.3	0	204.2	195.2	0.09	0	-2.25	27.1	24.7	27.7
56	20211016BS5	1	UU试验	5.38	2.32	48	0	-2	9	593.7	0	9.1	3.72	472.7	36	0	0	1	1	1	4.65	12.56	511.7	39	13.12	308.35	236.35	0	205.6	196.6	0.09	0	-2.33	27.1	24.7	27.7
57	20211016BS5	1	UU试验	5.48	2.34	48	0	-1	9	598	0	10.9	3.83	476.1	36	0	0	1	1	1	4.79	12.62	515.1	39	13.21	310.05	238.05	0	206.7	197.7	0.09	0	-2.4	27.1	24.7	27.7
58	20211016BS5	1	UU试验	5.58	2.36	48	0	-2	8	603.1	0	9.1	3.94	477.9	36	0	0	1	1	1	4.93	12.62	517.9	40	12.95	310.95	238.95	0	207.3	199.3	0.09	0	-2.47	27.1	24.7	27.7
59	20211016BS5	1	UU试验	5.68	2.38	48	0	-1	9	607.4	0	10.9	4.05	481.3	36	0	0	1	1	1	5.06	12.62	520.3	39	13.34	312.65	240.65	0	208.4	199.4	0.09	0	-2.53	27.1	24.7	27.7
60	20211016BS5	1	UU试验	5.78	2.4	48	0	-2	8	611.6	0	9.1	4.16	484.6	36	0	0	1	1	1	5.2	12.69	524.6	40	13.12	314.3	242.3	0	209.5	201.5	0.09	0	-2.6	27.1	24.7	27.7
61	20211016BS5	1	UU试验	5.88	2.43	48	0	-1	9	615.9	0	10.9	4.28	485.3	36	0	0	1	1	1	5.35	12.69	524.3	39	13.44	314.65	242.65	0	209.8	200.8	0.09	0	-2.67	27.1	24.7	27.7
62	20211016BS5	1	UU试验	5.98	2.45	47	0	-2	8	620.2	0	9.1	4.39	488.7	36	0	0	1	1	1	5.49	12.69	527.7	39	13.53	314.85	244.35	0	209.9	201.9	0.09	0	-2.75	27.1	24.7	27.7
63	20211016BS5	1	UU试验	6.08	2.47	48	0	-2	9	624.5	0	9.1	4.5	492.1	36	0	0	1	1	1	5.63	12.69	531.1	39	13.62	318.05	246.05	0	212	203	0.09	0	-2.82	27.1	24.7	27.7
64	20211016BS5	1	UU试验	6.18	2.49	48	0	-2	9	629.6	0	9.1	4.6	496.1	36	0	0	1	1	1	5.75	12.75	535.1	39	13.72	320.05	248.05	0	213.4	204.4	0.09	0	-2.88	27.1	24.7	27.7
65	20211016BS5	1	UU试验	6.28	2.51	48	0	-2	9	633	0	9.1	4.72	496.5	36	0	0	1	1	1	5.9	12.75	535.5	39	13.73	320.25	248.25	0	213.5	204.5	0.09	0	-2.95	27.1	24.7	27.7
66	20211016BS5	1	UU试验	6.38	2.53	48	0	-1	9	634.7	0	10.9	4.82	497.8	36	0	0	1	1	1	6.03	12.75	536.8	39	13.76	320.9	248.9	0	213.9	204.9	0.09	0	-3.02	27.1	24.7	27.7
67	20211016BS5	1	UU试验	6.48	2.55	48	0	-2	9	637.3	0	9.1	4.93	499.8	36	0	0	1	1	1	6.16	12.81	538.8	39	13.82	321.9	249.9	0	214.6	205.6	0.09	0	-3.08	27.1	24.7	27.7
68	20211016BS5	1	UU试验	6.58	2.57	48	0	-1	9	641.6	0	10.9	5.04	500.9	36	0	0	1	1	1	6.3	12.81	539.9	39	13.84	322.45	250.45	0	215	206	0.09	0	-3.15	27.1	24.7	27.7
69	20211016BS5	1	UU试验	6.68	2.59	48	0	-2	8	645	0	9.1	5.15	503.5	36	0	0	1	1	1	6.44	12.81	543.5	40	13.59	323.75	251.75	0	215.8	207.8	0.09	0	-3.22	27.1	24.7	27.6
70	20211016BS5	1	UU试验	6.78	2.6	49	0	-1	9	647.6	0	10.9	5.26	505.5	36	0	0	1	1	1	6.58	12.88	545.5	40	13.64	326.25	252.75	0	217.5	208.5	0.09	0	-3.29	27.1	24.7	27.6
71	20211016BS5	1	UU试验	6.88	2.62	48	0	-2	9	649.3	0	9.1	5.36	504.1	36	0	0	1	1	1	6.7	12.88	543.1	39	13.93	324.05	252.05	0	216	207	0.09	0	-3.35	27.1	24.7	27.6
72	20211016BS5	1	UU试验	6.98	2.64	48	0	-1	9	652.7	0	10.9	5.48	506.8	36	0	0	1	1	1	6.85	12.88	545.8	39	13.99	325.4	253.4	0	216.9	207.9	0.09	0	-3.43	27.1	24.7	27.6
73	20211016BS5	1	UU试验	7.08	2.66	48	0	-1	9	656.1	0	10.9	5.59	509.4	36	0	0	1	1	1	6.99	12.88	548.4	39	14.06	326.7	254.7	0	217.8	208.8	0.09	0	-3.5	27.1	24.7	27.6
74	20211016BS5	1	UU试验	7.18	2.68	48	0	-2	9	660.4	0	9.1	5.71	512.7	36	0	0	1	1	1	7.14	12.94	551.7	39	14.15	328.35	256.35	0	218.9	209.9	0.09	0	-3.57	27.1	24.7	27.6
75	20211016BS5	1	UU试验	7.28	2.7	48	0	-1	9	664.7	0	10.9	5.81	513.7	36	0	0	1	1	1	7.26	12.94	552.7	39	14.17	328.85	256.85	0	219.2	210.2	0.09	0	-3.63	27.1	24.7	27.6
76	20211016BS5	1	UU试验	7.38	2.72	48	0	-2	9	665.5	0	9.1	5.93	514.3	36	0	0	1	1	1	7.41	12.94	553.3	39	14.19	329.15	257.15	0	219.4	210.4	0.09	0	-3.71	27	24.7	27.6
77	20211016BS5	1	UU试验	7.48	2.74	48	0	-1	9	668.1	0	10.9	6.04	516.3	36	0	0	1	1	1	7.55	13	555.3	39	14.24	330.15	258.15	0	220.1	211.1	0.09	0	-3.78	27.1	24.7	27.6
78	20211016BS5	1	UU试验	7.58	2.75	48	0	-2	9	669.8	0	9.1	6.15	515.2	36	0	0	1	1	1	7.69	13	554.2	39	14.21	329.6	257.6	0	219.7	210.7	0.09	0	-3.85	27	24.7	27.6
79	20211016BS5	1	UU试验	7.68	2.77	48	0	-1	9	673.2	0	10.9	6.26	517.8	36	0	0	1	1	1	7.83	13	556.8	39	14.28	330.9	258.9	0	220.6	211.6	0.08	0	-3.92	27	24.7	27.6
80	20211016BS5	1	UU试验	7.78	2.79	48	0	-2	9	674.9	0	9.1	6.38	519.2	36	0	0	1	1	1	7.98	13.07	558.2	39	14.31	331.6	259.6	0	221.1	212.1	0.08	0	-3.99	27	24.7	27.6
81	20211016BS5	1	UU试验	7.88	2.81	48	0	-1	9	677.5	0	10.9	6.49	518.4	36	0	0	1	1	1	8.11	13.07	557.4	39	14.29	331.2	259.2	0	220.8	211.8	0.08	0	-4.06	27	24.7	27.6
82	20211016BS5	1	UU试验	7.98	2.83	48	0	-1	9	680.1	0	10.9	6.6	520.4	36	0	0	1	1	1	8.25	13.07	559.4	39	14.34	332.2	260.2	0	221.5	212.5	0.08	0	-4.13	27	24.7	27.6
83	20211016BS5	1	UU试验	8.08	2.84	48	0	-1	9	682.6	0	10.9	6.72	522.3	36	0	0	1	1	1	8.4	13.13	561.3	39	14.39	333.15	261.15	0	222.1	213.1	0.08	0	-4.2	27	24.7	27.6
84	20211016BS5	1	UU试验	8.18	2.86	48	0	-1	9	684.4	0	10.9	6.83	521.2	36	0	0	1	1	1	8.54	13.13	560.2	39	14.36	332.6	260.6	0	221.7	212.7	0.08	0	-4.27	27	24.7	27.6
85	20211016BS5	1	UU试验	8.28	2.88	48	0	-2	9	685.2	0	9.1	6.95	521.9	36	0	0	1	1	1	8.69	13.13	560.9	39	14.38	332.95	260.95	0	222	213	0.08	0	-4.35	27	24.7	27.6
86	20211016BS5	1	UU试验	8.38	2.9	49	0	-1	9	686.1	0	10.9	7.06	522.5	36	0	0	1	1	1	8.82	13.13	562.5	40	14.06	334.75	261.25	0	223.2	214.2	0.09	0	-4.41	27	24.7	27.6
87	20211016BS5	1	UU试验	8.48	2.91	48	0	-2	9	687.8	0	9.1	7.18	523.8	36	0	0	1	1	1	8.98	13.2	562.8	39	14.43	333.9	261.9	0	222.6	213.6	0.08	0	-4.49	27	24.7	27.6
88	20211016BS5	1	UU试验	8.58	2.93	48	0	-1	9	689.5	0	10.9	7.29	522.3	36	0	0	1	1	1	9.11	13.2	561.3	39	14.39	333.15	261.15	0	222.1	213.1	0.08	0	-4.56	27	24.8	27.6
89	20211016BS5	1	UU试验	8.68	2.95	48	0	-2	9	692.9	0	9.1	7.41	524.9	36	0	0	1	1	1	9.26	13.2	563.9	39	14.46	334.45	262.45	0	223	214	0.08	0	-4.63	27	24.7	27.5
90	20211016BS5	1	UU试验	8.78	2.96	48	0	-1	9	692.9	0	10.9	7.52	524.9	36	0	0	1	1	1	9.4	13.26	563.9	39	14.46	334.45	262.45	0	223	214	0.08	0	-4.7	27	24.7	27.5
91	20211016BS5	1	UU试验	8.88	2.98	48	0	-1	9	694.6	0	10.9	7.64	523.8	36	0	0	1	1	1	9.55	13.26	562.8	39	14.43	333.9	261.9	0	222.6	213.6	0.08	0	-4.78	27	24.7	27.5
92	20211016BS5	1	UU试验	8.98	3	48	0	-1	9	695.5	0	10.9	7.76	524.5	36	0	0	1	1	1	9.7	13.26	563.5	39	14.45	334.25	262.25	0	222.8	213.8	0.08	0	-4.85	27	24.8	27.6
93	20211016BS5	1	UU试验	9.08	3.01	48	0	-1	9	697.2	0	10.9	7.87	525.8	36	0	0	1	1	1	9.84	13.32	564.8	39	14.48	334.9	262.9	0	223.3	214.3	0.08	0	-4.92	27	24.8	27.5
94	20211016BS5	1	UU试验	9.18	3.03	48	0	-2	9	698	0	9.1	7.98	524	36	0	0	1	1	1	9.98	13.32	563	39	14.44	334	262	0	222.7	213.7	0.08	0	-4.99	26.9	24.7	27.5
95	20211016BS5	1	UU试验	9.28	3.05	48	0	-1	9	698.9	0	10.9	8.1	524.7	36	0	0	1	1	1	10.13	13.32	563.7	39	14.45	334.35	262.35	0	222.9	213.9	0.08	0	-5.07	26.9	24.7	27.5
96	20211016BS5	1	UU试验	9.38	3.06	48	0	-2	9	699.7	0	9.1	8.21	525.3	36	0	0	1	1	1	10.26	13.39	564.3	39	14.47	334.65	262.65	0	223.1	214.1	0.08	0	-5.13	26.9	24.7	27.5
97	20211016BS5	1	UU试验	9.48	3.08	48	0	-1	9	700.6	0	10.9	8.33	523.2	36	0	0	1	1	1	10.41	13.39	562.2	39	14.42	333.6	261.6	0	222.4	213.4	0.08	0	-5.21	26.9	24.8	27.5
98	20211016BS5	1	UU试验	9.58	3.1	48	0	-2	9	700.6	0	9.1	8.44	523.2	36	0	0	1	1	1	10.55	13.39	562.2	39	14.42	333.6	261.6	0	222.4	213.4	0.08	0	-5.28	26.9	24.7	27.5
99	20211016BS5	1	UU试验	9.68	3.11	48	0	-1	9	701.5	0	10.9	8.55	523.9	36	0	0	1	1	1	10.69	13.45	562.9	39	14.43	333.95	261.95	0	222.6	213.6	0.08	0	-5.35	26.9	24.8	27.5
100	20211016BS5	1	UU试验	9.78	3.13	48	0	-1	9	703.2	0	10.9	8.67	522.8	36	0	0	1	1	1	10.84	13.45	561.8	39	14.41	333.4	261.4	0	222.3	213.3	0.08	0	-5.42	26.9	24.8	27.5
101	20211016BS5	1	UU试验	9.88	3.14	48	0	-1	9	704.9	0	10.9	8.79	524.1	36	0	0	1	1	1	10.99	13.45	563.1	39	14.44	334.05	262.05	0	222.7	213.7	0.08	0	-5.5	26.9	24.8	27.5
102	20211016BS5	1	UU试验	9.98	3.16	48	0	-1	9	705.7	0	10.9	8.9	524.7	36	0	0	1	1	1	11.13	13.52	563.7	39	14.45	334.35	262.35	0	222.9	213.9	0.08	0	-5.57	26.9	24.8	27.5
103	20211016BS5	1	UU试验	10.08	3.18	48	0	-2	9	705.7	0	9.1	9.01	522	36	0	0	1	1	1	11.26	13.52	561	39	14.38	333	261	0	222	213	0.08	0	-5.63	26.9	24.7	27.5
104	20211016BS5	1	UU试验	10.18	3.19	48	0	-1	9	706.6	0	10.9	9.13	522.6	36	0	0	1	1	1	11.41	13.52	561.6	39	14.4	333.3	261.3	0	222.2	213.2	0.08	0	-5.71	26.9	24.8	27.5
105	20211016BS5	1	UU试验	10.28	3.21	48	0	-2	9	709.2	0	9.1	9.23	524.6	36	0	0	1	1	1	11.54	13.58	563.6	39	14.45	334.3	262.3	0	222.9	213.9	0.08	0	-5.77	26.9	24.7	27.4
106	20211016BS5	1	UU试验	10.38	3.22	48	0	-1	9	710.9	0	10.9	9.34	523.5	36	0	0	1	1	1	11.68	13.58	562.5	39	14.42	333.75	261.75	0	222.5	213.5	0.08	0	-5.84	26.9	24.8	27.5
107	20211016BS5	1	UU试验	10.48	3.24	48	0	-2	9	711.7	0	9.1	9.46	524.1	36	0	0	1	1	1	11.83	13.58	563.1	39	14.44	334.05	262.05	0	222.7	213.7	0.08	0	-5.92	26.9	24.8	27.4
108	20211016BS5	1	UU试验	10.58	3.25	49	0	-1	9	713.4	0	10.9	9.56	525.3	36	0	0	1	1	1	11.95	13.65	565.3	40	14.13	336.15	262.65	0	224.1	215.1	0.09	0	-5.98	26.9	24.8	27.4
109	20211016BS5	1	UU试验	10.68	3.27	48	0	-1	9	714.3	0	10.9	9.67	523.3	36	0	0	1	1	1	12.09	13.65	562.3	39	14.42	333.65	261.65	0	222.4	213.4	0.08	0	-6.05	26.9	24.8	27.4
110	20211016BS5	1	UU试验	10.78	3.28	48	0	-1	9	716.9	0	10.9	9.78	525.2	36	0	0	1	1	1	12.23	13.65	564.2	39	14.47	334.6	262.6	0	223.1	214.1	0.08	0	-6.12	26.9	24.8	27.4
111	20211016BS5	1	UU试验	10.88	3.3	48	0	-1	9	718.6	0	10.9	9.89	526.4	36	0	0	1	1	1	12.36	13.72	565.4	39	14.5	335.2	263.2	0	223.5	214.5	0.08	0	-6.18	26.9	24.8	27.4
112	20211016BS5	1	UU试验	10.98	3.31	48	0	-2	9	719.4	0	9.1	10	524.3	36	0	0	1	1	1	12.5	13.72	563.3	39	14.44	334.15	262.15	0	222.8	213.8	0.08	0	-6.25	26.8	24.8	27.4
113	20211016BS5	1	UU试验	11.08	3.33	48	0	-2	9	721.1	0	9.1	10.11	525.6	36	0	0	1	1	1	12.64	13.72	564.6	39	14.48	334.8	262.8	0	223.2	214.2	0.08	0	-6.32	26.8	24.8	27.4
114	20211016BS5	1	UU试验	11.18	3.34	48	0	-2	9	722.8	0	9.1	10.21	526.8	36	0	0	1	1	1	12.76	13.78	565.8	39	14.51	335.4	263.4	0	223.6	214.6	0.08	0	-6.38	26.8	24.8	27.4
115	20211016BS5	1	UU试验	11.28	3.36	48	0	-1	9	722	0	10.9	10.32	523.9	36	0	0	1	1	1	12.9	13.78	562.9	39	14.43	333.95	261.95	0	222.6	213.6	0.08	0	-6.45	26.8	24.8	27.4
116	20211016BS5	1	UU试验	11.38	3.37	48	0	-2	9	723.7	0	9.1	10.42	525.2	36	0	0	1	1	1	13.03	13.78	564.2	39	14.47	334.6	262.6	0	223.1	214.1	0.08	0	-6.52	26.8	24.7	27.4
117	20211016BS5	1	UU试验	11.48	3.39	48	0	-1	9	725.4	0	10.9	10.53	526.4	36	0	0	1	1	1	13.16	13.85	565.4	39	14.5	335.2	263.2	0	223.5	214.5	0.08	0	-6.58	26.8	24.8	27.4
118	20211016BS5	1	UU试验	11.58	3.4	48	0	-1	9	726.3	0	10.9	10.64	524.4	36	0	0	1	1	1	13.3	13.85	563.4	39	14.45	334.2	262.2	0	222.8	213.8	0.08	0	-6.65	26.8	24.8	27.3
119	20211016BS5	1	UU试验	11.68	3.42	48	0	-1	9	728	0	10.9	10.74	525.6	36	0	0	1	1	1	13.43	13.85	564.6	39	14.48	334.8	262.8	0	223.2	214.2	0.08	0	-6.72	26.8	24.8	27.4
120	20211016BS5	1	UU试验	11.78	3.43	48	0	-1	9	728	0	10.9	10.86	525.6	36	0	0	1	1	1	13.58	13.91	564.6	39	14.48	334.8	262.8	0	223.2	214.2	0.08	0	-6.79	26.8	24.8	27.4
121	20211016BS5	1	UU试验	11.88	3.45	48	0	-2	9	730.5	0	9.1	10.96	525.2	36	0	0	1	1	1	13.7	13.91	564.2	39	14.47	334.6	262.6	0	223.1	214.1	0.08	0	-6.85	26.8	24.8	27.4
122	20211016BS5	1	UU试验	11.98	3.46	48	0	-1	9	733.1	0	10.9	11.07	527	36	0	0	1	1	1	13.84	13.91	566	39	14.51	335.5	263.5	0	223.7	214.7	0.08	0	-6.92	26.8	24.8	27.4
123	20211016BS5	1	UU试验	12.08	3.48	48	0	-2	9	733.1	0	9.1	11.18	527	36	0	0	1	1	1	13.98	13.98	566	39	14.51	335.5	263.5	0	223.7	214.7	0.08	0	-6.99	26.8	24.7	27.3
124	20211016BS5	1	UU试验	12.18	3.49	48	0	-1	9	734	0	10.9	11.29	525	36	0	0	1	1	1	14.11	13.98	564	39	14.46	334.5	262.5	0	223	214	0.08	0	-7.06	26.8	24.8	27.4
125	20211016BS5	1	UU试验	12.28	3.5	48	0	-2	9	734.8	0	9.1	11.4	525.6	36	0	0	1	1	1	14.25	13.98	564.6	39	14.48	334.8	262.8	0	223.2	214.2	0.08	0	-7.13	26.8	24.8	27.4
126	20211016BS5	1	UU试验	12.38	3.52	48	0	-1	9	735.7	0	10.9	11.51	526.3	36	0	0	1	1	1	14.39	14.05	565.3	39	14.49	335.15	263.15	0	223.4	214.4	0.08	0	-7.2	26.8	24.8	27.4
127	20211016BS5	1	UU试验	12.48	3.53	47	0	-2	8	734.8	0	9.1	11.62	523	36	0	0	1	1	1	14.53	14.05	562	39	14.41	332	261.5	0	221.3	213.3	0.08	0	-7.27	26.8	24.8	27.3
128	20211016BS5	1	UU试验	12.58	3.55	48	0	-1	9	734	0	10.9	11.72	522.4	36	0	0	1	1	1	14.65	14.05	561.4	39	14.39	333.2	261.2	0	222.1	213.1	0.08	0	-7.33	26.8	24.8	27.3
129	20211016BS5	1	UU试验	12.68	3.56	48	0	-1	9	734	0	10.9	11.83	522.4	36	0	0	1	1	1	14.79	14.11	561.4	39	14.39	333.2	261.2	0	222.1	213.1	0.08	0	-7.4	26.8	24.8	27.3
130	20211016BS5	1	UU试验	12.78	3.58	48	0	-2	9	735.7	0	9.1	11.94	521.4	36	0	0	1	1	1	14.93	14.11	560.4	39	14.37	332.7	260.7	0	221.8	212.8	0.08	0	-7.47	26.7	24.7	27.3
131	20211016BS5	1	UU试验	12.88	3.59	48	0	-1	9	736.5	0	10.9	12.05	522	36	0	0	1	1	1	15.06	14.11	561	39	14.38	333	261	0	222	213	0.08	0	-7.53	26.8	24.8	27.3
132	20211016BS5	1	UU试验	12.98	3.6	48	0	-2	9	738.2	0	9.1	12.15	523.2	36	0	0	1	1	1	15.19	14.18	562.2	39	14.42	333.6	261.6	0	222.4	213.4	0.08	0	-7.6	26.7	24.8	27.3
133	20211016BS5	1	UU试验	13.08	3.62	48	0	-1	9	739.1	0	10.9	12.26	521.2	36	0	0	1	1	1	15.33	14.18	560.2	39	14.36	332.6	260.6	0	221.7	212.7	0.08	0	-7.67	26.7	24.8	27.3
134	20211016BS5	1	UU试验	13.18	3.63	47	0	-2	8	737.4	0	9.1	12.37	520	36	0	0	1	1	1	15.46	14.18	559	39	14.33	330.5	260	0	220.3	212.3	0.08	0	-7.73	26.7	24.7	27.3
135	20211016BS5	1	UU试验	13.28	3.64	48	0	-1	9	736.5	0	10.9	12.48	519.4	36	0	0	1	1	1	15.6	14.25	558.4	39	14.32	331.7	259.7	0	221.1	212.1	0.08	0	-7.8	26.7	24.8	27.3
136	20211016BS5	1	UU试验	13.38	3.66	48	0	-2	9	736.5	0	9.1	12.59	516.8	36	0	0	1	1	1	15.74	14.25	555.8	39	14.25	330.4	258.4	0	220.3	211.3	0.08	0	-7.87	26.7	24.7	27.3
137	20211016BS5	1	UU试验	13.48	3.67	48	0	-1	9	737.4	0	9.1	12.7	517.5	36	0	0	1	1	1	15.88	14.25	556.5	39	14.27	330.75	258.75	0	220.5	211.5	0.08	0	-7.94	26.7	24.8	27.3
138	20211016BS5	1	UU试验	13.58	3.69	48	0	-1	9	739.1	0	10.9	12.81	518.7	36	0	0	1	1	1	16.01	14.31	557.7	39	14.3	331.35	259.35	0	220.9	211.9	0.08	0	-8.01	26.7	24.8	27.3
139	20211016BS5	1	UU试验	13.68	3.7	48	0	-2	8	740.8	0	9.1	12.92	517.7	36	0	0	1	1	1	16.15	14.31	557.7	40	13.94	330.85	258.85	0	220.6	212.6	0.08	0	-8.07	26.7	24.8	27.3
140	20211016BS5	1	UU试验	13.78	3.71	48	0	-1	9	742.5	0	10.9	13.03	518.9	36	0	0	1	1	1	16.29	14.31	557.9	39	14.31	331.45	259.45	0	221	212	0.08	0	-8.15	26.7	24.8	27.3
141	20211016BS5	1	UU试验	13.88	3.73	47	0	-2	8	740.8	0	9.1	13.14	517.7	36	0	0	1	1	1	16.43	14.38	556.7	39	14.27	329.35	258.85	0	219.6	211.6	0.08	0	-8.22	26.7	24.8	27.3
142	20211016BS5	1	UU试验	13.98	3.74	48	0	-1	9	740.8	0	9.1	13.25	515.2	36	0	0	1	1	1	16.56	14.38	554.2	39	14.21	329.6	257.6	0	219.7	210.7	0.09	0	-8.28	26.7	24.8	27.4
143	20211016BS5	1	UU试验	14.08	3.75	48	0	-2	8	740.8	0	9.1	13.35	515.2	36	0	0	1	1	1	16.69	14.38	555.2	40	13.88	329.6	257.6	0	219.7	211.7	0.09	0	-8.35	26.7	24.7	27.3
144	20211016BS5	1	UU试验	14.18	3.77	48	0	-1	9	741.7	0	9.1	13.46	515.8	36	0	0	1	1	1	16.83	14.45	554.8	39	14.23	329.9	257.9	0	219.9	210.9	0.09	0	-8.41	26.7	24.8	27.4
145	20211016BS5	1	UU试验	14.28	3.78	48	0	-2	8	744.2	0	9.1	13.57	515	36	0	0	1	1	1	16.96	14.45	555	40	13.88	329.5	257.5	0	219.7	211.7	0.09	0	-8.48	26.7	24.7	27.3
146	20211016BS5	1	UU试验	14.38	3.79	48	0	-1	9	745.1	0	10.9	13.68	515.6	36	0	0	1	1	1	17.1	14.45	554.6	39	14.22	329.8	257.8	0	219.9	210.9	0.09	0	-8.55	26.7	24.8	27.3
147	20211016BS5	1	UU试验	14.48	3.81	48	0	-1	9	743.4	0	9.1	13.79	514.5	36	0	0	1	1	1	17.24	14.51	553.5	39	14.19	329.25	257.25	0	219.5	210.5	0.09	0	-8.62	26.7	24.8	27.4
148	20211016BS5	1	UU试验	14.58	3.82	47	0	-2	8	743.4	0	9.1	13.9	512.3	36	0	0	1	1	1	17.38	14.51	551.3	39	14.14	326.65	256.15	0	217.8	209.8	0.08	0	-8.69	26.7	24.7	27.3
149	20211016BS5	1	UU试验	14.68	3.83	48	0	-1	9	743.4	0	10.9	14	512.3	36	0	0	1	1	1	17.5	14.51	551.3	39	14.14	328.15	256.15	0	218.8	209.8	0.09	0	-8.75	26.7	24.8	27.4
150	20211016BS5	1	UU试验	14.78	3.84	48	0	-2	8	745.9	0	9.1	14.11	514.1	36	0	0	1	1	1	17.64	14.58	554.1	40	13.85	329.05	257.05	0	219.4	211.4	0.09	0	-8.82	26.6	24.7	27.3
151	20211016BS5	1	UU试验	14.88	3.86	48	0	-1	9	748.5	0	9.1	14.21	513.4	36	0	0	1	1	1	17.76	14.58	552.4	39	14.16	328.7	256.7	0	219.1	210.1	0.09	0	-8.88	26.7	24.8	27.3
152	20211016BS5	1	UU试验	14.98	3.87	48	0	-2	8	748.5	0	9.1	14.32	513.4	36	0	0	1	1	1	17.9	14.65	553.4	40	13.84	328.7	256.7	0	219.1	211.1	0.09	0	-8.95	26.6	24.7	27.3
153	20211016BS5	1	UU试验	15.08	3.88	48	0	-1	9	749.4	0	9.1	14.42	511.5	36	0	0	1	1	1	18.02	14.65	550.5	39	14.12	327.75	255.75	0	218.5	209.5	0.09	0	-9.01	26.6	24.8	27.3
154	20211016BS5	1	UU试验	15.18	3.9	47	0	-2	8	750.2	0	9.1	14.53	512.1	36	0	0	1	1	1	18.16	14.65	551.1	39	14.13	326.55	256.05	0	217.7	209.7	0.08	0	-9.08	26.6	24.7	27.3
155	20211016BS5	1	UU试验	15.28	3.91	48	0	-1	9	751.9	0	9.1	14.64	513.2	36	0	0	1	1	1	18.3	14.72	552.2	39	14.16	328.6	256.6	0	219.1	210.1	0.09	0	-9.15	26.6	24.7	27.3
156	20211016BS5	1	UU试验	15.38	3.92	48	0	-1	8	751.9	0	9.1	14.74	510.8	36	0	0	1	1	1	18.43	14.72	550.8	40	13.77	327.4	255.4	0	218.3	210.3	0.09	0	-9.22	26.6	24.8	27.3
157	20211016BS5	1	UU试验	15.48	3.93	47	0	-2	8	751.9	0	9.1	14.85	510.8	36	0	0	1	1	1	18.56	14.72	549.8	39	14.1	325.9	255.4	0	217.3	209.3	0.08	0	-9.28	26.6	24.7	27.2
158	20211016BS5	1	UU试验	15.58	3.95	48	0	-1	9	752.8	0	9.1	14.95	511.4	36	0	0	1	1	1	18.69	14.79	550.4	39	14.11	327.7	255.7	0	218.5	209.5	0.09	0	-9.35	26.6	24.8	27.3
159	20211016BS5	1	UU试验	15.68	3.96	47	0	-2	8	753.6	0	9.1	15.06	509.5	36	0	0	1	1	1	18.83	14.79	548.5	39	14.06	325.25	254.75	0	216.8	208.8	0.08	0	-9.41	26.6	24.7	27.3
160	20211016BS5	1	UU试验	15.78	3.97	48	0	-1	9	753.6	0	9.1	15.15	509.5	36	0	0	1	1	1	18.94	14.79	548.5	39	14.06	326.75	254.75	0	217.8	208.8	0.09	0	-9.47	26.6	24.7	27.3
161	20211016BS5	1	UU试验	15.88	3.99	47	0	-2	8	753.6	0	9.1	15.26	509.5	36	0	0	1	1	1	19.08	14.85	548.5	39	14.06	325.25	254.75	0	216.8	208.8	0.08	0	-9.54	26.6	24.7	27.3
162	20211016BS5	1	UU试验	15.98	4	47	0	-2	8	755.4	0	9.1	15.36	508.7	36	0	0	1	1	1	19.2	14.85	547.7	39	14.04	324.85	254.35	0	216.6	208.6	0.08	0	-9.6	26.6	24.7	27.3
163	20211016BS5	1	UU试验	16.08	4.01	47	0	-2	8	756.2	0	9.1	15.46	509.2	36	0	0	1	1	1	19.33	14.85	548.2	39	14.06	325.1	254.6	0	216.7	208.7	0.08	0	-9.66	26.6	24.7	27.3
164	20211016BS5	1	UU试验	16.18	4.02	48	0	-1	9	757.9	0	9.1	15.56	510.4	36	0	0	1	1	1	19.45	14.92	549.4	39	14.09	327.2	255.2	0	218.1	209.1	0.09	0	-9.73	26.6	24.7	27.3
165	20211016BS5	1	UU试验	16.28	4.04	48	0	-1	9	758.8	0	9.1	15.66	508.6	36	0	0	1	1	1	19.58	14.92	547.6	39	14.04	326.3	254.3	0	217.5	208.5	0.09	0	-9.79	26.6	24.7	27.2
166	20211016BS5	1	UU试验	16.38	4.05	48	0	-2	8	758.8	0	9.1	15.77	508.6	36	0	0	1	1	1	19.71	14.92	548.6	40	13.72	326.3	254.3	0	217.5	209.5	0.09	0	-9.86	26.6	24.7	27.3
167	20211016BS5	1	UU试验	16.48	4.06	48	0	-1	8	761.3	0	9.1	15.87	510.3	36	0	0	1	1	1	19.84	14.99	550.3	40	13.76	327.15	255.15	0	218.1	210.1	0.09	0	-9.92	26.6	24.7	27.3
168	20211016BS5	1	UU试验	16.58	4.07	47	0	-2	8	761.3	0	9.1	15.98	507.9	36	0	0	1	1	1	19.98	14.99	546.9	39	14.02	324.45	253.95	0	216.3	208.3	0.08	0	-9.99	26.6	24.7	27.2
169	20211016BS5	1	UU试验	16.68	4.08	48	0	-1	8	763.1	0	9.1	16.08	509.1	36	0	0	1	1	1	20.1	14.99	549.1	40	13.73	326.55	254.55	0	217.7	209.7	0.09	0	-10.05	26.6	24.7	27.3
170	20211016BS5	1	UU试验	16.78	4.1	47	0	-2	8	764.8	0	9.1	16.19	510.2	36	0	0	1	1	1	20.24	15.06	549.2	39	14.08	325.6	255.1	0	217.1	209.1	0.08	0	-10.12	26.6	24.7	27.2
171	20211016BS5	1	UU试验	16.88	4.11	48	0	-2	8	766.5	0	9.1	16.3	509	36	0	0	1	1	1	20.38	15.06	549	40	13.73	326.5	254.5	0	217.7	209.7	0.09	0	-10.19	26.6	24.7	27.2
172	20211016BS5	1	UU试验	16.98	4.12	48	0	-2	8	767.3	0	9.1	16.4	509.5	36	0	0	1	1	1	20.5	15.13	549.5	40	13.74	326.75	254.75	0	217.8	209.8	0.09	0	-10.25	26.6	24.7	27.2
173	20211016BS5	1	UU试验	17.08	4.13	48	0	-2	8	767.3	0	9.1	16.5	507.1	36	0	0	1	1	1	20.63	15.13	547.1	40	13.68	325.55	253.55	0	217	209	0.09	0	-10.32	26.6	24.7	27.2
174	20211016BS5	1	UU试验	17.18	4.15	47	0	-2	8	766.5	0	9.1	16.61	506.6	36	0	0	1	1	1	20.76	15.13	545.6	39	13.99	323.8	253.3	0	215.9	207.9	0.08	0	-10.38	26.6	24.7	27.2
175	20211016BS5	1	UU试验	17.28	4.16	47	0	-2	8	766.5	0	9.1	16.71	506.6	36	0	0	1	1	1	20.89	15.2	545.6	39	13.99	323.8	253.3	0	215.9	207.9	0.08	0	-10.45	26.5	24.7	27.2
176	20211016BS5	1	UU试验	17.38	4.17	47	0	-2	8	767.3	0	9.1	16.82	504.8	36	0	0	1	1	1	21.03	15.2	543.8	39	13.94	322.9	252.4	0	215.3	207.3	0.09	0	-10.52	26.5	24.7	27.2
177	20211016BS5	1	UU试验	17.48	4.18	48	0	-2	8	769	0	9.1	16.92	505.9	36	0	0	1	1	1	21.15	15.2	545.9	40	13.65	324.95	252.95	0	216.6	208.6	0.09	0	-10.57	26.5	24.7	27.2
178	20211016BS5	1	UU试验	17.58	4.19	48	0	-1	8	769.9	0	9.1	17.02	506.5	36	0	0	1	1	1	21.28	15.27	546.5	40	13.66	325.25	253.25	0	216.8	208.8	0.09	0	-10.64	26.5	24.7	27.2
179	20211016BS5	1	UU试验	17.68	4.21	48	0	-2	8	769	0	9.1	17.13	503.6	36	0	0	1	1	1	21.41	15.27	543.6	40	13.59	323.8	251.8	0	215.9	207.9	0.09	0	-10.71	26.5	24.7	27.2
180	20211016BS5	1	UU试验	17.78	4.22	48	0	-1	9	769.9	0	9.1	17.24	504.2	36	0	0	1	1	1	21.55	15.27	543.2	39	13.93	324.1	252.1	0	216.1	207.1	0.09	0	-10.78	26.5	24.7	27.2
181	20211016BS5	1	UU试验	17.88	4.23	47	0	-2	8	768.2	0	9.1	17.34	503.1	36	0	0	1	1	1	21.68	15.34	542.1	39	13.9	322.05	251.55	0	214.7	206.7	0.09	0	-10.84	26.5	24.7	27.2
182	20211016BS5	1	UU试验	17.98	4.24	48	0	-1	8	769	0	9.1	17.45	501.3	36	0	0	1	1	1	21.81	15.34	541.3	40	13.53	322.65	250.65	0	215.1	207.1	0.09	0	-10.91	26.5	24.7	27.2
183	20211016BS5	1	UU试验	18.08	4.25	48	0	-1	8	770.8	0	9.1	17.55	502.5	36	0	0	1	1	1	21.94	15.41	542.5	40	13.56	323.25	251.25	0	215.5	207.5	0.09	0	-10.97	26.5	24.7	27.2
184	20211016BS5	1	UU试验	18.18	4.26	48	0	-2	8	771.6	0	9.1	17.66	500.7	36	0	0	1	1	1	22.08	15.41	540.7	40	13.52	322.35	250.35	0	214.9	206.9	0.09	0	-11.04	26.5	24.7	27.2
185	20211016BS5	1	UU试验	18.28	4.28	48	0	-2	8	772.5	0	9.1	17.77	501.3	36	0	0	1	1	1	22.21	15.41	541.3	40	13.53	322.65	250.65	0	215.1	207.1	0.09	0	-11.11	26.5	24.7	27.2
186	20211016BS5	1	UU试验	18.38	4.29	48	0	-2	8	772.5	0	9.1	17.88	501.3	36	0	0	1	1	1	22.35	15.48	541.3	40	13.53	322.65	250.65	0	215.1	207.1	0.09	0	-11.18	26.5	24.7	27.2
187	20211016BS5	1	UU试验	18.48	4.3	47	0	-2	8	771.6	0	9.1	17.98	498.4	36	0	0	1	1	1	22.48	15.48	537.4	39	13.78	319.7	249.2	0	213.1	205.1	0.09	0	-11.24	26.5	24.7	27.2
188	20211016BS5	1	UU试验	18.58	4.31	47	0	-2	8	772.5	0	9.1	18.09	499	36	0	0	1	1	1	22.61	15.48	538	39	13.79	320	249.5	0	213.3	205.3	0.09	0	-11.31	26.5	24.7	27.1
189	20211016BS5	1	UU试验	18.68	4.32	48	0	-1	8	773.3	0	9.1	18.2	499.5	36	0	0	1	1	1	22.75	15.54	539.5	40	13.49	321.75	249.75	0	214.5	206.5	0.09	0	-11.38	26.5	24.7	27.2
190	20211016BS5	1	UU试验	18.78	4.33	48	0	-2	8	774.2	0	9.1	18.3	498.2	36	0	0	1	1	1	22.88	15.54	538.2	40	13.46	321.1	249.1	0	214.1	206.1	0.09	0	-11.44	26.5	24.7	27.2
191	20211016BS5	1	UU试验	18.88	4.35	48	0	-2	8	774.2	0	9.1	18.42	498.2	36	0	0	1	1	1	23.02	15.61	538.2	40	13.46	321.1	249.1	0	214.1	206.1	0.09	0	-11.51	26.5	24.7	27.2
192	20211016BS5	1	UU试验	18.98	4.36	48	0	-2	8	775	0	9.1	18.52	496.5	36	0	0	1	1	1	23.15	15.61	536.5	40	13.41	320.25	248.25	0	213.5	205.5	0.09	0	-11.58	26.5	24.7	27.2
193	20211016BS5	1	UU试验	19.08	4.37	47	0	-2	8	774.2	0	9.1	18.63	496	36	0	0	1	1	1	23.29	15.61	535	39	13.72	318.5	248	0	212.3	204.3	0.09	0	-11.65	26.5	24.7	27.2
194	20211016BS5	1	UU试验	19.18	4.38	47	0	-2	8	775	0	9.1	18.73	496.5	36	0	0	1	1	1	23.41	15.69	535.5	39	13.73	318.75	248.25	0	212.5	204.5	0.09	0	-11.71	26.5	24.7	27.2
195	20211016BS5	1	UU试验	19.28	4.39	47	0	-2	8	774.2	0	9.1	18.83	493.4	36	0	0	1	1	1	23.54	15.69	532.4	39	13.65	317.2	246.7	0	211.5	203.5	0.09	0	-11.77	26.5	24.7	27.2
196	20211016BS5	1	UU试验	19.38	4.4	48	0	-1	8	775.9	0	9.1	18.94	494.5	36	0	0	1	1	1	23.68	15.76	534.5	40	13.36	319.25	247.25	0	212.8	204.8	0.09	0	-11.84	26.5	24.7	27.1
197	20211016BS5	1	UU试验	19.48	4.41	48	0	-2	8	776.7	0	9.1	19.05	492.8	36	0	0	1	1	1	23.81	15.76	532.8	40	13.32	318.4	246.4	0	212.3	204.3	0.09	0	-11.91	26.4	24.7	27.1
198	20211016BS5	1	UU试验	19.58	4.43	48	0	-2	8	778.5	0	9.1	19.15	494	36	0	0	1	1	1	23.94	15.76	534	40	13.35	319	247	0	212.7	204.7	0.09	0	-11.97	26.4	24.7	27.1
199	20211016BS5	1	UU试验	19.68	4.44	48	0	-2	8	779.3	0	9.1	19.26	494.5	36	0	0	1	1	1	24.07	15.83	534.5	40	13.36	319.25	247.25	0	212.8	204.8	0.09	0	-12.04	26.4	24.7	27.1
200	20211016BS5	1	UU试验	19.78	4.45	48	0	-1	8	781	0	9.1	19.36	493.4	36	0	0	1	1	1	24.2	15.83	533.4	40	13.34	318.7	246.7	0	212.5	204.5	0.09	0	-12.1	26.4	24.7	27.1
201	20211016BS5	1	UU试验	19.88	4.46	48	0	-1	8	781	0	9.1	19.47	493.4	36	0	0	1	1	1	24.34	15.9	533.4	40	13.34	318.7	246.7	0	212.5	204.5	0.09	0	-12.17	26.4	24.7	27.1
202	20211016BS5	1	UU试验	19.98	4.47	48	0	-2	8	781.9	0	9.1	19.57	491.8	36	0	0	1	1	1	24.46	15.9	531.8	40	13.29	317.9	245.9	0	211.9	203.9	0.09	0	-12.23	26.4	24.7	27.1
203	20211016BS5	1	UU试验	20.08	4.48	48	0	-1	8	782.7	0	9.1	19.67	492.3	36	0	0	1	1	1	24.59	15.9	532.3	40	13.31	318.15	246.15	0	212.1	204.1	0.09	0	-12.3	26.4	24.7	27.1
204	20211016BS5	1	UU试验	20.18	4.49	48	0	-2	8	784.4	0	9.1	19.77	493.3	36	0	0	1	1	1	24.71	15.97	533.3	40	13.33	318.65	246.65	0	212.4	204.4	0.09	0	-12.36	26.4	24.7	27.1
205	20211016BS5	1	UU试验	20.28	4.5	47	0	-2	8	784.4	0	9.1	19.88	491.2	36	0	0	1	1	1	24.85	15.97	530.2	39	13.59	316.1	245.6	0	210.7	202.7	0.09	0	-12.43	26.4	24.7	27.1
206	20211016BS5	1	UU试验	20.38	4.51	47	0	-2	8	786.1	0	9.1	19.98	492.2	36	0	0	1	1	1	24.98	15.97	531.2	39	13.62	316.6	246.1	0	211.1	203.1	0.09	0	-12.49	26.4	24.7	27.1
207	20211016BS5	1	UU试验	20.48	4.53	48	0	-1	8	787	0	9.1	20.08	492.8	36	0	0	1	1	1	25.1	16.04	532.8	40	13.32	318.4	246.4	0	212.3	204.3	0.09	0	-12.55	26.4	24.7	27.1
208	20211016BS5	1	UU试验	20.58	4.54	48	0	-2	8	787.9	0	9.1	20.18	491.2	36	0	0	1	1	1	25.23	16.04	531.2	40	13.28	317.6	245.6	0	211.7	203.7	0.09	0	-12.62	26.4	24.7	27.1
209	20211016BS5	1	UU试验	20.68	4.55	48	0	-1	8	787.9	0	9.1	20.28	491.2	36	0	0	1	1	1	25.35	16.11	531.2	40	13.28	317.6	245.6	0	211.7	203.7	0.09	0	-12.68	26.4	24.7	27.1
210	20211016BS5	1	UU试验	20.78	4.56	47	0	-2	8	788.7	0	9.1	20.38	489.6	36	0	0	1	1	1	25.48	16.11	528.6	39	13.55	315.3	244.8	0	210.2	202.2	0.09	0	-12.74	26.4	24.7	27.1
211	20211016BS5	1	UU试验	20.88	4.57	47	0	-2	8	791.3	0	9.1	20.48	491.2	36	0	0	1	1	1	25.6	16.11	530.2	39	13.59	316.1	245.6	0	210.7	202.7	0.09	0	-12.8	26.4	24.7	27
212	20211016BS5	1	UU试验	20.98	4.58	48	0	-1	8	793	0	9.1	20.58	492.2	36	0	0	1	1	1	25.73	16.18	532.2	40	13.31	318.1	246.1	0	212.1	204.1	0.09	0	-12.87	26.4	24.7	27.1
213	20211016BS5	1	UU试验	21.08	4.59	48	0	-2	8	793.8	0	9.1	20.68	490.6	36	0	0	1	1	1	25.85	16.18	530.6	40	13.27	317.3	245.3	0	211.5	203.5	0.09	0	-12.93	26.4	24.7	27.1
214	20211016BS5	1	UU试验	21.18	4.6	48	0	-1	8	794.7	0	9.1	20.78	491.2	36	0	0	1	1	1	25.98	16.18	531.2	40	13.28	317.6	245.6	0	211.7	203.7	0.09	0	-12.99	26.4	24.7	27.1
215	20211016BS5	1	UU试验	21.28	4.61	48	0	-2	8	796.4	0	9.1	20.89	492.2	36	0	0	1	1	1	26.11	16.25	532.2	40	13.31	318.1	246.1	0	212.1	204.1	0.09	0	-13.06	26.4	24.7	27.1
216	20211016BS5	1	UU试验	21.38	4.62	47	0	-2	8	797.3	0	9.1	21	490.6	36	0	0	1	1	1	26.25	16.25	529.6	39	13.58	315.8	245.3	0	210.5	202.5	0.09	0	-13.13	26.4	24.7	27.1
217	20211016BS5	1	UU试验	21.48	4.64	47	0	-2	8	798.1	0	9.1	21.1	491.1	36	0	0	1	1	1	26.38	16.32	530.1	39	13.59	316.05	245.55	0	210.7	202.7	0.09	0	-13.19	26.4	24.7	27.1
218	20211016BS5	1	UU试验	21.58	4.65	48	0	-1	8	799	0	9.1	21.2	489.6	36	0	0	1	1	1	26.5	16.32	529.6	40	13.24	316.8	244.8	0	211.2	203.2	0.09	0	-13.25	26.4	24.7	27.1
219	20211016BS5	1	UU试验	21.68	4.66	48	0	-1	8	798.1	0	9.1	21.31	489	36	0	0	1	1	1	26.64	16.39	529	40	13.23	316.5	244.5	0	211	203	0.09	0	-13.32	26.4	24.7	27.1
220	20211016BS5	1	UU试验	21.78	4.67	48	0	-1	8	796.4	0	9.1	21.41	485.9	36	0	0	1	1	1	26.76	16.39	525.9	40	13.15	314.95	242.95	0	210	202	0.09	0	-13.38	26.4	24.7	27.1
221	20211016BS5	1	UU试验	21.88	4.68	47	0	-2	8	795.6	0	9.1	21.51	485.4	36	0	0	1	1	1	26.89	16.39	524.4	39	13.45	313.2	242.7	0	208.8	200.8	0.09	0	-13.45	26.4	24.7	27.1
222	20211016BS5	1	UU试验	21.98	4.69	47	0	-2	8	798.1	0	9.1	21.61	486.9	36	0	0	1	1	1	27.01	16.47	525.9	39	13.48	313.95	243.45	0	209.3	201.3	0.09	0	-13.51	26.3	24.7	27
223	20211016BS5	1	UU试验	22.08	4.7	48	0	-1	8	799.8	0	9.1	21.72	485.6	36	0	0	1	1	1	27.15	16.47	525.6	40	13.14	314.8	242.8	0	209.9	201.9	0.09	0	-13.58	26.4	24.7	27.1
224	20211016BS5	1	UU试验	22.18	4.71	48	0	-2	8	799.8	0	9.1	21.82	485.6	36	0	0	1	1	1	27.28	16.54	525.6	40	13.14	314.8	242.8	0	209.9	201.9	0.09	0	-13.64	26.3	24.7	27.1
225	20211016BS5	1	UU试验	22.28	4.72	48	0	-1	8	800.7	0	9.1	21.93	484.1	36	0	0	1	1	1	27.41	16.54	524.1	40	13.1	314.05	242.05	0	209.4	201.4	0.09	0	-13.71	26.3	24.7	27.1
226	20211016BS5	1	UU试验	22.38	4.73	48	0	-2	8	800.7	0	9.1	22.03	484.1	36	0	0	1	1	1	27.54	16.54	524.1	40	13.1	314.05	242.05	0	209.4	201.4	0.09	0	-13.77	26.3	24.7	27.1
227	20211016BS5	1	UU试验	22.48	4.74	47	0	-2	8	799.8	0	9.1	22.14	483.6	36	0	0	1	1	1	27.68	16.61	522.6	39	13.4	312.3	241.8	0	208.2	200.2	0.09	0	-13.84	26.3	24.7	27.1
228	20211016BS5	1	UU试验	22.58	4.75	47	0	-2	8	799.8	0	9.1	22.24	481.5	36	0	0	1	1	1	27.8	16.61	520.5	39	13.35	311.25	240.75	0	207.5	199.5	0.09	0	-13.9	26.3	24.7	27.1
229	20211016BS5	1	UU试验	22.68	4.76	48	0	-1	8	799.8	0	9.1	22.35	481.5	36	0	0	1	1	1	27.94	16.68	521.5	40	13.04	312.75	240.75	0	208.5	200.5	0.09	0	-13.97	26.3	24.7	27
230	20211016BS5	1	UU试验	22.78	4.77	48	0	-1	8	800.7	0	9.1	22.45	480	36	0	0	1	1	1	28.06	16.68	520	40	13	312	240	0	208	200	0.09	0	-14.03	26.3	24.7	27
231	20211016BS5	1	UU试验	22.88	4.78	48	0	-2	8	803.3	0	9.1	22.56	481.6	36	0	0	1	1	1	28.2	16.68	521.6	40	13.04	312.8	240.8	0	208.5	200.5	0.09	0	-14.1	26.3	24.7	27
232	20211016BS5	1	UU试验	22.98	4.79	48	0	-1	8	804.1	0	9.1	22.66	482.1	36	0	0	1	1	1	28.33	16.76	522.1	40	13.05	313.05	241.05	0	208.7	200.7	0.09	0	-14.17	26.3	24.7	27
233	20211016BS5	1	UU试验	23.08	4.8	47	0	-2	7	802.4	0	9.1	22.77	478.8	36	0	0	1	1	1	28.46	16.76	518.8	40	12.97	309.9	239.4	0	206.6	199.6	0.09	0	-14.23	26.3	24.7	27
234	20211016BS5	1	UU试验	23.18	4.81	48	0	-1	8	802.4	0	9.1	22.84	478.8	36	0	0	1	1	1	28.55	16.83	518.8	40	12.97	311.4	239.4	0	207.6	199.6	0.09	0	-14.28	26.3	24.7	27
235	20211016BS5	1	UU试验	23.28	4.83	47	0	-2	7	802.4	0	9.1	22.96	476.8	36	0	0	1	1	1	28.7	16.83	516.8	40	12.92	308.9	238.4	0	205.9	198.9	0.09	0	-14.35	26.3	24.7	27
236	20211016BS5	1	UU试验	23.38	4.84	48	0	-1	8	802.4	0	9.1	23.06	476.8	36	0	0	1	1	1	28.83	16.83	516.8	40	12.92	310.4	238.4	0	206.9	198.9	0.09	0	-14.42	26.3	24.7	27
237	20211016BS5	1	UU试验	23.48	4.85	48	0	-1	8	804.1	0	9.1	23.16	477.8	36	0	0	1	1	1	28.95	16.9	517.8	40	12.94	310.9	238.9	0	207.3	199.3	0.09	0	-14.48	26.3	24.7	27
238	20211016BS5	1	UU试验	23.58	4.86	48	0	-1	8	805	0	9.1	23.27	476.3	36	0	0	1	1	1	29.09	16.9	516.3	40	12.91	310.15	238.15	0	206.8	198.8	0.09	0	-14.55	26.3	24.7	27
239	20211016BS5	1	UU试验	23.68	4.87	47	0	-2	8	804.1	0	9.1	23.38	475.8	36	0	0	1	1	1	29.23	16.97	514.8	39	13.2	308.4	237.9	0	205.6	197.6	0.09	0	-14.62	26.3	24.7	27
240	20211016BS5	1	UU试验	23.78	4.88	47	0	-2	7	804.1	0	9.1	23.49	473.8	36	0	0	1	1	1	29.36	16.97	513.8	40	12.85	307.4	236.9	0	204.9	197.9	0.09	0	-14.68	26.3	24.7	27
241	20211016BS5	1	UU试验	23.88	4.89	47	0	-2	7	805	0	9.1	23.59	474.4	36	0	0	1	1	1	29.49	17.05	514.4	40	12.86	307.7	237.2	0	205.1	198.1	0.09	0	-14.75	26.3	24.7	27
242	20211016BS5	1	UU试验	23.98	4.9	47	0	-2	7	806.7	0	9.1	23.7	473.1	36	0	0	1	1	1	29.63	17.05	513.1	40	12.83	307.05	236.55	0	204.7	197.7	0.09	0	-14.82	26.3	24.7	27
243	20211016BS5	1	UU试验	24.08	4.91	48	0	-1	8	807.5	0	9.1	23.8	473.6	36	0	0	1	1	1	29.75	17.12	513.6	40	12.84	308.8	236.8	0	205.9	197.9	0.09	0	-14.88	26.3	24.7	27
244	20211016BS5	1	UU试验	24.18	4.92	48	0	-2	7	808.4	0	9.1	23.91	472.2	36	0	0	1	1	1	29.89	17.12	513.2	41	12.52	308.1	236.1	0	205.4	198.4	0.09	0	-14.95	26.3	24.7	27
245	20211016BS5	1	UU试验	24.28	4.93	48	0	-1	8	810.1	0	9.1	24.02	473.2	36	0	0	1	1	1	30.03	17.12	513.2	40	12.83	308.6	236.6	0	205.7	197.7	0.09	0	-15.02	26.3	24.7	27
246	20211016BS5	1	UU试验	24.38	4.94	47	0	-2	7	811	0	9.1	24.13	473.7	36	0	0	1	1	1	30.16	17.19	513.7	40	12.84	307.35	236.85	0	204.9	197.9	0.09	0	-15.08	26.3	24.7	27
247	20211016BS5	1	UU试验	24.48	4.95	47	0	-1	8	810.1	0	9.1	24.23	471.3	36	0	0	1	1	1	30.29	17.19	510.3	39	13.08	306.15	235.65	0	204.1	196.1	0.09	0	-15.15	26.3	24.7	27
248	20211016BS5	1	UU试验	24.58	4.96	48	0	-1	8	811.8	0	9.1	24.34	472.3	36	0	0	1	1	1	30.43	17.27	512.3	40	12.81	308.15	236.15	0	205.4	197.4	0.09	0	-15.22	26.3	24.7	27
249	20211016BS5	1	UU试验	24.68	4.97	47	0	-2	7	811.8	0	9.1	24.45	470.1	36	0	0	1	1	1	30.56	17.27	510.1	40	12.75	305.55	235.05	0	203.7	196.7	0.09	0	-15.28	26.2	24.6	27
250	20211016BS5	1	UU试验	24.78	4.98	48	0	-1	8	813.5	0	9.1	24.55	471	36	0	0	1	1	1	30.69	17.34	511	40	12.78	307.5	235.5	0	205	197	0.09	0	-15.35	26.3	24.7	27
251	20211016BS5	1	UU试验	24.88	4.99	48	0	-2	7	813.5	0	9.1	24.65	469.1	36	0	0	1	1	1	30.81	17.34	510.1	41	12.44	306.55	234.55	0	204.4	197.4	0.09	0	-15.41	26.2	24.6	27
252	20211016BS5	1	UU试验	24.98	5	47	0	-1	7	814.4	0	9.1	24.76	469.7	36	0	0	1	1	1	30.95	17.41	509.7	40	12.74	305.35	234.85	0	203.6	196.6	0.09	0	-15.48	26.3	24.7	27
253	20211016BS5	1	UU试验	25.08	5.01	47	0	-2	7	814.4	0	7.3	24.86	467.8	36	0	0	1	1	1	31.08	17.41	507.8	40	12.7	304.4	233.9	0	202.9	195.9	0.09	0	-15.54	26.2	24.6	27
254	20211016BS5	1	UU试验	25.18	5.02	47	0	-2	7	816.9	0	9.1	24.96	469.2	36	0	0	1	1	1	31.2	17.41	509.2	40	12.73	305.1	234.6	0	203.4	196.4	0.09	0	-15.6	26.2	24.6	27
255	20211016BS5	1	UU试验	25.28	5.03	47	0	-2	7	818.7	0	9.1	25.06	470.2	36	0	0	1	1	1	31.33	17.49	510.2	40	12.76	305.6	235.1	0	203.7	196.7	0.09	0	-15.67	26.2	24.6	26.9
