# Supplementary material for: Effect of freeze‒thaw cycles on root–Soil composite mechanical properties and slope stability
Source: PLoS One. 2024 Apr 25;19(4):e0302409. doi: 10.1371/journal.pone.0302409 (PMC11045164; doi:10.1371/journal.pone.0302409)
Supplement: S1 File — (ZIP) [file pone.0302409.s001.zip › Original data/original data/三轴/50kpa/50kpa excel表格/(D0G5,50kpa)20211022BS05_uu_1.xlsx]

## Sheet: _20211022BS05_uu_1
ID	GCID	SpecimenID	TstMode	TimeMin	Squareroot	WeiYa	wytb	FanYa1	KongYa	CR	fytb	TiBian	ZhouXWeiYi	Q1dQ3	TargetWY	TargetFY1	TargetZYLC	TargetStrainSpd	TargetSYWD	TargetZTWD	E1	TuArea	Q11	Q31	Q11cQ31	HalfQ1pQ3	HalfQ1dQ3	Saturation	HalfQ11pQ31	Q1	K0	Ev	Er	sywd	ttwd	ztwd
1	20211022BS05	1	UU试验	0	0	48	0	2	0	0	0	3.6	0	2.4	37	0	0	1	1	1	0	12	0	0	0	0	0	0	0	0	0	0	0	27.3	24.6	27.1
2	20211022BS05	1	UU试验	0.05	0.22	47	0	-3	1	8.7395	0	3.6	0.02	6.4	37	0	0	1	1	1	0.03	12	52.4	46	1.14	73.7	3.2	0	49.1	48.1	0.88	0	-0.02	27.3	24.6	27.1
3	20211022BS05	1	UU试验	0.1	0.32	47	0	-3	1	14.528	0	3.6	0.05	10.7	37	0	0	1	1	1	0.06	12	56.7	46	1.23	75.85	5.35	0	50.6	49.6	0.81	0	-0.03	27.3	24.6	27.1
4	20211022BS05	1	UU试验	0.2	0.45	48	0	-3	1	23.2675	0	3.6	0.17	17.1	37	0	0	1	1	1	0.21	12	64.1	47	1.36	80.55	8.55	0	53.7	52.7	0.74	0	-0.11	27.3	24.6	27.1
5	20211022BS05	1	UU试验	0.43	0.66	48	0	-3	1	43.6975	0	3.6	0.45	32.1	37	0	0	1	1	1	0.56	12.06	79.1	47	1.68	88.05	16.05	0	58.7	57.7	0.6	0	-0.28	27.3	24.6	27.1
6	20211022BS05	1	UU试验	0.52	0.72	48	0	-3	1	53.345	0	3.6	0.53	39	37	0	0	1	1	1	0.66	12.06	86	47	1.83	91.5	19.5	0	61	60	0.55	0	-0.33	27.3	24.7	27.1
7	20211022BS05	1	UU试验	0.57	0.75	47	0	-3	1	67.9865	0	3.6	0.61	49.7	37	0	0	1	1	1	0.76	12.06	95.7	46	2.08	95.35	24.85	0	63.6	62.6	0.49	0	-0.38	27.3	24.7	27.1
8	20211022BS05	1	UU试验	0.65	0.81	48	0	-3	2	107.825	0	3.6	0.68	78.8	37	0	0	1	1	1	0.85	12.12	124.8	46	2.71	111.4	39.4	0	74.3	72.3	0.38	0	-0.43	27.3	24.7	27.1
9	20211022BS05	1	UU试验	0.73	0.86	48	0	-3	2	152.431	0	3.6	0.79	110.8	37	0	0	1	1	1	0.99	12.12	156.8	46	3.41	127.4	55.4	0	84.9	82.9	0.3	0	-0.5	27.3	24.7	27.1
10	20211022BS05	1	UU试验	0.82	0.9	48	0	-3	2	177.627	0	3.6	0.87	129.1	37	0	0	1	1	1	1.09	12.12	175.1	46	3.81	136.55	64.55	0	91	89	0.27	0	-0.55	27.3	24.7	27.1
11	20211022BS05	1	UU试验	0.9	0.95	48	0	-3	2	207.819	0	3.6	0.98	151.1	37	0	0	1	1	1	1.23	12.12	197.1	46	4.28	147.55	75.55	0	98.4	96.4	0.24	0	-0.62	27.3	24.7	27.1
12	20211022BS05	1	UU试验	0.98	0.99	47	0	-3	2	227.227	0	3.6	1.05	165.2	37	0	0	1	1	1	1.31	12.19	210.2	45	4.67	153.1	82.6	0	102.1	100.1	0.22	0	-0.66	27.3	24.7	27.1
13	20211022BS05	1	UU试验	1.07	1.03	48	0	-3	2	253.446	0	3.6	1.16	183.2	37	0	0	1	1	1	1.45	12.19	229.2	46	4.98	163.6	91.6	0	109.1	107.1	0.21	0	-0.73	27.2	24.7	27.1
14	20211022BS05	1	UU试验	1.15	1.07	48	0	-3	3	268.995	0	3.6	1.24	194.4	37	0	0	1	1	1	1.55	12.19	239.4	45	5.32	169.2	97.2	0	112.8	109.8	0.2	0	-0.78	27.2	24.7	27.1
15	20211022BS05	1	UU试验	1.23	1.11	47	0	-3	2	292.262	0	3.6	1.35	211.2	37	0	0	1	1	1	1.69	12.19	256.2	45	5.69	176.1	105.6	0	117.4	115.4	0.18	0	-0.85	27.2	24.7	27.1
16	20211022BS05	1	UU试验	1.32	1.15	48	0	-2	3	307.812	0	5.5	1.43	222.5	37	0	0	1	1	1	1.79	12.25	267.5	45	5.94	183.25	111.25	0	122.2	119.2	0.18	0	-0.9	27.2	24.7	27.1
17	20211022BS05	1	UU试验	1.4	1.18	48	0	-2	3	328.129	0	5.5	1.54	236	37	0	0	1	1	1	1.93	12.25	281	45	6.24	190	118	0	126.7	123.7	0.17	0	-0.97	27.2	24.8	27.1
18	20211022BS05	1	UU试验	1.48	1.22	48	0	-3	3	342.77	0	3.6	1.62	246.5	37	0	0	1	1	1	2.03	12.25	291.5	45	6.48	195.25	123.25	0	130.2	127.2	0.16	0	-1.01	27.2	24.8	27.1
19	20211022BS05	1	UU试验	1.57	1.25	48	0	-2	3	364.108	0	5.5	1.74	261.9	37	0	0	1	1	1	2.17	12.25	306.9	45	6.82	202.95	130.95	0	135.3	132.3	0.15	0	-1.09	27.2	24.8	27.1
20	20211022BS05	1	UU试验	1.65	1.28	48	0	-2	3	375.799	0	5.5	1.81	270.3	37	0	0	1	1	1	2.26	12.25	315.3	45	7.01	207.15	135.15	0	138.1	135.1	0.15	0	-1.13	27.2	24.8	27
21	20211022BS05	1	UU试验	1.73	1.32	48	0	-3	3	395.207	0	5.5	1.93	284.2	37	0	0	1	1	1	2.41	12.31	329.2	45	7.32	214.1	142.1	0	142.7	139.7	0.14	0	-1.21	27.2	24.8	27
22	20211022BS05	1	UU试验	1.82	1.35	48	0	-3	3	406.784	0	5.5	2	291.1	37	0	0	1	1	1	2.5	12.31	336.1	45	7.47	217.55	145.55	0	145	142	0.14	0	-1.25	27.2	24.8	27.1
23	20211022BS05	1	UU试验	1.9	1.38	48	0	-3	3	423.355	0	5.5	2.12	303	37	0	0	1	1	1	2.65	12.31	348	45	7.73	223.5	151.5	0	149	146	0.14	0	-1.33	27.2	24.8	27
24	20211022BS05	1	UU试验	1.98	1.41	48	0	-3	3	434.932	0	5.5	2.2	311.3	37	0	0	1	1	1	2.75	12.31	356.3	45	7.92	227.65	155.65	0	151.8	148.8	0.13	0	-1.38	27.2	24.8	27
25	20211022BS05	1	UU试验	2.07	1.44	48	0	-3	3	449.574	0	5.5	2.32	321.8	37	0	0	1	1	1	2.9	12.37	366.8	45	8.15	232.9	160.9	0	155.3	152.3	0.13	0	-1.45	27.2	24.8	27
26	20211022BS05	1	UU试验	2.15	1.47	48	0	-3	3	458.313	0	5.5	2.4	326.4	37	0	0	1	1	1	3	12.37	371.4	45	8.25	235.2	163.2	0	156.8	153.8	0.13	0	-1.5	27.2	24.8	27
27	20211022BS05	1	UU试验	2.23	1.49	48	0	-3	3	471.82	0	5.5	2.51	336.1	37	0	0	1	1	1	3.14	12.37	381.1	45	8.47	240.05	168.05	0	160	157	0.12	0	-1.57	27.2	24.8	27
28	20211022BS05	1	UU试验	2.32	1.52	48	0	-3	4	480.559	0	5.5	2.6	342.3	37	0	0	1	1	1	3.25	12.43	386.3	44	8.78	243.15	171.15	0	162.1	158.1	0.12	0	-1.63	27.2	24.8	27
29	20211022BS05	1	UU试验	2.4	1.55	48	0	-3	3	494.179	0	5.5	2.71	350.3	37	0	0	1	1	1	3.39	12.43	395.3	45	8.78	247.15	175.15	0	164.8	161.8	0.12	0	-1.7	27.2	24.8	27
30	20211022BS05	1	UU试验	2.48	1.58	48	0	-3	4	500.989	0	5.5	2.79	355.1	37	0	0	1	1	1	3.49	12.43	399.1	44	9.07	249.55	177.55	0	166.4	162.4	0.12	0	-1.75	27.2	24.8	27
31	20211022BS05	1	UU试验	2.57	1.6	49	0	-2	4	511.658	0	5.5	2.9	362.7	37	0	0	1	1	1	3.63	12.43	407.7	45	9.06	254.85	181.35	0	169.9	165.9	0.12	0	-1.82	27.2	24.9	27
32	20211022BS05	1	UU试验	2.65	1.63	49	0	-2	4	519.49	0	5.5	2.97	368.2	37	0	0	1	1	1	3.71	12.43	413.2	45	9.18	257.6	184.1	0	171.7	167.7	0.12	0	-1.86	27.2	24.9	27
33	20211022BS05	1	UU试验	2.73	1.65	49	0	-2	4	530.159	0	5.5	3.09	375.8	37	0	0	1	1	1	3.86	12.5	420.8	45	9.35	261.4	187.9	0	174.3	170.3	0.12	0	-1.93	27.2	24.9	27
34	20211022BS05	1	UU试验	2.82	1.68	49	0	-3	4	535.947	0	5.5	3.16	377.8	37	0	0	1	1	1	3.95	12.5	422.8	45	9.4	262.4	188.9	0	174.9	170.9	0.11	0	-1.98	27.1	24.9	27
35	20211022BS05	1	UU试验	2.9	1.7	49	0	-2	4	545.708	0	5.5	3.27	384.6	37	0	0	1	1	1	4.09	12.5	429.6	45	9.55	265.8	192.3	0	177.2	173.2	0.11	0	-2.05	27.1	24.9	27
36	20211022BS05	1	UU试验	2.98	1.73	48	0	-3	4	551.496	0	5.5	3.35	388.7	37	0	0	1	1	1	4.19	12.5	432.7	44	9.83	266.35	194.35	0	177.6	173.6	0.11	0	-2.1	27.1	24.9	27
37	20211022BS05	1	UU试验	3.07	1.75	48	0	-3	4	560.236	0	5.5	3.46	394.9	37	0	0	1	1	1	4.33	12.56	438.9	44	9.98	269.45	197.45	0	179.6	175.6	0.11	0	-2.17	27.1	24.9	27
38	20211022BS05	1	UU试验	3.15	1.77	49	0	-2	4	565.116	0	5.5	3.53	396.4	37	0	0	1	1	1	4.41	12.56	441.4	45	9.81	271.7	198.2	0	181.1	177.1	0.11	0	-2.21	27.1	24.9	27
39	20211022BS05	1	UU试验	3.23	1.8	49	0	-2	4	572.835	0	5.5	3.64	401.8	37	0	0	1	1	1	4.55	12.56	446.8	45	9.93	274.4	200.9	0	182.9	178.9	0.11	0	-2.28	27.1	24.9	27
40	20211022BS05	1	UU试验	3.32	1.82	48	0	-3	4	576.694	0	5.5	3.71	404.5	37	0	0	1	1	1	4.64	12.56	448.5	44	10.19	274.25	202.25	0	182.8	178.8	0.11	0	-2.32	27.1	24.9	27
41	20211022BS05	1	UU试验	3.4	1.84	49	0	-2	4	583.504	0	5.5	3.82	409.3	37	0	0	1	1	1	4.78	12.62	454.3	45	10.1	278.15	204.65	0	185.4	181.4	0.11	0	-2.39	27.1	24.9	27
42	20211022BS05	1	UU试验	3.48	1.87	48	0	-3	4	587.362	0	5.5	3.89	410.1	37	0	0	1	1	1	4.86	12.62	454.1	44	10.32	277.05	205.05	0	184.7	180.7	0.1	0	-2.43	27.1	24.9	27
43	20211022BS05	1	UU试验	3.57	1.89	48	0	-3	4	593.265	0	5.5	3.99	414.2	37	0	0	1	1	1	4.99	12.62	458.2	44	10.41	279.1	207.1	0	186.1	182.1	0.1	0	-2.5	27.1	24.9	27
44	20211022BS05	1	UU试验	3.65	1.91	48	0	-3	4	597.124	0	5.5	4.06	416.9	37	0	0	1	1	1	5.08	12.62	460.9	44	10.48	280.45	208.45	0	187	183	0.1	0	-2.54	27.1	24.9	27
45	20211022BS05	1	UU试验	3.73	1.93	48	0	-3	4	602.004	0	5.5	4.16	420.3	37	0	0	1	1	1	5.2	12.69	464.3	44	10.55	282.15	210.15	0	188.1	184.1	0.1	0	-2.6	27.1	24.9	27
46	20211022BS05	1	UU试验	3.82	1.95	48	0	-3	4	606.885	0	5.5	4.23	421.4	37	0	0	1	1	1	5.29	12.69	465.4	44	10.58	282.7	210.7	0	188.5	184.5	0.1	0	-2.65	27.1	24.9	27
47	20211022BS05	1	UU试验	3.9	1.97	48	0	-3	4	611.651	0	5.5	4.33	424.7	37	0	0	1	1	1	5.41	12.69	468.7	44	10.65	284.35	212.35	0	189.6	185.6	0.1	0	-2.71	27.1	24.9	27
48	20211022BS05	1	UU试验	3.98	2	48	0	-3	4	615.51	0	5.5	4.4	427.3	37	0	0	1	1	1	5.5	12.69	471.3	44	10.71	285.65	213.65	0	190.4	186.4	0.1	0	-2.75	27.1	24.9	27
49	20211022BS05	1	UU试验	4.07	2.02	48	0	-3	4	619.483	0	5.5	4.5	430.1	37	0	0	1	1	1	5.63	12.69	474.1	44	10.78	287.05	215.05	0	191.4	187.4	0.1	0	-2.82	27.1	24.9	27
50	20211022BS05	1	UU试验	4.15	2.04	48	0	-3	4	622.32	0	5.5	4.57	432.1	37	0	0	1	1	1	5.71	12.75	476.1	44	10.82	288.05	216.05	0	192	188	0.1	0	-2.86	27.1	25	27
51	20211022BS05	1	UU试验	4.23	2.06	48	0	-3	4	627.201	0	5.5	4.66	433.4	37	0	0	1	1	1	5.83	12.75	477.4	44	10.85	288.7	216.7	0	192.5	188.5	0.1	0	-2.92	27.1	25	27
52	20211022BS05	1	UU试验	4.32	2.08	48	0	-3	4	629.13	0	5.5	4.73	434.7	37	0	0	1	1	1	5.91	12.75	478.7	44	10.88	289.35	217.35	0	192.9	188.9	0.1	0	-2.96	27.1	25	27
53	20211022BS05	1	UU试验	4.4	2.1	48	0	-3	4	634.011	0	5.5	4.84	438.1	37	0	0	1	1	1	6.05	12.75	482.1	44	10.96	291.05	219.05	0	194	190	0.1	0	-3.03	27.1	25	27
54	20211022BS05	1	UU试验	4.48	2.12	48	0	-3	4	636.962	0	5.5	4.9	440.2	37	0	0	1	1	1	6.13	12.81	484.2	44	11	292.1	220.1	0	194.7	190.7	0.1	0	-3.07	27.1	25	27
55	20211022BS05	1	UU试验	4.57	2.14	48	0	-3	4	640.821	0	5.5	5.01	440.7	37	0	0	1	1	1	6.26	12.81	484.7	44	11.02	292.35	220.35	0	194.9	190.9	0.1	0	-3.13	27.1	25	27
56	20211022BS05	1	UU试验	4.65	2.16	48	0	-3	4	644.68	0	5.5	5.08	443.4	37	0	0	1	1	1	6.35	12.81	487.4	44	11.08	293.7	221.7	0	195.8	191.8	0.1	0	-3.18	27.1	25	27
57	20211022BS05	1	UU试验	4.73	2.18	49	0	-2	4	648.539	0	5.5	5.18	446.1	37	0	0	1	1	1	6.48	12.81	491.1	45	10.91	296.55	223.05	0	197.7	193.7	0.1	0	-3.24	27.1	25	27
58	20211022BS05	1	UU试验	4.82	2.19	48	0	-3	4	651.49	0	5.5	5.25	448.1	37	0	0	1	1	1	6.56	12.81	492.1	44	11.18	296.05	224.05	0	197.4	193.4	0.1	0	-3.28	27.1	25	27
59	20211022BS05	1	UU试验	4.9	2.21	48	0	-3	4	655.349	0	5.5	5.36	450.7	37	0	0	1	1	1	6.7	12.88	494.7	44	11.24	297.35	225.35	0	198.2	194.2	0.1	0	-3.35	27.1	25	27
60	20211022BS05	1	UU试验	4.98	2.23	49	0	-2	4	658.3	0	5.5	5.43	450.3	37	0	0	1	1	1	6.79	12.88	495.3	45	11.01	298.65	225.15	0	199.1	195.1	0.1	0	-3.4	27.1	25	27
61	20211022BS05	1	UU试验	5.07	2.25	49	0	-3	4	661.251	0	5.5	5.54	452.3	37	0	0	1	1	1	6.93	12.88	497.3	45	11.05	299.65	226.15	0	199.8	195.8	0.1	0	-3.47	27.1	25	27
62	20211022BS05	1	UU试验	5.15	2.27	49	0	-2	4	665.11	0	5.5	5.61	455	37	0	0	1	1	1	7.01	12.88	500	45	11.11	301	227.5	0	200.7	196.7	0.1	0	-3.51	27.1	25	26.9
63	20211022BS05	1	UU试验	5.23	2.29	49	0	-2	5	669.99	0	5.5	5.72	458.3	37	0	0	1	1	1	7.15	12.94	502.3	44	11.42	302.65	229.15	0	201.8	196.8	0.1	0	-3.58	27	25	26.9
64	20211022BS05	1	UU试验	5.32	2.31	49	0	-3	4	671.92	0	5.5	5.79	457.5	37	0	0	1	1	1	7.24	12.94	502.5	45	11.17	302.25	228.75	0	201.5	197.5	0.1	0	-3.62	27	25	26.9
65	20211022BS05	1	UU试验	5.4	2.32	48	0	-3	4	674.758	0	5.5	5.9	459.4	37	0	0	1	1	1	7.38	12.94	503.4	44	11.44	301.7	229.7	0	201.1	197.1	0.09	0	-3.69	27	25	26.9
66	20211022BS05	1	UU试验	5.48	2.34	48	0	-3	4	676.687	0	5.5	5.97	460.7	37	0	0	1	1	1	7.46	12.94	504.7	44	11.47	302.35	230.35	0	201.6	197.6	0.09	0	-3.73	27	25	26.9
67	20211022BS05	1	UU试验	5.57	2.36	48	0	-3	4	680.66	0	5.5	6.08	463.4	37	0	0	1	1	1	7.6	13	507.4	44	11.53	303.7	231.7	0	202.5	198.5	0.09	0	-3.8	27	25	26.9
68	20211022BS05	1	UU试验	5.65	2.38	49	0	-2	5	682.589	0	7.3	6.14	462.6	37	0	0	1	1	1	7.68	13	506.6	44	11.51	304.8	231.3	0	203.2	198.2	0.1	0	-3.84	27	25	26.9
69	20211022BS05	1	UU试验	5.73	2.39	48	0	-3	4	686.448	0	5.5	6.25	465.2	37	0	0	1	1	1	7.81	13	509.2	44	11.57	304.6	232.6	0	203.1	199.1	0.09	0	-3.91	27	25	26.9
70	20211022BS05	1	UU试验	5.82	2.41	49	0	-2	5	688.378	0	7.3	6.33	466.5	37	0	0	1	1	1	7.91	13	510.5	44	11.6	306.75	233.25	0	204.5	199.5	0.1	0	-3.96	27	25	26.9
71	20211022BS05	1	UU试验	5.9	2.43	48	0	-3	5	692.236	0	5.5	6.44	469.2	37	0	0	1	1	1	8.05	13.07	512.2	43	11.91	306.6	234.6	0	204.4	199.4	0.09	0	-4.03	27	25	26.9
72	20211022BS05	1	UU试验	5.98	2.45	48	0	-3	4	694.166	0	5.5	6.51	467.9	37	0	0	1	1	1	8.14	13.07	511.9	44	11.63	305.95	233.95	0	204	200	0.09	0	-4.07	27	25	26.9
73	20211022BS05	1	UU试验	6.07	2.46	49	0	-2	5	698.139	0	7.3	6.62	470.6	37	0	0	1	1	1	8.28	13.07	514.6	44	11.7	308.8	235.3	0	205.9	200.9	0.09	0	-4.14	27	25	26.9
74	20211022BS05	1	UU试验	6.15	2.48	48	0	-3	4	700.068	0	5.5	6.69	471.9	37	0	0	1	1	1	8.36	13.07	515.9	44	11.73	307.95	235.95	0	205.3	201.3	0.09	0	-4.18	27	25	26.9
75	20211022BS05	1	UU试验	6.23	2.5	48	0	-3	4	704.835	0	5.5	6.8	475.1	37	0	0	1	1	1	8.5	13.13	519.1	44	11.8	309.55	237.55	0	206.4	202.4	0.09	0	-4.25	27	25	26.9
76	20211022BS05	1	UU试验	6.32	2.51	49	0	-2	5	706.878	0	7.3	6.88	474.3	37	0	0	1	1	1	8.6	13.13	518.3	44	11.78	310.65	237.15	0	207.1	202.1	0.09	0	-4.3	27	25	26.9
77	20211022BS05	1	UU试验	6.4	2.53	48	0	-3	4	709.715	0	5.5	6.99	476.2	37	0	0	1	1	1	8.74	13.13	520.2	44	11.82	310.1	238.1	0	206.7	202.7	0.09	0	-4.37	27	25	26.9
78	20211022BS05	1	UU试验	6.48	2.55	49	0	-2	5	710.737	0	7.3	7.06	476.9	37	0	0	1	1	1	8.82	13.13	520.9	44	11.84	311.95	238.45	0	208	203	0.09	0	-4.41	27	25	26.9
79	20211022BS05	1	UU试验	6.57	2.56	49	0	-2	5	714.596	0	7.3	7.17	479.5	37	0	0	1	1	1	8.96	13.2	523.5	44	11.9	313.25	239.75	0	208.8	203.8	0.09	0	-4.48	27	25	26.9
80	20211022BS05	1	UU试验	6.65	2.58	49	0	-3	4	716.525	0	5.5	7.24	478.3	37	0	0	1	1	1	9.05	13.2	523.3	45	11.63	312.65	239.15	0	208.4	204.4	0.09	0	-4.53	27	25	26.9
81	20211022BS05	1	UU试验	6.73	2.59	49	0	-2	5	720.385	0	7.3	7.36	480.8	37	0	0	1	1	1	9.2	13.2	524.8	44	11.93	313.9	240.4	0	209.3	204.3	0.09	0	-4.6	27	25	26.9
82	20211022BS05	1	UU试验	6.82	2.61	49	0	-2	5	721.406	0	7.3	7.43	481.5	37	0	0	1	1	1	9.29	13.26	525.5	44	11.94	314.25	240.75	0	209.5	204.5	0.09	0	-4.64	27	25.1	26.9
83	20211022BS05	1	UU试验	6.9	2.63	49	0	-3	4	726.286	0	5.5	7.54	482.6	37	0	0	1	1	1	9.43	13.26	527.6	45	11.72	314.8	241.3	0	209.9	205.9	0.09	0	-4.72	27	25	26.9
84	20211022BS05	1	UU试验	6.98	2.64	49	0	-2	5	728.216	0	7.3	7.62	483.9	37	0	0	1	1	1	9.53	13.26	527.9	44	12	315.45	241.95	0	210.3	205.3	0.09	0	-4.77	27	25.1	26.9
85	20211022BS05	1	UU试验	7.07	2.66	48	0	-3	4	732.075	0	5.5	7.73	486.4	37	0	0	1	1	1	9.66	13.26	530.4	44	12.05	315.2	243.2	0	210.1	206.1	0.09	0	-4.83	27	25	26.9
86	20211022BS05	1	UU试验	7.15	2.67	49	0	-2	5	735.026	0	7.3	7.8	488.4	37	0	0	1	1	1	9.75	13.32	532.4	44	12.1	317.7	244.2	0	211.8	206.8	0.09	0	-4.88	27	25.1	26.9
87	20211022BS05	1	UU试验	7.23	2.69	49	0	-2	5	737.864	0	7.3	7.91	488.1	37	0	0	1	1	1	9.89	13.32	532.1	44	12.09	317.55	244.05	0	211.7	206.7	0.09	0	-4.95	27	25.1	26.9
88	20211022BS05	1	UU试验	7.32	2.7	49	0	-3	5	739.793	0	5.5	7.99	489.3	37	0	0	1	1	1	9.99	13.32	533.3	44	12.12	318.15	244.65	0	212.1	207.1	0.09	0	-5	27	25.1	26.9
89	20211022BS05	1	UU试验	7.4	2.72	49	0	-2	5	742.744	0	7.3	8.1	491.3	37	0	0	1	1	1	10.13	13.32	535.3	44	12.17	319.15	245.65	0	212.8	207.8	0.09	0	-5.07	27	25.1	26.9
90	20211022BS05	1	UU试验	7.48	2.74	49	0	-2	5	744.673	0	5.5	8.17	492.6	37	0	0	1	1	1	10.21	13.39	536.6	44	12.2	319.8	246.3	0	213.2	208.2	0.09	0	-5.11	27	25.1	26.9
91	20211022BS05	1	UU试验	7.57	2.75	49	0	-3	4	746.603	0	5.5	8.28	491.3	37	0	0	1	1	1	10.35	13.39	536.3	45	11.92	319.15	245.65	0	212.8	208.8	0.09	0	-5.18	26.9	25.1	26.9
92	20211022BS05	1	UU试验	7.65	2.77	49	0	-3	5	748.533	0	5.5	8.35	492.5	37	0	0	1	1	1	10.44	13.39	536.5	44	12.19	319.75	246.25	0	213.2	208.2	0.09	0	-5.22	26.9	25.1	26.9
93	20211022BS05	1	UU试验	7.73	2.78	49	0	-2	5	752.505	0	7.3	8.46	495.1	37	0	0	1	1	1	10.57	13.39	539.1	44	12.25	321.05	247.55	0	214	209	0.09	0	-5.29	27	25.1	26.9
94	20211022BS05	1	UU试验	7.82	2.8	49	0	-2	5	754.435	0	7.3	8.53	496.4	37	0	0	1	1	1	10.66	13.45	540.4	44	12.28	321.7	248.2	0	214.5	209.5	0.09	0	-5.33	27	25.1	26.9
95	20211022BS05	1	UU试验	7.9	2.81	49	0	-2	5	757.272	0	7.3	8.64	496.1	37	0	0	1	1	1	10.8	13.45	540.1	44	12.28	321.55	248.05	0	214.4	209.4	0.09	0	-5.4	26.9	25.1	26.9
96	20211022BS05	1	UU试验	7.98	2.83	49	0	-3	4	758.293	0	5.5	8.71	496.7	37	0	0	1	1	1	10.89	13.45	541.7	45	12.04	321.85	248.35	0	214.6	210.6	0.09	0	-5.45	26.9	25.1	26.9
97	20211022BS05	1	UU试验	8.07	2.84	49	0	-2	5	760.223	0	7.3	8.81	498	37	0	0	1	1	1	11.01	13.45	542	44	12.32	322.5	249	0	215	210	0.09	0	-5.51	26.9	25.1	26.9
98	20211022BS05	1	UU试验	8.15	2.85	49	0	-2	5	762.153	0	7.3	8.87	499.3	37	0	0	1	1	1	11.09	13.52	543.3	44	12.35	323.15	249.65	0	215.4	210.4	0.09	0	-5.55	26.9	25.1	26.9
99	20211022BS05	1	UU试验	8.23	2.87	49	0	-3	4	763.174	0	5.5	8.98	497.3	37	0	0	1	1	1	11.23	13.52	542.3	45	12.05	322.15	248.65	0	214.8	210.8	0.09	0	-5.62	26.9	25.1	26.9
100	20211022BS05	1	UU试验	8.32	2.88	49	0	-2	5	765.104	0	7.3	9.05	498.6	37	0	0	1	1	1	11.31	13.52	542.6	44	12.33	322.8	249.3	0	215.2	210.2	0.09	0	-5.66	26.9	25.1	26.9
101	20211022BS05	1	UU试验	8.4	2.9	49	0	-2	5	768.055	0	7.3	9.14	500.5	37	0	0	1	1	1	11.43	13.52	544.5	44	12.38	323.75	250.25	0	215.8	210.8	0.09	0	-5.72	26.9	25.1	26.9
102	20211022BS05	1	UU试验	8.48	2.91	49	0	-3	5	768.962	0	5.5	9.21	501.1	37	0	0	1	1	1	11.51	13.58	545.1	44	12.39	324.05	250.55	0	216	211	0.09	0	-5.76	26.9	25.1	26.9
103	20211022BS05	1	UU试验	8.57	2.93	49	0	-2	5	769.984	0	7.3	9.32	499.6	37	0	0	1	1	1	11.65	13.58	543.6	44	12.35	323.3	249.8	0	215.5	210.5	0.09	0	-5.83	26.9	25.1	26.9
104	20211022BS05	1	UU试验	8.65	2.94	49	0	-3	5	769.984	0	5.5	9.38	499.6	37	0	0	1	1	1	11.73	13.58	543.6	44	12.35	323.3	249.8	0	215.5	210.5	0.09	0	-5.87	26.9	25.1	26.9
105	20211022BS05	1	UU试验	8.73	2.96	49	0	-2	5	771.913	0	7.3	9.48	500.8	37	0	0	1	1	1	11.85	13.58	544.8	44	12.38	323.9	250.4	0	215.9	210.9	0.09	0	-5.93	26.9	25.1	26.9
106	20211022BS05	1	UU试验	8.82	2.97	49	0	-2	5	773.843	0	7.3	9.54	502.1	37	0	0	1	1	1	11.93	13.65	546.1	44	12.41	324.55	251.05	0	216.4	211.4	0.09	0	-5.97	26.9	25.1	26.9
107	20211022BS05	1	UU试验	8.9	2.98	49	0	-3	5	774.751	0	5.5	9.63	500.1	37	0	0	1	1	1	12.04	13.65	544.1	44	12.37	323.55	250.05	0	215.7	210.7	0.09	0	-6.02	26.9	25.1	26.9
108	20211022BS05	1	UU试验	8.98	3	49	0	-3	5	775.773	0	5.5	9.7	500.7	37	0	0	1	1	1	12.13	13.65	544.7	44	12.38	323.85	250.35	0	215.9	210.9	0.09	0	-6.07	26.9	25.1	26.9
109	20211022BS05	1	UU试验	9.07	3.01	49	0	-2	5	776.794	0	7.3	9.79	501.4	37	0	0	1	1	1	12.24	13.65	545.4	44	12.4	324.2	250.7	0	216.1	211.1	0.09	0	-6.12	26.9	25.1	26.9
110	20211022BS05	1	UU试验	9.15	3.02	49	0	-3	5	777.702	0	5.5	9.86	502	37	0	0	1	1	1	12.33	13.72	546	44	12.41	324.5	251	0	216.3	211.3	0.09	0	-6.17	26.9	25.1	26.9
111	20211022BS05	1	UU试验	9.23	3.04	49	0	-3	5	779.631	0	5.5	9.96	500.7	37	0	0	1	1	1	12.45	13.72	544.7	44	12.38	323.85	250.35	0	215.9	210.9	0.09	0	-6.23	26.9	25.1	26.9
112	20211022BS05	1	UU试验	9.32	3.05	49	0	-3	5	780.653	0	5.5	10.03	501.3	37	0	0	1	1	1	12.54	13.72	545.3	44	12.39	324.15	250.65	0	216.1	211.1	0.09	0	-6.27	26.9	25.1	26.9
113	20211022BS05	1	UU试验	9.4	3.07	49	0	-2	5	782.582	0	7.3	10.13	502.6	37	0	0	1	1	1	12.66	13.72	546.6	44	12.42	324.8	251.3	0	216.5	211.5	0.09	0	-6.33	26.9	25.1	26.9
114	20211022BS05	1	UU试验	9.48	3.08	49	0	-2	5	782.582	0	7.3	10.2	502.6	37	0	0	1	1	1	12.75	13.78	546.6	44	12.42	324.8	251.3	0	216.5	211.5	0.09	0	-6.38	26.9	25.1	26.9
115	20211022BS05	1	UU试验	9.57	3.09	49	0	-3	5	784.512	0	5.5	10.3	501.6	37	0	0	1	1	1	12.88	13.78	545.6	44	12.4	324.3	250.8	0	216.2	211.2	0.09	0	-6.44	26.9	25.1	26.8
116	20211022BS05	1	UU试验	9.65	3.11	49	0	-2	5	784.512	0	7.3	10.37	501.6	37	0	0	1	1	1	12.96	13.78	545.6	44	12.4	324.3	250.8	0	216.2	211.2	0.09	0	-6.48	26.9	25.1	26.9
117	20211022BS05	1	UU试验	9.73	3.12	49	0	-2	5	784.512	0	7.3	10.48	501.6	37	0	0	1	1	1	13.1	13.78	545.6	44	12.4	324.3	250.8	0	216.2	211.2	0.09	0	-6.55	26.9	25.1	26.9
118	20211022BS05	1	UU试验	9.82	3.13	49	0	-3	5	786.442	0	5.5	10.55	502.8	37	0	0	1	1	1	13.19	13.85	546.8	44	12.43	324.9	251.4	0	216.6	211.6	0.09	0	-6.6	26.9	25.1	26.8
119	20211022BS05	1	UU试验	9.9	3.15	49	0	-3	5	788.371	0	5.5	10.65	501.5	37	0	0	1	1	1	13.31	13.85	545.5	44	12.4	324.25	250.75	0	216.2	211.2	0.09	0	-6.66	26.9	25.1	26.9
120	20211022BS05	1	UU试验	9.98	3.16	49	0	-3	5	789.393	0	5.5	10.72	502.2	37	0	0	1	1	1	13.4	13.85	546.2	44	12.41	324.6	251.1	0	216.4	211.4	0.09	0	-6.7	26.9	25.1	26.8
121	20211022BS05	1	UU试验	10.07	3.17	49	0	-3	5	789.393	0	5.5	10.82	502.2	37	0	0	1	1	1	13.53	13.85	546.2	44	12.41	324.6	251.1	0	216.4	211.4	0.09	0	-6.77	26.9	25.1	26.8
122	20211022BS05	1	UU试验	10.15	3.19	49	0	-2	5	790.3	0	7.3	10.89	502.7	37	0	0	1	1	1	13.61	13.91	546.7	44	12.43	324.85	251.35	0	216.6	211.6	0.09	0	-6.81	26.9	25.1	26.8
123	20211022BS05	1	UU试验	10.23	3.2	49	0	-3	5	791.322	0	5.5	10.99	501.2	37	0	0	1	1	1	13.74	13.91	545.2	44	12.39	324.1	250.6	0	216.1	211.1	0.09	0	-6.87	26.8	25.1	26.8
124	20211022BS05	1	UU试验	10.32	3.21	49	0	-2	5	792.23	0	7.3	11.06	501.8	37	0	0	1	1	1	13.83	13.91	545.8	44	12.4	324.4	250.9	0	216.3	211.3	0.09	0	-6.92	26.9	25.1	26.8
125	20211022BS05	1	UU试验	10.4	3.22	49	0	-2	5	793.251	0	7.3	11.17	502.4	37	0	0	1	1	1	13.96	13.98	546.4	44	12.42	324.7	251.2	0	216.5	211.5	0.09	0	-6.98	26.9	25.1	26.8
126	20211022BS05	1	UU试验	10.48	3.24	49	0	-3	5	794.16	0	5.5	11.24	500.5	37	0	0	1	1	1	14.05	13.98	544.5	44	12.38	323.75	250.25	0	215.8	210.8	0.09	0	-7.03	26.8	25.1	26.8
127	20211022BS05	1	UU试验	10.57	3.25	49	0	-2	5	796.202	0	7.3	11.34	501.8	37	0	0	1	1	1	14.18	13.98	545.8	44	12.4	324.4	250.9	0	216.3	211.3	0.09	0	-7.09	26.9	25.1	26.8
128	20211022BS05	1	UU试验	10.65	3.26	49	0	-3	5	796.202	0	5.5	11.42	501.8	37	0	0	1	1	1	14.28	13.98	545.8	44	12.4	324.4	250.9	0	216.3	211.3	0.09	0	-7.14	26.8	25.1	26.8
129	20211022BS05	1	UU试验	10.73	3.28	49	0	-2	5	798.132	0	7.3	11.53	503	37	0	0	1	1	1	14.41	14.05	547	44	12.43	325	251.5	0	216.7	211.7	0.09	0	-7.21	26.8	25.1	26.8
130	20211022BS05	1	UU试验	10.82	3.29	49	0	-2	5	799.04	0	7.3	11.6	501.1	37	0	0	1	1	1	14.5	14.05	545.1	44	12.39	324.05	250.55	0	216	211	0.09	0	-7.25	26.9	25.1	26.8
131	20211022BS05	1	UU试验	10.9	3.3	49	0	-2	5	800.97	0	7.3	11.71	502.3	37	0	0	1	1	1	14.64	14.05	546.3	44	12.42	324.65	251.15	0	216.4	211.4	0.09	0	-7.32	26.8	25.1	26.8
132	20211022BS05	1	UU试验	10.98	3.31	49	0	-2	5	801.991	0	7.3	11.78	502.9	37	0	0	1	1	1	14.73	14.05	546.9	44	12.43	324.95	251.45	0	216.6	211.6	0.09	0	-7.37	26.9	25.2	26.8
133	20211022BS05	1	UU试验	11.07	3.33	49	0	-2	5	802.899	0	7.3	11.89	503.5	37	0	0	1	1	1	14.86	14.11	547.5	44	12.44	325.25	251.75	0	216.8	211.8	0.09	0	-7.43	26.8	25.1	26.8
134	20211022BS05	1	UU试验	11.15	3.34	49	0	-3	5	803.92	0	5.5	11.96	502	37	0	0	1	1	1	14.95	14.11	546	44	12.41	324.5	251	0	216.3	211.3	0.09	0	-7.48	26.8	25.1	26.8
135	20211022BS05	1	UU试验	11.23	3.35	49	0	-2	5	805.85	0	7.3	12.07	503.2	37	0	0	1	1	1	15.09	14.11	547.2	44	12.44	325.1	251.6	0	216.7	211.7	0.09	0	-7.55	26.8	25.1	26.8
136	20211022BS05	1	UU试验	11.32	3.36	49	0	-3	5	806.871	0	5.5	12.14	503.8	37	0	0	1	1	1	15.18	14.18	547.8	44	12.45	325.4	251.9	0	216.9	211.9	0.09	0	-7.59	26.8	25.1	26.8
137	20211022BS05	1	UU试验	11.4	3.38	50	0	-2	5	807.78	0	7.3	12.26	501.9	37	0	0	1	1	1	15.33	14.18	546.9	45	12.15	325.95	250.95	0	217.3	212.3	0.09	0	-7.67	26.8	25.1	26.8
138	20211022BS05	1	UU试验	11.48	3.39	49	0	-2	5	808.801	0	7.3	12.33	502.5	37	0	0	1	1	1	15.41	14.18	546.5	44	12.42	324.75	251.25	0	216.5	211.5	0.09	0	-7.71	26.8	25.2	26.8
139	20211022BS05	1	UU试验	11.57	3.4	49	0	-3	5	809.709	0	5.5	12.44	503.1	37	0	0	1	1	1	15.55	14.18	547.1	44	12.43	325.05	251.55	0	216.7	211.7	0.09	0	-7.78	26.8	25.1	26.8
140	20211022BS05	1	UU试验	11.65	3.41	49	0	-2	5	811.639	0	7.3	12.52	504.3	37	0	0	1	1	1	15.65	14.25	548.3	44	12.46	325.65	252.15	0	217.1	212.1	0.09	0	-7.83	26.8	25.2	26.8
141	20211022BS05	1	UU试验	11.73	3.43	48	0	-2	5	813.682	0	7.3	12.62	503.1	37	0	0	1	1	1	15.78	14.25	546.1	43	12.7	323.55	251.55	0	215.7	210.7	0.09	0	-7.89	26.8	25.2	26.8
142	20211022BS05	1	UU试验	11.82	3.44	49	0	-2	5	814.59	0	7.3	12.7	503.6	37	0	0	1	1	1	15.88	14.25	547.6	44	12.45	325.3	251.8	0	216.9	211.9	0.09	0	-7.94	26.8	25.1	26.7
143	20211022BS05	1	UU试验	11.9	3.45	49	0	-2	5	815.611	0	7.3	12.81	504.3	37	0	0	1	1	1	16.01	14.31	548.3	44	12.46	325.65	252.15	0	217.1	212.1	0.09	0	-8.01	26.8	25.2	26.8
144	20211022BS05	1	UU试验	11.98	3.46	49	0	-2	5	816.519	0	7.3	12.89	502.7	37	0	0	1	1	1	16.11	14.31	546.7	44	12.43	324.85	251.35	0	216.6	211.6	0.09	0	-8.06	26.8	25.2	26.8
145	20211022BS05	1	UU试验	12.07	3.47	49	0	-3	5	819.47	0	5.5	12.99	504.5	37	0	0	1	1	1	16.24	14.31	548.5	44	12.47	325.75	252.25	0	217.2	212.2	0.09	0	-8.12	26.8	25.1	26.8
146	20211022BS05	1	UU试验	12.15	3.49	49	0	-2	5	820.378	0	7.3	13.06	505.1	37	0	0	1	1	1	16.33	14.31	549.1	44	12.48	326.05	252.55	0	217.4	212.4	0.09	0	-8.16	26.8	25.2	26.8
147	20211022BS05	1	UU试验	12.23	3.5	49	0	-3	5	822.421	0	5.5	13.17	506.4	37	0	0	1	1	1	16.46	14.38	550.4	44	12.51	326.7	253.2	0	217.8	212.8	0.09	0	-8.23	26.8	25.2	26.8
148	20211022BS05	1	UU试验	12.32	3.51	49	0	-2	5	823.329	0	7.3	13.24	504.5	37	0	0	1	1	1	16.55	14.38	548.5	44	12.47	325.75	252.25	0	217.2	212.2	0.09	0	-8.28	26.8	25.2	26.8
149	20211022BS05	1	UU试验	12.4	3.52	50	0	-2	5	824.351	0	7.3	13.35	505.1	37	0	0	1	1	1	16.69	14.38	550.1	45	12.22	327.55	252.55	0	218.4	213.4	0.09	0	-8.35	26.8	25.2	26.8
150	20211022BS05	1	UU试验	12.48	3.53	49	0	-3	5	825.259	0	5.5	13.42	505.6	37	0	0	1	1	1	16.77	14.45	549.6	44	12.49	326.3	252.8	0	217.5	212.5	0.09	0	-8.39	26.8	25.2	26.8
151	20211022BS05	1	UU试验	12.57	3.54	49	0	-2	5	826.28	0	7.3	13.52	503.8	37	0	0	1	1	1	16.9	14.45	547.8	44	12.45	325.4	251.9	0	216.9	211.9	0.09	0	-8.45	26.8	25.2	26.8
152	20211022BS05	1	UU试验	12.65	3.56	49	0	-2	5	826.28	0	7.3	13.59	503.8	37	0	0	1	1	1	16.99	14.45	547.8	44	12.45	325.4	251.9	0	216.9	211.9	0.09	0	-8.49	26.8	25.2	26.8
153	20211022BS05	1	UU试验	12.73	3.57	49	0	-3	5	827.188	0	5.5	13.7	504.4	37	0	0	1	1	1	17.13	14.51	548.4	44	12.46	325.7	252.2	0	217.1	212.1	0.09	0	-8.57	26.8	25.1	26.7
154	20211022BS05	1	UU试验	12.82	3.58	49	0	-2	5	829.117	0	7.3	13.76	503.4	37	0	0	1	1	1	17.2	14.51	547.4	44	12.44	325.2	251.7	0	216.8	211.8	0.09	0	-8.6	26.8	25.2	26.7
155	20211022BS05	1	UU试验	12.9	3.59	49	0	-2	5	830.139	0	7.3	13.87	504.1	37	0	0	1	1	1	17.34	14.51	548.1	44	12.46	325.55	252.05	0	217	212	0.09	0	-8.67	26.8	25.2	26.7
156	20211022BS05	1	UU试验	12.98	3.6	49	0	-2	5	830.139	0	7.3	13.93	504.1	37	0	0	1	1	1	17.41	14.51	548.1	44	12.46	325.55	252.05	0	217	212	0.09	0	-8.71	26.8	25.2	26.7
157	20211022BS05	1	UU试验	13.07	3.61	50	0	-2	5	830.139	0	7.3	14.04	504.1	37	0	0	1	1	1	17.55	14.58	549.1	45	12.2	327.05	252.05	0	218	213	0.09	0	-8.78	26.8	25.2	26.7
158	20211022BS05	1	UU试验	13.15	3.63	50	0	-3	5	831.16	0	5.5	14.1	502.3	37	0	0	1	1	1	17.63	14.58	547.3	45	12.16	326.15	251.15	0	217.4	212.4	0.09	0	-8.82	26.8	25.2	26.7
159	20211022BS05	1	UU试验	13.23	3.64	50	0	-2	5	832.069	0	7.3	14.2	502.8	37	0	0	1	1	1	17.75	14.58	547.8	45	12.17	326.4	251.4	0	217.6	212.6	0.09	0	-8.88	26.8	25.2	26.7
160	20211022BS05	1	UU试验	13.32	3.65	49	0	-2	5	832.069	0	7.3	14.27	502.8	37	0	0	1	1	1	17.84	14.58	546.8	44	12.43	324.9	251.4	0	216.6	211.6	0.09	0	-8.92	26.8	25.2	26.7
161	20211022BS05	1	UU试验	13.4	3.66	49	0	-2	5	831.16	0	7.3	14.36	502.3	37	0	0	1	1	1	17.95	14.65	546.3	44	12.42	324.65	251.15	0	216.4	211.4	0.09	0	-8.98	26.8	25.2	26.7
162	20211022BS05	1	UU试验	13.48	3.67	49	0	-2	5	831.16	0	7.3	14.43	499.9	37	0	0	1	1	1	18.04	14.65	543.9	44	12.36	323.45	249.95	0	215.6	210.6	0.09	0	-9.02	26.8	25.2	26.7
163	20211022BS05	1	UU试验	13.57	3.68	49	0	-2	5	831.16	0	7.3	14.52	499.9	37	0	0	1	1	1	18.15	14.65	543.9	44	12.36	323.45	249.95	0	215.6	210.6	0.09	0	-9.07	26.8	25.2	26.7
164	20211022BS05	1	UU试验	13.65	3.69	49	0	-3	5	831.16	0	5.5	14.59	499.9	37	0	0	1	1	1	18.24	14.65	543.9	44	12.36	323.45	249.95	0	215.6	210.6	0.09	0	-9.12	26.7	25.2	26.7
165	20211022BS05	1	UU试验	13.73	3.71	49	0	-2	5	830.139	0	7.3	14.68	499.2	37	0	0	1	1	1	18.35	14.72	543.2	44	12.35	323.1	249.6	0	215.4	210.4	0.09	0	-9.18	26.8	25.2	26.7
166	20211022BS05	1	UU试验	13.82	3.72	49	0	-3	5	830.139	0	5.5	14.75	496.9	37	0	0	1	1	1	18.44	14.72	540.9	44	12.29	321.95	248.45	0	214.6	209.6	0.09	0	-9.22	26.7	25.2	26.7
167	20211022BS05	1	UU试验	13.9	3.73	49	0	-2	5	831.16	0	7.3	14.85	497.5	37	0	0	1	1	1	18.56	14.72	541.5	44	12.31	322.25	248.75	0	214.8	209.8	0.09	0	-9.28	26.8	25.2	26.7
168	20211022BS05	1	UU试验	13.98	3.74	49	0	-2	5	831.16	0	7.3	14.91	497.5	37	0	0	1	1	1	18.64	14.72	541.5	44	12.31	322.25	248.75	0	214.8	209.8	0.09	0	-9.32	26.8	25.2	26.7
169	20211022BS05	1	UU试验	14.07	3.75	49	0	-3	5	831.16	0	5.5	15.01	497.5	37	0	0	1	1	1	18.76	14.79	541.5	44	12.31	322.25	248.75	0	214.8	209.8	0.09	0	-9.38	26.7	25.2	26.7
170	20211022BS05	1	UU试验	14.15	3.76	49	0	-2	5	831.16	0	7.3	15.07	495.1	37	0	0	1	1	1	18.84	14.79	539.1	44	12.25	321.05	247.55	0	214	209	0.09	0	-9.42	26.8	25.2	26.7
171	20211022BS05	1	UU试验	14.23	3.77	50	0	-2	5	831.16	0	7.3	15.18	495.1	37	0	0	1	1	1	18.98	14.79	540.1	45	12	322.55	247.55	0	215	210	0.09	0	-9.49	26.8	25.2	26.7
172	20211022BS05	1	UU试验	14.32	3.78	49	0	-3	5	832.069	0	5.5	15.25	495.7	37	0	0	1	1	1	19.06	14.85	539.7	44	12.27	321.35	247.85	0	214.2	209.2	0.09	0	-9.53	26.7	25.2	26.7
173	20211022BS05	1	UU试验	14.4	3.79	50	0	-2	5	832.069	0	7.3	15.35	493.7	37	0	0	1	1	1	19.19	14.85	538.7	45	11.97	321.85	246.85	0	214.6	209.6	0.09	0	-9.6	26.7	25.2	26.7
174	20211022BS05	1	UU试验	14.48	3.81	49	0	-2	5	832.069	0	7.3	15.42	493.7	37	0	0	1	1	1	19.27	14.85	537.7	44	12.22	320.35	246.85	0	213.6	208.6	0.09	0	-9.64	26.7	25.2	26.7
175	20211022BS05	1	UU试验	14.57	3.82	49	0	-2	5	831.16	0	7.3	15.52	493.1	37	0	0	1	1	1	19.4	14.92	537.1	44	12.21	320.05	246.55	0	213.4	208.4	0.09	0	-9.7	26.7	25.2	26.7
176	20211022BS05	1	UU试验	14.65	3.83	49	0	-2	5	831.16	0	7.3	15.59	490.8	37	0	0	1	1	1	19.49	14.92	534.8	44	12.15	318.9	245.4	0	212.6	207.6	0.09	0	-9.74	26.7	25.2	26.7
177	20211022BS05	1	UU试验	14.73	3.84	49	0	-3	5	832.069	0	5.5	15.7	491.4	37	0	0	1	1	1	19.63	14.92	535.4	44	12.17	319.2	245.7	0	212.8	207.8	0.09	0	-9.82	26.7	25.2	26.7
178	20211022BS05	1	UU试验	14.82	3.85	49	0	-2	5	832.069	0	7.3	15.77	491.4	37	0	0	1	1	1	19.71	14.92	535.4	44	12.17	319.2	245.7	0	212.8	207.8	0.09	0	-9.86	26.7	25.2	26.7
179	20211022BS05	1	UU试验	14.9	3.86	49	0	-2	5	833.09	0	7.3	15.87	492	37	0	0	1	1	1	19.84	14.99	536	44	12.18	319.5	246	0	213	208	0.09	0	-9.92	26.7	25.2	26.7
180	20211022BS05	1	UU试验	14.98	3.87	50	0	-2	5	832.069	0	5.5	15.94	489.1	37	0	0	1	1	1	19.93	14.99	534.1	45	11.87	319.55	244.55	0	213	208	0.09	0	-9.97	26.7	25.2	26.7
181	20211022BS05	1	UU试验	15.07	3.88	50	0	-2	5	832.069	0	7.3	16.05	489.1	37	0	0	1	1	1	20.06	14.99	534.1	45	11.87	319.55	244.55	0	213	208	0.09	0	-10.03	26.7	25.2	26.7
182	20211022BS05	1	UU试验	15.15	3.89	50	0	-2	5	833.09	0	7.3	16.12	489.7	37	0	0	1	1	1	20.15	15.06	534.7	45	11.88	319.85	244.85	0	213.2	208.2	0.09	0	-10.07	26.7	25.2	26.7
183	20211022BS05	1	UU试验	15.23	3.9	50	0	-2	5	833.09	0	7.3	16.22	487.4	37	0	0	1	1	1	20.28	15.06	532.4	45	11.83	318.7	243.7	0	212.5	207.5	0.09	0	-10.14	26.7	25.2	26.7
184	20211022BS05	1	UU试验	15.32	3.91	49	0	-2	5	832.069	0	7.3	16.29	486.8	37	0	0	1	1	1	20.36	15.06	530.8	44	12.06	316.9	243.4	0	211.3	206.3	0.09	0	-10.18	26.7	25.2	26.7
185	20211022BS05	1	UU试验	15.4	3.92	49	0	-3	5	832.069	0	5.5	16.4	486.8	37	0	0	1	1	1	20.5	15.13	530.8	44	12.06	316.9	243.4	0	211.3	206.3	0.09	0	-10.25	26.7	25.2	26.7
186	20211022BS05	1	UU试验	15.48	3.93	49	0	-2	5	833.09	0	7.3	16.46	485.1	37	0	0	1	1	1	20.58	15.13	529.1	44	12.03	316.05	242.55	0	210.7	205.7	0.09	0	-10.29	26.7	25.2	26.7
187	20211022BS05	1	UU试验	15.57	3.95	49	0	-2	5	833.09	0	7.3	16.58	485.1	37	0	0	1	1	1	20.73	15.13	529.1	44	12.03	316.05	242.55	0	210.7	205.7	0.09	0	-10.37	26.7	25.2	26.7
188	20211022BS05	1	UU试验	15.65	3.96	49	0	-3	5	833.998	0	5.5	16.65	485.7	37	0	0	1	1	1	20.81	15.13	529.7	44	12.04	316.35	242.85	0	210.9	205.9	0.09	0	-10.41	26.7	25.2	26.7
189	20211022BS05	1	UU试验	15.73	3.97	50	0	-2	5	835.02	0	7.3	16.76	486.3	37	0	0	1	1	1	20.95	15.2	531.3	45	11.81	318.15	243.15	0	212.1	207.1	0.09	0	-10.48	26.7	25.2	26.7
190	20211022BS05	1	UU试验	15.82	3.98	50	0	-2	5	833.998	0	7.3	16.83	483.4	37	0	0	1	1	1	21.04	15.2	528.4	45	11.74	316.7	241.7	0	211.1	206.1	0.09	0	-10.52	26.7	25.2	26.7
191	20211022BS05	1	UU试验	15.9	3.99	49	0	-3	5	835.02	0	5.5	16.94	484	37	0	0	1	1	1	21.18	15.2	528	44	12	315.5	242	0	210.3	205.3	0.09	0	-10.59	26.7	25.2	26.7
192	20211022BS05	1	UU试验	15.98	4	49	0	-2	5	835.02	0	7.3	17.01	484	37	0	0	1	1	1	21.26	15.27	528	44	12	315.5	242	0	210.3	205.3	0.09	0	-10.63	26.7	25.2	26.7
193	20211022BS05	1	UU试验	16.07	4.01	49	0	-3	5	835.02	0	5.5	17.13	481.8	37	0	0	1	1	1	21.41	15.27	525.8	44	11.95	314.4	240.9	0	209.6	204.6	0.09	0	-10.71	26.7	25.2	26.7
194	20211022BS05	1	UU试验	16.15	4.02	49	0	-2	5	835.928	0	7.3	17.2	482.3	37	0	0	1	1	1	21.5	15.27	526.3	44	11.96	314.65	241.15	0	209.8	204.8	0.09	0	-10.75	26.7	25.2	26.7
195	20211022BS05	1	UU试验	16.23	4.03	49	0	-2	5	835.928	0	7.3	17.32	482.3	37	0	0	1	1	1	21.65	15.34	526.3	44	11.96	314.65	241.15	0	209.8	204.8	0.09	0	-10.82	26.7	25.2	26.7
196	20211022BS05	1	UU试验	16.32	4.04	49	0	-3	5	835.928	0	5.5	17.39	480.1	37	0	0	1	1	1	21.74	15.34	524.1	44	11.91	313.55	240.05	0	209	204	0.09	0	-10.87	26.7	25.2	26.7
197	20211022BS05	1	UU试验	16.4	4.05	50	0	-2	5	835.928	0	5.5	17.5	480.1	37	0	0	1	1	1	21.88	15.34	525.1	45	11.67	315.05	240.05	0	210	205	0.09	0	-10.94	26.7	25.2	26.7
198	20211022BS05	1	UU试验	16.48	4.06	50	0	-2	5	837.857	0	7.3	17.57	481.2	37	0	0	1	1	1	21.96	15.41	526.2	45	11.69	315.6	240.6	0	210.4	205.4	0.09	0	-10.98	26.7	25.2	26.7
199	20211022BS05	1	UU试验	16.57	4.07	50	0	-3	5	837.857	0	5.5	17.68	479	37	0	0	1	1	1	22.1	15.41	524	45	11.64	314.5	239.5	0	209.7	204.7	0.09	0	-11.05	26.7	25.2	26.7
200	20211022BS05	1	UU试验	16.65	4.08	50	0	-2	5	838.879	0	5.5	17.75	479.6	37	0	0	1	1	1	22.19	15.41	524.6	45	11.66	314.8	239.8	0	209.9	204.9	0.09	0	-11.1	26.7	25.2	26.7
201	20211022BS05	1	UU试验	16.73	4.09	49	0	-3	5	838.879	0	5.5	17.86	479.6	37	0	0	1	1	1	22.33	15.48	523.6	44	11.9	313.3	239.8	0	208.9	203.9	0.09	0	-11.16	26.7	25.2	26.6
202	20211022BS05	1	UU试验	16.82	4.1	49	0	-2	5	838.879	0	7.3	17.94	477.5	37	0	0	1	1	1	22.43	15.48	521.5	44	11.85	312.25	238.75	0	208.2	203.2	0.09	0	-11.22	26.7	25.2	26.7
203	20211022BS05	1	UU试验	16.9	4.11	49	0	-2	5	839.9	0	7.3	18.04	478	37	0	0	1	1	1	22.55	15.48	522	44	11.86	312.5	239	0	208.3	203.3	0.09	0	-11.28	26.7	25.2	26.7
204	20211022BS05	1	UU试验	16.98	4.12	49	0	-3	5	840.808	0	5.5	18.11	478.6	37	0	0	1	1	1	22.64	15.54	522.6	44	11.88	312.8	239.3	0	208.5	203.5	0.09	0	-11.32	26.7	25.2	26.7
205	20211022BS05	1	UU试验	17.07	4.13	50	0	-2	5	840.808	0	7.3	18.22	476.7	37	0	0	1	1	1	22.78	15.54	521.7	45	11.59	313.35	238.35	0	208.9	203.9	0.09	0	-11.39	26.7	25.2	26.7
206	20211022BS05	1	UU试验	17.15	4.14	50	0	-2	5	841.83	0	7.3	18.29	477.3	37	0	0	1	1	1	22.86	15.54	522.3	45	11.61	313.65	238.65	0	209.1	204.1	0.09	0	-11.43	26.7	25.2	26.7
207	20211022BS05	1	UU试验	17.23	4.15	50	0	-2	4	842.737	0	5.5	18.4	477.8	37	0	0	1	1	1	23	15.61	523.8	46	11.39	313.9	238.9	0	209.3	205.3	0.09	0	-11.5	26.6	25.2	26.6
208	20211022BS05	1	UU试验	17.32	4.16	49	0	-2	5	841.83	0	7.3	18.47	475.1	37	0	0	1	1	1	23.09	15.61	519.1	44	11.8	311.05	237.55	0	207.4	202.4	0.09	0	-11.55	26.7	25.2	26.6
209	20211022BS05	1	UU试验	17.4	4.17	49	0	-3	4	841.83	0	5.5	18.58	475.1	37	0	0	1	1	1	23.23	15.61	520.1	45	11.56	311.05	237.55	0	207.4	203.4	0.09	0	-11.62	26.6	25.2	26.6
210	20211022BS05	1	UU试验	17.48	4.18	49	0	-2	5	841.83	0	5.5	18.65	475.1	37	0	0	1	1	1	23.31	15.61	519.1	44	11.8	311.05	237.55	0	207.4	202.4	0.09	0	-11.66	26.6	25.2	26.6
211	20211022BS05	1	UU试验	17.57	4.19	49	0	-2	5	842.737	0	7.3	18.75	475.7	37	0	0	1	1	1	23.44	15.69	519.7	44	11.81	311.35	237.85	0	207.6	202.6	0.09	0	-11.72	26.7	25.2	26.7
212	20211022BS05	1	UU试验	17.65	4.2	49	0	-3	5	842.737	0	5.5	18.82	473.2	37	0	0	1	1	1	23.53	15.69	517.2	44	11.75	310.1	236.6	0	206.7	201.7	0.09	0	-11.77	26.6	25.2	26.6
213	20211022BS05	1	UU试验	17.73	4.21	50	0	-2	5	842.737	0	7.3	18.92	473.2	37	0	0	1	1	1	23.65	15.69	518.2	45	11.52	311.6	236.6	0	207.7	202.7	0.1	0	-11.83	26.7	25.2	26.7
214	20211022BS05	1	UU试验	17.82	4.22	50	0	-2	5	842.737	0	5.5	18.99	473.2	37	0	0	1	1	1	23.74	15.76	518.2	45	11.52	311.6	236.6	0	207.7	202.7	0.1	0	-11.87	26.6	25.2	26.6
215	20211022BS05	1	UU试验	17.9	4.23	49	0	-3	5	840.808	0	5.5	19.09	470.1	37	0	0	1	1	1	23.86	15.76	514.1	44	11.68	308.55	235.05	0	205.7	200.7	0.09	0	-11.93	26.6	25.2	26.6
216	20211022BS05	1	UU试验	17.98	4.24	49	0	-2	5	841.83	0	5.5	19.16	470.6	37	0	0	1	1	1	23.95	15.76	514.6	44	11.7	308.8	235.3	0	205.9	200.9	0.09	0	-11.98	26.6	25.2	26.6
217	20211022BS05	1	UU试验	18.07	4.25	49	0	-2	5	840.808	0	7.3	19.26	470.1	37	0	0	1	1	1	24.07	15.83	514.1	44	11.68	308.55	235.05	0	205.7	200.7	0.09	0	-12.04	26.6	25.2	26.6
218	20211022BS05	1	UU试验	18.15	4.26	49	0	-2	5	840.808	0	7.3	19.32	468	37	0	0	1	1	1	24.15	15.83	512	44	11.64	307.5	234	0	205	200	0.09	0	-12.08	26.6	25.2	26.6
219	20211022BS05	1	UU试验	18.23	4.27	49	0	-2	5	840.808	0	5.5	19.38	468	37	0	0	1	1	1	24.23	15.83	512	44	11.64	307.5	234	0	205	200	0.09	0	-12.12	26.6	25.2	26.6
220	20211022BS05	1	UU试验	18.32	4.28	49	0	-2	5	839.9	0	5.5	19.44	467.5	37	0	0	1	1	1	24.3	15.83	511.5	44	11.63	307.25	233.75	0	204.8	199.8	0.09	0	-12.15	26.6	25.2	26.6
221	20211022BS05	1	UU试验	18.4	4.29	49	0	-2	5	837.857	0	5.5	19.54	466.3	37	0	0	1	1	1	24.43	15.9	510.3	44	11.6	306.65	233.15	0	204.4	199.4	0.1	0	-12.22	26.6	25.2	26.6
222	20211022BS05	1	UU试验	18.48	4.3	49	0	-2	5	837.857	0	5.5	19.61	464.3	37	0	0	1	1	1	24.51	15.9	508.3	44	11.55	305.65	232.15	0	203.8	198.8	0.1	0	-12.26	26.6	25.2	26.6
223	20211022BS05	1	UU试验	18.57	4.31	49	0	-3	4	835.928	0	5.5	19.71	463.2	37	0	0	1	1	1	24.64	15.9	508.2	45	11.29	305.1	231.6	0	203.4	199.4	0.1	0	-12.32	26.6	25.2	26.6
224	20211022BS05	1	UU试验	18.65	4.32	50	0	-2	5	835.928	0	7.3	19.77	463.2	37	0	0	1	1	1	24.71	15.97	508.2	45	11.29	306.6	231.6	0	204.4	199.4	0.1	0	-12.36	26.6	25.2	26.6
225	20211022BS05	1	UU试验	18.73	4.33	50	0	-2	5	835.928	0	5.5	19.87	461.2	37	0	0	1	1	1	24.84	15.97	506.2	45	11.25	305.6	230.6	0	203.7	198.7	0.1	0	-12.42	26.6	25.2	26.6
226	20211022BS05	1	UU试验	18.82	4.34	50	0	-2	4	835.928	0	5.5	19.94	461.2	37	0	0	1	1	1	24.93	15.97	507.2	46	11.03	305.6	230.6	0	203.7	199.7	0.1	0	-12.47	26.6	25.2	26.6
227	20211022BS05	1	UU试验	18.9	4.35	49	0	-2	5	833.09	0	5.5	20.04	459.6	37	0	0	1	1	1	25.05	16.04	503.6	44	11.45	303.3	229.8	0	202.2	197.2	0.1	0	-12.53	26.6	25.2	26.6
228	20211022BS05	1	UU试验	18.98	4.36	49	0	-3	4	833.09	0	5.5	20.1	457.6	37	0	0	1	1	1	25.13	16.04	502.6	45	11.17	302.3	228.8	0	201.5	197.5	0.1	0	-12.57	26.6	25.2	26.6
229	20211022BS05	1	UU试验	19.07	4.37	49	0	-2	5	833.09	0	5.5	20.21	457.6	37	0	0	1	1	1	25.26	16.04	501.6	44	11.4	302.3	228.8	0	201.5	196.5	0.1	0	-12.63	26.6	25.2	26.6
230	20211022BS05	1	UU试验	19.15	4.38	49	0	-2	5	832.069	0	5.5	20.27	457	37	0	0	1	1	1	25.34	16.11	501	44	11.39	302	228.5	0	201.3	196.3	0.1	0	-12.67	26.6	25.2	26.6
231	20211022BS05	1	UU试验	19.23	4.39	49	0	-3	4	832.069	0	5.5	20.38	455.1	37	0	0	1	1	1	25.48	16.11	500.1	45	11.11	301.05	227.55	0	200.7	196.7	0.1	0	-12.74	26.6	25.2	26.6
232	20211022BS05	1	UU试验	19.32	4.4	50	0	-2	5	831.16	0	5.5	20.45	454.6	37	0	0	1	1	1	25.56	16.11	499.6	45	11.1	302.3	227.3	0	201.5	196.5	0.1	0	-12.78	26.6	25.2	26.6
233	20211022BS05	1	UU试验	19.4	4.4	50	0	-2	5	830.139	0	5.5	20.56	454	37	0	0	1	1	1	25.7	16.18	499	45	11.09	302	227	0	201.3	196.3	0.1	0	-12.85	26.6	25.2	26.6
234	20211022BS05	1	UU试验	19.48	4.41	49	0	-3	4	829.117	0	5.5	20.63	451.5	37	0	0	1	1	1	25.79	16.18	496.5	45	11.03	299.25	225.75	0	199.5	195.5	0.1	0	-12.9	26.6	25.2	26.6
235	20211022BS05	1	UU试验	19.57	4.42	50	0	-2	5	828.21	0	5.5	20.74	451	37	0	0	1	1	1	25.93	16.18	496	45	11.02	300.5	225.5	0	200.3	195.3	0.1	0	-12.97	26.6	25.2	26.6
236	20211022BS05	1	UU试验	19.65	4.43	49	0	-2	4	827.188	0	5.5	20.81	450.4	37	0	0	1	1	1	26.01	16.25	495.4	45	11.01	298.7	225.2	0	199.1	195.1	0.1	0	-13.01	26.6	25.2	26.6
237	20211022BS05	1	UU试验	19.73	4.44	49	0	-2	5	826.28	0	5.5	20.91	448	37	0	0	1	1	1	26.14	16.25	492	44	11.18	297.5	224	0	198.3	193.3	0.1	0	-13.07	26.6	25.2	26.6
238	20211022BS05	1	UU试验	19.82	4.45	49	0	-2	5	826.28	0	5.5	20.98	448	37	0	0	1	1	1	26.23	16.25	492	44	11.18	297.5	224	0	198.3	193.3	0.1	0	-13.12	26.6	25.2	26.6
239	20211022BS05	1	UU试验	19.9	4.46	49	0	-2	4	826.28	0	5.5	21.08	448	37	0	0	1	1	1	26.35	16.32	493	45	10.96	297.5	224	0	198.3	194.3	0.1	0	-13.18	26.6	25.2	26.6
240	20211022BS05	1	UU试验	19.98	4.47	50	0	-2	5	825.259	0	5.5	21.16	445.5	37	0	0	1	1	1	26.45	16.32	490.5	45	10.9	297.75	222.75	0	198.5	193.5	0.1	0	-13.23	26.6	25.2	26.6
241	20211022BS05	1	UU试验	20.07	4.48	50	0	-2	5	825.259	0	5.5	21.26	445.5	37	0	0	1	1	1	26.57	16.32	490.5	45	10.9	297.75	222.75	0	198.5	193.5	0.1	0	-13.29	26.6	25.2	26.6
242	20211022BS05	1	UU试验	20.15	4.49	50	0	-2	4	824.351	0	5.5	21.33	445	37	0	0	1	1	1	26.66	16.39	491	46	10.67	297.5	222.5	0	198.3	194.3	0.1	0	-13.33	26.6	25.2	26.6
243	20211022BS05	1	UU试验	20.23	4.5	50	0	-2	5	824.351	0	5.5	21.44	443.1	37	0	0	1	1	1	26.8	16.39	488.1	45	10.85	296.55	221.55	0	197.7	192.7	0.1	0	-13.4	26.6	25.2	26.6
244	20211022BS05	1	UU试验	20.32	4.51	49	0	-2	4	823.329	0	5.5	21.51	442.6	37	0	0	1	1	1	26.89	16.39	487.6	45	10.84	294.8	221.3	0	196.5	192.5	0.1	0	-13.45	26.6	25.2	26.6
245	20211022BS05	1	UU试验	20.4	4.52	49	0	-2	4	822.421	0	5.5	21.62	442.1	37	0	0	1	1	1	27.02	16.47	487.1	45	10.82	294.55	221.05	0	196.4	192.4	0.1	0	-13.51	26.6	25.2	26.6
246	20211022BS05	1	UU试验	20.48	4.53	50	0	-2	5	822.421	0	5.5	21.69	440	37	0	0	1	1	1	27.11	16.47	485	45	10.78	295	220	0	196.7	191.7	0.1	0	-13.56	26.6	25.2	26.6
247	20211022BS05	1	UU试验	20.57	4.54	49	0	-3	4	821.4	0	5.5	21.8	439.4	37	0	0	1	1	1	27.25	16.47	484.4	45	10.76	293.2	219.7	0	195.5	191.5	0.1	0	-13.63	26.6	25.2	26.6
248	20211022BS05	1	UU试验	20.65	4.54	50	0	-2	4	821.4	0	5.5	21.88	439.4	37	0	0	1	1	1	27.35	16.54	485.4	46	10.55	294.7	219.7	0	196.5	192.5	0.1	0	-13.68	26.6	25.2	26.6
249	20211022BS05	1	UU试验	20.73	4.55	50	0	-2	5	820.378	0	5.5	21.99	437	37	0	0	1	1	1	27.49	16.54	482	45	10.71	293.5	218.5	0	195.7	190.7	0.1	0	-13.75	26.6	25.2	26.6
250	20211022BS05	1	UU试验	20.82	4.56	49	0	-2	4	818.449	0	5.5	22.06	436	37	0	0	1	1	1	27.58	16.54	481	45	10.69	291.5	218	0	194.3	190.3	0.1	0	-13.79	26.5	25.1	26.6
251	20211022BS05	1	UU试验	20.9	4.57	49	0	-2	4	817.54	0	5.5	22.17	435.5	37	0	0	1	1	1	27.71	16.61	480.5	45	10.68	291.25	217.75	0	194.2	190.2	0.1	0	-13.86	26.6	25.2	26.6
252	20211022BS05	1	UU试验	20.98	4.58	49	0	-2	4	817.54	0	5.5	22.25	433.7	37	0	0	1	1	1	27.81	16.61	478.7	45	10.64	290.35	216.85	0	193.6	189.6	0.1	0	-13.91	26.5	25.1	26.6
253	20211022BS05	1	UU试验	21.07	4.59	49	0	-3	4	816.519	0	5.5	22.36	433.1	37	0	0	1	1	1	27.95	16.68	478.1	45	10.62	290.05	216.55	0	193.4	189.4	0.1	0	-13.98	26.5	25.1	26.6
254	20211022BS05	1	UU试验	21.15	4.6	49	0	-2	4	815.611	0	5.5	22.43	430.8	37	0	0	1	1	1	28.04	16.68	475.8	45	10.57	288.9	215.4	0	192.6	188.6	0.1	0	-14.02	26.6	25.2	26.6
255	20211022BS05	1	UU试验	21.23	4.61	49	0	-3	4	815.611	0	5.5	22.54	430.8	37	0	0	1	1	1	28.18	16.68	475.8	45	10.57	288.9	215.4	0	192.6	188.6	0.1	0	-14.09	26.5	25.1	26.6
256	20211022BS05	1	UU试验	21.32	4.62	50	0	-2	4	815.611	0	5.5	22.61	430.8	37	0	0	1	1	1	28.26	16.76	476.8	46	10.37	290.4	215.4	0	193.6	189.6	0.1	0	-14.13	26.5	25.1	26.6
257	20211022BS05	1	UU试验	21.4	4.63	49	0	-2	4	814.59	0	5.5	22.73	428.2	37	0	0	1	1	1	28.41	16.76	473.2	45	10.52	287.6	214.1	0	191.7	187.7	0.1	0	-14.21	26.5	25.2	26.6
258	20211022BS05	1	UU试验	21.48	4.64	49	0	-3	4	815.611	0	5.5	22.8	428.8	37	0	0	1	1	1	28.5	16.76	473.8	45	10.53	287.9	214.4	0	191.9	187.9	0.1	0	-14.25	26.5	25.1	26.6
259	20211022BS05	1	UU试验	21.57	4.64	49	0	-2	4	814.59	0	5.5	22.91	428.2	37	0	0	1	1	1	28.64	16.83	473.2	45	10.52	287.6	214.1	0	191.7	187.7	0.1	0	-14.32	26.5	25.2	26.6
260	20211022BS05	1	UU试验	21.65	4.65	49	0	-3	4	815.611	0	5.5	22.98	427	37	0	0	1	1	1	28.73	16.83	472	45	10.49	287	213.5	0	191.3	187.3	0.1	0	-14.37	26.5	25.1	26.6
261	20211022BS05	1	UU试验	21.73	4.66	49	0	-3	4	814.59	0	5.5	23.09	426.4	37	0	0	1	1	1	28.86	16.9	471.4	45	10.48	286.7	213.2	0	191.1	187.1	0.1	0	-14.43	26.5	25.2	26.6
262	20211022BS05	1	UU试验	21.82	4.67	49	0	-2	4	813.682	0	5.5	23.16	424.2	37	0	0	1	1	1	28.95	16.9	469.2	45	10.43	285.6	212.1	0	190.4	186.4	0.1	0	-14.48	26.5	25.2	26.6
263	20211022BS05	1	UU试验	21.9	4.68	48	0	-3	4	812.66	0	5.5	23.27	423.7	37	0	0	1	1	1	29.09	16.9	467.7	44	10.63	283.85	211.85	0	189.2	185.2	0.1	0	-14.55	26.5	25.2	26.6
264	20211022BS05	1	UU试验	21.98	4.69	49	0	-2	4	812.66	0	5.5	23.34	423.7	37	0	0	1	1	1	29.18	16.97	468.7	45	10.42	285.35	211.85	0	190.2	186.2	0.1	0	-14.59	26.5	25.2	26.6
265	20211022BS05	1	UU试验	22.07	4.7	49	0	-2	4	811.639	0	5.5	23.44	421.4	37	0	0	1	1	1	29.3	16.97	466.4	45	10.36	284.2	210.7	0	189.5	185.5	0.1	0	-14.65	26.5	25.2	26.6
266	20211022BS05	1	UU试验	22.15	4.71	49	0	-3	4	812.66	0	5.5	23.51	421.9	37	0	0	1	1	1	29.39	16.97	466.9	45	10.38	284.45	210.95	0	189.6	185.6	0.1	0	-14.7	26.5	25.1	26.5
267	20211022BS05	1	UU试验	22.23	4.72	50	0	-2	4	812.66	0	5.5	23.61	421.9	37	0	0	1	1	1	29.51	17.05	467.9	46	10.17	285.95	210.95	0	190.6	186.6	0.11	0	-14.76	26.5	25.1	26.6
268	20211022BS05	1	UU试验	22.32	4.72	50	0	-2	4	812.66	0	5.5	23.69	419.9	37	0	0	1	1	1	29.61	17.05	465.9	46	10.13	284.95	209.95	0	190	186	0.11	0	-14.81	26.5	25.1	26.6
269	20211022BS05	1	UU试验	22.4	4.73	50	0	-2	4	811.639	0	5.5	23.79	419.4	37	0	0	1	1	1	29.74	17.05	465.4	46	10.12	284.7	209.7	0	189.8	185.8	0.11	0	-14.87	26.5	25.1	26.5
270	20211022BS05	1	UU试验	22.48	4.74	50	0	-2	4	810.731	0	5.5	23.84	418.9	37	0	0	1	1	1	29.8	17.12	464.9	46	10.11	284.45	209.45	0	189.6	185.6	0.11	0	-14.9	26.5	25.1	26.5
271	20211022BS05	1	UU试验	22.57	4.75	50	0	-2	4	810.731	0	5.5	23.94	417.2	37	0	0	1	1	1	29.93	17.12	463.2	46	10.07	283.6	208.6	0	189.1	185.1	0.11	0	-14.97	26.5	25.1	26.5
272	20211022BS05	1	UU试验	22.65	4.76	49	0	-2	4	809.709	0	5.5	24	416.7	37	0	0	1	1	1	30	17.12	461.7	45	10.26	281.85	208.35	0	187.9	183.9	0.11	0	-15	26.5	25.2	26.6
273	20211022BS05	1	UU试验	22.73	4.77	49	0	-2	4	808.801	0	5.5	24.1	416.2	37	0	0	1	1	1	30.13	17.19	461.2	45	10.25	281.6	208.1	0	187.7	183.7	0.11	0	-15.07	26.5	25.2	26.6
274	20211022BS05	1	UU试验	22.82	4.78	49	0	-2	4	806.871	0	5.5	24.16	413.6	37	0	0	1	1	1	30.2	17.19	458.6	45	10.19	280.3	206.8	0	186.9	182.9	0.11	0	-15.1	26.5	25.1	26.5
275	20211022BS05	1	UU试验	22.9	4.79	49	0	-2	4	806.871	0	5.5	24.26	413.6	37	0	0	1	1	1	30.33	17.19	458.6	45	10.19	280.3	206.8	0	186.9	182.9	0.11	0	-15.17	26.5	25.1	26.5
276	20211022BS05	1	UU试验	22.98	4.79	49	0	-2	4	805.85	0	5.5	24.32	413	37	0	0	1	1	1	30.4	17.27	458	45	10.18	280	206.5	0	186.7	182.7	0.11	0	-15.2	26.5	25.2	26.6
277	20211022BS05	1	UU试验	23.07	4.8	50	0	-2	4	805.85	0	5.5	24.42	411.1	37	0	0	1	1	1	30.53	17.27	457.1	46	9.94	280.55	205.55	0	187	183	0.11	0	-15.27	26.5	25.1	26.5
278	20211022BS05	1	UU试验	23.15	4.81	50	0	-2	4	804.942	0	5.5	24.49	410.7	37	0	0	1	1	1	30.61	17.27	456.7	46	9.93	280.35	205.35	0	186.9	182.9	0.11	0	-15.31	26.5	25.2	26.6
279	20211022BS05	1	UU试验	23.23	4.82	50	0	-2	4	803.92	0	5.5	24.58	410.1	37	0	0	1	1	1	30.73	17.34	456.1	46	9.92	280.05	205.05	0	186.7	182.7	0.11	0	-15.37	26.5	25.1	26.5
280	20211022BS05	1	UU试验	23.32	4.83	50	0	-2	4	802.899	0	5.5	24.64	408	37	0	0	1	1	1	30.8	17.34	454	46	9.87	279	204	0	186	182	0.11	0	-15.4	26.5	25.2	26.5
281	20211022BS05	1	UU试验	23.4	4.84	49	0	-2	4	801.991	0	5.5	24.74	407.5	37	0	0	1	1	1	30.93	17.34	452.5	45	10.06	277.25	203.75	0	184.8	180.8	0.11	0	-15.47	26.5	25.1	26.5
282	20211022BS05	1	UU试验	23.48	4.85	49	0	-2	4	800.062	0	5.5	24.81	406.5	37	0	0	1	1	1	31.01	17.41	451.5	45	10.03	276.75	203.25	0	184.5	180.5	0.11	0	-15.51	26.5	25.1	26.5
283	20211022BS05	1	UU试验	23.57	4.85	49	0	-2	4	800.062	0	5.5	24.91	404.9	37	0	0	1	1	1	31.14	17.41	449.9	45	10	275.95	202.45	0	184	180	0.11	0	-15.57	26.5	25.1	26.5
284	20211022BS05	1	UU试验	23.65	4.86	49	0	-2	4	799.04	0	5.5	24.98	404.4	37	0	0	1	1	1	31.23	17.41	449.4	45	9.99	275.7	202.2	0	183.8	179.8	0.11	0	-15.62	26.5	25.1	26.5
285	20211022BS05	1	UU试验	23.73	4.87	49	0	-2	4	799.04	0	5.5	25.07	404.4	37	0	0	1	1	1	31.34	17.49	449.4	45	9.99	275.7	202.2	0	183.8	179.8	0.11	0	-15.67	26.5	25.1	26.5
