# Supplementary material for: Effect of freeze‒thaw cycles on root–Soil composite mechanical properties and slope stability
Source: PLoS One. 2024 Apr 25;19(4):e0302409. doi: 10.1371/journal.pone.0302409 (PMC11045164; doi:10.1371/journal.pone.0302409)
Supplement: S1 File — (ZIP) [file pone.0302409.s001.zip › Original data/original data/三轴/50kpa/50kpa excel表格/(D0G7,50kpa)20211019BS01_uu_1.xlsx]

## Sheet: _20211019BS01_uu_1
ID	GCID	SpecimenID	TstMode	TimeMin	Squareroot	WeiYa	wytb	FanYa1	KongYa	CR	fytb	TiBian	ZhouXWeiYi	Q1dQ3	TargetWY	TargetFY1	TargetZYLC	TargetStrainSpd	TargetSYWD	TargetZTWD	E1	TuArea	Q11	Q31	Q11cQ31	HalfQ1pQ3	HalfQ1dQ3	Saturation	HalfQ11pQ31	Q1	K0	Ev	Er	sywd	ttwd	ztwd
1	20211019BS01	1	UU试验	0	0	47	0	1	0	0	0	5.5	0	1.1	35	0	0	1	1	1	0	12	0	0	0	0	0	0	0	0	0	0	0	24.7	22.9	24.7
2	20211019BS01	1	UU试验	0.15	0.39	47	0	-3	3	17.1	0	5.5	0.07	14.3	35	0	0	1	1	1	0.09	12	58.3	44	1.33	77.65	7.15	0	51.8	48.8	0.77	0	-0.05	24.7	22.9	24.7
3	20211019BS01	1	UU试验	0.2	0.45	47	0	-3	3	20.5	0	5.5	0.11	17.1	35	0	0	1	1	1	0.14	12	61.1	44	1.39	79.05	8.55	0	52.7	49.7	0.73	0	-0.07	24.7	22.9	24.7
4	20211019BS01	1	UU试验	0.3	0.55	47	0	-3	3	28.2	0	5.5	0.23	23.5	35	0	0	1	1	1	0.29	12.06	67.5	44	1.53	82.25	11.75	0	54.8	51.8	0.67	0	-0.15	24.7	22.9	24.6
5	20211019BS01	1	UU试验	0.3	0.55	47	0	-3	3	28.2	0	5.5	0.23	23.5	35	0	0	1	1	1	0.29	12.06	67.5	44	1.53	82.25	11.75	0	54.8	51.8	0.67	0	-0.15	24.7	22.9	24.6
6	20211019BS01	1	UU试验	0.35	0.59	47	0	-3	3	30.8	0	5.5	0.26	25.5	35	0	0	1	1	1	0.33	12.06	69.5	44	1.58	83.25	12.75	0	55.5	52.5	0.65	0	-0.17	24.7	22.9	24.6
7	20211019BS01	1	UU试验	0.37	0.61	47	0	-3	3	33.4	0	5.5	0.3	27.7	35	0	0	1	1	1	0.38	12.06	71.7	44	1.63	84.35	13.85	0	56.2	53.2	0.63	0	-0.19	24.7	22.9	24.6
8	20211019BS01	1	UU试验	0.45	0.67	47	0	-3	3	40.2	0	5.5	0.38	33.3	35	0	0	1	1	1	0.48	12.06	77.3	44	1.76	87.15	16.65	0	58.1	55.1	0.59	0	-0.24	24.6	22.9	24.6
9	20211019BS01	1	UU试验	0.53	0.73	47	0	-3	3	55.6	0	5.5	0.51	46.1	35	0	0	1	1	1	0.64	12.06	90.1	44	2.05	93.55	23.05	0	62.4	59.4	0.5	0	-0.32	24.6	22.9	24.6
10	20211019BS01	1	UU试验	0.62	0.79	47	0	-3	3	61.6	0	5.5	0.58	51.1	35	0	0	1	1	1	0.73	12.06	95.1	44	2.16	96.05	25.55	0	64	61	0.48	0	-0.37	24.6	22.9	24.6
11	20211019BS01	1	UU试验	0.7	0.84	47	0	-3	3	65.9	0	5.5	0.67	54.6	35	0	0	1	1	1	0.84	12.12	98.6	44	2.24	97.8	27.3	0	65.2	62.2	0.46	0	-0.42	24.6	22.9	24.6
12	20211019BS01	1	UU试验	0.78	0.89	48	0	-2	4	61.6	0	5.5	0.74	50.8	35	0	0	1	1	1	0.93	12.12	94.8	44	2.15	97.4	25.4	0	64.9	60.9	0.49	0	-0.47	24.6	22.9	24.6
13	20211019BS01	1	UU试验	0.87	0.93	48	0	-2	4	67.6	0	5.5	0.85	55.8	35	0	0	1	1	1	1.06	12.12	99.8	44	2.27	99.9	27.9	0	66.6	62.6	0.46	0	-0.53	24.6	22.9	24.6
14	20211019BS01	1	UU试验	0.95	0.97	48	0	-3	3	95.8	0	5.5	0.92	79	35	0	0	1	1	1	1.15	12.12	124	45	2.76	111.5	39.5	0	74.3	71.3	0.38	0	-0.57	24.6	22.9	24.6
15	20211019BS01	1	UU试验	1.03	1.02	48	0	-3	4	131.7	0	5.5	1.04	108.7	35	0	0	1	1	1	1.3	12.19	152.7	44	3.47	126.35	54.35	0	84.2	80.2	0.31	0	-0.65	24.6	22.9	24.6
16	20211019BS01	1	UU试验	1.12	1.06	48	0	-3	4	151.4	0	5.5	1.12	124.2	35	0	0	1	1	1	1.4	12.19	168.2	44	3.82	134.1	62.1	0	89.4	85.4	0.28	0	-0.7	24.6	22.9	24.6
17	20211019BS01	1	UU试验	1.2	1.1	47	0	-3	4	183.9	0	7.3	1.24	150.9	35	0	0	1	1	1	1.55	12.19	193.9	43	4.51	145.95	75.45	0	97.3	93.3	0.24	0	-0.78	24.6	22.9	24.6
18	20211019BS01	1	UU试验	1.28	1.13	48	0	-3	5	206.2	0	7.3	1.32	169.2	35	0	0	1	1	1	1.65	12.19	212.2	43	4.93	156.6	84.6	0	104.4	99.4	0.22	0	-0.83	24.6	22.9	24.6
19	20211019BS01	1	UU试验	1.37	1.17	47	0	-3	5	235.2	0	7.3	1.44	192.9	35	0	0	1	1	1	1.8	12.25	234.9	42	5.59	166.95	96.45	0	111.3	106.3	0.2	0	-0.9	24.6	22.9	24.6
20	20211019BS01	1	UU试验	1.45	1.2	47	0	-3	6	252.4	0	7.3	1.52	206	35	0	0	1	1	1	1.9	12.25	247	41	6.02	173.5	103	0	115.7	109.7	0.19	0	-0.95	24.6	22.9	24.6
21	20211019BS01	1	UU试验	1.53	1.24	47	0	-3	6	272.9	0	7.3	1.64	222.8	35	0	0	1	1	1	2.05	12.25	263.8	41	6.43	181.9	111.4	0	121.3	115.3	0.17	0	-1.02	24.6	22.9	24.6
22	20211019BS01	1	UU试验	1.62	1.27	47	0	-3	6	287.4	0	9.1	1.72	234.6	35	0	0	1	1	1	2.15	12.25	275.6	41	6.72	187.8	117.3	0	125.2	119.2	0.17	0	-1.08	24.6	22.9	24.6
23	20211019BS01	1	UU试验	1.7	1.3	47	0	-3	6	308	0	9.1	1.83	251.4	35	0	0	1	1	1	2.29	12.31	292.4	41	7.13	196.2	125.7	0	130.8	124.8	0.16	0	-1.15	24.6	22.9	24.6
24	20211019BS01	1	UU试验	1.78	1.34	48	0	-3	7	320.8	0	9.1	1.91	260.6	35	0	0	1	1	1	2.39	12.31	301.6	41	7.36	202.3	130.3	0	134.9	127.9	0.16	0	-1.2	24.6	22.9	24.6
25	20211019BS01	1	UU试验	1.87	1.37	48	0	-3	7	341.3	0	9.1	2.03	277.3	35	0	0	1	1	1	2.54	12.31	318.3	41	7.76	210.65	138.65	0	140.4	133.4	0.15	0	-1.27	24.6	22.9	24.6
26	20211019BS01	1	UU试验	1.95	1.4	48	0	-2	7	354.2	0	9.1	2.1	287.7	35	0	0	1	1	1	2.63	12.31	328.7	41	8.02	215.85	143.85	0	143.9	136.9	0.14	0	-1.32	24.6	22.9	24.6
27	20211019BS01	1	UU试验	2.03	1.43	47	0	-3	7	372.1	0	9.1	2.22	302.3	35	0	0	1	1	1	2.78	12.37	342.3	40	8.56	221.65	151.15	0	147.8	140.8	0.13	0	-1.39	24.6	22.9	24.5
28	20211019BS01	1	UU试验	2.12	1.45	48	0	-3	8	383.2	0	9.1	2.3	309.8	35	0	0	1	1	1	2.88	12.37	349.8	40	8.75	226.9	154.9	0	151.3	143.3	0.13	0	-1.44	24.6	22.9	24.6
29	20211019BS01	1	UU试验	2.2	1.48	48	0	-3	8	401.2	0	9.1	2.41	324.3	35	0	0	1	1	1	3.01	12.37	364.3	40	9.11	234.15	162.15	0	156.1	148.1	0.13	0	-1.51	24.6	22.9	24.5
30	20211019BS01	1	UU试验	2.28	1.51	47	0	-3	7	413.2	0	9.1	2.48	334	35	0	0	1	1	1	3.1	12.37	374	40	9.35	237.5	167	0	158.3	151.3	0.12	0	-1.55	24.6	22.9	24.5
31	20211019BS01	1	UU试验	2.37	1.54	47	0	-3	8	429.4	0	9.1	2.6	347.1	35	0	0	1	1	1	3.25	12.43	386.1	39	9.9	244.05	173.55	0	162.7	154.7	0.12	0	-1.63	24.6	22.9	24.5
32	20211019BS01	1	UU试验	2.45	1.57	48	0	-3	8	440.6	0	9.1	2.67	354.5	35	0	0	1	1	1	3.34	12.43	394.5	40	9.86	249.25	177.25	0	166.2	158.2	0.12	0	-1.67	24.6	22.9	24.5
33	20211019BS01	1	UU试验	2.53	1.59	48	0	-3	8	456.8	0	10.9	2.79	367.5	35	0	0	1	1	1	3.49	12.43	407.5	40	10.19	255.75	183.75	0	170.5	162.5	0.12	0	-1.75	24.6	22.9	24.5
34	20211019BS01	1	UU试验	2.62	1.62	48	0	-2	9	466.2	0	10.9	2.86	375.1	35	0	0	1	1	1	3.58	12.43	414.1	39	10.62	259.55	187.55	0	173	164	0.11	0	-1.79	24.6	22.9	24.5
35	20211019BS01	1	UU试验	2.7	1.64	48	0	-2	9	480.8	0	10.9	2.97	386.8	35	0	0	1	1	1	3.71	12.43	425.8	39	10.92	265.4	193.4	0	176.9	167.9	0.11	0	-1.86	24.6	22.9	24.5
36	20211019BS01	1	UU试验	2.78	1.67	47	0	-3	9	489.3	0	10.9	3.05	393.6	35	0	0	1	1	1	3.81	12.5	431.6	38	11.36	267.3	196.8	0	178.2	169.2	0.11	0	-1.91	24.6	22.9	24.5
37	20211019BS01	1	UU试验	2.87	1.69	48	0	-2	10	502.1	0	10.9	3.15	401.7	35	0	0	1	1	1	3.94	12.5	439.7	38	11.57	272.85	200.85	0	181.9	171.9	0.11	0	-1.97	24.6	22.9	24.5
38	20211019BS01	1	UU试验	2.95	1.72	47	0	-3	9	510.7	0	10.9	3.22	408.6	35	0	0	1	1	1	4.03	12.5	446.6	38	11.75	274.8	204.3	0	183.2	174.2	0.1	0	-2.02	24.6	22.9	24.5
39	20211019BS01	1	UU试验	3.03	1.74	47	0	-3	10	523.5	0	12.8	3.33	418.8	35	0	0	1	1	1	4.16	12.5	455.8	37	12.32	279.9	209.4	0	186.6	176.6	0.1	0	-2.08	24.6	22.9	24.5
40	20211019BS01	1	UU试验	3.12	1.77	47	0	-3	10	531.2	0	10.9	3.41	425	35	0	0	1	1	1	4.26	12.56	462	37	12.49	283	212.5	0	188.7	178.7	0.1	0	-2.13	24.6	22.9	24.5
41	20211019BS01	1	UU试验	3.2	1.79	47	0	-3	10	543.2	0	10.9	3.52	432.5	35	0	0	1	1	1	4.4	12.56	469.5	37	12.69	286.75	216.25	0	191.2	181.2	0.1	0	-2.2	24.6	22.9	24.5
42	20211019BS01	1	UU试验	3.28	1.81	48	0	-2	10	550.9	0	12.8	3.59	438.6	35	0	0	1	1	1	4.49	12.56	476.6	38	12.54	291.3	219.3	0	194.2	184.2	0.1	0	-2.25	24.6	22.9	24.5
43	20211019BS01	1	UU试验	3.37	1.83	48	0	-2	10	562	0	12.8	3.7	447.5	35	0	0	1	1	1	4.63	12.56	485.5	38	12.78	295.75	223.75	0	197.2	187.2	0.1	0	-2.32	24.6	22.9	24.5
44	20211019BS01	1	UU试验	3.45	1.86	48	0	-2	10	571.4	0	12.8	3.77	454.9	35	0	0	1	1	1	4.71	12.62	492.9	38	12.97	299.45	227.45	0	199.6	189.6	0.1	0	-2.36	24.6	22.9	24.5
45	20211019BS01	1	UU试验	3.53	1.88	48	0	-2	10	583.4	0	12.8	3.88	462.3	35	0	0	1	1	1	4.85	12.62	500.3	38	13.17	303.15	231.15	0	202.1	192.1	0.09	0	-2.42	24.6	22.9	24.5
46	20211019BS01	1	UU试验	3.62	1.9	48	0	-3	10	588.5	0	12.8	3.97	466.3	35	0	0	1	1	1	4.96	12.62	504.3	38	13.27	305.15	233.15	0	203.4	193.4	0.09	0	-2.48	24.6	22.9	24.5
47	20211019BS01	1	UU试验	3.7	1.92	48	0	-2	10	598	0	12.8	4.08	473.9	35	0	0	1	1	1	5.1	12.62	511.9	38	13.47	308.95	236.95	0	206	196	0.09	0	-2.55	24.6	22.9	24.5
48	20211019BS01	1	UU试验	3.78	1.95	48	0	-2	10	603.1	0	12.8	4.16	477.9	35	0	0	1	1	1	5.2	12.69	515.9	38	13.58	310.95	238.95	0	207.3	197.3	0.09	0	-2.6	24.6	22.9	24.5
49	20211019BS01	1	UU试验	3.87	1.97	47	0	-3	10	613.4	0	12.8	4.27	483.4	35	0	0	1	1	1	5.34	12.69	520.4	37	14.06	312.2	241.7	0	208.1	198.1	0.09	0	-2.67	24.6	22.9	24.5
50	20211019BS01	1	UU试验	3.95	1.99	47	0	-3	10	619.3	0	12.8	4.35	488	35	0	0	1	1	1	5.44	12.69	525	37	14.19	314.5	244	0	209.7	199.7	0.09	0	-2.72	24.6	22.9	24.5
51	20211019BS01	1	UU试验	4.03	2.01	47	0	-3	10	627.9	0	12.8	4.47	494.8	35	0	0	1	1	1	5.59	12.69	531.8	37	14.37	317.9	247.4	0	211.9	201.9	0.09	0	-2.8	24.6	22.9	24.5
52	20211019BS01	1	UU试验	4.12	2.03	47	0	-3	10	634.7	0	12.8	4.54	500.2	35	0	0	1	1	1	5.68	12.75	537.2	37	14.52	320.6	250.1	0	213.7	203.7	0.09	0	-2.84	24.6	22.9	24.5
53	20211019BS01	1	UU试验	4.2	2.05	47	0	-3	10	643.3	0	12.8	4.66	504.5	35	0	0	1	1	1	5.83	12.75	541.5	37	14.64	322.75	252.25	0	215.2	205.2	0.09	0	-2.92	24.6	22.9	24.5
54	20211019BS01	1	UU试验	4.28	2.07	48	0	-3	10	649.3	0	12.8	4.73	509.3	35	0	0	1	1	1	5.91	12.75	547.3	38	14.4	326.65	254.65	0	217.8	207.8	0.09	0	-2.96	24.5	22.9	24.5
55	20211019BS01	1	UU试验	4.37	2.09	48	0	-3	10	656.1	0	12.8	4.85	514.6	35	0	0	1	1	1	6.06	12.75	552.6	38	14.54	329.3	257.3	0	219.5	209.5	0.09	0	-3.03	24.5	22.9	24.5
56	20211019BS01	1	UU试验	4.45	2.11	48	0	-2	10	660.4	0	12.8	4.93	518	35	0	0	1	1	1	6.16	12.81	556	38	14.63	331	259	0	220.7	210.7	0.08	0	-3.08	24.5	22.9	24.5
57	20211019BS01	1	UU试验	4.53	2.13	48	0	-3	10	666.4	0	12.8	5.03	520.2	35	0	0	1	1	1	6.29	12.81	558.2	38	14.69	332.1	260.1	0	221.4	211.4	0.08	0	-3.15	24.5	22.9	24.5
58	20211019BS01	1	UU试验	4.62	2.15	47	0	-3	10	669.8	0	12.8	5.11	522.9	35	0	0	1	1	1	6.39	12.81	559.9	37	15.13	331.95	261.45	0	221.3	211.3	0.08	0	-3.2	24.5	22.9	24.5
59	20211019BS01	1	UU试验	4.7	2.17	48	0	-2	11	676.7	0	12.8	5.23	528.3	35	0	0	1	1	1	6.54	12.81	565.3	37	15.28	336.15	264.15	0	224.1	213.1	0.08	0	-3.27	24.5	22.9	24.5
60	20211019BS01	1	UU试验	4.78	2.19	47	0	-3	10	680.9	0	12.8	5.3	531.5	35	0	0	1	1	1	6.63	12.88	568.5	37	15.36	336.25	265.75	0	224.2	214.2	0.08	0	-3.32	24.5	22.9	24.4
61	20211019BS01	1	UU试验	4.87	2.21	47	0	-3	11	689.5	0	12.8	5.42	535.3	35	0	0	1	1	1	6.78	12.88	571.3	36	15.87	338.15	267.65	0	225.4	214.4	0.08	0	-3.39	24.5	22.9	24.4
62	20211019BS01	1	UU试验	4.95	2.22	47	0	-3	11	693.8	0	12.8	5.5	538.7	35	0	0	1	1	1	6.88	12.88	574.7	36	15.96	339.85	269.35	0	226.6	215.6	0.08	0	-3.44	24.5	22.9	24.4
63	20211019BS01	1	UU试验	5.03	2.24	47	0	-3	11	698.9	0	12.8	5.62	542.6	35	0	0	1	1	1	7.03	12.94	578.6	36	16.07	341.8	271.3	0	227.9	216.9	0.08	0	-3.52	24.5	22.9	24.4
64	20211019BS01	1	UU试验	5.12	2.26	47	0	-3	11	702.3	0	12.8	5.7	542.7	35	0	0	1	1	1	7.13	12.94	578.7	36	16.08	341.85	271.35	0	227.9	216.9	0.08	0	-3.57	24.5	22.9	24.4
65	20211019BS01	1	UU试验	5.2	2.28	47	0	-3	11	707.4	0	12.8	5.81	546.7	35	0	0	1	1	1	7.26	12.94	582.7	36	16.19	343.85	273.35	0	229.2	218.2	0.08	0	-3.63	24.5	22.9	24.4
66	20211019BS01	1	UU试验	5.28	2.3	47	0	-3	11	710.9	0	12.8	5.89	549.4	35	0	0	1	1	1	7.36	12.94	585.4	36	16.26	345.2	274.7	0	230.1	219.1	0.08	0	-3.68	24.5	22.9	24.4
67	20211019BS01	1	UU试验	5.37	2.32	48	0	-2	12	716	0	14.6	6	553.3	35	0	0	1	1	1	7.5	13	589.3	36	16.37	348.65	276.65	0	232.4	220.4	0.08	0	-3.75	24.5	22.9	24.4
68	20211019BS01	1	UU试验	5.45	2.33	48	0	-3	11	718.6	0	12.8	6.08	552.8	35	0	0	1	1	1	7.6	13	589.8	37	15.94	348.4	276.4	0	232.3	221.3	0.08	0	-3.8	24.5	22.9	24.4
69	20211019BS01	1	UU试验	5.53	2.35	48	0	-3	11	722.8	0	12.8	6.19	556	35	0	0	1	1	1	7.74	13	593	37	16.03	350	278	0	233.3	222.3	0.08	0	-3.87	24.5	22.9	24.4
70	20211019BS01	1	UU试验	5.62	2.37	47	0	-3	11	727.1	0	12.8	6.27	559.3	35	0	0	1	1	1	7.84	13	595.3	36	16.54	350.15	279.65	0	233.4	222.4	0.08	0	-3.92	24.5	22.9	24.4
71	20211019BS01	1	UU试验	5.7	2.39	47	0	-3	12	731.4	0	12.8	6.39	562.6	35	0	0	1	1	1	7.99	13.07	597.6	35	17.07	351.8	281.3	0	234.5	222.5	0.08	0	-4	24.5	22.9	24.4
72	20211019BS01	1	UU试验	5.78	2.4	47	0	-3	12	733.1	0	12.8	6.46	560.9	35	0	0	1	1	1	8.07	13.07	595.9	35	17.03	350.95	280.45	0	234	222	0.08	0	-4.04	24.5	22.9	24.4
73	20211019BS01	1	UU试验	5.87	2.42	47	0	-3	12	738.2	0	12.8	6.58	564.8	35	0	0	1	1	1	8.23	13.07	599.8	35	17.14	352.9	282.4	0	235.3	223.3	0.08	0	-4.12	24.5	22.9	24.4
74	20211019BS01	1	UU试验	5.95	2.44	47	0	-3	12	742.5	0	12.8	6.66	568.1	35	0	0	1	1	1	8.32	13.07	603.1	35	17.23	354.55	284.05	0	236.4	224.4	0.08	0	-4.16	24.5	22.9	24.4
75	20211019BS01	1	UU试验	6.03	2.46	47	0	-3	12	745.9	0	12.8	6.77	570.7	35	0	0	1	1	1	8.46	13.13	605.7	35	17.31	355.85	285.35	0	237.2	225.2	0.08	0	-4.23	24.5	22.9	24.4
76	20211019BS01	1	UU试验	6.12	2.47	47	0	-3	12	748.5	0	12.8	6.85	570.1	35	0	0	1	1	1	8.56	13.13	605.1	35	17.29	355.55	285.05	0	237	225	0.08	0	-4.28	24.5	22.9	24.4
77	20211019BS01	1	UU试验	6.2	2.49	47	0	-3	12	751.9	0	12.8	6.96	572.7	35	0	0	1	1	1	8.7	13.13	607.7	35	17.36	356.85	286.35	0	237.9	225.9	0.08	0	-4.35	24.5	22.9	24.4
78	20211019BS01	1	UU试验	6.28	2.51	48	0	-3	12	754.5	0	12.8	7.04	574.6	35	0	0	1	1	1	8.8	13.13	610.6	36	16.96	359.3	287.3	0	239.5	227.5	0.08	0	-4.4	24.5	22.9	24.4
79	20211019BS01	1	UU试验	6.37	2.52	48	0	-3	12	757.9	0	14.6	7.15	577.2	35	0	0	1	1	1	8.94	13.2	613.2	36	17.03	360.6	288.6	0	240.4	228.4	0.08	0	-4.47	24.5	22.9	24.4
80	20211019BS01	1	UU试验	6.45	2.54	48	0	-3	12	761.3	0	12.8	7.22	576.7	35	0	0	1	1	1	9.03	13.2	612.7	36	17.02	360.35	288.35	0	240.2	228.2	0.08	0	-4.52	24.5	22.9	24.4
81	20211019BS01	1	UU试验	6.53	2.56	47	0	-3	12	763.1	0	12.8	7.33	578.1	35	0	0	1	1	1	9.16	13.2	613.1	35	17.52	359.55	289.05	0	239.7	227.7	0.08	0	-4.58	24.5	22.9	24.4
82	20211019BS01	1	UU试验	6.62	2.57	47	0	-3	12	766.5	0	12.8	7.41	580.7	35	0	0	1	1	1	9.26	13.2	615.7	35	17.59	360.85	290.35	0	240.6	228.6	0.07	0	-4.63	24.5	22.9	24.4
83	20211019BS01	1	UU试验	6.7	2.59	47	0	-3	12	769.9	0	12.8	7.52	583.3	35	0	0	1	1	1	9.4	13.26	618.3	35	17.67	362.15	291.65	0	241.4	229.4	0.07	0	-4.7	24.5	22.9	24.4
84	20211019BS01	1	UU试验	6.78	2.6	47	0	-3	12	770.8	0	12.8	7.6	581.3	35	0	0	1	1	1	9.5	13.26	616.3	35	17.61	361.15	290.65	0	240.8	228.8	0.07	0	-4.75	24.4	22.9	24.4
85	20211019BS01	1	UU试验	6.87	2.62	47	0	-3	12	773.3	0	12.8	7.71	583.2	35	0	0	1	1	1	9.64	13.26	618.2	35	17.66	362.1	291.6	0	241.4	229.4	0.07	0	-4.82	24.4	22.9	24.4
86	20211019BS01	1	UU试验	6.95	2.64	47	0	-3	12	775	0	12.8	7.79	584.5	35	0	0	1	1	1	9.74	13.32	619.5	35	17.7	362.75	292.25	0	241.8	229.8	0.07	0	-4.87	24.4	22.9	24.4
87	20211019BS01	1	UU试验	7.03	2.65	48	0	-3	12	777.6	0	12.8	7.9	583.8	35	0	0	1	1	1	9.88	13.32	619.8	36	17.22	363.9	291.9	0	242.6	230.6	0.08	0	-4.94	24.4	22.9	24.4
88	20211019BS01	1	UU试验	7.12	2.67	47	0	-3	12	780.2	0	12.8	7.97	585.7	35	0	0	1	1	1	9.96	13.32	620.7	35	17.73	363.35	292.85	0	242.2	230.2	0.07	0	-4.98	24.4	22.9	24.4
89	20211019BS01	1	UU试验	7.2	2.68	47	0	-3	12	782.7	0	12.8	8.07	587.6	35	0	0	1	1	1	10.09	13.32	622.6	35	17.79	364.3	293.8	0	242.9	230.9	0.07	0	-5.05	24.4	22.9	24.4
90	20211019BS01	1	UU试验	7.28	2.7	47	0	-3	12	784.4	0	12.8	8.15	588.9	35	0	0	1	1	1	10.19	13.39	623.9	35	17.83	364.95	294.45	0	243.3	231.3	0.07	0	-5.1	24.4	22.9	24.4
91	20211019BS01	1	UU试验	7.37	2.71	47	0	-3	12	787.9	0	12.8	8.25	588.4	35	0	0	1	1	1	10.31	13.39	623.4	35	17.81	364.7	294.2	0	243.1	231.1	0.07	0	-5.16	24.4	22.9	24.4
92	20211019BS01	1	UU试验	7.45	2.73	48	0	-3	12	789.6	0	12.8	8.32	589.7	35	0	0	1	1	1	10.4	13.39	625.7	36	17.38	366.85	294.85	0	244.6	232.6	0.08	0	-5.2	24.4	22.9	24.4
93	20211019BS01	1	UU试验	7.53	2.74	48	0	-3	12	793	0	12.8	8.43	592.2	35	0	0	1	1	1	10.54	13.39	628.2	36	17.45	368.1	296.1	0	245.4	233.4	0.07	0	-5.27	24.4	22.9	24.4
94	20211019BS01	1	UU试验	7.62	2.76	47	0	-3	12	793.8	0	12.8	8.5	592.8	35	0	0	1	1	1	10.63	13.45	627.8	35	17.94	366.9	296.4	0	244.6	232.6	0.07	0	-5.32	24.4	22.9	24.4
95	20211019BS01	1	UU试验	7.7	2.77	48	0	-2	12	794.7	0	14.6	8.6	590.9	35	0	0	1	1	1	10.75	13.45	626.9	36	17.41	367.45	295.45	0	245	233	0.08	0	-5.38	24.4	22.9	24.4
96	20211019BS01	1	UU试验	7.78	2.79	47	0	-3	12	796.4	0	12.8	8.67	592.1	35	0	0	1	1	1	10.84	13.45	627.1	35	17.92	366.55	296.05	0	244.4	232.4	0.07	0	-5.42	24.4	22.9	24.4
97	20211019BS01	1	UU试验	7.87	2.8	47	0	-3	12	798.1	0	12.8	8.77	593.4	35	0	0	1	1	1	10.96	13.45	628.4	35	17.95	367.2	296.7	0	244.8	232.8	0.07	0	-5.48	24.4	22.9	24.4
98	20211019BS01	1	UU试验	7.95	2.82	47	0	-3	12	799.8	0	14.6	8.84	594.6	35	0	0	1	1	1	11.05	13.52	629.6	35	17.99	367.8	297.3	0	245.2	233.2	0.07	0	-5.53	24.4	22.9	24.4
99	20211019BS01	1	UU试验	8.03	2.83	47	0	-3	12	803.3	0	14.6	8.95	594.2	35	0	0	1	1	1	11.19	13.52	629.2	35	17.98	367.6	297.1	0	245.1	233.1	0.07	0	-5.6	24.4	22.9	24.4
100	20211019BS01	1	UU试验	8.12	2.85	47	0	-3	12	805	0	14.6	9.02	595.4	35	0	0	1	1	1	11.28	13.52	630.4	35	18.01	368.2	297.7	0	245.5	233.5	0.07	0	-5.64	24.4	22.9	24.4
101	20211019BS01	1	UU试验	8.2	2.86	47	0	-3	12	807.5	0	14.6	9.12	597.3	35	0	0	1	1	1	11.4	13.52	632.3	35	18.07	369.15	298.65	0	246.1	234.1	0.07	0	-5.7	24.4	22.9	24.4
102	20211019BS01	1	UU试验	8.28	2.88	47	0	-3	13	809.2	0	14.6	9.2	598.5	35	0	0	1	1	1	11.5	13.58	632.5	34	18.6	369.75	299.25	0	246.5	233.5	0.07	0	-5.75	24.4	22.9	24.4
103	20211019BS01	1	UU试验	8.37	2.89	47	0	-3	13	810.1	0	14.6	9.3	596.5	35	0	0	1	1	1	11.63	13.58	630.5	34	18.54	368.75	298.25	0	245.8	232.8	0.07	0	-5.82	24.4	22.9	24.4
104	20211019BS01	1	UU试验	8.45	2.91	48	0	-2	13	811.8	0	14.6	9.37	597.8	35	0	0	1	1	1	11.71	13.58	632.8	35	18.08	370.9	298.9	0	247.3	234.3	0.07	0	-5.86	24.4	22.9	24.4
105	20211019BS01	1	UU试验	8.53	2.92	48	0	-3	13	812.7	0	14.6	9.48	598.5	35	0	0	1	1	1	11.85	13.58	633.5	35	18.1	371.25	299.25	0	247.5	234.5	0.07	0	-5.93	24.4	22.9	24.4
106	20211019BS01	1	UU试验	8.62	2.94	48	0	-2	13	814.4	0	14.6	9.56	599.7	35	0	0	1	1	1	11.95	13.65	634.7	35	18.13	371.85	299.85	0	247.9	234.9	0.07	0	-5.98	24.4	22.9	24.4
107	20211019BS01	1	UU试验	8.7	2.95	48	0	-2	13	816.9	0	14.6	9.66	598.5	35	0	0	1	1	1	12.08	13.65	633.5	35	18.1	371.25	299.25	0	247.5	234.5	0.07	0	-6.04	24.4	22.9	24.4
108	20211019BS01	1	UU试验	8.78	2.96	47	0	-3	13	817.8	0	14.6	9.73	599.1	35	0	0	1	1	1	12.16	13.65	633.1	34	18.62	370.05	299.55	0	246.7	233.7	0.07	0	-6.08	24.4	22.9	24.4
109	20211019BS01	1	UU试验	8.87	2.98	48	0	-2	14	818.7	0	16.4	9.84	599.8	35	0	0	1	1	1	12.3	13.72	633.8	34	18.64	371.9	299.9	0	247.9	233.9	0.07	0	-6.15	24.4	22.9	24.4
110	20211019BS01	1	UU试验	8.95	2.99	47	0	-3	13	819.5	0	14.6	9.91	597.3	35	0	0	1	1	1	12.39	13.72	631.3	34	18.57	369.15	298.65	0	246.1	233.1	0.07	0	-6.2	24.4	22.9	24.4
111	20211019BS01	1	UU试验	9.03	3.01	47	0	-3	13	820.4	0	14.6	10.02	598	35	0	0	1	1	1	12.53	13.72	632	34	18.59	369.5	299	0	246.3	233.3	0.07	0	-6.27	24.4	22.9	24.3
112	20211019BS01	1	UU试验	9.12	3.02	47	0	-3	14	822.1	0	14.6	10.09	599.2	35	0	0	1	1	1	12.61	13.72	632.2	33	19.16	370.1	299.6	0	246.7	232.7	0.07	0	-6.31	24.4	22.9	24.3
113	20211019BS01	1	UU试验	9.2	3.03	47	0	-3	13	823.8	0	14.6	10.2	600.4	35	0	0	1	1	1	12.75	13.78	634.4	34	18.66	370.7	300.2	0	247.1	234.1	0.07	0	-6.38	24.4	22.9	24.3
114	20211019BS01	1	UU试验	9.28	3.05	47	0	-3	14	825.5	0	14.6	10.27	599.1	35	0	0	1	1	1	12.84	13.78	632.1	33	19.15	370.05	299.55	0	246.7	232.7	0.07	0	-6.42	24.4	22.9	24.3
115	20211019BS01	1	UU试验	9.37	3.06	47	0	-3	14	826.4	0	14.6	10.38	599.7	35	0	0	1	1	1	12.98	13.78	632.7	33	19.17	370.35	299.85	0	246.9	232.9	0.07	0	-6.49	24.4	22.9	24.3
116	20211019BS01	1	UU试验	9.45	3.07	47	0	-3	13	828.1	0	14.6	10.45	600.9	35	0	0	1	1	1	13.06	13.78	634.9	34	18.67	370.95	300.45	0	247.3	234.3	0.07	0	-6.53	24.4	22.9	24.3
117	20211019BS01	1	UU试验	9.53	3.09	47	0	-3	14	829.8	0	14.6	10.56	602.2	35	0	0	1	1	1	13.2	13.85	635.2	33	19.25	371.6	301.1	0	247.7	233.7	0.07	0	-6.6	24.4	22.9	24.3
118	20211019BS01	1	UU试验	9.62	3.1	47	0	-3	14	831.5	0	14.6	10.64	600.4	35	0	0	1	1	1	13.3	13.85	633.4	33	19.19	370.7	300.2	0	247.1	233.1	0.07	0	-6.65	24.4	22.9	24.3
119	20211019BS01	1	UU试验	9.7	3.11	47	0	-3	14	833.2	0	14.6	10.74	601.6	35	0	0	1	1	1	13.43	13.85	634.6	33	19.23	371.3	300.8	0	247.5	233.5	0.07	0	-6.72	24.4	22.9	24.3
120	20211019BS01	1	UU试验	9.78	3.13	47	0	-3	14	833.2	0	16.4	10.81	601.6	35	0	0	1	1	1	13.51	13.85	634.6	33	19.23	371.3	300.8	0	247.5	233.5	0.07	0	-6.76	24.4	22.9	24.3
121	20211019BS01	1	UU试验	9.87	3.14	48	0	-2	14	834.9	0	16.4	10.93	602.8	35	0	0	1	1	1	13.66	13.91	636.8	34	18.73	373.4	301.4	0	248.9	234.9	0.07	0	-6.83	24.4	22.9	24.3
122	20211019BS01	1	UU试验	9.95	3.15	48	0	-2	14	835.8	0	16.4	11	600.9	35	0	0	1	1	1	13.75	13.91	634.9	34	18.67	372.45	300.45	0	248.3	234.3	0.07	0	-6.88	24.4	22.9	24.3
123	20211019BS01	1	UU试验	10.03	3.17	48	0	-2	14	834.9	0	16.4	11.11	600.2	35	0	0	1	1	1	13.89	13.91	634.2	34	18.65	372.1	300.1	0	248.1	234.1	0.07	0	-6.95	24.4	22.9	24.3
124	20211019BS01	1	UU试验	10.12	3.18	47	0	-3	14	835.8	0	14.6	11.18	600.9	35	0	0	1	1	1	13.98	13.98	633.9	33	19.21	370.95	300.45	0	247.3	233.3	0.07	0	-6.99	24.3	22.9	24.3
125	20211019BS01	1	UU试验	10.2	3.19	47	0	-3	14	837.5	0	14.6	11.29	599.1	35	0	0	1	1	1	14.11	13.98	632.1	33	19.15	370.05	299.55	0	246.7	232.7	0.07	0	-7.06	24.3	22.9	24.3
126	20211019BS01	1	UU试验	10.28	3.21	47	0	-3	14	839.2	0	14.6	11.37	600.3	35	0	0	1	1	1	14.21	13.98	633.3	33	19.19	370.65	300.15	0	247.1	233.1	0.07	0	-7.11	24.3	22.9	24.3
127	20211019BS01	1	UU试验	10.37	3.22	47	0	-3	14	840	0	14.6	11.47	600.9	35	0	0	1	1	1	14.34	13.98	633.9	33	19.21	370.95	300.45	0	247.3	233.3	0.07	0	-7.17	24.3	22.9	24.3
128	20211019BS01	1	UU试验	10.45	3.23	47	0	-2	14	840.9	0	16.4	11.55	601.5	35	0	0	1	1	1	14.44	14.05	634.5	33	19.23	371.25	300.75	0	247.5	233.5	0.07	0	-7.22	24.4	22.9	24.3
129	20211019BS01	1	UU试验	10.53	3.25	47	0	-3	14	841.8	0	14.6	11.66	599.1	35	0	0	1	1	1	14.58	14.05	632.1	33	19.15	370.05	299.55	0	246.7	232.7	0.07	0	-7.29	24.3	22.9	24.3
130	20211019BS01	1	UU试验	10.62	3.26	47	0	-3	14	841.8	0	14.6	11.73	599.1	35	0	0	1	1	1	14.66	14.05	632.1	33	19.15	370.05	299.55	0	246.7	232.7	0.07	0	-7.33	24.3	22.9	24.3
131	20211019BS01	1	UU试验	10.7	3.27	47	0	-3	14	844.3	0	14.6	11.83	600.9	35	0	0	1	1	1	14.79	14.11	633.9	33	19.21	370.95	300.45	0	247.3	233.3	0.07	0	-7.4	24.3	22.9	24.3
132	20211019BS01	1	UU试验	10.78	3.28	47	0	-3	14	845.2	0	14.6	11.91	599	35	0	0	1	1	1	14.89	14.11	632	33	19.15	370	299.5	0	246.7	232.7	0.07	0	-7.45	24.3	22.9	24.3
133	20211019BS01	1	UU试验	10.87	3.3	47	0	-3	13	846	0	14.6	12.02	599.6	35	0	0	1	1	1	15.03	14.11	633.6	34	18.64	370.3	299.8	0	246.9	233.9	0.07	0	-7.52	24.3	22.9	24.3
134	20211019BS01	1	UU试验	10.95	3.31	48	0	-2	14	846.9	0	16.4	12.09	600.2	35	0	0	1	1	1	15.11	14.11	634.2	34	18.65	372.1	300.1	0	248.1	234.1	0.07	0	-7.56	24.3	22.9	24.3
135	20211019BS01	1	UU试验	11.03	3.32	47	0	-3	13	846.9	0	14.6	12.2	600.2	35	0	0	1	1	1	15.25	14.18	634.2	34	18.65	370.6	300.1	0	247.1	234.1	0.07	0	-7.63	24.3	22.9	24.3
136	20211019BS01	1	UU试验	11.12	3.33	47	0	-3	13	847.7	0	14.6	12.27	597.8	35	0	0	1	1	1	15.34	14.18	631.8	34	18.58	369.4	298.9	0	246.3	233.3	0.07	0	-7.67	24.3	22.9	24.3
137	20211019BS01	1	UU试验	11.2	3.35	47	0	-3	13	848.6	0	14.6	12.37	598.4	35	0	0	1	1	1	15.46	14.18	632.4	34	18.6	369.7	299.2	0	246.5	233.5	0.07	0	-7.73	24.3	22.9	24.3
138	20211019BS01	1	UU试验	11.28	3.36	47	0	-3	14	848.6	0	14.6	12.45	598.4	35	0	0	1	1	1	15.56	14.25	631.4	33	19.13	369.7	299.2	0	246.5	232.5	0.07	0	-7.78	24.3	22.9	24.3
139	20211019BS01	1	UU试验	11.37	3.37	47	0	-3	13	848.6	0	14.6	12.56	595.5	35	0	0	1	1	1	15.7	14.25	629.5	34	18.51	368.25	297.75	0	245.5	232.5	0.07	0	-7.85	24.3	22.9	24.3
140	20211019BS01	1	UU试验	11.45	3.38	47	0	-3	13	847.7	0	14.6	12.63	594.9	35	0	0	1	1	1	15.79	14.25	628.9	34	18.5	367.95	297.45	0	245.3	232.3	0.07	0	-7.9	24.3	22.9	24.3
141	20211019BS01	1	UU试验	11.53	3.4	47	0	-3	13	850.3	0	14.6	12.74	596.7	35	0	0	1	1	1	15.93	14.25	630.7	34	18.55	368.85	298.35	0	245.9	232.9	0.07	0	-7.97	24.3	22.9	24.3
142	20211019BS01	1	UU试验	11.62	3.41	47	0	-3	13	851.2	0	14.6	12.81	597.3	35	0	0	1	1	1	16.01	14.31	631.3	34	18.57	369.15	298.65	0	246.1	233.1	0.07	0	-8.01	24.3	22.9	24.3
143	20211019BS01	1	UU试验	11.7	3.42	47	0	-3	13	852.9	0	14.6	12.91	596	35	0	0	1	1	1	16.14	14.31	630	34	18.53	368.5	298	0	245.7	232.7	0.07	0	-8.07	24.3	22.9	24.3
144	20211019BS01	1	UU试验	11.78	3.43	48	0	-2	13	853.7	0	14.6	12.98	596.6	35	0	0	1	1	1	16.23	14.31	631.6	35	18.05	370.3	298.3	0	246.9	233.9	0.07	0	-8.12	24.3	22.9	24.3
145	20211019BS01	1	UU试验	11.87	3.44	47	0	-3	13	855.4	0	14.6	13.08	597.8	35	0	0	1	1	1	16.35	14.38	631.8	34	18.58	369.4	298.9	0	246.3	233.3	0.07	0	-8.18	24.3	22.9	24.3
146	20211019BS01	1	UU试验	11.95	3.46	47	0	-3	13	856.3	0	14.6	13.15	595.5	35	0	0	1	1	1	16.44	14.38	629.5	34	18.51	368.25	297.75	0	245.5	232.5	0.07	0	-8.22	24.3	22.9	24.3
147	20211019BS01	1	UU试验	12.03	3.47	47	0	-3	13	856.3	0	14.6	13.25	595.5	35	0	0	1	1	1	16.56	14.38	629.5	34	18.51	368.25	297.75	0	245.5	232.5	0.07	0	-8.28	24.3	22.9	24.3
148	20211019BS01	1	UU试验	12.12	3.48	47	0	-3	13	857.2	0	14.6	13.32	596.1	35	0	0	1	1	1	16.65	14.38	630.1	34	18.53	368.55	298.05	0	245.7	232.7	0.07	0	-8.32	24.3	22.9	24.3
149	20211019BS01	1	UU试验	12.2	3.49	47	0	-3	13	857.2	0	14.6	13.42	596.1	35	0	0	1	1	1	16.77	14.45	630.1	34	18.53	368.55	298.05	0	245.7	232.7	0.07	0	-8.39	24.3	22.9	24.3
150	20211019BS01	1	UU试验	12.28	3.5	47	0	-3	13	857.2	0	14.6	13.49	593.2	35	0	0	1	1	1	16.86	14.45	627.2	34	18.45	367.1	296.6	0	244.7	231.7	0.07	0	-8.43	24.3	22.9	24.3
151	20211019BS01	1	UU试验	12.37	3.52	47	0	-3	13	858	0	14.6	13.59	593.8	35	0	0	1	1	1	16.99	14.45	627.8	34	18.46	367.4	296.9	0	244.9	231.9	0.07	0	-8.49	24.3	22.9	24.3
152	20211019BS01	1	UU试验	12.45	3.53	47	0	-3	13	858	0	14.6	13.66	593.8	35	0	0	1	1	1	17.08	14.45	627.8	34	18.46	367.4	296.9	0	244.9	231.9	0.07	0	-8.54	24.3	22.9	24.3
153	20211019BS01	1	UU试验	12.53	3.54	47	0	-3	13	858	0	14.6	13.77	593.8	35	0	0	1	1	1	17.21	14.51	627.8	34	18.46	367.4	296.9	0	244.9	231.9	0.07	0	-8.61	24.3	22.9	24.3
154	20211019BS01	1	UU试验	12.62	3.55	47	0	-3	13	858	0	14.6	13.83	591.3	35	0	0	1	1	1	17.29	14.51	625.3	34	18.39	366.15	295.65	0	244.1	231.1	0.07	0	-8.65	24.3	22.9	24.3
155	20211019BS01	1	UU试验	12.7	3.56	47	0	-3	13	858.9	0	14.6	13.93	591.9	35	0	0	1	1	1	17.41	14.51	625.9	34	18.41	366.45	295.95	0	244.3	231.3	0.07	0	-8.71	24.3	22.9	24.3
156	20211019BS01	1	UU试验	12.78	3.58	47	0	-3	13	859.7	0	14.6	14.01	592.5	35	0	0	1	1	1	17.51	14.58	626.5	34	18.43	366.75	296.25	0	244.5	231.5	0.07	0	-8.76	24.3	22.9	24.3
157	20211019BS01	1	UU试验	12.87	3.59	47	0	-3	13	858.9	0	14.6	14.11	589.1	35	0	0	1	1	1	17.64	14.58	623.1	34	18.33	365.05	294.55	0	243.4	230.4	0.07	0	-8.82	24.3	22.9	24.3
158	20211019BS01	1	UU试验	12.95	3.6	47	0	-2	13	858	0	14.6	14.18	588.5	35	0	0	1	1	1	17.73	14.58	622.5	34	18.31	364.75	294.25	0	243.2	230.2	0.07	0	-8.87	24.3	22.9	24.3
159	20211019BS01	1	UU试验	13.03	3.61	47	0	-3	13	858.9	0	14.6	14.28	589.1	35	0	0	1	1	1	17.85	14.58	623.1	34	18.33	365.05	294.55	0	243.4	230.4	0.07	0	-8.93	24.3	22.9	24.3
160	20211019BS01	1	UU试验	13.12	3.62	47	0	-3	13	860.6	0	14.6	14.35	590.3	35	0	0	1	1	1	17.94	14.65	624.3	34	18.36	365.65	295.15	0	243.8	230.8	0.07	0	-8.97	24.3	22.9	24.3
161	20211019BS01	1	UU试验	13.2	3.63	47	0	-3	13	860.6	0	14.6	14.45	587.4	35	0	0	1	1	1	18.06	14.65	621.4	34	18.28	364.2	293.7	0	242.8	229.8	0.07	0	-9.03	24.3	22.9	24.3
162	20211019BS01	1	UU试验	13.28	3.64	47	0	-3	13	861.4	0	14.6	14.53	588	35	0	0	1	1	1	18.16	14.65	622	34	18.29	364.5	294	0	243	230	0.07	0	-9.08	24.3	22.9	24.3
163	20211019BS01	1	UU试验	13.37	3.66	47	0	-2	13	862.3	0	14.6	14.63	588.6	35	0	0	1	1	1	18.29	14.72	622.6	34	18.31	364.8	294.3	0	243.2	230.2	0.07	0	-9.15	24.3	22.9	24.3
164	20211019BS01	1	UU试验	13.45	3.67	47	0	-3	13	861.4	0	14.6	14.7	585.2	35	0	0	1	1	1	18.38	14.72	619.2	34	18.21	363.1	292.6	0	242.1	229.1	0.07	0	-9.19	24.3	22.9	24.3
165	20211019BS01	1	UU试验	13.53	3.68	47	0	-3	13	860.6	0	14.6	14.81	584.6	35	0	0	1	1	1	18.51	14.72	618.6	34	18.19	362.8	292.3	0	241.9	228.9	0.07	0	-9.26	24.3	22.9	24.3
166	20211019BS01	1	UU试验	13.62	3.69	47	0	-2	13	860.6	0	14.6	14.88	584.6	35	0	0	1	1	1	18.6	14.72	618.6	34	18.19	362.8	292.3	0	241.9	228.9	0.07	0	-9.3	24.3	22.9	24.3
167	20211019BS01	1	UU试验	13.7	3.7	47	0	-3	13	860.6	0	14.6	14.98	584.6	35	0	0	1	1	1	18.73	14.79	618.6	34	18.19	362.8	292.3	0	241.9	228.9	0.07	0	-9.37	24.3	22.9	24.2
168	20211019BS01	1	UU试验	13.78	3.71	47	0	-3	13	861.4	0	14.6	15.06	582.4	35	0	0	1	1	1	18.83	14.79	616.4	34	18.13	361.7	291.2	0	241.1	228.1	0.07	0	-9.41	24.3	22.9	24.2
169	20211019BS01	1	UU试验	13.87	3.72	48	0	-2	13	861.4	0	14.6	15.16	582.4	35	0	0	1	1	1	18.95	14.79	617.4	35	17.64	363.2	291.2	0	242.1	229.1	0.08	0	-9.48	24.3	22.9	24.2
170	20211019BS01	1	UU试验	13.95	3.73	47	0	-3	12	862.3	0	14.6	15.23	583	35	0	0	1	1	1	19.04	14.85	618	35	17.66	362	291.5	0	241.3	229.3	0.07	0	-9.52	24.2	22.9	24.2
171	20211019BS01	1	UU试验	14.03	3.75	47	0	-2	13	861.4	0	14.6	15.33	580.1	35	0	0	1	1	1	19.16	14.85	614.1	34	18.06	360.55	290.05	0	240.4	227.4	0.07	0	-9.58	24.3	22.9	24.2
172	20211019BS01	1	UU试验	14.12	3.76	47	0	-3	12	864	0	14.6	15.4	581.8	35	0	0	1	1	1	19.25	14.85	616.8	35	17.62	361.4	290.9	0	240.9	228.9	0.07	0	-9.63	24.2	22.9	24.2
173	20211019BS01	1	UU试验	14.2	3.77	47	0	-3	12	864.8	0	14.6	15.51	582.4	35	0	0	1	1	1	19.39	14.85	617.4	35	17.64	361.7	291.2	0	241.1	229.1	0.07	0	-9.7	24.2	22.9	24.2
174	20211019BS01	1	UU试验	14.28	3.78	47	0	-2	12	864.8	0	14.6	15.58	582.4	35	0	0	1	1	1	19.48	14.92	617.4	35	17.64	361.7	291.2	0	241.1	229.1	0.07	0	-9.74	24.2	22.9	24.2
175	20211019BS01	1	UU试验	14.37	3.79	47	0	-3	12	864.8	0	14.6	15.68	579.6	35	0	0	1	1	1	19.6	14.92	614.6	35	17.56	360.3	289.8	0	240.2	228.2	0.08	0	-9.8	24.2	22.9	24.2
176	20211019BS01	1	UU试验	14.45	3.8	47	0	-2	13	867.4	0	14.6	15.75	581.4	35	0	0	1	1	1	19.69	14.92	615.4	34	18.1	361.2	290.7	0	240.8	227.8	0.07	0	-9.85	24.2	22.9	24.2
177	20211019BS01	1	UU试验	14.53	3.81	47	0	-3	12	866.6	0	14.6	15.86	580.8	35	0	0	1	1	1	19.83	14.99	615.8	35	17.59	360.9	290.4	0	240.6	228.6	0.07	0	-9.91	24.2	22.9	24.2
178	20211019BS01	1	UU试验	14.62	3.82	47	0	-3	12	864	0	14.6	15.93	576.4	35	0	0	1	1	1	19.91	14.99	611.4	35	17.47	358.7	288.2	0	239.1	227.1	0.08	0	-9.96	24.2	22.9	24.2
179	20211019BS01	1	UU试验	14.7	3.83	47	0	-3	12	864.8	0	14.6	16.04	576.9	35	0	0	1	1	1	20.05	14.99	611.9	35	17.48	358.95	288.45	0	239.3	227.3	0.08	0	-10.03	24.2	22.9	24.2
180	20211019BS01	1	UU试验	14.78	3.84	47	0	-3	12	865.7	0	14.6	16.11	577.5	35	0	0	1	1	1	20.14	15.06	612.5	35	17.5	359.25	288.75	0	239.5	227.5	0.08	0	-10.07	24.2	22.9	24.2
181	20211019BS01	1	UU试验	14.87	3.86	47	0	-3	12	866.6	0	12.8	16.22	575.4	35	0	0	1	1	1	20.28	15.06	610.4	35	17.44	358.2	287.7	0	238.8	226.8	0.08	0	-10.14	24.2	22.9	24.2
182	20211019BS01	1	UU试验	14.95	3.87	47	0	-3	12	867.4	0	14.6	16.29	576	35	0	0	1	1	1	20.36	15.06	611	35	17.46	358.5	288	0	239	227	0.08	0	-10.18	24.2	22.9	24.2
183	20211019BS01	1	UU试验	15.03	3.88	47	0	-3	12	867.4	0	12.8	16.4	576	35	0	0	1	1	1	20.5	15.13	611	35	17.46	358.5	288	0	239	227	0.08	0	-10.25	24.2	22.9	24.2
184	20211019BS01	1	UU试验	15.12	3.89	47	0	-3	12	866.6	0	14.6	16.48	572.8	35	0	0	1	1	1	20.6	15.13	607.8	35	17.37	356.9	286.4	0	237.9	225.9	0.08	0	-10.3	24.2	22.9	24.2
185	20211019BS01	1	UU试验	15.2	3.9	47	0	-2	12	865.7	0	14.6	16.58	572.2	35	0	0	1	1	1	20.73	15.13	607.2	35	17.35	356.6	286.1	0	237.7	225.7	0.08	0	-10.37	24.2	22.9	24.2
186	20211019BS01	1	UU试验	15.28	3.91	47	0	-3	12	865.7	0	14.6	16.65	572.2	35	0	0	1	1	1	20.81	15.13	607.2	35	17.35	356.6	286.1	0	237.7	225.7	0.08	0	-10.41	24.2	22.9	24.2
187	20211019BS01	1	UU试验	15.37	3.92	47	0	-3	12	867.4	0	12.8	16.76	573.3	35	0	0	1	1	1	20.95	15.2	608.3	35	17.38	357.15	286.65	0	238.1	226.1	0.08	0	-10.48	24.2	22.9	24.2
188	20211019BS01	1	UU试验	15.45	3.93	47	0	-3	12	865.7	0	12.8	16.83	569.5	35	0	0	1	1	1	21.04	15.2	604.5	35	17.27	355.25	284.75	0	236.8	224.8	0.08	0	-10.52	24.2	22.9	24.2
189	20211019BS01	1	UU试验	15.53	3.94	47	0	-3	12	864	0	12.8	16.94	568.4	35	0	0	1	1	1	21.18	15.2	603.4	35	17.24	354.7	284.2	0	236.5	224.5	0.08	0	-10.59	24.2	22.9	24.2
190	20211019BS01	1	UU试验	15.62	3.95	47	0	-3	12	865.7	0	12.8	17.01	569.5	35	0	0	1	1	1	21.26	15.27	604.5	35	17.27	355.25	284.75	0	236.8	224.8	0.08	0	-10.63	24.2	22.9	24.2
191	20211019BS01	1	UU试验	15.7	3.96	47	0	-2	12	866.6	0	14.6	17.12	567.5	35	0	0	1	1	1	21.4	15.27	602.5	35	17.21	354.25	283.75	0	236.2	224.2	0.08	0	-10.7	24.2	22.9	24.2
192	20211019BS01	1	UU试验	15.78	3.97	47	0	-2	12	864.8	0	14.6	17.18	566.3	35	0	0	1	1	1	21.48	15.27	601.3	35	17.18	353.65	283.15	0	235.8	223.8	0.08	0	-10.74	24.2	22.9	24.2
193	20211019BS01	1	UU试验	15.87	3.98	47	0	-2	12	866.6	0	14.6	17.29	567.5	35	0	0	1	1	1	21.61	15.34	602.5	35	17.21	354.25	283.75	0	236.2	224.2	0.08	0	-10.81	24.2	22.9	24.2
194	20211019BS01	1	UU试验	15.95	3.99	47	0	-3	12	866.6	0	12.8	17.36	564.9	35	0	0	1	1	1	21.7	15.34	599.9	35	17.14	352.95	282.45	0	235.3	223.3	0.08	0	-10.85	24.2	22.9	24.2
195	20211019BS01	1	UU试验	16.03	4	47	0	-3	12	866.6	0	12.8	17.47	564.9	35	0	0	1	1	1	21.84	15.34	599.9	35	17.14	352.95	282.45	0	235.3	223.3	0.08	0	-10.92	24.2	22.9	24.2
196	20211019BS01	1	UU试验	16.12	4.01	47	0	-2	12	865.7	0	14.6	17.54	564.3	35	0	0	1	1	1	21.93	15.41	599.3	35	17.12	352.65	282.15	0	235.1	223.1	0.08	0	-10.97	24.2	22.9	24.2
197	20211019BS01	1	UU试验	16.2	4.02	47	0	-3	12	865.7	0	12.8	17.65	561.8	35	0	0	1	1	1	22.06	15.41	596.8	35	17.05	351.4	280.9	0	234.3	222.3	0.08	0	-11.03	24.2	22.9	24.2
198	20211019BS01	1	UU试验	16.28	4.04	47	0	-3	12	867.4	0	12.8	17.71	562.9	35	0	0	1	1	1	22.14	15.41	597.9	35	17.08	351.95	281.45	0	234.6	222.6	0.08	0	-11.07	24.2	22.9	24.2
199	20211019BS01	1	UU试验	16.37	4.05	47	0	-3	12	869.1	0	12.8	17.82	564	35	0	0	1	1	1	22.28	15.48	599	35	17.11	352.5	282	0	235	223	0.08	0	-11.14	24.2	22.9	24.2
200	20211019BS01	1	UU试验	16.45	4.06	47	0	-2	12	870	0	14.6	17.89	562	35	0	0	1	1	1	22.36	15.48	597	35	17.06	351.5	281	0	234.3	222.3	0.08	0	-11.18	24.2	22.9	24.2
201	20211019BS01	1	UU试验	16.53	4.07	47	0	-3	12	870	0	12.8	18	562	35	0	0	1	1	1	22.5	15.48	597	35	17.06	351.5	281	0	234.3	222.3	0.08	0	-11.25	24.2	22.9	24.2
202	20211019BS01	1	UU试验	16.62	4.08	47	0	-2	12	869.1	0	12.8	18.06	561.4	35	0	0	1	1	1	22.58	15.48	596.4	35	17.04	351.2	280.7	0	234.1	222.1	0.08	0	-11.29	24.2	22.9	24.2
203	20211019BS01	1	UU试验	16.7	4.09	47	0	-2	12	867.4	0	14.6	18.17	560.3	35	0	0	1	1	1	22.71	15.54	595.3	35	17.01	350.65	280.15	0	233.8	221.8	0.08	0	-11.36	24.2	22.9	24.2
204	20211019BS01	1	UU试验	16.78	4.1	47	0	-2	12	866.6	0	12.8	18.24	557.7	35	0	0	1	1	1	22.8	15.54	592.7	35	16.93	349.35	278.85	0	232.9	220.9	0.08	0	-11.4	24.2	22.9	24.2
205	20211019BS01	1	UU试验	16.87	4.11	47	0	-3	11	868.3	0	12.8	18.34	558.8	35	0	0	1	1	1	22.93	15.54	594.8	36	16.52	349.9	279.4	0	233.3	222.3	0.08	0	-11.47	24.2	22.9	24.2
206	20211019BS01	1	UU试验	16.95	4.12	47	0	-2	12	869.1	0	12.8	18.41	559.3	35	0	0	1	1	1	23.01	15.61	594.3	35	16.98	350.15	279.65	0	233.4	221.4	0.08	0	-11.51	24.2	22.9	24.2
207	20211019BS01	1	UU试验	17.03	4.13	47	0	-2	12	870	0	12.8	18.51	557.3	35	0	0	1	1	1	23.14	15.61	592.3	35	16.92	349.15	278.65	0	232.8	220.8	0.08	0	-11.57	24.2	22.9	24.2
208	20211019BS01	1	UU试验	17.12	4.14	47	0	-2	12	870	0	12.8	18.57	557.3	35	0	0	1	1	1	23.21	15.61	592.3	35	16.92	349.15	278.65	0	232.8	220.8	0.08	0	-11.61	24.2	22.9	24.2
209	20211019BS01	1	UU试验	17.2	4.15	47	0	-2	11	869.1	0	12.8	18.67	556.8	35	0	0	1	1	1	23.34	15.69	592.8	36	16.47	348.9	278.4	0	232.6	221.6	0.08	0	-11.67	24.2	22.9	24.2
210	20211019BS01	1	UU试验	17.28	4.16	47	0	-3	11	869.1	0	12.8	18.74	553.9	35	0	0	1	1	1	23.43	15.69	589.9	36	16.39	347.45	276.95	0	231.6	220.6	0.08	0	-11.72	24.2	22.9	24.2
211	20211019BS01	1	UU试验	17.37	4.17	47	0	-3	11	867.4	0	12.8	18.84	552.8	35	0	0	1	1	1	23.55	15.69	588.8	36	16.36	346.9	276.4	0	231.3	220.3	0.08	0	-11.78	24.2	22.9	24.2
212	20211019BS01	1	UU试验	17.45	4.18	47	0	-3	11	868.3	0	12.8	18.91	553.4	35	0	0	1	1	1	23.64	15.69	589.4	36	16.37	347.2	276.7	0	231.5	220.5	0.08	0	-11.82	24.2	22.9	24.2
213	20211019BS01	1	UU试验	17.53	4.19	47	0	-3	11	868.3	0	12.8	19	553.4	35	0	0	1	1	1	23.75	15.76	589.4	36	16.37	347.2	276.7	0	231.5	220.5	0.08	0	-11.88	24.2	22.9	24.2
214	20211019BS01	1	UU试验	17.62	4.2	47	0	-2	11	869.1	0	12.8	19.07	551.5	35	0	0	1	1	1	23.84	15.76	587.5	36	16.32	346.25	275.75	0	230.8	219.8	0.08	0	-11.92	24.2	22.9	24.1
215	20211019BS01	1	UU试验	17.7	4.21	47	0	-2	11	867.4	0	12.8	19.18	550.4	35	0	0	1	1	1	23.98	15.76	586.4	36	16.29	345.7	275.2	0	230.5	219.5	0.08	0	-11.99	24.2	22.9	24.1
216	20211019BS01	1	UU试验	17.78	4.22	47	0	-2	11	866.6	0	12.8	19.25	549.9	35	0	0	1	1	1	24.06	15.83	585.9	36	16.28	345.45	274.95	0	230.3	219.3	0.08	0	-12.03	24.2	22.9	24.1
217	20211019BS01	1	UU试验	17.87	4.23	47	0	-2	11	869.1	0	12.8	19.35	549	35	0	0	1	1	1	24.19	15.83	585	36	16.25	345	274.5	0	230	219	0.08	0	-12.1	24.2	22.9	24.1
218	20211019BS01	1	UU试验	17.95	4.24	47	0	-3	11	869.1	0	12.8	19.42	549	35	0	0	1	1	1	24.27	15.83	585	36	16.25	345	274.5	0	230	219	0.08	0	-12.14	24.2	22.9	24.1
219	20211019BS01	1	UU试验	18.03	4.25	47	0	-2	11	866.6	0	12.8	19.52	547.4	35	0	0	1	1	1	24.4	15.9	583.4	36	16.21	344.2	273.7	0	229.5	218.5	0.08	0	-12.2	24.2	22.9	24.1
220	20211019BS01	1	UU试验	18.12	4.26	47	0	-2	11	865.7	0	12.8	19.59	544.5	35	0	0	1	1	1	24.49	15.9	580.5	36	16.13	342.75	272.25	0	228.5	217.5	0.08	0	-12.25	24.1	22.8	24.1
221	20211019BS01	1	UU试验	18.2	4.27	47	0	-2	11	865.7	0	12.8	19.7	544.5	35	0	0	1	1	1	24.63	15.9	580.5	36	16.13	342.75	272.25	0	228.5	217.5	0.08	0	-12.32	24.1	22.8	24.1
222	20211019BS01	1	UU试验	18.28	4.28	47	0	-2	11	864.8	0	12.8	19.77	543.9	35	0	0	1	1	1	24.71	15.97	579.9	36	16.11	342.45	271.95	0	228.3	217.3	0.08	0	-12.36	24.2	22.9	24.1
223	20211019BS01	1	UU试验	18.37	4.29	47	0	-2	11	865.7	0	12.8	19.88	542.1	35	0	0	1	1	1	24.85	15.97	578.1	36	16.06	341.55	271.05	0	227.7	216.7	0.08	0	-12.43	24.1	22.8	24.1
224	20211019BS01	1	UU试验	18.45	4.3	47	0	-2	11	864.8	0	12.8	19.95	541.5	35	0	0	1	1	1	24.94	15.97	577.5	36	16.04	341.25	270.75	0	227.5	216.5	0.08	0	-12.47	24.1	22.8	24.1
225	20211019BS01	1	UU试验	18.53	4.31	47	0	-2	11	864	0	12.8	20.05	541	35	0	0	1	1	1	25.06	16.04	577	36	16.03	341	270.5	0	227.3	216.3	0.08	0	-12.53	24.1	22.8	24.1
226	20211019BS01	1	UU试验	18.62	4.31	47	0	-2	11	863.1	0	12.8	20.12	538.1	35	0	0	1	1	1	25.15	16.04	574.1	36	15.95	339.55	269.05	0	226.4	215.4	0.08	0	-12.58	24.1	22.8	24.1
227	20211019BS01	1	UU试验	18.7	4.32	46	0	-2	11	861.4	0	12.8	20.22	537	35	0	0	1	1	1	25.28	16.04	572	35	16.34	337.5	268.5	0	225	214	0.08	0	-12.64	24.1	22.8	24.1
228	20211019BS01	1	UU试验	18.78	4.33	47	0	-2	11	860.6	0	12.8	20.29	536.5	35	0	0	1	1	1	25.36	16.11	572.5	36	15.9	338.75	268.25	0	225.8	214.8	0.08	0	-12.68	24.1	22.8	24.1
229	20211019BS01	1	UU试验	18.87	4.34	47	0	-2	11	859.7	0	12.8	20.4	533.6	35	0	0	1	1	1	25.5	16.11	569.6	36	15.82	337.3	266.8	0	224.9	213.9	0.08	0	-12.75	24.1	22.8	24.1
230	20211019BS01	1	UU试验	18.95	4.35	47	0	-2	11	859.7	0	12.8	20.47	533.6	35	0	0	1	1	1	25.59	16.11	569.6	36	15.82	337.3	266.8	0	224.9	213.9	0.08	0	-12.8	24.1	22.8	24.1
231	20211019BS01	1	UU试验	19.03	4.36	47	0	-2	10	858	0	12.8	20.57	532.6	35	0	0	1	1	1	25.71	16.18	569.6	37	15.39	336.8	266.3	0	224.5	214.5	0.08	0	-12.86	24.1	22.8	24.1
232	20211019BS01	1	UU试验	19.12	4.37	47	0	-2	10	856.3	0	12.8	20.65	529.2	35	0	0	1	1	1	25.81	16.18	566.2	37	15.3	335.1	264.6	0	223.4	213.4	0.08	0	-12.91	24.1	22.9	24.1
233	20211019BS01	1	UU试验	19.2	4.38	47	0	-2	10	856.3	0	10.9	20.75	529.2	35	0	0	1	1	1	25.94	16.18	566.2	37	15.3	335.1	264.6	0	223.4	213.4	0.08	0	-12.97	24.1	22.8	24.1
234	20211019BS01	1	UU试验	19.28	4.39	47	0	-2	9	853.7	0	10.9	20.83	527.6	35	0	0	1	1	1	26.04	16.25	565.6	38	14.88	334.3	263.8	0	222.9	213.9	0.08	0	-13.02	24.1	22.8	24.1
235	20211019BS01	1	UU试验	19.37	4.4	46	0	-2	9	852.9	0	10.9	20.93	524.9	35	0	0	1	1	1	26.16	16.25	561.9	37	15.19	331.45	262.45	0	221	212	0.08	0	-13.08	24.1	22.9	24.1
236	20211019BS01	1	UU试验	19.45	4.41	47	0	-2	9	851.2	0	10.9	21	523.8	35	0	0	1	1	1	26.25	16.25	561.8	38	14.78	332.4	261.9	0	221.6	212.6	0.08	0	-13.13	24.1	22.8	24.1
237	20211019BS01	1	UU试验	19.53	4.42	47	0	-2	9	850.3	0	10.9	21.11	523.3	35	0	0	1	1	1	26.39	16.32	561.3	38	14.77	332.15	261.65	0	221.4	212.4	0.08	0	-13.2	24.1	22.8	24.1
238	20211019BS01	1	UU试验	19.62	4.43	47	0	-2	8	849.5	0	10.9	21.18	520.5	35	0	0	1	1	1	26.48	16.32	559.5	39	14.35	330.75	260.25	0	220.5	212.5	0.08	0	-13.24	24.1	22.8	24.1
239	20211019BS01	1	UU试验	19.7	4.44	47	0	-2	8	847.7	0	9.1	21.29	519.4	35	0	0	1	1	1	26.61	16.32	558.4	39	14.32	330.2	259.7	0	220.1	212.1	0.08	0	-13.31	24.1	22.8	24.1
240	20211019BS01	1	UU试验	19.78	4.45	47	0	-2	8	847.7	0	9.1	21.36	519.4	35	0	0	1	1	1	26.7	16.39	558.4	39	14.32	330.2	259.7	0	220.1	212.1	0.08	0	-13.35	24.1	22.8	24.1
241	20211019BS01	1	UU试验	19.87	4.46	47	0	-2	8	846	0	9.1	21.47	516.2	35	0	0	1	1	1	26.84	16.39	555.2	39	14.24	328.6	258.1	0	219.1	211.1	0.08	0	-13.42	24.1	22.8	24.1
242	20211019BS01	1	UU试验	19.95	4.47	47	0	-2	7	844.3	0	9.1	21.54	515.1	35	0	0	1	1	1	26.93	16.39	555.1	40	13.88	328.05	257.55	0	218.7	211.7	0.08	0	-13.47	24.1	22.8	24.1
243	20211019BS01	1	UU试验	20.03	4.48	47	0	-2	7	842.6	0	9.1	21.64	514.1	35	0	0	1	1	1	27.05	16.47	554.1	40	13.85	327.55	257.05	0	218.4	211.4	0.08	0	-13.53	24.1	22.9	24.1
244	20211019BS01	1	UU试验	20.12	4.49	47	0	-2	7	842.6	0	9.1	21.72	511.6	35	0	0	1	1	1	27.15	16.47	551.6	40	13.79	326.3	255.8	0	217.5	210.5	0.08	0	-13.58	24.1	22.8	24.1
245	20211019BS01	1	UU试验	20.2	4.49	47	0	-2	7	842.6	0	9.1	21.83	511.6	35	0	0	1	1	1	27.29	16.54	551.6	40	13.79	326.3	255.8	0	217.5	210.5	0.08	0	-13.65	24.1	22.8	24.1
246	20211019BS01	1	UU试验	20.28	4.5	47	0	-2	7	840.9	0	9.1	21.9	508.4	35	0	0	1	1	1	27.37	16.54	548.4	40	13.71	324.7	254.2	0	216.5	209.5	0.08	0	-13.69	24.1	22.8	24.1
247	20211019BS01	1	UU试验	20.37	4.51	47	0	-2	7	840	0	9.1	22.01	507.9	35	0	0	1	1	1	27.51	16.54	547.9	40	13.7	324.45	253.95	0	216.3	209.3	0.08	0	-13.76	24.1	22.9	24.1
248	20211019BS01	1	UU试验	20.45	4.52	47	0	-2	7	840	0	7.3	22.08	507.9	35	0	0	1	1	1	27.6	16.61	547.9	40	13.7	324.45	253.95	0	216.3	209.3	0.08	0	-13.8	24.1	22.8	24.1
249	20211019BS01	1	UU试验	20.53	4.53	47	0	-2	7	840	0	7.3	22.19	505.7	35	0	0	1	1	1	27.74	16.61	545.7	40	13.64	323.35	252.85	0	215.6	208.6	0.09	0	-13.87	24.1	22.8	24.1
250	20211019BS01	1	UU试验	20.62	4.54	47	0	-2	6	839.2	0	7.3	22.26	505.2	35	0	0	1	1	1	27.82	16.61	546.2	41	13.32	323.1	252.6	0	215.4	209.4	0.09	0	-13.91	24.1	22.8	24
251	20211019BS01	1	UU试验	20.7	4.55	46	0	-2	6	837.5	0	7.3	22.37	504.2	35	0	0	1	1	1	27.96	16.68	544.2	40	13.61	321.1	252.1	0	214.1	208.1	0.08	0	-13.98	24.1	22.8	24
252	20211019BS01	1	UU试验	20.78	4.56	47	0	-2	6	839.2	0	7.3	22.43	503.1	35	0	0	1	1	1	28.04	16.68	544.1	41	13.27	322.05	251.55	0	214.7	208.7	0.09	0	-14.02	24.1	22.8	24
253	20211019BS01	1	UU试验	20.87	4.57	47	0	-2	5	838.3	0	7.3	22.54	502.6	35	0	0	1	1	1	28.18	16.68	544.6	42	12.97	321.8	251.3	0	214.5	209.5	0.09	0	-14.09	24.1	22.8	23.9
254	20211019BS01	1	UU试验	20.95	4.58	47	0	-2	5	838.3	0	7.3	22.61	502.6	35	0	0	1	1	1	28.26	16.76	544.6	42	12.97	321.8	251.3	0	214.5	209.5	0.09	0	-14.13	24.1	22.8	23.9
255	20211019BS01	1	UU试验	21.03	4.59	47	0	-2	5	837.5	0	7.3	22.72	499.7	35	0	0	1	1	1	28.4	16.76	541.7	42	12.9	320.35	249.85	0	213.6	208.6	0.09	0	-14.2	24.1	22.8	23.9
256	20211019BS01	1	UU试验	21.12	4.6	47	0	-2	5	836.6	0	5.5	22.79	499.2	35	0	0	1	1	1	28.49	16.76	541.2	42	12.89	320.1	249.6	0	213.4	208.4	0.09	0	-14.25	24.1	22.8	23.9
257	20211019BS01	1	UU试验	21.2	4.6	47	0	-2	5	836.6	0	5.5	22.9	499.2	35	0	0	1	1	1	28.62	16.83	541.2	42	12.89	320.1	249.6	0	213.4	208.4	0.09	0	-14.31	24.1	22.8	23.9
258	20211019BS01	1	UU试验	21.28	4.61	46	0	-3	4	836.6	0	5.5	22.96	497.1	35	0	0	1	1	1	28.7	16.83	539.1	42	12.84	317.55	248.55	0	211.7	207.7	0.08	0	-14.35	24.1	22.8	23.9
259	20211019BS01	1	UU试验	21.37	4.62	47	0	-2	4	835.8	0	5.5	23.07	496.6	35	0	0	1	1	1	28.84	16.9	539.6	43	12.55	318.8	248.3	0	212.5	208.5	0.09	0	-14.42	24.1	22.8	23.9
260	20211019BS01	1	UU试验	21.45	4.63	47	0	-2	4	835.8	0	5.5	23.14	494.6	35	0	0	1	1	1	28.93	16.9	537.6	43	12.5	317.8	247.3	0	211.9	207.9	0.09	0	-14.47	24.1	22.8	23.9
261	20211019BS01	1	UU试验	21.53	4.64	47	0	-2	4	835.8	0	5.5	23.24	494.6	35	0	0	1	1	1	29.05	16.9	537.6	43	12.5	317.8	247.3	0	211.9	207.9	0.09	0	-14.53	24.1	22.8	23.9
262	20211019BS01	1	UU试验	21.62	4.65	47	0	-2	4	835.8	0	5.5	23.31	494.6	35	0	0	1	1	1	29.14	16.9	537.6	43	12.5	317.8	247.3	0	211.9	207.9	0.09	0	-14.57	24.1	22.8	23.9
263	20211019BS01	1	UU试验	21.7	4.66	46	0	-2	4	832.3	0	3.6	23.41	492.5	35	0	0	1	1	1	29.26	16.97	534.5	42	12.73	315.25	246.25	0	210.2	206.2	0.09	0	-14.63	24.1	22.8	24
264	20211019BS01	1	UU试验	21.78	4.67	47	0	-2	3	831.5	0	3.6	23.48	490	35	0	0	1	1	1	29.35	16.97	534	44	12.14	315.5	245	0	210.3	207.3	0.09	0	-14.68	24.1	22.8	24
265	20211019BS01	1	UU试验	21.87	4.68	47	0	-2	3	831.5	0	3.6	23.58	490	35	0	0	1	1	1	29.48	17.05	534	44	12.14	315.5	245	0	210.3	207.3	0.09	0	-14.74	24.1	22.8	24
266	20211019BS01	1	UU试验	21.95	4.69	47	0	-2	3	831.5	0	3.6	23.64	487.7	35	0	0	1	1	1	29.55	17.05	531.7	44	12.08	314.35	243.85	0	209.6	206.6	0.09	0	-14.78	24.1	22.8	24
267	20211019BS01	1	UU试验	22.03	4.69	47	0	-2	3	830.6	0	3.6	23.74	487.2	35	0	0	1	1	1	29.68	17.05	531.2	44	12.07	314.1	243.6	0	209.4	206.4	0.09	0	-14.84	24.1	22.8	24
268	20211019BS01	1	UU试验	22.12	4.7	47	0	-2	3	830.6	0	3.6	23.81	487.2	35	0	0	1	1	1	29.76	17.12	531.2	44	12.07	314.1	243.6	0	209.4	206.4	0.09	0	-14.88	24.1	22.8	24
269	20211019BS01	1	UU试验	22.2	4.71	46	0	-3	2	830.6	0	3.6	23.91	485.2	35	0	0	1	1	1	29.89	17.12	529.2	44	12.03	311.6	242.6	0	207.7	205.7	0.09	0	-14.95	24.1	22.8	24
270	20211019BS01	1	UU试验	22.28	4.72	46	0	-2	2	828.9	0	3.6	23.98	484.2	35	0	0	1	1	1	29.98	17.12	528.2	44	12	311.1	242.1	0	207.4	205.4	0.09	0	-14.99	24.1	22.8	24
271	20211019BS01	1	UU试验	22.37	4.73	47	0	-2	2	832.3	0	3.6	24.08	486.2	35	0	0	1	1	1	30.1	17.19	531.2	45	11.8	313.6	243.1	0	209.1	207.1	0.09	0	-15.05	24.1	22.8	24
272	20211019BS01	1	UU试验	22.45	4.74	47	0	-2	2	831.5	0	3.6	24.15	483.7	35	0	0	1	1	1	30.19	17.19	528.7	45	11.75	312.35	241.85	0	208.2	206.2	0.09	0	-15.1	24.1	22.8	24
273	20211019BS01	1	UU试验	22.53	4.75	47	0	-2	2	830.6	0	3.6	24.25	483.2	35	0	0	1	1	1	30.31	17.19	528.2	45	11.74	312.1	241.6	0	208.1	206.1	0.09	0	-15.16	24.1	22.8	24
274	20211019BS01	1	UU试验	22.62	4.76	47	0	-2	2	831.5	0	3.6	24.32	483.7	35	0	0	1	1	1	30.4	17.27	528.7	45	11.75	312.35	241.85	0	208.2	206.2	0.09	0	-15.2	24.1	22.8	24
275	20211019BS01	1	UU试验	22.7	4.76	46	0	-2	2	828.9	0	3.6	24.42	480	35	0	0	1	1	1	30.53	17.27	524	44	11.91	309	240	0	206	204	0.09	0	-15.27	24.1	22.8	24
276	20211019BS01	1	UU试验	22.78	4.77	47	0	-2	2	827.2	0	3.6	24.49	479	35	0	0	1	1	1	30.61	17.27	524	45	11.64	310	239.5	0	206.7	204.7	0.09	0	-15.31	24.1	22.8	24
277	20211019BS01	1	UU试验	22.87	4.78	47	0	-2	2	827.2	0	1.8	24.6	479	35	0	0	1	1	1	30.75	17.34	524	45	11.64	310	239.5	0	206.7	204.7	0.09	0	-15.38	24	22.8	24
278	20211019BS01	1	UU试验	22.95	4.79	47	0	-2	2	828.1	0	1.8	24.67	477.6	35	0	0	1	1	1	30.84	17.34	522.6	45	11.61	309.3	238.8	0	206.2	204.2	0.09	0	-15.42	24	22.8	24
279	20211019BS01	1	UU试验	23.03	4.8	47	0	-2	2	828.1	0	3.6	24.77	477.6	35	0	0	1	1	1	30.96	17.41	522.6	45	11.61	309.3	238.8	0	206.2	204.2	0.09	0	-15.48	24.1	22.8	24
280	20211019BS01	1	UU试验	23.12	4.81	47	0	-2	2	827.2	0	3.6	24.85	475.1	35	0	0	1	1	1	31.06	17.41	520.1	45	11.56	308.05	237.55	0	205.4	203.4	0.09	0	-15.53	24	22.8	24
281	20211019BS01	1	UU试验	23.2	4.82	46	0	-2	2	824.6	0	3.6	24.96	473.6	35	0	0	1	1	1	31.2	17.41	517.6	44	11.76	305.8	236.8	0	203.9	201.9	0.09	0	-15.6	24	22.8	24
282	20211019BS01	1	UU试验	23.28	4.83	46	0	-2	3	820.4	0	3.6	25.03	471.2	35	0	0	1	1	1	31.29	17.49	514.2	43	11.96	304.6	235.6	0	203.1	200.1	0.09	0	-15.65	24	22.8	24
