# Supplementary material for: Effect of freeze‒thaw cycles on root–Soil composite mechanical properties and slope stability
Source: PLoS One. 2024 Apr 25;19(4):e0302409. doi: 10.1371/journal.pone.0302409 (PMC11045164; doi:10.1371/journal.pone.0302409)
Supplement: S1 File — (ZIP) [file pone.0302409.s001.zip › Original data/original data/三轴/50kpa/50kpa excel表格/(D0G9,50kpa)20211023BS03_uu_1.xlsx]

## Sheet: _20211023BS03_uu_1
ID	GCID	SpecimenID	TstMode	TimeMin	Squareroot	WeiYa	wytb	FanYa1	KongYa	CR	fytb	TiBian	ZhouXWeiYi	Q1dQ3	TargetWY	TargetFY1	TargetZYLC	TargetStrainSpd	TargetSYWD	TargetZTWD	E1	TuArea	Q11	Q31	Q11cQ31	HalfQ1pQ3	HalfQ1dQ3	Saturation	HalfQ11pQ31	Q1	K0	Ev	Er	sywd	ttwd	ztwd
1	20211023BS03	1	UU试验	0	0	49	0	2	0	0	0	5.5	0	1.9	39	0	0	1	1	1	0	12	0	0	0	0	0	0	0	0	0	0	0	20.3	19.2	20.3
2	20211023BS03	1	UU试验	0.08	0.29	49	0	-3	2	4.3	0	3.6	0	3.6	39	0	0	1	1	1	0	12	50.6	47	1.08	75.3	1.8	0	50.2	48.2	0.93	0	0	20.3	19.2	20.3
3	20211023BS03	1	UU试验	0.13	0.37	49	0	-3	2	10.3	0	3.6	0.03	8.6	39	0	0	1	1	1	0.04	12	55.6	47	1.18	77.8	4.3	0	51.9	49.9	0.85	0	-0.02	20.3	19.2	20.3
4	20211023BS03	1	UU试验	0.23	0.48	50	0	-3	2	17.1	0	3.6	0.14	14.3	39	0	0	1	1	1	0.17	12	62.3	48	1.3	82.15	7.15	0	54.8	52.8	0.78	0	-0.09	20.3	19.2	20.3
5	20211023BS03	1	UU试验	0.45	0.67	50	0	-3	2	31.7	0	3.6	0.4	26.4	39	0	0	1	1	1	0.5	12.06	74.4	48	1.55	88.2	13.2	0	58.8	56.8	0.65	0	-0.25	20.3	19.2	20.3
6	20211023BS03	1	UU试验	0.53	0.73	49	0	-3	2	35.1	0	3.6	0.47	29.1	39	0	0	1	1	1	0.59	12.06	76.1	47	1.62	88.05	14.55	0	58.7	56.7	0.63	0	-0.3	20.3	19.2	20.3
7	20211023BS03	1	UU试验	0.6	0.77	49	0	-3	2	39.4	0	3.6	0.58	32.7	39	0	0	1	1	1	0.73	12.06	79.7	47	1.7	89.85	16.35	0	59.9	57.9	0.6	0	-0.37	20.3	19.2	20.3
8	20211023BS03	1	UU试验	0.68	0.83	49	0	-3	2	41.9	0	3.6	0.66	34.7	39	0	0	1	1	1	0.83	12.12	81.7	47	1.74	90.85	17.35	0	60.6	58.6	0.59	0	-0.42	20.3	19.2	20.3
9	20211023BS03	1	UU试验	0.77	0.88	49	0	-3	2	43.6	0	3.6	0.73	36	39	0	0	1	1	1	0.91	12.12	83	47	1.77	91.5	18	0	61	59	0.58	0	-0.46	20.3	19.2	20.3
10	20211023BS03	1	UU试验	0.85	0.92	49	0	-3	2	47.9	0	3.6	0.84	39.5	39	0	0	1	1	1	1.05	12.12	86.5	47	1.84	93.25	19.75	0	62.2	60.2	0.55	0	-0.53	20.3	19.2	20.3
11	20211023BS03	1	UU试验	0.93	0.97	49	0	-3	2	49.6	0	3.6	0.91	40.9	39	0	0	1	1	1	1.14	12.12	87.9	47	1.87	93.95	20.45	0	62.6	60.6	0.55	0	-0.57	20.3	19.2	20.3
12	20211023BS03	1	UU试验	1.02	1.01	49	0	-3	2	53.9	0	3.6	1.03	44.5	39	0	0	1	1	1	1.29	12.19	91.5	47	1.95	95.75	22.25	0	63.8	61.8	0.52	0	-0.65	20.3	19.2	20.3
13	20211023BS03	1	UU试验	1.1	1.05	49	0	-3	2	55.6	0	3.6	1.1	45.6	39	0	0	1	1	1	1.38	12.19	92.6	47	1.97	96.3	22.8	0	64.2	62.2	0.52	0	-0.69	20.3	19.2	20.3
14	20211023BS03	1	UU试验	1.18	1.09	49	0	-3	2	59	0	3.6	1.22	48.4	39	0	0	1	1	1	1.53	12.19	95.4	47	2.03	97.7	24.2	0	65.1	63.1	0.5	0	-0.77	20.3	19.2	20.3
15	20211023BS03	1	UU试验	1.27	1.13	49	0	-3	1	65.9	0	3.6	1.3	54.1	39	0	0	1	1	1	1.63	12.19	102.1	48	2.13	100.55	27.05	0	67	66	0.48	0	-0.82	20.3	19.2	20.3
16	20211023BS03	1	UU试验	1.35	1.16	50	0	-3	1	71	0	3.6	1.41	58.2	39	0	0	1	1	1	1.76	12.19	107.2	49	2.19	104.1	29.1	0	69.4	68.4	0.46	0	-0.88	20.3	19.2	20.3
17	20211023BS03	1	UU试验	1.43	1.2	49	0	-3	1	71	0	3.6	1.49	58.2	39	0	0	1	1	1	1.86	12.25	106.2	48	2.21	102.6	29.1	0	68.4	67.4	0.46	0	-0.93	20.3	19.2	20.3
18	20211023BS03	1	UU试验	1.52	1.23	50	0	-3	1	70.1	0	3.6	1.6	57.2	39	0	0	1	1	1	2	12.25	106.2	49	2.17	103.6	28.6	0	69.1	68.1	0.47	0	-1	20.3	19.2	20.4
19	20211023BS03	1	UU试验	1.6	1.26	49	0	-3	1	71	0	3.6	1.68	58	39	0	0	1	1	1	2.1	12.25	106	48	2.21	102.5	29	0	68.3	67.3	0.46	0	-1.05	20.3	19.2	20.3
20	20211023BS03	1	UU试验	1.68	1.3	49	0	-3	0	71.9	0	1.8	1.8	58.7	39	0	0	1	1	1	2.25	12.25	107.7	49	2.2	102.85	29.35	0	68.6	68.6	0.45	0	-1.13	20.3	19.2	20.3
21	20211023BS03	1	UU试验	1.77	1.33	49	0	-3	0	74.4	0	1.8	1.88	60.7	39	0	0	1	1	1	2.35	12.31	109.7	49	2.24	103.85	30.35	0	69.2	69.2	0.45	0	-1.18	20.3	19.2	20.3
22	20211023BS03	1	UU试验	1.85	1.36	49	0	-3	0	81.3	0	1.8	1.99	66	39	0	0	1	1	1	2.49	12.31	115	49	2.35	106.5	33	0	71	71	0.43	0	-1.25	20.3	19.2	20.3
23	20211023BS03	1	UU试验	1.93	1.39	49	0	-3	1	97.5	0	3.6	2.07	79.2	39	0	0	1	1	1	2.59	12.31	127.2	48	2.65	113.1	39.6	0	75.4	74.4	0.38	0	-1.3	20.3	19.2	20.3
24	20211023BS03	1	UU试验	2.02	1.42	50	0	-3	2	120.6	0	3.6	2.19	98	39	0	0	1	1	1	2.74	12.31	146	48	3.04	124	49	0	82.7	80.7	0.34	0	-1.37	20.3	19.2	20.3
25	20211023BS03	1	UU试验	2.1	1.45	49	0	-3	2	134.3	0	3.6	2.27	109.1	39	0	0	1	1	1	2.84	12.37	156.1	47	3.32	128.05	54.55	0	85.4	83.4	0.31	0	-1.42	20.3	19.2	20.3
26	20211023BS03	1	UU试验	2.18	1.48	49	0	-3	2	155.7	0	3.6	2.39	125.9	39	0	0	1	1	1	2.99	12.37	172.9	47	3.68	136.45	62.95	0	91	89	0.28	0	-1.5	20.3	19.2	20.3
27	20211023BS03	1	UU试验	2.27	1.51	49	0	-3	3	168.5	0	5.5	2.47	136.2	39	0	0	1	1	1	3.09	12.37	182.2	46	3.96	141.6	68.1	0	94.4	91.4	0.26	0	-1.55	20.3	19.3	20.4
28	20211023BS03	1	UU试验	2.35	1.53	49	0	-3	3	188.2	0	5.5	2.58	152.1	39	0	0	1	1	1	3.23	12.37	198.1	46	4.31	149.55	76.05	0	99.7	96.7	0.24	0	-1.62	20.3	19.2	20.3
29	20211023BS03	1	UU试验	2.43	1.56	50	0	-3	4	200.2	0	5.5	2.66	161.8	39	0	0	1	1	1	3.33	12.43	207.8	46	4.52	155.9	80.9	0	103.9	99.9	0.24	0	-1.67	20.3	19.3	20.4
30	20211023BS03	1	UU试验	2.52	1.59	50	0	-3	4	219	0	5.5	2.78	176.2	39	0	0	1	1	1	3.48	12.43	222.2	46	4.83	163.1	88.1	0	108.7	104.7	0.22	0	-1.74	20.3	19.3	20.4
31	20211023BS03	1	UU试验	2.6	1.61	50	0	-3	4	231	0	7.3	2.86	185.8	39	0	0	1	1	1	3.58	12.43	231.8	46	5.04	167.9	92.9	0	111.9	107.9	0.21	0	-1.79	20.3	19.3	20.4
32	20211023BS03	1	UU试验	2.68	1.64	50	0	-3	5	249.8	0	7.3	2.98	201	39	0	0	1	1	1	3.73	12.5	246	45	5.47	175.5	100.5	0	117	112	0.2	0	-1.87	20.3	19.3	20.3
33	20211023BS03	1	UU试验	2.77	1.66	49	0	-3	5	262.6	0	7.3	3.05	210.1	39	0	0	1	1	1	3.81	12.5	254.1	44	5.78	178.55	105.05	0	119	114	0.19	0	-1.91	20.3	19.3	20.3
34	20211023BS03	1	UU试验	2.85	1.69	49	0	-3	5	279.7	0	7.3	3.17	223.8	39	0	0	1	1	1	3.96	12.5	267.8	44	6.09	185.4	111.9	0	123.6	118.6	0.18	0	-1.98	20.3	19.3	20.3
35	20211023BS03	1	UU试验	2.93	1.71	49	0	-3	5	291.7	0	7.3	3.24	233.4	39	0	0	1	1	1	4.05	12.5	277.4	44	6.3	190.2	116.7	0	126.8	121.8	0.17	0	-2.03	20.3	19.3	20.3
36	20211023BS03	1	UU试验	3.02	1.74	49	0	-3	5	309.7	0	7.3	3.36	247.8	39	0	0	1	1	1	4.2	12.5	291.8	44	6.63	197.4	123.9	0	131.6	126.6	0.17	0	-2.1	20.3	19.3	20.3
37	20211023BS03	1	UU试验	3.1	1.76	49	0	-3	5	322.5	0	7.3	3.43	258	39	0	0	1	1	1	4.29	12.56	302	44	6.86	202.5	129	0	135	130	0.16	0	-2.15	20.3	19.3	20.3
38	20211023BS03	1	UU试验	3.18	1.78	49	0	-3	5	337.9	0	7.3	3.54	269	39	0	0	1	1	1	4.43	12.56	313	44	7.11	208	134.5	0	138.7	133.7	0.15	0	-2.22	20.3	19.3	20.3
39	20211023BS03	1	UU试验	3.27	1.81	50	0	-3	6	349	0	7.3	3.62	277.9	39	0	0	1	1	1	4.53	12.56	321.9	44	7.32	213.95	138.95	0	142.6	136.6	0.15	0	-2.27	20.3	19.3	20.3
40	20211023BS03	1	UU试验	3.35	1.83	50	0	-3	6	363.6	0	7.3	3.74	289.5	39	0	0	1	1	1	4.68	12.56	333.5	44	7.58	219.75	144.75	0	146.5	140.5	0.15	0	-2.34	20.3	19.3	20.3
41	20211023BS03	1	UU试验	3.43	1.85	50	0	-3	6	374.7	0	7.3	3.81	298.3	39	0	0	1	1	1	4.76	12.62	342.3	44	7.78	224.15	149.15	0	149.4	143.4	0.14	0	-2.38	20.3	19.3	20.3
42	20211023BS03	1	UU试验	3.52	1.88	50	0	-3	6	390.1	0	7.3	3.92	309.1	39	0	0	1	1	1	4.9	12.62	353.1	44	8.03	229.55	154.55	0	153	147	0.14	0	-2.45	20.3	19.3	20.3
43	20211023BS03	1	UU试验	3.6	1.9	50	0	-3	6	399.5	0	7.3	3.99	316.6	39	0	0	1	1	1	4.99	12.62	360.6	44	8.2	233.3	158.3	0	155.5	149.5	0.14	0	-2.5	20.3	19.3	20.3
44	20211023BS03	1	UU试验	3.68	1.92	50	0	-3	6	411.5	0	7.3	4.11	326.1	39	0	0	1	1	1	5.14	12.62	370.1	44	8.41	238.05	163.05	0	158.7	152.7	0.13	0	-2.57	20.3	19.3	20.3
45	20211023BS03	1	UU试验	3.77	1.94	50	0	-3	6	419.2	0	7.3	4.18	332.2	39	0	0	1	1	1	5.22	12.69	376.2	44	8.55	241.1	166.1	0	160.7	154.7	0.13	0	-2.61	20.3	19.3	20.3
46	20211023BS03	1	UU试验	3.85	1.96	49	0	-3	6	428.6	0	7.3	4.28	337.7	39	0	0	1	1	1	5.35	12.69	380.7	43	8.85	242.35	168.85	0	161.6	155.6	0.13	0	-2.67	20.3	19.3	20.3
47	20211023BS03	1	UU试验	3.93	1.98	50	0	-3	6	436.3	0	7.3	4.35	343.8	39	0	0	1	1	1	5.44	12.69	387.8	44	8.81	246.9	171.9	0	164.6	158.6	0.13	0	-2.72	20.3	19.3	20.3
48	20211023BS03	1	UU试验	4.02	2	50	0	-3	6	446.5	0	7.3	4.46	351.9	39	0	0	1	1	1	5.58	12.69	395.9	44	9	250.95	175.95	0	167.3	161.3	0.12	0	-2.79	20.3	19.3	20.3
49	20211023BS03	1	UU试验	4.1	2.02	50	0	-3	6	453.4	0	7.3	4.53	357.3	39	0	0	1	1	1	5.66	12.75	401.3	44	9.12	253.65	178.65	0	169.1	163.1	0.12	0	-2.83	20.3	19.3	20.3
50	20211023BS03	1	UU试验	4.18	2.05	50	0	-3	6	461.9	0	7.3	4.63	362.3	39	0	0	1	1	1	5.79	12.75	406.3	44	9.23	256.15	181.15	0	170.8	164.8	0.12	0	-2.9	20.3	19.3	20.3
51	20211023BS03	1	UU试验	4.27	2.07	50	0	-3	6	467.9	0	7.3	4.7	367	39	0	0	1	1	1	5.88	12.75	411	44	9.34	258.5	183.5	0	172.3	166.3	0.12	0	-2.94	20.3	19.3	20.3
52	20211023BS03	1	UU试验	4.35	2.09	50	0	-3	6	476.5	0	7.3	4.8	373.7	39	0	0	1	1	1	6	12.75	417.7	44	9.49	261.85	186.85	0	174.6	168.6	0.12	0	-3	20.3	19.3	20.3
53	20211023BS03	1	UU试验	4.43	2.11	50	0	-3	6	482.5	0	7.3	4.87	378.4	39	0	0	1	1	1	6.09	12.75	422.4	44	9.6	264.2	189.2	0	176.1	170.1	0.12	0	-3.05	20.3	19.3	20.3
54	20211023BS03	1	UU试验	4.52	2.13	50	0	-3	6	490.2	0	7.3	4.98	384.5	39	0	0	1	1	1	6.23	12.81	428.5	44	9.74	267.25	192.25	0	178.2	172.2	0.12	0	-3.12	20.3	19.3	20.3
55	20211023BS03	1	UU试验	4.6	2.14	50	0	-3	6	494.4	0	7.3	5.04	385.9	39	0	0	1	1	1	6.3	12.81	429.9	44	9.77	267.95	192.95	0	178.6	172.6	0.11	0	-3.15	20.3	19.3	20.3
56	20211023BS03	1	UU试验	4.68	2.16	50	0	-3	6	503	0	7.3	5.14	392.7	39	0	0	1	1	1	6.43	12.81	436.7	44	9.92	271.35	196.35	0	180.9	174.9	0.11	0	-3.22	20.2	19.3	20.3
57	20211023BS03	1	UU试验	4.77	2.18	50	0	-3	6	508.1	0	7.3	5.21	396.6	39	0	0	1	1	1	6.51	12.81	440.6	44	10.01	273.3	198.3	0	182.2	176.2	0.11	0	-3.26	20.2	19.3	20.3
58	20211023BS03	1	UU试验	4.85	2.2	50	0	-3	6	514.1	0	7.3	5.31	401.3	39	0	0	1	1	1	6.64	12.88	445.3	44	10.12	275.65	200.65	0	183.8	177.8	0.11	0	-3.32	20.3	19.3	20.3
59	20211023BS03	1	UU试验	4.93	2.22	50	0	-3	6	517.5	0	7.3	5.38	401.8	39	0	0	1	1	1	6.73	12.88	445.8	44	10.13	275.9	200.9	0	183.9	177.9	0.11	0	-3.37	20.2	19.3	20.3
60	20211023BS03	1	UU试验	5.02	2.24	50	0	-3	6	523.5	0	9.1	5.49	406.4	39	0	0	1	1	1	6.86	12.88	450.4	44	10.24	278.2	203.2	0	185.5	179.5	0.11	0	-3.43	20.3	19.3	20.3
61	20211023BS03	1	UU试验	5.1	2.26	50	0	-3	7	527	0	9.1	5.56	409.2	39	0	0	1	1	1	6.95	12.88	452.2	43	10.52	279.6	204.6	0	186.4	179.4	0.11	0	-3.48	20.3	19.3	20.4
62	20211023BS03	1	UU试验	5.18	2.28	50	0	-3	6	533.8	0	9.1	5.66	414.4	39	0	0	1	1	1	7.08	12.94	458.4	44	10.42	282.2	207.2	0	188.1	182.1	0.11	0	-3.54	20.3	19.3	20.3
63	20211023BS03	1	UU试验	5.27	2.29	50	0	-3	7	537.2	0	9.1	5.74	415.1	39	0	0	1	1	1	7.18	12.94	458.1	43	10.65	282.55	207.55	0	188.4	181.4	0.11	0	-3.59	20.3	19.3	20.4
64	20211023BS03	1	UU试验	5.35	2.31	50	0	-3	7	543.2	0	9.1	5.85	419.8	39	0	0	1	1	1	7.31	12.94	462.8	43	10.76	284.9	209.9	0	189.9	182.9	0.11	0	-3.66	20.3	19.3	20.3
65	20211023BS03	1	UU试验	5.43	2.33	49	0	-3	6	547.5	0	7.3	5.92	423.1	39	0	0	1	1	1	7.4	12.94	466.1	43	10.84	285.05	211.55	0	190	184	0.1	0	-3.7	20.2	19.3	20.3
66	20211023BS03	1	UU试验	5.52	2.35	51	0	-3	6	553.5	0	9.1	6.03	427.7	39	0	0	1	1	1	7.54	13	472.7	45	10.5	290.35	213.85	0	193.6	187.6	0.11	0	-3.77	20.3	19.3	20.3
67	20211023BS03	1	UU试验	5.6	2.37	49	0	-3	6	556.9	0	7.3	6.1	428.4	39	0	0	1	1	1	7.63	13	471.4	43	10.96	287.7	214.2	0	191.8	185.8	0.1	0	-3.82	20.2	19.3	20.3
68	20211023BS03	1	UU试验	5.68	2.38	50	0	-3	7	561.2	0	9.1	6.21	431.7	39	0	0	1	1	1	7.76	13	474.7	43	11.04	290.85	215.85	0	193.9	186.9	0.1	0	-3.88	20.3	19.3	20.3
69	20211023BS03	1	UU试验	5.77	2.4	50	0	-3	7	563.7	0	7.3	6.29	433.6	39	0	0	1	1	1	7.86	13	476.6	43	11.08	291.8	216.8	0	194.5	187.5	0.1	0	-3.93	20.3	19.3	20.3
70	20211023BS03	1	UU试验	5.85	2.42	50	0	-3	6	569.7	0	7.3	6.4	438.2	39	0	0	1	1	1	8	13.07	482.2	44	10.96	294.1	219.1	0	196.1	190.1	0.1	0	-4	20.3	19.3	20.3
71	20211023BS03	1	UU试验	5.93	2.44	51	0	-3	7	573.1	0	9.1	6.47	438.5	39	0	0	1	1	1	8.09	13.07	482.5	44	10.97	295.75	219.25	0	197.2	190.2	0.1	0	-4.05	20.3	19.4	20.4
72	20211023BS03	1	UU试验	6.02	2.45	51	0	-3	7	578.3	0	9.1	6.58	442.5	39	0	0	1	1	1	8.23	13.07	486.5	44	11.06	297.75	221.25	0	198.5	191.5	0.1	0	-4.12	20.3	19.4	20.4
73	20211023BS03	1	UU试验	6.1	2.47	51	0	-3	7	580.8	0	7.3	6.65	444.4	39	0	0	1	1	1	8.31	13.07	488.4	44	11.1	298.7	222.2	0	199.1	192.1	0.1	0	-4.16	20.3	19.4	20.4
74	20211023BS03	1	UU试验	6.18	2.49	50	0	-3	7	585.1	0	9.1	6.76	447.7	39	0	0	1	1	1	8.45	13.13	490.7	43	11.41	298.85	223.85	0	199.2	192.2	0.1	0	-4.22	20.3	19.4	20.4
75	20211023BS03	1	UU试验	6.27	2.5	50	0	-3	7	588.5	0	7.3	6.83	448.2	39	0	0	1	1	1	8.54	13.13	491.2	43	11.42	299.1	224.1	0	199.4	192.4	0.1	0	-4.27	20.3	19.4	20.4
76	20211023BS03	1	UU试验	6.35	2.52	50	0	-3	7	592.8	0	9.1	6.94	451.5	39	0	0	1	1	1	8.68	13.13	494.5	43	11.5	300.75	225.75	0	200.5	193.5	0.1	0	-4.34	20.3	19.4	20.4
77	20211023BS03	1	UU试验	6.43	2.54	50	0	-3	7	596.2	0	9.1	7.01	454.1	39	0	0	1	1	1	8.76	13.13	497.1	43	11.56	302.05	227.05	0	201.4	194.4	0.1	0	-4.38	20.3	19.4	20.4
78	20211023BS03	1	UU试验	6.52	2.55	50	0	-3	7	598.8	0	9.1	7.12	456.1	39	0	0	1	1	1	8.9	13.2	499.1	43	11.61	303.05	228.05	0	202	195	0.1	0	-4.45	20.4	19.4	20.4
79	20211023BS03	1	UU试验	6.6	2.57	50	0	-3	7	602.2	0	9.1	7.2	456.2	39	0	0	1	1	1	9	13.2	499.2	43	11.61	303.1	228.1	0	202.1	195.1	0.1	0	-4.5	20.3	19.5	20.4
80	20211023BS03	1	UU试验	6.68	2.59	50	0	-3	7	605.7	0	9.1	7.31	458.9	39	0	0	1	1	1	9.14	13.2	501.9	43	11.67	304.45	229.45	0	203	196	0.1	0	-4.57	20.4	19.5	20.4
81	20211023BS03	1	UU试验	6.77	2.6	50	0	-3	7	608.2	0	9.1	7.38	460.8	39	0	0	1	1	1	9.23	13.2	503.8	43	11.72	305.4	230.4	0	203.6	196.6	0.1	0	-4.62	20.4	19.4	20.4
82	20211023BS03	1	UU试验	6.85	2.62	50	0	-3	7	611.6	0	9.1	7.49	463.3	39	0	0	1	1	1	9.36	13.26	506.3	43	11.77	306.65	231.65	0	204.4	197.4	0.1	0	-4.68	20.3	19.4	20.4
83	20211023BS03	1	UU试验	6.93	2.63	50	0	-3	7	615.1	0	9.1	7.56	463.9	39	0	0	1	1	1	9.45	13.26	506.9	43	11.79	306.95	231.95	0	204.6	197.6	0.1	0	-4.72	20.3	19.4	20.4
84	20211023BS03	1	UU试验	7.02	2.65	51	0	-3	7	617.6	0	9.1	7.67	465.8	39	0	0	1	1	1	9.59	13.26	509.8	44	11.59	309.4	232.9	0	206.3	199.3	0.1	0	-4.8	20.3	19.4	20.4
85	20211023BS03	1	UU试验	7.1	2.66	51	0	-3	7	620.2	0	9.1	7.75	467.7	39	0	0	1	1	1	9.69	13.26	511.7	44	11.63	310.35	233.85	0	206.9	199.9	0.1	0	-4.85	20.2	19.4	20.3
86	20211023BS03	1	UU试验	7.18	2.68	50	0	-3	7	624.5	0	9.1	7.85	471	39	0	0	1	1	1	9.81	13.32	514	43	11.95	310.5	235.5	0	207	200	0.1	0	-4.91	20.2	19.3	20.3
87	20211023BS03	1	UU试验	7.27	2.7	50	0	-3	7	627	0	9.1	7.93	470.7	39	0	0	1	1	1	9.91	13.32	513.7	43	11.95	310.35	235.35	0	206.9	199.9	0.1	0	-4.96	20.3	19.4	20.4
88	20211023BS03	1	UU试验	7.35	2.71	50	0	-3	7	630.5	0	9.1	8.04	473.3	39	0	0	1	1	1	10.05	13.32	516.3	43	12.01	311.65	236.65	0	207.8	200.8	0.1	0	-5.03	20.2	19.4	20.4
89	20211023BS03	1	UU试验	7.43	2.73	50	0	-3	7	631.3	0	9.1	8.11	473.9	39	0	0	1	1	1	10.14	13.32	516.9	43	12.02	311.95	236.95	0	208	201	0.1	0	-5.07	20.3	19.4	20.3
90	20211023BS03	1	UU试验	7.52	2.74	50	0	-3	7	634.7	0	9.1	8.22	476.5	39	0	0	1	1	1	10.28	13.39	519.5	43	12.08	313.25	238.25	0	208.8	201.8	0.09	0	-5.14	20.3	19.4	20.4
91	20211023BS03	1	UU试验	7.6	2.76	50	0	-3	7	636.4	0	9.1	8.29	475.3	39	0	0	1	1	1	10.36	13.39	518.3	43	12.05	312.65	237.65	0	208.4	201.4	0.1	0	-5.18	20.2	19.4	20.3
92	20211023BS03	1	UU试验	7.68	2.77	50	0	-3	7	640.7	0	9.1	8.4	478.5	39	0	0	1	1	1	10.5	13.39	521.5	43	12.13	314.25	239.25	0	209.5	202.5	0.09	0	-5.25	20.3	19.4	20.3
93	20211023BS03	1	UU试验	7.77	2.79	50	0	-3	7	642.4	0	9.1	8.47	479.8	39	0	0	1	1	1	10.59	13.45	522.8	43	12.16	314.9	239.9	0	209.9	202.9	0.09	0	-5.3	20.2	19.4	20.3
94	20211023BS03	1	UU试验	7.85	2.8	50	0	-3	7	646.7	0	9.1	8.58	480.8	39	0	0	1	1	1	10.73	13.45	523.8	43	12.18	315.4	240.4	0	210.3	203.3	0.09	0	-5.37	20.2	19.4	20.3
95	20211023BS03	1	UU试验	7.93	2.82	50	0	-3	7	648.4	0	9.1	8.66	482.1	39	0	0	1	1	1	10.82	13.45	525.1	43	12.21	316.05	241.05	0	210.7	203.7	0.09	0	-5.41	20.2	19.4	20.3
96	20211023BS03	1	UU试验	8.02	2.83	50	0	-3	7	650.1	0	9.1	8.76	483.3	39	0	0	1	1	1	10.95	13.45	526.3	43	12.24	316.65	241.65	0	211.1	204.1	0.09	0	-5.47	20.2	19.4	20.3
97	20211023BS03	1	UU试验	8.1	2.85	51	0	-3	7	651.8	0	9.1	8.84	484.6	39	0	0	1	1	1	11.05	13.52	528.6	44	12.01	318.8	242.3	0	212.5	205.5	0.1	0	-5.53	20.2	19.4	20.3
98	20211023BS03	1	UU试验	8.18	2.86	51	0	-3	7	654.4	0	9.1	8.94	484	39	0	0	1	1	1	11.18	13.52	528	44	12	318.5	242	0	212.3	205.3	0.1	0	-5.59	20.2	19.4	20.3
99	20211023BS03	1	UU试验	8.27	2.88	51	0	-3	7	655.3	0	9.1	9.01	484.7	39	0	0	1	1	1	11.26	13.52	528.7	44	12.02	318.85	242.35	0	212.6	205.6	0.1	0	-5.63	20.2	19.4	20.3
100	20211023BS03	1	UU试验	8.35	2.89	51	0	-3	7	658.7	0	9.1	9.12	487.2	39	0	0	1	1	1	11.4	13.52	531.2	44	12.07	320.1	243.6	0	213.4	206.4	0.09	0	-5.7	20.2	19.4	20.3
101	20211023BS03	1	UU试验	8.43	2.9	51	0	-3	7	661.3	0	9.1	9.19	489.1	39	0	0	1	1	1	11.49	13.58	533.1	44	12.12	321.05	244.55	0	214	207	0.09	0	-5.75	20.2	19.4	20.3
102	20211023BS03	1	UU试验	8.52	2.92	50	0	-3	7	664.7	0	9.1	9.29	489.5	39	0	0	1	1	1	11.61	13.58	532.5	43	12.38	319.75	244.75	0	213.2	206.2	0.09	0	-5.81	20.2	19.4	20.3
103	20211023BS03	1	UU试验	8.6	2.93	50	0	-3	7	665.5	0	9.1	9.36	490.1	39	0	0	1	1	1	11.7	13.58	533.1	43	12.4	320.05	245.05	0	213.4	206.4	0.09	0	-5.85	20.2	19.4	20.3
104	20211023BS03	1	UU试验	8.68	2.95	50	0	-3	7	668.1	0	9.1	9.46	492	39	0	0	1	1	1	11.83	13.58	535	43	12.44	321	246	0	214	207	0.09	0	-5.92	20.2	19.4	20.3
105	20211023BS03	1	UU试验	8.77	2.96	50	0	-3	7	669.8	0	9.1	9.53	493.2	39	0	0	1	1	1	11.91	13.65	536.2	43	12.47	321.6	246.6	0	214.4	207.4	0.09	0	-5.96	20.2	19.4	20.3
106	20211023BS03	1	UU试验	8.85	2.97	50	0	-3	7	672.4	0	9.1	9.63	492.6	39	0	0	1	1	1	12.04	13.65	535.6	43	12.46	321.3	246.3	0	214.2	207.2	0.09	0	-6.02	20.2	19.4	20.3
107	20211023BS03	1	UU试验	8.93	2.99	50	0	-3	7	674.9	0	9.1	9.7	494.4	39	0	0	1	1	1	12.13	13.65	537.4	43	12.5	322.2	247.2	0	214.8	207.8	0.09	0	-6.07	20.2	19.4	20.3
108	20211023BS03	1	UU试验	9.02	3	50	0	-3	8	675.8	0	9.1	9.8	495.1	39	0	0	1	1	1	12.25	13.65	537.1	42	12.79	322.55	247.55	0	215	207	0.09	0	-6.13	20.2	19.4	20.3
109	20211023BS03	1	UU试验	9.1	3.02	50	0	-3	7	677.5	0	9.1	9.87	496.3	39	0	0	1	1	1	12.34	13.72	539.3	43	12.54	323.15	248.15	0	215.4	208.4	0.09	0	-6.17	20.2	19.4	20.3
110	20211023BS03	1	UU试验	9.18	3.03	50	0	-3	7	681.8	0	9.1	9.97	496.9	39	0	0	1	1	1	12.46	13.72	539.9	43	12.56	323.45	248.45	0	215.6	208.6	0.09	0	-6.23	20.2	19.4	20.3
111	20211023BS03	1	UU试验	9.27	3.04	51	0	-3	7	683.5	0	9.1	10.03	498.2	39	0	0	1	1	1	12.54	13.72	542.2	44	12.32	325.6	249.1	0	217.1	210.1	0.09	0	-6.27	20.2	19.4	20.3
112	20211023BS03	1	UU试验	9.35	3.06	51	0	-3	7	686.1	0	9.1	10.13	500.1	39	0	0	1	1	1	12.66	13.72	544.1	44	12.37	326.55	250.05	0	217.7	210.7	0.09	0	-6.33	20.2	19.4	20.3
113	20211023BS03	1	UU试验	9.43	3.07	51	0	-3	7	686.9	0	9.1	10.19	500.7	39	0	0	1	1	1	12.74	13.78	544.7	44	12.38	326.85	250.35	0	217.9	210.9	0.09	0	-6.37	20.2	19.4	20.3
114	20211023BS03	1	UU试验	9.52	3.08	51	0	-3	8	688.6	0	9.1	10.29	499.7	39	0	0	1	1	1	12.86	13.78	542.7	43	12.62	326.35	249.85	0	217.6	209.6	0.09	0	-6.43	20.2	19.4	20.3
115	20211023BS03	1	UU试验	9.6	3.1	51	0	-3	8	689.5	0	9.1	10.36	500.4	39	0	0	1	1	1	12.95	13.78	543.4	43	12.64	326.7	250.2	0	217.8	209.8	0.09	0	-6.48	20.2	19.4	20.3
116	20211023BS03	1	UU试验	9.68	3.11	50	0	-3	8	692.9	0	9.1	10.46	502.8	39	0	0	1	1	1	13.08	13.78	544.8	42	12.97	326.4	251.4	0	217.6	209.6	0.09	0	-6.54	20.2	19.4	20.3
117	20211023BS03	1	UU试验	9.77	3.13	50	0	-3	8	695.5	0	9.1	10.53	504.7	39	0	0	1	1	1	13.16	13.85	546.7	42	13.02	327.35	252.35	0	218.2	210.2	0.09	0	-6.58	20.2	19.4	20.3
118	20211023BS03	1	UU试验	9.85	3.14	50	0	-3	7	696.3	0	9.1	10.63	502.7	39	0	0	1	1	1	13.29	13.85	545.7	43	12.69	326.35	251.35	0	217.6	210.6	0.09	0	-6.65	20.2	19.4	20.3
119	20211023BS03	1	UU试验	9.93	3.15	50	0	-3	8	697.2	0	9.1	10.7	503.4	39	0	0	1	1	1	13.38	13.85	545.4	42	12.99	326.7	251.7	0	217.8	209.8	0.09	0	-6.69	20.2	19.4	20.3
120	20211023BS03	1	UU试验	10.02	3.16	50	0	-3	8	699.7	0	9.1	10.8	505.2	39	0	0	1	1	1	13.5	13.85	547.2	42	13.03	327.6	252.6	0	218.4	210.4	0.09	0	-6.75	20.2	19.4	20.3
121	20211023BS03	1	UU试验	10.1	3.18	50	0	-3	8	701.5	0	9.1	10.87	506.5	39	0	0	1	1	1	13.59	13.91	548.5	42	13.06	328.25	253.25	0	218.8	210.8	0.09	0	-6.8	20.2	19.4	20.3
122	20211023BS03	1	UU试验	10.18	3.19	51	0	-3	8	703.2	0	9.1	10.98	505.5	39	0	0	1	1	1	13.73	13.91	548.5	43	12.76	329.25	252.75	0	219.5	211.5	0.09	0	-6.87	20.2	19.4	20.3
123	20211023BS03	1	UU试验	10.27	3.2	51	0	-3	8	704	0	9.1	11.05	506.1	39	0	0	1	1	1	13.81	13.91	549.1	43	12.77	329.55	253.05	0	219.7	211.7	0.09	0	-6.91	20.2	19.4	20.3
124	20211023BS03	1	UU试验	10.35	3.22	51	0	-3	8	705.7	0	9.1	11.16	507.3	39	0	0	1	1	1	13.95	13.98	550.3	43	12.8	330.15	253.65	0	220.1	212.1	0.09	0	-6.98	20.2	19.4	20.3
125	20211023BS03	1	UU试验	10.43	3.23	51	0	-3	8	707.4	0	9.1	11.23	506	39	0	0	1	1	1	14.04	13.98	549	43	12.77	329.5	253	0	219.7	211.7	0.09	0	-7.02	20.2	19.4	20.3
126	20211023BS03	1	UU试验	10.52	3.24	51	0	-3	8	710.9	0	9.1	11.34	508.5	39	0	0	1	1	1	14.18	13.98	551.5	43	12.83	330.75	254.25	0	220.5	212.5	0.09	0	-7.09	20.2	19.4	20.3
127	20211023BS03	1	UU试验	10.6	3.26	50	0	-3	8	712.6	0	9.1	11.41	509.7	39	0	0	1	1	1	14.26	13.98	551.7	42	13.14	329.85	254.85	0	219.9	211.9	0.09	0	-7.13	20.2	19.4	20.3
128	20211023BS03	1	UU试验	10.68	3.27	50	0	-3	8	713.4	0	9.1	11.52	510.3	39	0	0	1	1	1	14.4	14.05	552.3	42	13.15	330.15	255.15	0	220.1	212.1	0.09	0	-7.2	20.2	19.4	20.3
129	20211023BS03	1	UU试验	10.77	3.28	50	0	-3	8	714.3	0	9.1	11.59	508.4	39	0	0	1	1	1	14.49	14.05	550.4	42	13.1	329.2	254.2	0	219.5	211.5	0.09	0	-7.25	20.2	19.4	20.3
130	20211023BS03	1	UU试验	10.85	3.29	50	0	-3	8	716.9	0	9.1	11.69	510.2	39	0	0	1	1	1	14.61	14.05	552.2	42	13.15	330.1	255.1	0	220.1	212.1	0.09	0	-7.31	20.2	19.4	20.3
131	20211023BS03	1	UU试验	10.93	3.31	50	0	-3	8	718.6	0	9.1	11.76	511.5	39	0	0	1	1	1	14.7	14.05	553.5	42	13.18	330.75	255.75	0	220.5	212.5	0.09	0	-7.35	20.2	19.4	20.3
132	20211023BS03	1	UU试验	11.02	3.32	50	0	-3	8	720.3	0	9.1	11.87	512.7	39	0	0	1	1	1	14.84	14.11	554.7	42	13.21	331.35	256.35	0	220.9	212.9	0.09	0	-7.42	20.2	19.4	20.3
133	20211023BS03	1	UU试验	11.1	3.33	51	0	-3	8	721.1	0	9.1	11.94	511.1	39	0	0	1	1	1	14.93	14.11	554.1	43	12.89	332.05	255.55	0	221.4	213.4	0.09	0	-7.47	20.2	19.4	20.3
134	20211023BS03	1	UU试验	11.18	3.34	51	0	-3	8	722.8	0	9.1	12.05	512.3	39	0	0	1	1	1	15.06	14.11	555.3	43	12.91	332.65	256.15	0	221.8	213.8	0.09	0	-7.53	20.2	19.4	20.3
135	20211023BS03	1	UU试验	11.27	3.36	51	0	-3	8	723.7	0	9.1	12.12	512.9	39	0	0	1	1	1	15.15	14.11	555.9	43	12.93	332.95	256.45	0	222	214	0.09	0	-7.58	20.2	19.4	20.3
136	20211023BS03	1	UU试验	11.35	3.37	51	0	-3	8	726.3	0	9.1	12.23	514.7	39	0	0	1	1	1	15.29	14.18	557.7	43	12.97	333.85	257.35	0	222.6	214.6	0.09	0	-7.65	20.2	19.4	20.3
137	20211023BS03	1	UU试验	11.43	3.38	51	0	-3	8	727.1	0	9.1	12.3	512.8	39	0	0	1	1	1	15.38	14.18	555.8	43	12.93	332.9	256.4	0	221.9	213.9	0.09	0	-7.69	20.2	19.4	20.3
138	20211023BS03	1	UU试验	11.52	3.39	51	0	-3	8	729.7	0	9.1	12.41	514.6	39	0	0	1	1	1	15.51	14.18	557.6	43	12.97	333.8	257.3	0	222.5	214.5	0.09	0	-7.76	20.2	19.4	20.3
139	20211023BS03	1	UU试验	11.6	3.41	51	0	-3	8	731.4	0	9.1	12.48	515.8	39	0	0	1	1	1	15.6	14.25	558.8	43	13	334.4	257.9	0	222.9	214.9	0.09	0	-7.8	20.2	19.4	20.3
140	20211023BS03	1	UU试验	11.68	3.42	51	0	-3	8	732.3	0	9.1	12.59	513.9	39	0	0	1	1	1	15.74	14.25	556.9	43	12.95	333.45	256.95	0	222.3	214.3	0.09	0	-7.87	20.2	19.4	20.3
141	20211023BS03	1	UU试验	11.77	3.43	50	0	-3	8	733.1	0	9.1	12.66	514.5	39	0	0	1	1	1	15.83	14.25	556.5	42	13.25	332.25	257.25	0	221.5	213.5	0.09	0	-7.92	20.2	19.4	20.3
142	20211023BS03	1	UU试验	11.85	3.44	50	0	-3	8	733.1	0	9.1	12.77	514.5	39	0	0	1	1	1	15.96	14.31	556.5	42	13.25	332.25	257.25	0	221.5	213.5	0.09	0	-7.98	20.2	19.4	20.3
143	20211023BS03	1	UU试验	11.93	3.45	50	0	-3	8	734	0	9.1	12.84	512.9	39	0	0	1	1	1	16.05	14.31	554.9	42	13.21	331.45	256.45	0	221	213	0.09	0	-8.03	20.2	19.4	20.3
144	20211023BS03	1	UU试验	12.02	3.47	50	0	-3	8	736.5	0	9.1	12.95	514.7	39	0	0	1	1	1	16.19	14.31	556.7	42	13.25	332.35	257.35	0	221.6	213.6	0.09	0	-8.1	20.2	19.4	20.3
145	20211023BS03	1	UU试验	12.1	3.48	50	0	-3	8	740.8	0	10.9	13.02	517.7	39	0	0	1	1	1	16.28	14.31	559.7	42	13.33	333.85	258.85	0	222.6	214.6	0.09	0	-8.14	20.2	19.4	20.3
146	20211023BS03	1	UU试验	12.18	3.49	50	0	-3	8	742.5	0	9.1	13.13	518.9	39	0	0	1	1	1	16.41	14.38	560.9	42	13.35	334.45	259.45	0	223	215	0.09	0	-8.21	20.2	19.4	20.3
147	20211023BS03	1	UU试验	12.27	3.5	50	0	-3	8	744.2	0	9.1	13.2	517.5	39	0	0	1	1	1	16.5	14.38	559.5	42	13.32	333.75	258.75	0	222.5	214.5	0.09	0	-8.25	20.2	19.4	20.3
148	20211023BS03	1	UU试验	12.35	3.51	51	0	-3	8	744.2	0	9.1	13.31	517.5	39	0	0	1	1	1	16.64	14.38	560.5	43	13.03	335.25	258.75	0	223.5	215.5	0.09	0	-8.32	20.2	19.4	20.3
149	20211023BS03	1	UU试验	12.43	3.53	51	0	-3	8	745.1	0	10.9	13.38	518.2	39	0	0	1	1	1	16.73	14.38	561.2	43	13.05	335.6	259.1	0	223.7	215.7	0.09	0	-8.37	20.2	19.4	20.3
150	20211023BS03	1	UU试验	12.52	3.54	51	0	-3	8	747.7	0	10.9	13.49	520	39	0	0	1	1	1	16.86	14.45	563	43	13.09	336.5	260	0	224.3	216.3	0.09	0	-8.43	20.2	19.4	20.3
151	20211023BS03	1	UU试验	12.6	3.55	51	0	-3	8	749.4	0	10.9	13.56	518.6	39	0	0	1	1	1	16.95	14.45	561.6	43	13.06	335.8	259.3	0	223.9	215.9	0.09	0	-8.48	20.2	19.4	20.3
152	20211023BS03	1	UU试验	12.68	3.56	51	0	-3	8	750.2	0	9.1	13.66	519.2	39	0	0	1	1	1	17.08	14.45	562.2	43	13.07	336.1	259.6	0	224.1	216.1	0.09	0	-8.54	20.2	19.4	20.3
153	20211023BS03	1	UU试验	12.77	3.57	51	0	-3	8	751.1	0	10.9	13.73	519.8	39	0	0	1	1	1	17.16	14.51	562.8	43	13.09	336.4	259.9	0	224.3	216.3	0.09	0	-8.58	20.2	19.4	20.3
154	20211023BS03	1	UU试验	12.85	3.58	51	0	-3	9	754.5	0	9.1	13.84	520	39	0	0	1	1	1	17.3	14.51	562	42	13.38	336.5	260	0	224.3	215.3	0.09	0	-8.65	20.2	19.4	20.3
155	20211023BS03	1	UU试验	12.93	3.6	50	0	-3	8	757.1	0	9.1	13.91	521.8	39	0	0	1	1	1	17.39	14.51	563.8	42	13.42	335.9	260.9	0	223.9	215.9	0.09	0	-8.7	20.2	19.4	20.3
156	20211023BS03	1	UU试验	13.02	3.61	51	0	-3	9	758.8	0	10.9	14.01	522.9	39	0	0	1	1	1	17.51	14.58	564.9	42	13.45	337.95	261.45	0	225.3	216.3	0.09	0	-8.76	20.2	19.4	20.3
157	20211023BS03	1	UU试验	13.1	3.62	50	0	-3	8	760.5	0	9.1	14.08	521.6	39	0	0	1	1	1	17.6	14.58	563.6	42	13.42	335.8	260.8	0	223.9	215.9	0.09	0	-8.8	20.2	19.4	20.3
158	20211023BS03	1	UU试验	13.18	3.63	50	0	-3	8	762.2	0	10.9	14.18	522.8	39	0	0	1	1	1	17.73	14.58	564.8	42	13.45	336.4	261.4	0	224.3	216.3	0.09	0	-8.87	20.2	19.4	20.3
159	20211023BS03	1	UU试验	13.27	3.64	50	0	-3	8	763.9	0	10.9	14.25	523.9	39	0	0	1	1	1	17.81	14.58	565.9	42	13.47	336.95	261.95	0	224.6	216.6	0.09	0	-8.91	20.2	19.4	20.3
160	20211023BS03	1	UU试验	13.35	3.65	50	0	-3	8	764.8	0	10.9	14.36	524.6	39	0	0	1	1	1	17.95	14.65	566.6	42	13.49	337.3	262.3	0	224.9	216.9	0.09	0	-8.98	20.2	19.4	20.3
161	20211023BS03	1	UU试验	13.43	3.67	51	0	-3	8	766.5	0	10.9	14.43	523.2	39	0	0	1	1	1	18.04	14.65	566.2	43	13.17	338.1	261.6	0	225.4	217.4	0.09	0	-9.02	20.2	19.4	20.3
162	20211023BS03	1	UU试验	13.52	3.68	51	0	-3	8	767.3	0	9.1	14.52	523.8	39	0	0	1	1	1	18.15	14.65	566.8	43	13.18	338.4	261.9	0	225.6	217.6	0.09	0	-9.07	20.2	19.4	20.3
163	20211023BS03	1	UU试验	13.6	3.69	51	0	-3	8	769	0	10.9	14.59	524.9	39	0	0	1	1	1	18.24	14.65	567.9	43	13.21	338.95	262.45	0	226	218	0.09	0	-9.12	20.2	19.4	20.3
164	20211023BS03	1	UU试验	13.68	3.7	51	0	-3	9	769.9	0	10.9	14.7	525.5	39	0	0	1	1	1	18.38	14.72	567.5	42	13.51	339.25	262.75	0	226.2	217.2	0.09	0	-9.19	20.2	19.4	20.3
165	20211023BS03	1	UU试验	13.77	3.71	51	0	-3	9	770.8	0	10.9	14.76	523.6	39	0	0	1	1	1	18.45	14.72	565.6	42	13.47	338.3	261.8	0	225.5	216.5	0.09	0	-9.23	20.2	19.4	20.3
166	20211023BS03	1	UU试验	13.85	3.72	51	0	-3	8	770.8	0	9.1	14.86	523.6	39	0	0	1	1	1	18.58	14.72	566.6	43	13.18	338.3	261.8	0	225.5	217.5	0.09	0	-9.29	20.2	19.4	20.3
167	20211023BS03	1	UU试验	13.93	3.73	51	0	-3	9	770.8	0	10.9	14.92	523.6	39	0	0	1	1	1	18.65	14.79	565.6	42	13.47	338.3	261.8	0	225.5	216.5	0.09	0	-9.32	20.2	19.4	20.3
168	20211023BS03	1	UU试验	14.02	3.74	51	0	-3	8	772.5	0	10.9	15.02	522.3	39	0	0	1	1	1	18.78	14.79	565.3	43	13.15	337.65	261.15	0	225.1	217.1	0.09	0	-9.39	20.2	19.4	20.3
169	20211023BS03	1	UU试验	14.1	3.75	51	0	-3	9	772.5	0	10.9	15.09	522.3	39	0	0	1	1	1	18.86	14.79	564.3	42	13.44	337.65	261.15	0	225.1	216.1	0.09	0	-9.43	20.2	19.5	20.4
170	20211023BS03	1	UU试验	14.18	3.77	51	0	-3	9	773.3	0	10.9	15.18	522.9	39	0	0	1	1	1	18.98	14.79	564.9	42	13.45	337.95	261.45	0	225.3	216.3	0.09	0	-9.49	20.2	19.5	20.3
171	20211023BS03	1	UU试验	14.27	3.78	51	0	-3	8	773.3	0	10.9	15.25	522.9	39	0	0	1	1	1	19.06	14.85	565.9	43	13.16	337.95	261.45	0	225.3	217.3	0.09	0	-9.53	20.2	19.4	20.3
172	20211023BS03	1	UU试验	14.35	3.79	51	0	-3	9	775.9	0	10.9	15.35	522.5	39	0	0	1	1	1	19.19	14.85	564.5	42	13.44	337.75	261.25	0	225.2	216.2	0.09	0	-9.6	20.2	19.5	20.3
173	20211023BS03	1	UU试验	14.43	3.8	51	0	-3	9	777.6	0	10.9	15.42	523.6	39	0	0	1	1	1	19.27	14.85	565.6	42	13.47	338.3	261.8	0	225.5	216.5	0.09	0	-9.64	20.2	19.5	20.3
174	20211023BS03	1	UU试验	14.52	3.81	51	0	-3	9	781	0	9.1	15.52	525.9	39	0	0	1	1	1	19.4	14.92	567.9	42	13.52	339.45	262.95	0	226.3	217.3	0.09	0	-9.7	20.2	19.5	20.3
175	20211023BS03	1	UU试验	14.6	3.82	51	0	-3	9	782.7	0	10.9	15.59	524.6	39	0	0	1	1	1	19.49	14.92	566.6	42	13.49	338.8	262.3	0	225.9	216.9	0.09	0	-9.74	20.2	19.5	20.3
176	20211023BS03	1	UU试验	14.68	3.83	50	0	-3	9	781.9	0	10.9	15.69	524.1	39	0	0	1	1	1	19.61	14.92	565.1	41	13.78	337.05	262.05	0	224.7	215.7	0.09	0	-9.81	20.2	19.5	20.3
177	20211023BS03	1	UU试验	14.77	3.84	51	0	-3	9	783.6	0	10.9	15.76	525.2	39	0	0	1	1	1	19.7	14.92	567.2	42	13.5	339.1	262.6	0	226.1	217.1	0.09	0	-9.85	20.2	19.5	20.3
178	20211023BS03	1	UU试验	14.85	3.85	51	0	-3	9	786.1	0	10.9	15.86	526.9	39	0	0	1	1	1	19.83	14.99	568.9	42	13.55	339.95	263.45	0	226.6	217.6	0.09	0	-9.91	20.2	19.5	20.3
179	20211023BS03	1	UU试验	14.93	3.86	51	0	-3	9	787	0	9.1	15.94	525	39	0	0	1	1	1	19.93	14.99	567	42	13.5	339	262.5	0	226	217	0.09	0	-9.97	20.2	19.5	20.3
180	20211023BS03	1	UU试验	15.02	3.88	51	0	-3	9	787.9	0	9.1	16.04	525.6	39	0	0	1	1	1	20.05	14.99	567.6	42	13.51	339.3	262.8	0	226.2	217.2	0.09	0	-10.03	20.2	19.5	20.3
181	20211023BS03	1	UU试验	15.1	3.89	51	0	-3	9	789.6	0	10.9	16.11	526.8	39	0	0	1	1	1	20.14	15.06	568.8	42	13.54	339.9	263.4	0	226.6	217.6	0.09	0	-10.07	20.2	19.5	20.3
182	20211023BS03	1	UU试验	15.18	3.9	51	0	-3	9	789.6	0	10.9	16.22	524.3	39	0	0	1	1	1	20.28	15.06	566.3	42	13.48	338.65	262.15	0	225.8	216.8	0.09	0	-10.14	20.2	19.5	20.3
183	20211023BS03	1	UU试验	15.27	3.91	51	0	-3	9	790.4	0	10.9	16.29	524.8	39	0	0	1	1	1	20.36	15.06	566.8	42	13.5	338.9	262.4	0	225.9	216.9	0.09	0	-10.18	20.2	19.5	20.3
184	20211023BS03	1	UU试验	15.35	3.92	51	0	-3	9	793	0	10.9	16.4	526.6	39	0	0	1	1	1	20.5	15.13	568.6	42	13.54	339.8	263.3	0	226.5	217.5	0.09	0	-10.25	20.2	19.5	20.3
185	20211023BS03	1	UU试验	15.43	3.93	51	0	-3	9	793.8	0	10.9	16.47	524.7	39	0	0	1	1	1	20.59	15.13	566.7	42	13.49	338.85	262.35	0	225.9	216.9	0.09	0	-10.3	20.2	19.5	20.3
186	20211023BS03	1	UU试验	15.52	3.94	51	0	-3	9	795.6	0	10.9	16.57	525.8	39	0	0	1	1	1	20.71	15.13	567.8	42	13.52	339.4	262.9	0	226.3	217.3	0.09	0	-10.36	20.2	19.5	20.3
187	20211023BS03	1	UU试验	15.6	3.95	51	0	-3	9	795.6	0	10.9	16.65	525.8	39	0	0	1	1	1	20.81	15.13	567.8	42	13.52	339.4	262.9	0	226.3	217.3	0.09	0	-10.41	20.2	19.5	20.3
188	20211023BS03	1	UU试验	15.68	3.96	51	0	-3	9	798.1	0	10.9	16.75	527.5	39	0	0	1	1	1	20.94	15.2	569.5	42	13.56	340.25	263.75	0	226.8	217.8	0.09	0	-10.47	20.2	19.5	20.3
189	20211023BS03	1	UU试验	15.77	3.97	51	0	-3	9	800.7	0	10.9	16.82	526.8	39	0	0	1	1	1	21.03	15.2	568.8	42	13.54	339.9	263.4	0	226.6	217.6	0.09	0	-10.52	20.2	19.5	20.3
190	20211023BS03	1	UU试验	15.85	3.98	51	0	-3	9	800.7	0	10.9	16.93	526.8	39	0	0	1	1	1	21.16	15.2	568.8	42	13.54	339.9	263.4	0	226.6	217.6	0.09	0	-10.58	20.2	19.5	20.3
191	20211023BS03	1	UU试验	15.93	3.99	51	0	-3	9	800.7	0	10.9	17	526.8	39	0	0	1	1	1	21.25	15.27	568.8	42	13.54	339.9	263.4	0	226.6	217.6	0.09	0	-10.63	20.2	19.5	20.3
192	20211023BS03	1	UU试验	16.02	4	51	0	-3	9	802.4	0	10.9	17.11	525.5	39	0	0	1	1	1	21.39	15.27	567.5	42	13.51	339.25	262.75	0	226.2	217.2	0.09	0	-10.7	20.2	19.5	20.3
193	20211023BS03	1	UU试验	16.1	4.01	51	0	-3	9	804.1	0	10.9	17.18	526.6	39	0	0	1	1	1	21.48	15.27	568.6	42	13.54	339.8	263.3	0	226.5	217.5	0.09	0	-10.74	20.2	19.5	20.3
194	20211023BS03	1	UU试验	16.18	4.02	51	0	-3	9	805.8	0	10.9	17.29	527.7	39	0	0	1	1	1	21.61	15.34	569.7	42	13.56	340.35	263.85	0	226.9	217.9	0.09	0	-10.81	20.2	19.5	20.3
195	20211023BS03	1	UU试验	16.27	4.03	50	0	-3	9	805.8	0	10.9	17.36	525.3	39	0	0	1	1	1	21.7	15.34	566.3	41	13.81	337.65	262.65	0	225.1	216.1	0.09	0	-10.85	20.2	19.5	20.3
196	20211023BS03	1	UU试验	16.35	4.04	51	0	-3	9	807.5	0	10.9	17.47	526.4	39	0	0	1	1	1	21.84	15.34	568.4	42	13.53	339.7	263.2	0	226.5	217.5	0.09	0	-10.92	20.2	19.5	20.3
197	20211023BS03	1	UU试验	16.43	4.05	51	0	-3	9	806.7	0	10.9	17.54	525.9	39	0	0	1	1	1	21.93	15.41	567.9	42	13.52	339.45	262.95	0	226.3	217.3	0.09	0	-10.97	20.2	19.5	20.4
198	20211023BS03	1	UU试验	16.52	4.06	51	0	-3	9	807.5	0	10.9	17.64	524	39	0	0	1	1	1	22.05	15.41	566	42	13.48	338.5	262	0	225.7	216.7	0.09	0	-11.03	20.2	19.5	20.3
199	20211023BS03	1	UU试验	16.6	4.07	51	0	-3	9	808.4	0	10.9	17.72	524.6	39	0	0	1	1	1	22.15	15.41	566.6	42	13.49	338.8	262.3	0	225.9	216.9	0.09	0	-11.07	20.2	19.5	20.4
200	20211023BS03	1	UU试验	16.68	4.08	51	0	-3	9	810.1	0	10.9	17.83	525.7	39	0	0	1	1	1	22.29	15.48	567.7	42	13.52	339.35	262.85	0	226.2	217.2	0.09	0	-11.15	20.2	19.5	20.3
201	20211023BS03	1	UU试验	16.77	4.09	51	0	-3	9	809.2	0	10.9	17.9	522.7	39	0	0	1	1	1	22.37	15.48	564.7	42	13.45	337.85	261.35	0	225.2	216.2	0.09	0	-11.19	20.2	19.5	20.4
202	20211023BS03	1	UU试验	16.85	4.1	51	0	-3	9	811	0	10.9	18.01	523.9	39	0	0	1	1	1	22.51	15.48	565.9	42	13.47	338.45	261.95	0	225.6	216.6	0.09	0	-11.26	20.2	19.5	20.4
203	20211023BS03	1	UU试验	16.93	4.12	50	0	-3	9	812.7	0	10.9	18.08	525	39	0	0	1	1	1	22.6	15.48	566	41	13.8	337.5	262.5	0	225	216	0.09	0	-11.3	20.2	19.5	20.3
204	20211023BS03	1	UU试验	17.02	4.13	50	0	-3	9	813.5	0	10.9	18.19	525.5	39	0	0	1	1	1	22.74	15.54	566.5	41	13.82	337.75	262.75	0	225.2	216.2	0.09	0	-11.37	20.2	19.5	20.3
205	20211023BS03	1	UU试验	17.1	4.14	51	0	-2	9	813.5	0	10.9	18.26	523.5	39	0	0	1	1	1	22.82	15.54	565.5	42	13.46	338.25	261.75	0	225.5	216.5	0.09	0	-11.41	20.2	19.5	20.4
206	20211023BS03	1	UU试验	17.18	4.15	51	0	-3	9	816.1	0	10.9	18.37	525.2	39	0	0	1	1	1	22.96	15.54	567.2	42	13.5	339.1	262.6	0	226.1	217.1	0.09	0	-11.48	20.2	19.5	20.3
207	20211023BS03	1	UU试验	17.27	4.16	51	0	-3	9	817.8	0	10.9	18.44	526.3	39	0	0	1	1	1	23.05	15.61	568.3	42	13.53	339.65	263.15	0	226.4	217.4	0.09	0	-11.53	20.2	19.5	20.4
208	20211023BS03	1	UU试验	17.35	4.17	51	0	-3	9	819.5	0	10.9	18.54	525	39	0	0	1	1	1	23.18	15.61	567	42	13.5	339	262.5	0	226	217	0.09	0	-11.59	20.2	19.5	20.3
209	20211023BS03	1	UU试验	17.43	4.18	51	0	-3	9	819.5	0	10.9	18.61	525	39	0	0	1	1	1	23.26	15.61	567	42	13.5	339	262.5	0	226	217	0.09	0	-11.63	20.2	19.5	20.4
210	20211023BS03	1	UU试验	17.52	4.19	51	0	-3	9	821.2	0	10.9	18.72	526.1	39	0	0	1	1	1	23.4	15.69	568.1	42	13.53	339.55	263.05	0	226.4	217.4	0.09	0	-11.7	20.2	19.5	20.4
211	20211023BS03	1	UU试验	17.6	4.2	51	0	-3	9	822.9	0	10.9	18.79	524.5	39	0	0	1	1	1	23.49	15.69	566.5	42	13.49	338.75	262.25	0	225.8	216.8	0.09	0	-11.75	20.2	19.5	20.4
212	20211023BS03	1	UU试验	17.68	4.21	51	0	-3	9	824.6	0	10.9	18.89	525.6	39	0	0	1	1	1	23.61	15.69	567.6	42	13.51	339.3	262.8	0	226.2	217.2	0.09	0	-11.81	20.2	19.5	20.4
213	20211023BS03	1	UU试验	17.77	4.22	51	0	-2	9	824.6	0	10.9	18.97	525.6	39	0	0	1	1	1	23.71	15.76	567.6	42	13.51	339.3	262.8	0	226.2	217.2	0.09	0	-11.86	20.2	19.5	20.4
214	20211023BS03	1	UU试验	17.85	4.22	51	0	-3	9	824.6	0	10.9	19.07	523.2	39	0	0	1	1	1	23.84	15.76	565.2	42	13.46	338.1	261.6	0	225.4	216.4	0.09	0	-11.92	20.2	19.5	20.4
215	20211023BS03	1	UU试验	17.93	4.23	51	0	-3	9	825.5	0	10.9	19.14	523.8	39	0	0	1	1	1	23.93	15.76	565.8	42	13.47	338.4	261.9	0	225.6	216.6	0.09	0	-11.97	20.2	19.5	20.4
216	20211023BS03	1	UU试验	18.02	4.24	51	0	-3	9	827.2	0	10.9	19.24	524.9	39	0	0	1	1	1	24.05	15.83	566.9	42	13.5	338.95	262.45	0	226	217	0.09	0	-12.03	20.2	19.5	20.4
217	20211023BS03	1	UU试验	18.1	4.25	51	0	-3	9	828.9	0	10.9	19.31	523.6	39	0	0	1	1	1	24.14	15.83	565.6	42	13.47	338.3	261.8	0	225.5	216.5	0.09	0	-12.07	20.2	19.5	20.4
218	20211023BS03	1	UU试验	18.18	4.26	51	0	-3	9	829.8	0	10.9	19.42	524.2	39	0	0	1	1	1	24.27	15.83	566.2	42	13.48	338.6	262.1	0	225.7	216.7	0.09	0	-12.14	20.2	19.5	20.4
219	20211023BS03	1	UU试验	18.27	4.27	51	0	-3	9	830.6	0	10.9	19.48	524.7	39	0	0	1	1	1	24.35	15.9	566.7	42	13.49	338.85	262.35	0	225.9	216.9	0.09	0	-12.18	20.2	19.5	20.4
220	20211023BS03	1	UU试验	18.35	4.28	51	0	-3	9	831.5	0	10.9	19.59	523	39	0	0	1	1	1	24.49	15.9	565	42	13.45	338	261.5	0	225.3	216.3	0.09	0	-12.25	20.2	19.5	20.4
221	20211023BS03	1	UU试验	18.43	4.29	51	0	-3	9	833.2	0	10.9	19.66	524	39	0	0	1	1	1	24.58	15.9	566	42	13.48	338.5	262	0	225.7	216.7	0.09	0	-12.29	20.2	19.5	20.4
222	20211023BS03	1	UU试验	18.52	4.3	50	0	-3	9	833.2	0	10.9	19.76	524	39	0	0	1	1	1	24.7	15.97	565	41	13.78	337	262	0	224.7	215.7	0.09	0	-12.35	20.2	19.5	20.4
223	20211023BS03	1	UU试验	18.6	4.31	51	0	-3	9	833.2	0	10.9	19.82	521.7	39	0	0	1	1	1	24.78	15.97	563.7	42	13.42	337.35	260.85	0	224.9	215.9	0.09	0	-12.39	20.2	19.5	20.4
224	20211023BS03	1	UU试验	18.68	4.32	51	0	-3	9	834.9	0	10.9	19.92	522.8	39	0	0	1	1	1	24.9	15.97	564.8	42	13.45	337.9	261.4	0	225.3	216.3	0.09	0	-12.45	20.2	19.5	20.3
225	20211023BS03	1	UU试验	18.77	4.33	51	0	-3	9	839.2	0	10.9	19.99	525.5	39	0	0	1	1	1	24.99	15.97	567.5	42	13.51	339.25	262.75	0	226.2	217.2	0.09	0	-12.5	20.2	19.5	20.4
226	20211023BS03	1	UU试验	18.85	4.34	51	0	-3	9	840.9	0	10.9	20.09	526.5	39	0	0	1	1	1	25.11	16.04	568.5	42	13.54	339.75	263.25	0	226.5	217.5	0.09	0	-12.56	20.2	19.5	20.4
227	20211023BS03	1	UU试验	18.93	4.35	51	0	-3	9	840	0	10.9	20.16	523.7	39	0	0	1	1	1	25.2	16.04	565.7	42	13.47	338.35	261.85	0	225.6	216.6	0.09	0	-12.6	20.2	19.5	20.4
228	20211023BS03	1	UU试验	19.02	4.36	51	0	-3	9	840	0	10.9	20.26	523.7	39	0	0	1	1	1	25.32	16.04	565.7	42	13.47	338.35	261.85	0	225.6	216.6	0.09	0	-12.66	20.2	19.5	20.4
229	20211023BS03	1	UU试验	19.1	4.37	50	0	-3	9	840.9	0	10.9	20.32	524.3	39	0	0	1	1	1	25.4	16.11	565.3	41	13.79	337.15	262.15	0	224.8	215.8	0.09	0	-12.7	20.2	19.5	20.4
230	20211023BS03	1	UU试验	19.18	4.38	51	0	-3	9	841.8	0	10.9	20.42	522.5	39	0	0	1	1	1	25.52	16.11	564.5	42	13.44	337.75	261.25	0	225.2	216.2	0.09	0	-12.76	20.2	19.5	20.4
231	20211023BS03	1	UU试验	19.27	4.39	51	0	-3	9	843.5	0	10.9	20.49	523.6	39	0	0	1	1	1	25.61	16.11	565.6	42	13.47	338.3	261.8	0	225.5	216.5	0.09	0	-12.81	20.2	19.5	20.4
232	20211023BS03	1	UU试验	19.35	4.4	51	0	-3	9	844.3	0	10.9	20.59	524.1	39	0	0	1	1	1	25.74	16.18	566.1	42	13.48	338.55	262.05	0	225.7	216.7	0.09	0	-12.87	20.2	19.5	20.4
233	20211023BS03	1	UU试验	19.43	4.41	51	0	-3	9	844.3	0	10.9	20.66	521.8	39	0	0	1	1	1	25.83	16.18	563.8	42	13.42	337.4	260.9	0	224.9	215.9	0.09	0	-12.92	20.2	19.5	20.4
234	20211023BS03	1	UU试验	19.52	4.42	51	0	-3	9	845.2	0	10.9	20.76	522.4	39	0	0	1	1	1	25.95	16.18	564.4	42	13.44	337.7	261.2	0	225.1	216.1	0.09	0	-12.98	20.2	19.5	20.4
235	20211023BS03	1	UU试验	19.6	4.43	51	0	-3	9	845.2	0	10.9	20.83	522.4	39	0	0	1	1	1	26.04	16.25	564.4	42	13.44	337.7	261.2	0	225.1	216.1	0.09	0	-13.02	20.2	19.5	20.4
236	20211023BS03	1	UU试验	19.68	4.44	51	0	-3	9	846.9	0	10.9	20.94	521.2	39	0	0	1	1	1	26.18	16.25	563.2	42	13.41	337.1	260.6	0	224.7	215.7	0.09	0	-13.09	20.2	19.5	20.4
237	20211023BS03	1	UU试验	19.77	4.45	51	0	-3	9	846.9	0	10.9	21.01	521.2	39	0	0	1	1	1	26.26	16.25	563.2	42	13.41	337.1	260.6	0	224.7	215.7	0.09	0	-13.13	20.2	19.5	20.4
238	20211023BS03	1	UU试验	19.85	4.46	50	0	-3	9	847.7	0	10.9	21.13	521.7	39	0	0	1	1	1	26.41	16.32	562.7	41	13.72	335.85	260.85	0	223.9	214.9	0.09	0	-13.21	20.2	19.5	20.4
239	20211023BS03	1	UU试验	19.93	4.46	51	0	-3	9	848.6	0	10.9	21.2	520	39	0	0	1	1	1	26.5	16.32	562	42	13.38	336.5	260	0	224.3	215.3	0.09	0	-13.25	20.2	19.5	20.4
240	20211023BS03	1	UU试验	20.02	4.47	51	0	-3	9	849.5	0	10.9	21.31	520.5	39	0	0	1	1	1	26.64	16.39	562.5	42	13.39	336.75	260.25	0	224.5	215.5	0.09	0	-13.32	20.2	19.5	20.4
241	20211023BS03	1	UU试验	20.1	4.48	51	0	-3	9	847.7	0	10.9	21.38	517.2	39	0	0	1	1	1	26.73	16.39	559.2	42	13.31	335.1	258.6	0	223.4	214.4	0.09	0	-13.37	20.2	19.5	20.4
242	20211023BS03	1	UU试验	20.18	4.49	51	0	-3	9	848.6	0	10.9	21.48	517.8	39	0	0	1	1	1	26.85	16.39	559.8	42	13.33	335.4	258.9	0	223.6	214.6	0.09	0	-13.43	20.2	19.5	20.4
243	20211023BS03	1	UU试验	20.27	4.5	51	0	-3	9	849.5	0	10.9	21.55	518.3	39	0	0	1	1	1	26.94	16.39	560.3	42	13.34	335.65	259.15	0	223.8	214.8	0.09	0	-13.47	20.2	19.5	20.4
244	20211023BS03	1	UU试验	20.35	4.51	51	0	-3	9	851.2	0	10.9	21.66	519.3	39	0	0	1	1	1	27.08	16.47	561.3	42	13.36	336.15	259.65	0	224.1	215.1	0.09	0	-13.54	20.2	19.5	20.4
245	20211023BS03	1	UU试验	20.43	4.52	51	0	-3	9	852	0	10.9	21.73	517.3	39	0	0	1	1	1	27.16	16.47	559.3	42	13.32	335.15	258.65	0	223.4	214.4	0.09	0	-13.58	20.2	19.5	20.4
246	20211023BS03	1	UU试验	20.52	4.53	52	0	-3	9	854.6	0	10.9	21.83	518.9	39	0	0	1	1	1	27.29	16.54	561.9	43	13.07	337.45	259.45	0	225	216	0.09	0	-13.65	20.2	19.5	20.4
247	20211023BS03	1	UU试验	20.6	4.54	51	0	-2	9	854.6	0	10.9	21.91	516.7	39	0	0	1	1	1	27.39	16.54	558.7	42	13.3	334.85	258.35	0	223.2	214.2	0.09	0	-13.7	20.2	19.5	20.4
248	20211023BS03	1	UU试验	20.68	4.55	51	0	-3	9	854.6	0	10.9	22.01	516.7	39	0	0	1	1	1	27.51	16.54	558.7	42	13.3	334.85	258.35	0	223.2	214.2	0.09	0	-13.76	20.2	19.5	20.4
249	20211023BS03	1	UU试验	20.77	4.56	51	0	-3	9	855.4	0	10.9	22.08	517.2	39	0	0	1	1	1	27.6	16.61	559.2	42	13.31	335.1	258.6	0	223.4	214.4	0.09	0	-13.8	20.2	19.5	20.4
250	20211023BS03	1	UU试验	20.85	4.57	51	0	-3	9	856.3	0	10.9	22.19	515.5	39	0	0	1	1	1	27.74	16.61	557.5	42	13.27	334.25	257.75	0	222.8	213.8	0.09	0	-13.87	20.2	19.5	20.4
251	20211023BS03	1	UU试验	20.93	4.58	51	0	-3	9	856.3	0	10.9	22.26	515.5	39	0	0	1	1	1	27.82	16.61	557.5	42	13.27	334.25	257.75	0	222.8	213.8	0.09	0	-13.91	20.2	19.5	20.4
252	20211023BS03	1	UU试验	21.02	4.58	51	0	-3	9	856.3	0	10.9	22.37	515.5	39	0	0	1	1	1	27.96	16.68	557.5	42	13.27	334.25	257.75	0	222.8	213.8	0.09	0	-13.98	20.2	19.5	20.4
253	20211023BS03	1	UU试验	21.1	4.59	51	0	-3	9	858	0	10.9	22.45	514.4	39	0	0	1	1	1	28.06	16.68	556.4	42	13.25	333.7	257.2	0	222.5	213.5	0.09	0	-14.03	20.2	19.5	20.4
254	20211023BS03	1	UU试验	21.18	4.6	51	0	-3	9	858.9	0	10.9	22.55	514.9	39	0	0	1	1	1	28.19	16.68	556.9	42	13.26	333.95	257.45	0	222.6	213.6	0.09	0	-14.1	20.2	19.5	20.4
255	20211023BS03	1	UU试验	21.27	4.61	52	0	-3	9	858.9	0	10.9	22.62	514.9	39	0	0	1	1	1	28.27	16.76	557.9	43	12.97	335.45	257.45	0	223.6	214.6	0.09	0	-14.14	20.2	19.5	20.4
256	20211023BS03	1	UU试验	21.35	4.62	51	0	-3	9	860.6	0	10.9	22.73	513.5	39	0	0	1	1	1	28.41	16.76	555.5	42	13.23	333.25	256.75	0	222.2	213.2	0.09	0	-14.21	20.2	19.5	20.4
257	20211023BS03	1	UU试验	21.43	4.63	51	0	-3	10	861.4	0	10.9	22.8	514	39	0	0	1	1	1	28.5	16.76	555	41	13.54	333.5	257	0	222.3	212.3	0.09	0	-14.25	20.2	19.5	20.4
258	20211023BS03	1	UU试验	21.52	4.64	51	0	-3	9	860.6	0	10.9	22.91	513.5	39	0	0	1	1	1	28.64	16.83	555.5	42	13.23	333.25	256.75	0	222.2	213.2	0.09	0	-14.32	20.2	19.5	20.4
259	20211023BS03	1	UU试验	21.6	4.65	51	0	-3	9	861.4	0	10.9	22.98	511.8	39	0	0	1	1	1	28.73	16.83	553.8	42	13.19	332.4	255.9	0	221.6	212.6	0.09	0	-14.37	20.2	19.5	20.4
260	20211023BS03	1	UU试验	21.68	4.66	51	0	-3	9	864	0	10.9	23.08	513.4	39	0	0	1	1	1	28.85	16.9	555.4	42	13.22	333.2	256.7	0	222.1	213.1	0.09	0	-14.43	20.2	19.5	20.4
261	20211023BS03	1	UU试验	21.77	4.67	51	0	-3	9	865.7	0	10.9	23.16	512.2	39	0	0	1	1	1	28.95	16.9	554.2	42	13.2	332.6	256.1	0	221.7	212.7	0.09	0	-14.48	20.2	19.5	20.4
262	20211023BS03	1	UU试验	21.85	4.67	51	0	-3	9	868.3	0	10.9	23.27	513.8	39	0	0	1	1	1	29.09	16.9	555.8	42	13.23	333.4	256.9	0	222.3	213.3	0.09	0	-14.55	20.2	19.5	20.4
263	20211023BS03	1	UU试验	21.93	4.68	51	0	-3	9	868.3	0	10.9	23.34	513.8	39	0	0	1	1	1	29.18	16.97	555.8	42	13.23	333.4	256.9	0	222.3	213.3	0.09	0	-14.59	20.2	19.5	20.4
264	20211023BS03	1	UU试验	22.02	4.69	51	0	-3	9	870	0	10.9	23.44	512.7	39	0	0	1	1	1	29.3	16.97	554.7	42	13.21	332.85	256.35	0	221.9	212.9	0.09	0	-14.65	20.2	19.5	20.4
265	20211023BS03	1	UU试验	22.1	4.7	51	0	-3	9	870	0	10.9	23.52	512.7	39	0	0	1	1	1	29.4	16.97	554.7	42	13.21	332.85	256.35	0	221.9	212.9	0.09	0	-14.7	20.2	19.5	20.4
266	20211023BS03	1	UU试验	22.18	4.71	51	0	-3	9	870.8	0	10.9	23.62	513.1	39	0	0	1	1	1	29.53	17.05	555.1	42	13.22	333.05	256.55	0	222	213	0.09	0	-14.77	20.2	19.5	20.4
267	20211023BS03	1	UU试验	22.27	4.72	51	0	-3	9	872.5	0	10.9	23.69	511.7	39	0	0	1	1	1	29.61	17.05	553.7	42	13.18	332.35	255.85	0	221.6	212.6	0.09	0	-14.81	20.2	19.5	20.4
268	20211023BS03	1	UU试验	22.35	4.73	51	0	-3	9	872.5	0	10.9	23.8	511.7	39	0	0	1	1	1	29.75	17.12	553.7	42	13.18	332.35	255.85	0	221.6	212.6	0.09	0	-14.88	20.2	19.5	20.4
269	20211023BS03	1	UU试验	22.43	4.74	51	0	-3	9	872.5	0	10.9	23.87	509.6	39	0	0	1	1	1	29.84	17.12	551.6	42	13.13	331.3	254.8	0	220.9	211.9	0.09	0	-14.92	20.2	19.5	20.4
270	20211023BS03	1	UU试验	22.52	4.75	51	0	-3	9	873.4	0	10.9	23.97	510.2	39	0	0	1	1	1	29.96	17.12	552.2	42	13.15	331.6	255.1	0	221.1	212.1	0.09	0	-14.98	20.2	19.5	20.4
271	20211023BS03	1	UU试验	22.6	4.75	51	0	-3	9	874.3	0	10.9	24.04	510.7	39	0	0	1	1	1	30.05	17.12	552.7	42	13.16	331.85	255.35	0	221.2	212.2	0.09	0	-15.03	20.2	19.5	20.4
272	20211023BS03	1	UU试验	22.68	4.76	51	0	-3	9	876	0	10.9	24.15	511.7	39	0	0	1	1	1	30.19	17.19	553.7	42	13.18	332.35	255.85	0	221.6	212.6	0.09	0	-15.1	20.2	19.5	20.4
273	20211023BS03	1	UU试验	22.77	4.77	52	0	-2	9	877.7	0	10.9	24.21	510.6	39	0	0	1	1	1	30.26	17.19	553.6	43	12.87	333.3	255.3	0	222.2	213.2	0.09	0	-15.13	20.2	19.5	20.4
274	20211023BS03	1	UU试验	22.85	4.78	52	0	-2	9	878.5	0	10.9	24.32	511.1	39	0	0	1	1	1	30.4	17.27	554.1	43	12.89	333.55	255.55	0	222.4	213.4	0.09	0	-15.2	20.2	19.5	20.4
275	20211023BS03	1	UU试验	22.93	4.79	50	0	-3	9	879.4	0	10.9	24.39	509.2	39	0	0	1	1	1	30.49	17.27	550.2	41	13.42	329.6	254.6	0	219.7	210.7	0.09	0	-15.25	20.2	19.5	20.4
276	20211023BS03	1	UU试验	23.02	4.8	51	0	-3	9	880.2	0	10.9	24.49	509.7	39	0	0	1	1	1	30.61	17.27	551.7	42	13.14	331.35	254.85	0	220.9	211.9	0.09	0	-15.31	20.2	19.5	20.4
277	20211023BS03	1	UU试验	23.1	4.81	51	0	-3	9	881.1	0	10.9	24.55	510.2	39	0	0	1	1	1	30.69	17.34	552.2	42	13.15	331.6	255.1	0	221.1	212.1	0.09	0	-15.35	20.2	19.5	20.4
278	20211023BS03	1	UU试验	23.18	4.81	51	0	-3	9	882	0	10.9	24.66	508.7	39	0	0	1	1	1	30.83	17.34	550.7	42	13.11	330.85	254.35	0	220.6	211.6	0.09	0	-15.42	20.2	19.5	20.4
279	20211023BS03	1	UU试验	23.27	4.82	51	0	-3	9	882	0	10.9	24.73	508.7	39	0	0	1	1	1	30.91	17.34	550.7	42	13.11	330.85	254.35	0	220.6	211.6	0.09	0	-15.46	20.2	19.5	20.4
280	20211023BS03	1	UU试验	23.35	4.83	51	0	-3	9	882	0	10.9	24.83	508.7	39	0	0	1	1	1	31.04	17.41	550.7	42	13.11	330.85	254.35	0	220.6	211.6	0.09	0	-15.52	20.2	19.5	20.4
281	20211023BS03	1	UU试验	23.43	4.84	52	0	-2	9	882	0	10.9	24.89	506.6	39	0	0	1	1	1	31.11	17.41	549.6	43	12.78	331.3	253.3	0	220.9	211.9	0.09	0	-15.56	20.2	19.5	20.4
282	20211023BS03	1	UU试验	23.52	4.85	52	0	-2	9	883.7	0	10.9	24.99	507.6	39	0	0	1	1	1	31.24	17.49	550.6	43	12.8	331.8	253.8	0	221.2	212.2	0.09	0	-15.62	20.2	19.5	20.4
283	20211023BS03	1	UU试验	23.6	4.86	50	0	-3	9	882.8	0	10.9	25.06	504.7	39	0	0	1	1	1	31.33	17.49	545.7	41	13.31	327.35	252.35	0	218.2	209.2	0.09	0	-15.67	20.2	19.5	20.4
