# Supplementary material for: Effect of freeze‒thaw cycles on root–Soil composite mechanical properties and slope stability
Source: PLoS One. 2024 Apr 25;19(4):e0302409. doi: 10.1371/journal.pone.0302409 (PMC11045164; doi:10.1371/journal.pone.0302409)
Supplement: S1 File — (ZIP) [file pone.0302409.s001.zip › Original data/original data/三轴/50kpa/50kpa excel表格/(D2G0,50kpa)20211018BS03_uu_1.xlsx]

## Sheet: _20211018BS03_uu_1
ID	GCID	SpecimenID	TstMode	TimeMin	Squareroot	WeiYa	wytb	FanYa1	KongYa	CR	fytb	TiBian	ZhouXWeiYi	Q1dQ3	TargetWY	TargetFY1	TargetZYLC	TargetStrainSpd	TargetSYWD	TargetZTWD	E1	TuArea	Q11	Q31	Q11cQ31	HalfQ1pQ3	HalfQ1dQ3	Saturation	HalfQ11pQ31	Q1	K0	Ev	Er	sywd	ttwd	ztwd
1	20211018BS03	1	UU试验	0	0	47	0	2	0	0	0	7.3	0	2.4	37	0	0	1	1	1	0	12	0	0	0	0	0	0	0	0	0	0	0	23.9	22	24
2	20211018BS03	1	UU试验	0.1	0.32	47	0	-3	5	4.3	0	7.3	0.03	3.6	37	0	0	1	1	1	0.04	12	45.6	42	1.09	72.3	1.8	0	48.2	43.2	0.93	0	-0.02	23.9	22	24
3	20211018BS03	1	UU试验	0.15	0.39	47	0	-3	5	7.7	0	7.3	0.06	6.4	37	0	0	1	1	1	0.08	12	48.4	42	1.15	73.7	3.2	0	49.1	44.1	0.88	0	-0.04	23.9	22	24
4	20211018BS03	1	UU试验	0.2	0.45	47	0	-3	5	22.2	0	7.3	0.13	18.5	37	0	0	1	1	1	0.16	12	60.5	42	1.44	79.75	9.25	0	53.2	48.2	0.72	0	-0.08	23.9	22	24
5	20211018BS03	1	UU试验	0.28	0.53	47	0	-3	5	26.5	0	7.3	0.2	22.1	37	0	0	1	1	1	0.25	12	64.1	42	1.53	81.55	11.05	0	54.4	49.4	0.68	0	-0.13	23.9	22	24
6	20211018BS03	1	UU试验	0.32	0.56	47	0	-3	5	29.9	0	7.3	0.26	24.9	37	0	0	1	1	1	0.33	12.06	66.9	42	1.59	82.95	12.45	0	55.3	50.3	0.65	0	-0.17	23.9	22	24
7	20211018BS03	1	UU试验	0.4	0.63	47	0	-3	5	32.5	0	7.3	0.34	26.9	37	0	0	1	1	1	0.43	12.06	68.9	42	1.64	83.95	13.45	0	56	51	0.64	0	-0.22	23.9	22.1	24
8	20211018BS03	1	UU试验	0.48	0.7	47	0	-3	5	36.8	0	7.3	0.44	30.5	37	0	0	1	1	1	0.55	12.06	72.5	42	1.73	85.75	15.25	0	57.2	52.2	0.61	0	-0.28	23.9	22	24
9	20211018BS03	1	UU试验	0.57	0.75	47	0	-3	5	40.2	0	7.3	0.51	33.3	37	0	0	1	1	1	0.64	12.06	75.3	42	1.79	87.15	16.65	0	58.1	53.1	0.59	0	-0.32	23.9	22.1	24
10	20211018BS03	1	UU试验	0.65	0.81	48	0	-3	5	47.9	0	7.3	0.61	39.7	37	0	0	1	1	1	0.76	12.06	82.7	43	1.92	91.85	19.85	0	61.2	56.2	0.55	0	-0.38	23.9	22.1	24
11	20211018BS03	1	UU试验	0.73	0.86	47	0	-3	5	59	0	7.3	0.69	48.9	37	0	0	1	1	1	0.86	12.12	90.9	42	2.16	94.95	24.45	0	63.3	58.3	0.49	0	-0.43	23.9	22.1	24
12	20211018BS03	1	UU试验	0.82	0.9	47	0	-3	5	71.9	0	7.3	0.8	59.3	37	0	0	1	1	1	1	12.12	101.3	42	2.41	100.15	29.65	0	66.8	61.8	0.44	0	-0.5	23.9	22.1	24
13	20211018BS03	1	UU试验	0.9	0.95	47	0	-3	5	67.6	0	7.3	0.87	55.8	37	0	0	1	1	1	1.09	12.12	97.8	42	2.33	98.4	27.9	0	65.6	60.6	0.46	0	-0.55	23.9	22.1	24
14	20211018BS03	1	UU试验	0.98	0.99	47	0	-3	5	65.9	0	7.3	0.99	54.4	37	0	0	1	1	1	1.24	12.12	96.4	42	2.3	97.7	27.2	0	65.1	60.1	0.46	0	-0.62	23.9	22.1	24
15	20211018BS03	1	UU试验	1.07	1.03	47	0	-3	6	70.1	0	7.3	1.08	57.8	37	0	0	1	1	1	1.35	12.19	98.8	41	2.41	99.4	28.9	0	66.3	60.3	0.45	0	-0.68	23.9	22.1	24
16	20211018BS03	1	UU试验	1.15	1.07	47	0	-3	5	100.1	0	7.3	1.18	82.1	37	0	0	1	1	1	1.48	12.19	124.1	42	2.95	111.55	41.05	0	74.4	69.4	0.36	0	-0.74	23.9	22.1	24
17	20211018BS03	1	UU试验	1.23	1.11	47	0	-3	6	112.1	0	7.3	1.24	92	37	0	0	1	1	1	1.55	12.19	133	41	3.24	116.5	46	0	77.7	71.7	0.34	0	-0.78	23.9	22.1	24
18	20211018BS03	1	UU试验	1.32	1.15	47	0	-3	6	130.9	0	7.3	1.36	107.4	37	0	0	1	1	1	1.7	12.19	148.4	41	3.62	124.2	53.7	0	82.8	76.8	0.3	0	-0.85	23.9	22.1	24
19	20211018BS03	1	UU试验	1.4	1.18	47	0	-3	7	142	0	9.1	1.44	116.5	37	0	0	1	1	1	1.8	12.25	156.5	40	3.91	128.75	58.25	0	85.8	78.8	0.29	0	-0.9	23.9	22.1	24
20	20211018BS03	1	UU试验	1.48	1.22	48	0	-3	7	160.8	0	9.1	1.56	131.3	37	0	0	1	1	1	1.95	12.25	172.3	41	4.2	137.65	65.65	0	91.8	84.8	0.27	0	-0.98	23.9	22.1	24
21	20211018BS03	1	UU试验	1.57	1.25	47	0	-3	7	172.8	0	9.1	1.64	141.1	37	0	0	1	1	1	2.05	12.25	181.1	40	4.53	141.05	70.55	0	94	87	0.25	0	-1.02	23.9	22.1	23.9
22	20211018BS03	1	UU试验	1.65	1.28	47	0	-3	7	190.8	0	9.1	1.76	155.8	37	0	0	1	1	1	2.2	12.25	195.8	40	4.9	148.4	77.9	0	98.9	91.9	0.23	0	-1.1	23.9	22.1	23.9
23	20211018BS03	1	UU试验	1.73	1.32	48	0	-3	8	201.9	0	9.1	1.85	164.8	37	0	0	1	1	1	2.31	12.31	204.8	40	5.12	154.4	82.4	0	102.9	94.9	0.23	0	-1.16	23.9	22.1	23.9
24	20211018BS03	1	UU试验	1.82	1.35	48	0	-3	8	218.1	0	9.1	1.96	177.2	37	0	0	1	1	1	2.45	12.31	217.2	40	5.43	160.6	88.6	0	107.1	99.1	0.21	0	-1.23	23.8	22.1	23.9
25	20211018BS03	1	UU试验	1.9	1.38	48	0	-3	8	230.1	0	10.9	2.04	186.9	37	0	0	1	1	1	2.55	12.31	226.9	40	5.67	165.45	93.45	0	110.3	102.3	0.2	0	-1.27	23.9	22.1	23.9
26	20211018BS03	1	UU试验	1.98	1.41	48	0	-3	9	246.4	0	10.9	2.14	200.2	37	0	0	1	1	1	2.67	12.31	239.2	39	6.13	172.1	100.1	0	114.7	105.7	0.19	0	-1.34	23.9	22.1	23.9
27	20211018BS03	1	UU试验	2.07	1.44	47	0	-3	9	258.3	0	10.9	2.21	209.8	37	0	0	1	1	1	2.76	12.37	247.8	38	6.52	175.4	104.9	0	116.9	107.9	0.18	0	-1.38	23.8	22.1	23.9
28	20211018BS03	1	UU试验	2.15	1.47	47	0	-3	9	273.7	0	10.9	2.34	221.3	37	0	0	1	1	1	2.93	12.37	259.3	38	6.82	181.15	110.65	0	120.8	111.8	0.18	0	-1.47	23.8	22.1	23.9
29	20211018BS03	1	UU试验	2.23	1.49	47	0	-3	9	284.9	0	10.9	2.4	230.3	37	0	0	1	1	1	3	12.37	268.3	38	7.06	185.65	115.15	0	123.8	114.8	0.17	0	-1.5	23.8	22.1	23.9
30	20211018BS03	1	UU试验	2.32	1.52	47	0	-3	9	294.3	0	10.9	2.48	237.9	37	0	0	1	1	1	3.1	12.37	275.9	38	7.26	189.45	118.95	0	126.3	117.3	0.16	0	-1.55	23.8	22.1	23.9
31	20211018BS03	1	UU试验	2.4	1.55	47	0	-3	10	309.7	0	10.9	2.6	250.4	37	0	0	1	1	1	3.25	12.43	287.4	37	7.77	195.7	125.2	0	130.5	120.5	0.16	0	-1.63	23.8	22.1	23.9
32	20211018BS03	1	UU试验	2.48	1.58	47	0	-3	10	319.1	0	10.9	2.68	256.7	37	0	0	1	1	1	3.35	12.43	293.7	37	7.94	198.85	128.35	0	132.6	122.6	0.15	0	-1.68	23.8	22.1	23.9
33	20211018BS03	1	UU试验	2.57	1.6	48	0	-3	10	332.8	0	12.8	2.78	267.7	37	0	0	1	1	1	3.48	12.43	305.7	38	8.04	205.85	133.85	0	137.2	127.2	0.15	0	-1.74	23.8	22.1	23.9
34	20211018BS03	1	UU试验	2.65	1.63	48	0	-3	11	341.3	0	12.8	2.85	274.6	37	0	0	1	1	1	3.56	12.43	311.6	37	8.42	209.3	137.3	0	139.5	128.5	0.15	0	-1.78	23.8	22.1	23.9
35	20211018BS03	1	UU试验	2.73	1.65	48	0	-3	11	355	0	12.8	2.97	285.6	37	0	0	1	1	1	3.71	12.43	322.6	37	8.72	214.8	142.8	0	143.2	132.2	0.14	0	-1.86	23.8	22.1	23.9
36	20211018BS03	1	UU试验	2.82	1.68	48	0	-3	11	368.7	0	12.8	3.08	296.6	37	0	0	1	1	1	3.85	12.5	333.6	37	9.02	220.3	148.3	0	146.9	135.9	0.14	0	-1.93	23.8	22.2	23.9
37	20211018BS03	1	UU试验	2.9	1.7	48	0	-3	11	375.5	0	12.8	3.16	300.4	37	0	0	1	1	1	3.95	12.5	337.4	37	9.12	222.2	150.2	0	148.1	137.1	0.14	0	-1.98	23.8	22.1	23.9
38	20211018BS03	1	UU试验	2.98	1.73	48	0	-3	11	388.4	0	12.8	3.27	310.7	37	0	0	1	1	1	4.09	12.5	347.7	37	9.4	227.35	155.35	0	151.6	140.6	0.13	0	-2.05	23.8	22.1	23.9
39	20211018BS03	1	UU试验	3.07	1.75	47	0	-3	11	396.9	0	12.8	3.34	317.5	37	0	0	1	1	1	4.18	12.5	353.5	36	9.82	229.25	158.75	0	152.8	141.8	0.13	0	-2.09	23.8	22.2	23.9
40	20211018BS03	1	UU试验	3.15	1.77	47	0	-3	11	408	0	12.8	3.44	326.4	37	0	0	1	1	1	4.3	12.56	362.4	36	10.07	233.7	163.2	0	155.8	144.8	0.13	0	-2.15	23.8	22.1	23.9
41	20211018BS03	1	UU试验	3.23	1.8	48	0	-3	12	414	0	12.8	3.52	329.6	37	0	0	1	1	1	4.4	12.56	365.6	36	10.16	236.8	164.8	0	157.9	145.9	0.13	0	-2.2	23.8	22.2	23.9
42	20211018BS03	1	UU试验	3.32	1.82	48	0	-3	12	424.3	0	12.8	3.63	337.8	37	0	0	1	1	1	4.54	12.56	373.8	36	10.38	240.9	168.9	0	160.6	148.6	0.12	0	-2.27	23.8	22.2	23.9
43	20211018BS03	1	UU试验	3.4	1.84	47	0	-3	12	432	0	12.8	3.71	343.9	37	0	0	1	1	1	4.64	12.56	378.9	35	10.83	242.45	171.95	0	161.6	149.6	0.12	0	-2.32	23.8	22.1	23.9
44	20211018BS03	1	UU试验	3.48	1.87	48	0	-3	12	440.6	0	12.8	3.82	350.8	37	0	0	1	1	1	4.78	12.62	386.8	36	10.74	247.4	175.4	0	164.9	152.9	0.12	0	-2.39	23.8	22.2	23.9
45	20211018BS03	1	UU试验	3.57	1.89	48	0	-3	12	447.4	0	14.6	3.89	354.5	37	0	0	1	1	1	4.86	12.62	390.5	36	10.85	249.25	177.25	0	166.2	154.2	0.12	0	-2.43	23.8	22.2	23.9
46	20211018BS03	1	UU试验	3.65	1.91	48	0	-3	13	457.7	0	14.6	4	362.7	37	0	0	1	1	1	5	12.62	397.7	35	11.36	253.35	181.35	0	168.9	155.9	0.12	0	-2.5	23.8	22.2	23.9
47	20211018BS03	1	UU试验	3.73	1.93	48	0	-3	13	463.6	0	14.6	4.08	367.4	37	0	0	1	1	1	5.1	12.62	402.4	35	11.5	255.7	183.7	0	170.5	157.5	0.12	0	-2.55	23.8	22.2	23.9
48	20211018BS03	1	UU试验	3.82	1.95	48	0	-3	13	473.1	0	14.6	4.19	374.9	37	0	0	1	1	1	5.24	12.69	409.9	35	11.71	259.45	187.45	0	173	160	0.11	0	-2.62	23.8	22.2	23.9
49	20211018BS03	1	UU试验	3.9	1.97	48	0	-3	13	479.9	0	14.6	4.27	378.2	37	0	0	1	1	1	5.34	12.69	413.2	35	11.81	261.1	189.1	0	174.1	161.1	0.11	0	-2.67	23.8	22.2	23.9
50	20211018BS03	1	UU试验	3.98	2	48	0	-3	13	488.5	0	14.6	4.39	384.9	37	0	0	1	1	1	5.49	12.69	419.9	35	12	264.45	192.45	0	176.3	163.3	0.11	0	-2.75	23.8	22.2	23.9
51	20211018BS03	1	UU试验	4.07	2.02	47	0	-3	13	492.7	0	14.6	4.46	388.3	37	0	0	1	1	1	5.58	12.69	422.3	34	12.42	264.65	194.15	0	176.4	163.4	0.11	0	-2.79	23.8	22.2	23.9
52	20211018BS03	1	UU试验	4.15	2.04	47	0	-3	13	500.4	0	14.6	4.57	394.3	37	0	0	1	1	1	5.71	12.75	428.3	34	12.6	267.65	197.15	0	178.4	165.4	0.11	0	-2.86	23.8	22.2	23.9
53	20211018BS03	1	UU试验	4.23	2.06	47	0	-3	13	505.6	0	14.6	4.65	396.5	37	0	0	1	1	1	5.81	12.75	430.5	34	12.66	268.75	198.25	0	179.2	166.2	0.11	0	-2.91	23.8	22.2	23.9
54	20211018BS03	1	UU试验	4.32	2.08	48	0	-3	13	512.4	0	14.6	4.75	401.9	37	0	0	1	1	1	5.94	12.75	436.9	35	12.48	272.95	200.95	0	182	169	0.11	0	-2.97	23.8	22.2	23.9
55	20211018BS03	1	UU试验	4.4	2.1	48	0	-3	14	517.5	0	14.6	4.83	405.9	37	0	0	1	1	1	6.04	12.75	439.9	34	12.94	274.95	202.95	0	183.3	169.3	0.11	0	-3.02	23.8	22.2	23.9
56	20211018BS03	1	UU试验	4.48	2.12	48	0	-3	14	524.4	0	14.6	4.94	411.3	37	0	0	1	1	1	6.18	12.81	445.3	34	13.1	277.65	205.65	0	185.1	171.1	0.1	0	-3.09	23.7	22.2	23.9
57	20211018BS03	1	UU试验	4.57	2.14	48	0	-3	14	527.8	0	14.6	5.01	412	37	0	0	1	1	1	6.26	12.81	446	34	13.12	278	206	0	185.3	171.3	0.1	0	-3.13	23.7	22.2	23.9
58	20211018BS03	1	UU试验	4.65	2.16	48	0	-3	14	535.5	0	16.4	5.12	418	37	0	0	1	1	1	6.4	12.81	452	34	13.29	281	209	0	187.3	173.3	0.1	0	-3.2	23.8	22.2	23.9
59	20211018BS03	1	UU试验	4.73	2.18	48	0	-3	14	538.9	0	16.4	5.19	420.7	37	0	0	1	1	1	6.49	12.81	454.7	34	13.37	282.35	210.35	0	188.2	174.2	0.1	0	-3.25	23.7	22.2	23.9
60	20211018BS03	1	UU试验	4.82	2.19	48	0	-3	14	544.1	0	16.4	5.29	424.7	37	0	0	1	1	1	6.61	12.88	458.7	34	13.49	284.35	212.35	0	189.6	175.6	0.1	0	-3.31	23.7	22.2	23.8
61	20211018BS03	1	UU试验	4.9	2.21	48	0	-3	14	548.3	0	16.4	5.36	425.7	37	0	0	1	1	1	6.7	12.88	459.7	34	13.52	284.85	212.85	0	189.9	175.9	0.1	0	-3.35	23.7	22.2	23.8
62	20211018BS03	1	UU试验	5	2.24	49	0	-3	14	553.5	0	16.4	5.47	429.7	37	0	0	1	1	1	6.84	12.88	464.7	35	13.28	288.35	214.85	0	192.2	178.2	0.1	0	-3.42	23.7	22.2	23.8
63	20211018BS03	1	UU试验	5.07	2.25	48	0	-3	14	556	0	16.4	5.54	431.7	37	0	0	1	1	1	6.93	12.88	465.7	34	13.7	287.85	215.85	0	191.9	177.9	0.1	0	-3.47	23.7	22.2	23.8
64	20211018BS03	1	UU试验	5.15	2.27	48	0	-3	14	560.3	0	16.4	5.6	435	37	0	0	1	1	1	7	12.88	469	34	13.79	289.5	217.5	0	193	179	0.1	0	-3.5	23.7	22.2	23.8
65	20211018BS03	1	UU试验	5.23	2.29	48	0	-3	15	565.4	0	16.4	5.7	439	37	0	0	1	1	1	7.13	12.94	472	33	14.3	291.5	219.5	0	194.3	179.3	0.1	0	-3.57	23.7	22.2	23.8
66	20211018BS03	1	UU试验	5.32	2.31	48	0	-3	15	569.7	0	16.4	5.81	440.3	37	0	0	1	1	1	7.26	12.94	473.3	33	14.34	292.15	220.15	0	194.8	179.8	0.1	0	-3.63	23.7	22.2	23.8
67	20211018BS03	1	UU试验	5.4	2.32	49	0	-3	15	572.3	0	16.4	5.88	442.3	37	0	0	1	1	1	7.35	12.94	476.3	34	14.01	294.65	221.15	0	196.4	181.4	0.1	0	-3.68	23.7	22.2	23.8
68	20211018BS03	1	UU试验	5.48	2.34	48	0	-3	15	577.4	0	16.4	5.98	446.2	37	0	0	1	1	1	7.48	12.94	479.2	33	14.52	295.1	223.1	0	196.7	181.7	0.1	0	-3.74	23.7	22.2	23.8
69	20211018BS03	1	UU试验	5.57	2.36	48	0	-3	15	580	0	16.4	6.06	448.2	37	0	0	1	1	1	7.58	13	481.2	33	14.58	296.1	224.1	0	197.4	182.4	0.1	0	-3.79	23.7	22.2	23.8
70	20211018BS03	1	UU试验	5.65	2.38	48	0	-3	15	587.7	0	16.4	6.16	452.1	37	0	0	1	1	1	7.7	13	485.1	33	14.7	298.05	226.05	0	198.7	183.7	0.1	0	-3.85	23.7	22.2	23.8
71	20211018BS03	1	UU试验	5.73	2.39	48	0	-3	15	590.3	0	16.4	6.23	454.1	37	0	0	1	1	1	7.79	13	487.1	33	14.76	299.05	227.05	0	199.4	184.4	0.1	0	-3.9	23.7	22.2	23.8
72	20211018BS03	1	UU试验	5.82	2.41	48	0	-3	15	592.8	0	16.4	6.33	456	37	0	0	1	1	1	7.91	13	489	33	14.82	300	228	0	200	185	0.1	0	-3.96	23.7	22.2	23.8
73	20211018BS03	1	UU试验	5.9	2.43	48	0	-3	15	594.5	0	16.4	6.4	457.3	37	0	0	1	1	1	8	13.07	490.3	33	14.86	300.65	228.65	0	200.4	185.4	0.09	0	-4	23.7	22.2	23.8
74	20211018BS03	1	UU试验	5.98	2.45	48	0	-3	15	597.1	0	16.4	6.51	456.8	37	0	0	1	1	1	8.14	13.07	489.8	33	14.84	300.4	228.4	0	200.3	185.3	0.1	0	-4.07	23.7	22.2	23.8
75	20211018BS03	1	UU试验	6.07	2.46	49	0	-3	16	599.7	0	16.4	6.58	458.8	37	0	0	1	1	1	8.23	13.07	491.8	33	14.9	302.9	229.4	0	201.9	185.9	0.1	0	-4.12	23.7	22.2	23.8
76	20211018BS03	1	UU试验	6.15	2.48	49	0	-3	16	603.9	0	16.4	6.69	462.1	37	0	0	1	1	1	8.36	13.07	495.1	33	15	304.55	231.05	0	203	187	0.1	0	-4.18	23.7	22.2	23.8
77	20211018BS03	1	UU试验	6.23	2.5	49	0	-3	15	607.4	0	16.4	6.76	464.7	37	0	0	1	1	1	8.45	13.13	498.7	34	14.67	305.85	232.35	0	203.9	188.9	0.1	0	-4.22	23.7	22.2	23.8
78	20211018BS03	1	UU试验	6.32	2.51	49	0	-3	16	611.6	0	16.4	6.87	465.8	37	0	0	1	1	1	8.59	13.13	498.8	33	15.12	306.4	232.9	0	204.3	188.3	0.1	0	-4.3	23.7	22.2	23.8
79	20211018BS03	1	UU试验	6.4	2.53	49	0	-3	15	612.5	0	16.4	6.95	466.5	37	0	0	1	1	1	8.69	13.13	500.5	34	14.72	306.75	233.25	0	204.5	189.5	0.1	0	-4.35	23.7	22.2	23.8
80	20211018BS03	1	UU试验	6.48	2.55	48	0	-3	16	615.9	0	16.4	7.05	469.1	37	0	0	1	1	1	8.81	13.13	501.1	32	15.66	306.55	234.55	0	204.4	188.4	0.09	0	-4.41	23.7	22.2	23.8
81	20211018BS03	1	UU试验	6.57	2.56	48	0	-3	16	615.9	0	16.4	7.12	469.1	37	0	0	1	1	1	8.9	13.2	501.1	32	15.66	306.55	234.55	0	204.4	188.4	0.09	0	-4.45	23.7	22.2	23.8
82	20211018BS03	1	UU试验	6.65	2.58	48	0	-3	16	618.5	0	16.4	7.23	468.6	37	0	0	1	1	1	9.04	13.2	500.6	32	15.64	306.3	234.3	0	204.2	188.2	0.09	0	-4.52	23.7	22.2	23.8
83	20211018BS03	1	UU试验	6.73	2.59	48	0	-3	16	620.2	0	16.4	7.3	469.8	37	0	0	1	1	1	9.13	13.2	501.8	32	15.68	306.9	234.9	0	204.6	188.6	0.09	0	-4.57	23.7	22.2	23.8
84	20211018BS03	1	UU试验	6.82	2.61	48	0	-3	16	622.8	0	16.4	7.42	471.8	37	0	0	1	1	1	9.28	13.26	503.8	32	15.74	307.9	235.9	0	205.3	189.3	0.09	0	-4.64	23.7	22.2	23.8
85	20211018BS03	1	UU试验	6.9	2.63	48	0	-3	16	624.5	0	16.4	7.49	471	37	0	0	1	1	1	9.36	13.26	503	32	15.72	307.5	235.5	0	205	189	0.09	0	-4.68	23.7	22.2	23.8
86	20211018BS03	1	UU试验	6.98	2.64	49	0	-3	16	627.9	0	16.4	7.59	473.5	37	0	0	1	1	1	9.49	13.26	506.5	33	15.35	310.25	236.75	0	206.8	190.8	0.09	0	-4.75	23.7	22.2	23.8
87	20211018BS03	1	UU试验	7.07	2.66	49	0	-3	16	629.6	0	16.4	7.66	474.8	37	0	0	1	1	1	9.57	13.26	507.8	33	15.39	310.9	237.4	0	207.3	191.3	0.09	0	-4.79	23.7	22.2	23.7
88	20211018BS03	1	UU试验	7.15	2.67	49	0	-3	16	629.6	0	16.4	7.77	474.8	37	0	0	1	1	1	9.71	13.26	507.8	33	15.39	310.9	237.4	0	207.3	191.3	0.09	0	-4.86	23.7	22.2	23.7
89	20211018BS03	1	UU试验	7.23	2.69	48	0	-3	16	632.2	0	16.4	7.85	476.8	37	0	0	1	1	1	9.81	13.32	508.8	32	15.9	310.4	238.4	0	206.9	190.9	0.09	0	-4.91	23.7	22.2	23.7
90	20211018BS03	1	UU试验	7.32	2.7	48	0	-3	16	632.2	0	16.4	7.92	474.6	37	0	0	1	1	1	9.9	13.32	506.6	32	15.83	309.3	237.3	0	206.2	190.2	0.09	0	-4.95	23.7	22.2	23.7
91	20211018BS03	1	UU试验	7.4	2.72	48	0	-3	16	634.7	0	16.4	8.03	476.5	37	0	0	1	1	1	10.04	13.32	508.5	32	15.89	310.25	238.25	0	206.8	190.8	0.09	0	-5.02	23.7	22.2	23.7
92	20211018BS03	1	UU试验	7.48	2.74	48	0	-3	16	635.6	0	18.2	8.11	477.2	37	0	0	1	1	1	10.14	13.32	509.2	32	15.91	310.6	238.6	0	207.1	191.1	0.09	0	-5.07	23.7	22.2	23.7
93	20211018BS03	1	UU试验	7.57	2.75	48	0	-3	16	636.4	0	16.4	8.21	477.8	37	0	0	1	1	1	10.26	13.39	509.8	32	15.93	310.9	238.9	0	207.3	191.3	0.09	0	-5.13	23.7	22.2	23.7
94	20211018BS03	1	UU试验	7.65	2.77	48	0	-3	16	639	0	18.2	8.32	477.2	37	0	0	1	1	1	10.4	13.39	509.2	32	15.91	310.6	238.6	0	207.1	191.1	0.09	0	-5.2	23.7	22.2	23.7
95	20211018BS03	1	UU试验	7.73	2.78	48	0	-3	16	639.9	0	18.2	8.39	477.9	37	0	0	1	1	1	10.49	13.39	509.9	32	15.93	310.95	238.95	0	207.3	191.3	0.09	0	-5.25	23.7	22.2	23.7
96	20211018BS03	1	UU试验	7.82	2.8	48	0	-3	16	641.6	0	18.2	8.5	479.2	37	0	0	1	1	1	10.63	13.45	511.2	32	15.98	311.6	239.6	0	207.7	191.7	0.09	0	-5.32	23.7	22.2	23.7
97	20211018BS03	1	UU试验	7.9	2.81	49	0	-3	16	642.4	0	18.2	8.57	477.6	37	0	0	1	1	1	10.71	13.45	510.6	33	15.47	312.3	238.8	0	208.2	192.2	0.09	0	-5.36	23.7	22.2	23.7
98	20211018BS03	1	UU试验	7.98	2.83	49	0	-3	16	645	0	18.2	8.67	479.6	37	0	0	1	1	1	10.84	13.45	512.6	33	15.53	313.3	239.8	0	208.9	192.9	0.09	0	-5.42	23.7	22.2	23.7
99	20211018BS03	1	UU试验	8.07	2.84	48	0	-3	16	645	0	18.2	8.75	479.6	37	0	0	1	1	1	10.94	13.45	511.6	32	15.99	311.8	239.8	0	207.9	191.9	0.09	0	-5.47	23.7	22.2	23.7
100	20211018BS03	1	UU试验	8.15	2.85	48	0	-3	16	645.9	0	18.2	8.85	480.2	37	0	0	1	1	1	11.06	13.52	512.2	32	16.01	312.1	240.1	0	208.1	192.1	0.09	0	-5.53	23.7	22.2	23.7
101	20211018BS03	1	UU试验	8.23	2.87	48	0	-3	16	645.9	0	18.2	8.93	477.7	37	0	0	1	1	1	11.16	13.52	509.7	32	15.93	310.85	238.85	0	207.2	191.2	0.09	0	-5.58	23.7	22.2	23.7
102	20211018BS03	1	UU试验	8.32	2.88	49	0	-3	17	648.4	0	18.2	9.03	479.6	37	0	0	1	1	1	11.29	13.52	511.6	32	15.99	313.3	239.8	0	208.9	191.9	0.09	0	-5.64	23.7	22.2	23.7
103	20211018BS03	1	UU试验	8.4	2.9	48	0	-3	16	650.1	0	18.2	9.11	480.8	37	0	0	1	1	1	11.39	13.52	512.8	32	16.02	312.4	240.4	0	208.3	192.3	0.09	0	-5.7	23.6	22.2	23.7
104	20211018BS03	1	UU试验	8.48	2.91	49	0	-3	16	653.6	0	18.2	9.22	483.4	37	0	0	1	1	1	11.53	13.58	516.4	33	15.65	315.2	241.7	0	210.1	194.1	0.09	0	-5.77	23.6	22.2	23.7
105	20211018BS03	1	UU试验	8.57	2.93	49	0	-3	16	654.4	0	18.2	9.28	481.9	37	0	0	1	1	1	11.6	13.58	514.9	33	15.6	314.45	240.95	0	209.6	193.6	0.09	0	-5.8	23.6	22.2	23.7
106	20211018BS03	1	UU试验	8.65	2.94	49	0	-3	16	657	0	18.2	9.39	483.8	37	0	0	1	1	1	11.74	13.58	516.8	33	15.66	315.4	241.9	0	210.3	194.3	0.09	0	-5.87	23.6	22.2	23.7
107	20211018BS03	1	UU试验	8.73	2.96	49	0	-3	16	657.8	0	18.2	9.46	484.4	37	0	0	1	1	1	11.83	13.58	517.4	33	15.68	315.7	242.2	0	210.5	194.5	0.09	0	-5.92	23.6	22.2	23.7
108	20211018BS03	1	UU试验	8.82	2.97	49	0	-3	16	659.5	0	18.2	9.57	485.6	37	0	0	1	1	1	11.96	13.65	518.6	33	15.72	316.3	242.8	0	210.9	194.9	0.09	0	-5.98	23.6	22.2	23.7
109	20211018BS03	1	UU试验	8.9	2.98	48	0	-3	16	662.1	0	18.2	9.64	485.1	37	0	0	1	1	1	12.05	13.65	517.1	32	16.16	314.55	242.55	0	209.7	193.7	0.09	0	-6.03	23.6	22.2	23.7
110	20211018BS03	1	UU试验	8.98	3	48	0	-3	17	663	0	18.2	9.75	485.7	37	0	0	1	1	1	12.19	13.65	516.7	31	16.67	314.85	242.85	0	209.9	192.9	0.09	0	-6.1	23.6	22.2	23.7
111	20211018BS03	1	UU试验	9.07	3.01	49	0	-3	17	665.5	0	18.2	9.82	487.5	37	0	0	1	1	1	12.28	13.65	519.5	32	16.23	317.25	243.75	0	211.5	194.5	0.09	0	-6.14	23.6	22.2	23.7
112	20211018BS03	1	UU试验	9.15	3.02	49	0	-3	16	667.2	0	18.2	9.93	488.8	37	0	0	1	1	1	12.41	13.72	521.8	33	15.81	317.9	244.4	0	211.9	195.9	0.09	0	-6.21	23.6	22.2	23.7
113	20211018BS03	1	UU试验	9.23	3.04	49	0	-3	16	667.2	0	18.2	10	486.3	37	0	0	1	1	1	12.5	13.72	519.3	33	15.74	316.65	243.15	0	211.1	195.1	0.09	0	-6.25	23.6	22.2	23.6
114	20211018BS03	1	UU试验	9.32	3.05	48	0	-3	16	669	0	18.2	10.1	487.6	37	0	0	1	1	1	12.63	13.72	519.6	32	16.24	315.8	243.8	0	210.5	194.5	0.09	0	-6.32	23.6	22.2	23.6
115	20211018BS03	1	UU试验	9.4	3.07	48	0	-3	16	670.7	0	18.2	10.17	488.8	37	0	0	1	1	1	12.71	13.72	520.8	32	16.28	316.4	244.4	0	210.9	194.9	0.09	0	-6.36	23.6	22.2	23.6
116	20211018BS03	1	UU试验	9.48	3.08	48	0	-3	16	673.2	0	18.2	10.28	490.7	37	0	0	1	1	1	12.85	13.78	522.7	32	16.33	317.35	245.35	0	211.6	195.6	0.09	0	-6.43	23.6	22.2	23.6
117	20211018BS03	1	UU试验	9.57	3.09	49	0	-3	16	674.9	0	18.2	10.35	489.8	37	0	0	1	1	1	12.94	13.78	522.8	33	15.84	318.4	244.9	0	212.3	196.3	0.09	0	-6.47	23.6	22.2	23.6
118	20211018BS03	1	UU试验	9.65	3.11	48	0	-3	16	675.8	0	18.2	10.45	490.4	37	0	0	1	1	1	13.06	13.78	522.4	32	16.33	317.2	245.2	0	211.5	195.5	0.09	0	-6.53	23.6	22.2	23.6
119	20211018BS03	1	UU试验	9.73	3.12	49	0	-3	16	676.7	0	18.2	10.52	491.1	37	0	0	1	1	1	13.15	13.85	524.1	33	15.88	319.05	245.55	0	212.7	196.7	0.09	0	-6.58	23.6	22.2	23.6
120	20211018BS03	1	UU试验	9.82	3.13	49	0	-3	16	677.5	0	18.2	10.59	489.2	37	0	0	1	1	1	13.24	13.85	522.2	33	15.82	318.1	244.6	0	212.1	196.1	0.09	0	-6.62	23.6	22.2	23.6
121	20211018BS03	1	UU试验	9.9	3.15	49	0	-3	17	679.2	0	18.2	10.68	490.4	37	0	0	1	1	1	13.35	13.85	522.4	32	16.33	318.7	245.2	0	212.5	195.5	0.09	0	-6.68	23.6	22.2	23.6
122	20211018BS03	1	UU试验	9.98	3.16	49	0	-3	16	680.1	0	18.2	10.75	491	37	0	0	1	1	1	13.44	13.85	524	33	15.88	319	245.5	0	212.7	196.7	0.09	0	-6.72	23.6	22.2	23.6
123	20211018BS03	1	UU试验	10.07	3.17	49	0	-3	17	681.8	0	18.2	10.85	492.3	37	0	0	1	1	1	13.56	13.91	524.3	32	16.38	319.65	246.15	0	213.1	196.1	0.09	0	-6.78	23.6	22.2	23.6
124	20211018BS03	1	UU试验	10.15	3.19	49	0	-3	16	683.5	0	18.2	10.95	491.4	37	0	0	1	1	1	13.69	13.91	524.4	33	15.89	319.2	245.7	0	212.8	196.8	0.09	0	-6.85	23.6	22.2	23.6
125	20211018BS03	1	UU试验	10.23	3.2	49	0	-3	16	684.4	0	18.2	11.01	492	37	0	0	1	1	1	13.76	13.91	525	33	15.91	319.5	246	0	213	197	0.09	0	-6.88	23.6	22.2	23.6
126	20211018BS03	1	UU试验	10.32	3.21	50	0	-3	16	685.2	0	18.2	11.12	492.6	37	0	0	1	1	1	13.9	13.91	526.6	34	15.49	321.3	246.3	0	214.2	198.2	0.09	0	-6.95	23.6	22.2	23.6
127	20211018BS03	1	UU试验	10.4	3.22	49	0	-3	16	687.8	0	18.2	11.18	494.5	37	0	0	1	1	1	13.98	13.98	527.5	33	15.98	320.75	247.25	0	213.8	197.8	0.09	0	-6.99	23.6	22.2	23.6
128	20211018BS03	1	UU试验	10.48	3.24	49	0	-3	16	690.3	0	18.2	11.29	493.8	37	0	0	1	1	1	14.11	13.98	526.8	33	15.96	320.4	246.9	0	213.6	197.6	0.09	0	-7.06	23.6	22.2	23.6
129	20211018BS03	1	UU试验	10.57	3.25	49	0	-3	16	691.2	0	18.2	11.36	494.4	37	0	0	1	1	1	14.2	13.98	527.4	33	15.98	320.7	247.2	0	213.8	197.8	0.09	0	-7.1	23.6	22.2	23.6
130	20211018BS03	1	UU试验	10.65	3.26	49	0	-3	16	692.1	0	18.2	11.46	495.1	37	0	0	1	1	1	14.33	13.98	528.1	33	16	321.05	247.55	0	214	198	0.09	0	-7.17	23.6	22.2	23.6
131	20211018BS03	1	UU试验	10.73	3.28	49	0	-3	16	692.1	0	18.2	11.54	495.1	37	0	0	1	1	1	14.43	14.05	528.1	33	16	321.05	247.55	0	214	198	0.09	0	-7.22	23.6	22.2	23.6
132	20211018BS03	1	UU试验	10.82	3.29	49	0	-3	16	692.1	0	18.2	11.64	492.6	37	0	0	1	1	1	14.55	14.05	525.6	33	15.93	319.8	246.3	0	213.2	197.2	0.09	0	-7.28	23.6	22.2	23.6
133	20211018BS03	1	UU试验	10.9	3.3	49	0	-3	16	693.8	0	18.2	11.71	493.8	37	0	0	1	1	1	14.64	14.05	526.8	33	15.96	320.4	246.9	0	213.6	197.6	0.09	0	-7.32	23.6	22.2	23.6
134	20211018BS03	1	UU试验	10.98	3.31	49	0	-3	16	694.6	0	18.2	11.82	494.4	37	0	0	1	1	1	14.78	14.11	527.4	33	15.98	320.7	247.2	0	213.8	197.8	0.09	0	-7.39	23.6	22.2	23.6
135	20211018BS03	1	UU试验	11.07	3.33	49	0	-3	16	695.5	0	18.2	11.89	492.9	37	0	0	1	1	1	14.86	14.11	525.9	33	15.94	319.95	246.45	0	213.3	197.3	0.09	0	-7.43	23.6	22.2	23.6
136	20211018BS03	1	UU试验	11.15	3.34	49	0	-3	16	697.2	0	18.2	11.99	494.1	37	0	0	1	1	1	14.99	14.11	527.1	33	15.97	320.55	247.05	0	213.7	197.7	0.09	0	-7.5	23.6	22.2	23.6
137	20211018BS03	1	UU试验	11.23	3.35	49	0	-3	16	697.2	0	18.2	12.06	494.1	37	0	0	1	1	1	15.08	14.11	527.1	33	15.97	320.55	247.05	0	213.7	197.7	0.09	0	-7.54	23.6	22.2	23.6
138	20211018BS03	1	UU试验	11.32	3.36	49	0	-3	16	698.9	0	18.2	12.17	495.3	37	0	0	1	1	1	15.21	14.18	528.3	33	16.01	321.15	247.65	0	214.1	198.1	0.09	0	-7.61	23.6	22.2	23.6
139	20211018BS03	1	UU试验	11.4	3.38	49	0	-3	16	700.6	0	18.2	12.24	494.1	37	0	0	1	1	1	15.3	14.18	527.1	33	15.97	320.55	247.05	0	213.7	197.7	0.09	0	-7.65	23.6	22.2	23.6
140	20211018BS03	1	UU试验	11.48	3.39	49	0	-3	16	700.6	0	18.2	12.34	494.1	37	0	0	1	1	1	15.43	14.18	527.1	33	15.97	320.55	247.05	0	213.7	197.7	0.09	0	-7.72	23.6	22.2	23.6
141	20211018BS03	1	UU试验	11.57	3.4	50	0	-3	16	701.5	0	18.2	12.41	494.7	37	0	0	1	1	1	15.51	14.18	528.7	34	15.55	322.35	247.35	0	214.9	198.9	0.09	0	-7.76	23.6	22.2	23.6
142	20211018BS03	1	UU试验	11.65	3.41	49	0	-3	16	701.5	0	18.2	12.52	494.7	37	0	0	1	1	1	15.65	14.25	527.7	33	15.99	320.85	247.35	0	213.9	197.9	0.09	0	-7.83	23.6	22.2	23.6
143	20211018BS03	1	UU试验	11.73	3.43	49	0	-3	16	702.3	0	18.2	12.59	492.8	37	0	0	1	1	1	15.74	14.25	525.8	33	15.93	319.9	246.4	0	213.3	197.3	0.09	0	-7.87	23.6	22.2	23.6
144	20211018BS03	1	UU试验	11.82	3.44	50	0	-3	16	704.9	0	18.2	12.7	494.7	37	0	0	1	1	1	15.88	14.25	528.7	34	15.55	322.35	247.35	0	214.9	198.9	0.09	0	-7.94	23.6	22.2	23.6
145	20211018BS03	1	UU试验	11.9	3.45	49	0	-3	16	704	0	18.2	12.77	494	37	0	0	1	1	1	15.96	14.31	527	33	15.97	320.5	247	0	213.7	197.7	0.09	0	-7.98	23.5	22.2	23.6
146	20211018BS03	1	UU试验	11.98	3.46	48	0	-3	16	704.9	0	18.2	12.87	492.6	37	0	0	1	1	1	16.09	14.31	524.6	32	16.39	318.3	246.3	0	212.2	196.2	0.09	0	-8.05	23.5	22.2	23.6
147	20211018BS03	1	UU试验	12.07	3.47	49	0	-3	16	704.9	0	18.2	12.95	492.6	37	0	0	1	1	1	16.19	14.31	525.6	33	15.93	319.8	246.3	0	213.2	197.2	0.09	0	-8.1	23.5	22.2	23.6
148	20211018BS03	1	UU试验	12.17	3.49	49	0	-3	16	706.6	0	16.4	13.05	493.8	37	0	0	1	1	1	16.31	14.31	526.8	33	15.96	320.4	246.9	0	213.6	197.6	0.09	0	-8.16	23.5	22.2	23.6
149	20211018BS03	1	UU试验	12.23	3.5	49	0	-3	16	707.4	0	16.4	13.12	494.3	37	0	0	1	1	1	16.4	14.38	527.3	33	15.98	320.65	247.15	0	213.8	197.8	0.09	0	-8.2	23.5	22.2	23.6
150	20211018BS03	1	UU试验	12.32	3.51	50	0	-3	16	708.3	0	18.2	13.19	492.6	37	0	0	1	1	1	16.49	14.38	526.6	34	15.49	321.3	246.3	0	214.2	198.2	0.09	0	-8.24	23.5	22.2	23.6
151	20211018BS03	1	UU试验	12.4	3.52	49	0	-3	16	710	0	16.4	13.3	493.7	37	0	0	1	1	1	16.63	14.38	526.7	33	15.96	320.35	246.85	0	213.6	197.6	0.09	0	-8.32	23.5	22.2	23.6
152	20211018BS03	1	UU试验	12.48	3.53	50	0	-3	16	710	0	16.4	13.4	493.7	37	0	0	1	1	1	16.75	14.45	527.7	34	15.52	321.85	246.85	0	214.6	198.6	0.09	0	-8.38	23.5	22.2	23.6
153	20211018BS03	1	UU试验	12.57	3.54	50	0	-3	16	709.2	0	16.4	13.48	490.8	37	0	0	1	1	1	16.85	14.45	524.8	34	15.44	320.4	245.4	0	213.6	197.6	0.09	0	-8.43	23.5	22.2	23.6
154	20211018BS03	1	UU试验	12.65	3.56	50	0	-3	16	709.2	0	16.4	13.58	490.8	37	0	0	1	1	1	16.98	14.45	524.8	34	15.44	320.4	245.4	0	213.6	197.6	0.09	0	-8.49	23.5	22.2	23.6
155	20211018BS03	1	UU试验	12.73	3.57	49	0	-3	16	707.4	0	16.4	13.66	489.6	37	0	0	1	1	1	17.08	14.45	522.6	33	15.84	318.3	244.8	0	212.2	196.2	0.09	0	-8.54	23.5	22.2	23.6
156	20211018BS03	1	UU试验	12.82	3.58	50	0	-3	16	707.4	0	16.4	13.76	489.6	37	0	0	1	1	1	17.2	14.51	523.6	34	15.4	319.8	244.8	0	213.2	197.2	0.09	0	-8.6	23.5	22.2	23.6
157	20211018BS03	1	UU试验	12.9	3.59	49	0	-3	16	710	0	16.4	13.83	489.3	37	0	0	1	1	1	17.29	14.51	522.3	33	15.83	318.15	244.65	0	212.1	196.1	0.09	0	-8.65	23.5	22.2	23.6
158	20211018BS03	1	UU试验	12.98	3.6	49	0	-3	16	711.7	0	16.4	13.94	490.5	37	0	0	1	1	1	17.43	14.51	523.5	33	15.86	318.75	245.25	0	212.5	196.5	0.09	0	-8.72	23.5	22.2	23.6
159	20211018BS03	1	UU试验	13.07	3.61	49	0	-3	16	710.9	0	16.4	14.01	489.9	37	0	0	1	1	1	17.51	14.58	522.9	33	15.85	318.45	244.95	0	212.3	196.3	0.09	0	-8.76	23.5	22.2	23.6
160	20211018BS03	1	UU试验	13.15	3.63	49	0	-3	16	710.9	0	16.4	14.12	487.6	37	0	0	1	1	1	17.65	14.58	520.6	33	15.78	317.3	243.8	0	211.5	195.5	0.09	0	-8.82	23.5	22.2	23.6
161	20211018BS03	1	UU试验	13.23	3.64	50	0	-3	16	711.7	0	16.4	14.19	488.1	37	0	0	1	1	1	17.74	14.58	522.1	34	15.36	319.05	244.05	0	212.7	196.7	0.09	0	-8.87	23.5	22.2	23.5
162	20211018BS03	1	UU试验	13.32	3.65	50	0	-3	16	713.4	0	16.4	14.29	489.3	37	0	0	1	1	1	17.86	14.58	523.3	34	15.39	319.65	244.65	0	213.1	197.1	0.09	0	-8.93	23.5	22.2	23.5
163	20211018BS03	1	UU试验	13.4	3.66	50	0	-3	16	714.3	0	16.4	14.36	489.9	37	0	0	1	1	1	17.95	14.65	523.9	34	15.41	319.95	244.95	0	213.3	197.3	0.09	0	-8.98	23.5	22.2	23.5
164	20211018BS03	1	UU试验	13.48	3.67	50	0	-3	16	716	0	16.4	14.46	488.7	37	0	0	1	1	1	18.08	14.65	522.7	34	15.37	319.35	244.35	0	212.9	196.9	0.09	0	-9.04	23.5	22.2	23.5
165	20211018BS03	1	UU试验	13.57	3.68	49	0	-3	16	716	0	16.4	14.54	488.7	37	0	0	1	1	1	18.18	14.65	521.7	33	15.81	317.85	244.35	0	211.9	195.9	0.09	0	-9.09	23.5	22.2	23.6
166	20211018BS03	1	UU试验	13.65	3.69	49	0	-3	16	716	0	16.4	14.64	488.7	37	0	0	1	1	1	18.3	14.72	521.7	33	15.81	317.85	244.35	0	211.9	195.9	0.09	0	-9.15	23.5	22.2	23.5
167	20211018BS03	1	UU试验	13.73	3.71	49	0	-3	16	716.9	0	16.4	14.71	487	37	0	0	1	1	1	18.39	14.72	520	33	15.76	317	243.5	0	211.3	195.3	0.09	0	-9.2	23.5	22.2	23.5
168	20211018BS03	1	UU试验	13.82	3.72	49	0	-3	16	718.6	0	16.4	14.81	488.2	37	0	0	1	1	1	18.51	14.72	521.2	33	15.79	317.6	244.1	0	211.7	195.7	0.09	0	-9.26	23.5	22.2	23.5
169	20211018BS03	1	UU试验	13.9	3.73	49	0	-3	16	718.6	0	16.4	14.88	488.2	37	0	0	1	1	1	18.6	14.72	521.2	33	15.79	317.6	244.1	0	211.7	195.7	0.09	0	-9.3	23.5	22.2	23.5
170	20211018BS03	1	UU试验	13.98	3.74	49	0	-3	16	720.3	0	16.4	14.99	489.3	37	0	0	1	1	1	18.74	14.79	522.3	33	15.83	318.15	244.65	0	212.1	196.1	0.09	0	-9.37	23.5	22.2	23.5
171	20211018BS03	1	UU试验	14.07	3.75	50	0	-3	16	720.3	0	16.4	15.06	487	37	0	0	1	1	1	18.83	14.79	521	34	15.32	318.5	243.5	0	212.3	196.3	0.09	0	-9.41	23.5	22.2	23.5
172	20211018BS03	1	UU试验	14.15	3.76	49	0	-3	16	721.1	0	16.4	15.16	487.6	37	0	0	1	1	1	18.95	14.79	520.6	33	15.78	317.3	243.8	0	211.5	195.5	0.09	0	-9.48	23.5	22.2	23.5
173	20211018BS03	1	UU试验	14.23	3.77	50	0	-3	16	722	0	16.4	15.23	488.2	37	0	0	1	1	1	19.04	14.85	522.2	34	15.36	319.1	244.1	0	212.7	196.7	0.09	0	-9.52	23.5	22.2	23.5
174	20211018BS03	1	UU试验	14.32	3.78	50	0	-3	16	722.8	0	16.4	15.33	486.7	37	0	0	1	1	1	19.16	14.85	520.7	34	15.31	318.35	243.35	0	212.2	196.2	0.09	0	-9.58	23.5	22.2	23.5
175	20211018BS03	1	UU试验	14.4	3.79	49	0	-3	16	723.7	0	16.4	15.39	487.3	37	0	0	1	1	1	19.24	14.85	520.3	33	15.77	317.15	243.65	0	211.4	195.4	0.09	0	-9.62	23.5	22.2	23.5
176	20211018BS03	1	UU试验	14.48	3.81	50	0	-3	16	725.4	0	16.4	15.5	488.5	37	0	0	1	1	1	19.38	14.85	522.5	34	15.37	319.25	244.25	0	212.8	196.8	0.09	0	-9.69	23.5	22.2	23.5
177	20211018BS03	1	UU试验	14.57	3.82	49	0	-3	15	725.4	0	16.4	15.56	488.5	37	0	0	1	1	1	19.45	14.92	522.5	34	15.37	317.75	244.25	0	211.8	196.8	0.09	0	-9.73	23.5	22.2	23.5
178	20211018BS03	1	UU试验	14.65	3.83	49	0	-3	15	725.4	0	16.4	15.63	486.2	37	0	0	1	1	1	19.54	14.92	520.2	34	15.3	316.6	243.1	0	211.1	196.1	0.09	0	-9.77	23.5	22.2	23.5
179	20211018BS03	1	UU试验	14.73	3.84	49	0	-3	16	726.3	0	16.4	15.73	486.8	37	0	0	1	1	1	19.66	14.92	519.8	33	15.75	316.9	243.4	0	211.3	195.3	0.09	0	-9.83	23.5	22.2	23.5
180	20211018BS03	1	UU试验	14.83	3.85	49	0	-3	15	725.4	0	16.4	15.83	486.2	37	0	0	1	1	1	19.79	14.99	520.2	34	15.3	316.6	243.1	0	211.1	196.1	0.09	0	-9.9	23.5	22.2	23.5
181	20211018BS03	1	UU试验	14.9	3.86	49	0	-3	16	726.3	0	16.4	15.89	484.5	37	0	0	1	1	1	19.86	14.99	517.5	33	15.68	315.75	242.25	0	210.5	194.5	0.09	0	-9.93	23.5	22.2	23.5
182	20211018BS03	1	UU试验	14.98	3.87	50	0	-3	16	728.8	0	16.4	16	486.2	37	0	0	1	1	1	20	14.99	520.2	34	15.3	318.1	243.1	0	212.1	196.1	0.09	0	-10	23.5	22.2	23.5
183	20211018BS03	1	UU试验	15.07	3.88	49	0	-3	15	731.4	0	16.4	16.07	487.9	37	0	0	1	1	1	20.09	14.99	521.9	34	15.35	317.45	243.95	0	211.6	196.6	0.09	0	-10.05	23.4	22.2	23.5
184	20211018BS03	1	UU试验	15.15	3.89	50	0	-3	16	732.3	0	16.4	16.17	488.5	37	0	0	1	1	1	20.21	15.06	522.5	34	15.37	319.25	244.25	0	212.8	196.8	0.09	0	-10.11	23.4	22.2	23.5
185	20211018BS03	1	UU试验	15.23	3.9	50	0	-3	15	734.8	0	16.4	16.24	487.9	37	0	0	1	1	1	20.3	15.06	522.9	35	14.94	318.95	243.95	0	212.6	197.6	0.09	0	-10.15	23.4	22.2	23.5
186	20211018BS03	1	UU试验	15.32	3.91	50	0	-3	15	734.8	0	16.4	16.35	487.9	37	0	0	1	1	1	20.44	15.06	522.9	35	14.94	318.95	243.95	0	212.6	197.6	0.09	0	-10.22	23.4	22.2	23.5
187	20211018BS03	1	UU试验	15.4	3.92	50	0	-3	15	735.7	0	16.4	16.41	488.5	37	0	0	1	1	1	20.51	15.13	523.5	35	14.96	319.25	244.25	0	212.8	197.8	0.09	0	-10.26	23.4	22.2	23.5
188	20211018BS03	1	UU试验	15.48	3.93	49	0	-3	15	734	0	16.4	16.52	485.1	37	0	0	1	1	1	20.65	15.13	519.1	34	15.27	316.05	242.55	0	210.7	195.7	0.09	0	-10.32	23.4	22.2	23.5
189	20211018BS03	1	UU试验	15.57	3.95	49	0	-3	15	734.8	0	16.4	16.59	485.7	37	0	0	1	1	1	20.74	15.13	519.7	34	15.29	316.35	242.85	0	210.9	195.9	0.09	0	-10.37	23.4	22.2	23.5
190	20211018BS03	1	UU试验	15.65	3.96	49	0	-3	15	735.7	0	16.4	16.69	486.3	37	0	0	1	1	1	20.86	15.2	520.3	34	15.3	316.65	243.15	0	211.1	196.1	0.09	0	-10.43	23.4	22.2	23.5
191	20211018BS03	1	UU试验	15.73	3.97	49	0	-3	15	736.5	0	16.4	16.76	484.5	37	0	0	1	1	1	20.95	15.2	518.5	34	15.25	315.75	242.25	0	210.5	195.5	0.09	0	-10.48	23.4	22.2	23.5
192	20211018BS03	1	UU试验	15.82	3.98	50	0	-3	15	736.5	0	16.4	16.87	484.5	37	0	0	1	1	1	21.09	15.2	519.5	35	14.84	317.25	242.25	0	211.5	196.5	0.09	0	-10.55	23.4	22.2	23.5
193	20211018BS03	1	UU试验	15.9	3.99	50	0	-3	15	738.2	0	16.4	16.94	485.7	37	0	0	1	1	1	21.18	15.2	520.7	35	14.88	317.85	242.85	0	211.9	196.9	0.09	0	-10.59	23.4	22.2	23.5
194	20211018BS03	1	UU试验	15.98	4	50	0	-3	15	738.2	0	16.4	17.04	485.7	37	0	0	1	1	1	21.3	15.27	520.7	35	14.88	317.85	242.85	0	211.9	196.9	0.09	0	-10.65	23.4	22.2	23.5
195	20211018BS03	1	UU试验	16.07	4.01	50	0	-3	15	740	0	16.4	17.11	484.6	37	0	0	1	1	1	21.39	15.27	519.6	35	14.85	317.3	242.3	0	211.5	196.5	0.09	0	-10.7	23.4	22.2	23.5
196	20211018BS03	1	UU试验	16.15	4.02	50	0	-3	15	740.8	0	16.4	17.22	485.1	37	0	0	1	1	1	21.53	15.27	520.1	35	14.86	317.55	242.55	0	211.7	196.7	0.09	0	-10.77	23.4	22.2	23.5
197	20211018BS03	1	UU试验	16.23	4.03	50	0	-3	15	740	0	14.6	17.29	484.6	37	0	0	1	1	1	21.61	15.34	519.6	35	14.85	317.3	242.3	0	211.5	196.5	0.09	0	-10.81	23.4	22.2	23.5
198	20211018BS03	1	UU试验	16.32	4.04	50	0	-3	15	740.8	0	14.6	17.39	482.9	37	0	0	1	1	1	21.74	15.34	517.9	35	14.8	316.45	241.45	0	211	196	0.09	0	-10.87	23.4	22.2	23.5
199	20211018BS03	1	UU试验	16.4	4.05	50	0	-3	15	741.7	0	14.6	17.46	483.5	37	0	0	1	1	1	21.83	15.34	518.5	35	14.81	316.75	241.75	0	211.2	196.2	0.09	0	-10.91	23.4	22.2	23.5
200	20211018BS03	1	UU试验	16.48	4.06	50	0	-3	15	742.5	0	14.6	17.57	484	37	0	0	1	1	1	21.96	15.41	519	35	14.83	317	242	0	211.3	196.3	0.09	0	-10.98	23.4	22.2	23.5
201	20211018BS03	1	UU试验	16.57	4.07	49	0	-3	15	741.7	0	14.6	17.64	481.3	37	0	0	1	1	1	22.05	15.41	515.3	34	15.16	314.15	240.65	0	209.4	194.4	0.09	0	-11.03	23.4	22.2	23.5
202	20211018BS03	1	UU试验	16.65	4.08	50	0	-3	15	740.8	0	14.6	17.74	480.7	37	0	0	1	1	1	22.18	15.41	515.7	35	14.73	315.35	240.35	0	210.2	195.2	0.09	0	-11.09	23.4	22.2	23.5
203	20211018BS03	1	UU试验	16.73	4.09	50	0	-3	15	741.7	0	14.6	17.82	481.3	37	0	0	1	1	1	22.28	15.48	516.3	35	14.75	315.65	240.65	0	210.4	195.4	0.09	0	-11.14	23.4	22.2	23.5
204	20211018BS03	1	UU试验	16.82	4.1	49	0	-3	14	740.8	0	14.6	17.92	478.6	37	0	0	1	1	1	22.4	15.48	513.6	35	14.67	312.8	239.3	0	208.5	194.5	0.09	0	-11.2	23.4	22.2	23.5
205	20211018BS03	1	UU试验	16.9	4.11	50	0	-3	15	742.5	0	14.6	18	479.7	37	0	0	1	1	1	22.5	15.48	514.7	35	14.71	314.85	239.85	0	209.9	194.9	0.09	0	-11.25	23.4	22.2	23.5
206	20211018BS03	1	UU试验	16.98	4.12	50	0	-3	15	744.2	0	14.6	18.1	480.7	37	0	0	1	1	1	22.63	15.54	515.7	35	14.73	315.35	240.35	0	210.2	195.2	0.09	0	-11.32	23.4	22.2	23.5
207	20211018BS03	1	UU试验	17.07	4.13	49	0	-3	14	742.5	0	14.6	18.17	477.8	37	0	0	1	1	1	22.71	15.54	512.8	35	14.65	312.4	238.9	0	208.3	194.3	0.09	0	-11.36	23.4	22.2	23.5
208	20211018BS03	1	UU试验	17.15	4.14	50	0	-3	14	744.2	0	14.6	18.24	478.9	37	0	0	1	1	1	22.8	15.54	514.9	36	14.3	314.45	239.45	0	209.6	195.6	0.09	0	-11.4	23.4	22.2	23.5
209	20211018BS03	1	UU试验	17.23	4.15	50	0	-3	14	745.1	0	14.6	18.35	479.5	37	0	0	1	1	1	22.94	15.54	515.5	36	14.32	314.75	239.75	0	209.8	195.8	0.09	0	-11.47	23.4	22.2	23.5
210	20211018BS03	1	UU试验	17.32	4.16	50	0	-3	14	745.9	0	14.6	18.46	480	37	0	0	1	1	1	23.08	15.61	516	36	14.33	315	240	0	210	196	0.09	0	-11.54	23.4	22.2	23.5
211	20211018BS03	1	UU试验	17.4	4.17	49	0	-3	14	743.4	0	14.6	18.53	476.2	37	0	0	1	1	1	23.16	15.61	511.2	35	14.61	311.6	238.1	0	207.7	193.7	0.09	0	-11.58	23.4	22.2	23.5
212	20211018BS03	1	UU试验	17.48	4.18	49	0	-3	14	742.5	0	14.6	18.63	475.7	37	0	0	1	1	1	23.29	15.61	510.7	35	14.59	311.35	237.85	0	207.6	193.6	0.09	0	-11.65	23.4	22.3	23.5
213	20211018BS03	1	UU试验	17.57	4.19	50	0	-3	14	741.7	0	14.6	18.7	475.1	37	0	0	1	1	1	23.38	15.69	511.1	36	14.2	312.55	237.55	0	208.4	194.4	0.1	0	-11.69	23.4	22.3	23.5
214	20211018BS03	1	UU试验	17.65	4.2	50	0	-2	14	742.5	0	14.6	18.81	473.2	37	0	0	1	1	1	23.51	15.69	509.2	36	14.14	311.6	236.6	0	207.7	193.7	0.1	0	-11.76	23.4	22.3	23.5
215	20211018BS03	1	UU试验	17.73	4.21	50	0	-3	14	743.4	0	16.4	18.88	473.8	37	0	0	1	1	1	23.6	15.69	509.8	36	14.16	311.9	236.9	0	207.9	193.9	0.1	0	-11.8	23.5	22.3	23.5
216	20211018BS03	1	UU试验	17.82	4.22	50	0	-3	14	744.2	0	14.6	18.99	474.3	37	0	0	1	1	1	23.74	15.76	510.3	36	14.18	312.15	237.15	0	208.1	194.1	0.1	0	-11.87	23.5	22.3	23.5
217	20211018BS03	1	UU试验	17.9	4.23	50	0	-3	14	745.1	0	14.6	19.06	472.8	37	0	0	1	1	1	23.83	15.76	508.8	36	14.13	311.4	236.4	0	207.6	193.6	0.1	0	-11.92	23.4	22.3	23.5
218	20211018BS03	1	UU试验	17.98	4.24	50	0	-3	14	744.2	0	14.6	19.16	472.2	37	0	0	1	1	1	23.95	15.76	508.2	36	14.12	311.1	236.1	0	207.4	193.4	0.1	0	-11.98	23.5	22.3	23.5
219	20211018BS03	1	UU试验	18.07	4.25	50	0	-3	14	744.2	0	14.6	19.24	472.2	37	0	0	1	1	1	24.05	15.83	508.2	36	14.12	311.1	236.1	0	207.4	193.4	0.1	0	-12.03	23.4	22.2	23.5
220	20211018BS03	1	UU试验	18.15	4.26	50	0	-3	14	746.8	0	14.6	19.34	471.8	37	0	0	1	1	1	24.18	15.83	507.8	36	14.11	310.9	235.9	0	207.3	193.3	0.1	0	-12.09	23.4	22.3	23.5
221	20211018BS03	1	UU试验	18.23	4.27	50	0	-3	14	747.7	0	14.6	19.41	472.3	37	0	0	1	1	1	24.26	15.83	508.3	36	14.12	311.15	236.15	0	207.4	193.4	0.1	0	-12.13	23.4	22.2	23.4
222	20211018BS03	1	UU试验	18.32	4.28	51	0	-2	14	750.2	0	14.6	19.51	473.9	37	0	0	1	1	1	24.39	15.9	510.9	37	13.81	313.45	236.95	0	209	195	0.1	0	-12.2	23.4	22.3	23.4
223	20211018BS03	1	UU试验	18.4	4.29	50	0	-3	13	750.2	0	14.6	19.59	471.8	37	0	0	1	1	1	24.49	15.9	508.8	37	13.75	310.9	235.9	0	207.3	194.3	0.1	0	-12.25	23.4	22.2	23.4
224	20211018BS03	1	UU试验	18.48	4.3	50	0	-3	13	750.2	0	14.6	19.69	471.8	37	0	0	1	1	1	24.61	15.9	508.8	37	13.75	310.9	235.9	0	207.3	194.3	0.1	0	-12.31	23.4	22.2	23.4
225	20211018BS03	1	UU试验	18.57	4.31	50	0	-3	13	750.2	0	14.6	19.76	471.8	37	0	0	1	1	1	24.7	15.97	508.8	37	13.75	310.9	235.9	0	207.3	194.3	0.1	0	-12.35	23.4	22.2	23.4
226	20211018BS03	1	UU试验	18.65	4.32	50	0	-2	13	750.2	0	14.6	19.86	469.8	37	0	0	1	1	1	24.83	15.97	506.8	37	13.7	309.9	234.9	0	206.6	193.6	0.1	0	-12.42	23.4	22.2	23.4
227	20211018BS03	1	UU试验	18.73	4.33	50	0	-3	13	750.2	0	14.6	19.94	469.8	37	0	0	1	1	1	24.93	15.97	506.8	37	13.7	309.9	234.9	0	206.6	193.6	0.1	0	-12.47	23.4	22.2	23.4
228	20211018BS03	1	UU试验	18.82	4.34	49	0	-3	13	749.4	0	14.6	20.04	469.3	37	0	0	1	1	1	25.05	16.04	505.3	36	14.04	308.15	234.65	0	205.4	192.4	0.09	0	-12.53	23.4	22.2	23.4
229	20211018BS03	1	UU试验	18.9	4.35	50	0	-2	13	749.4	0	14.6	20.1	467.2	37	0	0	1	1	1	25.13	16.04	504.2	37	13.63	308.6	233.6	0	205.7	192.7	0.1	0	-12.57	23.4	22.2	23.4
230	20211018BS03	1	UU试验	18.98	4.36	50	0	-3	13	751.1	0	14.6	20.21	468.3	37	0	0	1	1	1	25.26	16.04	505.3	37	13.66	309.15	234.15	0	206.1	193.1	0.1	0	-12.63	23.4	22.2	23.4
231	20211018BS03	1	UU试验	19.07	4.37	50	0	-3	13	751.1	0	14.6	20.27	468.3	37	0	0	1	1	1	25.34	16.11	505.3	37	13.66	309.15	234.15	0	206.1	193.1	0.1	0	-12.67	23.4	22.2	23.4
232	20211018BS03	1	UU试验	19.15	4.38	50	0	-3	13	752.8	0	14.6	20.37	467.3	37	0	0	1	1	1	25.46	16.11	504.3	37	13.63	308.65	233.65	0	205.8	192.8	0.1	0	-12.73	23.4	22.2	23.4
233	20211018BS03	1	UU试验	19.23	4.39	50	0	-3	13	752.8	0	12.8	20.44	467.3	37	0	0	1	1	1	25.55	16.11	504.3	37	13.63	308.65	233.65	0	205.8	192.8	0.1	0	-12.78	23.3	22.2	23.4
234	20211018BS03	1	UU试验	19.32	4.4	50	0	-3	13	753.6	0	12.8	20.55	467.8	37	0	0	1	1	1	25.69	16.18	504.8	37	13.64	308.9	233.9	0	205.9	192.9	0.1	0	-12.85	23.3	22.2	23.4
235	20211018BS03	1	UU试验	19.4	4.4	50	0	-3	13	754.5	0	12.8	20.61	466.3	37	0	0	1	1	1	25.76	16.18	503.3	37	13.6	308.15	233.15	0	205.4	192.4	0.1	0	-12.88	23.3	22.2	23.4
236	20211018BS03	1	UU试验	19.48	4.41	50	0	-3	13	755.4	0	12.8	20.71	466.9	37	0	0	1	1	1	25.89	16.18	503.9	37	13.62	308.45	233.45	0	205.6	192.6	0.1	0	-12.95	23.3	22.2	23.4
237	20211018BS03	1	UU试验	19.57	4.42	51	0	-2	13	756.2	0	14.6	20.78	467.4	37	0	0	1	1	1	25.98	16.18	505.4	38	13.3	310.2	233.7	0	206.8	193.8	0.1	0	-12.99	23.4	22.2	23.4
238	20211018BS03	1	UU试验	19.65	4.43	51	0	-3	13	757.9	0	12.8	20.85	468.4	37	0	0	1	1	1	26.06	16.25	506.4	38	13.33	310.7	234.2	0	207.1	194.1	0.1	0	-13.03	23.3	22.2	23.4
239	20211018BS03	1	UU试验	19.73	4.44	51	0	-3	13	759.6	0	12.8	20.95	467.4	37	0	0	1	1	1	26.19	16.25	505.4	38	13.3	310.2	233.7	0	206.8	193.8	0.1	0	-13.1	23.3	22.2	23.4
240	20211018BS03	1	UU试验	19.82	4.45	50	0	-3	13	757.9	0	12.8	21.05	466.4	37	0	0	1	1	1	26.31	16.25	503.4	37	13.61	308.2	233.2	0	205.5	192.5	0.1	0	-13.16	23.3	22.2	23.4
241	20211018BS03	1	UU试验	19.9	4.46	49	0	-3	13	756.2	0	12.8	21.12	465.4	37	0	0	1	1	1	26.4	16.32	501.4	36	13.93	306.2	232.7	0	204.1	191.1	0.1	0	-13.2	23.3	22.2	23.4
242	20211018BS03	1	UU试验	19.98	4.47	50	0	-2	13	757.9	0	12.8	21.22	464.4	37	0	0	1	1	1	26.53	16.32	501.4	37	13.55	307.2	232.2	0	204.8	191.8	0.1	0	-13.27	23.3	22.2	23.4
243	20211018BS03	1	UU试验	20.07	4.48	50	0	-3	13	758.8	0	12.8	21.29	465	37	0	0	1	1	1	26.61	16.32	502	37	13.57	307.5	232.5	0	205	192	0.1	0	-13.31	23.3	22.2	23.4
244	20211018BS03	1	UU试验	20.15	4.49	50	0	-2	13	758.8	0	12.8	21.4	465	37	0	0	1	1	1	26.75	16.39	502	37	13.57	307.5	232.5	0	205	192	0.1	0	-13.38	23.3	22.2	23.4
245	20211018BS03	1	UU试验	20.23	4.5	50	0	-3	13	759.6	0	12.8	21.46	463.5	37	0	0	1	1	1	26.83	16.39	500.5	37	13.53	306.75	231.75	0	204.5	191.5	0.1	0	-13.42	23.3	22.2	23.4
246	20211018BS03	1	UU试验	20.32	4.51	50	0	-3	13	758.8	0	12.8	21.57	463	37	0	0	1	1	1	26.96	16.47	500	37	13.51	306.5	231.5	0	204.3	191.3	0.1	0	-13.48	23.3	22.2	23.4
247	20211018BS03	1	UU试验	20.4	4.52	51	0	-3	13	757.9	0	12.8	21.64	460.2	37	0	0	1	1	1	27.05	16.47	498.2	38	13.11	306.6	230.1	0	204.4	191.4	0.1	0	-13.53	23.3	22.2	23.4
248	20211018BS03	1	UU试验	20.48	4.53	51	0	-3	13	759.6	0	12.8	21.74	461.2	37	0	0	1	1	1	27.18	16.47	499.2	38	13.14	307.1	230.6	0	204.7	191.7	0.1	0	-13.59	23.3	22.2	23.3
249	20211018BS03	1	UU试验	20.57	4.54	51	0	-3	13	761.3	0	12.8	21.82	462.2	37	0	0	1	1	1	27.28	16.54	500.2	38	13.16	307.6	231.1	0	205.1	192.1	0.1	0	-13.64	23.3	22.2	23.4
250	20211018BS03	1	UU试验	20.65	4.54	50	0	-3	13	763.1	0	12.8	21.92	461.4	37	0	0	1	1	1	27.4	16.54	498.4	37	13.47	305.7	230.7	0	203.8	190.8	0.1	0	-13.7	23.3	22.2	23.4
251	20211018BS03	1	UU试验	20.73	4.55	51	0	-2	13	761.3	0	12.8	21.99	460.3	37	0	0	1	1	1	27.49	16.54	498.3	38	13.11	306.65	230.15	0	204.4	191.4	0.1	0	-13.75	23.3	22.2	23.4
252	20211018BS03	1	UU试验	20.82	4.56	51	0	-3	13	761.3	0	12.8	22.1	460.3	37	0	0	1	1	1	27.63	16.61	498.3	38	13.11	306.65	230.15	0	204.4	191.4	0.1	0	-13.82	23.3	22.2	23.4
253	20211018BS03	1	UU试验	20.9	4.57	50	0	-2	13	760.5	0	12.8	22.17	457.9	37	0	0	1	1	1	27.71	16.61	494.9	37	13.38	303.95	228.95	0	202.6	189.6	0.1	0	-13.86	23.3	22.2	23.4
254	20211018BS03	1	UU试验	20.98	4.58	50	0	-3	12	761.3	0	12.8	22.27	458.3	37	0	0	1	1	1	27.84	16.61	496.3	38	13.06	304.15	229.15	0	202.8	190.8	0.1	0	-13.92	23.3	22.2	23.4
255	20211018BS03	1	UU试验	21.07	4.59	51	0	-3	12	762.2	0	12.8	22.34	458.9	37	0	0	1	1	1	27.93	16.68	497.9	39	12.77	305.95	229.45	0	204	192	0.1	0	-13.97	23.3	22.2	23.4
256	20211018BS03	1	UU试验	21.15	4.6	51	0	-3	13	763.1	0	12.8	22.45	457.5	37	0	0	1	1	1	28.06	16.68	495.5	38	13.04	305.25	228.75	0	203.5	190.5	0.1	0	-14.03	23.3	22.2	23.4
257	20211018BS03	1	UU试验	21.23	4.61	50	0	-3	12	761.3	0	12.8	22.53	456.4	37	0	0	1	1	1	28.16	16.68	494.4	38	13.01	303.2	228.2	0	202.1	190.1	0.1	0	-14.08	23.3	22.2	23.3
258	20211018BS03	1	UU试验	21.32	4.62	49	0	-3	12	761.3	0	12.8	22.63	456.4	37	0	0	1	1	1	28.29	16.76	493.4	37	13.34	301.7	228.2	0	201.1	189.1	0.1	0	-14.15	23.3	22.2	23.4
259	20211018BS03	1	UU试验	21.4	4.63	49	0	-3	12	761.3	0	12.8	22.7	454.2	37	0	0	1	1	1	28.38	16.76	491.2	37	13.28	300.6	227.1	0	200.4	188.4	0.1	0	-14.19	23.3	22.2	23.4
260	20211018BS03	1	UU试验	21.48	4.64	50	0	-3	12	762.2	0	12.8	22.8	454.8	37	0	0	1	1	1	28.5	16.76	492.8	38	12.97	302.4	227.4	0	201.6	189.6	0.1	0	-14.25	23.3	22.2	23.3
261	20211018BS03	1	UU试验	21.57	4.64	50	0	-3	12	761.3	0	12.8	22.88	454.2	37	0	0	1	1	1	28.6	16.83	492.2	38	12.95	302.1	227.1	0	201.4	189.4	0.1	0	-14.3	23.3	22.2	23.3
262	20211018BS03	1	UU试验	21.65	4.65	51	0	-2	12	761.3	0	12.8	22.98	452.3	37	0	0	1	1	1	28.73	16.83	491.3	39	12.6	302.65	226.15	0	201.8	189.8	0.1	0	-14.37	23.3	22.2	23.3
263	20211018BS03	1	UU试验	21.73	4.66	50	0	-3	12	762.2	0	12.8	23.05	452.9	37	0	0	1	1	1	28.81	16.83	490.9	38	12.92	301.45	226.45	0	201	189	0.1	0	-14.41	23.3	22.2	23.3
264	20211018BS03	1	UU试验	21.82	4.67	51	0	-2	12	761.3	0	12.8	23.16	452.3	37	0	0	1	1	1	28.95	16.9	491.3	39	12.6	302.65	226.15	0	201.8	189.8	0.1	0	-14.48	23.3	22.2	23.3
265	20211018BS03	1	UU试验	21.9	4.68	51	0	-2	12	759.6	0	12.8	23.23	449.5	37	0	0	1	1	1	29.04	16.9	488.5	39	12.53	301.25	224.75	0	200.8	188.8	0.1	0	-14.52	23.3	22.2	23.3
266	20211018BS03	1	UU试验	21.98	4.69	51	0	-3	12	760.5	0	12.8	23.31	450	37	0	0	1	1	1	29.14	16.9	489	39	12.54	301.5	225	0	201	189	0.1	0	-14.57	23.3	22.2	23.3
267	20211018BS03	1	UU试验	22.07	4.7	51	0	-3	12	761.3	0	12.8	23.41	450.5	37	0	0	1	1	1	29.26	16.97	489.5	39	12.55	301.75	225.25	0	201.2	189.2	0.1	0	-14.63	23.3	22.2	23.3
268	20211018BS03	1	UU试验	22.15	4.71	50	0	-3	12	761.3	0	12.8	23.48	448.6	37	0	0	1	1	1	29.35	16.97	486.6	38	12.81	299.3	224.3	0	199.5	187.5	0.1	0	-14.68	23.3	22.2	23.3
269	20211018BS03	1	UU试验	22.23	4.72	50	0	-3	12	759.6	0	12.8	23.59	447.6	37	0	0	1	1	1	29.49	17.05	485.6	38	12.78	298.8	223.8	0	199.2	187.2	0.1	0	-14.75	23.3	22.2	23.3
270	20211018BS03	1	UU试验	22.32	4.72	50	0	-3	12	759.6	0	12.8	23.7	445.5	37	0	0	1	1	1	29.63	17.05	483.5	38	12.72	297.75	222.75	0	198.5	186.5	0.1	0	-14.82	23.3	22.2	23.3
271	20211018BS03	1	UU试验	22.4	4.73	51	0	-2	12	760.5	0	12.8	23.77	446	37	0	0	1	1	1	29.71	17.05	485	39	12.44	299.5	223	0	199.7	187.7	0.1	0	-14.86	23.3	22.2	23.3
272	20211018BS03	1	UU试验	22.48	4.74	51	0	-3	12	762.2	0	12.8	23.87	447	37	0	0	1	1	1	29.84	17.12	486	39	12.46	300	223.5	0	200	188	0.1	0	-14.92	23.3	22.2	23.3
273	20211018BS03	1	UU试验	22.57	4.75	51	0	-3	12	761.3	0	12.8	23.94	444.7	37	0	0	1	1	1	29.93	17.12	483.7	39	12.4	298.85	222.35	0	199.2	187.2	0.1	0	-14.97	23.3	22.2	23.3
274	20211018BS03	1	UU试验	22.65	4.76	50	0	-3	12	760.5	0	12.8	24.05	444.2	37	0	0	1	1	1	30.06	17.19	482.2	38	12.69	297.1	222.1	0	198.1	186.1	0.1	0	-15.03	23.3	22.2	23.3
275	20211018BS03	1	UU试验	22.73	4.77	50	0	-2	12	757.9	0	12.8	24.12	440.9	37	0	0	1	1	1	30.15	17.19	478.9	38	12.6	295.45	220.45	0	197	185	0.1	0	-15.08	23.3	22.2	23.3
276	20211018BS03	1	UU试验	22.82	4.78	50	0	-3	11	758.8	0	12.8	24.23	441.4	37	0	0	1	1	1	30.29	17.19	480.4	39	12.32	295.7	220.7	0	197.1	186.1	0.1	0	-15.15	23.3	22.2	23.3
277	20211018BS03	1	UU试验	22.9	4.79	51	0	-2	12	760.5	0	12.8	24.3	442.4	37	0	0	1	1	1	30.38	17.27	481.4	39	12.34	297.7	221.2	0	198.5	186.5	0.1	0	-15.19	23.3	22.2	23.3
278	20211018BS03	1	UU试验	22.98	4.79	51	0	-3	11	762.2	0	10.9	24.41	441.3	37	0	0	1	1	1	30.51	17.27	481.3	40	12.03	297.15	220.65	0	198.1	187.1	0.1	0	-15.26	23.3	22.2	23.3
279	20211018BS03	1	UU试验	23.07	4.8	51	0	-3	11	763.1	0	10.9	24.47	441.9	37	0	0	1	1	1	30.59	17.27	481.9	40	12.05	297.45	220.95	0	198.3	187.3	0.1	0	-15.3	23.3	22.2	23.3
280	20211018BS03	1	UU试验	23.15	4.81	51	0	-2	11	763.9	0	12.8	24.58	442.3	37	0	0	1	1	1	30.73	17.34	482.3	40	12.06	297.65	221.15	0	198.4	187.4	0.1	0	-15.37	23.3	22.2	23.3
281	20211018BS03	1	UU试验	23.23	4.82	50	0	-3	11	763.1	0	10.9	24.65	440.1	37	0	0	1	1	1	30.81	17.34	479.1	39	12.28	295.05	220.05	0	196.7	185.7	0.1	0	-15.41	23.3	22.2	23.3
282	20211018BS03	1	UU试验	23.32	4.83	50	0	-3	11	763.9	0	10.9	24.75	440.5	37	0	0	1	1	1	30.94	17.41	479.5	39	12.29	295.25	220.25	0	196.8	185.8	0.1	0	-15.47	23.3	22.2	23.3
283	20211018BS03	1	UU试验	23.4	4.84	50	0	-3	11	764.8	0	10.9	24.82	439.3	37	0	0	1	1	1	31.03	17.41	478.3	39	12.26	294.65	219.65	0	196.4	185.4	0.1	0	-15.52	23.3	22.2	23.3
284	20211018BS03	1	UU试验	23.48	4.85	51	0	-3	11	765.6	0	10.9	24.92	439.7	37	0	0	1	1	1	31.15	17.41	479.7	40	11.99	296.35	219.85	0	197.6	186.6	0.1	0	-15.58	23.3	22.2	23.3
285	20211018BS03	1	UU试验	23.57	4.85	51	0	-2	11	764.8	0	12.8	24.99	439.3	37	0	0	1	1	1	31.24	17.49	479.3	40	11.98	296.15	219.65	0	197.4	186.4	0.1	0	-15.62	23.3	22.2	23.3
286	20211018BS03	1	UU试验	23.65	4.86	51	0	-2	11	766.5	0	12.8	25.09	438.3	37	0	0	1	1	1	31.36	17.49	478.3	40	11.96	295.65	219.15	0	197.1	186.1	0.1	0	-15.68	23.3	22.2	23.3
