# Supplementary material for: Effect of freeze‒thaw cycles on root–Soil composite mechanical properties and slope stability
Source: PLoS One. 2024 Apr 25;19(4):e0302409. doi: 10.1371/journal.pone.0302409 (PMC11045164; doi:10.1371/journal.pone.0302409)
Supplement: S1 File — (ZIP) [file pone.0302409.s001.zip › Original data/original data/三轴/50kpa/50kpa excel表格/(D2G3,50kpa)20211025BS04_uu_1.xlsx]

## Sheet: _20211025BS04_uu_1
ID	GCID	SpecimenID	TstMode	TimeMin	Squareroot	WeiYa	wytb	FanYa1	KongYa	CR	fytb	TiBian	ZhouXWeiYi	Q1dQ3	TargetWY	TargetFY1	TargetZYLC	TargetStrainSpd	TargetSYWD	TargetZTWD	E1	TuArea	Q11	Q31	Q11cQ31	HalfQ1pQ3	HalfQ1dQ3	Saturation	HalfQ11pQ31	Q1	K0	Ev	Er	sywd	ttwd	ztwd
1	20211025BS04	1	UU试验	0	0	47	0	2	0	0	0	10.9	0	1.9	39	0	0	1	1	1	0	12	0	0	0	0	0	0	0	0	0	0	0	19.7	18.4	19.9
2	20211025BS04	1	UU试验	0.1	0.32	48	0	-3	7	4.3	0	12.8	0	3.6	39	0	0	1	1	1	0	12	44.6	41	1.09	73.8	1.8	0	49.2	42.2	0.93	0	0	19.8	18.5	19.9
3	20211025BS04	1	UU试验	0.15	0.39	48	0	-3	7	8.6	0	12.8	0.04	7.2	39	0	0	1	1	1	0.05	12	48.2	41	1.18	75.6	3.6	0	50.4	43.4	0.87	0	-0.03	19.8	18.5	19.9
4	20211025BS04	1	UU试验	0.25	0.5	48	0	-3	7	16.3	0	12.8	0.15	13.6	39	0	0	1	1	1	0.19	12	54.6	41	1.33	78.8	6.8	0	52.5	45.5	0.78	0	-0.1	19.8	18.5	19.9
5	20211025BS04	1	UU试验	0.3	0.55	48	0	-3	8	19.7	0	12.8	0.22	16.4	39	0	0	1	1	1	0.28	12.06	56.4	40	1.41	80.2	8.2	0	53.5	45.5	0.75	0	-0.14	19.8	18.5	19.9
6	20211025BS04	1	UU试验	0.38	0.62	48	0	-3	7	23.1	0	12.8	0.3	19.2	39	0	0	1	1	1	0.38	12.06	60.2	41	1.47	81.6	9.6	0	54.4	47.4	0.71	0	-0.19	19.8	18.5	19.9
7	20211025BS04	1	UU试验	0.47	0.68	48	0	-3	8	31.7	0	12.8	0.42	26.3	39	0	0	1	1	1	0.53	12.06	66.3	40	1.66	85.15	13.15	0	56.8	48.8	0.65	0	-0.27	19.7	18.5	19.9
8	20211025BS04	1	UU试验	0.55	0.74	49	0	-3	8	41.9	0	12.8	0.49	34.7	39	0	0	1	1	1	0.61	12.06	75.7	41	1.85	90.85	17.35	0	60.6	52.6	0.59	0	-0.31	19.7	18.5	19.9
9	20211025BS04	1	UU试验	0.63	0.8	48	0	-3	8	75.3	0	12.8	0.6	62.4	39	0	0	1	1	1	0.75	12.06	102.4	40	2.56	103.2	31.2	0	68.8	60.8	0.43	0	-0.38	19.7	18.5	19.9
10	20211025BS04	1	UU试验	0.72	0.85	49	0	-3	8	93.2	0	12.8	0.67	77.3	39	0	0	1	1	1	0.84	12.12	118.3	41	2.89	112.15	38.65	0	74.8	66.8	0.39	0	-0.42	19.7	18.5	19.9
11	20211025BS04	1	UU试验	0.8	0.89	49	0	-3	8	112.9	0	12.8	0.78	93.2	39	0	0	1	1	1	0.98	12.12	134.2	41	3.27	120.1	46.6	0	80.1	72.1	0.34	0	-0.49	19.7	18.5	19.9
12	20211025BS04	1	UU试验	0.88	0.94	48	0	-3	9	124	0	12.8	0.85	102.3	39	0	0	1	1	1	1.06	12.12	141.3	39	3.62	123.15	51.15	0	82.1	73.1	0.32	0	-0.53	19.7	18.5	19.9
13	20211025BS04	1	UU试验	0.97	0.98	49	0	-3	9	137.7	0	12.8	0.96	113.6	39	0	0	1	1	1	1.2	12.12	153.6	40	3.84	130.3	56.8	0	86.9	77.9	0.3	0	-0.6	19.7	18.5	19.9
14	20211025BS04	1	UU试验	1.05	1.02	48	0	-3	9	144.6	0	12.8	1.03	119.3	39	0	0	1	1	1	1.29	12.19	158.3	39	4.06	131.65	59.65	0	87.8	78.8	0.29	0	-0.65	19.7	18.5	19.9
15	20211025BS04	1	UU试验	1.13	1.06	48	0	-3	10	156.5	0	12.8	1.14	128.4	39	0	0	1	1	1	1.43	12.19	166.4	38	4.38	136.2	64.2	0	90.8	80.8	0.27	0	-0.72	19.7	18.5	19.9
16	20211025BS04	1	UU试验	1.22	1.1	48	0	-3	10	163.4	0	14.6	1.2	134	39	0	0	1	1	1	1.5	12.19	172	38	4.53	139	67	0	92.7	82.7	0.26	0	-0.75	19.7	18.5	19.9
17	20211025BS04	1	UU试验	1.3	1.14	49	0	-3	10	173.7	0	14.6	1.31	142.5	39	0	0	1	1	1	1.64	12.19	181.5	39	4.65	144.75	71.25	0	96.5	86.5	0.26	0	-0.82	19.7	18.5	19.9
18	20211025BS04	1	UU试验	1.38	1.18	49	0	-3	11	180.5	0	14.6	1.38	148.1	39	0	0	1	1	1	1.73	12.19	186.1	38	4.9	147.55	74.05	0	98.4	87.4	0.25	0	-0.87	19.7	18.6	19.9
19	20211025BS04	1	UU试验	1.47	1.21	49	0	-3	10	189.9	0	14.6	1.49	155.8	39	0	0	1	1	1	1.86	12.25	194.8	39	4.99	151.4	77.9	0	100.9	90.9	0.24	0	-0.93	19.7	18.6	19.9
20	20211025BS04	1	UU试验	1.55	1.24	49	0	-3	11	196.8	0	14.6	1.56	160.7	39	0	0	1	1	1	1.95	12.25	198.7	38	5.23	153.85	80.35	0	102.6	91.6	0.23	0	-0.98	19.7	18.6	19.9
21	20211025BS04	1	UU试验	1.63	1.28	49	0	-3	11	207	0	14.6	1.67	169	39	0	0	1	1	1	2.09	12.25	207	38	5.45	158	84.5	0	105.3	94.3	0.22	0	-1.05	19.7	18.6	19.9
22	20211025BS04	1	UU试验	1.72	1.31	49	0	-3	11	214.7	0	14.6	1.74	175.3	39	0	0	1	1	1	2.17	12.25	213.3	38	5.61	161.15	87.65	0	107.4	96.4	0.22	0	-1.09	19.7	18.6	19.9
23	20211025BS04	1	UU试验	1.8	1.34	48	0	-3	11	225	0	14.6	1.85	183.7	39	0	0	1	1	1	2.31	12.31	220.7	37	5.96	163.85	91.85	0	109.2	98.2	0.21	0	-1.16	19.7	18.6	19.9
24	20211025BS04	1	UU试验	1.88	1.37	49	0	-3	11	231	0	14.6	1.92	187.7	39	0	0	1	1	1	2.4	12.31	225.7	38	5.94	167.35	93.85	0	111.6	100.6	0.21	0	-1.2	19.7	18.6	19.8
25	20211025BS04	1	UU试验	1.97	1.4	49	0	-3	11	240.4	0	14.6	2.03	195.3	39	0	0	1	1	1	2.54	12.31	233.3	38	6.14	171.15	97.65	0	114.1	103.1	0.2	0	-1.27	19.7	18.6	19.8
26	20211025BS04	1	UU试验	2.05	1.43	48	0	-3	12	247.2	0	14.6	2.11	200.8	39	0	0	1	1	1	2.64	12.31	236.8	36	6.58	172.4	100.4	0	114.9	102.9	0.19	0	-1.32	19.7	18.6	19.8
27	20211025BS04	1	UU试验	2.13	1.46	49	0	-3	12	256.6	0	16.4	2.22	208.4	39	0	0	1	1	1	2.78	12.37	245.4	37	6.63	177.7	104.2	0	118.5	106.5	0.19	0	-1.39	19.7	18.6	19.8
28	20211025BS04	1	UU试验	2.22	1.49	49	0	-3	12	262.6	0	16.4	2.3	212.3	39	0	0	1	1	1	2.88	12.37	249.3	37	6.74	179.65	106.15	0	119.8	107.8	0.19	0	-1.44	19.7	18.6	19.8
29	20211025BS04	1	UU试验	2.3	1.52	49	0	-3	12	271.2	0	16.4	2.42	219.2	39	0	0	1	1	1	3.03	12.37	256.2	37	6.92	183.1	109.6	0	122.1	110.1	0.18	0	-1.52	19.7	18.6	19.8
30	20211025BS04	1	UU试验	2.38	1.54	49	0	-3	12	278.9	0	16.4	2.49	225.5	39	0	0	1	1	1	3.11	12.37	262.5	37	7.09	186.25	112.75	0	124.2	112.2	0.18	0	-1.56	19.7	18.6	19.8
31	20211025BS04	1	UU试验	2.47	1.57	50	0	-3	13	287.4	0	16.4	2.6	232.3	39	0	0	1	1	1	3.25	12.43	269.3	37	7.28	191.15	116.15	0	127.4	114.4	0.18	0	-1.63	19.7	18.6	19.8
32	20211025BS04	1	UU试验	2.55	1.6	49	0	-3	13	293.4	0	16.4	2.68	236	39	0	0	1	1	1	3.35	12.43	272	36	7.56	191.5	118	0	127.7	114.7	0.17	0	-1.68	19.7	18.6	19.8
33	20211025BS04	1	UU试验	2.63	1.62	49	0	-3	13	302	0	16.4	2.79	243	39	0	0	1	1	1	3.49	12.43	279	36	7.75	195	121.5	0	130	117	0.17	0	-1.75	19.7	18.6	19.8
34	20211025BS04	1	UU试验	2.72	1.65	49	0	-3	13	308.8	0	16.4	2.87	248.4	39	0	0	1	1	1	3.59	12.43	284.4	36	7.9	197.7	124.2	0	131.8	118.8	0.16	0	-1.8	19.7	18.6	19.8
35	20211025BS04	1	UU试验	2.8	1.67	49	0	-3	13	317.4	0	16.4	2.99	255.3	39	0	0	1	1	1	3.74	12.5	291.3	36	8.09	201.15	127.65	0	134.1	121.1	0.16	0	-1.87	19.7	18.6	19.8
36	20211025BS04	1	UU试验	2.88	1.7	49	0	-3	14	323.4	0	18.2	3.06	258.7	39	0	0	1	1	1	3.83	12.5	293.7	35	8.39	202.85	129.35	0	135.2	121.2	0.16	0	-1.92	19.7	18.6	19.8
37	20211025BS04	1	UU试验	2.97	1.72	50	0	-3	14	331.9	0	18.2	3.18	265.5	39	0	0	1	1	1	3.98	12.5	301.5	36	8.38	207.75	132.75	0	138.5	124.5	0.16	0	-1.99	19.7	18.6	19.8
38	20211025BS04	1	UU试验	3.05	1.75	50	0	-3	14	337	0	18.2	3.26	269.6	39	0	0	1	1	1	4.08	12.5	305.6	36	8.49	209.8	134.8	0	139.9	125.9	0.16	0	-2.04	19.7	18.6	19.8
39	20211025BS04	1	UU试验	3.13	1.77	50	0	-3	14	345.6	0	18.2	3.37	276.5	39	0	0	1	1	1	4.21	12.5	312.5	36	8.68	213.25	138.25	0	142.2	128.2	0.15	0	-2.11	19.7	18.6	19.8
40	20211025BS04	1	UU试验	3.22	1.79	50	0	-3	14	351.6	0	18.2	3.45	281.3	39	0	0	1	1	1	4.31	12.56	317.3	36	8.81	215.65	140.65	0	143.8	129.8	0.15	0	-2.15	19.7	18.6	19.8
41	20211025BS04	1	UU试验	3.3	1.82	49	0	-3	14	358.4	0	18.2	3.56	285.4	39	0	0	1	1	1	4.45	12.56	320.4	35	9.15	216.2	142.7	0	144.1	130.1	0.15	0	-2.23	19.7	18.6	19.8
42	20211025BS04	1	UU试验	3.38	1.84	50	0	-3	15	363.6	0	18.2	3.64	289.5	39	0	0	1	1	1	4.55	12.56	324.5	35	9.27	219.75	144.75	0	146.5	131.5	0.15	0	-2.28	19.7	18.6	19.8
43	20211025BS04	1	UU试验	3.47	1.86	49	0	-3	14	370.4	0	18.2	3.75	294.9	39	0	0	1	1	1	4.69	12.62	329.9	35	9.43	220.95	147.45	0	147.3	133.3	0.14	0	-2.35	19.7	18.6	19.8
44	20211025BS04	1	UU试验	3.55	1.88	49	0	-3	15	375.5	0	18.2	3.83	297.5	39	0	0	1	1	1	4.79	12.62	331.5	34	9.75	222.25	148.75	0	148.2	133.2	0.14	0	-2.4	19.7	18.7	19.8
45	20211025BS04	1	UU试验	3.63	1.91	49	0	-3	15	383.2	0	18.2	3.94	303.6	39	0	0	1	1	1	4.93	12.62	337.6	34	9.93	225.3	151.8	0	150.2	135.2	0.14	0	-2.47	19.7	18.7	19.8
46	20211025BS04	1	UU试验	3.72	1.93	49	0	-3	15	387.5	0	18.2	4.03	307.1	39	0	0	1	1	1	5.04	12.62	341.1	34	10.03	227.05	153.55	0	151.4	136.4	0.14	0	-2.52	19.7	18.7	19.8
47	20211025BS04	1	UU试验	3.8	1.95	49	0	-3	15	395.2	0	18.2	4.14	313.2	39	0	0	1	1	1	5.18	12.69	347.2	34	10.21	230.1	156.6	0	153.4	138.4	0.14	0	-2.59	19.7	18.7	19.8
48	20211025BS04	1	UU试验	3.88	1.97	49	0	-3	15	399.5	0	18.2	4.22	314.8	39	0	0	1	1	1	5.28	12.69	348.8	34	10.26	230.9	157.4	0	153.9	138.9	0.13	0	-2.64	19.7	18.7	19.8
49	20211025BS04	1	UU试验	3.97	1.99	50	0	-3	15	405.5	0	18.2	4.34	319.5	39	0	0	1	1	1	5.43	12.69	354.5	35	10.13	234.75	159.75	0	156.5	141.5	0.14	0	-2.72	19.7	18.7	19.8
50	20211025BS04	1	UU试验	4.05	2.01	50	0	-3	15	410.6	0	20.1	4.41	323.6	39	0	0	1	1	1	5.51	12.69	358.6	35	10.25	236.8	161.8	0	157.9	142.9	0.13	0	-2.76	19.7	18.7	19.8
51	20211025BS04	1	UU试验	4.13	2.03	50	0	-3	15	417.5	0	20.1	4.53	329	39	0	0	1	1	1	5.66	12.75	364	35	10.4	239.5	164.5	0	159.7	144.7	0.13	0	-2.83	19.7	18.7	19.8
52	20211025BS04	1	UU试验	4.22	2.05	50	0	-3	16	420.9	0	20.1	4.61	330.1	39	0	0	1	1	1	5.76	12.75	364.1	34	10.71	240.05	165.05	0	160	144	0.13	0	-2.88	19.7	18.7	19.8
53	20211025BS04	1	UU试验	4.3	2.07	50	0	-3	16	426.9	0	20.1	4.72	334.8	39	0	0	1	1	1	5.9	12.75	368.8	34	10.85	242.4	167.4	0	161.6	145.6	0.13	0	-2.95	19.7	18.7	19.8
54	20211025BS04	1	UU试验	4.38	2.09	49	0	-3	16	430.3	0	20.1	4.79	337.5	39	0	0	1	1	1	5.99	12.75	370.5	33	11.23	242.25	168.75	0	161.5	145.5	0.13	0	-3	19.7	18.7	19.8
55	20211025BS04	1	UU试验	4.47	2.11	49	0	-3	16	436.3	0	20.1	4.91	342.2	39	0	0	1	1	1	6.14	12.81	375.2	33	11.37	244.6	171.1	0	163.1	147.1	0.13	0	-3.07	19.7	18.7	19.8
56	20211025BS04	1	UU试验	4.55	2.13	50	0	-3	16	439.7	0	20.1	4.98	343.2	39	0	0	1	1	1	6.23	12.81	377.2	34	11.09	246.6	171.6	0	164.4	148.4	0.13	0	-3.12	19.7	18.7	19.8
57	20211025BS04	1	UU试验	4.63	2.15	50	0	-3	16	445.7	0	20.1	5.09	347.9	39	0	0	1	1	1	6.36	12.81	381.9	34	11.23	248.95	173.95	0	166	150	0.13	0	-3.18	19.7	18.7	19.8
58	20211025BS04	1	UU试验	4.72	2.17	50	0	-3	16	449.1	0	20.1	5.17	350.6	39	0	0	1	1	1	6.46	12.81	384.6	34	11.31	250.3	175.3	0	166.9	150.9	0.12	0	-3.23	19.7	18.7	19.8
59	20211025BS04	1	UU试验	4.8	2.19	49	0	-3	16	454.2	0	20.1	5.28	354.6	39	0	0	1	1	1	6.6	12.88	387.6	33	11.75	250.8	177.3	0	167.2	151.2	0.12	0	-3.3	19.7	18.7	19.8
60	20211025BS04	1	UU试验	4.88	2.21	49	0	-3	16	457.7	0	20.1	5.35	355.4	39	0	0	1	1	1	6.69	12.88	388.4	33	11.77	251.2	177.7	0	167.5	151.5	0.12	0	-3.35	19.7	18.7	19.8
61	20211025BS04	1	UU试验	4.97	2.23	50	0	-3	16	461.9	0	20.1	5.47	358.6	39	0	0	1	1	1	6.84	12.88	392.6	34	11.55	254.3	179.3	0	169.5	153.5	0.12	0	-3.42	19.7	18.7	19.8
62	20211025BS04	1	UU试验	5.05	2.25	49	0	-3	16	465.4	0	20.1	5.54	361.3	39	0	0	1	1	1	6.93	12.88	394.3	33	11.95	254.15	180.65	0	169.4	153.4	0.12	0	-3.47	19.7	18.7	19.8
63	20211025BS04	1	UU试验	5.13	2.27	50	0	-3	17	470.5	0	20.1	5.65	365.3	39	0	0	1	1	1	7.06	12.94	398.3	33	12.07	257.65	182.65	0	171.8	154.8	0.12	0	-3.53	19.7	18.7	19.8
64	20211025BS04	1	UU试验	5.22	2.28	50	0	-3	16	473.9	0	20.1	5.72	366.2	39	0	0	1	1	1	7.15	12.94	400.2	34	11.77	258.1	183.1	0	172.1	156.1	0.12	0	-3.58	19.7	18.7	19.8
65	20211025BS04	1	UU试验	5.3	2.3	51	0	-3	17	479	0	20.1	5.83	370.2	39	0	0	1	1	1	7.29	12.94	404.2	34	11.89	261.6	185.1	0	174.4	157.4	0.12	0	-3.65	19.7	18.7	19.8
66	20211025BS04	1	UU试验	5.38	2.32	51	0	-3	17	481.6	0	20.1	5.9	372.2	39	0	0	1	1	1	7.38	12.94	406.2	34	11.95	262.6	186.1	0	175.1	158.1	0.12	0	-3.69	19.7	18.7	19.8
67	20211025BS04	1	UU试验	5.47	2.34	50	0	-3	17	486.7	0	20.1	6.01	376.1	39	0	0	1	1	1	7.51	13	409.1	33	12.4	263.05	188.05	0	175.4	158.4	0.12	0	-3.76	19.7	18.7	19.8
68	20211025BS04	1	UU试验	5.55	2.36	50	0	-3	17	488.5	0	20.1	6.08	375.8	39	0	0	1	1	1	7.6	13	408.8	33	12.39	262.9	187.9	0	175.3	158.3	0.12	0	-3.8	19.7	18.7	19.8
69	20211025BS04	1	UU试验	5.63	2.37	49	0	-3	17	491.9	0	20.1	6.18	378.4	39	0	0	1	1	1	7.73	13	410.4	32	12.83	262.7	189.2	0	175.1	158.1	0.11	0	-3.87	19.7	18.7	19.8
70	20211025BS04	1	UU试验	5.72	2.39	50	0	-3	17	493.6	0	20.1	6.25	379.7	39	0	0	1	1	1	7.81	13	412.7	33	12.51	264.85	189.85	0	176.6	159.6	0.12	0	-3.91	19.7	18.7	19.8
71	20211025BS04	1	UU试验	5.8	2.41	50	0	-3	17	497.9	0	20.1	6.35	383	39	0	0	1	1	1	7.94	13.07	416	33	12.61	266.5	191.5	0	177.7	160.7	0.12	0	-3.97	19.7	18.7	19.8
72	20211025BS04	1	UU试验	5.88	2.43	50	0	-3	17	501.3	0	20.1	6.42	383.6	39	0	0	1	1	1	8.03	13.07	416.6	33	12.62	266.8	191.8	0	177.9	160.9	0.12	0	-4.02	19.7	18.7	19.8
73	20211025BS04	1	UU试验	5.97	2.44	50	0	-3	17	505.6	0	20.1	6.53	386.8	39	0	0	1	1	1	8.16	13.07	419.8	33	12.72	268.4	193.4	0	178.9	161.9	0.11	0	-4.08	19.7	18.7	19.8
74	20211025BS04	1	UU试验	6.05	2.46	51	0	-3	17	507.3	0	20.1	6.59	388.1	39	0	0	1	1	1	8.24	13.07	422.1	34	12.41	270.55	194.05	0	180.4	163.4	0.12	0	-4.12	19.7	18.7	19.8
75	20211025BS04	1	UU试验	6.13	2.48	50	0	-3	17	509.8	0	20.1	6.7	390.1	39	0	0	1	1	1	8.38	13.07	423.1	33	12.82	270.05	195.05	0	180	163	0.11	0	-4.19	19.7	18.7	19.8
76	20211025BS04	1	UU试验	6.22	2.49	51	0	-3	17	512.4	0	20.1	6.76	392	39	0	0	1	1	1	8.45	13.13	426	34	12.53	272.5	196	0	181.7	164.7	0.12	0	-4.22	19.7	18.7	19.8
77	20211025BS04	1	UU试验	6.3	2.51	50	0	-3	17	514.1	0	20.1	6.87	391.5	39	0	0	1	1	1	8.59	13.13	424.5	33	12.86	270.75	195.75	0	180.5	163.5	0.11	0	-4.3	19.7	18.7	19.8
78	20211025BS04	1	UU试验	6.38	2.53	50	0	-3	17	516.7	0	21.9	6.93	393.5	39	0	0	1	1	1	8.66	13.13	426.5	33	12.92	271.75	196.75	0	181.2	164.2	0.11	0	-4.33	19.7	18.7	19.8
79	20211025BS04	1	UU试验	6.47	2.54	50	0	-3	18	521	0	21.9	7.04	396.8	39	0	0	1	1	1	8.8	13.13	428.8	32	13.4	273.4	198.4	0	182.3	164.3	0.11	0	-4.4	19.7	18.8	19.8
80	20211025BS04	1	UU试验	6.55	2.56	50	0	-3	17	522.7	0	21.9	7.11	398.1	39	0	0	1	1	1	8.89	13.2	431.1	33	13.06	274.05	199.05	0	182.7	165.7	0.11	0	-4.45	19.7	18.8	19.8
81	20211025BS04	1	UU试验	6.63	2.58	50	0	-3	17	525.2	0	20.1	7.21	397.9	39	0	0	1	1	1	9.01	13.2	430.9	33	13.06	273.95	198.95	0	182.6	165.6	0.11	0	-4.51	19.7	18.8	19.8
82	20211025BS04	1	UU试验	6.72	2.59	50	0	-3	17	527	0	21.9	7.28	399.2	39	0	0	1	1	1	9.1	13.2	432.2	33	13.1	274.6	199.6	0	183.1	166.1	0.11	0	-4.55	19.7	18.8	19.8
83	20211025BS04	1	UU试验	6.8	2.61	50	0	-3	17	529.5	0	20.1	7.39	401.1	39	0	0	1	1	1	9.24	13.2	434.1	33	13.15	275.55	200.55	0	183.7	166.7	0.11	0	-4.62	19.7	18.8	19.8
84	20211025BS04	1	UU试验	6.88	2.62	50	0	-3	17	530.4	0	20.1	7.46	401.8	39	0	0	1	1	1	9.32	13.26	434.8	33	13.18	275.9	200.9	0	183.9	166.9	0.11	0	-4.66	19.7	18.8	19.8
85	20211025BS04	1	UU试验	6.97	2.64	51	0	-3	17	533.8	0	20.1	7.57	402.6	39	0	0	1	1	1	9.46	13.26	436.6	34	12.84	277.8	201.3	0	185.2	168.2	0.11	0	-4.73	19.7	18.8	19.8
86	20211025BS04	1	UU试验	7.05	2.66	51	0	-3	18	535.5	0	21.9	7.65	403.8	39	0	0	1	1	1	9.56	13.26	436.8	33	13.24	278.4	201.9	0	185.6	167.6	0.11	0	-4.78	19.7	18.8	19.8
87	20211025BS04	1	UU试验	7.13	2.67	50	0	-3	18	538.1	0	21.9	7.75	405.8	39	0	0	1	1	1	9.69	13.26	437.8	32	13.68	277.9	202.9	0	185.3	167.3	0.11	0	-4.85	19.7	18.8	19.8
88	20211025BS04	1	UU试验	7.22	2.69	50	0	-3	17	538.9	0	21.9	7.82	406.4	39	0	0	1	1	1	9.78	13.32	439.4	33	13.32	278.2	203.2	0	185.5	168.5	0.11	0	-4.89	19.7	18.8	19.8
89	20211025BS04	1	UU试验	7.3	2.7	51	0	-3	18	541.5	0	21.9	7.93	406.5	39	0	0	1	1	1	9.91	13.32	439.5	33	13.32	279.75	203.25	0	186.5	168.5	0.11	0	-4.96	19.7	18.8	19.8
90	20211025BS04	1	UU试验	7.38	2.72	50	0	-3	18	543.2	0	21.9	8	407.8	39	0	0	1	1	1	10	13.32	439.8	32	13.74	278.9	203.9	0	185.9	167.9	0.11	0	-5	19.7	18.8	19.8
91	20211025BS04	1	UU试验	7.47	2.73	51	0	-3	18	546.6	0	21.9	8.11	410.4	39	0	0	1	1	1	10.14	13.32	443.4	33	13.44	281.7	205.2	0	187.8	169.8	0.11	0	-5.07	19.7	18.8	19.8
92	20211025BS04	1	UU试验	7.55	2.75	51	0	-3	18	549.2	0	21.9	8.18	412.3	39	0	0	1	1	1	10.23	13.39	445.3	33	13.49	282.65	206.15	0	188.4	170.4	0.11	0	-5.12	19.7	18.8	19.8
93	20211025BS04	1	UU试验	7.63	2.76	51	0	-3	18	552.6	0	21.9	8.29	412.7	39	0	0	1	1	1	10.36	13.39	445.7	33	13.51	282.85	206.35	0	188.6	170.6	0.11	0	-5.18	19.7	18.8	19.8
94	20211025BS04	1	UU试验	7.72	2.78	51	0	-3	18	555.2	0	21.9	8.37	414.6	39	0	0	1	1	1	10.46	13.39	447.6	33	13.56	283.8	207.3	0	189.2	171.2	0.11	0	-5.23	19.7	18.8	19.8
95	20211025BS04	1	UU试验	7.8	2.79	51	0	-3	18	557.7	0	21.9	8.47	416.5	39	0	0	1	1	1	10.59	13.45	449.5	33	13.62	284.75	208.25	0	189.8	171.8	0.11	0	-5.3	19.7	18.8	19.8
96	20211025BS04	1	UU试验	7.88	2.81	50	0	-3	18	559.5	0	21.9	8.54	416	39	0	0	1	1	1	10.68	13.45	448	32	14	283	208	0	188.7	170.7	0.11	0	-5.34	19.7	18.8	19.8
97	20211025BS04	1	UU试验	7.97	2.82	50	0	-3	18	562	0	21.9	8.66	417.8	39	0	0	1	1	1	10.82	13.45	449.8	32	14.06	283.9	208.9	0	189.3	171.3	0.11	0	-5.41	19.7	18.8	19.8
98	20211025BS04	1	UU试验	8.05	2.84	50	0	-3	18	562.9	0	21.9	8.73	418.5	39	0	0	1	1	1	10.91	13.45	450.5	32	14.08	284.25	209.25	0	189.5	171.5	0.11	0	-5.46	19.7	18.8	19.8
99	20211025BS04	1	UU试验	8.13	2.85	50	0	-3	18	566.3	0	21.9	8.84	421	39	0	0	1	1	1	11.05	13.52	453	32	14.16	285.5	210.5	0	190.3	172.3	0.11	0	-5.53	19.7	18.8	19.8
100	20211025BS04	1	UU试验	8.22	2.87	51	0	-3	18	567.2	0	21.9	8.91	419.5	39	0	0	1	1	1	11.14	13.52	452.5	33	13.71	286.25	209.75	0	190.8	172.8	0.11	0	-5.57	19.7	18.8	19.8
101	20211025BS04	1	UU试验	8.3	2.88	51	0	-3	18	569.7	0	21.9	9.02	421.4	39	0	0	1	1	1	11.28	13.52	454.4	33	13.77	287.2	210.7	0	191.5	173.5	0.11	0	-5.64	19.7	18.8	19.8
102	20211025BS04	1	UU试验	8.38	2.9	51	0	-3	18	570.6	0	21.9	9.1	422	39	0	0	1	1	1	11.38	13.52	455	33	13.79	287.5	211	0	191.7	173.7	0.11	0	-5.69	19.7	18.8	19.8
103	20211025BS04	1	UU试验	8.47	2.91	51	0	-3	18	574	0	21.9	9.21	424.6	39	0	0	1	1	1	11.51	13.58	457.6	33	13.87	288.8	212.3	0	192.5	174.5	0.11	0	-5.76	19.7	18.8	19.8
104	20211025BS04	1	UU试验	8.55	2.92	51	0	-3	18	576.6	0	21.9	9.28	424.6	39	0	0	1	1	1	11.6	13.58	457.6	33	13.87	288.8	212.3	0	192.5	174.5	0.11	0	-5.8	19.6	18.8	19.8
105	20211025BS04	1	UU试验	8.63	2.94	50	0	-3	18	578.3	0	21.9	9.39	425.8	39	0	0	1	1	1	11.74	13.58	457.8	32	14.31	287.9	212.9	0	191.9	173.9	0.11	0	-5.87	19.7	18.8	19.8
106	20211025BS04	1	UU试验	8.72	2.95	50	0	-3	18	580	0	21.9	9.47	427.1	39	0	0	1	1	1	11.84	13.58	459.1	32	14.35	288.55	213.55	0	192.4	174.4	0.1	0	-5.92	19.6	18.8	19.8
107	20211025BS04	1	UU试验	8.8	2.97	51	0	-3	18	582.6	0	21.9	9.58	429	39	0	0	1	1	1	11.98	13.65	462	33	14	291	214.5	0	194	176	0.11	0	-5.99	19.6	18.8	19.8
108	20211025BS04	1	UU试验	8.88	2.98	51	0	-3	18	584.3	0	21.9	9.65	428.1	39	0	0	1	1	1	12.06	13.65	461.1	33	13.97	290.55	214.05	0	193.7	175.7	0.11	0	-6.03	19.6	18.8	19.8
109	20211025BS04	1	UU试验	8.97	2.99	51	0	-3	18	586	0	21.9	9.76	429.3	39	0	0	1	1	1	12.2	13.65	462.3	33	14.01	291.15	214.65	0	194.1	176.1	0.11	0	-6.1	19.6	18.8	19.8
110	20211025BS04	1	UU试验	9.05	3.01	51	0	-3	18	587.7	0	21.9	9.83	430.5	39	0	0	1	1	1	12.29	13.65	463.5	33	14.05	291.75	215.25	0	194.5	176.5	0.11	0	-6.15	19.6	18.8	19.8
111	20211025BS04	1	UU试验	9.13	3.02	51	0	-3	18	592	0	21.9	9.94	433.7	39	0	0	1	1	1	12.43	13.72	466.7	33	14.14	293.35	216.85	0	195.6	177.6	0.11	0	-6.22	19.6	18.8	19.8
112	20211025BS04	1	UU试验	9.22	3.04	50	0	-3	18	592.8	0	21.9	10.02	432.1	39	0	0	1	1	1	12.53	13.72	464.1	32	14.5	291.05	216.05	0	194	176	0.1	0	-6.27	19.6	18.8	19.8
113	20211025BS04	1	UU试验	9.3	3.05	50	0	-3	18	595.4	0	21.9	10.13	434	39	0	0	1	1	1	12.66	13.72	466	32	14.56	292	217	0	194.7	176.7	0.1	0	-6.33	19.6	18.8	19.8
114	20211025BS04	1	UU试验	9.38	3.06	50	0	-3	18	596.2	0	21.9	10.2	434.5	39	0	0	1	1	1	12.75	13.78	466.5	32	14.58	292.25	217.25	0	194.8	176.8	0.1	0	-6.38	19.6	18.8	19.8
115	20211025BS04	1	UU试验	9.47	3.08	51	0	-3	18	598.8	0	21.9	10.31	434.5	39	0	0	1	1	1	12.89	13.78	467.5	33	14.17	293.75	217.25	0	195.8	177.8	0.11	0	-6.45	19.6	18.8	19.8
116	20211025BS04	1	UU试验	9.55	3.09	51	0	-3	18	600.5	0	21.9	10.38	435.8	39	0	0	1	1	1	12.98	13.78	468.8	33	14.21	294.4	217.9	0	196.3	178.3	0.1	0	-6.49	19.6	18.8	19.8
117	20211025BS04	1	UU试验	9.63	3.1	51	0	-3	18	602.2	0	21.9	10.48	437	39	0	0	1	1	1	13.1	13.78	470	33	14.24	295	218.5	0	196.7	178.7	0.1	0	-6.55	19.6	18.8	19.8
118	20211025BS04	1	UU试验	9.72	3.12	51	0	-3	18	604.8	0	21.9	10.55	438.9	39	0	0	1	1	1	13.19	13.85	471.9	33	14.3	295.95	219.45	0	197.3	179.3	0.1	0	-6.6	19.6	18.8	19.8
119	20211025BS04	1	UU试验	9.8	3.13	51	0	-3	18	605.7	0	21.9	10.66	437.3	39	0	0	1	1	1	13.33	13.85	470.3	33	14.25	295.15	218.65	0	196.8	178.8	0.1	0	-6.67	19.6	18.8	19.8
120	20211025BS04	1	UU试验	9.88	3.14	51	0	-3	19	607.4	0	21.9	10.73	438.6	39	0	0	1	1	1	13.41	13.85	470.6	32	14.71	295.8	219.3	0	197.2	178.2	0.1	0	-6.71	19.6	18.8	19.8
121	20211025BS04	1	UU试验	9.97	3.16	51	0	-3	18	609.1	0	21.9	10.83	439.8	39	0	0	1	1	1	13.54	13.91	472.8	33	14.33	296.4	219.9	0	197.6	179.6	0.1	0	-6.77	19.6	18.8	19.8
122	20211025BS04	1	UU试验	10.05	3.17	50	0	-3	18	609.9	0	21.9	10.9	438.5	39	0	0	1	1	1	13.63	13.91	470.5	32	14.7	294.25	219.25	0	196.2	178.2	0.1	0	-6.82	19.6	18.8	19.8
123	20211025BS04	1	UU试验	10.13	3.18	51	0	-3	19	613.4	0	21.9	11	441	39	0	0	1	1	1	13.75	13.91	473	32	14.78	297	220.5	0	198	179	0.1	0	-6.88	19.6	18.8	19.8
124	20211025BS04	1	UU试验	10.22	3.2	51	0	-3	18	615.1	0	21.9	11.07	442.2	39	0	0	1	1	1	13.84	13.91	475.2	33	14.4	297.6	221.1	0	198.4	180.4	0.1	0	-6.92	19.6	18.8	19.8
125	20211025BS04	1	UU试验	10.3	3.21	50	0	-3	18	617.6	0	21.9	11.17	444	39	0	0	1	1	1	13.96	13.98	476	32	14.88	297	222	0	198	180	0.1	0	-6.98	19.6	18.8	19.8
126	20211025BS04	1	UU试验	10.38	3.22	51	0	-3	18	619.3	0	21.9	11.24	443	39	0	0	1	1	1	14.05	13.98	476	33	14.42	298	221.5	0	198.7	180.7	0.1	0	-7.03	19.6	18.8	19.8
127	20211025BS04	1	UU试验	10.47	3.24	51	0	-3	18	621	0	21.9	11.34	444.2	39	0	0	1	1	1	14.18	13.98	477.2	33	14.46	298.6	222.1	0	199.1	181.1	0.1	0	-7.09	19.6	18.8	19.8
128	20211025BS04	1	UU试验	10.55	3.25	51	0	-3	18	621.9	0	21.9	11.41	444.8	39	0	0	1	1	1	14.26	13.98	477.8	33	14.48	298.9	222.4	0	199.3	181.3	0.1	0	-7.13	19.6	18.8	19.8
129	20211025BS04	1	UU试验	10.63	3.26	51	0	-3	18	623.6	0	21.9	11.51	446.1	39	0	0	1	1	1	14.39	14.05	479.1	33	14.52	299.55	223.05	0	199.7	181.7	0.1	0	-7.2	19.6	18.8	19.8
130	20211025BS04	1	UU试验	10.72	3.27	50	0	-3	18	623.6	0	21.9	11.57	443.8	39	0	0	1	1	1	14.46	14.05	475.8	32	14.87	296.9	221.9	0	197.9	179.9	0.1	0	-7.23	19.6	18.8	19.8
131	20211025BS04	1	UU试验	10.8	3.29	51	0	-3	18	624.5	0	21.9	11.67	444.5	39	0	0	1	1	1	14.59	14.05	477.5	33	14.47	298.75	222.25	0	199.2	181.2	0.1	0	-7.3	19.6	18.9	19.8
132	20211025BS04	1	UU试验	10.88	3.3	51	0	-3	18	626.2	0	21.9	11.74	445.7	39	0	0	1	1	1	14.68	14.05	478.7	33	14.51	299.35	222.85	0	199.6	181.6	0.1	0	-7.34	19.6	18.9	19.8
133	20211025BS04	1	UU试验	10.97	3.31	51	0	-3	18	627.9	0	21.9	11.84	446.9	39	0	0	1	1	1	14.8	14.11	479.9	33	14.54	299.95	223.45	0	200	182	0.1	0	-7.4	19.6	18.9	19.8
134	20211025BS04	1	UU试验	11.05	3.32	51	0	-3	18	627.9	0	21.9	11.9	445	39	0	0	1	1	1	14.88	14.11	478	33	14.48	299	222.5	0	199.3	181.3	0.1	0	-7.44	19.6	18.9	19.8
135	20211025BS04	1	UU试验	11.13	3.34	51	0	-3	18	630.5	0	21.9	12	446.8	39	0	0	1	1	1	15	14.11	479.8	33	14.54	299.9	223.4	0	199.9	181.9	0.1	0	-7.5	19.6	18.9	19.8
136	20211025BS04	1	UU试验	11.22	3.35	51	0	-3	18	632.2	0	21.9	12.06	448.1	39	0	0	1	1	1	15.08	14.11	481.1	33	14.58	300.55	224.05	0	200.4	182.4	0.1	0	-7.54	19.6	18.9	19.8
137	20211025BS04	1	UU试验	11.3	3.36	51	0	-3	19	633	0	21.9	12.16	448.6	39	0	0	1	1	1	15.2	14.18	480.6	32	15.02	300.8	224.3	0	200.5	181.5	0.1	0	-7.6	19.6	18.9	19.8
138	20211025BS04	1	UU试验	11.38	3.37	50	0	-3	18	633	0	21.9	12.23	446.4	39	0	0	1	1	1	15.29	14.18	478.4	32	14.95	298.2	223.2	0	198.8	180.8	0.1	0	-7.65	19.6	18.9	19.8
139	20211025BS04	1	UU试验	11.47	3.39	51	0	-3	18	633	0	21.9	12.33	446.4	39	0	0	1	1	1	15.41	14.18	479.4	33	14.53	299.7	223.2	0	199.8	181.8	0.1	0	-7.71	19.6	18.9	19.8
140	20211025BS04	1	UU试验	11.55	3.4	51	0	-3	18	633.9	0	21.9	12.4	447	39	0	0	1	1	1	15.5	14.18	480	33	14.55	300	223.5	0	200	182	0.1	0	-7.75	19.6	18.9	19.8
141	20211025BS04	1	UU试验	11.63	3.41	51	0	-3	18	636.4	0	21.9	12.5	448.8	39	0	0	1	1	1	15.63	14.25	481.8	33	14.6	300.9	224.4	0	200.6	182.6	0.1	0	-7.82	19.6	18.9	19.8
142	20211025BS04	1	UU试验	11.72	3.42	51	0	-3	18	636.4	0	21.9	12.57	446.6	39	0	0	1	1	1	15.71	14.25	479.6	33	14.53	299.8	223.3	0	199.9	181.9	0.1	0	-7.86	19.6	18.9	19.8
143	20211025BS04	1	UU试验	11.8	3.44	51	0	-3	18	639	0	21.9	12.68	448.4	39	0	0	1	1	1	15.85	14.25	481.4	33	14.59	300.7	224.2	0	200.5	182.5	0.1	0	-7.93	19.6	18.9	19.8
144	20211025BS04	1	UU试验	11.88	3.45	52	0	-3	19	639	0	21.9	12.75	448.4	39	0	0	1	1	1	15.94	14.25	481.4	33	14.59	302.2	224.2	0	201.5	182.5	0.1	0	-7.97	19.6	18.9	19.8
145	20211025BS04	1	UU试验	11.97	3.46	52	0	-3	19	641.6	0	21.9	12.86	450.2	39	0	0	1	1	1	16.08	14.31	483.2	33	14.64	303.1	225.1	0	202.1	183.1	0.1	0	-8.04	19.6	18.9	19.8
146	20211025BS04	1	UU试验	12.05	3.47	52	0	-3	19	643.3	0	21.9	12.92	449.5	39	0	0	1	1	1	16.15	14.31	482.5	33	14.62	302.75	224.75	0	201.8	182.8	0.1	0	-8.07	19.6	18.9	19.8
147	20211025BS04	1	UU试验	12.13	3.48	51	0	-3	19	645	0	21.9	13.03	450.7	39	0	0	1	1	1	16.29	14.31	482.7	32	15.08	301.85	225.35	0	201.2	182.2	0.1	0	-8.15	19.6	18.9	19.8
148	20211025BS04	1	UU试验	12.22	3.5	51	0	-3	18	645	0	21.9	13.1	450.7	39	0	0	1	1	1	16.38	14.38	483.7	33	14.66	301.85	225.35	0	201.2	183.2	0.1	0	-8.19	19.6	18.9	19.8
149	20211025BS04	1	UU试验	12.3	3.51	51	0	-3	19	646.7	0	21.9	13.21	449.7	39	0	0	1	1	1	16.51	14.38	481.7	32	15.05	301.35	224.85	0	200.9	181.9	0.1	0	-8.26	19.6	18.9	19.8
150	20211025BS04	1	UU试验	12.38	3.52	51	0	-3	19	648.4	0	21.9	13.28	450.9	39	0	0	1	1	1	16.6	14.38	482.9	32	15.09	301.95	225.45	0	201.3	182.3	0.1	0	-8.3	19.6	18.9	19.8
151	20211025BS04	1	UU试验	12.47	3.53	51	0	-3	19	651	0	21.9	13.39	452.7	39	0	0	1	1	1	16.74	14.45	484.7	32	15.15	302.85	226.35	0	201.9	182.9	0.1	0	-8.37	19.6	18.9	19.8
152	20211025BS04	1	UU试验	12.55	3.54	51	0	-3	19	651.8	0	21.9	13.46	451.1	39	0	0	1	1	1	16.83	14.45	483.1	32	15.1	302.05	225.55	0	201.4	182.4	0.1	0	-8.41	19.6	18.9	19.8
153	20211025BS04	1	UU试验	12.63	3.55	51	0	-3	19	653.6	0	21.9	13.57	452.3	39	0	0	1	1	1	16.96	14.45	484.3	32	15.13	302.65	226.15	0	201.8	182.8	0.1	0	-8.48	19.6	18.9	19.8
154	20211025BS04	1	UU试验	12.72	3.57	51	0	-3	19	654.4	0	21.9	13.64	452.9	39	0	0	1	1	1	17.05	14.45	484.9	32	15.15	302.95	226.45	0	202	183	0.1	0	-8.53	19.6	18.9	19.8
155	20211025BS04	1	UU试验	12.8	3.58	51	0	-3	19	656.1	0	21.9	13.75	454	39	0	0	1	1	1	17.19	14.51	486	32	15.19	303.5	227	0	202.3	183.3	0.1	0	-8.6	19.6	18.9	19.8
156	20211025BS04	1	UU试验	12.88	3.59	51	0	-3	19	657	0	21.9	13.82	452.8	39	0	0	1	1	1	17.27	14.51	484.8	32	15.15	302.9	226.4	0	201.9	182.9	0.1	0	-8.64	19.6	18.9	19.8
157	20211025BS04	1	UU试验	12.97	3.6	51	0	-3	19	657.8	0	21.9	13.93	453.3	39	0	0	1	1	1	17.41	14.51	485.3	32	15.17	303.15	226.65	0	202.1	183.1	0.1	0	-8.71	19.6	18.9	19.8
158	20211025BS04	1	UU试验	13.05	3.61	51	0	-3	19	659.5	0	21.9	14	454.5	39	0	0	1	1	1	17.5	14.51	486.5	32	15.2	303.75	227.25	0	202.5	183.5	0.1	0	-8.75	19.6	18.9	19.8
159	20211025BS04	1	UU试验	13.13	3.62	51	0	-3	18	661.3	0	21.9	14.11	455.8	39	0	0	1	1	1	17.64	14.58	488.8	33	14.81	304.4	227.9	0	202.9	184.9	0.1	0	-8.82	19.6	18.9	19.8
160	20211025BS04	1	UU试验	13.22	3.64	51	0	-3	19	662.1	0	21.9	14.18	454.1	39	0	0	1	1	1	17.73	14.58	486.1	32	15.19	303.55	227.05	0	202.4	183.4	0.1	0	-8.87	19.6	18.9	19.8
161	20211025BS04	1	UU试验	13.3	3.65	51	0	-3	18	663	0	21.9	14.29	454.7	39	0	0	1	1	1	17.86	14.58	487.7	33	14.78	303.85	227.35	0	202.6	184.6	0.1	0	-8.93	19.6	18.9	19.8
162	20211025BS04	1	UU试验	13.38	3.66	52	0	-3	19	664.7	0	21.9	14.36	455.9	39	0	0	1	1	1	17.95	14.65	488.9	33	14.82	305.95	227.95	0	204	185	0.1	0	-8.98	19.6	18.9	19.8
163	20211025BS04	1	UU试验	13.47	3.67	52	0	-3	19	667.2	0	21.9	14.47	455.4	39	0	0	1	1	1	18.09	14.65	488.4	33	14.8	305.7	227.7	0	203.8	184.8	0.1	0	-9.05	19.6	18.9	19.8
164	20211025BS04	1	UU试验	13.55	3.68	51	0	-3	19	668.1	0	21.9	14.55	456	39	0	0	1	1	1	18.19	14.65	488	32	15.25	304.5	228	0	203	184	0.1	0	-9.1	19.6	18.9	19.8
165	20211025BS04	1	UU试验	13.63	3.69	51	0	-3	19	669	0	21.9	14.66	456.7	39	0	0	1	1	1	18.33	14.72	488.7	32	15.27	304.85	228.35	0	203.2	184.2	0.1	0	-9.16	19.6	18.9	19.8
166	20211025BS04	1	UU试验	13.72	3.7	51	0	-3	19	669.8	0	21.9	14.74	455	39	0	0	1	1	1	18.43	14.72	487	32	15.22	304	227.5	0	202.7	183.7	0.1	0	-9.22	19.6	18.9	19.8
167	20211025BS04	1	UU试验	13.8	3.71	51	0	-3	19	672.4	0	21.9	14.84	456.8	39	0	0	1	1	1	18.55	14.72	488.8	32	15.28	304.9	228.4	0	203.3	184.3	0.1	0	-9.28	19.6	18.9	19.8
168	20211025BS04	1	UU试验	13.88	3.73	51	0	-3	19	673.2	0	21.9	14.92	457.3	39	0	0	1	1	1	18.65	14.79	489.3	32	15.29	305.15	228.65	0	203.4	184.4	0.1	0	-9.32	19.6	18.9	19.8
169	20211025BS04	1	UU试验	13.97	3.74	51	0	-3	19	674.9	0	21.9	15.03	456.3	39	0	0	1	1	1	18.79	14.79	488.3	32	15.26	304.65	228.15	0	203.1	184.1	0.1	0	-9.4	19.6	18.9	19.8
170	20211025BS04	1	UU试验	14.05	3.75	52	0	-3	19	675.8	0	21.9	15.1	456.9	39	0	0	1	1	1	18.88	14.79	489.9	33	14.85	306.45	228.45	0	204.3	185.3	0.1	0	-9.44	19.6	18.9	19.8
171	20211025BS04	1	UU试验	14.13	3.76	52	0	-3	19	677.5	0	21.9	15.2	458.1	39	0	0	1	1	1	19	14.79	491.1	33	14.88	307.05	229.05	0	204.7	185.7	0.1	0	-9.5	19.6	18.9	19.8
172	20211025BS04	1	UU试验	14.22	3.77	51	0	-3	19	678.4	0	21.9	15.27	458.7	39	0	0	1	1	1	19.09	14.85	490.7	32	15.33	305.85	229.35	0	203.9	184.9	0.1	0	-9.55	19.6	18.9	19.8
173	20211025BS04	1	UU试验	14.3	3.78	51	0	-3	19	680.9	0	21.9	15.38	458.5	39	0	0	1	1	1	19.23	14.85	490.5	32	15.33	305.75	229.25	0	203.8	184.8	0.1	0	-9.62	19.6	18.9	19.8
174	20211025BS04	1	UU试验	14.38	3.79	51	0	-3	19	680.9	0	21.9	15.44	458.5	39	0	0	1	1	1	19.3	14.85	490.5	32	15.33	305.75	229.25	0	203.8	184.8	0.1	0	-9.65	19.6	18.9	19.8
175	20211025BS04	1	UU试验	14.47	3.8	51	0	-3	19	680.9	0	21.9	15.55	458.5	39	0	0	1	1	1	19.44	14.92	490.5	32	15.33	305.75	229.25	0	203.8	184.8	0.1	0	-9.72	19.6	18.9	19.7
176	20211025BS04	1	UU试验	14.55	3.81	51	0	-3	19	681.8	0	21.9	15.62	457	39	0	0	1	1	1	19.53	14.92	489	32	15.28	305	228.5	0	203.3	184.3	0.1	0	-9.77	19.7	18.9	19.8
177	20211025BS04	1	UU试验	14.63	3.83	51	0	-3	18	683.5	0	21.9	15.73	458.1	39	0	0	1	1	1	19.66	14.92	491.1	33	14.88	305.55	229.05	0	203.7	185.7	0.1	0	-9.83	19.7	19	19.8
178	20211025BS04	1	UU试验	14.72	3.84	52	0	-3	19	685.2	0	21.9	15.8	459.2	39	0	0	1	1	1	19.75	14.92	492.2	33	14.92	307.6	229.6	0	205.1	186.1	0.1	0	-9.88	19.7	19	19.8
179	20211025BS04	1	UU试验	14.8	3.85	52	0	-3	19	686.9	0	23.7	15.9	460.4	39	0	0	1	1	1	19.88	14.99	493.4	33	14.95	308.2	230.2	0	205.5	186.5	0.1	0	-9.94	19.7	19	19.8
180	20211025BS04	1	UU试验	14.88	3.86	51	0	-3	19	688.6	0	21.9	15.97	459.4	39	0	0	1	1	1	19.96	14.99	491.4	32	15.36	306.2	229.7	0	204.1	185.1	0.1	0	-9.98	19.7	19	19.8
181	20211025BS04	1	UU试验	14.97	3.87	52	0	-3	19	691.2	0	21.9	16.07	461.1	39	0	0	1	1	1	20.09	14.99	494.1	33	14.97	308.55	230.55	0	205.7	186.7	0.1	0	-10.05	19.7	19	19.8
182	20211025BS04	1	UU试验	15.05	3.88	50	0	-3	18	691.2	0	21.9	16.13	461.1	39	0	0	1	1	1	20.16	15.06	493.1	32	15.41	305.55	230.55	0	203.7	185.7	0.1	0	-10.08	19.7	19	19.8
183	20211025BS04	1	UU试验	15.13	3.89	51	0	-3	19	692.1	0	21.9	16.23	459.6	39	0	0	1	1	1	20.29	15.06	491.6	32	15.36	306.3	229.8	0	204.2	185.2	0.1	0	-10.15	19.7	19	19.8
184	20211025BS04	1	UU试验	15.22	3.9	51	0	-3	19	692.9	0	21.9	16.3	460.1	39	0	0	1	1	1	20.38	15.06	492.1	32	15.38	306.55	230.05	0	204.4	185.4	0.1	0	-10.19	19.7	19	19.8
185	20211025BS04	1	UU试验	15.3	3.91	51	0	-3	19	694.6	0	21.9	16.4	461.2	39	0	0	1	1	1	20.5	15.13	493.2	32	15.41	307.1	230.6	0	204.7	185.7	0.1	0	-10.25	19.7	19	19.8
186	20211025BS04	1	UU试验	15.38	3.92	52	0	-3	19	693.8	0	21.9	16.46	458.6	39	0	0	1	1	1	20.58	15.13	491.6	33	14.9	307.3	229.3	0	204.9	185.9	0.1	0	-10.29	19.7	19	19.8
187	20211025BS04	1	UU试验	15.47	3.93	52	0	-3	19	694.6	0	21.9	16.56	459.1	39	0	0	1	1	1	20.7	15.13	492.1	33	14.91	307.55	229.55	0	205	186	0.1	0	-10.35	19.7	19	19.8
188	20211025BS04	1	UU试验	15.55	3.94	51	0	-3	19	695.5	0	21.9	16.62	459.7	39	0	0	1	1	1	20.77	15.13	491.7	32	15.37	306.35	229.85	0	204.2	185.2	0.1	0	-10.39	19.7	18.9	19.8
189	20211025BS04	1	UU试验	15.63	3.95	52	0	-3	19	696.3	0	21.9	16.73	460.2	39	0	0	1	1	1	20.91	15.2	493.2	33	14.95	308.1	230.1	0	205.4	186.4	0.1	0	-10.46	19.6	19	19.8
190	20211025BS04	1	UU试验	15.72	3.96	51	0	-3	19	695.5	0	21.9	16.79	457.6	39	0	0	1	1	1	20.99	15.2	489.6	32	15.3	305.3	228.8	0	203.5	184.5	0.1	0	-10.49	19.6	18.9	19.8
191	20211025BS04	1	UU试验	15.8	3.97	52	0	-3	19	697.2	0	21.9	16.89	458.7	39	0	0	1	1	1	21.11	15.2	491.7	33	14.9	307.35	229.35	0	204.9	185.9	0.1	0	-10.56	19.6	18.9	19.8
192	20211025BS04	1	UU试验	15.88	3.99	51	0	-3	19	697.2	0	21.9	16.96	458.7	39	0	0	1	1	1	21.2	15.2	490.7	32	15.33	305.85	229.35	0	203.9	184.9	0.1	0	-10.6	19.6	18.9	19.8
193	20211025BS04	1	UU试验	15.97	4	51	0	-3	19	698.9	0	21.9	17.05	459.8	39	0	0	1	1	1	21.31	15.27	491.8	32	15.37	306.4	229.9	0	204.3	185.3	0.1	0	-10.66	19.6	18.9	19.8
194	20211025BS04	1	UU试验	16.05	4.01	51	0	-3	19	699.7	0	21.9	17.12	458.2	39	0	0	1	1	1	21.4	15.27	490.2	32	15.32	305.6	229.1	0	203.7	184.7	0.1	0	-10.7	19.6	18.9	19.8
195	20211025BS04	1	UU试验	16.13	4.02	51	0	-3	19	700.6	0	21.9	17.21	458.8	39	0	0	1	1	1	21.51	15.27	490.8	32	15.34	305.9	229.4	0	203.9	184.9	0.1	0	-10.76	19.6	18.9	19.8
196	20211025BS04	1	UU试验	16.22	4.03	51	0	-3	19	699.7	0	21.9	17.28	458.2	39	0	0	1	1	1	21.6	15.34	490.2	32	15.32	305.6	229.1	0	203.7	184.7	0.1	0	-10.8	19.6	18.9	19.8
197	20211025BS04	1	UU试验	16.3	4.04	51	0	-3	19	700.6	0	21.9	17.38	456.7	39	0	0	1	1	1	21.73	15.34	488.7	32	15.27	304.85	228.35	0	203.2	184.2	0.1	0	-10.87	19.6	18.9	19.8
198	20211025BS04	1	UU试验	16.38	4.05	51	0	-3	19	701.5	0	21.9	17.45	457.3	39	0	0	1	1	1	21.81	15.34	489.3	32	15.29	305.15	228.65	0	203.4	184.4	0.1	0	-10.91	19.6	18.9	19.8
199	20211025BS04	1	UU试验	16.47	4.06	51	0	-3	19	702.3	0	21.9	17.56	457.8	39	0	0	1	1	1	21.95	15.41	489.8	32	15.31	305.4	228.9	0	203.6	184.6	0.1	0	-10.98	19.6	18.9	19.7
200	20211025BS04	1	UU试验	16.55	4.07	51	0	-3	19	704	0	21.9	17.63	456.8	39	0	0	1	1	1	22.04	15.41	488.8	32	15.28	304.9	228.4	0	203.3	184.3	0.1	0	-11.02	19.6	18.9	19.8
201	20211025BS04	1	UU试验	16.63	4.08	51	0	-3	19	704	0	21.9	17.74	456.8	39	0	0	1	1	1	22.18	15.41	488.8	32	15.28	304.9	228.4	0	203.3	184.3	0.1	0	-11.09	19.6	18.9	19.8
202	20211025BS04	1	UU试验	16.72	4.09	51	0	-3	19	704.9	0	21.9	17.81	457.4	39	0	0	1	1	1	22.26	15.41	489.4	32	15.29	305.2	228.7	0	203.5	184.5	0.1	0	-11.13	19.6	18.9	19.8
203	20211025BS04	1	UU试验	16.8	4.1	51	0	-3	19	705.7	0	21.9	17.92	457.9	39	0	0	1	1	1	22.4	15.48	489.9	32	15.31	305.45	228.95	0	203.6	184.6	0.1	0	-11.2	19.6	18.9	19.8
204	20211025BS04	1	UU试验	16.88	4.11	51	0	-3	19	707.4	0	21.9	17.99	457	39	0	0	1	1	1	22.49	15.48	489	32	15.28	305	228.5	0	203.3	184.3	0.1	0	-11.24	19.6	18.9	19.8
205	20211025BS04	1	UU试验	16.97	4.12	51	0	-3	19	708.3	0	21.9	18.09	457.6	39	0	0	1	1	1	22.61	15.48	489.6	32	15.3	305.3	228.8	0	203.5	184.5	0.1	0	-11.31	19.6	18.9	19.8
206	20211025BS04	1	UU试验	17.05	4.13	52	0	-3	19	708.3	0	21.9	18.17	457.6	39	0	0	1	1	1	22.71	15.54	490.6	33	14.87	306.8	228.8	0	204.5	185.5	0.1	0	-11.36	19.6	18.9	19.8
207	20211025BS04	1	UU试验	17.13	4.14	52	0	-3	19	710	0	21.9	18.27	456.9	39	0	0	1	1	1	22.84	15.54	489.9	33	14.85	306.45	228.45	0	204.3	185.3	0.1	0	-11.42	19.6	18.9	19.8
208	20211025BS04	1	UU试验	17.22	4.15	51	0	-3	19	710.9	0	21.9	18.34	457.5	39	0	0	1	1	1	22.93	15.54	489.5	32	15.3	305.25	228.75	0	203.5	184.5	0.1	0	-11.47	19.6	18.9	19.8
209	20211025BS04	1	UU试验	17.3	4.16	51	0	-3	19	712.6	0	21.9	18.45	458.6	39	0	0	1	1	1	23.06	15.61	490.6	32	15.33	305.8	229.3	0	203.9	184.9	0.1	0	-11.53	19.6	18.9	19.8
210	20211025BS04	1	UU试验	17.38	4.17	51	0	-3	19	713.4	0	21.9	18.52	457	39	0	0	1	1	1	23.15	15.61	489	32	15.28	305	228.5	0	203.3	184.3	0.1	0	-11.58	19.6	18.9	19.8
211	20211025BS04	1	UU试验	17.47	4.18	51	0	-3	19	714.3	0	21.9	18.63	457.6	39	0	0	1	1	1	23.29	15.61	489.6	32	15.3	305.3	228.8	0	203.5	184.5	0.1	0	-11.65	19.6	18.9	19.8
212	20211025BS04	1	UU试验	17.55	4.19	51	0	-3	19	715.1	0	21.9	18.7	458.1	39	0	0	1	1	1	23.38	15.69	490.1	32	15.32	305.55	229.05	0	203.7	184.7	0.1	0	-11.69	19.6	18.9	19.8
213	20211025BS04	1	UU试验	17.63	4.2	51	0	-3	19	716.9	0	21.9	18.8	456.9	39	0	0	1	1	1	23.5	15.69	488.9	32	15.28	304.95	228.45	0	203.3	184.3	0.1	0	-11.75	19.6	18.9	19.8
214	20211025BS04	1	UU试验	17.72	4.21	52	0	-3	19	716.9	0	21.9	18.88	456.9	39	0	0	1	1	1	23.6	15.69	489.9	33	14.85	306.45	228.45	0	204.3	185.3	0.1	0	-11.8	19.6	18.9	19.7
215	20211025BS04	1	UU试验	17.8	4.22	52	0	-3	19	718.6	0	21.9	18.99	458	39	0	0	1	1	1	23.74	15.76	491	33	14.88	307	229	0	204.7	185.7	0.1	0	-11.87	19.6	19	19.8
216	20211025BS04	1	UU试验	17.88	4.23	52	0	-3	19	719.4	0	21.9	19.06	456.5	39	0	0	1	1	1	23.83	15.76	489.5	33	14.83	306.25	228.25	0	204.2	185.2	0.1	0	-11.92	19.6	19	19.8
217	20211025BS04	1	UU试验	17.97	4.24	51	0	-3	19	720.3	0	21.9	19.17	457	39	0	0	1	1	1	23.96	15.76	489	32	15.28	305	228.5	0	203.3	184.3	0.1	0	-11.98	19.6	18.9	19.8
218	20211025BS04	1	UU试验	18.05	4.25	51	0	-3	19	721.1	0	21.9	19.25	457.6	39	0	0	1	1	1	24.06	15.83	489.6	32	15.3	305.3	228.8	0	203.5	184.5	0.1	0	-12.03	19.6	19	19.8
219	20211025BS04	1	UU试验	18.13	4.26	51	0	-3	19	722.8	0	21.9	19.36	456.6	39	0	0	1	1	1	24.2	15.83	488.6	32	15.27	304.8	228.3	0	203.2	184.2	0.1	0	-12.1	19.6	18.9	19.7
220	20211025BS04	1	UU试验	18.22	4.27	51	0	-3	19	722	0	21.9	19.43	456.1	39	0	0	1	1	1	24.29	15.83	488.1	32	15.25	304.55	228.05	0	203	184	0.1	0	-12.15	19.6	18.9	19.7
221	20211025BS04	1	UU试验	18.3	4.28	51	0	-3	19	723.7	0	21.9	19.54	457.2	39	0	0	1	1	1	24.43	15.9	489.2	32	15.29	305.1	228.6	0	203.4	184.4	0.1	0	-12.22	19.6	19	19.8
222	20211025BS04	1	UU试验	18.38	4.29	52	0	-3	19	723.7	0	21.9	19.62	455.2	39	0	0	1	1	1	24.52	15.9	488.2	33	14.79	305.6	227.6	0	203.7	184.7	0.1	0	-12.26	19.6	18.9	19.7
223	20211025BS04	1	UU试验	18.47	4.3	52	0	-3	19	725.4	0	21.9	19.73	456.2	39	0	0	1	1	1	24.66	15.9	489.2	33	14.82	306.1	228.1	0	204.1	185.1	0.1	0	-12.33	19.6	19	19.8
224	20211025BS04	1	UU试验	18.55	4.31	51	0	-3	19	726.3	0	21.9	19.8	456.8	39	0	0	1	1	1	24.75	15.97	488.8	32	15.28	304.9	228.4	0	203.3	184.3	0.1	0	-12.38	19.6	19	19.8
225	20211025BS04	1	UU试验	18.63	4.32	51	0	-3	19	728	0	21.9	19.91	455.9	39	0	0	1	1	1	24.89	15.97	487.9	32	15.25	304.45	227.95	0	203	184	0.1	0	-12.45	19.6	18.9	19.7
226	20211025BS04	1	UU试验	18.72	4.33	51	0	-3	19	728	0	21.9	19.98	455.9	39	0	0	1	1	1	24.98	15.97	487.9	32	15.25	304.45	227.95	0	203	184	0.1	0	-12.49	19.6	19	19.8
227	20211025BS04	1	UU试验	18.8	4.34	51	0	-3	19	728.8	0	21.9	20.08	456.4	39	0	0	1	1	1	25.1	16.04	488.4	32	15.26	304.7	228.2	0	203.1	184.1	0.1	0	-12.55	19.6	19	19.8
228	20211025BS04	1	UU试验	18.88	4.35	51	0	-3	19	729.7	0	20.1	20.15	454.9	39	0	0	1	1	1	25.19	16.04	486.9	32	15.22	303.95	227.45	0	202.6	183.6	0.1	0	-12.6	19.6	19	19.8
229	20211025BS04	1	UU试验	18.97	4.36	51	0	-3	19	731.4	0	21.9	20.26	456	39	0	0	1	1	1	25.32	16.04	488	32	15.25	304.5	228	0	203	184	0.1	0	-12.66	19.6	19	19.8
230	20211025BS04	1	UU试验	19.05	4.36	52	0	-3	19	733.1	0	21.9	20.33	457	39	0	0	1	1	1	25.41	16.11	490	33	14.85	306.5	228.5	0	204.3	185.3	0.1	0	-12.71	19.6	19	19.8
231	20211025BS04	1	UU试验	19.13	4.37	52	0	-3	19	734.8	0	21.9	20.44	456.1	39	0	0	1	1	1	25.55	16.11	489.1	33	14.82	306.05	228.05	0	204	185	0.1	0	-12.78	19.6	19	19.8
232	20211025BS04	1	UU试验	19.22	4.38	52	0	-3	19	734.8	0	21.9	20.51	456.1	39	0	0	1	1	1	25.64	16.11	489.1	33	14.82	306.05	228.05	0	204	185	0.1	0	-12.82	19.6	19	19.8
233	20211025BS04	1	UU试验	19.3	4.39	51	0	-3	19	734.8	0	21.9	20.61	456.1	39	0	0	1	1	1	25.76	16.18	488.1	32	15.25	304.55	228.05	0	203	184	0.1	0	-12.88	19.6	19	19.8
234	20211025BS04	1	UU试验	19.38	4.4	51	0	-3	19	735.7	0	21.9	20.68	454.7	39	0	0	1	1	1	25.85	16.18	486.7	32	15.21	303.85	227.35	0	202.6	183.6	0.1	0	-12.93	19.6	19	19.8
235	20211025BS04	1	UU试验	19.47	4.41	51	0	-3	19	737.4	0	21.9	20.79	455.7	39	0	0	1	1	1	25.99	16.18	487.7	32	15.24	304.35	227.85	0	202.9	183.9	0.1	0	-13	19.6	19	19.8
236	20211025BS04	1	UU试验	19.55	4.42	51	0	-3	19	737.4	0	20.1	20.86	455.7	39	0	0	1	1	1	26.08	16.25	487.7	32	15.24	304.35	227.85	0	202.9	183.9	0.1	0	-13.04	19.6	19	19.8
237	20211025BS04	1	UU试验	19.63	4.43	51	0	-3	19	739.1	0	20.1	20.96	454.8	39	0	0	1	1	1	26.2	16.25	486.8	32	15.21	303.9	227.4	0	202.6	183.6	0.1	0	-13.1	19.6	19	19.8
238	20211025BS04	1	UU试验	19.72	4.44	51	0	-3	19	740.8	0	20.1	21.02	455.9	39	0	0	1	1	1	26.28	16.25	487.9	32	15.25	304.45	227.95	0	203	184	0.1	0	-13.14	19.6	19	19.8
239	20211025BS04	1	UU试验	19.8	4.45	52	0	-3	19	742.5	0	20.1	21.13	456.9	39	0	0	1	1	1	26.41	16.32	489.9	33	14.85	306.45	228.45	0	204.3	185.3	0.1	0	-13.21	19.6	19	19.8
240	20211025BS04	1	UU试验	19.88	4.46	51	0	-3	19	744.2	0	21.9	21.2	456	39	0	0	1	1	1	26.5	16.32	488	32	15.25	304.5	228	0	203	184	0.1	0	-13.25	19.6	19	19.8
241	20211025BS04	1	UU试验	19.97	4.47	51	0	-3	19	744.2	0	20.1	21.29	456	39	0	0	1	1	1	26.61	16.32	488	32	15.25	304.5	228	0	203	184	0.1	0	-13.31	19.6	19	19.8
242	20211025BS04	1	UU试验	20.05	4.48	51	0	-3	19	745.1	0	21.9	21.36	456.6	39	0	0	1	1	1	26.7	16.39	488.6	32	15.27	304.8	228.3	0	203.2	184.2	0.1	0	-13.35	19.6	19	19.8
243	20211025BS04	1	UU试验	20.13	4.49	51	0	-3	19	745.1	0	20.1	21.46	454.6	39	0	0	1	1	1	26.83	16.39	486.6	32	15.21	303.8	227.3	0	202.5	183.5	0.1	0	-13.42	19.6	19	19.8
244	20211025BS04	1	UU试验	20.22	4.5	51	0	-3	19	745.9	0	20.1	21.53	455.1	39	0	0	1	1	1	26.91	16.39	487.1	32	15.22	304.05	227.55	0	202.7	183.7	0.1	0	-13.46	19.6	19	19.8
245	20211025BS04	1	UU试验	20.3	4.51	52	0	-3	19	746.8	0	20.1	21.63	455.6	39	0	0	1	1	1	27.04	16.47	488.6	33	14.81	305.8	227.8	0	203.9	184.9	0.1	0	-13.52	19.6	19	19.8
246	20211025BS04	1	UU试验	20.38	4.51	52	0	-3	19	746.8	0	20.1	21.69	453.4	39	0	0	1	1	1	27.11	16.47	486.4	33	14.74	304.7	226.7	0	203.1	184.1	0.1	0	-13.56	19.6	19	19.8
247	20211025BS04	1	UU试验	20.47	4.52	52	0	-3	19	746.8	0	20.1	21.79	453.4	39	0	0	1	1	1	27.24	16.47	486.4	33	14.74	304.7	226.7	0	203.1	184.1	0.1	0	-13.62	19.6	19	19.8
248	20211025BS04	1	UU试验	20.55	4.53	51	0	-3	19	745.9	0	20.1	21.86	452.9	39	0	0	1	1	1	27.33	16.54	484.9	32	15.15	302.95	226.45	0	202	183	0.1	0	-13.67	19.6	19	19.8
249	20211025BS04	1	UU试验	20.63	4.54	52	0	-3	19	746.8	0	20.1	21.95	451.5	39	0	0	1	1	1	27.44	16.54	484.5	33	14.68	303.75	225.75	0	202.5	183.5	0.1	0	-13.72	19.6	19	19.8
250	20211025BS04	1	UU试验	20.72	4.55	51	0	-3	19	747.7	0	20.1	22.02	452.1	39	0	0	1	1	1	27.53	16.54	484.1	32	15.13	302.55	226.05	0	201.7	182.7	0.1	0	-13.77	19.6	19	19.8
251	20211025BS04	1	UU试验	20.8	4.56	51	0	-3	19	749.4	0	20.1	22.12	453.1	39	0	0	1	1	1	27.65	16.61	485.1	32	15.16	303.05	226.55	0	202	183	0.1	0	-13.83	19.6	19	19.8
252	20211025BS04	1	UU试验	20.88	4.57	51	0	-3	19	749.4	0	20.1	22.18	451.2	39	0	0	1	1	1	27.73	16.61	483.2	32	15.1	302.1	225.6	0	201.4	182.4	0.1	0	-13.87	19.6	19	19.8
253	20211025BS04	1	UU试验	20.97	4.58	51	0	-3	19	749.4	0	20.1	22.28	451.2	39	0	0	1	1	1	27.85	16.61	483.2	32	15.1	302.1	225.6	0	201.4	182.4	0.1	0	-13.93	19.6	19	19.8
254	20211025BS04	1	UU试验	21.05	4.59	51	0	-3	19	750.2	0	20.1	22.35	451.7	39	0	0	1	1	1	27.94	16.68	483.7	32	15.12	302.35	225.85	0	201.6	182.6	0.1	0	-13.97	19.6	19	19.8
255	20211025BS04	1	UU试验	21.13	4.6	52	0	-3	19	751.1	0	20.1	22.45	450.3	39	0	0	1	1	1	28.06	16.68	483.3	33	14.65	303.15	225.15	0	202.1	183.1	0.1	0	-14.03	19.6	19	19.8
256	20211025BS04	1	UU试验	21.22	4.61	51	0	-3	19	750.2	0	20.1	22.52	449.8	39	0	0	1	1	1	28.15	16.68	481.8	32	15.06	301.4	224.9	0	200.9	181.9	0.1	0	-14.08	19.6	19	19.7
257	20211025BS04	1	UU试验	21.3	4.62	51	0	-3	19	750.2	0	20.1	22.64	449.8	39	0	0	1	1	1	28.3	16.76	481.8	32	15.06	301.4	224.9	0	200.9	181.9	0.1	0	-14.15	19.6	19	19.7
258	20211025BS04	1	UU试验	21.38	4.62	51	0	-3	19	751.1	0	20.1	22.71	448.2	39	0	0	1	1	1	28.39	16.76	480.2	32	15.01	300.6	224.1	0	200.4	181.4	0.1	0	-14.2	19.6	19	19.8
259	20211025BS04	1	UU试验	21.47	4.63	51	0	-3	19	752.8	0	20.1	22.82	449.2	39	0	0	1	1	1	28.53	16.83	481.2	32	15.04	301.1	224.6	0	200.7	181.7	0.1	0	-14.27	19.6	19	19.8
260	20211025BS04	1	UU试验	21.55	4.64	51	0	-3	19	753.6	0	20.1	22.89	447.8	39	0	0	1	1	1	28.61	16.83	479.8	32	14.99	300.4	223.9	0	200.3	181.3	0.1	0	-14.31	19.6	19	19.8
261	20211025BS04	1	UU试验	21.63	4.65	52	0	-3	19	754.5	0	20.1	22.99	448.3	39	0	0	1	1	1	28.74	16.83	481.3	33	14.58	302.15	224.15	0	201.4	182.4	0.1	0	-14.37	19.6	19	19.8
262	20211025BS04	1	UU试验	21.72	4.66	52	0	-3	19	755.4	0	20.1	23.07	448.8	39	0	0	1	1	1	28.84	16.9	481.8	33	14.6	302.4	224.4	0	201.6	182.6	0.1	0	-14.42	19.6	19	19.8
263	20211025BS04	1	UU试验	21.8	4.67	52	0	-3	19	757.9	0	20.1	23.17	448.5	39	0	0	1	1	1	28.96	16.9	481.5	33	14.59	302.25	224.25	0	201.5	182.5	0.1	0	-14.48	19.6	19	19.8
264	20211025BS04	1	UU试验	21.88	4.68	52	0	-3	19	757.1	0	20.1	23.24	448	39	0	0	1	1	1	29.05	16.9	481	33	14.58	302	224	0	201.3	182.3	0.1	0	-14.53	19.6	19	19.8
265	20211025BS04	1	UU试验	21.97	4.69	52	0	-3	19	758.8	0	20.1	23.35	449	39	0	0	1	1	1	29.19	16.97	482	33	14.61	302.5	224.5	0	201.7	182.7	0.1	0	-14.6	19.6	19	19.8
266	20211025BS04	1	UU试验	22.05	4.7	51	0	-3	19	757.1	0	20.1	23.42	446.1	39	0	0	1	1	1	29.28	16.97	478.1	32	14.94	299.55	223.05	0	199.7	180.7	0.1	0	-14.64	19.6	19	19.8
267	20211025BS04	1	UU试验	22.13	4.7	51	0	-3	19	758.8	0	20.1	23.53	447.1	39	0	0	1	1	1	29.41	16.97	479.1	32	14.97	300.05	223.55	0	200	181	0.1	0	-14.71	19.6	19	19.8
268	20211025BS04	1	UU试验	22.22	4.71	51	0	-3	19	758.8	0	20.1	23.6	447.1	39	0	0	1	1	1	29.5	17.05	479.1	32	14.97	300.05	223.55	0	200	181	0.1	0	-14.75	19.6	19	19.8
269	20211025BS04	1	UU试验	22.3	4.72	52	0	-3	19	760.5	0	20.1	23.71	446	39	0	0	1	1	1	29.64	17.05	479	33	14.52	301	223	0	200.7	181.7	0.1	0	-14.82	19.6	19	19.8
270	20211025BS04	1	UU试验	22.38	4.73	51	0	-3	19	761.3	0	20.1	23.78	446.5	39	0	0	1	1	1	29.73	17.05	478.5	32	14.95	299.75	223.25	0	199.8	180.8	0.1	0	-14.87	19.6	19	19.8
271	20211025BS04	1	UU试验	22.47	4.74	52	0	-3	19	762.2	0	20.1	23.89	447	39	0	0	1	1	1	29.86	17.12	480	33	14.55	301.5	223.5	0	201	182	0.1	0	-14.93	19.6	19	19.8
272	20211025BS04	1	UU试验	22.55	4.75	52	0	-3	19	762.2	0	20.1	23.96	445.2	39	0	0	1	1	1	29.95	17.12	478.2	33	14.49	300.6	222.6	0	200.4	181.4	0.1	0	-14.98	19.6	19	19.8
273	20211025BS04	1	UU试验	22.63	4.76	52	0	-3	19	763.1	0	20.1	24.07	445.7	39	0	0	1	1	1	30.09	17.19	478.7	33	14.51	300.85	222.85	0	200.6	181.6	0.1	0	-15.05	19.6	19	19.8
274	20211025BS04	1	UU试验	22.72	4.77	51	0	-3	19	763.1	0	20.1	24.14	443.9	39	0	0	1	1	1	30.18	17.19	475.9	32	14.87	298.45	221.95	0	199	180	0.1	0	-15.09	19.6	19	19.8
275	20211025BS04	1	UU试验	22.8	4.77	51	0	-3	19	763.9	0	20.1	24.25	444.4	39	0	0	1	1	1	30.31	17.19	476.4	32	14.89	298.7	222.2	0	199.1	180.1	0.1	0	-15.16	19.6	19	19.8
276	20211025BS04	1	UU试验	22.88	4.78	51	0	-3	19	764.8	0	20.1	24.33	444.9	39	0	0	1	1	1	30.41	17.27	476.9	32	14.9	298.95	222.45	0	199.3	180.3	0.1	0	-15.21	19.6	19	19.8
277	20211025BS04	1	UU试验	22.97	4.79	51	0	-3	19	765.6	0	20.1	24.43	443.3	39	0	0	1	1	1	30.54	17.27	475.3	32	14.85	298.15	221.65	0	198.8	179.8	0.1	0	-15.27	19.6	19	19.8
278	20211025BS04	1	UU试验	23.05	4.8	52	0	-3	19	767.3	0	20.1	24.51	444.3	39	0	0	1	1	1	30.64	17.27	477.3	33	14.46	300.15	222.15	0	200.1	181.1	0.1	0	-15.32	19.6	19	19.8
279	20211025BS04	1	UU试验	23.13	4.81	52	0	-3	19	767.3	0	20.1	24.62	444.3	39	0	0	1	1	1	30.78	17.34	477.3	33	14.46	300.15	222.15	0	200.1	181.1	0.1	0	-15.39	19.6	19	19.8
280	20211025BS04	1	UU试验	23.22	4.82	51	0	-3	19	767.3	0	20.1	24.69	442.5	39	0	0	1	1	1	30.86	17.34	474.5	32	14.83	297.75	221.25	0	198.5	179.5	0.1	0	-15.43	19.6	19	19.8
281	20211025BS04	1	UU试验	23.3	4.83	51	0	-3	19	768.2	0	20.1	24.81	443	39	0	0	1	1	1	31.01	17.41	475	32	14.84	298	221.5	0	198.7	179.7	0.1	0	-15.51	19.6	19	19.7
282	20211025BS04	1	UU试验	23.38	4.84	51	0	-3	19	769	0	20.1	24.88	441.7	39	0	0	1	1	1	31.1	17.41	473.7	32	14.8	297.35	220.85	0	198.2	179.2	0.1	0	-15.55	19.6	19	19.8
283	20211025BS04	1	UU试验	23.47	4.84	51	0	-3	19	769.9	0	20.1	24.98	442.2	39	0	0	1	1	1	31.23	17.41	474.2	32	14.82	297.6	221.1	0	198.4	179.4	0.1	0	-15.62	19.6	19	19.8
284	20211025BS04	1	UU试验	23.55	4.85	51	0	-3	19	769.9	0	20.1	25.06	442.2	39	0	0	1	1	1	31.33	17.49	474.2	32	14.82	297.6	221.1	0	198.4	179.4	0.1	0	-15.67	19.6	19	19.8
