# Supplementary material for: Effect of freeze‒thaw cycles on root–Soil composite mechanical properties and slope stability
Source: PLoS One. 2024 Apr 25;19(4):e0302409. doi: 10.1371/journal.pone.0302409 (PMC11045164; doi:10.1371/journal.pone.0302409)
Supplement: S1 File — (ZIP) [file pone.0302409.s001.zip › Original data/original data/三轴/50kpa/50kpa excel表格/(D2G5,50kpa)20211019BS02_uu_1.xlsx]

## Sheet: _20211019BS02_uu_1
ID	GCID	SpecimenID	TstMode	TimeMin	Squareroot	WeiYa	wytb	FanYa1	KongYa	CR	fytb	TiBian	ZhouXWeiYi	Q1dQ3	TargetWY	TargetFY1	TargetZYLC	TargetStrainSpd	TargetSYWD	TargetZTWD	E1	TuArea	Q11	Q31	Q11cQ31	HalfQ1pQ3	HalfQ1dQ3	Saturation	HalfQ11pQ31	Q1	K0	Ev	Er	sywd	ttwd	ztwd
1	20211019BS02	1	UU试验	0	0	47	0	3	0	0	0	7.3	0	3.3	36	0	0	1	1	1	0	12	0	0	0	0	0	0	0	0	0	0	0	32.9	30.3	33
2	20211019BS02	1	UU试验	0.07	0.26	48	0	-2	6	5.1	0	7.3	0	4.3	36	0	0	1	1	1	0	12	46.3	42	1.1	74.15	2.15	0	49.4	43.4	0.92	0	0	32.9	30.3	33
3	20211019BS02	1	UU试验	0.12	0.34	47	0	-2	6	8.6	0	7.3	0.02	7.2	36	0	0	1	1	1	0.03	12	48.2	41	1.18	74.1	3.6	0	49.4	43.4	0.87	0	-0.02	32.9	30.3	33
4	20211019BS02	1	UU试验	0.22	0.47	47	0	-2	6	18	0	7.3	0.12	15	36	0	0	1	1	1	0.15	12	56	41	1.37	78	7.5	0	52	46	0.76	0	-0.08	32.9	30.3	32.9
5	20211019BS02	1	UU试验	0.27	0.52	47	0	-2	6	23.1	0	7.3	0.19	19.3	36	0	0	1	1	1	0.24	12	60.3	41	1.47	80.15	9.65	0	53.4	47.4	0.71	0	-0.12	32.9	30.3	32.9
6	20211019BS02	1	UU试验	0.35	0.59	47	0	-2	6	26.5	0	7.3	0.27	22.1	36	0	0	1	1	1	0.34	12.06	63.1	41	1.54	81.55	11.05	0	54.4	48.4	0.68	0	-0.17	32.9	30.3	32.9
7	20211019BS02	1	UU试验	0.42	0.65	47	0	-2	6	31.7	0	7.3	0.33	26.3	36	0	0	1	1	1	0.41	12.06	67.3	41	1.64	83.65	13.15	0	55.8	49.8	0.64	0	-0.21	32.9	30.3	32.9
8	20211019BS02	1	UU试验	0.42	0.65	47	0	-2	6	35.9	0	7.3	0.37	29.8	36	0	0	1	1	1	0.46	12.06	70.8	41	1.73	85.4	14.9	0	56.9	50.9	0.61	0	-0.23	32.9	30.3	32.9
9	20211019BS02	1	UU试验	0.5	0.71	47	0	-2	7	43.6	0	7.3	0.43	36.2	36	0	0	1	1	1	0.54	12.06	76.2	40	1.91	88.6	18.1	0	59.1	52.1	0.56	0	-0.27	32.9	30.3	32.9
10	20211019BS02	1	UU试验	0.58	0.76	47	0	-2	6	48.8	0	7.3	0.5	40.5	36	0	0	1	1	1	0.63	12.06	81.5	41	1.99	90.75	20.25	0	60.5	54.5	0.54	0	-0.32	32.9	30.3	32.9
11	20211019BS02	1	UU试验	0.67	0.82	47	0	-2	6	46.2	0	7.3	0.6	38.3	36	0	0	1	1	1	0.75	12.06	79.3	41	1.93	89.65	19.15	0	59.8	53.8	0.55	0	-0.38	32.9	30.3	32.9
12	20211019BS02	1	UU试验	0.75	0.87	47	0	-2	6	48.8	0	7.3	0.67	40.5	36	0	0	1	1	1	0.84	12.12	81.5	41	1.99	90.75	20.25	0	60.5	54.5	0.54	0	-0.42	32.9	30.3	32.9
13	20211019BS02	1	UU试验	0.83	0.91	47	0	-2	7	47.9	0	7.3	0.78	39.5	36	0	0	1	1	1	0.98	12.12	79.5	40	1.99	90.25	19.75	0	60.2	53.2	0.54	0	-0.49	32.9	30.3	32.9
14	20211019BS02	1	UU试验	0.92	0.96	47	0	-2	6	48.8	0	7.3	0.86	40.3	36	0	0	1	1	1	1.08	12.12	81.3	41	1.98	90.65	20.15	0	60.4	54.4	0.54	0	-0.54	32.8	30.3	32.9
15	20211019BS02	1	UU试验	1	1	47	0	-2	7	78.7	0	7.3	0.96	64.9	36	0	0	1	1	1	1.2	12.12	104.9	40	2.62	102.95	32.45	0	68.6	61.6	0.42	0	-0.6	32.8	30.3	32.9
16	20211019BS02	1	UU试验	1.08	1.04	47	0	-2	7	98.4	0	9.1	1.03	81.2	36	0	0	1	1	1	1.29	12.19	121.2	40	3.03	111.1	40.6	0	74.1	67.1	0.37	0	-0.65	32.8	30.3	32.9
17	20211019BS02	1	UU试验	1.17	1.08	47	0	-2	7	124.9	0	9.1	1.14	102.5	36	0	0	1	1	1	1.43	12.19	142.5	40	3.56	121.75	51.25	0	81.2	74.2	0.31	0	-0.72	32.8	30.3	32.8
18	20211019BS02	1	UU试验	1.25	1.12	47	0	-2	8	140.3	0	9.1	1.22	115.1	36	0	0	1	1	1	1.53	12.19	154.1	39	3.95	128.05	57.55	0	85.4	77.4	0.29	0	-0.77	32.8	30.3	32.8
19	20211019BS02	1	UU试验	1.33	1.15	47	0	-2	8	163.4	0	9.1	1.33	134	36	0	0	1	1	1	1.66	12.19	173	39	4.44	137.5	67	0	91.7	83.7	0.26	0	-0.83	32.8	30.3	32.8
20	20211019BS02	1	UU试验	1.42	1.19	48	0	-2	9	177.1	0	9.1	1.41	145.3	36	0	0	1	1	1	1.76	12.19	184.3	39	4.73	144.65	72.65	0	96.4	87.4	0.25	0	-0.88	32.8	30.3	32.8
21	20211019BS02	1	UU试验	1.5	1.22	47	0	-2	9	196.8	0	9.1	1.52	161.4	36	0	0	1	1	1	1.9	12.25	199.4	38	5.25	151.2	80.7	0	100.8	91.8	0.23	0	-0.95	32.8	30.3	32.8
22	20211019BS02	1	UU试验	1.58	1.26	47	0	-2	9	210.4	0	9.1	1.59	171.8	36	0	0	1	1	1	1.99	12.25	209.8	38	5.52	156.4	85.9	0	104.3	95.3	0.21	0	-1	32.8	30.3	32.8
23	20211019BS02	1	UU试验	1.67	1.29	47	0	-2	10	229.3	0	10.9	1.7	187.2	36	0	0	1	1	1	2.13	12.25	224.2	37	6.06	164.1	93.6	0	109.4	99.4	0.2	0	-1.07	32.8	30.4	32.8
24	20211019BS02	1	UU试验	1.75	1.32	47	0	-2	10	242.9	0	10.9	1.78	198.3	36	0	0	1	1	1	2.23	12.25	235.3	37	6.36	169.65	99.15	0	113.1	103.1	0.19	0	-1.12	32.8	30.3	32.8
25	20211019BS02	1	UU试验	1.83	1.35	47	0	-2	10	260.9	0	10.9	1.88	213	36	0	0	1	1	1	2.35	12.31	250	37	6.76	177	106.5	0	118	108	0.18	0	-1.18	32.8	30.3	32.8
26	20211019BS02	1	UU试验	1.92	1.38	47	0	-2	10	272.9	0	10.9	1.96	221.7	36	0	0	1	1	1	2.45	12.31	258.7	37	6.99	181.35	110.85	0	120.9	110.9	0.17	0	-1.23	32.8	30.4	32.8
27	20211019BS02	1	UU试验	2	1.41	47	0	-2	10	290	0	10.9	2.08	235.6	36	0	0	1	1	1	2.6	12.31	272.6	37	7.37	188.3	117.8	0	125.5	115.5	0.17	0	-1.3	32.7	30.3	32.8
28	20211019BS02	1	UU试验	2.08	1.44	48	0	-2	11	301.1	0	10.9	2.15	244.6	36	0	0	1	1	1	2.69	12.31	281.6	37	7.61	194.3	122.3	0	129.5	118.5	0.16	0	-1.35	32.7	30.3	32.7
29	20211019BS02	1	UU试验	2.17	1.47	48	0	-2	11	317.4	0	12.8	2.26	257.8	36	0	0	1	1	1	2.83	12.37	294.8	37	7.97	200.9	128.9	0	133.9	122.9	0.16	0	-1.42	32.7	30.3	32.7
30	20211019BS02	1	UU试验	2.25	1.5	47	0	-2	11	328.5	0	10.9	2.34	265.6	36	0	0	1	1	1	2.93	12.37	301.6	36	8.38	203.3	132.8	0	135.5	124.5	0.15	0	-1.47	32.7	30.3	32.7
31	20211019BS02	1	UU试验	2.33	1.53	47	0	-2	11	343.9	0	12.8	2.46	278	36	0	0	1	1	1	3.08	12.37	314	36	8.72	209.5	139	0	139.7	128.7	0.14	0	-1.54	32.7	30.4	32.7
32	20211019BS02	1	UU试验	2.42	1.55	48	0	-2	11	355	0	12.8	2.53	287	36	0	0	1	1	1	3.16	12.37	324	37	8.76	215.5	143.5	0	143.7	132.7	0.14	0	-1.58	32.7	30.3	32.7
33	20211019BS02	1	UU试验	2.5	1.58	48	0	-2	11	370.4	0	12.8	2.65	299.4	36	0	0	1	1	1	3.31	12.43	336.4	37	9.09	221.7	149.7	0	147.8	136.8	0.14	0	-1.66	32.7	30.3	32.7
34	20211019BS02	1	UU试验	2.58	1.61	48	0	-2	12	379.8	0	12.8	2.72	305.6	36	0	0	1	1	1	3.4	12.43	341.6	36	9.49	224.8	152.8	0	149.9	137.9	0.14	0	-1.7	32.7	30.3	32.7
35	20211019BS02	1	UU试验	2.67	1.63	48	0	-2	12	393.5	0	12.8	2.84	316.6	36	0	0	1	1	1	3.55	12.43	352.6	36	9.79	230.3	158.3	0	153.5	141.5	0.13	0	-1.78	32.7	30.3	32.7
36	20211019BS02	1	UU试验	2.75	1.66	48	0	-2	12	402.1	0	12.8	2.91	323.5	36	0	0	1	1	1	3.64	12.43	359.5	36	9.99	233.75	161.75	0	155.8	143.8	0.13	0	-1.82	32.7	30.3	32.7
37	20211019BS02	1	UU试验	2.83	1.68	48	0	-2	12	414.9	0	12.8	3.03	333.8	36	0	0	1	1	1	3.79	12.5	369.8	36	10.27	238.9	166.9	0	159.3	147.3	0.13	0	-1.9	32.7	30.3	32.7
38	20211019BS02	1	UU试验	2.92	1.71	48	0	-2	12	422.6	0	12.8	3.1	338.1	36	0	0	1	1	1	3.88	12.5	374.1	36	10.39	241.05	169.05	0	160.7	148.7	0.12	0	-1.94	32.7	30.3	32.7
39	20211019BS02	1	UU试验	3	1.73	48	0	-2	12	434.6	0	12.8	3.21	347.7	36	0	0	1	1	1	4.01	12.5	383.7	36	10.66	245.85	173.85	0	163.9	151.9	0.12	0	-2.01	32.7	30.3	32.7
40	20211019BS02	1	UU试验	3.08	1.76	48	0	-2	12	443.1	0	12.8	3.29	354.5	36	0	0	1	1	1	4.11	12.5	390.5	36	10.85	249.25	177.25	0	166.2	154.2	0.12	0	-2.06	32.6	30.3	32.7
41	20211019BS02	1	UU试验	3.17	1.78	48	0	-2	12	453.4	0	12.8	3.41	362.7	36	0	0	1	1	1	4.26	12.56	398.7	36	11.07	253.35	181.35	0	168.9	156.9	0.12	0	-2.13	32.6	30.3	32.7
42	20211019BS02	1	UU试验	3.25	1.8	48	0	-2	13	461.1	0	12.8	3.49	367.1	36	0	0	1	1	1	4.36	12.56	402.1	35	11.49	255.55	183.55	0	170.4	157.4	0.12	0	-2.18	32.6	30.3	32.6
43	20211019BS02	1	UU试验	3.33	1.83	47	0	-2	12	471.3	0	12.8	3.61	375.2	36	0	0	1	1	1	4.51	12.56	410.2	35	11.72	258.1	187.6	0	172.1	160.1	0.11	0	-2.26	32.6	30.3	32.6
44	20211019BS02	1	UU试验	3.42	1.85	48	0	-2	12	477.3	0	12.8	3.68	380	36	0	0	1	1	1	4.6	12.56	416	36	11.56	262	190	0	174.7	162.7	0.11	0	-2.3	32.6	30.3	32.6
45	20211019BS02	1	UU试验	3.5	1.87	47	0	-2	13	486.7	0	12.8	3.8	387.5	36	0	0	1	1	1	4.75	12.62	421.5	34	12.4	264.25	193.75	0	176.2	163.2	0.11	0	-2.38	32.6	30.3	32.6
46	20211019BS02	1	UU试验	3.58	1.89	47	0	-2	13	492.7	0	12.8	3.88	390.4	36	0	0	1	1	1	4.85	12.62	424.4	34	12.48	265.7	195.2	0	177.1	164.1	0.11	0	-2.42	32.6	30.3	32.6
47	20211019BS02	1	UU试验	3.67	1.91	47	0	-2	13	500.4	0	12.8	4	396.5	36	0	0	1	1	1	5	12.62	430.5	34	12.66	268.75	198.25	0	179.2	166.2	0.11	0	-2.5	32.6	30.3	32.6
48	20211019BS02	1	UU试验	3.75	1.94	48	0	-2	13	506.4	0	12.8	4.08	401.3	36	0	0	1	1	1	5.1	12.62	436.3	35	12.47	272.65	200.65	0	181.8	168.8	0.11	0	-2.55	32.6	30.3	32.6
49	20211019BS02	1	UU试验	3.83	1.96	48	0	-2	13	512.4	0	14.6	4.19	406	36	0	0	1	1	1	5.24	12.69	441	35	12.6	275	203	0	183.3	170.3	0.11	0	-2.62	32.6	30.3	32.6
50	20211019BS02	1	UU试验	3.92	1.98	48	0	-2	13	516.7	0	14.6	4.26	407.2	36	0	0	1	1	1	5.33	12.69	442.2	35	12.63	275.6	203.6	0	183.7	170.7	0.11	0	-2.67	32.6	30.3	32.6
51	20211019BS02	1	UU试验	4	2	48	0	-2	13	523.5	0	14.6	4.38	412.5	36	0	0	1	1	1	5.47	12.69	447.5	35	12.79	278.25	206.25	0	185.5	172.5	0.1	0	-2.74	32.6	30.3	32.6
52	20211019BS02	1	UU试验	4.08	2.02	48	0	-2	13	528.7	0	14.6	4.45	416.6	36	0	0	1	1	1	5.56	12.69	451.6	35	12.9	280.3	208.3	0	186.9	173.9	0.1	0	-2.78	32.6	30.3	32.6
53	20211019BS02	1	UU试验	4.17	2.04	48	0	-2	13	534.7	0	14.6	4.56	421.4	36	0	0	1	1	1	5.7	12.75	456.4	35	13.04	282.7	210.7	0	188.5	175.5	0.1	0	-2.85	32.6	30.3	32.6
54	20211019BS02	1	UU试验	4.25	2.06	48	0	-2	13	538.1	0	14.6	4.64	422	36	0	0	1	1	1	5.8	12.75	457	35	13.06	283	211	0	188.7	175.7	0.1	0	-2.9	32.6	30.3	32.6
55	20211019BS02	1	UU试验	4.33	2.08	48	0	-2	13	544.1	0	14.6	4.75	426.7	36	0	0	1	1	1	5.94	12.75	461.7	35	13.19	285.35	213.35	0	190.2	177.2	0.1	0	-2.97	32.5	30.3	32.6
56	20211019BS02	1	UU试验	4.42	2.1	48	0	-2	13	546.6	0	14.6	4.82	428.7	36	0	0	1	1	1	6.03	12.75	463.7	35	13.25	286.35	214.35	0	190.9	177.9	0.1	0	-3.02	32.5	30.3	32.6
57	20211019BS02	1	UU试验	4.5	2.12	48	0	-2	13	551.8	0	14.6	4.94	432.8	36	0	0	1	1	1	6.18	12.81	467.8	35	13.37	288.4	216.4	0	192.3	179.3	0.1	0	-3.09	32.5	30.3	32.6
58	20211019BS02	1	UU试验	4.58	2.14	48	0	-2	14	554.3	0	14.6	5.01	432.7	36	0	0	1	1	1	6.26	12.81	466.7	34	13.73	288.35	216.35	0	192.2	178.2	0.1	0	-3.13	32.5	30.3	32.5
59	20211019BS02	1	UU试验	4.67	2.16	48	0	-2	14	559.5	0	14.6	5.12	436.8	36	0	0	1	1	1	6.4	12.81	470.8	34	13.85	290.4	218.4	0	193.6	179.6	0.1	0	-3.2	32.5	30.3	32.5
60	20211019BS02	1	UU试验	4.75	2.18	48	0	-2	13	562	0	14.6	5.19	438.7	36	0	0	1	1	1	6.49	12.81	473.7	35	13.53	291.35	219.35	0	194.2	181.2	0.1	0	-3.25	32.5	30.3	32.5
61	20211019BS02	1	UU试验	4.83	2.2	48	0	-2	14	566.3	0	14.6	5.3	442.1	36	0	0	1	1	1	6.63	12.88	476.1	34	14	293.05	221.05	0	195.4	181.4	0.1	0	-3.32	32.5	30.3	32.5
62	20211019BS02	1	UU试验	4.92	2.22	48	0	-2	14	569.7	0	14.6	5.38	442.3	36	0	0	1	1	1	6.73	12.88	476.3	34	14.01	293.15	221.15	0	195.4	181.4	0.1	0	-3.37	32.5	30.3	32.5
63	20211019BS02	1	UU试验	5	2.24	49	0	-2	14	574.9	0	14.6	5.48	446.4	36	0	0	1	1	1	6.85	12.88	481.4	35	13.75	296.7	223.2	0	197.8	183.8	0.1	0	-3.43	32.5	30.3	32.5
64	20211019BS02	1	UU试验	5.08	2.25	49	0	-2	14	579.1	0	14.6	5.55	449.6	36	0	0	1	1	1	6.94	12.88	484.6	35	13.85	298.3	224.8	0	198.9	184.9	0.1	0	-3.47	32.5	30.3	32.5
65	20211019BS02	1	UU试验	5.17	2.27	48	0	-2	14	582.6	0	14.6	5.66	452.3	36	0	0	1	1	1	7.08	12.94	486.3	34	14.3	298.15	226.15	0	198.8	184.8	0.1	0	-3.54	32.5	30.3	32.5
66	20211019BS02	1	UU试验	5.25	2.29	49	0	-2	14	584.3	0	14.6	5.72	451.5	36	0	0	1	1	1	7.15	12.94	486.5	35	13.9	299.25	225.75	0	199.5	185.5	0.1	0	-3.58	32.5	30.3	32.5
67	20211019BS02	1	UU试验	5.33	2.31	48	0	-2	14	586.8	0	14.6	5.83	453.5	36	0	0	1	1	1	7.29	12.94	487.5	34	14.34	298.75	226.75	0	199.2	185.2	0.1	0	-3.65	32.5	30.3	32.5
68	20211019BS02	1	UU试验	5.42	2.33	49	0	-2	14	590.3	0	14.6	5.9	456.2	36	0	0	1	1	1	7.38	12.94	491.2	35	14.03	301.6	228.1	0	201.1	187.1	0.1	0	-3.69	32.5	30.3	32.5
69	20211019BS02	1	UU试验	5.5	2.35	49	0	-2	14	592.8	0	14.6	6	458.1	36	0	0	1	1	1	7.5	13	493.1	35	14.09	302.55	229.05	0	201.7	187.7	0.1	0	-3.75	32.5	30.3	32.5
70	20211019BS02	1	UU试验	5.58	2.36	49	0	-2	14	594.5	0	14.6	6.08	457.3	36	0	0	1	1	1	7.6	13	492.3	35	14.07	302.15	228.65	0	201.4	187.4	0.1	0	-3.8	32.5	30.3	32.5
71	20211019BS02	1	UU试验	5.67	2.38	49	0	-2	14	598	0	14.6	6.2	460	36	0	0	1	1	1	7.75	13	495	35	14.14	303.5	230	0	202.3	188.3	0.1	0	-3.88	32.4	30.3	32.5
72	20211019BS02	1	UU试验	5.75	2.4	49	0	-2	14	600.5	0	14.6	6.27	461.9	36	0	0	1	1	1	7.84	13	496.9	35	14.2	304.45	230.95	0	203	189	0.1	0	-3.92	32.4	30.3	32.5
73	20211019BS02	1	UU试验	5.83	2.42	49	0	-2	14	603.9	0	14.6	6.38	464.5	36	0	0	1	1	1	7.98	13.07	499.5	35	14.27	305.75	232.25	0	203.8	189.8	0.1	0	-3.99	32.4	30.3	32.5
74	20211019BS02	1	UU试验	5.92	2.43	49	0	-2	14	605.7	0	14.6	6.46	463.4	36	0	0	1	1	1	8.07	13.07	498.4	35	14.24	305.2	231.7	0	203.5	189.5	0.1	0	-4.04	32.4	30.3	32.4
75	20211019BS02	1	UU试验	6	2.45	49	0	-2	14	608.2	0	14.6	6.57	465.3	36	0	0	1	1	1	8.21	13.07	500.3	35	14.29	306.15	232.65	0	204.1	190.1	0.1	0	-4.11	32.4	30.3	32.4
76	20211019BS02	1	UU试验	6.08	2.47	49	0	-2	14	609.9	0	14.6	6.65	466.6	36	0	0	1	1	1	8.31	13.07	501.6	35	14.33	306.8	233.3	0	204.5	190.5	0.1	0	-4.16	32.4	30.3	32.4
77	20211019BS02	1	UU试验	6.17	2.48	49	0	-2	14	614.2	0	14.6	6.76	469.9	36	0	0	1	1	1	8.45	13.13	504.9	35	14.43	308.45	234.95	0	205.6	191.6	0.09	0	-4.22	32.4	30.3	32.4
78	20211019BS02	1	UU试验	6.25	2.5	50	0	-2	14	615.9	0	14.6	6.84	469.1	36	0	0	1	1	1	8.55	13.13	505.1	36	14.03	309.55	234.55	0	206.4	192.4	0.1	0	-4.28	32.4	30.3	32.4
79	20211019BS02	1	UU试验	6.33	2.52	49	0	-2	14	618.5	0	14.6	6.95	471.1	36	0	0	1	1	1	8.69	13.13	506.1	35	14.46	309.05	235.55	0	206	192	0.09	0	-4.35	32.4	30.3	32.4
80	20211019BS02	1	UU试验	6.42	2.53	49	0	-2	14	621	0	14.6	7.03	473	36	0	0	1	1	1	8.79	13.13	508	35	14.51	310	236.5	0	206.7	192.7	0.09	0	-4.39	32.4	30.3	32.4
81	20211019BS02	1	UU试验	6.5	2.55	49	0	-2	14	622.8	0	14.6	7.14	474.3	36	0	0	1	1	1	8.93	13.2	509.3	35	14.55	310.65	237.15	0	207.1	193.1	0.09	0	-4.47	32.4	30.3	32.4
82	20211019BS02	1	UU试验	6.58	2.57	49	0	-2	14	624.5	0	14.6	7.22	473.1	36	0	0	1	1	1	9.03	13.2	508.1	35	14.52	310.05	236.55	0	206.7	192.7	0.09	0	-4.52	32.4	30.3	32.4
83	20211019BS02	1	UU试验	6.67	2.58	49	0	-2	14	627.9	0	14.6	7.33	475.7	36	0	0	1	1	1	9.16	13.2	510.7	35	14.59	311.35	237.85	0	207.6	193.6	0.09	0	-4.58	32.4	30.3	32.4
84	20211019BS02	1	UU试验	6.75	2.6	49	0	-2	14	630.5	0	14.6	7.41	477.7	36	0	0	1	1	1	9.26	13.2	512.7	35	14.65	312.35	238.85	0	208.2	194.2	0.09	0	-4.63	32.4	30.3	32.4
85	20211019BS02	1	UU试验	6.83	2.61	50	0	-2	14	633	0	14.6	7.52	479.5	36	0	0	1	1	1	9.4	13.26	515.5	36	14.32	314.75	239.75	0	209.8	195.8	0.09	0	-4.7	32.4	30.3	32.4
86	20211019BS02	1	UU试验	6.92	2.63	49	0	-2	14	633.9	0	14.6	7.6	478.1	36	0	0	1	1	1	9.5	13.26	513.1	35	14.66	312.55	239.05	0	208.4	194.4	0.09	0	-4.75	32.4	30.3	32.4
87	20211019BS02	1	UU试验	7	2.65	48	0	-2	14	635.6	0	14.6	7.71	479.3	36	0	0	1	1	1	9.64	13.26	513.3	34	15.1	311.65	239.65	0	207.8	193.8	0.09	0	-4.82	32.4	30.3	32.4
88	20211019BS02	1	UU试验	7.08	2.66	49	0	-2	15	636.4	0	14.6	7.79	479.9	36	0	0	1	1	1	9.74	13.32	513.9	34	15.11	313.45	239.95	0	209	194	0.09	0	-4.87	32.3	30.3	32.4
89	20211019BS02	1	UU试验	7.17	2.68	49	0	-2	15	639	0	14.6	7.91	479.7	36	0	0	1	1	1	9.89	13.32	513.7	34	15.11	313.35	239.85	0	208.9	193.9	0.09	0	-4.95	32.3	30.3	32.4
90	20211019BS02	1	UU试验	7.25	2.69	49	0	-2	14	640.7	0	14.6	7.98	481	36	0	0	1	1	1	9.98	13.32	516	35	14.74	314	240.5	0	209.3	195.3	0.09	0	-4.99	32.3	30.3	32.3
91	20211019BS02	1	UU试验	7.33	2.71	49	0	-2	14	642.4	0	14.6	8.1	482.3	36	0	0	1	1	1	10.13	13.32	517.3	35	14.78	314.65	241.15	0	209.8	195.8	0.09	0	-5.07	32.3	30.3	32.3
92	20211019BS02	1	UU试验	7.42	2.72	49	0	-2	14	644.1	0	14.6	8.17	483.6	36	0	0	1	1	1	10.21	13.39	518.6	35	14.82	315.3	241.8	0	210.2	196.2	0.09	0	-5.11	32.3	30.3	32.3
93	20211019BS02	1	UU试验	7.5	2.74	49	0	-2	14	645.9	0	14.6	8.29	482.4	36	0	0	1	1	1	10.36	13.39	517.4	35	14.78	314.7	241.2	0	209.8	195.8	0.09	0	-5.18	32.3	30.3	32.3
94	20211019BS02	1	UU试验	7.58	2.75	49	0	-2	14	647.6	0	14.6	8.36	483.6	36	0	0	1	1	1	10.45	13.39	518.6	35	14.82	315.3	241.8	0	210.2	196.2	0.09	0	-5.22	32.3	30.3	32.3
95	20211019BS02	1	UU试验	7.67	2.77	49	0	-2	14	650.1	0	14.6	8.48	485.5	36	0	0	1	1	1	10.6	13.45	520.5	35	14.87	316.25	242.75	0	210.8	196.8	0.09	0	-5.3	32.3	30.2	32.3
96	20211019BS02	1	UU试验	7.75	2.78	50	0	-2	15	651.8	0	14.6	8.55	484.6	36	0	0	1	1	1	10.69	13.45	519.6	35	14.85	317.3	242.3	0	211.5	196.5	0.09	0	-5.35	32.3	30.3	32.3
97	20211019BS02	1	UU试验	7.83	2.8	49	0	-2	14	655.3	0	14.6	8.67	487.2	36	0	0	1	1	1	10.84	13.45	522.2	35	14.92	317.1	243.6	0	211.4	197.4	0.09	0	-5.42	32.3	30.3	32.3
98	20211019BS02	1	UU试验	7.92	2.81	49	0	-2	14	656.1	0	14.6	8.75	487.8	36	0	0	1	1	1	10.94	13.45	522.8	35	14.94	317.4	243.9	0	211.6	197.6	0.09	0	-5.47	32.3	30.2	32.3
99	20211019BS02	1	UU试验	8	2.83	49	0	-2	14	658.7	0	14.6	8.86	489.7	36	0	0	1	1	1	11.07	13.52	524.7	35	14.99	318.35	244.85	0	212.2	198.2	0.09	0	-5.54	32.3	30.2	32.3
100	20211019BS02	1	UU试验	8.08	2.84	50	0	-2	15	659.5	0	14.6	8.94	487.8	36	0	0	1	1	1	11.18	13.52	522.8	35	14.94	318.9	243.9	0	212.6	197.6	0.09	0	-5.59	32.3	30.2	32.3
101	20211019BS02	1	UU试验	8.17	2.86	49	0	-2	14	663	0	14.6	9.05	490.4	36	0	0	1	1	1	11.31	13.52	525.4	35	15.01	318.7	245.2	0	212.5	198.5	0.09	0	-5.66	32.3	30.2	32.3
102	20211019BS02	1	UU试验	8.25	2.87	49	0	-2	15	664.7	0	14.6	9.12	491.6	36	0	0	1	1	1	11.4	13.52	525.6	34	15.46	319.3	245.8	0	212.9	197.9	0.09	0	-5.7	32.3	30.2	32.3
103	20211019BS02	1	UU试验	8.33	2.89	49	0	-2	14	665.5	0	14.6	9.24	492.2	36	0	0	1	1	1	11.55	13.58	527.2	35	15.06	319.6	246.1	0	213.1	199.1	0.09	0	-5.78	32.3	30.2	32.3
104	20211019BS02	1	UU试验	8.42	2.9	49	0	-2	14	667.2	0	14.6	9.31	491.3	36	0	0	1	1	1	11.64	13.58	526.3	35	15.04	319.15	245.65	0	212.8	198.8	0.09	0	-5.82	32.2	30.2	32.3
105	20211019BS02	1	UU试验	8.5	2.92	50	0	-2	15	669.8	0	14.6	9.42	493.2	36	0	0	1	1	1	11.78	13.58	528.2	35	15.09	321.6	246.6	0	214.4	199.4	0.09	0	-5.89	32.2	30.2	32.3
106	20211019BS02	1	UU试验	8.58	2.93	49	0	-2	14	671.5	0	14.6	9.5	494.5	36	0	0	1	1	1	11.88	13.65	529.5	35	15.13	320.75	247.25	0	213.8	199.8	0.09	0	-5.94	32.2	30.2	32.2
107	20211019BS02	1	UU试验	8.67	2.94	50	0	-2	14	673.2	0	14.6	9.61	493.2	36	0	0	1	1	1	12.01	13.65	529.2	36	14.7	321.6	246.6	0	214.4	200.4	0.09	0	-6.01	32.2	30.2	32.2
108	20211019BS02	1	UU试验	8.75	2.96	50	0	-2	14	674.9	0	14.6	9.68	494.4	36	0	0	1	1	1	12.1	13.65	530.4	36	14.73	322.2	247.2	0	214.8	200.8	0.09	0	-6.05	32.2	30.2	32.2
109	20211019BS02	1	UU试验	8.83	2.97	49	0	-2	14	676.7	0	14.6	9.79	495.8	36	0	0	1	1	1	12.24	13.65	530.8	35	15.17	321.4	247.9	0	214.3	200.3	0.09	0	-6.12	32.2	30.2	32.2
110	20211019BS02	1	UU试验	8.92	2.99	49	0	-2	14	677.5	0	14.6	9.86	496.3	36	0	0	1	1	1	12.33	13.72	531.3	35	15.18	321.65	248.15	0	214.4	200.4	0.09	0	-6.17	32.2	30.2	32.2
111	20211019BS02	1	UU试验	9	3	49	0	-2	14	679.2	0	14.6	9.97	495	36	0	0	1	1	1	12.46	13.72	530	35	15.14	321	247.5	0	214	200	0.09	0	-6.23	32.2	30.2	32.2
112	20211019BS02	1	UU试验	9.08	3.01	50	0	-2	14	680.1	0	14.6	10.04	495.7	36	0	0	1	1	1	12.55	13.72	531.7	36	14.77	322.85	247.85	0	215.2	201.2	0.09	0	-6.28	32.2	30.2	32.2
113	20211019BS02	1	UU试验	9.17	3.03	50	0	-2	14	681.8	0	14.6	10.14	496.9	36	0	0	1	1	1	12.68	13.72	532.9	36	14.8	323.45	248.45	0	215.6	201.6	0.09	0	-6.34	32.2	30.2	32.2
114	20211019BS02	1	UU试验	9.25	3.04	50	0	-2	14	681.8	0	14.6	10.22	496.9	36	0	0	1	1	1	12.78	13.78	532.9	36	14.8	323.45	248.45	0	215.6	201.6	0.09	0	-6.39	32.2	30.2	32.2
115	20211019BS02	1	UU试验	9.33	3.06	49	0	-2	14	683.5	0	14.6	10.32	496	36	0	0	1	1	1	12.9	13.78	531	35	15.17	321.5	248	0	214.3	200.3	0.09	0	-6.45	32.2	30.2	32.2
116	20211019BS02	1	UU试验	9.42	3.07	50	0	-2	14	685.2	0	14.6	10.39	497.2	36	0	0	1	1	1	12.99	13.78	533.2	36	14.81	323.6	248.6	0	215.7	201.7	0.09	0	-6.5	32.2	30.2	32.2
117	20211019BS02	1	UU试验	9.5	3.08	50	0	-2	14	687.8	0	14.6	10.49	499.1	36	0	0	1	1	1	13.11	13.78	535.1	36	14.86	324.55	249.55	0	216.4	202.4	0.09	0	-6.56	32.2	30.2	32.2
118	20211019BS02	1	UU试验	9.58	3.1	50	0	-2	14	688.6	0	14.6	10.56	499.7	36	0	0	1	1	1	13.2	13.85	535.7	36	14.88	324.85	249.85	0	216.6	202.6	0.09	0	-6.6	32.2	30.2	32.2
119	20211019BS02	1	UU试验	9.67	3.11	50	0	-2	14	691.2	0	14.6	10.66	499.1	36	0	0	1	1	1	13.33	13.85	535.1	36	14.86	324.55	249.55	0	216.4	202.4	0.09	0	-6.67	32.2	30.2	32.2
120	20211019BS02	1	UU试验	9.75	3.12	50	0	-2	14	692.1	0	14.6	10.73	499.7	36	0	0	1	1	1	13.41	13.85	535.7	36	14.88	324.85	249.85	0	216.6	202.6	0.09	0	-6.71	32.2	30.2	32.2
121	20211019BS02	1	UU试验	9.83	3.14	49	0	-2	14	692.1	0	14.6	10.83	499.7	36	0	0	1	1	1	13.54	13.91	534.7	35	15.28	323.35	249.85	0	215.6	201.6	0.09	0	-6.77	32.2	30.2	32.2
122	20211019BS02	1	UU试验	9.92	3.15	50	0	-2	14	692.1	0	14.6	10.9	497.6	36	0	0	1	1	1	13.63	13.91	533.6	36	14.82	323.8	248.8	0	215.9	201.9	0.09	0	-6.82	32.2	30.2	32.2
123	20211019BS02	1	UU试验	10	3.16	50	0	-2	14	692.9	0	14.6	11	498.1	36	0	0	1	1	1	13.75	13.91	534.1	36	14.84	324.05	249.05	0	216	202	0.09	0	-6.88	32.2	30.2	32.2
124	20211019BS02	1	UU试验	10.08	3.18	50	0	-2	14	694.6	0	14.6	11.06	499.4	36	0	0	1	1	1	13.83	13.91	535.4	36	14.87	324.7	249.7	0	216.5	202.5	0.09	0	-6.92	32.1	30.2	32.2
125	20211019BS02	1	UU试验	10.17	3.19	50	0	-2	14	695.5	0	14.6	11.16	500	36	0	0	1	1	1	13.95	13.98	536	36	14.89	325	250	0	216.7	202.7	0.09	0	-6.98	32.1	30.2	32.2
126	20211019BS02	1	UU试验	10.25	3.2	51	0	-2	14	696.3	0	14.6	11.23	498.1	36	0	0	1	1	1	14.04	13.98	535.1	37	14.46	325.55	249.05	0	217	203	0.09	0	-7.02	32.1	30.2	32.2
127	20211019BS02	1	UU试验	10.33	3.21	49	0	-2	14	697.2	0	14.6	11.33	498.7	36	0	0	1	1	1	14.16	13.98	533.7	35	15.25	322.85	249.35	0	215.2	201.2	0.09	0	-7.08	32.1	30.2	32.2
128	20211019BS02	1	UU试验	10.42	3.23	49	0	-2	14	698	0	14.6	11.41	499.3	36	0	0	1	1	1	14.26	13.98	534.3	35	15.27	323.15	249.65	0	215.4	201.4	0.09	0	-7.13	32.1	30.2	32.2
129	20211019BS02	1	UU试验	10.5	3.24	50	0	-2	14	698.9	0	14.6	11.52	499.9	36	0	0	1	1	1	14.4	14.05	535.9	36	14.89	324.95	249.95	0	216.6	202.6	0.09	0	-7.2	32.1	30.2	32.2
130	20211019BS02	1	UU试验	10.58	3.25	50	0	-2	14	698.9	0	14.6	11.59	497.4	36	0	0	1	1	1	14.49	14.05	533.4	36	14.82	323.7	248.7	0	215.8	201.8	0.09	0	-7.25	32.1	30.2	32.2
131	20211019BS02	1	UU试验	10.67	3.27	50	0	-2	14	699.7	0	14.6	11.69	498	36	0	0	1	1	1	14.61	14.05	534	36	14.83	324	249	0	216	202	0.09	0	-7.31	32.1	30.1	32.1
132	20211019BS02	1	UU试验	10.75	3.28	50	0	-2	14	699.7	0	14.6	11.76	498	36	0	0	1	1	1	14.7	14.05	534	36	14.83	324	249	0	216	202	0.09	0	-7.35	32.1	30.2	32.1
133	20211019BS02	1	UU试验	10.83	3.29	50	0	-2	14	700.6	0	14.6	11.87	498.6	36	0	0	1	1	1	14.84	14.11	534.6	36	14.85	324.3	249.3	0	216.2	202.2	0.09	0	-7.42	32.1	30.1	32.1
134	20211019BS02	1	UU试验	10.92	3.3	50	0	-2	14	701.5	0	14.6	11.94	497.2	36	0	0	1	1	1	14.93	14.11	533.2	36	14.81	323.6	248.6	0	215.7	201.7	0.09	0	-7.47	32.1	30.1	32.1
135	20211019BS02	1	UU试验	11	3.32	50	0	-2	14	702.3	0	14.6	12.05	497.7	36	0	0	1	1	1	15.06	14.11	533.7	36	14.83	323.85	248.85	0	215.9	201.9	0.09	0	-7.53	32.1	30.1	32.1
136	20211019BS02	1	UU试验	11.08	3.33	50	0	-2	14	704.9	0	14.6	12.12	499.6	36	0	0	1	1	1	15.15	14.11	535.6	36	14.88	324.8	249.8	0	216.5	202.5	0.09	0	-7.58	32.1	30.1	32.1
137	20211019BS02	1	UU试验	11.17	3.34	50	0	-2	14	706.6	0	14.6	12.23	500.8	36	0	0	1	1	1	15.29	14.18	536.8	36	14.91	325.4	250.4	0	216.9	202.9	0.09	0	-7.65	32.1	30.1	32.1
138	20211019BS02	1	UU试验	11.25	3.35	50	0	-2	13	709.2	0	14.6	12.3	500.1	36	0	0	1	1	1	15.38	14.18	537.1	37	14.52	325.05	250.05	0	216.7	203.7	0.09	0	-7.69	32.1	30.1	32.1
139	20211019BS02	1	UU试验	11.33	3.37	50	0	-2	14	710	0	14.6	12.41	500.7	36	0	0	1	1	1	15.51	14.18	536.7	36	14.91	325.35	250.35	0	216.9	202.9	0.09	0	-7.76	32.1	30.1	32.1
140	20211019BS02	1	UU试验	11.42	3.38	50	0	-2	13	710	0	14.6	12.47	500.7	36	0	0	1	1	1	15.59	14.25	537.7	37	14.53	325.35	250.35	0	216.9	203.9	0.09	0	-7.8	32.1	30.1	32.1
141	20211019BS02	1	UU试验	11.5	3.39	50	0	-2	13	710.9	0	14.6	12.59	498.9	36	0	0	1	1	1	15.74	14.25	535.9	37	14.48	324.45	249.45	0	216.3	203.3	0.09	0	-7.87	32.1	30.1	32.1
142	20211019BS02	1	UU试验	11.58	3.4	50	0	-2	13	711.7	0	12.8	12.66	499.4	36	0	0	1	1	1	15.83	14.25	536.4	37	14.5	324.7	249.7	0	216.5	203.5	0.09	0	-7.92	32.1	30.1	32.1
143	20211019BS02	1	UU试验	11.67	3.42	51	0	-2	13	711.7	0	14.6	12.76	499.4	36	0	0	1	1	1	15.95	14.25	537.4	38	14.14	326.2	249.7	0	217.5	204.5	0.09	0	-7.98	32.1	30.1	32.1
144	20211019BS02	1	UU试验	11.75	3.43	49	0	-2	13	710	0	14.6	12.84	498.2	36	0	0	1	1	1	16.05	14.31	534.2	36	14.84	322.6	249.1	0	215.1	202.1	0.09	0	-8.03	32.1	30.1	32.1
145	20211019BS02	1	UU试验	11.83	3.44	50	0	-2	13	710	0	14.6	12.95	496.2	36	0	0	1	1	1	16.19	14.31	533.2	37	14.41	323.1	248.1	0	215.4	202.4	0.09	0	-8.1	32.1	30.1	32.1
146	20211019BS02	1	UU试验	11.92	3.45	51	0	-2	13	710	0	12.8	13.02	496.2	36	0	0	1	1	1	16.28	14.31	534.2	38	14.06	324.6	248.1	0	216.4	203.4	0.09	0	-8.14	32.1	30.1	32.1
147	20211019BS02	1	UU试验	12	3.46	51	0	-2	13	709.2	0	12.8	13.13	495.6	36	0	0	1	1	1	16.41	14.38	533.6	38	14.04	324.3	247.8	0	216.2	203.2	0.09	0	-8.21	32.1	30.1	32.1
148	20211019BS02	1	UU试验	12.08	3.48	50	0	-2	13	709.2	0	12.8	13.2	493.2	36	0	0	1	1	1	16.5	14.38	530.2	37	14.33	321.6	246.6	0	214.4	201.4	0.09	0	-8.25	32.1	30.1	32.1
149	20211019BS02	1	UU试验	12.17	3.49	50	0	-2	13	710.9	0	12.8	13.31	494.4	36	0	0	1	1	1	16.64	14.38	531.4	37	14.36	322.2	247.2	0	214.8	201.8	0.09	0	-8.32	32.1	30.1	32.1
150	20211019BS02	1	UU试验	12.25	3.5	51	0	-2	13	712.6	0	12.8	13.39	495.5	36	0	0	1	1	1	16.74	14.45	533.5	38	14.04	324.25	247.75	0	216.2	203.2	0.09	0	-8.37	32	30.1	32
151	20211019BS02	1	UU试验	12.33	3.51	50	0	-2	13	712.6	0	12.8	13.49	493.1	36	0	0	1	1	1	16.86	14.45	530.1	37	14.33	321.55	246.55	0	214.4	201.4	0.09	0	-8.43	32	30.1	32
152	20211019BS02	1	UU试验	12.42	3.52	50	0	-2	13	711.7	0	12.8	13.57	492.5	36	0	0	1	1	1	16.96	14.45	529.5	37	14.31	321.25	246.25	0	214.2	201.2	0.09	0	-8.48	32	30.1	32
153	20211019BS02	1	UU试验	12.5	3.54	50	0	-2	13	712.6	0	12.8	13.67	493.1	36	0	0	1	1	1	17.09	14.45	530.1	37	14.33	321.55	246.55	0	214.4	201.4	0.09	0	-8.55	32	30.1	32
154	20211019BS02	1	UU试验	12.58	3.55	50	0	-2	13	713.4	0	12.8	13.75	493.7	36	0	0	1	1	1	17.19	14.51	530.7	37	14.34	321.85	246.85	0	214.6	201.6	0.09	0	-8.6	32	30.1	32
155	20211019BS02	1	UU试验	12.67	3.56	51	0	-2	13	713.4	0	12.8	13.86	491.7	36	0	0	1	1	1	17.33	14.51	529.7	38	13.94	322.35	245.85	0	214.9	201.9	0.09	0	-8.66	32	30.1	32
156	20211019BS02	1	UU试验	12.75	3.57	50	0	-2	13	714.3	0	12.8	13.93	492.3	36	0	0	1	1	1	17.41	14.51	529.3	37	14.31	321.15	246.15	0	214.1	201.1	0.09	0	-8.71	32	30.1	32
157	20211019BS02	1	UU试验	12.83	3.58	50	0	-2	13	714.3	0	12.8	14.04	492.3	36	0	0	1	1	1	17.55	14.58	529.3	37	14.31	321.15	246.15	0	214.1	201.1	0.09	0	-8.78	32	30.1	32
158	20211019BS02	1	UU试验	12.92	3.59	50	0	-2	12	715.1	0	12.8	14.11	490.5	36	0	0	1	1	1	17.64	14.58	528.5	38	13.91	320.25	245.25	0	213.5	201.5	0.09	0	-8.82	32	30.1	32
159	20211019BS02	1	UU试验	13	3.61	50	0	-2	12	716	0	12.8	14.22	491.1	36	0	0	1	1	1	17.78	14.58	529.1	38	13.92	320.55	245.55	0	213.7	201.7	0.09	0	-8.89	32	30.1	32
160	20211019BS02	1	UU试验	13.08	3.62	50	0	-2	12	716	0	12.8	14.29	491.1	36	0	0	1	1	1	17.86	14.58	529.1	38	13.92	320.55	245.55	0	213.7	201.7	0.09	0	-8.93	32	30.1	32
161	20211019BS02	1	UU试验	13.17	3.63	50	0	-2	12	716.9	0	12.8	14.4	491.7	36	0	0	1	1	1	18	14.65	529.7	38	13.94	320.85	245.85	0	213.9	201.9	0.09	0	-9	32	30.1	32
162	20211019BS02	1	UU试验	13.25	3.64	51	0	-2	12	716.9	0	12.8	14.47	489.4	36	0	0	1	1	1	18.09	14.65	528.4	39	13.55	321.2	244.7	0	214.1	202.1	0.09	0	-9.05	32	30.1	32
163	20211019BS02	1	UU试验	13.33	3.65	50	0	-2	12	718.6	0	12.8	14.58	490.5	36	0	0	1	1	1	18.23	14.65	528.5	38	13.91	320.25	245.25	0	213.5	201.5	0.09	0	-9.12	32	30.1	32
164	20211019BS02	1	UU试验	13.42	3.66	51	0	-2	12	717.7	0	12.8	14.65	489.9	36	0	0	1	1	1	18.31	14.72	528.9	39	13.56	321.45	244.95	0	214.3	202.3	0.09	0	-9.16	32	30.1	32
165	20211019BS02	1	UU试验	13.5	3.67	50	0	-2	12	717.7	0	12.8	14.76	487.6	36	0	0	1	1	1	18.45	14.72	525.6	38	13.83	318.8	243.8	0	212.5	200.5	0.09	0	-9.23	32	30	32
166	20211019BS02	1	UU试验	13.58	3.69	51	0	-2	12	718.6	0	12.8	14.83	488.2	36	0	0	1	1	1	18.54	14.72	527.2	39	13.52	320.6	244.1	0	213.7	201.7	0.09	0	-9.27	32	30	32
167	20211019BS02	1	UU试验	13.67	3.7	51	0	-2	12	718.6	0	12.8	14.94	488.2	36	0	0	1	1	1	18.68	14.79	527.2	39	13.52	320.6	244.1	0	213.7	201.7	0.09	0	-9.34	32	30	32
168	20211019BS02	1	UU试验	13.75	3.71	51	0	-2	12	720.3	0	12.8	15	487	36	0	0	1	1	1	18.75	14.79	526	39	13.49	320	243.5	0	213.3	201.3	0.09	0	-9.38	32	30	32
169	20211019BS02	1	UU试验	13.83	3.72	51	0	-2	12	720.3	0	12.8	15.1	487	36	0	0	1	1	1	18.88	14.79	526	39	13.49	320	243.5	0	213.3	201.3	0.09	0	-9.44	32	30	32
170	20211019BS02	1	UU试验	13.92	3.73	51	0	-2	12	721.1	0	12.8	15.17	487.6	36	0	0	1	1	1	18.96	14.79	526.6	39	13.5	320.3	243.8	0	213.5	201.5	0.09	0	-9.48	32	30	32
171	20211019BS02	1	UU试验	14	3.74	51	0	-2	12	721.1	0	12.8	15.28	487.6	36	0	0	1	1	1	19.1	14.85	526.6	39	13.5	320.3	243.8	0	213.5	201.5	0.09	0	-9.55	32	30	32
172	20211019BS02	1	UU试验	14.08	3.75	50	0	-2	11	722	0	12.8	15.34	486.2	36	0	0	1	1	1	19.18	14.85	525.2	39	13.47	318.1	243.1	0	212.1	201.1	0.09	0	-9.59	32	30	32
173	20211019BS02	1	UU试验	14.17	3.76	50	0	-2	12	722.8	0	12.8	15.44	486.7	36	0	0	1	1	1	19.3	14.85	524.7	38	13.81	318.35	243.35	0	212.2	200.2	0.09	0	-9.65	31.9	30	32
174	20211019BS02	1	UU试验	14.25	3.77	51	0	-2	11	722.8	0	12.8	15.51	486.7	36	0	0	1	1	1	19.39	14.85	526.7	40	13.17	319.85	243.35	0	213.2	202.2	0.09	0	-9.7	31.9	30	32
175	20211019BS02	1	UU试验	14.33	3.79	51	0	-2	11	723.7	0	12.8	15.61	487.3	36	0	0	1	1	1	19.51	14.92	527.3	40	13.18	320.15	243.65	0	213.4	202.4	0.09	0	-9.76	31.9	30	32
176	20211019BS02	1	UU试验	14.42	3.8	51	0	-2	12	724.6	0	12.8	15.68	485.7	36	0	0	1	1	1	19.6	14.92	524.7	39	13.45	319.35	242.85	0	212.9	200.9	0.1	0	-9.8	31.9	30	32
177	20211019BS02	1	UU试验	14.5	3.81	51	0	-2	11	724.6	0	12.8	15.77	485.7	36	0	0	1	1	1	19.71	14.92	525.7	40	13.14	319.35	242.85	0	212.9	201.9	0.1	0	-9.86	31.9	30	31.9
178	20211019BS02	1	UU试验	14.58	3.82	51	0	-2	11	724.6	0	12.8	15.84	485.7	36	0	0	1	1	1	19.8	14.99	525.7	40	13.14	319.35	242.85	0	212.9	201.9	0.1	0	-9.9	31.9	30	31.9
179	20211019BS02	1	UU试验	14.67	3.83	50	0	-2	11	724.6	0	12.8	15.94	483.4	36	0	0	1	1	1	19.93	14.99	522.4	39	13.39	316.7	241.7	0	211.1	200.1	0.09	0	-9.97	31.9	30	31.9
180	20211019BS02	1	UU试验	14.75	3.84	50	0	-2	11	723.7	0	12.8	16	482.8	36	0	0	1	1	1	20	14.99	521.8	39	13.38	316.4	241.4	0	210.9	199.9	0.09	0	-10	31.9	30	31.9
181	20211019BS02	1	UU试验	14.83	3.85	50	0	-2	11	723.7	0	12.8	16.1	482.8	36	0	0	1	1	1	20.13	15.06	521.8	39	13.38	316.4	241.4	0	210.9	199.9	0.09	0	-10.07	31.9	30	31.9
182	20211019BS02	1	UU试验	14.92	3.86	51	0	-2	11	723.7	0	12.8	16.16	480.5	36	0	0	1	1	1	20.2	15.06	520.5	40	13.01	316.75	240.25	0	211.2	200.2	0.1	0	-10.1	31.9	30	31.9
183	20211019BS02	1	UU试验	15	3.87	51	0	-2	11	722.8	0	10.9	16.26	479.9	36	0	0	1	1	1	20.32	15.06	519.9	40	13	316.45	239.95	0	211	200	0.1	0	-10.16	31.9	30	31.9
184	20211019BS02	1	UU试验	15.08	3.88	51	0	-2	11	722.8	0	12.8	16.33	479.9	36	0	0	1	1	1	20.41	15.06	519.9	40	13	316.45	239.95	0	211	200	0.1	0	-10.21	31.9	30	31.9
185	20211019BS02	1	UU试验	15.17	3.89	50	0	-2	11	722.8	0	10.9	16.44	479.9	36	0	0	1	1	1	20.55	15.13	518.9	39	13.31	314.95	239.95	0	210	199	0.09	0	-10.28	31.9	30	31.9
186	20211019BS02	1	UU试验	15.25	3.91	51	0	-2	11	723.7	0	10.9	16.51	478.3	36	0	0	1	1	1	20.64	15.13	518.3	40	12.96	315.65	239.15	0	210.4	199.4	0.1	0	-10.32	31.9	30	31.9
187	20211019BS02	1	UU试验	15.33	3.92	51	0	-2	11	725.4	0	12.8	16.61	479.4	36	0	0	1	1	1	20.76	15.13	519.4	40	12.99	316.2	239.7	0	210.8	199.8	0.1	0	-10.38	31.9	30	31.9
188	20211019BS02	1	UU试验	15.42	3.93	51	0	-2	10	725.4	0	10.9	16.68	479.4	36	0	0	1	1	1	20.85	15.13	520.4	41	12.69	316.2	239.7	0	210.8	200.8	0.1	0	-10.43	31.9	29.9	31.9
189	20211019BS02	1	UU试验	15.5	3.94	51	0	-2	11	725.4	0	10.9	16.79	479.4	36	0	0	1	1	1	20.99	15.2	519.4	40	12.99	316.2	239.7	0	210.8	199.8	0.1	0	-10.49	31.9	30	31.9
190	20211019BS02	1	UU试验	15.58	3.95	51	0	-2	11	724.6	0	10.9	16.86	476.7	36	0	0	1	1	1	21.08	15.2	516.7	40	12.92	314.85	238.35	0	209.9	198.9	0.1	0	-10.54	31.9	30	31.9
191	20211019BS02	1	UU试验	15.67	3.96	50	0	-2	10	724.6	0	10.9	16.97	476.7	36	0	0	1	1	1	21.21	15.2	516.7	40	12.92	313.35	238.35	0	208.9	198.9	0.09	0	-10.61	31.9	29.9	31.9
192	20211019BS02	1	UU试验	15.75	3.97	51	0	-2	11	724.6	0	10.9	17.04	476.7	36	0	0	1	1	1	21.3	15.27	516.7	40	12.92	314.85	238.35	0	209.9	198.9	0.1	0	-10.65	31.9	29.9	31.9
193	20211019BS02	1	UU试验	15.83	3.98	51	0	-2	10	724.6	0	10.9	17.14	474.5	36	0	0	1	1	1	21.43	15.27	515.5	41	12.57	313.75	237.25	0	209.2	199.2	0.1	0	-10.72	31.9	29.9	31.9
194	20211019BS02	1	UU试验	15.92	3.99	51	0	-2	10	725.4	0	10.9	17.21	475	36	0	0	1	1	1	21.51	15.27	516	41	12.59	314	237.5	0	209.3	199.3	0.1	0	-10.76	31.9	29.9	31.9
195	20211019BS02	1	UU试验	16	4	51	0	-2	10	725.4	0	10.9	17.32	475	36	0	0	1	1	1	21.65	15.34	516	41	12.59	314	237.5	0	209.3	199.3	0.1	0	-10.82	31.9	29.9	31.9
196	20211019BS02	1	UU试验	16.08	4.01	50	0	-2	10	723.7	0	10.9	17.39	471.8	36	0	0	1	1	1	21.74	15.34	511.8	40	12.8	310.9	235.9	0	207.3	197.3	0.1	0	-10.87	31.9	29.9	31.9
197	20211019BS02	1	UU试验	16.17	4.02	51	0	-2	10	724.6	0	10.9	17.49	472.4	36	0	0	1	1	1	21.86	15.34	513.4	41	12.52	312.7	236.2	0	208.5	198.5	0.1	0	-10.93	31.9	29.9	31.9
198	20211019BS02	1	UU试验	16.25	4.03	51	0	-2	10	723.7	0	10.9	17.56	471.8	36	0	0	1	1	1	21.95	15.41	512.8	41	12.51	312.4	235.9	0	208.3	198.3	0.1	0	-10.98	31.9	29.9	31.9
199	20211019BS02	1	UU试验	16.33	4.04	51	0	-2	10	723.7	0	10.9	17.67	469.6	36	0	0	1	1	1	22.09	15.41	510.6	41	12.45	311.3	234.8	0	207.5	197.5	0.1	0	-11.05	31.8	29.9	31.8
200	20211019BS02	1	UU试验	16.42	4.05	51	0	-2	10	723.7	0	10.9	17.74	469.6	36	0	0	1	1	1	22.18	15.41	510.6	41	12.45	311.3	234.8	0	207.5	197.5	0.1	0	-11.09	31.8	29.9	31.9
201	20211019BS02	1	UU试验	16.5	4.06	51	0	-2	10	724.6	0	10.9	17.85	470.2	36	0	0	1	1	1	22.31	15.48	511.2	41	12.47	311.6	235.1	0	207.7	197.7	0.1	0	-11.16	31.8	29.9	31.8
202	20211019BS02	1	UU试验	16.58	4.07	51	0	-2	10	722.8	0	9.1	17.92	466.9	36	0	0	1	1	1	22.4	15.48	507.9	41	12.39	309.95	233.45	0	206.6	196.6	0.1	0	-11.2	31.8	29.9	31.8
203	20211019BS02	1	UU试验	16.67	4.08	51	0	-2	10	722.8	0	10.9	18.03	466.9	36	0	0	1	1	1	22.54	15.48	507.9	41	12.39	309.95	233.45	0	206.6	196.6	0.1	0	-11.27	31.8	29.9	31.8
204	20211019BS02	1	UU试验	16.75	4.09	51	0	-2	9	722	0	10.9	18.1	466.4	36	0	0	1	1	1	22.63	15.54	508.4	42	12.1	309.7	233.2	0	206.5	197.5	0.1	0	-11.32	31.8	29.9	31.8
205	20211019BS02	1	UU试验	16.83	4.1	51	0	-2	10	722	0	10.9	18.21	464.6	36	0	0	1	1	1	22.76	15.54	505.6	41	12.33	308.8	232.3	0	205.9	195.9	0.1	0	-11.38	31.8	29.9	31.8
206	20211019BS02	1	UU试验	16.92	4.11	52	0	-2	10	721.1	0	10.9	18.28	464	36	0	0	1	1	1	22.85	15.54	506	42	12.05	310	232	0	206.7	196.7	0.1	0	-11.43	31.8	29.9	31.8
207	20211019BS02	1	UU试验	17	4.12	51	0	-2	9	722	0	10.9	18.39	464.6	36	0	0	1	1	1	22.99	15.61	506.6	42	12.06	308.8	232.3	0	205.9	196.9	0.1	0	-11.49	31.8	29.9	31.8
208	20211019BS02	1	UU试验	17.08	4.13	51	0	-2	10	720.3	0	10.9	18.46	461.4	36	0	0	1	1	1	23.08	15.61	502.4	41	12.25	307.2	230.7	0	204.8	194.8	0.1	0	-11.54	31.8	29.9	31.8
209	20211019BS02	1	UU试验	17.17	4.14	51	0	-2	10	721.1	0	10.9	18.56	461.9	36	0	0	1	1	1	23.2	15.61	502.9	41	12.27	307.45	230.95	0	205	195	0.1	0	-11.6	31.8	29.9	31.8
210	20211019BS02	1	UU试验	17.25	4.15	51	0	-2	9	722	0	9.1	18.64	462.5	36	0	0	1	1	1	23.3	15.61	504.5	42	12.01	307.75	231.25	0	205.2	196.2	0.1	0	-11.65	31.8	29.9	31.8
211	20211019BS02	1	UU试验	17.33	4.16	51	0	-2	9	721.1	0	10.9	18.75	461.9	36	0	0	1	1	1	23.44	15.69	503.9	42	12	307.45	230.95	0	205	196	0.1	0	-11.72	31.8	29.9	31.8
212	20211019BS02	1	UU试验	17.42	4.17	51	0	-2	9	721.1	0	9.1	18.81	459.6	36	0	0	1	1	1	23.51	15.69	501.6	42	11.94	306.3	229.8	0	204.2	195.2	0.1	0	-11.76	31.8	29.9	31.8
213	20211019BS02	1	UU试验	17.5	4.18	51	0	-2	9	719.4	0	9.1	18.92	458.5	36	0	0	1	1	1	23.65	15.69	500.5	42	11.92	305.75	229.25	0	203.8	194.8	0.1	0	-11.83	31.8	29.9	31.8
214	20211019BS02	1	UU试验	17.58	4.19	51	0	-2	9	718.6	0	10.9	19	458	36	0	0	1	1	1	23.75	15.76	500	42	11.9	305.5	229	0	203.7	194.7	0.1	0	-11.88	31.8	29.9	31.8
215	20211019BS02	1	UU试验	17.67	4.2	51	0	-2	9	718.6	0	9.1	19.1	456	36	0	0	1	1	1	23.88	15.76	498	42	11.86	304.5	228	0	203	194	0.1	0	-11.94	31.8	29.9	31.8
216	20211019BS02	1	UU试验	17.75	4.21	51	0	-2	9	719.4	0	9.1	19.17	456.5	36	0	0	1	1	1	23.96	15.76	498.5	42	11.87	304.75	228.25	0	203.2	194.2	0.1	0	-11.98	31.8	29.9	31.8
217	20211019BS02	1	UU试验	17.83	4.22	51	0	-2	9	719.4	0	9.1	19.29	456.5	36	0	0	1	1	1	24.11	15.83	498.5	42	11.87	304.75	228.25	0	203.2	194.2	0.1	0	-12.06	31.8	29.9	31.8
218	20211019BS02	1	UU试验	17.92	4.23	50	0	-2	8	718.6	0	9.1	19.35	453.9	36	0	0	1	1	1	24.19	15.83	495.9	42	11.81	301.95	226.95	0	201.3	193.3	0.1	0	-12.1	31.7	29.8	31.7
219	20211019BS02	1	UU试验	18	4.24	51	0	-2	9	717.7	0	9.1	19.46	453.4	36	0	0	1	1	1	24.33	15.83	495.4	42	11.8	303.2	226.7	0	202.1	193.1	0.1	0	-12.17	31.7	29.8	31.7
220	20211019BS02	1	UU试验	18.08	4.25	51	0	-2	8	718.6	0	9.1	19.53	453.9	36	0	0	1	1	1	24.41	15.9	496.9	43	11.56	303.45	226.95	0	202.3	194.3	0.1	0	-12.21	31.7	29.8	31.7
221	20211019BS02	1	UU试验	18.17	4.26	51	0	-2	8	718.6	0	9.1	19.64	451.9	36	0	0	1	1	1	24.55	15.9	494.9	43	11.51	302.45	225.95	0	201.6	193.6	0.1	0	-12.28	31.7	29.8	31.7
222	20211019BS02	1	UU试验	18.25	4.27	51	0	-2	8	719.4	0	9.1	19.71	452.5	36	0	0	1	1	1	24.64	15.9	495.5	43	11.52	302.75	226.25	0	201.8	193.8	0.1	0	-12.32	31.7	29.8	31.7
223	20211019BS02	1	UU试验	18.33	4.28	51	0	-2	8	718.6	0	9.1	19.81	451.9	36	0	0	1	1	1	24.76	15.97	494.9	43	11.51	302.45	225.95	0	201.6	193.6	0.1	0	-12.38	31.7	29.8	31.7
224	20211019BS02	1	UU试验	18.42	4.29	51	0	-2	8	717.7	0	9.1	19.88	449.4	36	0	0	1	1	1	24.85	15.97	492.4	43	11.45	301.2	224.7	0	200.8	192.8	0.1	0	-12.43	31.7	29.8	31.7
225	20211019BS02	1	UU试验	18.5	4.3	51	0	-2	8	719.4	0	9.1	19.98	450.5	36	0	0	1	1	1	24.98	15.97	493.5	43	11.48	301.75	225.25	0	201.2	193.2	0.1	0	-12.49	31.7	29.8	31.7
226	20211019BS02	1	UU试验	18.58	4.31	51	0	-2	8	718.6	0	7.3	20.05	450	36	0	0	1	1	1	25.06	16.04	493	43	11.47	301.5	225	0	201	193	0.1	0	-12.53	31.7	29.8	31.7
227	20211019BS02	1	UU试验	18.67	4.32	52	0	-2	8	718.6	0	9.1	20.16	448	36	0	0	1	1	1	25.2	16.04	492	44	11.18	302	224	0	201.3	193.3	0.1	0	-12.6	31.7	29.8	31.7
228	20211019BS02	1	UU试验	18.75	4.33	51	0	-2	8	718.6	0	9.1	20.22	448	36	0	0	1	1	1	25.28	16.04	491	43	11.42	300.5	224	0	200.3	192.3	0.1	0	-12.64	31.7	29.8	31.7
229	20211019BS02	1	UU试验	18.83	4.34	50	0	-2	8	717.7	0	7.3	20.32	447.4	36	0	0	1	1	1	25.4	16.11	489.4	42	11.65	298.7	223.7	0	199.1	191.1	0.1	0	-12.7	31.7	29.8	31.7
230	20211019BS02	1	UU试验	18.92	4.35	51	0	-2	8	717.7	0	9.1	20.39	445.5	36	0	0	1	1	1	25.49	16.11	488.5	43	11.36	299.25	222.75	0	199.5	191.5	0.1	0	-12.75	31.7	29.8	31.7
231	20211019BS02	1	UU试验	19	4.36	51	0	-2	8	716	0	9.1	20.49	444.4	36	0	0	1	1	1	25.61	16.11	487.4	43	11.33	298.7	222.2	0	199.1	191.1	0.1	0	-12.81	31.7	29.8	31.7
232	20211019BS02	1	UU试验	19.08	4.37	51	0	-2	8	716	0	7.3	20.55	444.4	36	0	0	1	1	1	25.69	16.18	487.4	43	11.33	298.7	222.2	0	199.1	191.1	0.1	0	-12.85	31.7	29.8	31.7
233	20211019BS02	1	UU试验	19.17	4.38	51	0	-2	8	716	0	9.1	20.65	442.5	36	0	0	1	1	1	25.81	16.18	485.5	43	11.29	297.75	221.25	0	198.5	190.5	0.1	0	-12.91	31.7	29.8	31.7
234	20211019BS02	1	UU试验	19.25	4.39	51	0	-2	8	716	0	7.3	20.72	442.5	36	0	0	1	1	1	25.9	16.18	485.5	43	11.29	297.75	221.25	0	198.5	190.5	0.1	0	-12.95	31.7	29.8	31.7
235	20211019BS02	1	UU试验	19.33	4.4	51	0	-2	8	718.6	0	9.1	20.82	444.1	36	0	0	1	1	1	26.03	16.25	487.1	43	11.33	298.55	222.05	0	199	191	0.1	0	-13.02	31.7	29.8	31.7
236	20211019BS02	1	UU试验	19.42	4.41	51	0	-2	8	717.7	0	7.3	20.89	441.7	36	0	0	1	1	1	26.11	16.25	484.7	43	11.27	297.35	220.85	0	198.2	190.2	0.1	0	-13.06	31.7	29.8	31.7
237	20211019BS02	1	UU试验	19.5	4.42	51	0	-2	8	717.7	0	7.3	20.98	441.7	36	0	0	1	1	1	26.23	16.25	484.7	43	11.27	297.35	220.85	0	198.2	190.2	0.1	0	-13.12	31.7	29.8	31.7
238	20211019BS02	1	UU试验	19.58	4.43	51	0	-2	8	716.9	0	9.1	21.05	441.2	36	0	0	1	1	1	26.31	16.25	484.2	43	11.26	297.1	220.6	0	198.1	190.1	0.1	0	-13.16	31.7	29.8	31.7
239	20211019BS02	1	UU试验	19.67	4.43	51	0	-2	8	716	0	7.3	21.14	440.6	36	0	0	1	1	1	26.43	16.32	483.6	43	11.25	296.8	220.3	0	197.9	189.9	0.1	0	-13.22	31.7	29.8	31.7
240	20211019BS02	1	UU试验	19.75	4.44	50	0	-2	7	714.3	0	7.3	21.21	437.7	36	0	0	1	1	1	26.51	16.32	480.7	43	11.18	293.85	218.85	0	195.9	188.9	0.1	0	-13.26	31.6	29.8	31.7
241	20211019BS02	1	UU试验	19.83	4.45	51	0	-2	7	713.4	0	7.3	21.31	437.1	36	0	0	1	1	1	26.64	16.39	481.1	44	10.93	295.05	218.55	0	196.7	189.7	0.1	0	-13.32	31.6	29.8	31.7
242	20211019BS02	1	UU试验	19.92	4.46	51	0	-2	7	714.3	0	7.3	21.38	435.8	36	0	0	1	1	1	26.73	16.39	479.8	44	10.9	294.4	217.9	0	196.3	189.3	0.1	0	-13.37	31.6	29.8	31.7
243	20211019BS02	1	UU试验	20	4.47	51	0	-2	7	714.3	0	7.3	21.49	435.8	36	0	0	1	1	1	26.86	16.39	479.8	44	10.9	294.4	217.9	0	196.3	189.3	0.1	0	-13.43	31.6	29.8	31.7
244	20211019BS02	1	UU试验	20.08	4.48	51	0	-2	7	714.3	0	7.3	21.56	435.8	36	0	0	1	1	1	26.95	16.39	479.8	44	10.9	294.4	217.9	0	196.3	189.3	0.1	0	-13.48	31.6	29.8	31.7
245	20211019BS02	1	UU试验	20.17	4.49	51	0	-2	7	715.1	0	7.3	21.66	436.3	36	0	0	1	1	1	27.08	16.47	480.3	44	10.92	294.65	218.15	0	196.4	189.4	0.1	0	-13.54	31.6	29.8	31.7
246	20211019BS02	1	UU试验	20.25	4.5	51	0	-2	7	712.6	0	7.3	21.73	432.7	36	0	0	1	1	1	27.16	16.47	476.7	44	10.83	292.85	216.35	0	195.2	188.2	0.11	0	-13.58	31.6	29.8	31.7
247	20211019BS02	1	UU试验	20.33	4.51	52	0	-2	7	713.4	0	7.3	21.84	433.2	36	0	0	1	1	1	27.3	16.54	478.2	45	10.63	294.6	216.6	0	196.4	189.4	0.11	0	-13.65	31.6	29.8	31.7
248	20211019BS02	1	UU试验	20.42	4.52	51	0	-2	7	712.6	0	7.3	21.91	430.8	36	0	0	1	1	1	27.39	16.54	474.8	44	10.79	291.9	215.4	0	194.6	187.6	0.11	0	-13.7	31.6	29.7	31.7
249	20211019BS02	1	UU试验	20.5	4.53	51	0	-2	7	711.7	0	7.3	22.02	430.3	36	0	0	1	1	1	27.53	16.54	474.3	44	10.78	291.65	215.15	0	194.4	187.4	0.11	0	-13.77	31.6	29.7	31.7
250	20211019BS02	1	UU试验	20.58	4.54	51	0	-2	7	712.6	0	7.3	22.09	430.8	36	0	0	1	1	1	27.61	16.61	474.8	44	10.79	291.9	215.4	0	194.6	187.6	0.11	0	-13.81	31.6	29.7	31.6
251	20211019BS02	1	UU试验	20.67	4.55	51	0	-2	7	712.6	0	7.3	22.19	429	36	0	0	1	1	1	27.74	16.61	473	44	10.75	291	214.5	0	194	187	0.11	0	-13.87	31.6	29.7	31.6
252	20211019BS02	1	UU试验	20.75	4.56	51	0	-2	7	712.6	0	7.3	22.26	429	36	0	0	1	1	1	27.82	16.61	473	44	10.75	291	214.5	0	194	187	0.11	0	-13.91	31.6	29.7	31.6
253	20211019BS02	1	UU试验	20.83	4.56	51	0	-2	7	712.6	0	7.3	22.37	429	36	0	0	1	1	1	27.96	16.68	473	44	10.75	291	214.5	0	194	187	0.11	0	-13.98	31.6	29.7	31.6
254	20211019BS02	1	UU试验	20.92	4.57	51	0	-2	7	712.6	0	7.3	22.44	427.2	36	0	0	1	1	1	28.05	16.68	471.2	44	10.71	290.1	213.6	0	193.4	186.4	0.11	0	-14.03	31.6	29.7	31.6
255	20211019BS02	1	UU试验	21	4.58	51	0	-2	7	712.6	0	7.3	22.54	427.2	36	0	0	1	1	1	28.18	16.68	471.2	44	10.71	290.1	213.6	0	193.4	186.4	0.11	0	-14.09	31.6	29.7	31.6
256	20211019BS02	1	UU试验	21.08	4.59	51	0	-2	6	713.4	0	7.3	22.62	427.7	36	0	0	1	1	1	28.27	16.76	472.7	45	10.5	290.35	213.85	0	193.6	187.6	0.11	0	-14.14	31.6	29.7	31.6
257	20211019BS02	1	UU试验	21.17	4.6	51	0	-2	6	712.6	0	7.3	22.73	425.2	36	0	0	1	1	1	28.41	16.76	470.2	45	10.45	289.1	212.6	0	192.7	186.7	0.11	0	-14.21	31.6	29.7	31.6
258	20211019BS02	1	UU试验	21.25	4.61	51	0	-2	6	711.7	0	7.3	22.79	424.6	36	0	0	1	1	1	28.49	16.76	469.6	45	10.44	288.8	212.3	0	192.5	186.5	0.11	0	-14.25	31.6	29.7	31.6
259	20211019BS02	1	UU试验	21.33	4.62	50	0	-2	6	710.9	0	7.3	22.9	424.2	36	0	0	1	1	1	28.62	16.83	468.2	44	10.64	287.1	212.1	0	191.4	185.4	0.11	0	-14.31	31.6	29.7	31.6
260	20211019BS02	1	UU试验	21.42	4.63	51	0	-2	6	710.9	0	7.3	22.97	422.4	36	0	0	1	1	1	28.71	16.83	467.4	45	10.39	287.7	211.2	0	191.8	185.8	0.11	0	-14.36	31.6	29.7	31.6
261	20211019BS02	1	UU试验	21.5	4.64	51	0	-2	6	710	0	7.3	23.08	421.9	36	0	0	1	1	1	28.85	16.9	466.9	45	10.38	287.45	210.95	0	191.6	185.6	0.11	0	-14.43	31.6	29.7	31.6
262	20211019BS02	1	UU试验	21.58	4.65	51	0	-2	6	710.9	0	5.5	23.15	420.7	36	0	0	1	1	1	28.94	16.9	465.7	45	10.35	286.85	210.35	0	191.2	185.2	0.11	0	-14.47	31.6	29.7	31.6
263	20211019BS02	1	UU试验	21.67	4.65	51	0	-2	6	710.9	0	5.5	23.26	420.7	36	0	0	1	1	1	29.08	16.9	465.7	45	10.35	286.85	210.35	0	191.2	185.2	0.11	0	-14.54	31.6	29.7	31.6
264	20211019BS02	1	UU试验	21.75	4.66	50	0	-2	6	710.9	0	7.3	23.33	420.7	36	0	0	1	1	1	29.16	16.97	464.7	44	10.56	285.35	210.35	0	190.2	184.2	0.11	0	-14.58	31.6	29.7	31.6
265	20211019BS02	1	UU试验	21.83	4.67	51	0	-2	6	709.2	0	5.5	23.44	417.9	36	0	0	1	1	1	29.3	16.97	462.9	45	10.29	285.45	208.95	0	190.3	184.3	0.11	0	-14.65	31.5	29.7	31.6
266	20211019BS02	1	UU试验	21.92	4.68	51	0	-2	6	708.3	0	5.5	23.52	417.4	36	0	0	1	1	1	29.4	16.97	462.4	45	10.28	285.2	208.7	0	190.1	184.1	0.11	0	-14.7	31.5	29.7	31.6
267	20211019BS02	1	UU试验	22	4.69	51	0	-2	6	707.4	0	5.5	23.62	416.9	36	0	0	1	1	1	29.53	17.05	461.9	45	10.26	284.95	208.45	0	190	184	0.11	0	-14.77	31.5	29.7	31.6
268	20211019BS02	1	UU试验	22.08	4.7	51	0	-2	6	707.4	0	5.5	23.69	414.9	36	0	0	1	1	1	29.61	17.05	459.9	45	10.22	283.95	207.45	0	189.3	183.3	0.11	0	-14.81	31.5	29.7	31.6
269	20211019BS02	1	UU试验	22.17	4.71	51	0	-2	6	708.3	0	5.5	23.8	415.4	36	0	0	1	1	1	29.75	17.12	460.4	45	10.23	284.2	207.7	0	189.5	183.5	0.11	0	-14.88	31.5	29.7	31.6
270	20211019BS02	1	UU试验	22.25	4.72	51	0	-2	5	708.3	0	5.5	23.87	413.7	36	0	0	1	1	1	29.84	17.12	459.7	46	9.99	283.35	206.85	0	188.9	183.9	0.11	0	-14.92	31.5	29.7	31.6
271	20211019BS02	1	UU试验	22.33	4.73	51	0	-2	5	707.4	0	5.5	23.98	413.2	36	0	0	1	1	1	29.98	17.12	459.2	46	9.98	283.1	206.6	0	188.7	183.7	0.11	0	-14.99	31.5	29.7	31.6
272	20211019BS02	1	UU试验	22.42	4.73	51	0	-2	5	706.6	0	5.5	24.06	412.7	36	0	0	1	1	1	30.08	17.19	458.7	46	9.97	282.85	206.35	0	188.6	183.6	0.11	0	-15.04	31.5	29.7	31.6
273	20211019BS02	1	UU试验	22.5	4.74	51	0	-2	5	706.6	0	5.5	24.16	411.1	36	0	0	1	1	1	30.2	17.19	457.1	46	9.94	282.05	205.55	0	188	183	0.11	0	-15.1	31.5	29.7	31.6
274	20211019BS02	1	UU试验	22.58	4.75	51	0	-2	5	705.7	0	5.5	24.24	410.5	36	0	0	1	1	1	30.3	17.19	456.5	46	9.92	281.75	205.25	0	187.8	182.8	0.11	0	-15.15	31.5	29.6	31.5
275	20211019BS02	1	UU试验	22.67	4.76	51	0	-2	5	704.9	0	5.5	24.34	410.1	36	0	0	1	1	1	30.43	17.27	456.1	46	9.92	281.55	205.05	0	187.7	182.7	0.11	0	-15.22	31.5	29.6	31.5
276	20211019BS02	1	UU试验	22.75	4.77	51	0	-2	5	704.9	0	5.5	24.41	408.2	36	0	0	1	1	1	30.51	17.27	454.2	46	9.87	280.6	204.1	0	187.1	182.1	0.11	0	-15.26	31.5	29.6	31.5
277	20211019BS02	1	UU试验	22.83	4.78	51	0	-2	5	704.9	0	5.5	24.52	408.2	36	0	0	1	1	1	30.65	17.34	454.2	46	9.87	280.6	204.1	0	187.1	182.1	0.11	0	-15.33	31.5	29.6	31.5
278	20211019BS02	1	UU试验	22.92	4.79	50	0	-2	5	704.9	0	5.5	24.59	406.5	36	0	0	1	1	1	30.74	17.34	451.5	45	10.03	278.25	203.25	0	185.5	180.5	0.11	0	-15.37	31.5	29.6	31.5
279	20211019BS02	1	UU试验	23	4.8	51	0	-2	5	704.9	0	5.5	24.7	406.5	36	0	0	1	1	1	30.88	17.34	452.5	46	9.84	279.75	203.25	0	186.5	181.5	0.11	0	-15.44	31.5	29.6	31.5
280	20211019BS02	1	UU试验	23.08	4.8	51	0	-2	5	704.9	0	5.5	24.77	406.5	36	0	0	1	1	1	30.96	17.41	452.5	46	9.84	279.75	203.25	0	186.5	181.5	0.11	0	-15.48	31.5	29.6	31.5
281	20211019BS02	1	UU试验	23.17	4.81	51	0	-2	5	706.6	0	5.5	24.87	405.9	36	0	0	1	1	1	31.09	17.41	451.9	46	9.82	279.45	202.95	0	186.3	181.3	0.11	0	-15.55	31.5	29.6	31.5
282	20211019BS02	1	UU试验	23.25	4.82	51	0	-2	5	706.6	0	5.5	24.94	405.9	36	0	0	1	1	1	31.18	17.41	451.9	46	9.82	279.45	202.95	0	186.3	181.3	0.11	0	-15.59	31.5	29.6	31.5
283	20211019BS02	1	UU试验	23.33	4.83	51	0	-2	5	704.9	0	5.5	25.05	404.9	36	0	0	1	1	1	31.31	17.49	450.9	46	9.8	278.95	202.45	0	186	181	0.11	0	-15.66	31.5	29.6	31.5
