# Supplementary material for: Effect of freeze‒thaw cycles on root–Soil composite mechanical properties and slope stability
Source: PLoS One. 2024 Apr 25;19(4):e0302409. doi: 10.1371/journal.pone.0302409 (PMC11045164; doi:10.1371/journal.pone.0302409)
Supplement: S1 File — (ZIP) [file pone.0302409.s001.zip › Original data/original data/三轴/50kpa/50kpa excel表格/(D2G7,50kpa)20211025BS03_uu_1.xlsx]

## Sheet: _20211025BS03_uu_1
ID	GCID	SpecimenID	TstMode	TimeMin	Squareroot	WeiYa	wytb	FanYa1	KongYa	CR	fytb	TiBian	ZhouXWeiYi	Q1dQ3	TargetWY	TargetFY1	TargetZYLC	TargetStrainSpd	TargetSYWD	TargetZTWD	E1	TuArea	Q11	Q31	Q11cQ31	HalfQ1pQ3	HalfQ1dQ3	Saturation	HalfQ11pQ31	Q1	K0	Ev	Er	sywd	ttwd	ztwd
1	20211025BS03	1	UU试验	0	0	99	0	7	0	0	0	20.1	0	7.2	87	0	0	1	1	1	0	12	0	0	0	0	0	0	0	0	0	0	0	19	18.6	19.2
2	20211025BS03	1	UU试验	0.1	0.32	99	0	-3	18	18.8	0	20.1	0.03	15.7	87	0	0	1	1	1	0.04	12	96.7	81	1.19	156.35	7.85	0	104.2	86.2	0.86	0	-0.02	19	18.6	19.2
3	20211025BS03	1	UU试验	0.15	0.39	99	0	-3	18	22.2	0	20.1	0.06	18.5	87	0	0	1	1	1	0.08	12	99.5	81	1.23	157.75	9.25	0	105.2	87.2	0.84	0	-0.04	19	18.6	19.2
4	20211025BS03	1	UU试验	0.25	0.5	99	0	-3	18	29.9	0	20.1	0.17	24.9	87	0	0	1	1	1	0.21	12	105.9	81	1.31	160.95	12.45	0	107.3	89.3	0.8	0	-0.11	19	18.6	19.2
5	20211025BS03	1	UU试验	0.5	0.71	98	0	-3	19	41.9	0	21.9	0.47	34.9	87	0	0	1	1	1	0.59	12.06	113.9	79	1.44	164.45	17.45	0	109.6	90.6	0.74	0	-0.3	19.1	18.6	19.3
6	20211025BS03	1	UU试验	1	1	98	0	-3	20	62.4	0	21.9	1.05	51.7	87	0	0	1	1	1	1.31	12.19	129.7	78	1.66	172.85	25.85	0	115.2	95.2	0.65	0	-0.66	19.1	18.6	19.3
7	20211025BS03	1	UU试验	1.5	1.22	98	0	-3	21	174.5	0	23.7	1.62	143.2	87	0	0	1	1	1	2.03	12.25	220.2	77	2.86	218.6	71.6	0	145.7	124.7	0.41	0	-1.01	19.1	18.6	19.3
8	20211025BS03	1	UU试验	1.65	1.28	99	0	-3	21	197.6	0	23.7	1.78	161.3	87	0	0	1	1	1	2.23	12.25	239.3	78	3.07	229.15	80.65	0	152.8	131.8	0.38	0	-1.12	19.1	18.6	19.3
9	20211025BS03	1	UU试验	1.73	1.32	99	0	-3	22	216.4	0	25.5	1.9	176.7	87	0	0	1	1	1	2.38	12.31	253.7	77	3.29	236.85	88.35	0	157.9	135.9	0.36	0	-1.19	19.1	18.6	19.3
10	20211025BS03	1	UU试验	1.82	1.35	98	0	-3	22	227.5	0	25.5	1.98	184.8	87	0	0	1	1	1	2.48	12.31	260.8	76	3.43	239.4	92.4	0	159.6	137.6	0.35	0	-1.24	19.1	18.6	19.3
11	20211025BS03	1	UU试验	1.9	1.38	98	0	-3	22	245.5	0	25.5	2.1	199.4	87	0	0	1	1	1	2.63	12.31	275.4	76	3.62	246.7	99.7	0	164.5	142.5	0.33	0	-1.32	19.1	18.6	19.3
12	20211025BS03	1	UU试验	1.98	1.41	99	0	-3	23	256.6	0	25.5	2.18	208.4	87	0	0	1	1	1	2.73	12.31	284.4	76	3.74	252.7	104.2	0	168.5	145.5	0.32	0	-1.37	19.1	18.6	19.3
13	20211025BS03	1	UU试验	2.07	1.44	99	0	-3	23	271.2	0	25.5	2.3	220.3	87	0	0	1	1	1	2.88	12.37	296.3	76	3.9	258.65	110.15	0	172.4	149.4	0.31	0	-1.44	19.1	18.6	19.3
14	20211025BS03	1	UU试验	2.15	1.47	99	0	-3	23	281.4	0	25.5	2.38	227.5	87	0	0	1	1	1	2.98	12.37	303.5	76	3.99	262.25	113.75	0	174.8	151.8	0.3	0	-1.49	19.1	18.6	19.3
15	20211025BS03	1	UU试验	2.23	1.49	99	0	-3	23	297.7	0	25.5	2.49	240.7	87	0	0	1	1	1	3.11	12.37	316.7	76	4.17	268.85	120.35	0	179.2	156.2	0.29	0	-1.56	19.1	18.6	19.3
16	20211025BS03	1	UU试验	2.32	1.52	98	0	-3	23	307.1	0	25.5	2.57	248.3	87	0	0	1	1	1	3.21	12.37	323.3	75	4.31	271.15	124.15	0	180.8	157.8	0.28	0	-1.61	19.1	18.6	19.3
17	20211025BS03	1	UU试验	2.4	1.55	98	0	-3	24	321.6	0	27.4	2.68	260	87	0	0	1	1	1	3.35	12.43	334	74	4.51	277	130	0	184.7	160.7	0.27	0	-1.68	19.1	18.7	19.3
18	20211025BS03	1	UU试验	2.48	1.58	99	0	-3	24	331.9	0	27.4	2.76	267	87	0	0	1	1	1	3.45	12.43	342	75	4.56	282	133.5	0	188	164	0.27	0	-1.73	19.1	18.7	19.3
19	20211025BS03	1	UU试验	2.57	1.6	99	0	-3	24	347.3	0	27.4	2.88	279.4	87	0	0	1	1	1	3.6	12.43	354.4	75	4.73	288.2	139.7	0	192.1	168.1	0.26	0	-1.8	19.1	18.6	19.3
20	20211025BS03	1	UU试验	2.65	1.63	99	0	-3	24	355.9	0	27.4	2.95	286.3	87	0	0	1	1	1	3.69	12.43	361.3	75	4.82	291.65	143.15	0	194.4	170.4	0.26	0	-1.85	19.1	18.7	19.3
21	20211025BS03	1	UU试验	2.73	1.65	98	0	-3	24	368.7	0	27.4	3.07	296.6	87	0	0	1	1	1	3.84	12.5	370.6	74	5.01	295.3	148.3	0	196.9	172.9	0.25	0	-1.92	19.1	18.7	19.3
22	20211025BS03	1	UU试验	2.82	1.68	99	0	-3	25	376.4	0	27.4	3.15	301.1	87	0	0	1	1	1	3.94	12.5	375.1	74	5.07	299.05	150.55	0	199.4	174.4	0.25	0	-1.97	19.1	18.7	19.3
23	20211025BS03	1	UU试验	2.9	1.7	99	0	-3	25	389.2	0	27.4	3.26	311.4	87	0	0	1	1	1	4.08	12.5	385.4	74	5.21	304.2	155.7	0	202.8	177.8	0.24	0	-2.04	19.1	18.7	19.3
24	20211025BS03	1	UU试验	2.98	1.73	99	0	-3	25	396.9	0	27.4	3.34	317.5	87	0	0	1	1	1	4.18	12.5	391.5	74	5.29	307.25	158.75	0	204.8	179.8	0.24	0	-2.09	19.1	18.6	19.3
25	20211025BS03	1	UU试验	3.07	1.75	99	0	-3	25	406.3	0	27.4	3.46	325	87	0	0	1	1	1	4.33	12.56	399	74	5.39	311	162.5	0	207.3	182.3	0.23	0	-2.17	19.1	18.7	19.3
26	20211025BS03	1	UU试验	3.15	1.77	99	0	-3	25	413.2	0	27.4	3.53	329	87	0	0	1	1	1	4.41	12.56	403	74	5.45	313	164.5	0	208.7	183.7	0.23	0	-2.21	19.1	18.7	19.3
27	20211025BS03	1	UU试验	3.23	1.8	98	0	-3	25	423.4	0	27.4	3.64	337.1	87	0	0	1	1	1	4.55	12.56	410.1	73	5.62	315.55	168.55	0	210.4	185.4	0.23	0	-2.28	19.1	18.6	19.3
28	20211025BS03	1	UU试验	3.32	1.82	99	0	-3	26	430.3	0	29.2	3.71	342.6	87	0	0	1	1	1	4.64	12.56	415.6	73	5.69	319.8	171.3	0	213.2	187.2	0.22	0	-2.32	19.1	18.7	19.3
29	20211025BS03	1	UU试验	3.4	1.84	99	0	-3	25	439.7	0	29.2	3.82	350.1	87	0	0	1	1	1	4.78	12.62	424.1	74	5.73	323.55	175.05	0	215.7	190.7	0.22	0	-2.39	19.1	18.7	19.3
30	20211025BS03	1	UU试验	3.48	1.87	99	0	-3	26	445.7	0	29.2	3.89	353.2	87	0	0	1	1	1	4.86	12.62	426.2	73	5.84	325.1	176.6	0	216.7	190.7	0.22	0	-2.43	19.1	18.7	19.3
31	20211025BS03	1	UU试验	3.57	1.89	99	0	-3	26	454.2	0	29.2	3.99	359.9	87	0	0	1	1	1	4.99	12.62	432.9	73	5.93	328.45	179.95	0	219	193	0.22	0	-2.5	19.1	18.7	19.3
32	20211025BS03	1	UU试验	3.65	1.91	99	0	-3	26	460.2	0	29.2	4.06	364.7	87	0	0	1	1	1	5.08	12.62	437.7	73	6	330.85	182.35	0	220.6	194.6	0.21	0	-2.54	19.1	18.7	19.3
33	20211025BS03	1	UU试验	3.73	1.93	99	0	-3	26	467.9	0	29.2	4.17	370.8	87	0	0	1	1	1	5.21	12.69	443.8	73	6.08	333.9	185.4	0	222.6	196.6	0.21	0	-2.61	19.1	18.7	19.3
34	20211025BS03	1	UU试验	3.82	1.95	99	0	-3	26	474.8	0	29.2	4.24	374.2	87	0	0	1	1	1	5.3	12.69	447.2	73	6.13	335.6	187.1	0	223.7	197.7	0.21	0	-2.65	19.1	18.7	19.3
35	20211025BS03	1	UU试验	3.9	1.97	99	0	-3	26	481.6	0	29.2	4.34	379.5	87	0	0	1	1	1	5.43	12.69	452.5	73	6.2	338.25	189.75	0	225.5	199.5	0.21	0	-2.72	19.1	18.7	19.3
36	20211025BS03	1	UU试验	4	2	99	0	-3	26	484.2	0	29.2	4.41	381.6	87	0	0	1	1	1	5.51	12.69	454.6	73	6.23	339.3	190.8	0	226.2	200.2	0.21	0	-2.76	19.1	18.7	19.3
37	20211025BS03	1	UU试验	4.07	2.02	98	0	-3	26	487.6	0	29.2	4.48	384.2	87	0	0	1	1	1	5.6	12.69	456.2	72	6.34	339.1	192.1	0	226.1	200.1	0.2	0	-2.8	19.1	18.7	19.3
38	20211025BS03	1	UU试验	4.15	2.04	99	0	-3	27	493.6	0	29.2	4.59	389	87	0	0	1	1	1	5.74	12.75	461	72	6.4	343	194.5	0	228.7	201.7	0.2	0	-2.87	19.1	18.7	19.3
39	20211025BS03	1	UU试验	4.23	2.06	99	0	-3	27	497	0	29.2	4.66	389.8	87	0	0	1	1	1	5.83	12.75	461.8	72	6.41	343.4	194.9	0	228.9	201.9	0.2	0	-2.92	19.1	18.7	19.3
40	20211025BS03	1	UU试验	4.32	2.08	99	0	-3	27	504.7	0	29.2	4.77	395.8	87	0	0	1	1	1	5.96	12.75	467.8	72	6.5	346.4	197.9	0	230.9	203.9	0.2	0	-2.98	19.1	18.7	19.3
41	20211025BS03	1	UU试验	4.4	2.1	99	0	-3	27	508.1	0	29.2	4.84	398.5	87	0	0	1	1	1	6.05	12.75	470.5	72	6.53	347.75	199.25	0	231.8	204.8	0.2	0	-3.03	19.1	18.7	19.3
42	20211025BS03	1	UU试验	4.48	2.12	99	0	-3	27	513.3	0	29.2	4.94	402.6	87	0	0	1	1	1	6.18	12.81	474.6	72	6.59	349.8	201.3	0	233.2	206.2	0.2	0	-3.09	19.1	18.7	19.3
43	20211025BS03	1	UU试验	4.57	2.14	99	0	-3	27	516.7	0	29.2	5.01	403.4	87	0	0	1	1	1	6.26	12.81	475.4	72	6.6	350.2	201.7	0	233.5	206.5	0.2	0	-3.13	19.1	18.7	19.3
44	20211025BS03	1	UU试验	4.65	2.16	99	0	-3	27	520.1	0	29.2	5.12	406	87	0	0	1	1	1	6.4	12.81	478	72	6.64	351.5	203	0	234.3	207.3	0.2	0	-3.2	19.1	18.7	19.3
45	20211025BS03	1	UU试验	4.73	2.18	99	0	-3	27	522.7	0	29.2	5.19	408	87	0	0	1	1	1	6.49	12.81	480	72	6.67	352.5	204	0	235	208	0.2	0	-3.25	19.1	18.7	19.3
46	20211025BS03	1	UU试验	4.82	2.19	99	0	-3	27	527.8	0	31	5.31	412	87	0	0	1	1	1	6.64	12.88	484	72	6.72	354.5	206	0	236.3	209.3	0.19	0	-3.32	19.1	18.7	19.3
47	20211025BS03	1	UU试验	4.9	2.21	100	0	-3	28	531.2	0	31	5.38	412.4	87	0	0	1	1	1	6.73	12.88	484.4	72	6.73	356.2	206.2	0	237.5	209.5	0.2	0	-3.37	19.1	18.7	19.3
48	20211025BS03	1	UU试验	4.98	2.23	99	0	-3	27	536.4	0	31	5.5	416.5	87	0	0	1	1	1	6.88	12.88	488.5	72	6.78	356.75	208.25	0	237.8	210.8	0.19	0	-3.44	19.1	18.7	19.3
49	20211025BS03	1	UU试验	5.07	2.25	99	0	-3	28	538.9	0	31	5.58	418.4	87	0	0	1	1	1	6.98	12.88	489.4	71	6.89	357.7	209.2	0	238.5	210.5	0.19	0	-3.49	19.1	18.7	19.3
50	20211025BS03	1	UU试验	5.15	2.27	100	0	-3	28	544.1	0	31	5.69	422.4	87	0	0	1	1	1	7.11	12.94	494.4	72	6.87	361.2	211.2	0	240.8	212.8	0.19	0	-3.56	19.1	18.7	19.3
51	20211025BS03	1	UU试验	5.23	2.29	99	0	-3	28	546.6	0	31	5.76	422.4	87	0	0	1	1	1	7.2	12.94	493.4	71	6.95	359.7	211.2	0	239.8	211.8	0.19	0	-3.6	19.1	18.7	19.3
52	20211025BS03	1	UU试验	5.32	2.31	99	0	-3	28	550	0	31	5.88	425	87	0	0	1	1	1	7.35	12.94	496	71	6.99	361	212.5	0	240.7	212.7	0.19	0	-3.68	19.1	18.7	19.3
53	20211025BS03	1	UU试验	5.4	2.32	99	0	-3	28	550.9	0	31	5.96	425.7	87	0	0	1	1	1	7.45	12.94	496.7	71	7	361.35	212.85	0	240.9	212.9	0.19	0	-3.73	19.1	18.7	19.3
54	20211025BS03	1	UU试验	5.48	2.34	99	0	-3	29	555.2	0	31	6.07	429.1	87	0	0	1	1	1	7.59	13	499.1	70	7.13	363.05	214.55	0	242	213	0.19	0	-3.8	19.1	18.7	19.3
55	20211025BS03	1	UU试验	5.57	2.36	100	0	-3	29	558.6	0	31	6.14	429.7	87	0	0	1	1	1	7.68	13	500.7	71	7.05	364.85	214.85	0	243.2	214.2	0.19	0	-3.84	19.1	18.7	19.3
56	20211025BS03	1	UU试验	5.65	2.38	99	0	-3	29	563.7	0	31	6.25	433.6	87	0	0	1	1	1	7.81	13	503.6	70	7.19	365.3	216.8	0	243.5	214.5	0.19	0	-3.91	19.1	18.7	19.3
57	20211025BS03	1	UU试验	5.73	2.39	99	0	-3	30	566.3	0	32.8	6.33	435.6	87	0	0	1	1	1	7.91	13	504.6	69	7.31	366.3	217.8	0	244.2	214.2	0.19	0	-3.96	19.1	18.7	19.3
58	20211025BS03	1	UU试验	5.82	2.41	99	0	-3	30	570.6	0	32.8	6.44	438.9	87	0	0	1	1	1	8.05	13.07	507.9	69	7.36	367.95	219.45	0	245.3	215.3	0.18	0	-4.03	19.1	18.7	19.3
59	20211025BS03	1	UU试验	5.9	2.43	100	0	-3	30	573.1	0	32.8	6.52	438.5	87	0	0	1	1	1	8.15	13.07	508.5	70	7.26	369.25	219.25	0	246.2	216.2	0.19	0	-4.08	19.1	18.7	19.3
60	20211025BS03	1	UU试验	5.98	2.45	99	0	-3	30	576.6	0	32.8	6.64	441.2	87	0	0	1	1	1	8.3	13.07	510.2	69	7.39	369.1	220.6	0	246.1	216.1	0.18	0	-4.15	19.1	18.7	19.3
61	20211025BS03	1	UU试验	6.07	2.46	99	0	-3	30	579.1	0	32.8	6.71	443.1	87	0	0	1	1	1	8.39	13.13	512.1	69	7.42	370.05	221.55	0	246.7	216.7	0.18	0	-4.2	19.1	18.7	19.3
62	20211025BS03	1	UU试验	6.15	2.48	99	0	-3	31	582.6	0	32.8	6.82	443.7	87	0	0	1	1	1	8.53	13.13	511.7	68	7.53	370.35	221.85	0	246.9	215.9	0.18	0	-4.27	19.1	18.7	19.3
63	20211025BS03	1	UU试验	6.23	2.5	99	0	-3	30	586	0	32.8	6.9	446.3	87	0	0	1	1	1	8.63	13.13	515.3	69	7.47	371.65	223.15	0	247.8	217.8	0.18	0	-4.32	19.1	18.7	19.3
64	20211025BS03	1	UU试验	6.32	2.51	99	0	-3	31	589.4	0	32.8	7.02	448.9	87	0	0	1	1	1	8.78	13.13	516.9	68	7.6	372.95	224.45	0	248.6	217.6	0.18	0	-4.39	19.1	18.7	19.3
65	20211025BS03	1	UU试验	6.4	2.53	99	0	-3	31	592	0	32.8	7.1	450.9	87	0	0	1	1	1	8.88	13.2	518.9	68	7.63	373.95	225.45	0	249.3	218.3	0.18	0	-4.44	19.1	18.7	19.3
66	20211025BS03	1	UU试验	6.48	2.55	99	0	-3	31	595.4	0	32.8	7.21	451.1	87	0	0	1	1	1	9.01	13.2	519.1	68	7.63	374.05	225.55	0	249.4	218.4	0.18	0	-4.51	19.1	18.7	19.3
67	20211025BS03	1	UU试验	6.57	2.56	99	0	-3	31	598	0	32.8	7.29	453	87	0	0	1	1	1	9.11	13.2	521	68	7.66	375	226.5	0	250	219	0.18	0	-4.56	19.1	18.7	19.3
68	20211025BS03	1	UU试验	6.65	2.58	100	0	-3	31	601.4	0	34.7	7.41	455.6	87	0	0	1	1	1	9.26	13.2	524.6	69	7.6	377.8	227.8	0	251.9	220.9	0.18	0	-4.63	19.1	18.7	19.3
69	20211025BS03	1	UU试验	6.73	2.59	99	0	-3	31	604.8	0	32.8	7.48	458.2	87	0	0	1	1	1	9.35	13.26	526.2	68	7.74	377.6	229.1	0	251.7	220.7	0.18	0	-4.68	19.1	18.7	19.3
70	20211025BS03	1	UU试验	6.82	2.61	100	0	-3	32	609.1	0	34.7	7.6	459.4	87	0	0	1	1	1	9.5	13.26	527.4	68	7.76	379.7	229.7	0	253.1	221.1	0.18	0	-4.75	19.1	18.7	19.3
71	20211025BS03	1	UU试验	6.9	2.63	99	0	-3	32	610.8	0	34.7	7.67	460.6	87	0	0	1	1	1	9.59	13.26	527.6	67	7.87	378.8	230.3	0	252.5	220.5	0.18	0	-4.8	19.1	18.7	19.3
72	20211025BS03	1	UU试验	6.98	2.64	99	0	-3	32	614.2	0	34.7	7.79	463.2	87	0	0	1	1	1	9.74	13.32	530.2	67	7.91	380.1	231.6	0	253.4	221.4	0.18	0	-4.87	19.1	18.7	19.3
73	20211025BS03	1	UU试验	7.07	2.66	99	0	-3	32	616.8	0	34.7	7.87	463.1	87	0	0	1	1	1	9.84	13.32	530.1	67	7.91	380.05	231.55	0	253.4	221.4	0.18	0	-4.92	19.1	18.7	19.3
74	20211025BS03	1	UU试验	7.15	2.67	100	0	-3	32	621	0	34.7	7.98	466.2	87	0	0	1	1	1	9.98	13.32	534.2	68	7.86	383.1	233.1	0	255.4	223.4	0.18	0	-4.99	19.1	18.7	19.3
75	20211025BS03	1	UU试验	7.23	2.69	99	0	-3	32	623.6	0	34.7	8.06	468.2	87	0	0	1	1	1	10.07	13.32	535.2	67	7.99	382.6	234.1	0	255.1	223.1	0.17	0	-5.04	19.1	18.7	19.3
76	20211025BS03	1	UU试验	7.32	2.7	100	0	-3	33	627.9	0	34.7	8.17	471.4	87	0	0	1	1	1	10.21	13.39	538.4	67	8.04	385.7	235.7	0	257.1	224.1	0.18	0	-5.11	19.1	18.7	19.3
77	20211025BS03	1	UU试验	7.4	2.72	99	0	-3	33	628.7	0	34.7	8.25	469.5	87	0	0	1	1	1	10.31	13.39	535.5	66	8.11	383.25	234.75	0	255.5	222.5	0.17	0	-5.16	19.1	18.7	19.3
78	20211025BS03	1	UU试验	7.48	2.74	100	0	-3	33	632.2	0	34.7	8.35	472.1	87	0	0	1	1	1	10.44	13.39	539.1	67	8.05	386.05	236.05	0	257.4	224.4	0.17	0	-5.22	19.1	18.7	19.3
79	20211025BS03	1	UU试验	7.57	2.75	100	0	-3	33	634.7	0	34.7	8.43	474	87	0	0	1	1	1	10.54	13.39	541	67	8.07	387	237	0	258	225	0.17	0	-5.27	19.1	18.7	19.3
80	20211025BS03	1	UU试验	7.65	2.77	100	0	-3	33	638.2	0	36.5	8.54	476.6	87	0	0	1	1	1	10.68	13.45	543.6	67	8.11	388.3	238.3	0	258.9	225.9	0.17	0	-5.34	19.1	18.7	19.3
81	20211025BS03	1	UU试验	7.73	2.78	99	0	-3	33	640.7	0	36.5	8.61	476.4	87	0	0	1	1	1	10.76	13.45	542.4	66	8.22	386.7	238.2	0	257.8	224.8	0.17	0	-5.38	19.1	18.7	19.3
82	20211025BS03	1	UU试验	7.82	2.8	99	0	-3	33	644.1	0	36.5	8.72	478.9	87	0	0	1	1	1	10.9	13.45	544.9	66	8.26	387.95	239.45	0	258.6	225.6	0.17	0	-5.45	19.1	18.7	19.3
83	20211025BS03	1	UU试验	7.9	2.81	99	0	-3	33	645.9	0	36.5	8.79	480.2	87	0	0	1	1	1	10.99	13.45	546.2	66	8.28	388.6	240.1	0	259.1	226.1	0.17	0	-5.5	19.1	18.7	19.3
84	20211025BS03	1	UU试验	7.98	2.83	100	0	-3	34	648.4	0	36.5	8.89	482.1	87	0	0	1	1	1	11.11	13.52	548.1	66	8.3	391.05	241.05	0	260.7	226.7	0.17	0	-5.56	19.1	18.7	19.3
85	20211025BS03	1	UU试验	8.07	2.84	100	0	-3	34	651	0	36.5	8.96	481.5	87	0	0	1	1	1	11.2	13.52	547.5	66	8.3	390.75	240.75	0	260.5	226.5	0.17	0	-5.6	19.1	18.7	19.3
86	20211025BS03	1	UU试验	8.15	2.85	100	0	-3	34	655.3	0	36.5	9.06	484.7	87	0	0	1	1	1	11.32	13.52	550.7	66	8.34	392.35	242.35	0	261.6	227.6	0.17	0	-5.66	19.1	18.7	19.3
87	20211025BS03	1	UU试验	8.23	2.87	99	0	-3	34	657	0	36.5	9.14	485.9	87	0	0	1	1	1	11.43	13.52	550.9	65	8.48	391.45	242.95	0	261	227	0.17	0	-5.72	19.1	18.7	19.3
88	20211025BS03	1	UU试验	8.32	2.88	100	0	-3	34	659.5	0	36.5	9.24	487.8	87	0	0	1	1	1	11.55	13.58	553.8	66	8.39	393.9	243.9	0	262.6	228.6	0.17	0	-5.78	19.1	18.7	19.3
89	20211025BS03	1	UU试验	8.4	2.9	100	0	-3	34	662.1	0	36.5	9.31	487.6	87	0	0	1	1	1	11.64	13.58	553.6	66	8.39	393.8	243.8	0	262.5	228.5	0.17	0	-5.82	19.1	18.7	19.3
90	20211025BS03	1	UU试验	8.48	2.91	99	0	-3	34	664.7	0	36.5	9.41	489.5	87	0	0	1	1	1	11.76	13.58	554.5	65	8.53	393.25	244.75	0	262.2	228.2	0.17	0	-5.88	19.1	18.7	19.3
91	20211025BS03	1	UU试验	8.57	2.93	100	0	-3	34	666.4	0	36.5	9.47	490.7	87	0	0	1	1	1	11.84	13.58	556.7	66	8.43	395.35	245.35	0	263.6	229.6	0.17	0	-5.92	19.1	18.7	19.3
92	20211025BS03	1	UU试验	8.65	2.94	100	0	-3	35	669	0	36.5	9.57	492.6	87	0	0	1	1	1	11.96	13.65	557.6	65	8.58	396.3	246.3	0	264.2	229.2	0.17	0	-5.98	19.1	18.7	19.3
93	20211025BS03	1	UU试验	8.73	2.96	100	0	-3	35	670.7	0	36.5	9.64	491.4	87	0	0	1	1	1	12.05	13.65	556.4	65	8.56	395.7	245.7	0	263.8	228.8	0.17	0	-6.03	19.1	18.7	19.3
94	20211025BS03	1	UU试验	8.82	2.97	100	0	-3	35	672.4	0	36.5	9.74	492.6	87	0	0	1	1	1	12.18	13.65	557.6	65	8.58	396.3	246.3	0	264.2	229.2	0.17	0	-6.09	19.1	18.7	19.3
95	20211025BS03	1	UU试验	8.9	2.98	99	0	-3	35	673.2	0	36.5	9.81	493.2	87	0	0	1	1	1	12.26	13.65	557.2	64	8.71	395.1	246.6	0	263.4	228.4	0.17	0	-6.13	19.1	18.7	19.3
96	20211025BS03	1	UU试验	8.98	3	100	0	-3	35	674.9	0	38.3	9.9	494.4	87	0	0	1	1	1	12.38	13.72	559.4	65	8.61	397.2	247.2	0	264.8	229.8	0.17	0	-6.19	19.1	18.7	19.4
97	20211025BS03	1	UU试验	9.07	3.01	99	0	-3	35	675.8	0	38.3	9.97	492.6	87	0	0	1	1	1	12.46	13.72	556.6	64	8.7	394.8	246.3	0	263.2	228.2	0.17	0	-6.23	19.1	18.7	19.3
98	20211025BS03	1	UU试验	9.15	3.02	99	0	-3	35	678.4	0	36.5	10.07	494.5	87	0	0	1	1	1	12.59	13.72	558.5	64	8.73	395.75	247.25	0	263.8	228.8	0.17	0	-6.3	19.1	18.7	19.3
99	20211025BS03	1	UU试验	9.23	3.04	99	0	-3	35	679.2	0	38.3	10.14	495	87	0	0	1	1	1	12.68	13.72	559	64	8.73	396	247.5	0	264	229	0.17	0	-6.34	19.1	18.7	19.3
100	20211025BS03	1	UU试验	9.32	3.05	99	0	-3	35	680.9	0	38.3	10.24	496.3	87	0	0	1	1	1	12.8	13.78	560.3	64	8.75	396.65	248.15	0	264.4	229.4	0.17	0	-6.4	19.1	18.7	19.3
101	20211025BS03	1	UU试验	9.4	3.07	100	0	-3	35	681.8	0	38.3	10.31	494.8	87	0	0	1	1	1	12.89	13.78	559.8	65	8.61	397.4	247.4	0	264.9	229.9	0.17	0	-6.45	19.1	18.7	19.3
102	20211025BS03	1	UU试验	9.48	3.08	100	0	-3	35	684.4	0	38.3	10.41	496.7	87	0	0	1	1	1	13.01	13.78	561.7	65	8.64	398.35	248.35	0	265.6	230.6	0.17	0	-6.51	19.1	18.7	19.3
103	20211025BS03	1	UU试验	9.57	3.09	100	0	-3	35	686.1	0	38.3	10.49	497.9	87	0	0	1	1	1	13.11	13.78	562.9	65	8.66	398.95	248.95	0	266	231	0.17	0	-6.56	19.1	18.7	19.3
104	20211025BS03	1	UU试验	9.65	3.11	100	0	-3	35	686.1	0	38.3	10.59	497.9	87	0	0	1	1	1	13.24	13.85	562.9	65	8.66	398.95	248.95	0	266	231	0.17	0	-6.62	19.1	18.7	19.3
105	20211025BS03	1	UU试验	9.73	3.12	100	0	-3	35	687.8	0	38.3	10.66	496.6	87	0	0	1	1	1	13.33	13.85	561.6	65	8.64	398.3	248.3	0	265.5	230.5	0.17	0	-6.67	19.1	18.7	19.3
106	20211025BS03	1	UU试验	9.82	3.13	100	0	-3	36	688.6	0	38.3	10.77	497.2	87	0	0	1	1	1	13.46	13.85	561.2	64	8.77	398.6	248.6	0	265.7	229.7	0.17	0	-6.73	19.1	18.7	19.3
107	20211025BS03	1	UU试验	9.9	3.15	100	0	-3	36	690.3	0	38.3	10.84	498.4	87	0	0	1	1	1	13.55	13.91	562.4	64	8.79	399.2	249.2	0	266.1	230.1	0.17	0	-6.78	19.1	18.7	19.3
108	20211025BS03	1	UU试验	9.98	3.16	99	0	-3	36	692.1	0	38.3	10.95	497.6	87	0	0	1	1	1	13.69	13.91	560.6	63	8.9	397.3	248.8	0	264.9	228.9	0.17	0	-6.85	19.1	18.7	19.3
109	20211025BS03	1	UU试验	10.07	3.17	99	0	-3	36	692.9	0	38.3	11.02	498.1	87	0	0	1	1	1	13.78	13.91	561.1	63	8.91	397.55	249.05	0	265	229	0.17	0	-6.89	19.1	18.7	19.3
110	20211025BS03	1	UU试验	10.15	3.19	100	0	-3	36	695.5	0	38.3	11.13	500	87	0	0	1	1	1	13.91	13.91	564	64	8.81	400	250	0	266.7	230.7	0.17	0	-6.96	19.1	18.7	19.3
111	20211025BS03	1	UU试验	10.23	3.2	100	0	-3	35	698	0	38.3	11.2	501.8	87	0	0	1	1	1	14	13.98	566.8	65	8.72	400.9	250.9	0	267.3	232.3	0.17	0	-7	19.1	18.7	19.3
112	20211025BS03	1	UU试验	10.32	3.21	100	0	-3	36	699.7	0	38.3	11.31	500.5	87	0	0	1	1	1	14.14	13.98	564.5	64	8.82	400.25	250.25	0	266.8	230.8	0.17	0	-7.07	19.1	18.7	19.3
113	20211025BS03	1	UU试验	10.4	3.22	99	0	-3	35	699.7	0	38.3	11.38	500.5	87	0	0	1	1	1	14.23	13.98	564.5	64	8.82	398.75	250.25	0	265.8	230.8	0.17	0	-7.12	19.1	18.7	19.3
114	20211025BS03	1	UU试验	10.48	3.24	99	0	-3	35	702.3	0	38.3	11.49	502.4	87	0	0	1	1	1	14.36	14.05	566.4	64	8.85	399.7	251.2	0	266.5	231.5	0.16	0	-7.18	19.1	18.7	19.3
115	20211025BS03	1	UU试验	10.57	3.25	99	0	-3	36	704	0	38.3	11.56	501.1	87	0	0	1	1	1	14.45	14.05	564.1	63	8.95	399.05	250.55	0	266	230	0.16	0	-7.23	19.1	18.7	19.3
116	20211025BS03	1	UU试验	10.65	3.26	100	0	-3	36	705.7	0	38.3	11.67	502.3	87	0	0	1	1	1	14.59	14.05	566.3	64	8.85	401.15	251.15	0	267.4	231.4	0.17	0	-7.3	19.1	18.7	19.3
117	20211025BS03	1	UU试验	10.73	3.28	100	0	-3	36	706.6	0	38.3	11.74	502.9	87	0	0	1	1	1	14.68	14.05	566.9	64	8.86	401.45	251.45	0	267.6	231.6	0.17	0	-7.34	19.1	18.7	19.3
118	20211025BS03	1	UU试验	10.82	3.29	100	0	-3	36	709.2	0	38.3	11.85	504.8	87	0	0	1	1	1	14.81	14.11	568.8	64	8.89	402.4	252.4	0	268.3	232.3	0.17	0	-7.41	19.1	18.7	19.3
119	20211025BS03	1	UU试验	10.9	3.3	99	0	-3	35	709.2	0	38.3	11.93	502.6	87	0	0	1	1	1	14.91	14.11	566.6	64	8.85	399.8	251.3	0	266.5	231.5	0.16	0	-7.46	19.1	18.7	19.3
120	20211025BS03	1	UU试验	10.98	3.31	100	0	-3	36	712.6	0	38.3	12.03	505	87	0	0	1	1	1	15.04	14.11	569	64	8.89	402.5	252.5	0	268.3	232.3	0.17	0	-7.52	19.1	18.7	19.3
121	20211025BS03	1	UU试验	11.07	3.33	100	0	-3	36	713.4	0	38.3	12.11	505.6	87	0	0	1	1	1	15.14	14.11	569.6	64	8.9	402.8	252.8	0	268.5	232.5	0.17	0	-7.57	19.1	18.7	19.3
122	20211025BS03	1	UU试验	11.15	3.34	100	0	-3	36	716	0	38.3	12.22	507.4	87	0	0	1	1	1	15.28	14.18	571.4	64	8.93	403.7	253.7	0	269.1	233.1	0.16	0	-7.64	19.1	18.7	19.3
123	20211025BS03	1	UU试验	11.23	3.35	100	0	-3	36	717.7	0	38.3	12.29	506.1	87	0	0	1	1	1	15.36	14.18	570.1	64	8.91	403.05	253.05	0	268.7	232.7	0.16	0	-7.68	19.1	18.7	19.3
124	20211025BS03	1	UU试验	11.32	3.36	100	0	-3	36	718.6	0	38.3	12.4	506.8	87	0	0	1	1	1	15.5	14.18	570.8	64	8.92	403.4	253.4	0	268.9	232.9	0.16	0	-7.75	19.1	18.7	19.3
125	20211025BS03	1	UU试验	11.4	3.38	100	0	-3	36	719.4	0	38.3	12.48	507.3	87	0	0	1	1	1	15.6	14.25	571.3	64	8.93	403.65	253.65	0	269.1	233.1	0.16	0	-7.8	19.1	18.7	19.3
126	20211025BS03	1	UU试验	11.48	3.39	99	0	-3	36	721.1	0	38.3	12.59	506	87	0	0	1	1	1	15.74	14.25	569	63	9.03	401.5	253	0	267.7	231.7	0.16	0	-7.87	19.1	18.7	19.3
127	20211025BS03	1	UU试验	11.57	3.4	100	0	-3	36	724.6	0	38.3	12.66	508.5	87	0	0	1	1	1	15.83	14.25	572.5	64	8.95	404.25	254.25	0	269.5	233.5	0.16	0	-7.92	19.1	18.7	19.3
128	20211025BS03	1	UU试验	11.65	3.41	100	0	-3	36	726.3	0	38.3	12.78	509.7	87	0	0	1	1	1	15.98	14.31	573.7	64	8.96	404.85	254.85	0	269.9	233.9	0.16	0	-7.99	19.1	18.7	19.3
129	20211025BS03	1	UU试验	11.73	3.43	100	0	-3	36	728	0	38.3	12.85	508.7	87	0	0	1	1	1	16.06	14.31	572.7	64	8.95	404.35	254.35	0	269.6	233.6	0.16	0	-8.03	19.1	18.7	19.3
130	20211025BS03	1	UU试验	11.82	3.44	100	0	-3	36	728.8	0	38.3	12.96	509.3	87	0	0	1	1	1	16.2	14.31	573.3	64	8.96	404.65	254.65	0	269.8	233.8	0.16	0	-8.1	19.1	18.7	19.3
131	20211025BS03	1	UU试验	11.9	3.45	100	0	-3	36	728.8	0	38.3	13.03	509.3	87	0	0	1	1	1	16.29	14.31	573.3	64	8.96	404.65	254.65	0	269.8	233.8	0.16	0	-8.15	19.1	18.7	19.3
132	20211025BS03	1	UU试验	11.98	3.46	100	0	-3	36	730.5	0	38.3	13.14	510.5	87	0	0	1	1	1	16.43	14.38	574.5	64	8.98	405.25	255.25	0	270.2	234.2	0.16	0	-8.22	19.1	18.7	19.3
133	20211025BS03	1	UU试验	12.07	3.47	100	0	-3	36	731.4	0	38.3	13.22	508.6	87	0	0	1	1	1	16.53	14.38	572.6	64	8.95	404.3	254.3	0	269.5	233.5	0.16	0	-8.27	19.1	18.7	19.3
134	20211025BS03	1	UU试验	12.15	3.49	100	0	-3	36	734	0	38.3	13.33	510.4	87	0	0	1	1	1	16.66	14.38	574.4	64	8.98	405.2	255.2	0	270.1	234.1	0.16	0	-8.33	19.1	18.7	19.3
135	20211025BS03	1	UU试验	12.23	3.5	100	0	-3	36	735.7	0	38.3	13.39	511.6	87	0	0	1	1	1	16.74	14.45	575.6	64	8.99	405.8	255.8	0	270.5	234.5	0.16	0	-8.37	19.1	18.7	19.3
136	20211025BS03	1	UU试验	12.32	3.51	100	0	-3	36	736.5	0	38.3	13.5	509.7	87	0	0	1	1	1	16.88	14.45	573.7	64	8.96	404.85	254.85	0	269.9	233.9	0.16	0	-8.44	19.1	18.7	19.3
137	20211025BS03	1	UU试验	12.4	3.52	100	0	-3	36	738.2	0	38.3	13.57	510.9	87	0	0	1	1	1	16.96	14.45	574.9	64	8.98	405.45	255.45	0	270.3	234.3	0.16	0	-8.48	19.1	18.7	19.3
138	20211025BS03	1	UU试验	12.48	3.53	100	0	-3	36	740	0	38.3	13.68	512.1	87	0	0	1	1	1	17.1	14.45	576.1	64	9	406.05	256.05	0	270.7	234.7	0.16	0	-8.55	19.2	18.7	19.3
139	20211025BS03	1	UU试验	12.57	3.54	100	0	-3	36	741.7	0	38.3	13.75	513.3	87	0	0	1	1	1	17.19	14.51	577.3	64	9.02	406.65	256.65	0	271.1	235.1	0.16	0	-8.6	19.1	18.7	19.3
140	20211025BS03	1	UU试验	12.65	3.56	99	0	-3	36	744.2	0	38.3	13.85	512.9	87	0	0	1	1	1	17.31	14.51	575.9	63	9.14	404.95	256.45	0	270	234	0.16	0	-8.66	19.1	18.7	19.3
141	20211025BS03	1	UU试验	12.73	3.57	100	0	-3	36	745.9	0	38.3	13.92	514.1	87	0	0	1	1	1	17.4	14.51	578.1	64	9.03	407.05	257.05	0	271.4	235.4	0.16	0	-8.7	19.1	18.7	19.3
142	20211025BS03	1	UU试验	12.82	3.58	100	0	-3	36	747.7	0	38.3	14.02	515.3	87	0	0	1	1	1	17.53	14.58	579.3	64	9.05	407.65	257.65	0	271.8	235.8	0.16	0	-8.77	19.1	18.7	19.3
143	20211025BS03	1	UU试验	12.9	3.59	100	0	-3	36	749.4	0	38.3	14.09	514	87	0	0	1	1	1	17.61	14.58	578	64	9.03	407	257	0	271.3	235.3	0.16	0	-8.81	19.2	18.7	19.3
144	20211025BS03	1	UU试验	12.98	3.6	100	0	-3	36	749.4	0	38.3	14.2	514	87	0	0	1	1	1	17.75	14.58	578	64	9.03	407	257	0	271.3	235.3	0.16	0	-8.88	19.2	18.7	19.3
145	20211025BS03	1	UU试验	13.07	3.61	100	0	-3	36	750.2	0	38.3	14.26	514.5	87	0	0	1	1	1	17.83	14.58	578.5	64	9.04	407.25	257.25	0	271.5	235.5	0.16	0	-8.91	19.1	18.7	19.3
146	20211025BS03	1	UU试验	13.15	3.63	100	0	-3	36	751.1	0	38.3	14.37	515.2	87	0	0	1	1	1	17.96	14.65	579.2	64	9.05	407.6	257.6	0	271.7	235.7	0.16	0	-8.98	19.2	18.7	19.3
147	20211025BS03	1	UU试验	13.23	3.64	100	0	-3	36	751.9	0	38.3	14.43	513.2	87	0	0	1	1	1	18.04	14.65	577.2	64	9.02	406.6	256.6	0	271.1	235.1	0.16	0	-9.02	19.2	18.7	19.3
148	20211025BS03	1	UU试验	13.32	3.65	100	0	-3	36	754.5	0	38.3	14.53	515	87	0	0	1	1	1	18.16	14.65	579	64	9.05	407.5	257.5	0	271.7	235.7	0.16	0	-9.08	19.1	18.7	19.3
149	20211025BS03	1	UU试验	13.4	3.66	100	0	-3	36	754.5	0	38.3	14.59	515	87	0	0	1	1	1	18.24	14.65	579	64	9.05	407.5	257.5	0	271.7	235.7	0.16	0	-9.12	19.2	18.7	19.3
150	20211025BS03	1	UU试验	13.48	3.67	99	0	-3	35	755.4	0	38.3	14.69	515.6	87	0	0	1	1	1	18.36	14.72	579.6	64	9.06	406.3	257.8	0	270.9	235.9	0.16	0	-9.18	19.1	18.7	19.3
151	20211025BS03	1	UU试验	13.57	3.68	100	0	-3	36	756.2	0	38.3	14.75	513.7	87	0	0	1	1	1	18.44	14.72	577.7	64	9.03	406.85	256.85	0	271.2	235.2	0.16	0	-9.22	19.2	18.7	19.3
152	20211025BS03	1	UU试验	13.65	3.69	100	0	-3	36	757.9	0	38.3	14.85	514.9	87	0	0	1	1	1	18.56	14.72	578.9	64	9.05	407.45	257.45	0	271.6	235.6	0.16	0	-9.28	19.2	18.7	19.3
153	20211025BS03	1	UU试验	13.73	3.71	100	0	-3	35	758.8	0	38.3	14.91	515.5	87	0	0	1	1	1	18.64	14.72	580.5	65	8.93	407.75	257.75	0	271.8	236.8	0.16	0	-9.32	19.2	18.7	19.3
154	20211025BS03	1	UU试验	13.82	3.72	100	0	-3	36	759.6	0	38.3	15.02	516	87	0	0	1	1	1	18.78	14.79	580	64	9.06	408	258	0	272	236	0.16	0	-9.39	19.2	18.7	19.3
155	20211025BS03	1	UU试验	13.9	3.73	100	0	-3	36	760.5	0	38.3	15.08	514.2	87	0	0	1	1	1	18.85	14.79	578.2	64	9.03	407.1	257.1	0	271.4	235.4	0.16	0	-9.43	19.2	18.7	19.3
156	20211025BS03	1	UU试验	13.98	3.74	100	0	-3	36	761.3	0	38.3	15.18	514.7	87	0	0	1	1	1	18.98	14.79	578.7	64	9.04	407.35	257.35	0	271.6	235.6	0.16	0	-9.49	19.1	18.7	19.3
157	20211025BS03	1	UU试验	14.07	3.75	101	0	-3	36	763.1	0	38.3	15.25	516	87	0	0	1	1	1	19.06	14.85	581	65	8.94	409.5	258	0	273	237	0.16	0	-9.53	19.2	18.7	19.3
158	20211025BS03	1	UU试验	14.15	3.76	100	0	-3	35	763.1	0	38.3	15.35	513.9	87	0	0	1	1	1	19.19	14.85	578.9	65	8.91	406.95	256.95	0	271.3	236.3	0.16	0	-9.6	19.2	18.7	19.3
159	20211025BS03	1	UU试验	14.23	3.77	100	0	-3	36	763.9	0	38.3	15.42	514.4	87	0	0	1	1	1	19.27	14.85	578.4	64	9.04	407.2	257.2	0	271.5	235.5	0.16	0	-9.64	19.2	18.7	19.3
160	20211025BS03	1	UU试验	14.32	3.78	100	0	-3	36	763.1	0	38.3	15.52	513.9	87	0	0	1	1	1	19.4	14.92	577.9	64	9.03	406.95	256.95	0	271.3	235.3	0.16	0	-9.7	19.2	18.7	19.3
161	20211025BS03	1	UU试验	14.4	3.79	100	0	-3	36	763.1	0	38.3	15.59	511.5	87	0	0	1	1	1	19.49	14.92	575.5	64	8.99	405.75	255.75	0	270.5	234.5	0.16	0	-9.74	19.2	18.7	19.3
162	20211025BS03	1	UU试验	14.48	3.81	100	0	-3	36	765.6	0	38.3	15.69	513.1	87	0	0	1	1	1	19.61	14.92	577.1	64	9.02	406.55	256.55	0	271	235	0.16	0	-9.81	19.2	18.7	19.3
163	20211025BS03	1	UU试验	14.57	3.82	100	0	-3	36	765.6	0	38.3	15.76	513.1	87	0	0	1	1	1	19.7	14.92	577.1	64	9.02	406.55	256.55	0	271	235	0.16	0	-9.85	19.2	18.7	19.3
164	20211025BS03	1	UU试验	14.65	3.83	100	0	-3	36	766.5	0	38.3	15.87	513.7	87	0	0	1	1	1	19.84	14.99	577.7	64	9.03	406.85	256.85	0	271.2	235.2	0.16	0	-9.92	19.2	18.7	19.3
165	20211025BS03	1	UU试验	14.73	3.84	100	0	-3	36	766.5	0	38.3	15.94	511.3	87	0	0	1	1	1	19.93	14.99	575.3	64	8.99	405.65	255.65	0	270.4	234.4	0.16	0	-9.97	19.2	18.7	19.3
166	20211025BS03	1	UU试验	14.82	3.85	99	0	-3	36	766.5	0	38.3	16.05	511.3	87	0	0	1	1	1	20.06	14.99	574.3	63	9.12	404.15	255.65	0	269.4	233.4	0.16	0	-10.03	19.2	18.7	19.3
167	20211025BS03	1	UU试验	14.9	3.86	100	0	-3	36	768.2	0	38.3	16.12	512.5	87	0	0	1	1	1	20.15	15.06	576.5	64	9.01	406.25	256.25	0	270.8	234.8	0.16	0	-10.07	19.2	18.7	19.3
168	20211025BS03	1	UU试验	14.98	3.87	100	0	-3	36	769	0	38.3	16.23	510.6	87	0	0	1	1	1	20.29	15.06	574.6	64	8.98	405.3	255.3	0	270.2	234.2	0.16	0	-10.15	19.2	18.7	19.3
169	20211025BS03	1	UU试验	15.07	3.88	100	0	-3	36	768.2	0	38.3	16.3	510.1	87	0	0	1	1	1	20.38	15.06	574.1	64	8.97	405.05	255.05	0	270	234	0.16	0	-10.19	19.2	18.7	19.3
170	20211025BS03	1	UU试验	15.15	3.89	100	0	-3	36	769.9	0	38.3	16.41	511.2	87	0	0	1	1	1	20.51	15.13	575.2	64	8.99	405.6	255.6	0	270.4	234.4	0.16	0	-10.26	19.2	18.7	19.3
171	20211025BS03	1	UU试验	15.23	3.9	100	0	-3	36	770.8	0	38.3	16.48	509.5	87	0	0	1	1	1	20.6	15.13	573.5	64	8.96	404.75	254.75	0	269.8	233.8	0.16	0	-10.3	19.2	18.7	19.3
172	20211025BS03	1	UU试验	15.32	3.91	100	0	-3	36	773.3	0	38.3	16.58	511.1	87	0	0	1	1	1	20.73	15.13	575.1	64	8.99	405.55	255.55	0	270.4	234.4	0.16	0	-10.37	19.2	18.7	19.3
173	20211025BS03	1	UU试验	15.4	3.92	100	0	-3	36	774.2	0	38.3	16.66	511.7	87	0	0	1	1	1	20.83	15.13	575.7	64	9	405.85	255.85	0	270.6	234.6	0.16	0	-10.41	19.2	18.7	19.3
174	20211025BS03	1	UU试验	15.48	3.93	100	0	-3	36	775.9	0	38.3	16.76	512.8	87	0	0	1	1	1	20.95	15.2	576.8	64	9.01	406.4	256.4	0	270.9	234.9	0.16	0	-10.48	19.2	18.7	19.3
175	20211025BS03	1	UU试验	15.57	3.95	100	0	-3	36	775.9	0	38.3	16.83	510.5	87	0	0	1	1	1	21.04	15.2	574.5	64	8.98	405.25	255.25	0	270.2	234.2	0.16	0	-10.52	19.2	18.7	19.4
176	20211025BS03	1	UU试验	15.65	3.96	101	0	-3	36	776.7	0	38.3	16.94	511	87	0	0	1	1	1	21.18	15.2	576	65	8.86	407	255.5	0	271.3	235.3	0.17	0	-10.59	19.2	18.7	19.3
177	20211025BS03	1	UU试验	15.73	3.97	100	0	-3	36	777.6	0	38.3	17.01	511.6	87	0	0	1	1	1	21.26	15.27	575.6	64	8.99	405.8	255.8	0	270.5	234.5	0.16	0	-10.63	19.2	18.7	19.3
178	20211025BS03	1	UU试验	15.82	3.98	100	0	-3	36	777.6	0	38.3	17.12	509.2	87	0	0	1	1	1	21.4	15.27	573.2	64	8.96	404.6	254.6	0	269.7	233.7	0.16	0	-10.7	19.2	18.7	19.3
179	20211025BS03	1	UU试验	15.9	3.99	100	0	-3	36	778.5	0	38.3	17.19	509.8	87	0	0	1	1	1	21.49	15.27	573.8	64	8.97	404.9	254.9	0	269.9	233.9	0.16	0	-10.74	19.2	18.7	19.3
180	20211025BS03	1	UU试验	15.98	4	100	0	-3	36	780.2	0	38.3	17.3	510.9	87	0	0	1	1	1	21.63	15.34	574.9	64	8.98	405.45	255.45	0	270.3	234.3	0.16	0	-10.82	19.2	18.7	19.3
181	20211025BS03	1	UU试验	16.07	4.01	100	0	-3	36	781	0	38.3	17.38	509.1	87	0	0	1	1	1	21.73	15.34	573.1	64	8.95	404.55	254.55	0	269.7	233.7	0.16	0	-10.87	19.2	18.7	19.3
182	20211025BS03	1	UU试验	16.15	4.02	100	0	-3	36	781.9	0	38.3	17.49	509.7	87	0	0	1	1	1	21.86	15.34	573.7	64	8.96	404.85	254.85	0	269.9	233.9	0.16	0	-10.93	19.2	18.7	19.3
183	20211025BS03	1	UU试验	16.23	4.03	100	0	-3	36	781	0	38.3	17.56	509.1	87	0	0	1	1	1	21.95	15.41	573.1	64	8.95	404.55	254.55	0	269.7	233.7	0.16	0	-10.98	19.2	18.7	19.3
184	20211025BS03	1	UU试验	16.32	4.04	100	0	-3	35	781.9	0	38.3	17.67	507.4	87	0	0	1	1	1	22.09	15.41	572.4	65	8.81	403.7	253.7	0	269.1	234.1	0.16	0	-11.05	19.2	18.7	19.3
185	20211025BS03	1	UU试验	16.4	4.05	100	0	-3	36	782.7	0	38.3	17.74	507.9	87	0	0	1	1	1	22.18	15.41	571.9	64	8.94	403.95	253.95	0	269.3	233.3	0.16	0	-11.09	19.2	18.7	19.3
186	20211025BS03	1	UU试验	16.48	4.06	101	0	-3	36	783.6	0	38.3	17.85	508.5	87	0	0	1	1	1	22.31	15.48	573.5	65	8.82	405.75	254.25	0	270.5	234.5	0.17	0	-11.16	19.2	18.7	19.3
187	20211025BS03	1	UU试验	16.57	4.07	100	0	-3	36	783.6	0	38.3	17.92	506.2	87	0	0	1	1	1	22.4	15.48	570.2	64	8.91	403.1	253.1	0	268.7	232.7	0.16	0	-11.2	19.2	18.7	19.3
188	20211025BS03	1	UU试验	16.65	4.08	100	0	-3	36	783.6	0	38.3	18.03	506.2	87	0	0	1	1	1	22.54	15.48	570.2	64	8.91	403.1	253.1	0	268.7	232.7	0.16	0	-11.27	19.2	18.7	19.3
189	20211025BS03	1	UU试验	16.73	4.09	100	0	-3	36	784.4	0	38.3	18.11	506.7	87	0	0	1	1	1	22.64	15.54	570.7	64	8.92	403.35	253.35	0	268.9	232.9	0.16	0	-11.32	19.2	18.7	19.3
190	20211025BS03	1	UU试验	16.82	4.1	100	0	-3	36	786.1	0	38.3	18.21	505.9	87	0	0	1	1	1	22.76	15.54	569.9	64	8.9	402.95	252.95	0	268.6	232.6	0.17	0	-11.38	19.2	18.7	19.3
191	20211025BS03	1	UU试验	16.9	4.11	100	0	-3	36	786.1	0	38.3	18.28	505.9	87	0	0	1	1	1	22.85	15.54	569.9	64	8.9	402.95	252.95	0	268.6	232.6	0.17	0	-11.43	19.2	18.7	19.3
192	20211025BS03	1	UU试验	16.98	4.12	100	0	-3	36	787.9	0	38.3	18.39	507	87	0	0	1	1	1	22.99	15.61	571	64	8.92	403.5	253.5	0	269	233	0.16	0	-11.49	19.2	18.7	19.3
193	20211025BS03	1	UU试验	17.07	4.13	100	0	-3	36	788.7	0	38.3	18.46	505.3	87	0	0	1	1	1	23.08	15.61	569.3	64	8.9	402.65	252.65	0	268.4	232.4	0.17	0	-11.54	19.2	18.7	19.3
194	20211025BS03	1	UU试验	17.15	4.14	100	0	-3	36	789.6	0	38.3	18.57	505.8	87	0	0	1	1	1	23.21	15.61	569.8	64	8.9	402.9	252.9	0	268.6	232.6	0.17	0	-11.61	19.2	18.7	19.3
195	20211025BS03	1	UU试验	17.23	4.15	100	0	-3	36	789.6	0	38.3	18.64	505.8	87	0	0	1	1	1	23.3	15.61	569.8	64	8.9	402.9	252.9	0	268.6	232.6	0.17	0	-11.65	19.2	18.7	19.3
196	20211025BS03	1	UU试验	17.32	4.16	100	0	-3	36	790.4	0	38.3	18.74	506.3	87	0	0	1	1	1	23.43	15.69	570.3	64	8.91	403.15	253.15	0	268.8	232.8	0.16	0	-11.72	19.2	18.7	19.3
197	20211025BS03	1	UU试验	17.4	4.17	100	0	-3	35	791.3	0	38.3	18.81	504.3	87	0	0	1	1	1	23.51	15.69	569.3	65	8.76	402.15	252.15	0	268.1	233.1	0.17	0	-11.76	19.2	18.7	19.3
198	20211025BS03	1	UU试验	17.48	4.18	100	0	-3	36	790.4	0	38.3	18.91	503.8	87	0	0	1	1	1	23.64	15.69	567.8	64	8.87	401.9	251.9	0	267.9	231.9	0.17	0	-11.82	19.2	18.7	19.3
199	20211025BS03	1	UU试验	17.57	4.19	100	0	-3	36	791.3	0	38.3	18.98	504.3	87	0	0	1	1	1	23.73	15.76	568.3	64	8.88	402.15	252.15	0	268.1	232.1	0.17	0	-11.87	19.2	18.7	19.3
200	20211025BS03	1	UU试验	17.65	4.2	100	0	-3	36	792.1	0	38.3	19.09	502.6	87	0	0	1	1	1	23.86	15.76	566.6	64	8.85	401.3	251.3	0	267.5	231.5	0.17	0	-11.93	19.2	18.7	19.3
201	20211025BS03	1	UU试验	17.73	4.21	100	0	-3	36	793	0	38.3	19.15	503.2	87	0	0	1	1	1	23.94	15.76	567.2	64	8.86	401.6	251.6	0	267.7	231.7	0.17	0	-11.97	19.2	18.7	19.3
202	20211025BS03	1	UU试验	17.82	4.22	100	0	-3	36	794.7	0	38.3	19.25	504.3	87	0	0	1	1	1	24.06	15.83	568.3	64	8.88	402.15	252.15	0	268.1	232.1	0.17	0	-12.03	19.2	18.7	19.3
203	20211025BS03	1	UU试验	17.9	4.23	100	0	-3	35	795.6	0	38.3	19.32	502.6	87	0	0	1	1	1	24.15	15.83	567.6	65	8.73	401.3	251.3	0	267.5	232.5	0.17	0	-12.08	19.2	18.7	19.3
204	20211025BS03	1	UU试验	17.98	4.24	101	0	-3	36	795.6	0	38.3	19.42	502.6	87	0	0	1	1	1	24.27	15.83	567.6	65	8.73	402.8	251.3	0	268.5	232.5	0.17	0	-12.14	19.2	18.7	19.3
205	20211025BS03	1	UU试验	18.07	4.25	101	0	-3	36	794.7	0	38.3	19.49	502	87	0	0	1	1	1	24.36	15.9	567	65	8.72	402.5	251	0	268.3	232.3	0.17	0	-12.18	19.2	18.7	19.3
206	20211025BS03	1	UU试验	18.15	4.26	99	0	-3	36	793.8	0	36.5	19.59	499.2	87	0	0	1	1	1	24.49	15.9	562.2	63	8.92	398.1	249.6	0	265.4	229.4	0.17	0	-12.25	19.2	18.7	19.3
207	20211025BS03	1	UU试验	18.23	4.27	100	0	-3	36	793	0	38.3	19.65	498.7	87	0	0	1	1	1	24.56	15.9	562.7	64	8.79	399.35	249.35	0	266.2	230.2	0.17	0	-12.28	19.2	18.7	19.3
208	20211025BS03	1	UU试验	18.32	4.28	100	0	-3	36	793.8	0	36.5	19.75	499.2	87	0	0	1	1	1	24.69	15.97	563.2	64	8.8	399.6	249.6	0	266.4	230.4	0.17	0	-12.35	19.2	18.7	19.3
209	20211025BS03	1	UU试验	18.4	4.29	100	0	-3	36	793.8	0	38.3	19.82	497.1	87	0	0	1	1	1	24.78	15.97	561.1	64	8.77	398.55	248.55	0	265.7	229.7	0.17	0	-12.39	19.2	18.7	19.3
210	20211025BS03	1	UU试验	18.48	4.3	100	0	-3	36	794.7	0	38.3	19.92	497.6	87	0	0	1	1	1	24.9	15.97	561.6	64	8.78	398.8	248.8	0	265.9	229.9	0.17	0	-12.45	19.2	18.7	19.3
211	20211025BS03	1	UU试验	18.57	4.31	100	0	-3	36	794.7	0	36.5	19.98	497.6	87	0	0	1	1	1	24.98	15.97	561.6	64	8.78	398.8	248.8	0	265.9	229.9	0.17	0	-12.49	19.2	18.7	19.3
212	20211025BS03	1	UU试验	18.65	4.32	100	0	-3	36	794.7	0	36.5	20.08	497.6	87	0	0	1	1	1	25.1	16.04	561.6	64	8.78	398.8	248.8	0	265.9	229.9	0.17	0	-12.55	19.2	18.7	19.3
213	20211025BS03	1	UU试验	18.73	4.33	100	0	-3	36	794.7	0	36.5	20.14	495.4	87	0	0	1	1	1	25.18	16.04	559.4	64	8.74	397.7	247.7	0	265.1	229.1	0.17	0	-12.59	19.2	18.7	19.3
214	20211025BS03	1	UU试验	18.82	4.34	100	0	-3	36	795.6	0	38.3	20.24	496	87	0	0	1	1	1	25.3	16.04	560	64	8.75	398	248	0	265.3	229.3	0.17	0	-12.65	19.2	18.7	19.3
215	20211025BS03	1	UU试验	18.9	4.35	100	0	-3	36	795.6	0	38.3	20.31	496	87	0	0	1	1	1	25.39	16.11	560	64	8.75	398	248	0	265.3	229.3	0.17	0	-12.7	19.2	18.7	19.3
216	20211025BS03	1	UU试验	18.98	4.36	100	0	-3	35	794.7	0	38.3	20.41	493.3	87	0	0	1	1	1	25.51	16.11	558.3	65	8.59	396.65	246.65	0	264.4	229.4	0.17	0	-12.76	19.2	18.7	19.3
217	20211025BS03	1	UU试验	19.07	4.37	100	0	-3	36	794.7	0	36.5	20.48	493.3	87	0	0	1	1	1	25.6	16.11	557.3	64	8.71	396.65	246.65	0	264.4	228.4	0.17	0	-12.8	19.2	18.7	19.3
218	20211025BS03	1	UU试验	19.15	4.38	100	0	-3	35	795.6	0	38.3	20.58	493.9	87	0	0	1	1	1	25.73	16.18	558.9	65	8.6	396.95	246.95	0	264.6	229.6	0.17	0	-12.87	19.2	18.7	19.3
219	20211025BS03	1	UU试验	19.23	4.39	99	0	-3	36	795.6	0	36.5	20.65	491.7	87	0	0	1	1	1	25.81	16.18	554.7	63	8.8	394.35	245.85	0	262.9	226.9	0.17	0	-12.91	19.2	18.7	19.3
220	20211025BS03	1	UU试验	19.32	4.4	100	0	-3	36	795.6	0	36.5	20.76	491.7	87	0	0	1	1	1	25.95	16.18	555.7	64	8.68	395.85	245.85	0	263.9	227.9	0.17	0	-12.98	19.2	18.7	19.3
221	20211025BS03	1	UU试验	19.4	4.4	100	0	-3	35	795.6	0	36.5	20.83	491.7	87	0	0	1	1	1	26.04	16.25	556.7	65	8.56	395.85	245.85	0	263.9	228.9	0.17	0	-13.02	19.2	18.7	19.3
222	20211025BS03	1	UU试验	19.48	4.41	100	0	-3	36	795.6	0	38.3	20.94	489.6	87	0	0	1	1	1	26.18	16.25	553.6	64	8.65	394.8	244.8	0	263.2	227.2	0.17	0	-13.09	19.2	18.7	19.3
223	20211025BS03	1	UU试验	19.57	4.42	100	0	-3	36	795.6	0	38.3	21.01	489.6	87	0	0	1	1	1	26.26	16.25	553.6	64	8.65	394.8	244.8	0	263.2	227.2	0.17	0	-13.13	19.2	18.7	19.3
224	20211025BS03	1	UU试验	19.65	4.43	100	0	-3	35	795.6	0	36.5	21.12	489.6	87	0	0	1	1	1	26.4	16.32	554.6	65	8.53	394.8	244.8	0	263.2	228.2	0.17	0	-13.2	19.2	18.7	19.3
225	20211025BS03	1	UU试验	19.73	4.44	100	0	-3	36	795.6	0	38.3	21.19	487.5	87	0	0	1	1	1	26.49	16.32	551.5	64	8.62	393.75	243.75	0	262.5	226.5	0.17	0	-13.25	19.2	18.7	19.3
226	20211025BS03	1	UU试验	19.82	4.45	100	0	-3	35	797.3	0	36.5	21.3	488.5	87	0	0	1	1	1	26.63	16.32	553.5	65	8.52	394.25	244.25	0	262.8	227.8	0.17	0	-13.32	19.2	18.7	19.3
227	20211025BS03	1	UU试验	19.9	4.46	101	0	-3	36	796.4	0	38.3	21.37	488	87	0	0	1	1	1	26.71	16.39	553	65	8.51	395.5	244	0	263.7	227.7	0.17	0	-13.36	19.2	18.7	19.3
228	20211025BS03	1	UU试验	19.98	4.47	100	0	-3	35	797.3	0	36.5	21.48	486.5	87	0	0	1	1	1	26.85	16.39	551.5	65	8.48	393.25	243.25	0	262.2	227.2	0.17	0	-13.43	19.2	18.7	19.3
229	20211025BS03	1	UU试验	20.07	4.48	101	0	-3	35	798.1	0	36.5	21.55	486.9	87	0	0	1	1	1	26.94	16.39	552.9	66	8.38	394.95	243.45	0	263.3	228.3	0.17	0	-13.47	19.2	18.7	19.3
230	20211025BS03	1	UU试验	20.15	4.49	101	0	-3	35	798.1	0	36.5	21.65	486.9	87	0	0	1	1	1	27.06	16.47	552.9	66	8.38	394.95	243.45	0	263.3	228.3	0.17	0	-13.53	19.2	18.7	19.3
231	20211025BS03	1	UU试验	20.23	4.5	101	0	-3	36	797.3	0	36.5	21.73	484.1	87	0	0	1	1	1	27.16	16.47	549.1	65	8.45	393.55	242.05	0	262.4	226.4	0.17	0	-13.58	19.2	18.7	19.3
232	20211025BS03	1	UU试验	20.32	4.51	100	0	-3	35	798.1	0	36.5	21.84	484.6	87	0	0	1	1	1	27.3	16.54	549.6	65	8.46	392.3	242.3	0	261.5	226.5	0.17	0	-13.65	19.2	18.7	19.3
233	20211025BS03	1	UU试验	20.4	4.52	101	0	-3	35	798.1	0	36.5	21.91	482.5	87	0	0	1	1	1	27.39	16.54	548.5	66	8.31	392.75	241.25	0	261.8	226.8	0.17	0	-13.7	19.2	18.7	19.3
234	20211025BS03	1	UU试验	20.48	4.53	100	0	-3	35	798.1	0	36.5	22.02	482.5	87	0	0	1	1	1	27.53	16.54	547.5	65	8.42	391.25	241.25	0	260.8	225.8	0.17	0	-13.77	19.2	18.7	19.3
235	20211025BS03	1	UU试验	20.57	4.54	101	0	-3	36	798.1	0	36.5	22.09	482.5	87	0	0	1	1	1	27.61	16.61	547.5	65	8.42	392.75	241.25	0	261.8	225.8	0.17	0	-13.81	19.2	18.7	19.3
236	20211025BS03	1	UU试验	20.65	4.54	101	0	-3	36	798.1	0	36.5	22.2	480.5	87	0	0	1	1	1	27.75	16.61	545.5	65	8.39	391.75	240.25	0	261.2	225.2	0.17	0	-13.88	19.2	18.7	19.3
237	20211025BS03	1	UU试验	20.73	4.55	100	0	-3	35	799	0	36.5	22.27	481	87	0	0	1	1	1	27.84	16.61	546	65	8.4	390.5	240.5	0	260.3	225.3	0.17	0	-13.92	19.2	18.7	19.3
238	20211025BS03	1	UU试验	20.82	4.56	100	0	-3	35	798.1	0	36.5	22.38	480.5	87	0	0	1	1	1	27.98	16.68	545.5	65	8.39	390.25	240.25	0	260.2	225.2	0.17	0	-13.99	19.2	18.7	19.3
239	20211025BS03	1	UU试验	20.9	4.57	100	0	-3	35	799	0	36.5	22.45	479	87	0	0	1	1	1	28.06	16.68	544	65	8.37	389.5	239.5	0	259.7	224.7	0.17	0	-14.03	19.2	18.7	19.3
240	20211025BS03	1	UU试验	20.98	4.58	100	0	-3	35	798.1	0	36.5	22.57	478.5	87	0	0	1	1	1	28.21	16.68	543.5	65	8.36	389.25	239.25	0	259.5	224.5	0.17	0	-14.11	19.2	18.7	19.3
241	20211025BS03	1	UU试验	21.07	4.59	101	0	-2	36	798.1	0	38.3	22.64	478.5	87	0	0	1	1	1	28.3	16.76	543.5	65	8.36	390.75	239.25	0	260.5	224.5	0.17	0	-14.15	19.2	18.8	19.3
242	20211025BS03	1	UU试验	21.15	4.6	100	0	-3	35	799	0	36.5	22.75	476.7	87	0	0	1	1	1	28.44	16.76	541.7	65	8.33	388.35	238.35	0	258.9	223.9	0.17	0	-14.22	19.2	18.7	19.3
243	20211025BS03	1	UU试验	21.23	4.61	101	0	-2	36	799	0	38.3	22.82	476.7	87	0	0	1	1	1	28.53	16.83	541.7	65	8.33	389.85	238.35	0	259.9	223.9	0.17	0	-14.27	19.2	18.7	19.3
244	20211025BS03	1	UU试验	21.32	4.62	101	0	-3	35	799	0	36.5	22.93	474.7	87	0	0	1	1	1	28.66	16.83	540.7	66	8.19	388.85	237.35	0	259.2	224.2	0.18	0	-14.33	19.2	18.7	19.3
245	20211025BS03	1	UU试验	21.4	4.63	100	0	-3	35	799	0	36.5	23	474.7	87	0	0	1	1	1	28.75	16.83	539.7	65	8.3	387.35	237.35	0	258.2	223.2	0.17	0	-14.38	19.2	18.7	19.3
246	20211025BS03	1	UU试验	21.48	4.64	100	0	-3	35	799	0	36.5	23.11	474.7	87	0	0	1	1	1	28.89	16.9	539.7	65	8.3	387.35	237.35	0	258.2	223.2	0.17	0	-14.45	19.2	18.7	19.3
247	20211025BS03	1	UU试验	21.57	4.64	100	0	-3	35	799	0	36.5	23.18	472.8	87	0	0	1	1	1	28.98	16.9	537.8	65	8.27	386.4	236.4	0	257.6	222.6	0.17	0	-14.49	19.2	18.7	19.3
248	20211025BS03	1	UU试验	21.65	4.65	100	0	-3	35	799	0	36.5	23.29	472.8	87	0	0	1	1	1	29.11	16.9	537.8	65	8.27	386.4	236.4	0	257.6	222.6	0.17	0	-14.56	19.2	18.7	19.3
249	20211025BS03	1	UU试验	21.73	4.66	100	0	-3	35	798.1	0	36.5	23.36	472.2	87	0	0	1	1	1	29.2	16.97	537.2	65	8.26	386.1	236.1	0	257.4	222.4	0.17	0	-14.6	19.2	18.8	19.3
250	20211025BS03	1	UU试验	21.82	4.67	100	0	-3	35	798.1	0	36.5	23.47	470.3	87	0	0	1	1	1	29.34	16.97	535.3	65	8.24	385.15	235.15	0	256.8	221.8	0.18	0	-14.67	19.2	18.7	19.3
251	20211025BS03	1	UU试验	21.9	4.68	101	0	-3	35	797.3	0	36.5	23.54	469.8	87	0	0	1	1	1	29.43	16.97	535.8	66	8.12	386.4	234.9	0	257.6	222.6	0.18	0	-14.72	19.2	18.8	19.4
252	20211025BS03	1	UU试验	21.98	4.69	101	0	-3	35	797.3	0	36.5	23.64	469.8	87	0	0	1	1	1	29.55	17.05	535.8	66	8.12	386.4	234.9	0	257.6	222.6	0.18	0	-14.78	19.2	18.8	19.4
253	20211025BS03	1	UU试验	22.07	4.7	100	0	-3	35	796.4	0	36.5	23.71	467.1	87	0	0	1	1	1	29.64	17.05	532.1	65	8.19	383.55	233.55	0	255.7	220.7	0.18	0	-14.82	19.2	18.8	19.3
254	20211025BS03	1	UU试验	22.15	4.71	100	0	-3	35	795.6	0	36.5	23.82	466.6	87	0	0	1	1	1	29.78	17.12	531.6	65	8.18	383.3	233.3	0	255.5	220.5	0.18	0	-14.89	19.2	18.8	19.3
255	20211025BS03	1	UU试验	22.23	4.72	100	0	-3	35	795.6	0	36.5	23.89	464.7	87	0	0	1	1	1	29.86	17.12	529.7	65	8.15	382.35	232.35	0	254.9	219.9	0.18	0	-14.93	19.2	18.8	19.3
256	20211025BS03	1	UU试验	22.32	4.72	100	0	-3	35	795.6	0	36.5	23.99	464.7	87	0	0	1	1	1	29.99	17.12	529.7	65	8.15	382.35	232.35	0	254.9	219.9	0.18	0	-15	19.2	18.8	19.4
257	20211025BS03	1	UU试验	22.4	4.73	100	0	-2	35	795.6	0	38.3	24.05	464.7	87	0	0	1	1	1	30.06	17.19	529.7	65	8.15	382.35	232.35	0	254.9	219.9	0.18	0	-15.03	19.3	18.8	19.4
258	20211025BS03	1	UU试验	22.48	4.74	100	0	-3	35	795.6	0	36.5	24.15	462.8	87	0	0	1	1	1	30.19	17.19	527.8	65	8.12	381.4	231.4	0	254.3	219.3	0.18	0	-15.1	19.2	18.8	19.4
259	20211025BS03	1	UU试验	22.57	4.75	101	0	-3	35	794.7	0	36.5	24.23	462.3	87	0	0	1	1	1	30.29	17.19	528.3	66	8	382.65	231.15	0	255.1	220.1	0.18	0	-15.15	19.2	18.8	19.4
260	20211025BS03	1	UU试验	22.65	4.76	101	0	-3	35	794.7	0	36.5	24.33	462.3	87	0	0	1	1	1	30.41	17.27	528.3	66	8	382.65	231.15	0	255.1	220.1	0.18	0	-15.21	19.2	18.8	19.4
261	20211025BS03	1	UU试验	22.73	4.77	100	0	-3	35	795.6	0	38.3	24.4	460.7	87	0	0	1	1	1	30.5	17.27	525.7	65	8.09	380.35	230.35	0	253.6	218.6	0.18	0	-15.25	19.2	18.8	19.4
262	20211025BS03	1	UU试验	22.82	4.78	100	0	-3	35	794.7	0	36.5	24.5	460.2	87	0	0	1	1	1	30.63	17.27	525.2	65	8.08	380.1	230.1	0	253.4	218.4	0.18	0	-15.32	19.3	18.8	19.4
263	20211025BS03	1	UU试验	22.9	4.79	100	0	-3	35	793.8	0	36.5	24.56	459.6	87	0	0	1	1	1	30.7	17.34	524.6	65	8.07	379.8	229.8	0	253.2	218.2	0.18	0	-15.35	19.3	18.8	19.4
264	20211025BS03	1	UU试验	22.98	4.79	101	0	-3	35	791.3	0	36.5	24.66	456.3	87	0	0	1	1	1	30.83	17.34	522.3	66	7.91	379.65	228.15	0	253.1	218.1	0.18	0	-15.42	19.2	18.8	19.4
265	20211025BS03	1	UU试验	23.07	4.8	100	0	-2	35	790.4	0	36.5	24.73	455.8	87	0	0	1	1	1	30.91	17.34	520.8	65	8.01	377.9	227.9	0	251.9	216.9	0.18	0	-15.46	19.3	18.9	19.4
266	20211025BS03	1	UU试验	23.15	4.81	100	0	-3	35	788.7	0	36.5	24.82	454.8	87	0	0	1	1	1	31.03	17.41	519.8	65	8	377.4	227.4	0	251.6	216.6	0.18	0	-15.52	19.3	18.8	19.4
267	20211025BS03	1	UU试验	23.23	4.82	100	0	-2	35	788.7	0	38.3	24.89	453	87	0	0	1	1	1	31.11	17.41	518	65	7.97	376.5	226.5	0	251	216	0.18	0	-15.56	19.3	18.8	19.4
268	20211025BS03	1	UU试验	23.32	4.83	101	0	-3	35	787.9	0	36.5	24.99	452.6	87	0	0	1	1	1	31.24	17.49	518.6	66	7.86	377.8	226.3	0	251.9	216.9	0.18	0	-15.62	19.2	18.8	19.4
269	20211025BS03	1	UU试验	23.4	4.84	101	0	-2	35	787.9	0	36.5	25.05	450.5	87	0	0	1	1	1	31.31	17.49	516.5	66	7.83	376.75	225.25	0	251.2	216.2	0.18	0	-15.66	19.2	18.8	19.4
