# Supplementary material for: Effect of freeze‒thaw cycles on root–Soil composite mechanical properties and slope stability
Source: PLoS One. 2024 Apr 25;19(4):e0302409. doi: 10.1371/journal.pone.0302409 (PMC11045164; doi:10.1371/journal.pone.0302409)
Supplement: S1 File — (ZIP) [file pone.0302409.s001.zip › Original data/original data/三轴/50kpa/50kpa excel表格/(D2G9,50kpa)20211027BS03_uu_1.xlsx]

## Sheet: _20211027BS03_uu_1
ID	GCID	SpecimenID	TstMode	TimeMin	Squareroot	WeiYa	wytb	FanYa1	KongYa	CR	fytb	TiBian	ZhouXWeiYi	Q1dQ3	TargetWY	TargetFY1	TargetZYLC	TargetStrainSpd	TargetSYWD	TargetZTWD	E1	TuArea	Q11	Q31	Q11cQ31	HalfQ1pQ3	HalfQ1dQ3	Saturation	HalfQ11pQ31	Q1	K0	Ev	Er	sywd	ttwd	ztwd
1	20211027BS03	1	UU试验	0	0	48	0	3	0	0	0	10.9	0	2.9	36	0	0	1	1	1	0	12	0	0	0	0	0	0	0	0	0	0	0	19.9	19.5	20
2	20211027BS03	1	UU试验	0.07	0.26	48	0	-3	9	8.6	0	10.9	0.01	7.2	36	0	0	1	1	1	0.01	12	46.2	39	1.18	75.6	3.6	0	50.4	41.4	0.87	0	-0.01	19.9	19.4	20
3	20211027BS03	1	UU试验	0.12	0.34	48	0	-3	9	12.8	0	10.9	0.04	10.7	36	0	0	1	1	1	0.05	12	49.7	39	1.27	77.35	5.35	0	51.6	42.6	0.82	0	-0.03	19.9	19.4	20
4	20211027BS03	1	UU试验	0.22	0.47	48	0	-3	9	19.7	0	10.9	0.16	16.4	36	0	0	1	1	1	0.2	12	55.4	39	1.42	80.2	8.2	0	53.5	44.5	0.75	0	-0.1	19.9	19.5	20
5	20211027BS03	1	UU试验	0.3	0.55	49	0	-3	9	25.7	0	10.9	0.27	21.4	36	0	0	1	1	1	0.34	12.06	61.4	40	1.54	84.2	10.7	0	56.1	47.1	0.7	0	-0.17	19.9	19.5	20
6	20211027BS03	1	UU试验	0.38	0.62	49	0	-3	9	28.2	0	10.9	0.35	23.4	36	0	0	1	1	1	0.44	12.06	63.4	40	1.59	85.2	11.7	0	56.8	47.8	0.68	0	-0.22	19.9	19.5	20
7	20211027BS03	1	UU试验	0.47	0.68	48	0	-3	9	34.2	0	10.9	0.46	28.4	36	0	0	1	1	1	0.57	12.06	67.4	39	1.73	86.2	14.2	0	57.5	48.5	0.63	0	-0.28	19.9	19.5	20
8	20211027BS03	1	UU试验	0.55	0.74	48	0	-3	9	38.5	0	10.9	0.54	31.9	36	0	0	1	1	1	0.68	12.06	70.9	39	1.82	87.95	15.95	0	58.6	49.6	0.6	0	-0.34	19.9	19.4	20
9	20211027BS03	1	UU试验	0.63	0.8	48	0	-3	9	47.9	0	10.9	0.65	39.7	36	0	0	1	1	1	0.81	12.12	78.7	39	2.02	91.85	19.85	0	61.2	52.2	0.55	0	-0.41	19.9	19.5	20
10	20211027BS03	1	UU试验	0.72	0.85	48	0	-3	10	53	0	10.9	0.71	43.7	36	0	0	1	1	1	0.89	12.12	81.7	38	2.15	93.85	21.85	0	62.6	52.6	0.52	0	-0.45	19.9	19.4	20
11	20211027BS03	1	UU试验	0.8	0.89	48	0	-3	10	78.7	0	10.9	0.82	64.9	36	0	0	1	1	1	1.02	12.12	102.9	38	2.71	104.45	32.45	0	69.6	59.6	0.43	0	-0.51	19.9	19.4	20
12	20211027BS03	1	UU试验	0.88	0.94	48	0	-3	10	96.7	0	12.8	0.9	79.8	36	0	0	1	1	1	1.13	12.12	117.8	38	3.1	111.9	39.9	0	74.6	64.6	0.38	0	-0.56	19.9	19.5	20
13	20211027BS03	1	UU试验	0.97	0.98	48	0	-3	10	120.6	0	12.8	1	99.5	36	0	0	1	1	1	1.25	12.12	137.5	38	3.62	121.75	49.75	0	81.2	71.2	0.33	0	-0.63	19.9	19.4	20
14	20211027BS03	1	UU试验	1.05	1.02	49	0	-3	11	135.2	0	12.8	1.07	111.6	36	0	0	1	1	1	1.34	12.19	149.6	38	3.94	129.3	55.8	0	86.2	75.2	0.31	0	-0.67	19.9	19.5	20
15	20211027BS03	1	UU试验	1.13	1.06	48	0	-3	11	146.3	0	12.8	1.14	120	36	0	0	1	1	1	1.43	12.19	157	37	4.24	132	60	0	88	77	0.29	0	-0.72	19.9	19.4	20
16	20211027BS03	1	UU试验	1.22	1.1	48	0	-3	11	160.8	0	12.8	1.25	131.9	36	0	0	1	1	1	1.56	12.19	168.9	37	4.56	137.95	65.95	0	92	81	0.27	0	-0.78	19.9	19.4	20
17	20211027BS03	1	UU试验	1.3	1.14	49	0	-3	12	170.2	0	12.8	1.32	139.6	36	0	0	1	1	1	1.65	12.19	176.6	37	4.77	143.3	69.8	0	95.5	83.5	0.26	0	-0.83	19.9	19.4	20
18	20211027BS03	1	UU试验	1.38	1.18	48	0	-3	12	186.5	0	14.6	1.43	153	36	0	0	1	1	1	1.79	12.25	189	36	5.25	148.5	76.5	0	99	87	0.24	0	-0.9	19.9	19.5	20
19	20211027BS03	1	UU试验	1.47	1.21	48	0	-3	12	195.9	0	14.6	1.5	159.9	36	0	0	1	1	1	1.88	12.25	195.9	36	5.44	151.95	79.95	0	101.3	89.3	0.23	0	-0.94	19.9	19.4	20
20	20211027BS03	1	UU试验	1.55	1.24	48	0	-3	13	211.3	0	14.6	1.61	172.5	36	0	0	1	1	1	2.01	12.25	207.5	35	5.93	158.25	86.25	0	105.5	92.5	0.22	0	-1	19.9	19.4	20
21	20211027BS03	1	UU试验	1.63	1.28	48	0	-3	13	219.8	0	14.6	1.68	179.4	36	0	0	1	1	1	2.1	12.25	214.4	35	6.13	161.7	89.7	0	107.8	94.8	0.21	0	-1.05	19.9	19.4	20
22	20211027BS03	1	UU试验	1.72	1.31	48	0	-3	13	234.4	0	14.6	1.79	191.3	36	0	0	1	1	1	2.24	12.25	226.3	35	6.47	167.65	95.65	0	111.8	98.8	0.2	0	-1.12	19.9	19.4	20
23	20211027BS03	1	UU试验	1.8	1.34	49	0	-3	14	244.7	0	16.4	1.87	199.8	36	0	0	1	1	1	2.34	12.31	234.8	35	6.71	173.4	99.9	0	115.6	101.6	0.2	0	-1.17	19.9	19.4	20
24	20211027BS03	1	UU试验	1.88	1.37	48	0	-3	14	260.1	0	16.4	1.99	211.3	36	0	0	1	1	1	2.49	12.31	245.3	34	7.21	177.65	105.65	0	118.4	104.4	0.19	0	-1.25	19.9	19.4	20
25	20211027BS03	1	UU试验	1.97	1.4	49	0	-3	14	269.5	0	16.4	2.07	218.9	36	0	0	1	1	1	2.59	12.31	253.9	35	7.25	182.95	109.45	0	122	108	0.18	0	-1.3	19.9	19.5	20
26	20211027BS03	1	UU试验	2.05	1.43	48	0	-3	15	284	0	16.4	2.18	230.7	36	0	0	1	1	1	2.73	12.31	263.7	33	7.99	187.35	115.35	0	124.9	109.9	0.17	0	-1.37	19.9	19.4	20
27	20211027BS03	1	UU试验	2.13	1.46	49	0	-3	15	292.6	0	16.4	2.26	237.7	36	0	0	1	1	1	2.83	12.37	271.7	34	7.99	192.35	118.85	0	128.2	113.2	0.17	0	-1.42	19.9	19.4	20
28	20211027BS03	1	UU试验	2.22	1.49	49	0	-3	15	308	0	16.4	2.38	249	36	0	0	1	1	1	2.98	12.37	283	34	8.32	198	124.5	0	132	117	0.16	0	-1.49	19.9	19.4	20
29	20211027BS03	1	UU试验	2.3	1.52	48	0	-3	15	316.5	0	16.4	2.45	255.9	36	0	0	1	1	1	3.06	12.37	288.9	33	8.75	199.95	127.95	0	133.3	118.3	0.16	0	-1.53	19.9	19.4	20
30	20211027BS03	1	UU试验	2.38	1.54	48	0	-3	16	331.1	0	16.4	2.57	267.7	36	0	0	1	1	1	3.21	12.37	299.7	32	9.37	205.85	133.85	0	137.2	121.2	0.15	0	-1.61	19.9	19.5	20
31	20211027BS03	1	UU试验	2.47	1.57	48	0	-3	16	340.5	0	18.2	2.65	275.3	36	0	0	1	1	1	3.31	12.43	307.3	32	9.6	209.65	137.65	0	139.8	123.8	0.15	0	-1.66	19.9	19.5	20
32	20211027BS03	1	UU试验	2.55	1.6	48	0	-3	16	353.3	0	18.2	2.76	284.2	36	0	0	1	1	1	3.45	12.43	316.2	32	9.88	214.1	142.1	0	142.7	126.7	0.14	0	-1.73	19.9	19.4	20
33	20211027BS03	1	UU试验	2.63	1.62	48	0	-3	16	362.7	0	18.2	2.84	291.8	36	0	0	1	1	1	3.55	12.43	323.8	32	10.12	217.9	145.9	0	145.3	129.3	0.14	0	-1.78	19.9	19.4	20
34	20211027BS03	1	UU试验	2.72	1.65	48	0	-3	16	375.5	0	18.2	2.95	302.1	36	0	0	1	1	1	3.69	12.43	334.1	32	10.44	223.05	151.05	0	148.7	132.7	0.14	0	-1.85	19.9	19.4	20
35	20211027BS03	1	UU试验	2.8	1.67	49	0	-3	16	384.1	0	18.2	3.03	309	36	0	0	1	1	1	3.79	12.5	342	33	10.36	228	154.5	0	152	136	0.14	0	-1.9	19.9	19.5	20
36	20211027BS03	1	UU试验	2.88	1.7	49	0	-3	16	396.9	0	18.2	3.15	317.5	36	0	0	1	1	1	3.94	12.5	350.5	33	10.62	232.25	158.75	0	154.8	138.8	0.13	0	-1.97	19.9	19.5	20
37	20211027BS03	1	UU试验	2.97	1.72	49	0	-3	16	405.5	0	18.2	3.23	324.4	36	0	0	1	1	1	4.04	12.5	357.4	33	10.83	235.7	162.2	0	157.1	141.1	0.13	0	-2.02	19.9	19.4	20
38	20211027BS03	1	UU试验	3.05	1.75	49	0	-3	16	417.5	0	18.2	3.35	334	36	0	0	1	1	1	4.19	12.5	367	33	11.12	240.5	167	0	160.3	144.3	0.13	0	-2.1	19.9	19.4	20
39	20211027BS03	1	UU试验	3.13	1.77	49	0	-3	16	425.2	0	18.2	3.43	340.2	36	0	0	1	1	1	4.29	12.56	373.2	33	11.31	243.6	170.1	0	162.4	146.4	0.13	0	-2.15	19.9	19.4	20
40	20211027BS03	1	UU试验	3.22	1.79	48	0	-3	16	436.3	0	18.2	3.55	347.4	36	0	0	1	1	1	4.44	12.56	379.4	32	11.86	245.7	173.7	0	163.8	147.8	0.12	0	-2.22	19.9	19.4	20
41	20211027BS03	1	UU试验	3.3	1.82	48	0	-3	16	444	0	18.2	3.63	353.5	36	0	0	1	1	1	4.54	12.56	385.5	32	12.05	248.75	176.75	0	165.8	149.8	0.12	0	-2.27	19.9	19.5	20
42	20211027BS03	1	UU试验	3.38	1.84	48	0	-3	17	454.2	0	18.2	3.74	361.6	36	0	0	1	1	1	4.68	12.56	392.6	31	12.66	252.8	180.8	0	168.5	151.5	0.12	0	-2.34	19.9	19.4	20
43	20211027BS03	1	UU试验	3.47	1.86	49	0	-3	17	461.9	0	18.2	3.82	367.8	36	0	0	1	1	1	4.78	12.62	399.8	32	12.49	257.4	183.9	0	171.6	154.6	0.12	0	-2.39	19.9	19.4	20
44	20211027BS03	1	UU试验	3.55	1.88	49	0	-3	17	472.2	0	18.2	3.94	374.2	36	0	0	1	1	1	4.93	12.62	406.2	32	12.69	260.6	187.1	0	173.7	156.7	0.12	0	-2.47	19.9	19.4	20
45	20211027BS03	1	UU试验	3.63	1.91	49	0	-3	17	479	0	18.2	4.02	379.6	36	0	0	1	1	1	5.03	12.62	411.6	32	12.86	263.3	189.8	0	175.5	158.5	0.11	0	-2.52	19.9	19.4	20
46	20211027BS03	1	UU试验	3.72	1.93	49	0	-3	17	488.5	0	18.2	4.13	387.1	36	0	0	1	1	1	5.16	12.62	419.1	32	13.1	267.05	193.55	0	178	161	0.11	0	-2.58	19.9	19.4	20
47	20211027BS03	1	UU试验	3.8	1.95	49	0	-3	17	495.3	0	18.2	4.22	392.5	36	0	0	1	1	1	5.28	12.69	424.5	32	13.27	269.75	196.25	0	179.8	162.8	0.11	0	-2.64	19.9	19.4	20
48	20211027BS03	1	UU试验	3.88	1.97	49	0	-3	17	503	0	18.2	4.33	396.4	36	0	0	1	1	1	5.41	12.69	428.4	32	13.39	271.7	198.2	0	181.1	164.1	0.11	0	-2.71	19.9	19.4	20
49	20211027BS03	1	UU试验	3.97	1.99	49	0	-3	17	509.8	0	18.2	4.41	401.7	36	0	0	1	1	1	5.51	12.69	433.7	32	13.55	274.35	200.85	0	182.9	165.9	0.11	0	-2.76	19.9	19.4	20
50	20211027BS03	1	UU试验	4.05	2.01	49	0	-3	17	520.1	0	18.2	4.52	409.9	36	0	0	1	1	1	5.65	12.75	441.9	32	13.81	278.45	204.95	0	185.6	168.6	0.11	0	-2.83	19.9	19.4	20
51	20211027BS03	1	UU试验	4.13	2.03	49	0	-3	17	525.2	0	18.2	4.6	411.9	36	0	0	1	1	1	5.75	12.75	443.9	32	13.87	279.45	205.95	0	186.3	169.3	0.11	0	-2.88	19.9	19.4	20
52	20211027BS03	1	UU试验	4.22	2.05	48	0	-3	17	533.8	0	18.2	4.71	418.7	36	0	0	1	1	1	5.89	12.75	449.7	31	14.51	281.35	209.35	0	187.6	170.6	0.1	0	-2.95	19.9	19.4	20
53	20211027BS03	1	UU试验	4.3	2.07	48	0	-3	17	538.1	0	18.2	4.79	422	36	0	0	1	1	1	5.99	12.75	453	31	14.61	283	211	0	188.7	171.7	0.1	0	-3	19.9	19.4	20
54	20211027BS03	1	UU试验	4.38	2.09	49	0	-3	17	545.8	0	18.2	4.9	428.1	36	0	0	1	1	1	6.13	12.81	460.1	32	14.38	287.55	214.05	0	191.7	174.7	0.1	0	-3.07	19.9	19.5	20
55	20211027BS03	1	UU试验	4.47	2.11	48	0	-3	17	550.9	0	18.2	4.98	430.1	36	0	0	1	1	1	6.23	12.81	461.1	31	14.87	287.05	215.05	0	191.4	174.4	0.1	0	-3.12	19.9	19.4	20
56	20211027BS03	1	UU试验	4.55	2.13	49	0	-3	17	558.6	0	18.2	5.08	436.1	36	0	0	1	1	1	6.35	12.81	468.1	32	14.63	291.55	218.05	0	194.4	177.4	0.1	0	-3.18	19.9	19.4	20
57	20211027BS03	1	UU试验	4.63	2.15	49	0	-3	17	562.9	0	18.2	5.16	439.4	36	0	0	1	1	1	6.45	12.81	471.4	32	14.73	293.2	219.7	0	195.5	178.5	0.1	0	-3.23	19.9	19.5	20
58	20211027BS03	1	UU试验	4.72	2.17	49	0	-3	17	568.9	0	18.2	5.26	444.1	36	0	0	1	1	1	6.58	12.88	476.1	32	14.88	295.55	222.05	0	197	180	0.1	0	-3.29	19.9	19.4	20
59	20211027BS03	1	UU试验	4.8	2.19	49	0	-3	17	573.1	0	20.1	5.33	445	36	0	0	1	1	1	6.66	12.88	477	32	14.91	296	222.5	0	197.3	180.3	0.1	0	-3.33	19.9	19.4	20
60	20211027BS03	1	UU试验	4.88	2.21	49	0	-3	17	579.1	0	18.2	5.44	449.6	36	0	0	1	1	1	6.8	12.88	481.6	32	15.05	298.3	224.8	0	198.9	181.9	0.1	0	-3.4	19.9	19.4	20
61	20211027BS03	1	UU试验	4.97	2.23	49	0	-3	17	583.4	0	18.2	5.51	453	36	0	0	1	1	1	6.89	12.88	485	32	15.16	300	226.5	0	200	183	0.1	0	-3.45	19.9	19.4	20
62	20211027BS03	1	UU试验	5.05	2.25	49	0	-3	17	588.5	0	18.2	5.61	456.9	36	0	0	1	1	1	7.01	12.88	488.9	32	15.28	301.95	228.45	0	201.3	184.3	0.1	0	-3.51	19.9	19.4	20
63	20211027BS03	1	UU试验	5.13	2.27	48	0	-3	17	592	0	18.2	5.68	459.6	36	0	0	1	1	1	7.1	12.94	490.6	31	15.83	301.8	229.8	0	201.2	184.2	0.09	0	-3.55	19.9	19.4	20
64	20211027BS03	1	UU试验	5.22	2.28	49	0	-3	17	596.2	0	20.1	5.78	460.7	36	0	0	1	1	1	7.23	12.94	492.7	32	15.4	303.85	230.35	0	202.6	185.6	0.1	0	-3.62	19.9	19.4	20
65	20211027BS03	1	UU试验	5.3	2.3	49	0	-3	17	599.7	0	20.1	5.85	463.4	36	0	0	1	1	1	7.31	12.94	495.4	32	15.48	305.2	231.7	0	203.5	186.5	0.1	0	-3.66	19.9	19.4	20
66	20211027BS03	1	UU试验	5.38	2.32	49	0	-3	17	604.8	0	20.1	5.95	467.4	36	0	0	1	1	1	7.44	12.94	499.4	32	15.61	307.2	233.7	0	204.8	187.8	0.09	0	-3.72	19.9	19.4	20
67	20211027BS03	1	UU试验	5.47	2.34	49	0	-3	18	608.2	0	20.1	6.02	470	36	0	0	1	1	1	7.53	13	501	31	16.16	308.5	235	0	205.7	187.7	0.09	0	-3.77	19.9	19.5	20
68	20211027BS03	1	UU试验	5.55	2.36	49	0	-3	17	613.4	0	18.2	6.13	471.8	36	0	0	1	1	1	7.66	13	503.8	32	15.74	309.4	235.9	0	206.3	189.3	0.09	0	-3.83	19.9	19.4	20
69	20211027BS03	1	UU试验	5.63	2.37	49	0	-3	18	616.8	0	20.1	6.2	474.5	36	0	0	1	1	1	7.75	13	505.5	31	16.31	310.75	237.25	0	207.2	189.2	0.09	0	-3.88	19.9	19.4	20
70	20211027BS03	1	UU试验	5.72	2.39	49	0	-3	18	621.9	0	20.1	6.3	478.4	36	0	0	1	1	1	7.88	13	509.4	31	16.43	312.7	239.2	0	208.5	190.5	0.09	0	-3.94	19.9	19.4	20
71	20211027BS03	1	UU试验	5.8	2.41	48	0	-3	18	623.6	0	20.1	6.37	479.7	36	0	0	1	1	1	7.96	13.07	509.7	30	16.99	311.85	239.85	0	207.9	189.9	0.09	0	-3.98	19.9	19.4	20
72	20211027BS03	1	UU试验	5.88	2.43	49	0	-3	18	627.9	0	20.1	6.47	480.4	36	0	0	1	1	1	8.09	13.07	511.4	31	16.5	313.7	240.2	0	209.1	191.1	0.09	0	-4.05	19.9	19.4	20
73	20211027BS03	1	UU试验	5.97	2.44	49	0	-3	18	630.5	0	20.1	6.54	482.4	36	0	0	1	1	1	8.18	13.07	513.4	31	16.56	314.7	241.2	0	209.8	191.8	0.09	0	-4.09	19.9	19.4	20
74	20211027BS03	1	UU试验	6.05	2.46	49	0	-3	18	633	0	20.1	6.64	484.3	36	0	0	1	1	1	8.3	13.07	515.3	31	16.62	315.65	242.15	0	210.4	192.4	0.09	0	-4.15	19.9	19.4	20
75	20211027BS03	1	UU试验	6.13	2.48	49	0	-3	18	635.6	0	20.1	6.71	486.3	36	0	0	1	1	1	8.39	13.13	517.3	31	16.69	316.65	243.15	0	211.1	193.1	0.09	0	-4.2	19.9	19.5	20
76	20211027BS03	1	UU试验	6.22	2.49	49	0	-3	18	640.7	0	20.1	6.81	488	36	0	0	1	1	1	8.51	13.13	519	31	16.74	317.5	244	0	211.7	193.7	0.09	0	-4.26	19.9	19.4	20
77	20211027BS03	1	UU试验	6.3	2.51	49	0	-3	18	643.3	0	20.1	6.89	489.9	36	0	0	1	1	1	8.61	13.13	520.9	31	16.8	318.45	244.95	0	212.3	194.3	0.09	0	-4.31	19.9	19.4	20
78	20211027BS03	1	UU试验	6.38	2.53	49	0	-3	18	646.7	0	20.1	6.99	492.5	36	0	0	1	1	1	8.74	13.13	523.5	31	16.89	319.75	246.25	0	213.2	195.2	0.09	0	-4.37	19.9	19.4	20
79	20211027BS03	1	UU试验	6.47	2.54	49	0	-3	18	647.6	0	20.1	7.06	493.2	36	0	0	1	1	1	8.82	13.13	524.2	31	16.91	320.1	246.6	0	213.4	195.4	0.09	0	-4.41	19.9	19.4	20
80	20211027BS03	1	UU试验	6.55	2.56	48	0	-3	18	651	0	20.1	7.17	495.8	36	0	0	1	1	1	8.96	13.2	525.8	30	17.53	319.9	247.9	0	213.3	195.3	0.09	0	-4.48	19.9	19.4	20
81	20211027BS03	1	UU试验	6.63	2.58	48	0	-3	18	652.7	0	20.1	7.24	494.5	36	0	0	1	1	1	9.05	13.2	524.5	30	17.48	319.25	247.25	0	212.8	194.8	0.09	0	-4.53	19.9	19.4	20
82	20211027BS03	1	UU试验	6.72	2.59	49	0	-3	18	656.1	0	20.1	7.35	497	36	0	0	1	1	1	9.19	13.2	528	31	17.03	322	248.5	0	214.7	196.7	0.09	0	-4.6	19.9	19.4	20
83	20211027BS03	1	UU试验	6.8	2.61	49	0	-3	18	658.7	0	20.1	7.43	499	36	0	0	1	1	1	9.29	13.26	530	31	17.1	323	249.5	0	215.3	197.3	0.09	0	-4.64	19.9	19.4	20
84	20211027BS03	1	UU试验	6.88	2.62	49	0	-3	18	661.3	0	20.1	7.53	498.7	36	0	0	1	1	1	9.41	13.26	529.7	31	17.09	322.85	249.35	0	215.2	197.2	0.09	0	-4.71	19.9	19.4	20
85	20211027BS03	1	UU试验	6.97	2.64	49	0	-3	18	663	0	20.1	7.61	500	36	0	0	1	1	1	9.51	13.26	531	31	17.13	323.5	250	0	215.7	197.7	0.09	0	-4.76	19.9	19.4	20
86	20211027BS03	1	UU试验	7.05	2.66	49	0	-3	18	666.4	0	20.1	7.72	502.6	36	0	0	1	1	1	9.65	13.26	533.6	31	17.21	324.8	251.3	0	216.5	198.5	0.09	0	-4.83	19.9	19.4	20
87	20211027BS03	1	UU试验	7.13	2.67	49	0	-3	18	669	0	20.1	7.79	504.5	36	0	0	1	1	1	9.74	13.32	535.5	31	17.27	325.75	252.25	0	217.2	199.2	0.09	0	-4.87	19.9	19.4	20
88	20211027BS03	1	UU试验	7.22	2.69	49	0	-3	18	673.2	0	20.1	7.9	505.4	36	0	0	1	1	1	9.88	13.32	536.4	31	17.3	326.2	252.7	0	217.5	199.5	0.09	0	-4.94	19.9	19.5	20
89	20211027BS03	1	UU试验	7.3	2.7	49	0	-3	18	675.8	0	20.1	7.98	507.4	36	0	0	1	1	1	9.98	13.32	538.4	31	17.37	327.2	253.7	0	218.1	200.1	0.09	0	-4.99	19.9	19.4	20
90	20211027BS03	1	UU试验	7.38	2.72	48	0	-3	18	678.4	0	20.1	8.09	509.3	36	0	0	1	1	1	10.11	13.32	539.3	30	17.98	326.65	254.65	0	217.8	199.8	0.09	0	-5.06	19.9	19.5	20
91	20211027BS03	1	UU试验	7.47	2.73	49	0	-3	18	680.1	0	20.1	8.16	510.6	36	0	0	1	1	1	10.2	13.39	541.6	31	17.47	328.8	255.3	0	219.2	201.2	0.09	0	-5.1	19.9	19.5	20
92	20211027BS03	1	UU试验	7.55	2.75	49	0	-3	18	683.5	0	20.1	8.27	510.5	36	0	0	1	1	1	10.34	13.39	541.5	31	17.47	328.75	255.25	0	219.2	201.2	0.09	0	-5.17	19.9	19.5	20
93	20211027BS03	1	UU试验	7.63	2.76	49	0	-3	18	685.2	0	20.1	8.35	511.7	36	0	0	1	1	1	10.44	13.39	542.7	31	17.51	329.35	255.85	0	219.6	201.6	0.09	0	-5.22	19.9	19.4	20
94	20211027BS03	1	UU试验	7.72	2.78	49	0	-3	18	688.6	0	20.1	8.45	514.3	36	0	0	1	1	1	10.56	13.39	545.3	31	17.59	330.65	257.15	0	220.4	202.4	0.09	0	-5.28	19.9	19.5	20
95	20211027BS03	1	UU试验	7.8	2.79	49	0	-3	18	691.2	0	20.1	8.53	516.2	36	0	0	1	1	1	10.66	13.45	547.2	31	17.65	331.6	258.1	0	221.1	203.1	0.09	0	-5.33	19.9	19.4	20
96	20211027BS03	1	UU试验	7.88	2.81	49	0	-3	18	693.8	0	20.1	8.64	515.8	36	0	0	1	1	1	10.8	13.45	546.8	31	17.64	331.4	257.9	0	220.9	202.9	0.09	0	-5.4	19.9	19.5	20
97	20211027BS03	1	UU试验	7.97	2.82	49	0	-3	18	695.5	0	20.1	8.71	517.1	36	0	0	1	1	1	10.89	13.45	548.1	31	17.68	332.05	258.55	0	221.4	203.4	0.09	0	-5.45	19.9	19.5	20
98	20211027BS03	1	UU试验	8.05	2.84	49	0	-3	18	698	0	20.1	8.83	519	36	0	0	1	1	1	11.04	13.52	550	31	17.74	333	259.5	0	222	204	0.09	0	-5.52	19.9	19.5	20
99	20211027BS03	1	UU试验	8.13	2.85	49	0	-3	18	700.6	0	20.1	8.91	518.2	36	0	0	1	1	1	11.14	13.52	549.2	31	17.72	332.6	259.1	0	221.7	203.7	0.09	0	-5.57	19.9	19.5	20
100	20211027BS03	1	UU试验	8.22	2.87	49	0	-3	18	703.2	0	20.1	9.02	520.1	36	0	0	1	1	1	11.28	13.52	551.1	31	17.78	333.55	260.05	0	222.4	204.4	0.09	0	-5.64	19.9	19.4	20
101	20211027BS03	1	UU试验	8.3	2.88	49	0	-3	18	704.9	0	20.1	9.09	521.4	36	0	0	1	1	1	11.36	13.52	552.4	31	17.82	334.2	260.7	0	222.8	204.8	0.09	0	-5.68	19.9	19.5	20
102	20211027BS03	1	UU试验	8.38	2.9	49	0	-3	18	707.4	0	20.1	9.2	523.2	36	0	0	1	1	1	11.5	13.58	554.2	31	17.88	335.1	261.6	0	223.4	205.4	0.09	0	-5.75	19.9	19.5	20
103	20211027BS03	1	UU试验	8.47	2.91	49	0	-3	18	709.2	0	20.1	9.28	522.2	36	0	0	1	1	1	11.6	13.58	553.2	31	17.85	334.6	261.1	0	223.1	205.1	0.09	0	-5.8	19.9	19.5	20
104	20211027BS03	1	UU试验	8.55	2.92	48	0	-3	18	710.9	0	20.1	9.39	523.5	36	0	0	1	1	1	11.74	13.58	553.5	30	18.45	333.75	261.75	0	222.5	204.5	0.08	0	-5.87	19.9	19.5	20
105	20211027BS03	1	UU试验	8.63	2.94	49	0	-3	18	712.6	0	20.1	9.47	524.7	36	0	0	1	1	1	11.84	13.58	555.7	31	17.93	335.85	262.35	0	223.9	205.9	0.09	0	-5.92	19.9	19.5	20
106	20211027BS03	1	UU试验	8.72	2.95	49	0	-3	18	715.1	0	20.1	9.58	526.6	36	0	0	1	1	1	11.98	13.65	557.6	31	17.99	336.8	263.3	0	224.5	206.5	0.09	0	-5.99	19.9	19.5	20
107	20211027BS03	1	UU试验	8.8	2.97	49	0	-3	18	716.9	0	20.1	9.65	525.2	36	0	0	1	1	1	12.06	13.65	556.2	31	17.94	336.1	262.6	0	224.1	206.1	0.09	0	-6.03	19.9	19.5	20
108	20211027BS03	1	UU试验	8.88	2.98	49	0	-3	18	718.6	0	20.1	9.76	526.4	36	0	0	1	1	1	12.2	13.65	557.4	31	17.98	336.7	263.2	0	224.5	206.5	0.09	0	-6.1	19.9	19.4	20
109	20211027BS03	1	UU试验	8.97	2.99	50	0	-3	19	721.1	0	20.1	9.83	528.3	36	0	0	1	1	1	12.29	13.65	559.3	31	18.04	339.15	264.15	0	226.1	207.1	0.09	0	-6.15	19.9	19.5	20.1
110	20211027BS03	1	UU试验	9.05	3.01	49	0	-3	18	722.8	0	20.1	9.93	529.5	36	0	0	1	1	1	12.41	13.72	560.5	31	18.08	338.25	264.75	0	225.5	207.5	0.08	0	-6.21	19.9	19.5	20
111	20211027BS03	1	UU试验	9.13	3.02	49	0	-3	19	722.8	0	20.1	10	526.8	36	0	0	1	1	1	12.5	13.72	556.8	30	18.56	336.9	263.4	0	224.6	205.6	0.09	0	-6.25	19.9	19.5	20
112	20211027BS03	1	UU试验	9.22	3.04	49	0	-3	19	725.4	0	20.1	10.11	528.7	36	0	0	1	1	1	12.64	13.72	558.7	30	18.62	337.85	264.35	0	225.2	206.2	0.08	0	-6.32	19.9	19.5	20
113	20211027BS03	1	UU试验	9.3	3.05	49	0	-3	18	726.3	0	20.1	10.18	529.4	36	0	0	1	1	1	12.73	13.78	560.4	31	18.08	338.2	264.7	0	225.5	207.5	0.08	0	-6.37	19.9	19.5	20
114	20211027BS03	1	UU试验	9.38	3.06	49	0	-3	19	728.8	0	20.1	10.28	528.9	36	0	0	1	1	1	12.85	13.78	558.9	30	18.63	337.95	264.45	0	225.3	206.3	0.08	0	-6.43	19.9	19.5	20.1
115	20211027BS03	1	UU试验	9.47	3.08	49	0	-3	19	730.5	0	20.1	10.35	530.1	36	0	0	1	1	1	12.94	13.78	560.1	30	18.67	338.55	265.05	0	225.7	206.7	0.08	0	-6.47	19.9	19.5	20.1
116	20211027BS03	1	UU试验	9.55	3.09	49	0	-3	19	732.3	0	20.1	10.46	531.4	36	0	0	1	1	1	13.08	13.78	561.4	30	18.71	339.2	265.7	0	226.1	207.1	0.08	0	-6.54	19.9	19.4	20
117	20211027BS03	1	UU试验	9.63	3.1	49	0	-3	19	734.8	0	20.1	10.52	533.2	36	0	0	1	1	1	13.15	13.85	563.2	30	18.77	340.1	266.6	0	226.7	207.7	0.08	0	-6.58	19.9	19.5	20.1
118	20211027BS03	1	UU试验	9.72	3.12	49	0	-3	19	735.7	0	20.1	10.62	531.2	36	0	0	1	1	1	13.28	13.85	561.2	30	18.71	339.1	265.6	0	226.1	207.1	0.08	0	-6.64	19.9	19.5	20
119	20211027BS03	1	UU试验	9.8	3.13	49	0	-3	19	735.7	0	20.1	10.69	531.2	36	0	0	1	1	1	13.36	13.85	561.2	30	18.71	339.1	265.6	0	226.1	207.1	0.08	0	-6.68	19.9	19.5	20.1
120	20211027BS03	1	UU试验	9.88	3.14	49	0	-3	19	735.7	0	20.1	10.79	531.2	36	0	0	1	1	1	13.49	13.85	561.2	30	18.71	339.1	265.6	0	226.1	207.1	0.08	0	-6.75	19.9	19.5	20.1
121	20211027BS03	1	UU试验	9.97	3.16	49	0	-3	19	736.5	0	20.1	10.86	531.8	36	0	0	1	1	1	13.58	13.91	561.8	30	18.73	339.4	265.9	0	226.3	207.3	0.08	0	-6.79	19.9	19.5	20
122	20211027BS03	1	UU试验	10.05	3.17	49	0	-3	19	739.1	0	20.1	10.95	531.3	36	0	0	1	1	1	13.69	13.91	561.3	30	18.71	339.15	265.65	0	226.1	207.1	0.08	0	-6.85	19.9	19.5	20.1
123	20211027BS03	1	UU试验	10.13	3.18	49	0	-3	19	739.1	0	20.1	11.02	531.3	36	0	0	1	1	1	13.78	13.91	561.3	30	18.71	339.15	265.65	0	226.1	207.1	0.08	0	-6.89	19.9	19.5	20.1
124	20211027BS03	1	UU试验	10.22	3.2	49	0	-3	19	740.8	0	20.1	11.12	532.6	36	0	0	1	1	1	13.9	13.91	562.6	30	18.75	339.8	266.3	0	226.5	207.5	0.08	0	-6.95	19.9	19.5	20.1
125	20211027BS03	1	UU试验	10.3	3.21	49	0	-3	19	741.7	0	20.1	11.19	533.2	36	0	0	1	1	1	13.99	13.98	563.2	30	18.77	340.1	266.6	0	226.7	207.7	0.08	0	-7	19.9	19.5	20.1
126	20211027BS03	1	UU试验	10.38	3.22	49	0	-3	19	742.5	0	20.1	11.29	531.1	36	0	0	1	1	1	14.11	13.98	561.1	30	18.7	339.05	265.55	0	226	207	0.08	0	-7.06	19.9	19.5	20.1
127	20211027BS03	1	UU试验	10.47	3.24	49	0	-3	19	743.4	0	20.1	11.35	531.8	36	0	0	1	1	1	14.19	13.98	561.8	30	18.73	339.4	265.9	0	226.3	207.3	0.08	0	-7.1	19.9	19.5	20.1
128	20211027BS03	1	UU试验	10.55	3.25	49	0	-3	19	744.2	0	20.1	11.46	532.3	36	0	0	1	1	1	14.33	13.98	562.3	30	18.74	339.65	266.15	0	226.4	207.4	0.08	0	-7.17	19.9	19.5	20.1
129	20211027BS03	1	UU试验	10.63	3.26	49	0	-3	19	744.2	0	20.1	11.52	532.3	36	0	0	1	1	1	14.4	14.05	562.3	30	18.74	339.65	266.15	0	226.4	207.4	0.08	0	-7.2	19.9	19.5	20.1
130	20211027BS03	1	UU试验	10.72	3.27	49	0	-3	19	745.1	0	20.1	11.62	530.3	36	0	0	1	1	1	14.53	14.05	560.3	30	18.68	338.65	265.15	0	225.8	206.8	0.08	0	-7.27	19.9	19.5	20.1
131	20211027BS03	1	UU试验	10.8	3.29	49	0	-3	19	745.1	0	20.1	11.69	530.3	36	0	0	1	1	1	14.61	14.05	560.3	30	18.68	338.65	265.15	0	225.8	206.8	0.08	0	-7.31	19.9	19.5	20.1
132	20211027BS03	1	UU试验	10.88	3.3	49	0	-3	19	745.9	0	20.1	11.79	530.9	36	0	0	1	1	1	14.74	14.05	560.9	30	18.7	338.95	265.45	0	226	207	0.08	0	-7.37	19.9	19.5	20.1
133	20211027BS03	1	UU试验	10.97	3.31	49	0	-3	19	746.8	0	20.1	11.86	531.5	36	0	0	1	1	1	14.83	14.11	561.5	30	18.72	339.25	265.75	0	226.2	207.2	0.08	0	-7.42	19.9	19.5	20.1
134	20211027BS03	1	UU试验	11.05	3.32	49	0	-3	19	748.5	0	20.1	11.97	530.5	36	0	0	1	1	1	14.96	14.11	560.5	30	18.68	338.75	265.25	0	225.8	206.8	0.08	0	-7.48	19.9	19.5	20.1
135	20211027BS03	1	UU试验	11.13	3.34	49	0	-3	19	748.5	0	20.1	12.03	530.5	36	0	0	1	1	1	15.04	14.11	560.5	30	18.68	338.75	265.25	0	225.8	206.8	0.08	0	-7.52	20	19.5	20.1
136	20211027BS03	1	UU试验	11.22	3.35	49	0	-3	19	750.2	0	20.1	12.13	531.7	36	0	0	1	1	1	15.16	14.11	561.7	30	18.72	339.35	265.85	0	226.2	207.2	0.08	0	-7.58	20	19.5	20.1
137	20211027BS03	1	UU试验	11.3	3.36	49	0	-3	19	751.1	0	20.1	12.2	532.3	36	0	0	1	1	1	15.25	14.18	562.3	30	18.74	339.65	266.15	0	226.4	207.4	0.08	0	-7.63	20	19.5	20.1
138	20211027BS03	1	UU试验	11.38	3.37	49	0	-3	19	752.8	0	21.9	12.31	530.9	36	0	0	1	1	1	15.39	14.18	560.9	30	18.7	338.95	265.45	0	226	207	0.08	0	-7.7	20	19.5	20.1
139	20211027BS03	1	UU试验	11.47	3.39	49	0	-3	19	752.8	0	21.9	12.38	530.9	36	0	0	1	1	1	15.48	14.18	560.9	30	18.7	338.95	265.45	0	226	207	0.08	0	-7.74	20	19.5	20.1
140	20211027BS03	1	UU试验	11.55	3.4	49	0	-3	19	752.8	0	20.1	12.49	530.9	36	0	0	1	1	1	15.61	14.25	560.9	30	18.7	338.95	265.45	0	226	207	0.08	0	-7.81	20	19.5	20.1
141	20211027BS03	1	UU试验	11.63	3.41	49	0	-3	19	753.6	0	21.9	12.56	528.8	36	0	0	1	1	1	15.7	14.25	558.8	30	18.63	337.9	264.4	0	225.3	206.3	0.08	0	-7.85	20	19.5	20.2
142	20211027BS03	1	UU试验	11.72	3.42	49	0	-3	19	755.4	0	21.9	12.67	530.1	36	0	0	1	1	1	15.84	14.25	560.1	30	18.67	338.55	265.05	0	225.7	206.7	0.08	0	-7.92	20	19.5	20.2
143	20211027BS03	1	UU试验	11.8	3.44	49	0	-3	19	755.4	0	21.9	12.75	530.1	36	0	0	1	1	1	15.94	14.25	560.1	30	18.67	338.55	265.05	0	225.7	206.7	0.08	0	-7.97	20.1	19.5	20.2
144	20211027BS03	1	UU试验	11.88	3.45	49	0	-3	19	757.1	0	20.1	12.85	531.3	36	0	0	1	1	1	16.06	14.31	561.3	30	18.71	339.15	265.65	0	226.1	207.1	0.08	0	-8.03	20	19.6	20.2
145	20211027BS03	1	UU试验	11.97	3.46	49	0	-3	19	757.9	0	20.1	12.92	529.6	36	0	0	1	1	1	16.15	14.31	559.6	30	18.65	338.3	264.8	0	225.5	206.5	0.08	0	-8.07	20	19.5	20.2
146	20211027BS03	1	UU试验	12.05	3.47	50	0	-3	19	759.6	0	21.9	13.03	530.8	36	0	0	1	1	1	16.29	14.31	561.8	31	18.12	340.4	265.4	0	226.9	207.9	0.09	0	-8.15	20	19.6	20.1
147	20211027BS03	1	UU试验	12.13	3.48	49	0	-3	19	760.5	0	21.9	13.1	531.4	36	0	0	1	1	1	16.38	14.38	561.4	30	18.71	339.2	265.7	0	226.1	207.1	0.08	0	-8.19	20	19.5	20.2
148	20211027BS03	1	UU试验	12.22	3.5	49	0	-3	19	761.3	0	20.1	13.21	529.4	36	0	0	1	1	1	16.51	14.38	559.4	30	18.65	338.2	264.7	0	225.5	206.5	0.08	0	-8.26	20	19.5	20.2
149	20211027BS03	1	UU试验	12.3	3.51	49	0	-3	19	763.1	0	21.9	13.28	530.7	36	0	0	1	1	1	16.6	14.38	560.7	30	18.69	338.85	265.35	0	225.9	206.9	0.08	0	-8.3	20	19.5	20.1
150	20211027BS03	1	UU试验	12.38	3.52	49	0	-3	19	763.9	0	20.1	13.39	531.2	36	0	0	1	1	1	16.74	14.45	561.2	30	18.71	339.1	265.6	0	226.1	207.1	0.08	0	-8.37	20	19.5	20.1
151	20211027BS03	1	UU试验	12.47	3.53	49	0	-3	19	765.6	0	20.1	13.46	529.8	36	0	0	1	1	1	16.83	14.45	559.8	30	18.66	338.4	264.9	0	225.6	206.6	0.08	0	-8.41	19.9	19.5	20.1
152	20211027BS03	1	UU试验	12.55	3.54	49	0	-3	19	766.5	0	20.1	13.57	530.4	36	0	0	1	1	1	16.96	14.45	560.4	30	18.68	338.7	265.2	0	225.8	206.8	0.08	0	-8.48	19.9	19.5	20.1
153	20211027BS03	1	UU试验	12.63	3.55	50	0	-3	19	767.3	0	20.1	13.64	531	36	0	0	1	1	1	17.05	14.45	562	31	18.13	340.5	265.5	0	227	208	0.09	0	-8.53	19.9	19.5	20.1
154	20211027BS03	1	UU试验	12.72	3.57	49	0	-3	19	767.3	0	21.9	13.76	531	36	0	0	1	1	1	17.2	14.51	561	30	18.7	339	265.5	0	226	207	0.08	0	-8.6	19.9	19.5	20.1
155	20211027BS03	1	UU试验	12.8	3.58	49	0	-3	19	767.3	0	20.1	13.83	528.8	36	0	0	1	1	1	17.29	14.51	558.8	30	18.63	337.9	264.4	0	225.3	206.3	0.08	0	-8.65	19.9	19.5	20.1
156	20211027BS03	1	UU试验	12.88	3.59	49	0	-3	19	768.2	0	20.1	13.94	529.4	36	0	0	1	1	1	17.43	14.51	559.4	30	18.65	338.2	264.7	0	225.5	206.5	0.08	0	-8.72	19.9	19.5	20.1
157	20211027BS03	1	UU试验	12.97	3.6	49	0	-3	19	769	0	20.1	14.02	530	36	0	0	1	1	1	17.53	14.58	560	30	18.67	338.5	265	0	225.7	206.7	0.08	0	-8.77	19.9	19.5	20.1
158	20211027BS03	1	UU试验	13.05	3.61	49	0	-3	19	769.9	0	20.1	14.12	528.1	36	0	0	1	1	1	17.65	14.58	558.1	30	18.6	337.55	264.05	0	225	206	0.08	0	-8.82	19.9	19.4	20.1
159	20211027BS03	1	UU试验	13.13	3.62	49	0	-3	19	770.8	0	20.1	14.19	528.7	36	0	0	1	1	1	17.74	14.58	558.7	30	18.62	337.85	264.35	0	225.2	206.2	0.08	0	-8.87	19.9	19.5	20.1
160	20211027BS03	1	UU试验	13.22	3.64	49	0	-3	19	771.6	0	20.1	14.3	529.2	36	0	0	1	1	1	17.88	14.58	559.2	30	18.64	338.1	264.6	0	225.4	206.4	0.08	0	-8.94	19.9	19.5	20.1
161	20211027BS03	1	UU试验	13.3	3.65	49	0	-3	19	773.3	0	20.1	14.38	530.4	36	0	0	1	1	1	17.98	14.65	560.4	30	18.68	338.7	265.2	0	225.8	206.8	0.08	0	-8.99	19.9	19.5	20.1
162	20211027BS03	1	UU试验	13.38	3.66	49	0	-3	19	773.3	0	20.1	14.49	527.8	36	0	0	1	1	1	18.11	14.65	557.8	30	18.59	337.4	263.9	0	224.9	205.9	0.08	0	-9.06	19.9	19.5	20.1
163	20211027BS03	1	UU试验	13.47	3.67	48	0	-3	19	773.3	0	20.1	14.56	527.8	36	0	0	1	1	1	18.2	14.65	556.8	29	19.2	335.9	263.9	0	223.9	204.9	0.08	0	-9.1	19.9	19.5	20.1
164	20211027BS03	1	UU试验	13.55	3.68	49	0	-3	19	775	0	20.1	14.66	529	36	0	0	1	1	1	18.33	14.72	559	30	18.63	338	264.5	0	225.3	206.3	0.08	0	-9.16	19.9	19.5	20.1
165	20211027BS03	1	UU试验	13.63	3.69	49	0	-3	19	775.9	0	20.1	14.73	527.1	36	0	0	1	1	1	18.41	14.72	557.1	30	18.57	337.05	263.55	0	224.7	205.7	0.09	0	-9.21	19.9	19.5	20.1
166	20211027BS03	1	UU试验	13.72	3.7	49	0	-3	19	775.9	0	20.1	14.84	527.1	36	0	0	1	1	1	18.55	14.72	557.1	30	18.57	337.05	263.55	0	224.7	205.7	0.09	0	-9.28	19.9	19.4	20.1
167	20211027BS03	1	UU试验	13.8	3.71	49	0	-3	19	776.7	0	20.1	14.91	527.6	36	0	0	1	1	1	18.64	14.72	557.6	30	18.59	337.3	263.8	0	224.9	205.9	0.08	0	-9.32	19.9	19.5	20.1
168	20211027BS03	1	UU试验	13.88	3.73	49	0	-3	19	778.5	0	20.1	15.02	528.9	36	0	0	1	1	1	18.78	14.79	558.9	30	18.63	337.95	264.45	0	225.3	206.3	0.08	0	-9.39	19.9	19.5	20.1
169	20211027BS03	1	UU试验	13.97	3.74	49	0	-3	19	779.3	0	20.1	15.09	526.9	36	0	0	1	1	1	18.86	14.79	556.9	30	18.56	336.95	263.45	0	224.6	205.6	0.09	0	-9.43	19.9	19.5	20.1
170	20211027BS03	1	UU试验	14.05	3.75	50	0	-3	19	779.3	0	20.1	15.19	526.9	36	0	0	1	1	1	18.99	14.79	557.9	31	18	338.45	263.45	0	225.6	206.6	0.09	0	-9.49	19.9	19.5	20.1
171	20211027BS03	1	UU试验	14.13	3.76	49	0	-3	19	780.2	0	20.1	15.26	527.5	36	0	0	1	1	1	19.08	14.85	557.5	30	18.58	337.25	263.75	0	224.8	205.8	0.08	0	-9.54	19.9	19.5	20.1
172	20211027BS03	1	UU试验	14.22	3.77	48	0	-3	19	779.3	0	20.1	15.37	524.8	36	0	0	1	1	1	19.21	14.85	553.8	29	19.1	334.4	262.4	0	222.9	203.9	0.08	0	-9.61	19.9	19.4	20.1
173	20211027BS03	1	UU试验	14.3	3.78	49	0	-3	19	779.3	0	20.1	15.44	524.8	36	0	0	1	1	1	19.3	14.85	554.8	30	18.49	335.9	262.4	0	223.9	204.9	0.09	0	-9.65	19.9	19.5	20.1
174	20211027BS03	1	UU试验	14.38	3.79	49	0	-3	19	780.2	0	20.1	15.53	525.4	36	0	0	1	1	1	19.41	14.92	555.4	30	18.51	336.2	262.7	0	224.1	205.1	0.09	0	-9.71	19.9	19.4	20.1
175	20211027BS03	1	UU试验	14.47	3.8	49	0	-3	19	780.2	0	20.1	15.6	522.9	36	0	0	1	1	1	19.5	14.92	552.9	30	18.43	334.95	261.45	0	223.3	204.3	0.09	0	-9.75	19.9	19.5	20.1
176	20211027BS03	1	UU试验	14.55	3.81	49	0	-3	19	780.2	0	20.1	15.7	522.9	36	0	0	1	1	1	19.63	14.92	552.9	30	18.43	334.95	261.45	0	223.3	204.3	0.09	0	-9.82	19.9	19.5	20.1
177	20211027BS03	1	UU试验	14.63	3.83	50	0	-3	19	780.2	0	20.1	15.76	522.9	36	0	0	1	1	1	19.7	14.92	553.9	31	17.87	336.45	261.45	0	224.3	205.3	0.09	0	-9.85	19.9	19.5	20.1
178	20211027BS03	1	UU试验	14.72	3.84	50	0	-3	19	781.9	0	20.1	15.86	524.1	36	0	0	1	1	1	19.83	14.99	555.1	31	17.91	337.05	262.05	0	224.7	205.7	0.09	0	-9.91	19.9	19.5	20.1
179	20211027BS03	1	UU试验	14.8	3.85	49	0	-3	19	781.9	0	20.1	15.93	521.6	36	0	0	1	1	1	19.91	14.99	551.6	30	18.39	334.3	260.8	0	222.9	203.9	0.09	0	-9.96	19.9	19.5	20.1
180	20211027BS03	1	UU试验	14.88	3.86	49	0	-3	19	779.3	0	20.1	16.03	519.9	36	0	0	1	1	1	20.04	14.99	549.9	30	18.33	333.45	259.95	0	222.3	203.3	0.09	0	-10.02	19.9	19.5	20.1
181	20211027BS03	1	UU试验	14.97	3.87	49	0	-3	19	780.2	0	20.1	16.09	520.5	36	0	0	1	1	1	20.11	14.99	550.5	30	18.35	333.75	260.25	0	222.5	203.5	0.09	0	-10.06	19.9	19.5	20.1
182	20211027BS03	1	UU试验	15.05	3.88	49	0	-3	19	780.2	0	20.1	16.19	520.5	36	0	0	1	1	1	20.24	15.06	550.5	30	18.35	333.75	260.25	0	222.5	203.5	0.09	0	-10.12	19.9	19.5	20.1
183	20211027BS03	1	UU试验	15.13	3.89	49	0	-3	19	779.3	0	20.1	16.26	517.5	36	0	0	1	1	1	20.32	15.06	547.5	30	18.25	332.25	258.75	0	221.5	202.5	0.09	0	-10.16	19.9	19.5	20.1
184	20211027BS03	1	UU试验	15.22	3.9	49	0	-3	19	780.2	0	20.1	16.37	518.1	36	0	0	1	1	1	20.46	15.06	548.1	30	18.27	332.55	259.05	0	221.7	202.7	0.09	0	-10.23	19.9	19.5	20.1
185	20211027BS03	1	UU试验	15.3	3.91	49	0	-3	19	781	0	20.1	16.43	518.6	36	0	0	1	1	1	20.54	15.13	548.6	30	18.29	332.8	259.3	0	221.9	202.9	0.09	0	-10.27	19.9	19.5	20.1
186	20211027BS03	1	UU试验	15.38	3.92	50	0	-3	19	781.9	0	20.1	16.53	516.8	36	0	0	1	1	1	20.66	15.13	547.8	31	17.67	333.4	258.4	0	222.3	203.3	0.09	0	-10.33	19.9	19.5	20.1
187	20211027BS03	1	UU试验	15.47	3.93	49	0	-3	19	780.2	0	20.1	16.6	515.7	36	0	0	1	1	1	20.75	15.13	545.7	30	18.19	331.35	257.85	0	220.9	201.9	0.09	0	-10.38	19.9	19.4	20.1
188	20211027BS03	1	UU试验	15.55	3.94	49	0	-3	19	779.3	0	20.1	16.7	515.1	36	0	0	1	1	1	20.88	15.2	545.1	30	18.17	331.05	257.55	0	220.7	201.7	0.09	0	-10.44	19.9	19.5	20.1
189	20211027BS03	1	UU试验	15.63	3.95	49	0	-3	19	779.3	0	20.1	16.77	512.7	36	0	0	1	1	1	20.96	15.2	542.7	30	18.09	329.85	256.35	0	219.9	200.9	0.09	0	-10.48	19.9	19.5	20.1
190	20211027BS03	1	UU试验	15.72	3.96	49	0	-3	19	781	0	20.1	16.86	513.8	36	0	0	1	1	1	21.08	15.2	543.8	30	18.13	330.4	256.9	0	220.3	201.3	0.09	0	-10.54	19.9	19.5	20.1
191	20211027BS03	1	UU试验	15.8	3.97	49	0	-3	19	781.9	0	20.1	16.93	514.4	36	0	0	1	1	1	21.16	15.2	544.4	30	18.15	330.7	257.2	0	220.5	201.5	0.09	0	-10.58	19.9	19.5	20.1
192	20211027BS03	1	UU试验	15.88	3.99	50	0	-3	19	781	0	20.1	17.04	513.8	36	0	0	1	1	1	21.3	15.27	544.8	31	17.57	331.9	256.9	0	221.3	202.3	0.09	0	-10.65	19.9	19.5	20.1
193	20211027BS03	1	UU试验	15.97	4	50	0	-3	19	781	0	20.1	17.1	511.5	36	0	0	1	1	1	21.38	15.27	542.5	31	17.5	330.75	255.75	0	220.5	201.5	0.09	0	-10.69	19.9	19.5	20.1
194	20211027BS03	1	UU试验	16.05	4.01	50	0	-3	19	781.9	0	20.1	17.2	512	36	0	0	1	1	1	21.5	15.27	543	31	17.52	331	256	0	220.7	201.7	0.09	0	-10.75	19.9	19.5	20.1
195	20211027BS03	1	UU试验	16.13	4.02	49	0	-3	18	781	0	20.1	17.28	511.5	36	0	0	1	1	1	21.6	15.34	542.5	31	17.5	329.25	255.75	0	219.5	201.5	0.09	0	-10.8	19.9	19.5	20.1
196	20211027BS03	1	UU试验	16.22	4.03	49	0	-3	19	781	0	20.1	17.38	509.1	36	0	0	1	1	1	21.73	15.34	539.1	30	17.97	328.05	254.55	0	218.7	199.7	0.09	0	-10.87	19.9	19.5	20.1
197	20211027BS03	1	UU试验	16.3	4.04	49	0	-3	19	780.2	0	20.1	17.45	508.6	36	0	0	1	1	1	21.81	15.34	538.6	30	17.95	327.8	254.3	0	218.5	199.5	0.09	0	-10.91	20	19.5	20.1
198	20211027BS03	1	UU试验	16.38	4.05	49	0	-3	18	781.9	0	20.1	17.56	509.7	36	0	0	1	1	1	21.95	15.41	540.7	31	17.44	328.35	254.85	0	218.9	200.9	0.09	0	-10.98	19.9	19.5	20.1
199	20211027BS03	1	UU试验	16.47	4.06	50	0	-3	19	782.7	0	20.1	17.64	507.9	36	0	0	1	1	1	22.05	15.41	538.9	31	17.38	328.95	253.95	0	219.3	200.3	0.09	0	-11.03	19.9	19.5	20.1
200	20211027BS03	1	UU试验	16.55	4.07	50	0	-3	19	783.6	0	20.1	17.75	508.5	36	0	0	1	1	1	22.19	15.41	539.5	31	17.4	329.25	254.25	0	219.5	200.5	0.09	0	-11.1	19.9	19.5	20.1
201	20211027BS03	1	UU试验	16.63	4.08	49	0	-3	18	783.6	0	20.1	17.82	508.5	36	0	0	1	1	1	22.28	15.48	539.5	31	17.4	327.75	254.25	0	218.5	200.5	0.09	0	-11.14	19.9	19.5	20.1
202	20211027BS03	1	UU试验	16.72	4.09	49	0	-3	18	783.6	0	20.1	17.92	506.2	36	0	0	1	1	1	22.4	15.48	537.2	31	17.33	326.6	253.1	0	217.7	199.7	0.09	0	-11.2	19.9	19.5	20.1
203	20211027BS03	1	UU试验	16.8	4.1	49	0	-3	18	784.4	0	20.1	18	506.7	36	0	0	1	1	1	22.5	15.48	537.7	31	17.35	326.85	253.35	0	217.9	199.9	0.09	0	-11.25	19.9	19.5	20.1
204	20211027BS03	1	UU试验	16.88	4.11	49	0	-3	18	785.3	0	20.1	18.11	507.3	36	0	0	1	1	1	22.64	15.54	538.3	31	17.36	327.15	253.65	0	218.1	200.1	0.09	0	-11.32	19.9	19.5	20.1
205	20211027BS03	1	UU试验	16.97	4.12	49	0	-3	18	785.3	0	20.1	18.18	505.3	36	0	0	1	1	1	22.73	15.54	536.3	31	17.3	326.15	252.65	0	217.4	199.4	0.09	0	-11.37	19.9	19.5	20.1
206	20211027BS03	1	UU试验	17.05	4.13	49	0	-3	18	787	0	20.1	18.29	506.4	36	0	0	1	1	1	22.86	15.54	537.4	31	17.34	326.7	253.2	0	217.8	199.8	0.09	0	-11.43	19.9	19.5	20.1
207	20211027BS03	1	UU试验	17.13	4.14	49	0	-3	18	787.9	0	20.1	18.36	507	36	0	0	1	1	1	22.95	15.54	538	31	17.35	327	253.5	0	218	200	0.09	0	-11.48	20	19.5	20.1
208	20211027BS03	1	UU试验	17.22	4.15	48	0	-3	18	787.9	0	20.1	18.47	507	36	0	0	1	1	1	23.09	15.61	537	30	17.9	325.5	253.5	0	217	199	0.09	0	-11.55	19.9	19.5	20.1
209	20211027BS03	1	UU试验	17.3	4.16	49	0	-3	18	788.7	0	20.1	18.54	505.3	36	0	0	1	1	1	23.18	15.61	536.3	31	17.3	326.15	252.65	0	217.4	199.4	0.09	0	-11.59	20	19.5	20.1
210	20211027BS03	1	UU试验	17.38	4.17	49	0	-3	18	789.6	0	20.1	18.65	505.8	36	0	0	1	1	1	23.31	15.61	536.8	31	17.32	326.4	252.9	0	217.6	199.6	0.09	0	-11.66	19.9	19.5	20.1
211	20211027BS03	1	UU试验	17.47	4.18	49	0	-3	18	789.6	0	20.1	18.72	505.8	36	0	0	1	1	1	23.4	15.69	536.8	31	17.32	326.4	252.9	0	217.6	199.6	0.09	0	-11.7	20	19.5	20.1
212	20211027BS03	1	UU试验	17.55	4.19	49	0	-3	18	789.6	0	20.1	18.83	503.3	36	0	0	1	1	1	23.54	15.69	534.3	31	17.24	325.15	251.65	0	216.8	198.8	0.09	0	-11.77	20	19.5	20.1
213	20211027BS03	1	UU试验	17.63	4.2	50	0	-3	18	791.3	0	20.1	18.91	504.3	36	0	0	1	1	1	23.64	15.69	536.3	32	16.76	327.15	252.15	0	218.1	200.1	0.09	0	-11.82	19.9	19.5	20.1
214	20211027BS03	1	UU试验	17.72	4.21	50	0	-3	18	793	0	20.1	19.02	505.4	36	0	0	1	1	1	23.78	15.76	537.4	32	16.79	327.7	252.7	0	218.5	200.5	0.09	0	-11.89	19.9	19.5	20.1
215	20211027BS03	1	UU试验	17.8	4.22	50	0	-3	18	793	0	20.1	19.09	503.2	36	0	0	1	1	1	23.86	15.76	535.2	32	16.73	326.6	251.6	0	217.7	199.7	0.09	0	-11.93	19.9	19.5	20.1
216	20211027BS03	1	UU试验	17.88	4.23	49	0	-3	18	793	0	20.1	19.2	503.2	36	0	0	1	1	1	24	15.83	534.2	31	17.23	325.1	251.6	0	216.7	198.7	0.09	0	-12	19.9	19.5	20.1
217	20211027BS03	1	UU试验	17.97	4.24	49	0	-3	18	794.7	0	20.1	19.28	502	36	0	0	1	1	1	24.1	15.83	533	31	17.19	324.5	251	0	216.3	198.3	0.09	0	-12.05	20	19.5	20.1
218	20211027BS03	1	UU试验	18.05	4.25	49	0	-3	18	795.6	0	20.1	19.39	502.6	36	0	0	1	1	1	24.24	15.83	533.6	31	17.21	324.8	251.3	0	216.5	198.5	0.09	0	-12.12	20	19.5	20.1
219	20211027BS03	1	UU试验	18.13	4.26	49	0	-3	18	795.6	0	20.1	19.45	502.6	36	0	0	1	1	1	24.31	15.83	533.6	31	17.21	324.8	251.3	0	216.5	198.5	0.09	0	-12.16	19.9	19.5	20.1
220	20211027BS03	1	UU试验	18.22	4.27	49	0	-3	18	796.4	0	20.1	19.57	503.1	36	0	0	1	1	1	24.46	15.9	534.1	31	17.23	325.05	251.55	0	216.7	198.7	0.09	0	-12.23	20	19.5	20.1
221	20211027BS03	1	UU试验	18.3	4.28	49	0	-3	18	797.3	0	20.1	19.64	501.4	36	0	0	1	1	1	24.55	15.9	532.4	31	17.17	324.2	250.7	0	216.1	198.1	0.09	0	-12.28	20	19.5	20.1
222	20211027BS03	1	UU试验	18.38	4.29	49	0	-3	18	799	0	20.1	19.75	502.5	36	0	0	1	1	1	24.69	15.97	533.5	31	17.21	324.75	251.25	0	216.5	198.5	0.09	0	-12.35	19.9	19.5	20.1
223	20211027BS03	1	UU试验	18.47	4.3	49	0	-3	18	797.3	0	20.1	19.82	499.2	36	0	0	1	1	1	24.78	15.97	530.2	31	17.1	323.1	249.6	0	215.4	197.4	0.09	0	-12.39	20	19.5	20.1
224	20211027BS03	1	UU试验	18.55	4.31	49	0	-3	18	799	0	20.1	19.93	500.3	36	0	0	1	1	1	24.91	15.97	531.3	31	17.14	323.65	250.15	0	215.8	197.8	0.09	0	-12.46	19.9	19.5	20.1
225	20211027BS03	1	UU试验	18.63	4.32	49	0	-3	18	799	0	20.1	20	500.3	36	0	0	1	1	1	25	15.97	531.3	31	17.14	323.65	250.15	0	215.8	197.8	0.09	0	-12.5	20	19.5	20.1
226	20211027BS03	1	UU试验	18.72	4.33	49	0	-3	18	799.8	0	20.1	20.1	500.8	36	0	0	1	1	1	25.13	16.04	531.8	31	17.15	323.9	250.4	0	215.9	197.9	0.09	0	-12.57	20	19.5	20.1
227	20211027BS03	1	UU试验	18.8	4.34	49	0	-3	18	799.8	0	20.1	20.17	498.6	36	0	0	1	1	1	25.21	16.04	529.6	31	17.08	322.8	249.3	0	215.2	197.2	0.09	0	-12.61	20	19.5	20.1
228	20211027BS03	1	UU试验	18.88	4.35	49	0	-3	18	801.5	0	20.1	20.27	499.7	36	0	0	1	1	1	25.34	16.11	530.7	31	17.12	323.35	249.85	0	215.6	197.6	0.09	0	-12.67	20	19.5	20.1
229	20211027BS03	1	UU试验	18.97	4.36	49	0	-3	18	801.5	0	20.1	20.34	497.5	36	0	0	1	1	1	25.43	16.11	528.5	31	17.05	322.25	248.75	0	214.8	196.8	0.09	0	-12.72	20	19.5	20.1
230	20211027BS03	1	UU试验	19.05	4.36	50	0	-3	18	801.5	0	20.1	20.44	497.5	36	0	0	1	1	1	25.55	16.11	529.5	32	16.55	323.75	248.75	0	215.8	197.8	0.09	0	-12.78	20	19.5	20.1
231	20211027BS03	1	UU试验	19.13	4.37	49	0	-3	18	802.4	0	20.1	20.51	498.1	36	0	0	1	1	1	25.64	16.11	529.1	31	17.07	322.55	249.05	0	215	197	0.09	0	-12.82	20	19.5	20.1
232	20211027BS03	1	UU试验	19.22	4.38	49	0	-3	18	801.5	0	20.1	20.61	497.5	36	0	0	1	1	1	25.76	16.18	528.5	31	17.05	322.25	248.75	0	214.8	196.8	0.09	0	-12.88	20	19.5	20.1
233	20211027BS03	1	UU试验	19.3	4.39	49	0	-3	18	801.5	0	20.1	20.68	495.4	36	0	0	1	1	1	25.85	16.18	526.4	31	16.98	321.2	247.7	0	214.1	196.1	0.09	0	-12.93	20	19.5	20.1
234	20211027BS03	1	UU试验	19.38	4.4	49	0	-3	18	800.7	0	18.2	20.78	494.9	36	0	0	1	1	1	25.98	16.18	525.9	31	16.96	320.95	247.45	0	214	196	0.09	0	-12.99	19.9	19.5	20.1
235	20211027BS03	1	UU试验	19.47	4.41	49	0	-3	18	801.5	0	20.1	20.85	495.4	36	0	0	1	1	1	26.06	16.25	526.4	31	16.98	321.2	247.7	0	214.1	196.1	0.09	0	-13.03	20	19.5	20.1
236	20211027BS03	1	UU试验	19.55	4.42	49	0	-3	18	800.7	0	18.2	20.95	492.7	36	0	0	1	1	1	26.19	16.25	523.7	31	16.89	319.85	246.35	0	213.2	195.2	0.09	0	-13.1	19.9	19.5	20.1
237	20211027BS03	1	UU试验	19.63	4.43	49	0	-3	18	799.8	0	18.2	21.01	492.2	36	0	0	1	1	1	26.26	16.25	523.2	31	16.88	319.6	246.1	0	213.1	195.1	0.09	0	-13.13	20	19.5	20.1
238	20211027BS03	1	UU试验	19.72	4.44	49	0	-3	18	799.8	0	20.1	21.11	492.2	36	0	0	1	1	1	26.39	16.32	523.2	31	16.88	319.6	246.1	0	213.1	195.1	0.09	0	-13.2	20	19.5	20.1
239	20211027BS03	1	UU试验	19.8	4.45	49	0	-3	18	800.7	0	18.2	21.18	490.6	36	0	0	1	1	1	26.48	16.32	521.6	31	16.83	318.8	245.3	0	212.5	194.5	0.09	0	-13.24	20	19.5	20.1
240	20211027BS03	1	UU试验	19.88	4.46	49	0	-3	18	799.8	0	18.2	21.28	490.1	36	0	0	1	1	1	26.6	16.32	521.1	31	16.81	318.55	245.05	0	212.4	194.4	0.09	0	-13.3	19.9	19.5	20.1
241	20211027BS03	1	UU试验	19.97	4.47	49	0	-3	18	801.5	0	18.2	21.35	491.1	36	0	0	1	1	1	26.69	16.39	522.1	31	16.84	319.05	245.55	0	212.7	194.7	0.09	0	-13.35	19.9	19.5	20.1
242	20211027BS03	1	UU试验	20.05	4.48	50	0	-3	18	801.5	0	18.2	21.44	489	36	0	0	1	1	1	26.8	16.39	521	32	16.28	319.5	244.5	0	213	195	0.09	0	-13.4	19.9	19.5	20.1
243	20211027BS03	1	UU试验	20.13	4.49	49	0	-3	18	801.5	0	18.2	21.51	489	36	0	0	1	1	1	26.89	16.39	520	31	16.77	318	244.5	0	212	194	0.09	0	-13.45	19.9	19.5	20.1
244	20211027BS03	1	UU试验	20.23	4.5	49	0	-3	18	801.5	0	18.2	21.62	489	36	0	0	1	1	1	27.02	16.47	520	31	16.77	318	244.5	0	212	194	0.09	0	-13.51	20	19.5	20.1
245	20211027BS03	1	UU试验	20.3	4.51	49	0	-3	18	802.4	0	18.2	21.68	487.2	36	0	0	1	1	1	27.1	16.47	518.2	31	16.72	317.1	243.6	0	211.4	193.4	0.09	0	-13.55	20	19.5	20.1
246	20211027BS03	1	UU试验	20.38	4.51	49	0	-3	18	802.4	0	18.2	21.75	487.2	36	0	0	1	1	1	27.19	16.47	518.2	31	16.72	317.1	243.6	0	211.4	193.4	0.09	0	-13.6	19.9	19.5	20.1
247	20211027BS03	1	UU试验	20.47	4.52	49	0	-3	18	802.4	0	18.2	21.85	487.2	36	0	0	1	1	1	27.31	16.54	518.2	31	16.72	317.1	243.6	0	211.4	193.4	0.09	0	-13.66	20	19.5	20.1
248	20211027BS03	1	UU试验	20.55	4.53	49	0	-3	17	803.3	0	18.2	21.92	485.7	36	0	0	1	1	1	27.4	16.54	517.7	32	16.18	316.35	242.85	0	210.9	193.9	0.09	0	-13.7	20	19.5	20.1
249	20211027BS03	1	UU试验	20.63	4.54	49	0	-3	17	804.1	0	18.2	22.02	486.2	36	0	0	1	1	1	27.53	16.54	518.2	32	16.19	316.6	243.1	0	211.1	194.1	0.09	0	-13.77	19.9	19.5	20.1
250	20211027BS03	1	UU试验	20.72	4.55	49	0	-3	18	802.4	0	18.2	22.09	485.1	36	0	0	1	1	1	27.61	16.61	516.1	31	16.65	316.05	242.55	0	210.7	192.7	0.09	0	-13.81	20	19.5	20.1
251	20211027BS03	1	UU试验	20.8	4.56	49	0	-3	17	804.1	0	18.2	22.19	484.1	36	0	0	1	1	1	27.74	16.61	516.1	32	16.13	315.55	242.05	0	210.4	193.4	0.09	0	-13.87	20	19.5	20.1
252	20211027BS03	1	UU试验	20.88	4.57	49	0	-3	17	804.1	0	18.2	22.26	484.1	36	0	0	1	1	1	27.82	16.61	516.1	32	16.13	315.55	242.05	0	210.4	193.4	0.09	0	-13.91	20	19.5	20.1
253	20211027BS03	1	UU试验	20.97	4.58	49	0	-3	17	805	0	18.2	22.37	484.6	36	0	0	1	1	1	27.96	16.68	516.6	32	16.14	315.8	242.3	0	210.5	193.5	0.09	0	-13.98	20	19.5	20.1
254	20211027BS03	1	UU试验	21.05	4.59	49	0	-3	17	805	0	18.2	22.44	482.6	36	0	0	1	1	1	28.05	16.68	514.6	32	16.08	314.8	241.3	0	209.9	192.9	0.09	0	-14.03	20	19.5	20.1
255	20211027BS03	1	UU试验	21.13	4.6	49	0	-3	17	805.8	0	18.2	22.55	483.1	36	0	0	1	1	1	28.19	16.68	515.1	32	16.1	315.05	241.55	0	210	193	0.09	0	-14.1	20	19.5	20.1
256	20211027BS03	1	UU试验	21.22	4.61	49	0	-3	17	807.5	0	18.2	22.63	484.1	36	0	0	1	1	1	28.29	16.76	516.1	32	16.13	315.55	242.05	0	210.4	193.4	0.09	0	-14.15	20	19.5	20.1
257	20211027BS03	1	UU试验	21.3	4.62	49	0	-3	17	807.5	0	18.2	22.73	481.8	36	0	0	1	1	1	28.41	16.76	513.8	32	16.06	314.4	240.9	0	209.6	192.6	0.09	0	-14.21	20	19.5	20.1
258	20211027BS03	1	UU试验	21.38	4.62	49	0	-3	17	808.4	0	18.2	22.81	482.3	36	0	0	1	1	1	28.51	16.76	514.3	32	16.07	314.65	241.15	0	209.8	192.8	0.09	0	-14.26	20	19.5	20.1
259	20211027BS03	1	UU试验	21.47	4.63	49	0	-3	17	809.2	0	18.2	22.92	482.8	36	0	0	1	1	1	28.65	16.83	514.8	32	16.09	314.9	241.4	0	209.9	192.9	0.09	0	-14.33	20	19.5	20.1
260	20211027BS03	1	UU试验	21.55	4.64	48	0	-3	17	811	0	18.2	22.99	481.9	36	0	0	1	1	1	28.74	16.83	512.9	31	16.55	312.95	240.95	0	208.6	191.6	0.09	0	-14.37	20	19.5	20.1
261	20211027BS03	1	UU试验	21.63	4.65	49	0	-3	17	811	0	18.2	23.1	481.9	36	0	0	1	1	1	28.88	16.9	513.9	32	16.06	314.45	240.95	0	209.6	192.6	0.09	0	-14.44	20	19.5	20.1
262	20211027BS03	1	UU试验	21.72	4.66	49	0	-3	17	811.8	0	18.2	23.17	480.4	36	0	0	1	1	1	28.96	16.9	512.4	32	16.01	313.7	240.2	0	209.1	192.1	0.09	0	-14.48	20	19.5	20.1
263	20211027BS03	1	UU试验	21.8	4.67	49	0	-3	17	813.5	0	18.2	23.28	481.4	36	0	0	1	1	1	29.1	16.9	513.4	32	16.04	314.2	240.7	0	209.5	192.5	0.09	0	-14.55	20	19.5	20.1
264	20211027BS03	1	UU试验	21.88	4.68	49	0	-3	17	813.5	0	18.2	23.35	481.4	36	0	0	1	1	1	29.19	16.97	513.4	32	16.04	314.2	240.7	0	209.5	192.5	0.09	0	-14.6	20	19.5	20.1
265	20211027BS03	1	UU试验	21.97	4.69	49	0	-3	17	815.2	0	18.2	23.46	480.4	36	0	0	1	1	1	29.33	16.97	512.4	32	16.01	313.7	240.2	0	209.1	192.1	0.09	0	-14.67	20	19.5	20.1
266	20211027BS03	1	UU试验	22.05	4.7	50	0	-3	17	816.1	0	18.2	23.53	480.9	36	0	0	1	1	1	29.41	16.97	513.9	33	15.57	315.45	240.45	0	210.3	193.3	0.09	0	-14.71	20	19.5	20.1
267	20211027BS03	1	UU试验	22.13	4.7	49	0	-3	17	816.9	0	18.2	23.65	481.4	36	0	0	1	1	1	29.56	17.05	513.4	32	16.04	314.2	240.7	0	209.5	192.5	0.09	0	-14.78	20	19.5	20.1
268	20211027BS03	1	UU试验	22.22	4.71	49	0	-3	16	816.9	0	18.2	23.72	479.1	36	0	0	1	1	1	29.65	17.05	512.1	33	15.52	313.05	239.55	0	208.7	192.7	0.09	0	-14.83	20	19.5	20.1
269	20211027BS03	1	UU试验	22.3	4.72	49	0	-3	17	816.9	0	18.2	23.83	479.1	36	0	0	1	1	1	29.79	17.12	511.1	32	15.97	313.05	239.55	0	208.7	191.7	0.09	0	-14.9	20	19.5	20.1
270	20211027BS03	1	UU试验	22.38	4.73	49	0	-3	16	817.8	0	16.4	23.9	477.7	36	0	0	1	1	1	29.88	17.12	510.7	33	15.48	312.35	238.85	0	208.2	192.2	0.09	0	-14.94	20	19.5	20.1
271	20211027BS03	1	UU试验	22.47	4.74	49	0	-3	17	818.7	0	18.2	24.01	478.2	36	0	0	1	1	1	30.01	17.12	510.2	32	15.94	312.6	239.1	0	208.4	191.4	0.09	0	-15.01	20	19.5	20.1
272	20211027BS03	1	UU试验	22.55	4.75	49	0	-3	16	819.5	0	16.4	24.08	478.7	36	0	0	1	1	1	30.1	17.19	511.7	33	15.51	312.85	239.35	0	208.6	192.6	0.09	0	-15.05	20	19.5	20.1
273	20211027BS03	1	UU试验	22.63	4.76	49	0	-3	16	820.4	0	16.4	24.19	477.3	36	0	0	1	1	1	30.24	17.19	510.3	33	15.46	312.15	238.65	0	208.1	192.1	0.09	0	-15.12	20	19.5	20.1
274	20211027BS03	1	UU试验	22.72	4.77	49	0	-3	16	820.4	0	18.2	24.26	477.3	36	0	0	1	1	1	30.33	17.19	510.3	33	15.46	312.15	238.65	0	208.1	192.1	0.09	0	-15.17	20	19.5	20.1
275	20211027BS03	1	UU试验	22.8	4.77	49	0	-3	16	821.2	0	16.4	24.38	477.7	36	0	0	1	1	1	30.48	17.27	510.7	33	15.48	312.35	238.85	0	208.2	192.2	0.09	0	-15.24	20	19.5	20.1
276	20211027BS03	1	UU试验	22.88	4.78	49	0	-3	16	821.2	0	16.4	24.45	475.5	36	0	0	1	1	1	30.56	17.27	508.5	33	15.41	311.25	237.75	0	207.5	191.5	0.09	0	-15.28	20	19.5	20.1
277	20211027BS03	1	UU试验	22.97	4.79	49	0	-3	16	822.1	0	16.4	24.56	476	36	0	0	1	1	1	30.7	17.34	509	33	15.42	311.5	238	0	207.7	191.7	0.09	0	-15.35	20	19.5	20.1
278	20211027BS03	1	UU试验	23.05	4.8	49	0	-3	16	822.9	0	16.4	24.63	474.6	36	0	0	1	1	1	30.79	17.34	507.6	33	15.38	310.8	237.3	0	207.2	191.2	0.09	0	-15.4	20	19.5	20.1
279	20211027BS03	1	UU试验	23.13	4.81	48	0	-3	16	823.8	0	16.4	24.74	475.1	36	0	0	1	1	1	30.93	17.34	507.1	32	15.85	309.55	237.55	0	206.4	190.4	0.09	0	-15.47	20	19.5	20.1
280	20211027BS03	1	UU试验	23.22	4.82	49	0	-3	16	823.8	0	16.4	24.81	475.1	36	0	0	1	1	1	31.01	17.41	508.1	33	15.4	311.05	237.55	0	207.4	191.4	0.09	0	-15.51	20	19.5	20.1
281	20211027BS03	1	UU试验	23.3	4.83	49	0	-3	16	823.8	0	16.4	24.91	473.2	36	0	0	1	1	1	31.14	17.41	506.2	33	15.34	310.1	236.6	0	206.7	190.7	0.09	0	-15.57	20	19.5	20.1
282	20211027BS03	1	UU试验	23.38	4.84	49	0	-3	16	824.6	0	16.4	24.99	473.6	36	0	0	1	1	1	31.24	17.49	506.6	33	15.35	310.3	236.8	0	206.9	190.9	0.09	0	-15.62	20	19.5	20.1
283	20211027BS03	1	UU试验	23.47	4.84	49	0	-3	16	827.2	0	16.4	25.09	473	36	0	0	1	1	1	31.36	17.49	506	33	15.33	310	236.5	0	206.7	190.7	0.09	0	-15.68	20	19.5	20.1
