# Supplementary material for: Effect of freeze‒thaw cycles on root–Soil composite mechanical properties and slope stability
Source: PLoS One. 2024 Apr 25;19(4):e0302409. doi: 10.1371/journal.pone.0302409 (PMC11045164; doi:10.1371/journal.pone.0302409)
Supplement: S1 File — (ZIP) [file pone.0302409.s001.zip › Original data/original data/三轴/50kpa/50kpa excel表格/(D4G0,50kpa)20211030BS05_uu_1.xlsx]

## Sheet: _20211030BS05_uu_1
ID	GCID	SpecimenID	TstMode	TimeMin	Squareroot	WeiYa	wytb	FanYa1	KongYa	CR	fytb	TiBian	ZhouXWeiYi	Q1dQ3	TargetWY	TargetFY1	TargetZYLC	TargetStrainSpd	TargetSYWD	TargetZTWD	E1	TuArea	Q11	Q31	Q11cQ31	HalfQ1pQ3	HalfQ1dQ3	Saturation	HalfQ11pQ31	Q1	K0	Ev	Er	sywd	ttwd	ztwd
1	20211030BS05	1	UU试验	0	0	48	0	6	0	0	0	5.5	0	5.8	37	0	0	1	1	1	0	12	0	0	0	0	0	0	0	0	0	0	0	20.5	19.6	20.7
2	20211030BS05	1	UU试验	0.05	0.22	48	0	-3	4	10.3	0	5.5	0	8.6	37	0	0	1	1	1	0	12	52.6	44	1.2	76.3	4.3	0	50.9	46.9	0.85	0	0	20.5	19.6	20.7
3	20211030BS05	1	UU试验	0.12	0.34	48	0	-3	4	15.4	0	5.5	0.06	12.8	37	0	0	1	1	1	0.08	12	56.8	44	1.29	78.4	6.4	0	52.3	48.3	0.79	0	-0.04	20.5	19.6	20.7
4	20211030BS05	1	UU试验	0.17	0.41	48	0	-3	5	17.1	0	5.5	0.1	14.3	37	0	0	1	1	1	0.13	12	57.3	43	1.33	79.15	7.15	0	52.8	47.8	0.77	0	-0.07	20.5	19.6	20.7
5	20211030BS05	1	UU试验	0.42	0.65	47	0	-3	5	35.9	0	5.5	0.39	29.9	37	0	0	1	1	1	0.49	12.06	71.9	42	1.71	85.45	14.95	0	57	52	0.61	0	-0.25	20.5	19.6	20.7
6	20211030BS05	1	UU试验	0.92	0.96	48	0	-3	6	118.1	0	7.3	0.94	97.9	37	0	0	1	1	1	1.18	12.12	139.9	42	3.33	120.95	48.95	0	80.6	74.6	0.33	0	-0.59	20.5	19.6	20.7
7	20211030BS05	1	UU试验	1.42	1.19	48	0	-3	7	164.2	0	7.3	1.49	135.5	37	0	0	1	1	1	1.86	12.25	176.5	41	4.3	139.75	67.75	0	93.2	86.2	0.26	0	-0.93	20.5	19.7	20.7
8	20211030BS05	1	UU试验	1.92	1.38	48	0	-3	7	204.5	0	9.1	2.04	166.9	37	0	0	1	1	1	2.55	12.31	207.9	41	5.07	155.45	83.45	0	103.6	96.6	0.22	0	-1.27	20.5	19.7	20.7
9	20211030BS05	1	UU试验	2.42	1.55	49	0	-3	8	244.7	0	9.1	2.61	198.8	37	0	0	1	1	1	3.26	12.43	239.8	41	5.85	172.9	99.4	0	115.3	107.3	0.2	0	-1.63	20.5	19.7	20.7
10	20211030BS05	1	UU试验	2.92	1.71	49	0	-3	9	284	0	9.1	3.18	228.5	37	0	0	1	1	1	3.98	12.5	268.5	40	6.71	187.75	114.25	0	125.2	116.2	0.18	0	-1.99	20.5	19.7	20.7
11	20211030BS05	1	UU试验	3.42	1.85	48	0	-3	9	318.2	0	9.1	3.76	254.6	37	0	0	1	1	1	4.7	12.62	293.6	39	7.53	199.3	127.3	0	132.9	123.9	0.16	0	-2.35	20.5	19.7	20.6
12	20211030BS05	1	UU试验	3.62	1.9	48	0	-3	9	331.1	0	10.9	3.99	262.4	37	0	0	1	1	1	4.99	12.62	301.4	39	7.73	203.2	131.2	0	135.5	126.5	0.15	0	-2.5	20.5	19.7	20.6
13	20211030BS05	1	UU试验	3.7	1.92	48	0	-3	10	334.5	0	10.9	4.06	265.1	37	0	0	1	1	1	5.08	12.62	303.1	38	7.98	204.55	132.55	0	136.4	126.4	0.15	0	-2.54	20.5	19.7	20.7
14	20211030BS05	1	UU试验	3.78	1.95	48	0	-3	10	340.5	0	10.9	4.18	269.8	37	0	0	1	1	1	5.22	12.69	307.8	38	8.1	206.9	134.9	0	137.9	127.9	0.15	0	-2.61	20.5	19.7	20.7
15	20211030BS05	1	UU试验	3.87	1.97	48	0	-3	10	344.7	0	10.9	4.25	271.6	37	0	0	1	1	1	5.31	12.69	309.6	38	8.15	207.8	135.8	0	138.5	128.5	0.15	0	-2.65	20.5	19.7	20.7
16	20211030BS05	1	UU试验	3.95	1.99	48	0	-3	10	349.9	0	10.9	4.36	275.7	37	0	0	1	1	1	5.45	12.69	313.7	38	8.26	209.85	137.85	0	139.9	129.9	0.15	0	-2.73	20.5	19.7	20.7
17	20211030BS05	1	UU试验	4.03	2.01	48	0	-3	9	354.2	0	10.9	4.43	279.1	37	0	0	1	1	1	5.54	12.69	318.1	39	8.16	211.55	139.55	0	141	132	0.15	0	-2.77	20.5	19.7	20.6
18	20211030BS05	1	UU试验	4.12	2.03	48	0	-3	10	360.1	0	10.9	4.54	283.8	37	0	0	1	1	1	5.68	12.75	321.8	38	8.47	213.9	141.9	0	142.6	132.6	0.14	0	-2.84	20.5	19.7	20.6
19	20211030BS05	1	UU试验	4.2	2.05	48	0	-3	10	364.4	0	10.9	4.62	285.8	37	0	0	1	1	1	5.78	12.75	323.8	38	8.52	214.9	142.9	0	143.3	133.3	0.14	0	-2.89	20.5	19.7	20.6
20	20211030BS05	1	UU试验	4.28	2.07	48	0	-3	10	368.7	0	10.9	4.73	289.2	37	0	0	1	1	1	5.91	12.75	327.2	38	8.61	216.6	144.6	0	144.4	134.4	0.14	0	-2.96	20.5	19.7	20.6
21	20211030BS05	1	UU试验	4.37	2.09	48	0	-3	10	372.1	0	10.9	4.8	291.8	37	0	0	1	1	1	6	12.75	329.8	38	8.68	217.9	145.9	0	145.3	135.3	0.14	0	-3	20.5	19.7	20.6
22	20211030BS05	1	UU试验	4.45	2.11	48	0	-3	10	376.4	0	10.9	4.91	295.2	37	0	0	1	1	1	6.14	12.81	333.2	38	8.77	219.6	147.6	0	146.4	136.4	0.14	0	-3.07	20.5	19.7	20.6
23	20211030BS05	1	UU试验	4.53	2.13	49	0	-3	10	379	0	10.9	4.97	295.9	37	0	0	1	1	1	6.21	12.81	334.9	39	8.59	221.45	147.95	0	147.6	137.6	0.14	0	-3.11	20.5	19.7	20.6
24	20211030BS05	1	UU试验	4.62	2.15	48	0	-3	10	384.1	0	10.9	5.08	299.8	37	0	0	1	1	1	6.35	12.81	337.8	38	8.89	221.9	149.9	0	147.9	137.9	0.14	0	-3.18	20.5	19.8	20.7
25	20211030BS05	1	UU试验	4.7	2.17	48	0	-3	10	387.5	0	10.9	5.15	302.5	37	0	0	1	1	1	6.44	12.81	340.5	38	8.96	223.25	151.25	0	148.8	138.8	0.14	0	-3.22	20.5	19.7	20.6
26	20211030BS05	1	UU试验	4.78	2.19	48	0	-3	10	390.1	0	10.9	5.25	304.5	37	0	0	1	1	1	6.56	12.81	342.5	38	9.01	224.25	152.25	0	149.5	139.5	0.14	0	-3.28	20.5	19.8	20.6
27	20211030BS05	1	UU试验	4.87	2.21	49	0	-3	10	392.6	0	10.9	5.32	306.5	37	0	0	1	1	1	6.65	12.88	345.5	39	8.86	226.75	153.25	0	151.2	141.2	0.14	0	-3.33	20.5	19.8	20.6
28	20211030BS05	1	UU试验	4.95	2.22	48	0	-3	10	396.1	0	10.9	5.42	307.5	37	0	0	1	1	1	6.78	12.88	345.5	38	9.09	225.75	153.75	0	150.5	140.5	0.14	0	-3.39	20.5	19.8	20.6
29	20211030BS05	1	UU试验	5.03	2.24	49	0	-3	10	398.6	0	10.9	5.5	309.5	37	0	0	1	1	1	6.88	12.88	348.5	39	8.94	228.25	154.75	0	152.2	142.2	0.14	0	-3.44	20.5	19.8	20.6
30	20211030BS05	1	UU试验	5.12	2.26	48	0	-3	10	402.9	0	10.9	5.6	312.8	37	0	0	1	1	1	7	12.88	350.8	38	9.23	228.4	156.4	0	152.3	142.3	0.13	0	-3.5	20.5	19.8	20.6
31	20211030BS05	1	UU试验	5.2	2.28	49	0	-3	10	405.5	0	10.9	5.67	314.8	37	0	0	1	1	1	7.09	12.94	353.8	39	9.07	230.9	157.4	0	153.9	143.9	0.13	0	-3.55	20.5	19.8	20.6
32	20211030BS05	1	UU试验	5.28	2.3	49	0	-3	11	409.8	0	10.9	5.78	316.7	37	0	0	1	1	1	7.23	12.94	354.7	38	9.33	231.85	158.35	0	154.6	143.6	0.13	0	-3.62	20.5	19.8	20.6
33	20211030BS05	1	UU试验	5.37	2.32	48	0	-3	10	411.5	0	10.9	5.85	318	37	0	0	1	1	1	7.31	12.94	356	38	9.37	231	159	0	154	144	0.13	0	-3.66	20.5	19.8	20.6
34	20211030BS05	1	UU试验	5.45	2.33	49	0	-3	11	415.7	0	10.9	5.96	321.3	37	0	0	1	1	1	7.45	12.94	359.3	38	9.46	234.15	160.65	0	156.1	145.1	0.13	0	-3.73	20.5	19.8	20.6
35	20211030BS05	1	UU试验	5.53	2.35	49	0	-3	10	417.5	0	10.9	6.03	322.6	37	0	0	1	1	1	7.54	13	361.6	39	9.27	234.8	161.3	0	156.5	146.5	0.13	0	-3.77	20.5	19.8	20.6
36	20211030BS05	1	UU试验	5.62	2.37	49	0	-3	10	421.7	0	10.9	6.13	324.4	37	0	0	1	1	1	7.66	13	363.4	39	9.32	235.7	162.2	0	157.1	147.1	0.13	0	-3.83	20.5	19.8	20.6
37	20211030BS05	1	UU试验	5.7	2.39	49	0	-3	10	424.3	0	10.9	6.2	326.4	37	0	0	1	1	1	7.75	13	365.4	39	9.37	236.7	163.2	0	157.8	147.8	0.13	0	-3.88	20.5	19.8	20.6
38	20211030BS05	1	UU试验	5.78	2.4	49	0	-3	10	427.7	0	10.9	6.3	329	37	0	0	1	1	1	7.88	13	368	39	9.44	238	164.5	0	158.7	148.7	0.13	0	-3.94	20.5	19.8	20.6
39	20211030BS05	1	UU试验	5.87	2.42	49	0	-3	11	430.3	0	10.9	6.37	331	37	0	0	1	1	1	7.96	13.07	369	38	9.71	239	165.5	0	159.3	148.3	0.13	0	-3.98	20.5	19.8	20.6
40	20211030BS05	1	UU试验	5.95	2.44	49	0	-3	11	433.7	0	10.9	6.47	331.8	37	0	0	1	1	1	8.09	13.07	369.8	38	9.73	239.4	165.9	0	159.6	148.6	0.13	0	-4.05	20.5	19.8	20.6
41	20211030BS05	1	UU试验	6.03	2.46	49	0	-3	11	435.4	0	10.9	6.54	333.1	37	0	0	1	1	1	8.18	13.07	371.1	38	9.77	240.05	166.55	0	160	149	0.13	0	-4.09	20.5	19.8	20.6
42	20211030BS05	1	UU试验	6.12	2.47	49	0	-3	11	439.7	0	10.9	6.64	336.4	37	0	0	1	1	1	8.3	13.07	374.4	38	9.85	241.7	168.2	0	161.1	150.1	0.13	0	-4.15	20.5	19.8	20.6
43	20211030BS05	1	UU试验	6.2	2.49	49	0	-3	11	441.4	0	10.9	6.71	337.7	37	0	0	1	1	1	8.39	13.13	375.7	38	9.89	242.35	168.85	0	161.6	150.6	0.13	0	-4.2	20.4	19.8	20.6
44	20211030BS05	1	UU试验	6.28	2.51	49	0	-3	11	444	0	10.9	6.81	338.2	37	0	0	1	1	1	8.51	13.13	376.2	38	9.9	242.6	169.1	0	161.7	150.7	0.13	0	-4.26	20.4	19.8	20.6
45	20211030BS05	1	UU试验	6.37	2.52	49	0	-3	11	446.5	0	10.9	6.88	340.1	37	0	0	1	1	1	8.6	13.13	378.1	38	9.95	243.55	170.05	0	162.4	151.4	0.13	0	-4.3	20.5	19.8	20.6
46	20211030BS05	1	UU试验	6.45	2.54	49	0	-3	11	450.8	0	10.9	6.98	343.3	37	0	0	1	1	1	8.73	13.13	381.3	38	10.03	245.15	171.65	0	163.4	152.4	0.12	0	-4.37	20.4	19.8	20.6
47	20211030BS05	1	UU试验	6.53	2.56	49	0	-3	11	452.5	0	10.9	7.06	344.6	37	0	0	1	1	1	8.82	13.13	382.6	38	10.07	245.8	172.3	0	163.9	152.9	0.12	0	-4.41	20.5	19.8	20.6
48	20211030BS05	1	UU试验	6.62	2.57	49	0	-3	11	455.9	0	10.9	7.16	347.2	37	0	0	1	1	1	8.95	13.2	385.2	38	10.14	247.1	173.6	0	164.7	153.7	0.12	0	-4.47	20.5	19.8	20.6
49	20211030BS05	1	UU试验	6.7	2.59	49	0	-3	10	458.5	0	10.9	7.23	347.3	37	0	0	1	1	1	9.04	13.2	386.3	39	9.91	247.15	173.65	0	164.8	154.8	0.12	0	-4.52	20.4	19.8	20.6
50	20211030BS05	1	UU试验	6.78	2.6	49	0	-3	11	461.1	0	10.9	7.34	349.3	37	0	0	1	1	1	9.18	13.2	387.3	38	10.19	248.15	174.65	0	165.4	154.4	0.12	0	-4.59	20.4	19.8	20.6
51	20211030BS05	1	UU试验	6.87	2.62	49	0	-3	11	462.8	0	10.9	7.41	350.6	37	0	0	1	1	1	9.26	13.2	388.6	38	10.23	248.8	175.3	0	165.9	154.9	0.12	0	-4.63	20.4	19.8	20.6
52	20211030BS05	1	UU试验	6.95	2.64	49	0	-3	11	465.4	0	10.9	7.52	352.6	37	0	0	1	1	1	9.4	13.26	390.6	38	10.28	249.8	176.3	0	166.5	155.5	0.12	0	-4.7	20.4	19.8	20.6
53	20211030BS05	1	UU试验	7.03	2.65	49	0	-3	11	467.9	0	10.9	7.59	352.9	37	0	0	1	1	1	9.49	13.26	390.9	38	10.29	249.95	176.45	0	166.6	155.6	0.12	0	-4.75	20.4	19.8	20.6
54	20211030BS05	1	UU试验	7.12	2.67	49	0	-3	11	469.6	0	10.9	7.7	354.1	37	0	0	1	1	1	9.63	13.26	392.1	38	10.32	250.55	177.05	0	167	156	0.12	0	-4.82	20.4	19.8	20.6
55	20211030BS05	1	UU试验	7.2	2.68	49	0	-3	11	471.3	0	10.9	7.78	355.4	37	0	0	1	1	1	9.73	13.32	393.4	38	10.35	251.2	177.7	0	167.5	156.5	0.12	0	-4.87	20.4	19.8	20.6
56	20211030BS05	1	UU试验	7.28	2.7	49	0	-3	11	474.8	0	12.8	7.89	356.5	37	0	0	1	1	1	9.86	13.32	394.5	38	10.38	251.75	178.25	0	167.8	156.8	0.12	0	-4.93	20.5	19.8	20.6
57	20211030BS05	1	UU试验	7.37	2.71	49	0	-3	11	475.6	0	10.9	7.96	357.1	37	0	0	1	1	1	9.95	13.32	395.1	38	10.4	252.05	178.55	0	168	157	0.12	0	-4.97	20.4	19.8	20.6
58	20211030BS05	1	UU试验	7.45	2.73	49	0	-3	11	478.2	0	10.9	8.07	359	37	0	0	1	1	1	10.09	13.32	397	38	10.45	253	179.5	0	168.7	157.7	0.12	0	-5.05	20.4	19.8	20.6
59	20211030BS05	1	UU试验	7.53	2.74	49	0	-3	11	480.8	0	10.9	8.14	361	37	0	0	1	1	1	10.18	13.39	399	38	10.5	254	180.5	0	169.3	158.3	0.12	0	-5.09	20.4	19.8	20.6
60	20211030BS05	1	UU试验	7.62	2.76	49	0	-3	11	483.3	0	12.8	8.25	360.9	37	0	0	1	1	1	10.31	13.39	398.9	38	10.5	253.95	180.45	0	169.3	158.3	0.12	0	-5.16	20.5	19.8	20.6
61	20211030BS05	1	UU试验	7.7	2.77	49	0	-3	11	484.2	0	12.8	8.32	361.6	37	0	0	1	1	1	10.4	13.39	399.6	38	10.52	254.3	180.8	0	169.5	158.5	0.12	0	-5.2	20.5	19.8	20.6
62	20211030BS05	1	UU试验	7.78	2.79	49	0	-3	11	486.7	0	10.9	8.43	363.5	37	0	0	1	1	1	10.54	13.39	401.5	38	10.57	255.25	181.75	0	170.2	159.2	0.12	0	-5.27	20.4	19.8	20.6
63	20211030BS05	1	UU试验	7.87	2.8	49	0	-3	11	489.3	0	12.8	8.5	365.4	37	0	0	1	1	1	10.63	13.45	403.4	38	10.62	256.2	182.7	0	170.8	159.8	0.12	0	-5.32	20.5	19.8	20.6
64	20211030BS05	1	UU试验	7.95	2.82	49	0	-3	11	491.9	0	12.8	8.62	365.7	37	0	0	1	1	1	10.78	13.45	403.7	38	10.62	256.35	182.85	0	170.9	159.9	0.12	0	-5.39	20.5	19.8	20.6
65	20211030BS05	1	UU试验	8.03	2.83	49	0	-3	11	494.4	0	12.8	8.69	367.6	37	0	0	1	1	1	10.86	13.45	405.6	38	10.67	257.3	183.8	0	171.5	160.5	0.12	0	-5.43	20.5	19.8	20.6
66	20211030BS05	1	UU试验	8.12	2.85	49	0	-3	11	496.2	0	12.8	8.8	368.9	37	0	0	1	1	1	11	13.45	406.9	38	10.71	257.95	184.45	0	172	161	0.12	0	-5.5	20.5	19.8	20.6
67	20211030BS05	1	UU试验	8.2	2.86	49	0	-3	11	497.9	0	12.8	8.88	370.2	37	0	0	1	1	1	11.1	13.52	408.2	38	10.74	258.6	185.1	0	172.4	161.4	0.12	0	-5.55	20.4	19.8	20.6
68	20211030BS05	1	UU试验	8.28	2.88	49	0	-3	11	499.6	0	12.8	8.98	369.5	37	0	0	1	1	1	11.23	13.52	407.5	38	10.72	258.25	184.75	0	172.2	161.2	0.12	0	-5.62	20.4	19.8	20.6
69	20211030BS05	1	UU试验	8.37	2.89	49	0	-3	11	500.4	0	12.8	9.06	370.1	37	0	0	1	1	1	11.32	13.52	408.1	38	10.74	258.55	185.05	0	172.4	161.4	0.12	0	-5.66	20.5	19.8	20.6
70	20211030BS05	1	UU试验	8.45	2.91	49	0	-3	11	503	0	12.8	9.17	372	37	0	0	1	1	1	11.46	13.58	410	38	10.79	259.5	186	0	173	162	0.12	0	-5.73	20.4	19.8	20.6
71	20211030BS05	1	UU试验	8.53	2.92	49	0	-3	11	504.7	0	12.8	9.24	371.6	37	0	0	1	1	1	11.55	13.58	409.6	38	10.78	259.3	185.8	0	172.9	161.9	0.12	0	-5.78	20.4	19.8	20.6
72	20211030BS05	1	UU试验	8.62	2.94	49	0	-3	11	506.4	0	12.8	9.35	372.9	37	0	0	1	1	1	11.69	13.58	410.9	38	10.81	259.95	186.45	0	173.3	162.3	0.12	0	-5.85	20.4	19.8	20.6
73	20211030BS05	1	UU试验	8.7	2.95	49	0	-3	11	508.1	0	12.8	9.42	374.2	37	0	0	1	1	1	11.78	13.58	412.2	38	10.85	260.6	187.1	0	173.7	162.7	0.12	0	-5.89	20.4	19.8	20.6
74	20211030BS05	1	UU试验	8.78	2.96	49	0	-3	11	509.8	0	12.8	9.53	375.4	37	0	0	1	1	1	11.91	13.65	413.4	38	10.88	261.2	187.7	0	174.1	163.1	0.12	0	-5.96	20.4	19.8	20.6
75	20211030BS05	1	UU试验	8.87	2.98	49	0	-3	11	510.7	0	12.8	9.6	374.1	37	0	0	1	1	1	12	13.65	412.1	38	10.84	260.55	187.05	0	173.7	162.7	0.12	0	-6	20.4	19.8	20.6
76	20211030BS05	1	UU试验	8.95	2.99	49	0	-3	11	511.6	0	12.8	9.71	374.8	37	0	0	1	1	1	12.14	13.65	412.8	38	10.86	260.9	187.4	0	173.9	162.9	0.12	0	-6.07	20.4	19.8	20.6
77	20211030BS05	1	UU试验	9.03	3.01	49	0	-3	11	513.3	0	12.8	9.77	376	37	0	0	1	1	1	12.21	13.65	414	38	10.89	261.5	188	0	174.3	163.3	0.12	0	-6.11	20.4	19.8	20.6
78	20211030BS05	1	UU试验	9.12	3.02	49	0	-3	11	515	0	12.8	9.89	377.3	37	0	0	1	1	1	12.36	13.72	415.3	38	10.93	262.15	188.65	0	174.8	163.8	0.11	0	-6.18	20.4	19.8	20.6
79	20211030BS05	1	UU试验	9.2	3.03	49	0	-3	12	515.8	0	12.8	9.95	375.9	37	0	0	1	1	1	12.44	13.72	412.9	37	11.16	261.45	187.95	0	174.3	162.3	0.12	0	-6.22	20.4	19.8	20.6
80	20211030BS05	1	UU试验	9.28	3.05	49	0	-3	11	516.7	0	12.8	10.05	376.6	37	0	0	1	1	1	12.56	13.72	414.6	38	10.91	261.8	188.3	0	174.5	163.5	0.12	0	-6.28	20.4	19.8	20.6
81	20211030BS05	1	UU试验	9.37	3.06	49	0	-3	11	517.5	0	12.8	10.12	377.2	37	0	0	1	1	1	12.65	13.72	415.2	38	10.93	262.1	188.6	0	174.7	163.7	0.11	0	-6.33	20.4	19.8	20.6
82	20211030BS05	1	UU试验	9.45	3.07	49	0	-3	12	518.4	0	12.8	10.22	377.8	37	0	0	1	1	1	12.78	13.78	414.8	37	11.21	262.4	188.9	0	174.9	162.9	0.11	0	-6.39	20.4	19.8	20.6
83	20211030BS05	1	UU试验	9.53	3.09	49	0	-3	11	519.3	0	12.8	10.29	376.9	37	0	0	1	1	1	12.86	13.78	414.9	38	10.92	261.95	188.45	0	174.6	163.6	0.12	0	-6.43	20.4	19.8	20.6
84	20211030BS05	1	UU试验	9.62	3.1	49	0	-3	11	521	0	12.8	10.39	378.1	37	0	0	1	1	1	12.99	13.78	416.1	38	10.95	262.55	189.05	0	175	164	0.11	0	-6.5	20.4	19.8	20.6
85	20211030BS05	1	UU试验	9.7	3.11	49	0	-3	11	521.8	0	12.8	10.46	378.7	37	0	0	1	1	1	13.08	13.78	416.7	38	10.97	262.85	189.35	0	175.2	164.2	0.11	0	-6.54	20.4	19.8	20.6
86	20211030BS05	1	UU试验	9.78	3.13	49	0	-3	11	522.7	0	12.8	10.57	379.3	37	0	0	1	1	1	13.21	13.85	417.3	38	10.98	263.15	189.65	0	175.4	164.4	0.11	0	-6.61	20.4	19.8	20.6
87	20211030BS05	1	UU试验	9.87	3.14	50	0	-3	12	523.5	0	12.8	10.64	378	37	0	0	1	1	1	13.3	13.85	416	38	10.95	264	189	0	176	164	0.12	0	-6.65	20.4	19.8	20.6
88	20211030BS05	1	UU试验	9.95	3.15	49	0	-3	11	526.1	0	12.8	10.74	379.9	37	0	0	1	1	1	13.43	13.85	417.9	38	11	263.45	189.95	0	175.6	164.6	0.11	0	-6.72	20.4	19.8	20.6
89	20211030BS05	1	UU试验	10.03	3.17	50	0	-3	12	527	0	12.8	10.81	380.5	37	0	0	1	1	1	13.51	13.85	418.5	38	11.01	265.25	190.25	0	176.8	164.8	0.12	0	-6.76	20.4	19.8	20.6
90	20211030BS05	1	UU试验	10.12	3.18	49	0	-3	12	527	0	12.8	10.91	380.5	37	0	0	1	1	1	13.64	13.91	417.5	37	11.28	263.75	190.25	0	175.8	163.8	0.11	0	-6.82	20.4	19.8	20.6
91	20211030BS05	1	UU试验	10.2	3.19	49	0	-3	12	528.7	0	12.8	10.98	380.1	37	0	0	1	1	1	13.73	13.91	417.1	37	11.27	263.55	190.05	0	175.7	163.7	0.11	0	-6.87	20.4	19.8	20.6
92	20211030BS05	1	UU试验	10.28	3.21	49	0	-3	12	530.4	0	12.8	11.08	381.3	37	0	0	1	1	1	13.85	13.91	418.3	37	11.31	264.15	190.65	0	176.1	164.1	0.11	0	-6.93	20.4	19.8	20.6
93	20211030BS05	1	UU试验	10.37	3.22	49	0	-3	12	531.2	0	12.8	11.15	381.9	37	0	0	1	1	1	13.94	13.91	418.9	37	11.32	264.45	190.95	0	176.3	164.3	0.11	0	-6.97	20.4	19.8	20.6
94	20211030BS05	1	UU试验	10.45	3.23	49	0	-3	12	532.9	0	12.8	11.25	383.1	37	0	0	1	1	1	14.06	13.98	420.1	37	11.35	265.05	191.55	0	176.7	164.7	0.11	0	-7.03	20.4	19.8	20.6
95	20211030BS05	1	UU试验	10.53	3.25	49	0	-3	12	534.7	0	12.8	11.32	382.5	37	0	0	1	1	1	14.15	13.98	419.5	37	11.34	264.75	191.25	0	176.5	164.5	0.11	0	-7.08	20.4	19.8	20.6
96	20211030BS05	1	UU试验	10.62	3.26	49	0	-3	13	536.4	0	12.8	11.42	383.7	37	0	0	1	1	1	14.28	13.98	419.7	36	11.66	265.35	191.85	0	176.9	163.9	0.11	0	-7.14	20.4	19.8	20.6
97	20211030BS05	1	UU试验	10.7	3.27	49	0	-3	13	537.2	0	12.8	11.49	384.3	37	0	0	1	1	1	14.36	14.05	420.3	36	11.68	265.65	192.15	0	177.1	164.1	0.11	0	-7.18	20.4	19.8	20.6
98	20211030BS05	1	UU试验	10.78	3.28	49	0	-3	13	538.1	0	12.8	11.59	383	37	0	0	1	1	1	14.49	14.05	419	36	11.64	265	191.5	0	176.7	163.7	0.11	0	-7.25	20.4	19.8	20.6
99	20211030BS05	1	UU试验	10.87	3.3	49	0	-3	13	538.1	0	12.8	11.66	383	37	0	0	1	1	1	14.58	14.05	419	36	11.64	265	191.5	0	176.7	163.7	0.11	0	-7.29	20.4	19.8	20.6
100	20211030BS05	1	UU试验	10.95	3.31	49	0	-3	13	539.8	0	14.6	11.75	384.2	37	0	0	1	1	1	14.69	14.05	420.2	36	11.67	265.6	192.1	0	177.1	164.1	0.11	0	-7.35	20.4	19.8	20.6
101	20211030BS05	1	UU试验	11.03	3.32	49	0	-3	13	541.5	0	14.6	11.82	385.4	37	0	0	1	1	1	14.78	14.11	421.4	36	11.71	266.2	192.7	0	177.5	164.5	0.11	0	-7.39	20.4	19.8	20.6
102	20211030BS05	1	UU试验	11.12	3.33	49	0	-3	14	542.3	0	14.6	11.92	384.3	37	0	0	1	1	1	14.9	14.11	419.3	35	11.98	265.65	192.15	0	177.1	163.1	0.11	0	-7.45	20.4	19.8	20.6
103	20211030BS05	1	UU试验	11.2	3.35	49	0	-3	14	542.3	0	14.6	11.99	384.3	37	0	0	1	1	1	14.99	14.11	419.3	35	11.98	265.65	192.15	0	177.1	163.1	0.11	0	-7.5	20.4	19.9	20.6
104	20211030BS05	1	UU试验	11.28	3.36	49	0	-3	14	544.9	0	14.6	12.1	386.2	37	0	0	1	1	1	15.13	14.11	421.2	35	12.03	266.6	193.1	0	177.7	163.7	0.11	0	-7.57	20.4	19.8	20.6
105	20211030BS05	1	UU试验	11.37	3.37	49	0	-3	14	546.6	0	14.6	12.16	387.4	37	0	0	1	1	1	15.2	14.18	422.4	35	12.07	267.2	193.7	0	178.1	164.1	0.11	0	-7.6	20.4	19.8	20.6
106	20211030BS05	1	UU试验	11.45	3.38	49	0	-3	14	548.3	0	14.6	12.26	386.7	37	0	0	1	1	1	15.33	14.18	421.7	35	12.05	266.85	193.35	0	177.9	163.9	0.11	0	-7.67	20.4	19.9	20.6
107	20211030BS05	1	UU试验	11.53	3.4	49	0	-3	14	550.9	0	14.6	12.33	388.5	37	0	0	1	1	1	15.41	14.18	423.5	35	12.1	267.75	194.25	0	178.5	164.5	0.11	0	-7.71	20.4	19.8	20.6
108	20211030BS05	1	UU试验	11.62	3.41	49	0	-3	14	552.6	0	14.6	12.44	389.7	37	0	0	1	1	1	15.55	14.18	424.7	35	12.13	268.35	194.85	0	178.9	164.9	0.11	0	-7.78	20.4	19.8	20.6
109	20211030BS05	1	UU试验	11.7	3.42	49	0	-3	14	553.5	0	14.6	12.51	390.3	37	0	0	1	1	1	15.64	14.25	425.3	35	12.15	268.65	195.15	0	179.1	165.1	0.11	0	-7.82	20.4	19.8	20.6
110	20211030BS05	1	UU试验	11.78	3.43	50	0	-3	15	554.3	0	14.6	12.62	389	37	0	0	1	1	1	15.78	14.25	424	35	12.11	269.5	194.5	0	179.7	164.7	0.11	0	-7.89	20.4	19.8	20.6
111	20211030BS05	1	UU试验	11.87	3.44	50	0	-3	15	555.2	0	14.6	12.7	389.6	37	0	0	1	1	1	15.88	14.25	424.6	35	12.13	269.8	194.8	0	179.9	164.9	0.11	0	-7.94	20.4	19.9	20.6
112	20211030BS05	1	UU试验	11.95	3.46	50	0	-3	15	556	0	14.6	12.81	390.2	37	0	0	1	1	1	16.01	14.31	425.2	35	12.15	270.1	195.1	0	180.1	165.1	0.11	0	-8.01	20.4	19.8	20.6
113	20211030BS05	1	UU试验	12.03	3.47	49	0	-3	15	555.2	0	14.6	12.87	388	37	0	0	1	1	1	16.09	14.31	422	34	12.41	267.5	194	0	178.3	163.3	0.11	0	-8.05	20.4	19.9	20.6
114	20211030BS05	1	UU试验	12.12	3.48	50	0	-3	15	557.7	0	16.4	12.98	389.7	37	0	0	1	1	1	16.23	14.31	424.7	35	12.13	269.85	194.85	0	179.9	164.9	0.11	0	-8.12	20.4	19.9	20.6
115	20211030BS05	1	UU试验	12.2	3.49	50	0	-3	15	558.6	0	16.4	13.06	390.4	37	0	0	1	1	1	16.33	14.31	425.4	35	12.15	270.2	195.2	0	180.1	165.1	0.11	0	-8.16	20.4	19.9	20.6
116	20211030BS05	1	UU试验	12.28	3.5	49	0	-3	15	559.5	0	16.4	13.16	391	37	0	0	1	1	1	16.45	14.38	425	34	12.5	269	195.5	0	179.3	164.3	0.11	0	-8.23	20.4	19.9	20.6
117	20211030BS05	1	UU试验	12.37	3.52	49	0	-3	15	559.5	0	16.4	13.23	389.1	37	0	0	1	1	1	16.54	14.38	423.1	34	12.44	268.05	194.55	0	178.7	163.7	0.11	0	-8.27	20.4	19.9	20.6
118	20211030BS05	1	UU试验	12.45	3.53	49	0	-3	15	561.2	0	16.4	13.34	390.3	37	0	0	1	1	1	16.68	14.38	424.3	34	12.48	268.65	195.15	0	179.1	164.1	0.11	0	-8.34	20.4	19.9	20.6
119	20211030BS05	1	UU试验	12.53	3.54	49	0	-3	15	561.2	0	16.4	13.41	390.3	37	0	0	1	1	1	16.76	14.45	424.3	34	12.48	268.65	195.15	0	179.1	164.1	0.11	0	-8.38	20.4	19.9	20.6
120	20211030BS05	1	UU试验	12.62	3.55	50	0	-3	16	562.9	0	16.4	13.52	389.6	37	0	0	1	1	1	16.9	14.45	423.6	34	12.46	269.8	194.8	0	179.9	163.9	0.11	0	-8.45	20.4	19.9	20.6
121	20211030BS05	1	UU试验	12.7	3.56	50	0	-3	16	564.6	0	16.4	13.59	390.7	37	0	0	1	1	1	16.99	14.45	424.7	34	12.49	270.35	195.35	0	180.2	164.2	0.11	0	-8.49	20.4	19.9	20.6
122	20211030BS05	1	UU试验	12.78	3.58	50	0	-3	16	566.3	0	16.4	13.7	391.9	37	0	0	1	1	1	17.13	14.51	425.9	34	12.53	270.95	195.95	0	180.6	164.6	0.11	0	-8.57	20.4	19.9	20.6
123	20211030BS05	1	UU试验	12.87	3.59	50	0	-3	16	567.2	0	16.4	13.78	390.9	37	0	0	1	1	1	17.23	14.51	424.9	34	12.5	270.45	195.45	0	180.3	164.3	0.11	0	-8.62	20.4	19.9	20.6
124	20211030BS05	1	UU试验	12.95	3.6	49	0	-3	16	568	0	16.4	13.88	391.5	37	0	0	1	1	1	17.35	14.51	424.5	33	12.86	269.25	195.75	0	179.5	163.5	0.11	0	-8.68	20.4	19.9	20.6
125	20211030BS05	1	UU试验	13.03	3.61	49	0	-3	16	568.9	0	16.4	13.96	392.1	37	0	0	1	1	1	17.45	14.51	425.1	33	12.88	269.55	196.05	0	179.7	163.7	0.11	0	-8.73	20.5	19.9	20.6
126	20211030BS05	1	UU试验	13.12	3.62	49	0	-3	16	570.6	0	16.4	14.07	393.2	37	0	0	1	1	1	17.59	14.58	426.2	33	12.92	270.1	196.6	0	180.1	164.1	0.11	0	-8.8	20.5	19.9	20.6
127	20211030BS05	1	UU试验	13.2	3.63	49	0	-3	16	570.6	0	16.4	14.14	391.4	37	0	0	1	1	1	17.68	14.58	424.4	33	12.86	269.2	195.7	0	179.5	163.5	0.11	0	-8.84	20.5	19.9	20.6
128	20211030BS05	1	UU试验	13.28	3.64	49	0	-3	16	572.3	0	16.4	14.25	392.5	37	0	0	1	1	1	17.81	14.58	425.5	33	12.89	269.75	196.25	0	179.8	163.8	0.11	0	-8.91	20.5	19.9	20.7
129	20211030BS05	1	UU试验	13.37	3.66	50	0	-3	17	573.1	0	16.4	14.32	393.1	37	0	0	1	1	1	17.9	14.65	426.1	33	12.91	271.55	196.55	0	181	164	0.11	0	-8.95	20.5	20	20.6
130	20211030BS05	1	UU试验	13.45	3.67	50	0	-3	16	574.9	0	18.2	14.43	392.4	37	0	0	1	1	1	18.04	14.65	426.4	34	12.54	271.2	196.2	0	180.8	164.8	0.11	0	-9.02	20.5	19.9	20.6
131	20211030BS05	1	UU试验	13.53	3.68	50	0	-3	17	574.9	0	18.2	14.49	392.4	37	0	0	1	1	1	18.11	14.65	425.4	33	12.89	271.2	196.2	0	180.8	163.8	0.11	0	-9.06	20.5	20	20.6
132	20211030BS05	1	UU试验	13.62	3.69	50	0	-3	17	575.7	0	18.2	14.6	393	37	0	0	1	1	1	18.25	14.65	426	33	12.91	271.5	196.5	0	181	164	0.11	0	-9.13	20.5	19.9	20.6
133	20211030BS05	1	UU试验	13.7	3.7	50	0	-3	17	576.6	0	18.2	14.67	393.6	37	0	0	1	1	1	18.34	14.72	426.6	33	12.93	271.8	196.8	0	181.2	164.2	0.11	0	-9.17	20.5	19.9	20.7
134	20211030BS05	1	UU试验	13.78	3.71	49	0	-3	17	577.4	0	18.2	14.78	392.3	37	0	0	1	1	1	18.48	14.72	424.3	32	13.26	269.65	196.15	0	179.8	162.8	0.11	0	-9.24	20.5	19.9	20.6
135	20211030BS05	1	UU试验	13.87	3.72	49	0	-3	17	578.3	0	18.2	14.85	392.9	37	0	0	1	1	1	18.56	14.72	424.9	32	13.28	269.95	196.45	0	180	163	0.11	0	-9.28	20.4	19.9	20.6
136	20211030BS05	1	UU试验	13.95	3.73	49	0	-3	17	580	0	18.2	14.95	394	37	0	0	1	1	1	18.69	14.79	426	32	13.31	270.5	197	0	180.3	163.3	0.11	0	-9.35	20.4	19.9	20.6
137	20211030BS05	1	UU试验	14.03	3.75	50	0	-3	17	580.8	0	18.2	15.02	392.7	37	0	0	1	1	1	18.78	14.79	425.7	33	12.9	271.35	196.35	0	180.9	163.9	0.11	0	-9.39	20.4	19.9	20.6
138	20211030BS05	1	UU试验	14.12	3.76	50	0	-3	17	582.6	0	18.2	15.12	393.9	37	0	0	1	1	1	18.9	14.79	426.9	33	12.94	271.95	196.95	0	181.3	164.3	0.11	0	-9.45	20.4	19.9	20.6
139	20211030BS05	1	UU试验	14.2	3.77	50	0	-3	17	583.4	0	18.2	15.19	394.5	37	0	0	1	1	1	18.99	14.79	427.5	33	12.95	272.25	197.25	0	181.5	164.5	0.11	0	-9.49	20.4	19.9	20.6
140	20211030BS05	1	UU试验	14.28	3.78	50	0	-3	18	583.4	0	18.2	15.29	394.5	37	0	0	1	1	1	19.11	14.85	426.5	32	13.33	272.25	197.25	0	181.5	163.5	0.11	0	-9.56	20.4	19.9	20.6
141	20211030BS05	1	UU试验	14.37	3.79	49	0	-3	17	581.7	0	18.2	15.36	391.7	37	0	0	1	1	1	19.2	14.85	423.7	32	13.24	269.35	195.85	0	179.6	162.6	0.11	0	-9.6	20.4	19.9	20.6
142	20211030BS05	1	UU试验	14.45	3.8	50	0	-3	18	583.4	0	18.2	15.46	392.9	37	0	0	1	1	1	19.33	14.85	424.9	32	13.28	271.45	196.45	0	181	163	0.11	0	-9.66	20.4	19.9	20.6
143	20211030BS05	1	UU试验	14.53	3.81	50	0	-3	18	585.1	0	18.2	15.53	394	37	0	0	1	1	1	19.41	14.92	426	32	13.31	272	197	0	181.3	163.3	0.11	0	-9.71	20.4	19.9	20.6
144	20211030BS05	1	UU试验	14.62	3.82	50	0	-3	18	586	0	18.2	15.63	392.8	37	0	0	1	1	1	19.54	14.92	424.8	32	13.28	271.4	196.4	0	180.9	162.9	0.11	0	-9.77	20.4	19.9	20.6
145	20211030BS05	1	UU试验	14.7	3.83	50	0	-3	18	586.8	0	18.2	15.7	393.3	37	0	0	1	1	1	19.63	14.92	425.3	32	13.29	271.65	196.65	0	181.1	163.1	0.11	0	-9.82	20.4	19.9	20.6
146	20211030BS05	1	UU试验	14.78	3.84	50	0	-3	18	587.7	0	18.2	15.8	393.9	37	0	0	1	1	1	19.75	14.92	425.9	32	13.31	271.95	196.95	0	181.3	163.3	0.11	0	-9.88	20.4	19.9	20.6
147	20211030BS05	1	UU试验	14.87	3.86	49	0	-3	18	587.7	0	18.2	15.87	393.9	37	0	0	1	1	1	19.84	14.99	424.9	31	13.71	270.45	196.95	0	180.3	162.3	0.11	0	-9.92	20.4	19.9	20.6
148	20211030BS05	1	UU试验	14.95	3.87	49	0	-3	18	588.5	0	18.2	15.98	392.6	37	0	0	1	1	1	19.98	14.99	423.6	31	13.66	269.8	196.3	0	179.9	161.9	0.11	0	-9.99	20.4	19.9	20.6
149	20211030BS05	1	UU试验	15.03	3.88	49	0	-3	18	589.4	0	18.2	16.04	393.2	37	0	0	1	1	1	20.05	14.99	424.2	31	13.68	270.1	196.6	0	180.1	162.1	0.11	0	-10.03	20.4	19.9	20.5
150	20211030BS05	1	UU试验	15.12	3.89	50	0	-3	19	591.1	0	18.2	16.15	394.3	37	0	0	1	1	1	20.19	15.06	425.3	31	13.72	272.15	197.15	0	181.4	162.4	0.11	0	-10.1	20.4	19.9	20.6
151	20211030BS05	1	UU试验	15.2	3.9	49	0	-3	18	592	0	18.2	16.21	393.1	37	0	0	1	1	1	20.26	15.06	424.1	31	13.68	270.05	196.55	0	180	162	0.11	0	-10.13	20.4	19.9	20.5
152	20211030BS05	1	UU试验	15.28	3.91	49	0	-3	18	591.1	0	18.2	16.32	392.5	37	0	0	1	1	1	20.4	15.06	423.5	31	13.66	269.75	196.25	0	179.8	161.8	0.11	0	-10.2	20.4	19.9	20.5
153	20211030BS05	1	UU试验	15.37	3.92	50	0	-3	19	592.8	0	20.1	16.38	393.6	37	0	0	1	1	1	20.48	15.06	424.6	31	13.7	271.8	196.8	0	181.2	162.2	0.11	0	-10.24	20.4	19.9	20.6
154	20211030BS05	1	UU试验	15.45	3.93	50	0	-3	19	592.8	0	20.1	16.49	393.6	37	0	0	1	1	1	20.61	15.13	424.6	31	13.7	271.8	196.8	0	181.2	162.2	0.11	0	-10.31	20.4	19.9	20.6
155	20211030BS05	1	UU试验	15.53	3.94	50	0	-3	19	593.7	0	20.1	16.55	392.4	37	0	0	1	1	1	20.69	15.13	423.4	31	13.66	271.2	196.2	0	180.8	161.8	0.11	0	-10.35	20.4	19.9	20.6
156	20211030BS05	1	UU试验	15.62	3.95	50	0	-3	19	594.5	0	20.1	16.65	392.9	37	0	0	1	1	1	20.81	15.13	423.9	31	13.67	271.45	196.45	0	181	162	0.11	0	-10.41	20.4	19.9	20.6
157	20211030BS05	1	UU试验	15.7	3.96	49	0	-3	19	593.7	0	20.1	16.72	392.4	37	0	0	1	1	1	20.9	15.2	422.4	30	14.08	269.7	196.2	0	179.8	160.8	0.11	0	-10.45	20.4	19.9	20.5
158	20211030BS05	1	UU试验	15.78	3.97	49	0	-3	19	592.8	0	20.1	16.82	390	37	0	0	1	1	1	21.03	15.2	420	30	14	268.5	195	0	179	160	0.11	0	-10.52	20.4	19.9	20.6
159	20211030BS05	1	UU试验	15.87	3.98	49	0	-3	19	594.5	0	20.1	16.89	391.1	37	0	0	1	1	1	21.11	15.2	421.1	30	14.04	269.05	195.55	0	179.4	160.4	0.11	0	-10.56	20.4	19.9	20.5
160	20211030BS05	1	UU试验	15.95	3.99	49	0	-3	19	595.4	0	20.1	16.99	391.7	37	0	0	1	1	1	21.24	15.27	421.7	30	14.06	269.35	195.85	0	179.6	160.6	0.11	0	-10.62	20.4	19.9	20.5
161	20211030BS05	1	UU试验	16.03	4	50	0	-3	19	595.4	0	20.1	17.05	389.9	37	0	0	1	1	1	21.31	15.27	420.9	31	13.58	269.95	194.95	0	180	161	0.11	0	-10.66	20.4	19.9	20.6
162	20211030BS05	1	UU试验	16.12	4.01	50	0	-3	19	597.1	0	20.1	17.16	391	37	0	0	1	1	1	21.45	15.27	422	31	13.61	270.5	195.5	0	180.3	161.3	0.11	0	-10.73	20.4	19.9	20.5
163	20211030BS05	1	UU试验	16.2	4.02	50	0	-3	19	597.1	0	20.1	17.23	391	37	0	0	1	1	1	21.54	15.27	422	31	13.61	270.5	195.5	0	180.3	161.3	0.11	0	-10.77	20.4	19.9	20.6
164	20211030BS05	1	UU试验	16.28	4.04	50	0	-3	20	598.8	0	20.1	17.33	392.1	37	0	0	1	1	1	21.66	15.34	422.1	30	14.07	271.05	196.05	0	180.7	160.7	0.11	0	-10.83	20.4	19.9	20.6
165	20211030BS05	1	UU试验	16.37	4.05	50	0	-3	19	599.7	0	20.1	17.41	390.9	37	0	0	1	1	1	21.76	15.34	421.9	31	13.61	270.45	195.45	0	180.3	161.3	0.11	0	-10.88	20.4	19.9	20.5
166	20211030BS05	1	UU试验	16.45	4.06	49	0	-3	19	601.4	0	20.1	17.51	392	37	0	0	1	1	1	21.89	15.34	422	30	14.07	269.5	196	0	179.7	160.7	0.11	0	-10.95	20.4	19.9	20.6
167	20211030BS05	1	UU试验	16.53	4.07	49	0	-3	19	600.5	0	20.1	17.58	391.5	37	0	0	1	1	1	21.98	15.41	421.5	30	14.05	269.25	195.75	0	179.5	160.5	0.11	0	-10.99	20.4	19.9	20.5
168	20211030BS05	1	UU试验	16.62	4.08	49	0	-3	19	601.4	0	20.1	17.69	390.3	37	0	0	1	1	1	22.11	15.41	420.3	30	14.01	268.65	195.15	0	179.1	160.1	0.11	0	-11.06	20.4	19.9	20.6
169	20211030BS05	1	UU试验	16.7	4.09	50	0	-3	20	601.4	0	20.1	17.77	390.3	37	0	0	1	1	1	22.21	15.41	420.3	30	14.01	270.15	195.15	0	180.1	160.1	0.11	0	-11.11	20.4	19.9	20.6
170	20211030BS05	1	UU试验	16.78	4.1	49	0	-3	19	601.4	0	20.1	17.87	390.3	37	0	0	1	1	1	22.34	15.48	420.3	30	14.01	268.65	195.15	0	179.1	160.1	0.11	0	-11.17	20.4	19.9	20.6
171	20211030BS05	1	UU试验	16.87	4.11	50	0	-3	20	600.5	0	20.1	17.94	387.9	37	0	0	1	1	1	22.43	15.48	417.9	30	13.93	268.95	193.95	0	179.3	159.3	0.11	0	-11.22	20.4	19.9	20.6
172	20211030BS05	1	UU试验	16.95	4.12	50	0	-3	20	600.5	0	20.1	18.05	387.9	37	0	0	1	1	1	22.56	15.48	417.9	30	13.93	268.95	193.95	0	179.3	159.3	0.11	0	-11.28	20.4	19.9	20.6
173	20211030BS05	1	UU试验	17.03	4.13	50	0	-3	19	601.4	0	20.1	18.12	388.5	37	0	0	1	1	1	22.65	15.54	419.5	31	13.53	269.25	194.25	0	179.5	160.5	0.11	0	-11.32	20.4	19.9	20.5
174	20211030BS05	1	UU试验	17.12	4.14	50	0	-3	20	602.2	0	20.1	18.23	387.5	37	0	0	1	1	1	22.79	15.54	417.5	30	13.92	268.75	193.75	0	179.2	159.2	0.11	0	-11.4	20.4	19.9	20.6
175	20211030BS05	1	UU试验	17.2	4.15	49	0	-3	19	602.2	0	20.1	18.3	387.5	37	0	0	1	1	1	22.88	15.54	417.5	30	13.92	267.25	193.75	0	178.2	159.2	0.11	0	-11.44	20.4	19.9	20.6
176	20211030BS05	1	UU试验	17.28	4.16	50	0	-3	20	602.2	0	20.1	18.41	387.5	37	0	0	1	1	1	23.01	15.61	417.5	30	13.92	268.75	193.75	0	179.2	159.2	0.11	0	-11.51	20.4	19.9	20.6
177	20211030BS05	1	UU试验	17.37	4.17	50	0	-3	20	603.1	0	20.1	18.48	386.4	37	0	0	1	1	1	23.1	15.61	416.4	30	13.88	268.2	193.2	0	178.8	158.8	0.11	0	-11.55	20.4	19.9	20.6
178	20211030BS05	1	UU试验	17.45	4.18	49	0	-3	19	604.8	0	20.1	18.6	387.4	37	0	0	1	1	1	23.25	15.61	417.4	30	13.91	267.2	193.7	0	178.1	159.1	0.11	0	-11.63	20.4	19.9	20.6
179	20211030BS05	1	UU试验	17.53	4.19	50	0	-3	20	604.8	0	20.1	18.67	387.4	37	0	0	1	1	1	23.34	15.69	417.4	30	13.91	268.7	193.7	0	179.1	159.1	0.11	0	-11.67	20.4	19.9	20.6
180	20211030BS05	1	UU试验	17.62	4.2	50	0	-3	19	606.5	0	20.1	18.78	386.6	37	0	0	1	1	1	23.48	15.69	417.6	31	13.47	268.3	193.3	0	178.9	159.9	0.11	0	-11.74	20.4	19.9	20.6
181	20211030BS05	1	UU试验	17.7	4.21	50	0	-3	19	607.4	0	20.1	18.85	387.1	37	0	0	1	1	1	23.56	15.69	418.1	31	13.49	268.55	193.55	0	179	160	0.11	0	-11.78	20.4	19.9	20.5
182	20211030BS05	1	UU试验	17.78	4.22	50	0	-3	20	608.2	0	20.1	18.96	387.6	37	0	0	1	1	1	23.7	15.76	417.6	30	13.92	268.8	193.8	0	179.2	159.2	0.11	0	-11.85	20.4	19.9	20.6
183	20211030BS05	1	UU试验	17.87	4.23	50	0	-3	19	608.2	0	20.1	19.03	385.9	37	0	0	1	1	1	23.79	15.76	416.9	31	13.45	267.95	192.95	0	178.6	159.6	0.11	0	-11.9	20.4	19.9	20.6
184	20211030BS05	1	UU试验	17.95	4.24	49	0	-3	19	608.2	0	20.1	19.14	385.9	37	0	0	1	1	1	23.93	15.76	415.9	30	13.86	266.45	192.95	0	177.6	158.6	0.11	0	-11.97	20.4	19.9	20.6
185	20211030BS05	1	UU试验	18.03	4.25	50	0	-3	20	609.1	0	20.1	19.21	386.5	37	0	0	1	1	1	24.01	15.83	416.5	30	13.88	268.25	193.25	0	178.8	158.8	0.11	0	-12.01	20.4	19.9	20.6
186	20211030BS05	1	UU试验	18.12	4.26	49	0	-3	19	609.1	0	20.1	19.32	384.8	37	0	0	1	1	1	24.15	15.83	414.8	30	13.83	265.9	192.4	0	177.3	158.3	0.11	0	-12.08	20.4	19.9	20.6
187	20211030BS05	1	UU试验	18.2	4.27	50	0	-3	20	609.1	0	20.1	19.4	384.8	37	0	0	1	1	1	24.25	15.83	414.8	30	13.83	267.4	192.4	0	178.3	158.3	0.11	0	-12.13	20.4	19.9	20.6
188	20211030BS05	1	UU试验	18.28	4.28	50	0	-3	20	609.9	0	20.1	19.5	385.3	37	0	0	1	1	1	24.38	15.9	415.3	30	13.84	267.65	192.65	0	178.4	158.4	0.11	0	-12.19	20.4	19.9	20.6
189	20211030BS05	1	UU试验	18.37	4.29	50	0	-3	20	610.8	0	20.1	19.57	384.2	37	0	0	1	1	1	24.46	15.9	414.2	30	13.81	267.1	192.1	0	178.1	158.1	0.12	0	-12.23	20.4	19.9	20.6
190	20211030BS05	1	UU试验	18.45	4.3	50	0	-3	20	610.8	0	20.1	19.68	384.2	37	0	0	1	1	1	24.6	15.9	414.2	30	13.81	267.1	192.1	0	178.1	158.1	0.12	0	-12.3	20.4	19.9	20.6
191	20211030BS05	1	UU试验	18.53	4.31	49	0	-3	20	611.6	0	20.1	19.75	384.7	37	0	0	1	1	1	24.69	15.97	413.7	29	14.27	265.85	192.35	0	177.2	157.2	0.11	0	-12.35	20.4	19.9	20.6
192	20211030BS05	1	UU试验	18.62	4.31	49	0	-3	20	610.8	0	20.1	19.86	382.5	37	0	0	1	1	1	24.83	15.97	411.5	29	14.19	264.75	191.25	0	176.5	156.5	0.11	0	-12.42	20.4	19.9	20.6
193	20211030BS05	1	UU试验	18.7	4.32	49	0	-3	20	610.8	0	20.1	19.93	382.5	37	0	0	1	1	1	24.91	15.97	411.5	29	14.19	264.75	191.25	0	176.5	156.5	0.11	0	-12.46	20.4	19.9	20.6
194	20211030BS05	1	UU试验	18.78	4.33	50	0	-3	20	610.8	0	20.1	20.04	382.5	37	0	0	1	1	1	25.05	16.04	412.5	30	13.75	266.25	191.25	0	177.5	157.5	0.12	0	-12.53	20.4	19.9	20.6
195	20211030BS05	1	UU试验	18.87	4.34	50	0	-3	20	610.8	0	20.1	20.1	380.8	37	0	0	1	1	1	25.13	16.04	410.8	30	13.69	265.4	190.4	0	176.9	156.9	0.12	0	-12.57	20.4	19.9	20.6
196	20211030BS05	1	UU试验	18.95	4.35	50	0	-3	20	610.8	0	20.1	20.2	380.8	37	0	0	1	1	1	25.25	16.04	410.8	30	13.69	265.4	190.4	0	176.9	156.9	0.12	0	-12.63	20.4	19.9	20.6
197	20211030BS05	1	UU试验	19.03	4.36	50	0	-3	20	610.8	0	20.1	20.27	380.8	37	0	0	1	1	1	25.34	16.11	410.8	30	13.69	265.4	190.4	0	176.9	156.9	0.12	0	-12.67	20.4	19.9	20.6
198	20211030BS05	1	UU试验	19.12	4.37	50	0	-3	20	610.8	0	20.1	20.37	379.1	37	0	0	1	1	1	25.46	16.11	409.1	30	13.64	264.55	189.55	0	176.4	156.4	0.12	0	-12.73	20.4	19.9	20.6
199	20211030BS05	1	UU试验	19.2	4.38	50	0	-3	20	610.8	0	20.1	20.44	379.1	37	0	0	1	1	1	25.55	16.11	409.1	30	13.64	264.55	189.55	0	176.4	156.4	0.12	0	-12.78	20.4	19.9	20.6
200	20211030BS05	1	UU试验	19.28	4.39	50	0	-3	20	610.8	0	20.1	20.54	379.1	37	0	0	1	1	1	25.68	16.18	409.1	30	13.64	264.55	189.55	0	176.4	156.4	0.12	0	-12.84	20.4	19.9	20.6
201	20211030BS05	1	UU试验	19.37	4.4	50	0	-3	20	610.8	0	20.1	20.61	377.5	37	0	0	1	1	1	25.76	16.18	407.5	30	13.58	263.75	188.75	0	175.8	155.8	0.12	0	-12.88	20.4	19.9	20.6
202	20211030BS05	1	UU试验	19.45	4.41	49	0	-3	20	611.6	0	20.1	20.71	378	37	0	0	1	1	1	25.89	16.18	407	29	14.03	262.5	189	0	175	155	0.11	0	-12.95	20.4	19.9	20.6
203	20211030BS05	1	UU试验	19.53	4.42	50	0	-3	20	610.8	0	20.1	20.79	377.5	37	0	0	1	1	1	25.99	16.18	407.5	30	13.58	263.75	188.75	0	175.8	155.8	0.12	0	-13	20.4	19.9	20.6
204	20211030BS05	1	UU试验	19.62	4.43	50	0	-3	20	612.5	0	20.1	20.9	378.6	37	0	0	1	1	1	26.12	16.25	408.6	30	13.62	264.3	189.3	0	176.2	156.2	0.12	0	-13.06	20.4	19.9	20.6
205	20211030BS05	1	UU试验	19.7	4.44	50	0	-3	20	611.6	0	20.1	20.96	376.4	37	0	0	1	1	1	26.2	16.25	406.4	30	13.55	263.2	188.2	0	175.5	155.5	0.12	0	-13.1	20.4	19.9	20.6
206	20211030BS05	1	UU试验	19.78	4.45	50	0	-3	20	612.5	0	20.1	21.06	376.9	37	0	0	1	1	1	26.33	16.32	406.9	30	13.56	263.45	188.45	0	175.6	155.6	0.12	0	-13.17	20.4	19.9	20.6
207	20211030BS05	1	UU试验	19.87	4.46	50	0	-3	20	614.2	0	20.1	21.14	376.3	37	0	0	1	1	1	26.43	16.32	406.3	30	13.54	263.15	188.15	0	175.4	155.4	0.12	0	-13.22	20.4	19.9	20.6
208	20211030BS05	1	UU试验	19.95	4.47	50	0	-3	20	614.2	0	20.1	21.24	376.3	37	0	0	1	1	1	26.55	16.32	406.3	30	13.54	263.15	188.15	0	175.4	155.4	0.12	0	-13.28	20.4	19.9	20.6
209	20211030BS05	1	UU试验	20.03	4.48	49	0	-3	20	613.4	0	20.1	21.3	375.9	37	0	0	1	1	1	26.63	16.32	404.9	29	13.96	261.45	187.95	0	174.3	154.3	0.12	0	-13.32	20.4	19.9	20.6
210	20211030BS05	1	UU试验	20.12	4.49	50	0	-3	20	614.2	0	20.1	21.41	376.3	37	0	0	1	1	1	26.76	16.39	406.3	30	13.54	263.15	188.15	0	175.4	155.4	0.12	0	-13.38	20.4	19.9	20.6
211	20211030BS05	1	UU试验	20.2	4.49	50	0	-3	20	614.2	0	20.1	21.47	374.7	37	0	0	1	1	1	26.84	16.39	404.7	30	13.49	262.35	187.35	0	174.9	154.9	0.12	0	-13.42	20.4	19.9	20.6
212	20211030BS05	1	UU试验	20.28	4.5	50	0	-3	20	615.1	0	20.1	21.57	375.3	37	0	0	1	1	1	26.96	16.47	405.3	30	13.51	262.65	187.65	0	175.1	155.1	0.12	0	-13.48	20.4	19.9	20.6
213	20211030BS05	1	UU试验	20.37	4.51	50	0	-3	20	614.2	0	20.1	21.64	372.9	37	0	0	1	1	1	27.05	16.47	402.9	30	13.43	261.45	186.45	0	174.3	154.3	0.12	0	-13.53	20.4	19.9	20.6
214	20211030BS05	1	UU试验	20.45	4.52	50	0	-3	20	615.1	0	20.1	21.74	373.5	37	0	0	1	1	1	27.18	16.47	403.5	30	13.45	261.75	186.75	0	174.5	154.5	0.12	0	-13.59	20.4	19.9	20.6
215	20211030BS05	1	UU试验	20.53	4.53	50	0	-3	20	615.1	0	20.1	21.81	373.5	37	0	0	1	1	1	27.26	16.47	403.5	30	13.45	261.75	186.75	0	174.5	154.5	0.12	0	-13.63	20.4	19.9	20.5
216	20211030BS05	1	UU试验	20.62	4.54	50	0	-3	20	616.8	0	20.1	21.91	374.5	37	0	0	1	1	1	27.39	16.54	404.5	30	13.48	262.25	187.25	0	174.8	154.8	0.12	0	-13.7	20.4	19.9	20.6
217	20211030BS05	1	UU试验	20.7	4.55	50	0	-3	20	616.8	0	20.1	21.98	372.9	37	0	0	1	1	1	27.48	16.54	402.9	30	13.43	261.45	186.45	0	174.3	154.3	0.12	0	-13.74	20.4	19.9	20.6
218	20211030BS05	1	UU试验	20.78	4.56	50	0	-3	20	616.8	0	20.1	22.08	372.9	37	0	0	1	1	1	27.6	16.61	402.9	30	13.43	261.45	186.45	0	174.3	154.3	0.12	0	-13.8	20.4	19.9	20.5
219	20211030BS05	1	UU试验	20.87	4.57	50	0	-3	20	617.6	0	20.1	22.15	371.8	37	0	0	1	1	1	27.69	16.61	401.8	30	13.39	260.9	185.9	0	173.9	153.9	0.12	0	-13.85	20.4	19.9	20.6
220	20211030BS05	1	UU试验	20.95	4.58	50	0	-2	20	617.6	0	20.1	22.25	371.8	37	0	0	1	1	1	27.81	16.61	401.8	30	13.39	260.9	185.9	0	173.9	153.9	0.12	0	-13.91	20.4	19.9	20.6
221	20211030BS05	1	UU试验	21.03	4.59	50	0	-3	20	618.5	0	20.1	22.32	372.4	37	0	0	1	1	1	27.9	16.61	402.4	30	13.41	261.2	186.2	0	174.1	154.1	0.12	0	-13.95	20.4	19.9	20.5
222	20211030BS05	1	UU试验	21.12	4.6	50	0	-3	20	619.3	0	20.1	22.43	372.8	37	0	0	1	1	1	28.04	16.68	402.8	30	13.43	261.4	186.4	0	174.3	154.3	0.12	0	-14.02	20.4	19.9	20.6
223	20211030BS05	1	UU试验	21.2	4.6	50	0	-3	20	621.9	0	20.1	22.5	372.8	37	0	0	1	1	1	28.13	16.68	402.8	30	13.43	261.4	186.4	0	174.3	154.3	0.12	0	-14.07	20.4	19.9	20.5
224	20211030BS05	1	UU试验	21.28	4.61	50	0	-3	20	622.8	0	20.1	22.61	373.4	37	0	0	1	1	1	28.26	16.76	403.4	30	13.45	261.7	186.7	0	174.5	154.5	0.12	0	-14.13	20.4	19.9	20.5
225	20211030BS05	1	UU试验	21.37	4.62	50	0	-3	20	622.8	0	20.1	22.68	371.6	37	0	0	1	1	1	28.35	16.76	401.6	30	13.39	260.8	185.8	0	173.9	153.9	0.12	0	-14.18	20.4	19.9	20.6
226	20211030BS05	1	UU试验	21.45	4.63	50	0	-3	20	621.9	0	20.1	22.79	371.1	37	0	0	1	1	1	28.49	16.76	401.1	30	13.37	260.55	185.55	0	173.7	153.7	0.12	0	-14.25	20.4	19.9	20.5
227	20211030BS05	1	UU试验	21.53	4.64	50	0	-3	20	622.8	0	20.1	22.86	371.6	37	0	0	1	1	1	28.58	16.83	401.6	30	13.39	260.8	185.8	0	173.9	153.9	0.12	0	-14.29	20.4	19.9	20.6
228	20211030BS05	1	UU试验	21.62	4.65	50	0	-2	20	624.5	0	20.1	22.97	371.1	37	0	0	1	1	1	28.71	16.83	401.1	30	13.37	260.55	185.55	0	173.7	153.7	0.12	0	-14.36	20.4	19.9	20.6
229	20211030BS05	1	UU试验	21.7	4.66	50	0	-3	20	624.5	0	20.1	23.04	371.1	37	0	0	1	1	1	28.8	16.83	401.1	30	13.37	260.55	185.55	0	173.7	153.7	0.12	0	-14.4	20.4	19.9	20.5
230	20211030BS05	1	UU试验	21.78	4.67	50	0	-3	20	625.3	0	20.1	23.15	371.5	37	0	0	1	1	1	28.94	16.9	401.5	30	13.38	260.75	185.75	0	173.8	153.8	0.12	0	-14.47	20.4	19.9	20.5
231	20211030BS05	1	UU试验	21.87	4.68	50	0	-3	20	626.2	0	20.1	23.22	370.5	37	0	0	1	1	1	29.03	16.9	400.5	30	13.35	260.25	185.25	0	173.5	153.5	0.12	0	-14.52	20.4	19.9	20.5
232	20211030BS05	1	UU试验	21.95	4.69	50	0	-3	20	626.2	0	20.1	23.33	370.5	37	0	0	1	1	1	29.16	16.97	400.5	30	13.35	260.25	185.25	0	173.5	153.5	0.12	0	-14.58	20.4	19.9	20.5
233	20211030BS05	1	UU试验	22.03	4.69	50	0	-3	20	627	0	20.1	23.4	369.5	37	0	0	1	1	1	29.25	16.97	399.5	30	13.32	259.75	184.75	0	173.2	153.2	0.12	0	-14.63	20.4	19.9	20.5
234	20211030BS05	1	UU试验	22.12	4.7	50	0	-3	20	627.9	0	20.1	23.5	370	37	0	0	1	1	1	29.38	16.97	400	30	13.33	260	185	0	173.3	153.3	0.12	0	-14.69	20.4	19.9	20.5
235	20211030BS05	1	UU试验	22.2	4.71	50	0	-2	20	627.9	0	20.1	23.58	370	37	0	0	1	1	1	29.48	17.05	400	30	13.33	260	185	0	173.3	153.3	0.12	0	-14.74	20.4	19.9	20.6
236	20211030BS05	1	UU试验	22.28	4.72	49	0	-3	20	628.7	0	20.1	23.69	368.7	37	0	0	1	1	1	29.61	17.05	397.7	29	13.71	257.85	184.35	0	171.9	151.9	0.12	0	-14.81	20.4	19.9	20.5
237	20211030BS05	1	UU试验	22.37	4.73	49	0	-3	20	629.6	0	20.1	23.76	369.3	37	0	0	1	1	1	29.7	17.05	398.3	29	13.73	258.15	184.65	0	172.1	152.1	0.12	0	-14.85	20.4	19.9	20.5
238	20211030BS05	1	UU试验	22.45	4.74	50	0	-2	20	631.3	0	20.1	23.87	370.3	37	0	0	1	1	1	29.84	17.12	400.3	30	13.34	260.15	185.15	0	173.4	153.4	0.12	0	-14.92	20.4	19.9	20.5
239	20211030BS05	1	UU试验	22.53	4.75	50	0	-3	20	632.2	0	20.1	23.94	369.3	37	0	0	1	1	1	29.93	17.12	399.3	30	13.31	259.65	184.65	0	173.1	153.1	0.12	0	-14.97	20.4	19.9	20.5
240	20211030BS05	1	UU试验	22.62	4.76	50	0	-3	20	633	0	20.1	24.05	369.7	37	0	0	1	1	1	30.06	17.19	399.7	30	13.32	259.85	184.85	0	173.2	153.2	0.12	0	-15.03	20.4	19.9	20.5
241	20211030BS05	1	UU试验	22.7	4.76	50	0	-2	20	634.7	0	20.1	24.12	369.2	37	0	0	1	1	1	30.15	17.19	399.2	30	13.31	259.6	184.6	0	173.1	153.1	0.12	0	-15.08	20.4	19.9	20.5
242	20211030BS05	1	UU试验	22.78	4.77	50	0	-3	20	635.6	0	20.1	24.23	369.7	37	0	0	1	1	1	30.29	17.19	399.7	30	13.32	259.85	184.85	0	173.2	153.2	0.12	0	-15.15	20.4	19.9	20.5
243	20211030BS05	1	UU试验	22.87	4.78	49	0	-3	20	634.7	0	20.1	24.3	369.2	37	0	0	1	1	1	30.38	17.27	398.2	29	13.73	258.1	184.6	0	172.1	152.1	0.12	0	-15.19	20.4	19.9	20.5
244	20211030BS05	1	UU试验	22.95	4.79	49	0	-2	20	633.9	0	20.1	24.41	367.1	37	0	0	1	1	1	30.51	17.27	396.1	29	13.66	257.05	183.55	0	171.4	151.4	0.12	0	-15.26	20.4	19.9	20.5
245	20211030BS05	1	UU试验	23.03	4.8	49	0	-3	20	634.7	0	20.1	24.48	367.5	37	0	0	1	1	1	30.6	17.27	396.5	29	13.67	257.25	183.75	0	171.5	151.5	0.12	0	-15.3	20.4	19.9	20.5
246	20211030BS05	1	UU试验	23.12	4.81	50	0	-2	20	636.4	0	20.1	24.59	368.5	37	0	0	1	1	1	30.74	17.34	398.5	30	13.28	259.25	184.25	0	172.8	152.8	0.12	0	-15.37	20.4	19.9	20.5
247	20211030BS05	1	UU试验	23.2	4.82	49	0	-3	19	636.4	0	20.1	24.66	367	37	0	0	1	1	1	30.83	17.34	397	30	13.23	257	183.5	0	171.3	152.3	0.12	0	-15.42	20.4	19.9	20.5
248	20211030BS05	1	UU试验	23.28	4.83	50	0	-3	20	637.3	0	20.1	24.76	367.5	37	0	0	1	1	1	30.95	17.41	397.5	30	13.25	258.75	183.75	0	172.5	152.5	0.12	0	-15.48	20.4	19.9	20.5
249	20211030BS05	1	UU试验	23.37	4.83	50	0	-2	20	638.2	0	20.1	24.83	366.6	37	0	0	1	1	1	31.04	17.41	396.6	30	13.22	258.3	183.3	0	172.2	152.2	0.12	0	-15.52	20.4	19.9	20.5
250	20211030BS05	1	UU试验	23.45	4.84	50	0	-3	20	638.2	0	20.1	24.94	366.6	37	0	0	1	1	1	31.18	17.41	396.6	30	13.22	258.3	183.3	0	172.2	152.2	0.12	0	-15.59	20.4	19.9	20.5
251	20211030BS05	1	UU试验	23.53	4.85	50	0	-2	20	638.2	0	20.1	25	366.6	37	0	0	1	1	1	31.25	17.49	396.6	30	13.22	258.3	183.3	0	172.2	152.2	0.12	0	-15.63	20.4	19.9	20.5
