# Supplementary material for: Effect of freeze‒thaw cycles on root–Soil composite mechanical properties and slope stability
Source: PLoS One. 2024 Apr 25;19(4):e0302409. doi: 10.1371/journal.pone.0302409 (PMC11045164; doi:10.1371/journal.pone.0302409)
Supplement: S1 File — (ZIP) [file pone.0302409.s001.zip › Original data/original data/三轴/50kpa/50kpa excel表格/(D4G3,50kpa)20211023BS04_uu_1.xlsx]

## Sheet: _20211023BS04_uu_1
ID	GCID	SpecimenID	TstMode	TimeMin	Squareroot	WeiYa	wytb	FanYa1	KongYa	CR	fytb	TiBian	ZhouXWeiYi	Q1dQ3	TargetWY	TargetFY1	TargetZYLC	TargetStrainSpd	TargetSYWD	TargetZTWD	E1	TuArea	Q11	Q31	Q11cQ31	HalfQ1pQ3	HalfQ1dQ3	Saturation	HalfQ11pQ31	Q1	K0	Ev	Er	sywd	ttwd	ztwd
1	20211023BS04	1	UU试验	0	0	48	0	3	0	0	0	10.9	0	2.8	37	0	0	1	1	1	0	12	0	0	0	0	0	0	0	0	0	0	0	21.3	19.9	21.5
2	20211023BS04	1	UU试验	0.05	0.22	48	0	-3	8	5.1	0	10.9	0.01	4.3	37	0	0	1	1	1	0.01	12	44.3	40	1.11	74.15	2.15	0	49.4	41.4	0.92	0	-0.01	21.3	20	21.5
3	20211023BS04	1	UU试验	0.1	0.32	48	0	-3	8	6.8	0	10.9	0.03	5.7	37	0	0	1	1	1	0.04	12	45.7	40	1.14	74.85	2.85	0	49.9	41.9	0.89	0	-0.02	21.3	20	21.5
4	20211023BS04	1	UU试验	0.2	0.45	49	0	-3	8	8.6	0	10.9	0.13	7.2	37	0	0	1	1	1	0.16	12	48.2	41	1.18	77.1	3.6	0	51.4	43.4	0.87	0	-0.08	21.3	20	21.5
5	20211023BS04	1	UU试验	0.25	0.5	48	0	-3	8	9.4	0	10.9	0.21	7.8	37	0	0	1	1	1	0.26	12.06	47.8	40	1.19	75.9	3.9	0	50.6	42.6	0.86	0	-0.13	21.3	20	21.5
6	20211023BS04	1	UU试验	0.33	0.58	48	0	-3	8	14.5	0	10.9	0.28	12	37	0	0	1	1	1	0.35	12.06	52	40	1.3	78	6	0	52	44	0.8	0	-0.17	21.3	20	21.5
7	20211023BS04	1	UU试验	0.43	0.66	48	0	-3	8	21.4	0	10.9	0.43	17.7	37	0	0	1	1	1	0.54	12.06	57.7	40	1.44	80.85	8.85	0	53.9	45.9	0.73	0	-0.27	21.2	20	21.5
8	20211023BS04	1	UU试验	0.52	0.72	48	0	-3	8	24.8	0	10.9	0.5	20.6	37	0	0	1	1	1	0.63	12.06	60.6	40	1.52	82.3	10.3	0	54.9	46.9	0.7	0	-0.32	21.2	20	21.5
9	20211023BS04	1	UU试验	0.6	0.77	48	0	-3	8	28.2	0	10.9	0.57	23.4	37	0	0	1	1	1	0.71	12.06	63.4	40	1.59	83.7	11.7	0	55.8	47.8	0.67	0	-0.36	21.2	20	21.5
10	20211023BS04	1	UU试验	0.68	0.83	48	0	-3	8	32.5	0	10.9	0.69	26.9	37	0	0	1	1	1	0.86	12.12	66.9	40	1.67	85.45	13.45	0	57	49	0.64	0	-0.43	21.2	20	21.5
11	20211023BS04	1	UU试验	0.77	0.88	48	0	-3	8	35.9	0	10.9	0.76	29.6	37	0	0	1	1	1	0.95	12.12	69.6	40	1.74	86.8	14.8	0	57.9	49.9	0.62	0	-0.48	21.2	20	21.5
12	20211023BS04	1	UU试验	0.85	0.92	49	0	-3	9	42.8	0	10.9	0.87	35.3	37	0	0	1	1	1	1.09	12.12	75.3	40	1.88	91.15	17.65	0	60.8	51.8	0.58	0	-0.55	21.2	20	21.5
13	20211023BS04	1	UU试验	0.93	0.97	48	0	-3	8	51.3	0	10.9	0.95	42.3	37	0	0	1	1	1	1.19	12.12	82.3	40	2.06	93.15	21.15	0	62.1	54.1	0.53	0	-0.6	21.2	20	21.4
14	20211023BS04	1	UU试验	1.02	1.01	49	0	-2	9	50.5	0	10.9	1.05	41.7	37	0	0	1	1	1	1.31	12.19	81.7	40	2.04	94.35	20.85	0	62.9	53.9	0.54	0	-0.66	21.2	20	21.5
15	20211023BS04	1	UU试验	1.1	1.05	49	0	-3	9	50.5	0	10.9	1.12	41.4	37	0	0	1	1	1	1.4	12.19	81.4	40	2.04	94.2	20.7	0	62.8	53.8	0.54	0	-0.7	21.2	20	21.4
16	20211023BS04	1	UU试验	1.18	1.09	49	0	-3	9	76.1	0	10.9	1.22	62.4	37	0	0	1	1	1	1.53	12.19	102.4	40	2.56	104.7	31.2	0	69.8	60.8	0.44	0	-0.77	21.2	20	21.5
17	20211023BS04	1	UU试验	1.27	1.13	48	0	-3	9	93.2	0	12.8	1.3	76.5	37	0	0	1	1	1	1.63	12.19	115.5	39	2.96	110.25	38.25	0	73.5	64.5	0.39	0	-0.82	21.2	20	21.5
18	20211023BS04	1	UU试验	1.35	1.16	48	0	-3	9	118.1	0	12.8	1.41	96.9	37	0	0	1	1	1	1.76	12.19	135.9	39	3.48	120.45	48.45	0	80.3	71.3	0.33	0	-0.88	21.2	20	21.4
19	20211023BS04	1	UU试验	1.43	1.2	48	0	-3	10	130.9	0	12.8	1.49	107.4	37	0	0	1	1	1	1.86	12.25	145.4	38	3.83	125.7	53.7	0	83.8	73.8	0.31	0	-0.93	21.2	20	21.5
20	20211023BS04	1	UU试验	1.52	1.23	48	0	-3	10	146.3	0	12.8	1.61	119.4	37	0	0	1	1	1	2.01	12.25	157.4	38	4.14	131.7	59.7	0	87.8	77.8	0.29	0	-1	21.2	20	21.4
21	20211023BS04	1	UU试验	1.6	1.26	48	0	-3	11	155.7	0	12.8	1.69	127.1	37	0	0	1	1	1	2.11	12.25	164.1	37	4.44	135.55	63.55	0	90.4	79.4	0.27	0	-1.06	21.2	20	21.4
22	20211023BS04	1	UU试验	1.68	1.3	48	0	-3	11	166	0	14.6	1.81	135.5	37	0	0	1	1	1	2.26	12.25	172.5	37	4.66	139.75	67.75	0	93.2	82.2	0.26	0	-1.13	21.2	20	21.4
23	20211023BS04	1	UU试验	1.77	1.33	48	0	-3	11	172.8	0	14.6	1.89	141.1	37	0	0	1	1	1	2.36	12.31	178.1	37	4.81	142.55	70.55	0	95	84	0.25	0	-1.18	21.2	20	21.4
24	20211023BS04	1	UU试验	1.85	1.36	48	0	-3	11	187.3	0	14.6	2	152.2	37	0	0	1	1	1	2.5	12.31	189.2	37	5.11	148.1	76.1	0	98.7	87.7	0.24	0	-1.25	21.2	20	21.4
25	20211023BS04	1	UU试验	1.93	1.39	48	0	-3	12	196.8	0	14.6	2.08	159.9	37	0	0	1	1	1	2.6	12.31	195.9	36	5.44	151.95	79.95	0	101.3	89.3	0.23	0	-1.3	21.2	20	21.4
26	20211023BS04	1	UU试验	2.02	1.42	48	0	-3	12	209.6	0	14.6	2.2	170.3	37	0	0	1	1	1	2.75	12.31	206.3	36	5.73	157.15	85.15	0	104.8	92.8	0.22	0	-1.38	21.2	20	21.5
27	20211023BS04	1	UU试验	2.1	1.45	48	0	-3	13	217.3	0	16.4	2.28	176.5	37	0	0	1	1	1	2.85	12.37	211.5	35	6.04	160.25	88.25	0	106.8	93.8	0.21	0	-1.43	21.2	20	21.4
28	20211023BS04	1	UU试验	2.18	1.48	48	0	-3	13	231	0	16.4	2.4	186.7	37	0	0	1	1	1	3	12.37	221.7	35	6.33	165.35	93.35	0	110.2	97.2	0.2	0	-1.5	21.2	20	21.4
29	20211023BS04	1	UU试验	2.27	1.51	48	0	-3	13	239.5	0	16.4	2.47	193.6	37	0	0	1	1	1	3.09	12.37	228.6	35	6.53	168.8	96.8	0	112.5	99.5	0.2	0	-1.55	21.2	20	21.3
30	20211023BS04	1	UU试验	2.35	1.53	48	0	-3	13	252.4	0	16.4	2.58	204	37	0	0	1	1	1	3.23	12.37	239	35	6.83	174	102	0	116	103	0.19	0	-1.62	21.2	20.1	21.4
31	20211023BS04	1	UU试验	2.43	1.56	48	0	-3	14	260.1	0	16.4	2.66	210.3	37	0	0	1	1	1	3.33	12.43	244.3	34	7.19	177.15	105.15	0	118.1	104.1	0.19	0	-1.67	21.2	20	21.4
32	20211023BS04	1	UU试验	2.52	1.59	48	0	-3	14	272	0	16.4	2.78	218.8	37	0	0	1	1	1	3.48	12.43	252.8	34	7.44	181.4	109.4	0	120.9	106.9	0.18	0	-1.74	21.2	20	21.4
33	20211023BS04	1	UU试验	2.6	1.61	48	0	-3	14	279.7	0	16.4	2.86	225	37	0	0	1	1	1	3.58	12.43	259	34	7.62	184.5	112.5	0	123	109	0.18	0	-1.79	21.2	20.1	21.4
34	20211023BS04	1	UU试验	2.68	1.64	48	0	-3	14	291.7	0	16.4	2.97	234.7	37	0	0	1	1	1	3.71	12.43	268.7	34	7.9	189.35	117.35	0	126.2	112.2	0.17	0	-1.86	21.2	20.1	21.4
35	20211023BS04	1	UU试验	2.77	1.66	48	0	-3	15	298.5	0	18.2	3.04	240.1	37	0	0	1	1	1	3.8	12.5	273.1	33	8.28	192.05	120.05	0	128	113	0.17	0	-1.9	21.2	20.1	21.4
36	20211023BS04	1	UU试验	2.85	1.69	48	0	-3	15	308.8	0	18.2	3.16	247	37	0	0	1	1	1	3.95	12.5	280	33	8.48	195.5	123.5	0	130.3	115.3	0.16	0	-1.98	21.2	20.1	21.4
37	20211023BS04	1	UU试验	2.93	1.71	48	0	-3	15	315.7	0	18.2	3.24	252.6	37	0	0	1	1	1	4.05	12.5	285.6	33	8.65	198.3	126.3	0	132.2	117.2	0.16	0	-2.03	21.2	20.1	21.4
38	20211023BS04	1	UU试验	3.02	1.74	48	0	-3	15	322.5	0	18.2	3.32	258	37	0	0	1	1	1	4.15	12.5	291	33	8.82	201	129	0	134	119	0.16	0	-2.08	21.2	20.1	21.3
39	20211023BS04	1	UU试验	3.1	1.76	49	0	-3	15	332.8	0	18.2	3.43	266.2	37	0	0	1	1	1	4.29	12.56	300.2	34	8.83	206.6	133.1	0	137.7	122.7	0.16	0	-2.15	21.2	20.1	21.4
40	20211023BS04	1	UU试验	3.18	1.78	48	0	-3	16	339.6	0	18.2	3.5	270.4	37	0	0	1	1	1	4.38	12.56	302.4	32	9.45	207.2	135.2	0	138.1	122.1	0.15	0	-2.19	21.2	20.1	21.4
41	20211023BS04	1	UU试验	3.27	1.81	48	0	-3	16	349.9	0	18.2	3.62	278.6	37	0	0	1	1	1	4.53	12.56	310.6	32	9.71	211.3	139.3	0	140.9	124.9	0.15	0	-2.27	21.2	20.1	21.3
42	20211023BS04	1	UU试验	3.35	1.83	48	0	-3	16	355	0	18.2	3.69	282.6	37	0	0	1	1	1	4.61	12.56	314.6	32	9.83	213.3	141.3	0	142.2	126.2	0.15	0	-2.31	21.2	20.1	21.3
43	20211023BS04	1	UU试验	3.43	1.85	48	0	-3	16	363.6	0	18.2	3.8	289.5	37	0	0	1	1	1	4.75	12.62	321.5	32	10.05	216.75	144.75	0	144.5	128.5	0.14	0	-2.38	21.2	20.1	21.3
44	20211023BS04	1	UU试验	3.52	1.88	48	0	-3	16	367.8	0	18.2	3.87	291.4	37	0	0	1	1	1	4.84	12.62	323.4	32	10.11	217.7	145.7	0	145.1	129.1	0.14	0	-2.42	21.2	20.1	21.3
45	20211023BS04	1	UU试验	3.6	1.9	48	0	-3	16	376.4	0	18.2	3.98	298.3	37	0	0	1	1	1	4.97	12.62	330.3	32	10.32	221.15	149.15	0	147.4	131.4	0.14	0	-2.49	21.2	20.1	21.3
46	20211023BS04	1	UU试验	3.68	1.92	48	0	-3	16	383.2	0	20.1	4.05	303.6	37	0	0	1	1	1	5.06	12.62	335.6	32	10.49	223.8	151.8	0	149.2	133.2	0.14	0	-2.53	21.2	20.1	21.4
47	20211023BS04	1	UU试验	3.77	1.94	48	0	-3	17	390.1	0	20.1	4.16	309.1	37	0	0	1	1	1	5.2	12.69	340.1	31	10.97	226.55	154.55	0	151	134	0.13	0	-2.6	21.2	20.1	21.3
48	20211023BS04	1	UU试验	3.85	1.96	48	0	-3	17	395.2	0	20.1	4.23	311.4	37	0	0	1	1	1	5.29	12.69	342.4	31	11.05	227.7	155.7	0	151.8	134.8	0.13	0	-2.65	21.2	20.1	21.3
49	20211023BS04	1	UU试验	3.93	1.98	49	0	-3	17	402.9	0	20.1	4.34	317.5	37	0	0	1	1	1	5.43	12.69	349.5	32	10.92	232.25	158.75	0	154.8	137.8	0.13	0	-2.72	21.2	20.1	21.3
50	20211023BS04	1	UU试验	4.02	2	48	0	-3	17	407.2	0	20.1	4.4	320.9	37	0	0	1	1	1	5.5	12.69	351.9	31	11.35	232.45	160.45	0	155	138	0.13	0	-2.75	21.2	20.1	21.4
51	20211023BS04	1	UU试验	4.1	2.02	49	0	-3	17	414	0	20.1	4.51	326.2	37	0	0	1	1	1	5.64	12.75	358.2	32	11.19	236.6	163.1	0	157.7	140.7	0.13	0	-2.82	21.2	20.1	21.4
52	20211023BS04	1	UU试验	4.18	2.05	48	0	-3	17	417.5	0	20.1	4.58	327.5	37	0	0	1	1	1	5.72	12.75	358.5	31	11.56	235.75	163.75	0	157.2	140.2	0.13	0	-2.86	21.2	20.1	21.3
53	20211023BS04	1	UU试验	4.27	2.07	48	0	-3	17	423.4	0	20.1	4.69	332.1	37	0	0	1	1	1	5.86	12.75	363.1	31	11.71	238.05	166.05	0	158.7	141.7	0.13	0	-2.93	21.2	20.1	21.3
54	20211023BS04	1	UU试验	4.35	2.09	48	0	-3	17	426.9	0	20.1	4.75	334.8	37	0	0	1	1	1	5.94	12.75	365.8	31	11.8	239.4	167.4	0	159.6	142.6	0.13	0	-2.97	21.2	20.1	21.3
55	20211023BS04	1	UU试验	4.43	2.11	48	0	-3	17	432.9	0	20.1	4.86	339.5	37	0	0	1	1	1	6.08	12.75	370.5	31	11.95	241.75	169.75	0	161.2	144.2	0.12	0	-3.04	21.2	20.1	21.3
56	20211023BS04	1	UU试验	4.52	2.13	48	0	-3	17	436.3	0	20.1	4.94	342.2	37	0	0	1	1	1	6.18	12.81	373.2	31	12.04	243.1	171.1	0	162.1	145.1	0.12	0	-3.09	21.2	20.1	21.3
57	20211023BS04	1	UU试验	4.6	2.14	48	0	-3	18	441.4	0	20.1	5.05	344.6	37	0	0	1	1	1	6.31	12.81	374.6	30	12.49	244.3	172.3	0	162.9	144.9	0.12	0	-3.16	21.2	20.1	21.3
58	20211023BS04	1	UU试验	4.68	2.16	48	0	-3	17	445.7	0	20.1	5.12	347.9	37	0	0	1	1	1	6.4	12.81	378.9	31	12.22	245.95	173.95	0	164	147	0.12	0	-3.2	21.2	20.1	21.3
59	20211023BS04	1	UU试验	4.77	2.18	48	0	-3	18	450	0	20.1	5.23	351.3	37	0	0	1	1	1	6.54	12.81	381.3	30	12.71	247.65	175.65	0	165.1	147.1	0.12	0	-3.27	21.2	20.1	21.3
60	20211023BS04	1	UU试验	4.85	2.2	49	0	-3	18	453.4	0	20.1	5.3	353.9	37	0	0	1	1	1	6.63	12.88	384.9	31	12.42	250.45	176.95	0	167	149	0.12	0	-3.32	21.2	20.1	21.3
61	20211023BS04	1	UU试验	4.93	2.22	48	0	-3	18	458.5	0	20.1	5.42	356	37	0	0	1	1	1	6.78	12.88	386	30	12.87	250	178	0	166.7	148.7	0.12	0	-3.39	21.2	20.1	21.3
62	20211023BS04	1	UU试验	5.02	2.24	48	0	-3	18	461.1	0	20.1	5.5	358	37	0	0	1	1	1	6.88	12.88	388	30	12.93	251	179	0	167.3	149.3	0.12	0	-3.44	21.2	20.1	21.3
63	20211023BS04	1	UU试验	5.1	2.26	48	0	-3	18	466.2	0	20.1	5.61	362	37	0	0	1	1	1	7.01	12.88	392	30	13.07	253	181	0	168.7	150.7	0.12	0	-3.51	21.2	20.1	21.3
64	20211023BS04	1	UU试验	5.18	2.28	48	0	-3	18	469.6	0	20.1	5.69	364.6	37	0	0	1	1	1	7.11	12.94	394.6	30	13.15	254.3	182.3	0	169.5	151.5	0.12	0	-3.56	21.2	20.1	21.3
65	20211023BS04	1	UU试验	5.27	2.29	48	0	-3	18	474.8	0	20.1	5.8	366.9	37	0	0	1	1	1	7.25	12.94	396.9	30	13.23	255.45	183.45	0	170.3	152.3	0.12	0	-3.63	21.2	20.1	21.3
66	20211023BS04	1	UU试验	5.35	2.31	48	0	-3	18	477.3	0	20.1	5.88	368.9	37	0	0	1	1	1	7.35	12.94	398.9	30	13.3	256.45	184.45	0	171	153	0.12	0	-3.68	21.2	20.1	21.3
67	20211023BS04	1	UU试验	5.43	2.33	48	0	-3	18	481.6	0	20.1	5.99	372.2	37	0	0	1	1	1	7.49	13	402.2	30	13.41	258.1	186.1	0	172.1	154.1	0.11	0	-3.75	21.2	20.1	21.3
68	20211023BS04	1	UU试验	5.52	2.35	48	0	-3	18	485	0	20.1	6.07	373.1	37	0	0	1	1	1	7.59	13	403.1	30	13.44	258.55	186.55	0	172.4	154.4	0.11	0	-3.8	21.2	20.1	21.3
69	20211023BS04	1	UU试验	5.6	2.37	48	0	-3	18	489.3	0	20.1	6.19	376.4	37	0	0	1	1	1	7.74	13	406.4	30	13.55	260.2	188.2	0	173.5	155.5	0.11	0	-3.87	21.2	20.1	21.3
70	20211023BS04	1	UU试验	5.68	2.38	48	0	-3	18	492.7	0	20.1	6.26	379	37	0	0	1	1	1	7.83	13	409	30	13.63	261.5	189.5	0	174.3	156.3	0.11	0	-3.92	21.2	20.1	21.3
71	20211023BS04	1	UU试验	5.77	2.4	49	0	-3	18	497	0	20.1	6.38	382.3	37	0	0	1	1	1	7.98	13.07	413.3	31	13.33	264.65	191.15	0	176.4	158.4	0.11	0	-3.99	21.2	20.1	21.3
72	20211023BS04	1	UU试验	5.85	2.42	48	0	-3	18	499.6	0	20.1	6.46	382.2	37	0	0	1	1	1	8.07	13.07	412.2	30	13.74	263.1	191.1	0	175.4	157.4	0.11	0	-4.04	21.2	20.1	21.3
73	20211023BS04	1	UU试验	5.93	2.44	49	0	-3	18	504.7	0	20.1	6.57	386.2	37	0	0	1	1	1	8.21	13.07	417.2	31	13.46	266.6	193.1	0	177.7	159.7	0.11	0	-4.11	21.2	20.1	21.3
74	20211023BS04	1	UU试验	6.02	2.45	49	0	-3	18	507.3	0	21.9	6.65	388.1	37	0	0	1	1	1	8.31	13.07	419.1	31	13.52	267.55	194.05	0	178.4	160.4	0.11	0	-4.16	21.2	20.1	21.3
75	20211023BS04	1	UU试验	6.1	2.47	48	0	-3	18	511.6	0	20.1	6.76	391.4	37	0	0	1	1	1	8.45	13.13	421.4	30	14.05	267.7	195.7	0	178.5	160.5	0.11	0	-4.22	21.2	20.2	21.3
76	20211023BS04	1	UU试验	6.18	2.49	48	0	-3	18	513.3	0	20.1	6.84	390.9	37	0	0	1	1	1	8.55	13.13	420.9	30	14.03	267.45	195.45	0	178.3	160.3	0.11	0	-4.28	21.2	20.1	21.3
77	20211023BS04	1	UU试验	6.27	2.5	48	0	-3	18	517.5	0	20.1	6.96	394.1	37	0	0	1	1	1	8.7	13.13	424.1	30	14.14	269.05	197.05	0	179.4	161.4	0.11	0	-4.35	21.2	20.2	21.3
78	20211023BS04	1	UU试验	6.35	2.52	48	0	-3	18	519.3	0	21.9	7.04	395.5	37	0	0	1	1	1	8.8	13.13	425.5	30	14.18	269.75	197.75	0	179.8	161.8	0.11	0	-4.4	21.2	20.2	21.3
79	20211023BS04	1	UU试验	6.43	2.54	48	0	-3	18	521.8	0	20.1	7.15	397.4	37	0	0	1	1	1	8.94	13.2	427.4	30	14.25	270.7	198.7	0	180.5	162.5	0.11	0	-4.47	21.2	20.2	21.3
80	20211023BS04	1	UU试验	6.52	2.55	48	0	-3	18	524.4	0	20.1	7.23	397.3	37	0	0	1	1	1	9.04	13.2	427.3	30	14.24	270.65	198.65	0	180.4	162.4	0.11	0	-4.52	21.1	20.1	21.3
81	20211023BS04	1	UU试验	6.6	2.57	48	0	-3	18	527.8	0	20.1	7.35	399.8	37	0	0	1	1	1	9.19	13.2	429.8	30	14.33	271.9	199.9	0	181.3	163.3	0.11	0	-4.6	21.2	20.2	21.3
82	20211023BS04	1	UU试验	6.68	2.59	48	0	-3	18	529.5	0	20.1	7.42	401.1	37	0	0	1	1	1	9.28	13.26	431.1	30	14.37	272.55	200.55	0	181.7	163.7	0.11	0	-4.64	21.2	20.2	21.3
83	20211023BS04	1	UU试验	6.77	2.6	48	0	-3	18	532.9	0	20.1	7.54	401.9	37	0	0	1	1	1	9.43	13.26	431.9	30	14.4	272.95	200.95	0	182	164	0.11	0	-4.72	21.2	20.2	21.3
84	20211023BS04	1	UU试验	6.85	2.62	49	0	-3	18	534.7	0	21.9	7.62	403.2	37	0	0	1	1	1	9.53	13.26	434.2	31	14.01	275.1	201.6	0	183.4	165.4	0.11	0	-4.77	21.2	20.2	21.3
85	20211023BS04	1	UU试验	6.93	2.63	49	0	-3	18	538.9	0	21.9	7.73	406.4	37	0	0	1	1	1	9.66	13.26	437.4	31	14.11	276.7	203.2	0	184.5	166.5	0.11	0	-4.83	21.2	20.2	21.2
86	20211023BS04	1	UU试验	7.02	2.65	49	0	-3	18	541.5	0	20.1	7.81	408.4	37	0	0	1	1	1	9.76	13.32	439.4	31	14.17	277.7	204.2	0	185.1	167.1	0.11	0	-4.88	21.1	20.2	21.2
87	20211023BS04	1	UU试验	7.1	2.66	49	0	-3	18	544.1	0	20.1	7.92	408.5	37	0	0	1	1	1	9.9	13.32	439.5	31	14.18	277.75	204.25	0	185.2	167.2	0.11	0	-4.95	21.1	20.2	21.2
88	20211023BS04	1	UU试验	7.18	2.68	49	0	-3	18	545.8	0	20.1	8	409.8	37	0	0	1	1	1	10	13.32	440.8	31	14.22	278.4	204.9	0	185.6	167.6	0.11	0	-5	21.1	20.2	21.2
89	20211023BS04	1	UU试验	7.27	2.7	48	0	-3	18	549.2	0	20.1	8.12	412.3	37	0	0	1	1	1	10.15	13.32	442.3	30	14.74	278.15	206.15	0	185.4	167.4	0.1	0	-5.08	21.1	20.2	21.2
90	20211023BS04	1	UU试验	7.35	2.71	48	0	-3	18	550.9	0	21.9	8.19	413.6	37	0	0	1	1	1	10.24	13.39	443.6	30	14.79	278.8	206.8	0	185.9	167.9	0.1	0	-5.12	21.2	20.2	21.2
91	20211023BS04	1	UU试验	7.43	2.73	48	0	-3	18	554.3	0	21.9	8.31	414	37	0	0	1	1	1	10.39	13.39	444	30	14.8	279	207	0	186	168	0.1	0	-5.2	21.2	20.2	21.2
92	20211023BS04	1	UU试验	7.52	2.74	48	0	-3	18	556	0	21.9	8.38	415.2	37	0	0	1	1	1	10.48	13.39	445.2	30	14.84	279.6	207.6	0	186.4	168.4	0.1	0	-5.24	21.2	20.2	21.2
93	20211023BS04	1	UU试验	7.6	2.76	48	0	-3	18	558.6	0	20.1	8.5	417.2	37	0	0	1	1	1	10.63	13.45	447.2	30	14.91	280.6	208.6	0	187.1	169.1	0.1	0	-5.32	21.1	20.2	21.2
94	20211023BS04	1	UU试验	7.68	2.77	48	0	-3	18	561.2	0	20.1	8.57	417.2	37	0	0	1	1	1	10.71	13.45	447.2	30	14.91	280.6	208.6	0	187.1	169.1	0.1	0	-5.36	21.1	20.2	21.2
95	20211023BS04	1	UU试验	7.77	2.79	49	0	-3	18	564.6	0	20.1	8.68	419.8	37	0	0	1	1	1	10.85	13.45	450.8	31	14.54	283.4	209.9	0	188.9	170.9	0.1	0	-5.43	21.1	20.2	21.2
96	20211023BS04	1	UU试验	7.85	2.8	49	0	-3	18	566.3	0	20.1	8.76	421	37	0	0	1	1	1	10.95	13.45	452	31	14.58	284	210.5	0	189.3	171.3	0.1	0	-5.47	21.1	20.2	21.2
97	20211023BS04	1	UU试验	7.93	2.82	49	0	-3	18	569.7	0	21.9	8.86	423.6	37	0	0	1	1	1	11.07	13.52	454.6	31	14.66	285.3	211.8	0	190.2	172.2	0.1	0	-5.54	21.1	20.2	21.2
98	20211023BS04	1	UU试验	8.02	2.83	49	0	-3	18	572.3	0	20.1	8.94	423.3	37	0	0	1	1	1	11.18	13.52	454.3	31	14.65	285.15	211.65	0	190.1	172.1	0.1	0	-5.59	21.1	20.2	21.2
99	20211023BS04	1	UU试验	8.1	2.85	49	0	-3	18	574	0	20.1	9.04	424.6	37	0	0	1	1	1	11.3	13.52	455.6	31	14.7	285.8	212.3	0	190.5	172.5	0.1	0	-5.65	21.1	20.2	21.2
100	20211023BS04	1	UU试验	8.18	2.86	49	0	-3	18	575.7	0	20.1	9.12	425.8	37	0	0	1	1	1	11.4	13.52	456.8	31	14.74	286.4	212.9	0	190.9	172.9	0.1	0	-5.7	21.1	20.2	21.2
101	20211023BS04	1	UU试验	8.27	2.88	49	0	-3	18	578.3	0	20.1	9.22	427.7	37	0	0	1	1	1	11.53	13.58	458.7	31	14.8	287.35	213.85	0	191.6	173.6	0.1	0	-5.77	21.1	20.2	21.2
102	20211023BS04	1	UU试验	8.35	2.89	48	0	-3	18	578.3	0	20.1	9.29	425.8	37	0	0	1	1	1	11.61	13.58	455.8	30	15.19	284.9	212.9	0	189.9	171.9	0.1	0	-5.81	21.1	20.2	21.2
103	20211023BS04	1	UU试验	8.43	2.9	48	0	-3	18	580.8	0	20.1	9.4	427.7	37	0	0	1	1	1	11.75	13.58	457.7	30	15.26	285.85	213.85	0	190.6	172.6	0.1	0	-5.88	21.1	20.2	21.2
104	20211023BS04	1	UU试验	8.52	2.92	48	0	-3	18	581.7	0	20.1	9.47	428.4	37	0	0	1	1	1	11.84	13.58	458.4	30	15.28	286.2	214.2	0	190.8	172.8	0.1	0	-5.92	21.1	20.2	21.2
105	20211023BS04	1	UU试验	8.6	2.93	49	0	-3	18	586	0	20.1	9.57	431.5	37	0	0	1	1	1	11.96	13.65	462.5	31	14.92	289.25	215.75	0	192.8	174.8	0.1	0	-5.98	21.1	20.2	21.2
106	20211023BS04	1	UU试验	8.68	2.95	49	0	-3	18	586.8	0	20.1	9.64	429.9	37	0	0	1	1	1	12.05	13.65	460.9	31	14.87	288.45	214.95	0	192.3	174.3	0.1	0	-6.03	21.1	20.2	21.2
107	20211023BS04	1	UU试验	8.77	2.96	49	0	-3	18	588.5	0	20.1	9.74	431.1	37	0	0	1	1	1	12.18	13.65	462.1	31	14.91	289.05	215.55	0	192.7	174.7	0.1	0	-6.09	21.1	20.2	21.2
108	20211023BS04	1	UU试验	8.85	2.97	48	0	-3	18	589.4	0	20.1	9.81	431.8	37	0	0	1	1	1	12.26	13.65	461.8	30	15.39	287.9	215.9	0	191.9	173.9	0.1	0	-6.13	21.1	20.2	21.2
109	20211023BS04	1	UU试验	8.93	2.99	48	0	-3	18	588.5	0	20.1	9.91	431.1	37	0	0	1	1	1	12.39	13.72	461.1	30	15.37	287.55	215.55	0	191.7	173.7	0.1	0	-6.2	21.1	20.2	21.2
110	20211023BS04	1	UU试验	9.02	3	48	0	-3	18	590.3	0	20.1	9.97	430.2	37	0	0	1	1	1	12.46	13.72	460.2	30	15.34	287.1	215.1	0	191.4	173.4	0.1	0	-6.23	21.1	20.2	21.2
111	20211023BS04	1	UU试验	9.1	3.02	48	0	-3	18	592	0	20.1	10.08	431.5	37	0	0	1	1	1	12.6	13.72	461.5	30	15.38	287.75	215.75	0	191.8	173.8	0.1	0	-6.3	21.1	20.2	21.2
112	20211023BS04	1	UU试验	9.18	3.03	48	0	-3	18	592.8	0	20.1	10.14	432.1	37	0	0	1	1	1	12.68	13.72	462.1	30	15.4	288.05	216.05	0	192	174	0.1	0	-6.34	21.1	20.2	21.2
113	20211023BS04	1	UU试验	9.27	3.04	48	0	-3	18	595.4	0	20.1	10.24	434	37	0	0	1	1	1	12.8	13.78	464	30	15.47	289	217	0	192.7	174.7	0.1	0	-6.4	21.1	20.2	21.2
114	20211023BS04	1	UU试验	9.35	3.06	48	0	-3	18	595.4	0	20.1	10.32	432.1	37	0	0	1	1	1	12.9	13.78	462.1	30	15.4	288.05	216.05	0	192	174	0.1	0	-6.45	21.1	20.2	21.2
115	20211023BS04	1	UU试验	9.43	3.07	48	0	-3	18	598	0	20.1	10.42	434	37	0	0	1	1	1	13.03	13.78	464	30	15.47	289	217	0	192.7	174.7	0.1	0	-6.52	21.1	20.2	21.2
116	20211023BS04	1	UU试验	9.52	3.08	48	0	-3	18	598.8	0	20.1	10.49	434.5	37	0	0	1	1	1	13.11	13.78	464.5	30	15.48	289.25	217.25	0	192.8	174.8	0.1	0	-6.56	21.1	20.2	21.2
117	20211023BS04	1	UU试验	9.6	3.1	48	0	-3	18	599.7	0	20.1	10.6	435.2	37	0	0	1	1	1	13.25	13.85	465.2	30	15.51	289.6	217.6	0	193.1	175.1	0.1	0	-6.63	21.1	20.2	21.2
118	20211023BS04	1	UU试验	9.68	3.11	48	0	-3	18	600.5	0	20.1	10.67	433.6	37	0	0	1	1	1	13.34	13.85	463.6	30	15.45	288.8	216.8	0	192.5	174.5	0.1	0	-6.67	21.1	20.2	21.2
119	20211023BS04	1	UU试验	9.77	3.13	48	0	-3	18	602.2	0	20.1	10.78	434.8	37	0	0	1	1	1	13.48	13.85	464.8	30	15.49	289.4	217.4	0	192.9	174.9	0.1	0	-6.74	21.1	20.2	21.2
120	20211023BS04	1	UU试验	9.85	3.14	48	0	-3	18	603.1	0	20.1	10.85	435.5	37	0	0	1	1	1	13.56	13.91	465.5	30	15.52	289.75	217.75	0	193.2	175.2	0.1	0	-6.78	21.1	20.2	21.2
121	20211023BS04	1	UU试验	9.93	3.15	48	0	-3	18	603.9	0	20.1	10.97	434.1	37	0	0	1	1	1	13.71	13.91	464.1	30	15.47	289.05	217.05	0	192.7	174.7	0.1	0	-6.86	21.1	20.2	21.2
122	20211023BS04	1	UU试验	10.02	3.16	49	0	-3	18	605.7	0	20.1	11.04	435.4	37	0	0	1	1	1	13.8	13.91	466.4	31	15.05	291.2	217.7	0	194.1	176.1	0.1	0	-6.9	21.1	20.2	21.2
123	20211023BS04	1	UU试验	10.1	3.18	49	0	-3	18	607.4	0	20.1	11.15	436.7	37	0	0	1	1	1	13.94	13.91	467.7	31	15.09	291.85	218.35	0	194.6	176.6	0.1	0	-6.97	21.1	20.2	21.2
124	20211023BS04	1	UU试验	10.18	3.19	48	0	-3	18	609.1	0	20.1	11.22	437.9	37	0	0	1	1	1	14.03	13.98	467.9	30	15.6	290.95	218.95	0	194	176	0.1	0	-7.02	21.1	20.2	21.2
125	20211023BS04	1	UU试验	10.27	3.2	49	0	-3	18	611.6	0	20.1	11.33	437.5	37	0	0	1	1	1	14.16	13.98	468.5	31	15.11	292.25	218.75	0	194.8	176.8	0.1	0	-7.08	21.1	20.2	21.2
126	20211023BS04	1	UU试验	10.35	3.22	48	0	-3	18	611.6	0	20.1	11.4	437.5	37	0	0	1	1	1	14.25	13.98	467.5	30	15.58	290.75	218.75	0	193.8	175.8	0.1	0	-7.13	21.1	20.2	21.2
127	20211023BS04	1	UU试验	10.43	3.23	49	0	-2	18	613.4	0	20.1	11.51	438.8	37	0	0	1	1	1	14.39	14.05	469.8	31	15.15	292.9	219.4	0	195.3	177.3	0.1	0	-7.2	21.1	20.2	21.2
128	20211023BS04	1	UU试验	10.52	3.24	49	0	-3	18	614.2	0	20.1	11.58	437.2	37	0	0	1	1	1	14.48	14.05	468.2	31	15.1	292.1	218.6	0	194.7	176.7	0.1	0	-7.24	21.1	20.2	21.2
129	20211023BS04	1	UU试验	10.6	3.26	49	0	-3	18	615.9	0	20.1	11.69	438.4	37	0	0	1	1	1	14.61	14.05	469.4	31	15.14	292.7	219.2	0	195.1	177.1	0.1	0	-7.31	21.1	20.2	21.2
130	20211023BS04	1	UU试验	10.68	3.27	48	0	-3	18	616.8	0	20.1	11.76	439	37	0	0	1	1	1	14.7	14.05	469	30	15.63	291.5	219.5	0	194.3	176.3	0.1	0	-7.35	21.1	20.2	21.2
131	20211023BS04	1	UU试验	10.77	3.28	48	0	-2	18	618.5	0	20.1	11.87	440.2	37	0	0	1	1	1	14.84	14.11	470.2	30	15.67	292.1	220.1	0	194.7	176.7	0.1	0	-7.42	21.1	20.2	21.2
132	20211023BS04	1	UU试验	10.85	3.29	48	0	-3	18	619.3	0	20.1	11.95	438.9	37	0	0	1	1	1	14.94	14.11	468.9	30	15.63	291.45	219.45	0	194.3	176.3	0.1	0	-7.47	21.1	20.2	21.2
133	20211023BS04	1	UU试验	10.93	3.31	49	0	-3	18	621.9	0	20.1	12.06	440.8	37	0	0	1	1	1	15.08	14.11	471.8	31	15.22	293.9	220.4	0	195.9	177.9	0.1	0	-7.54	21.1	20.2	21.2
134	20211023BS04	1	UU试验	11.02	3.32	49	0	-3	18	622.8	0	20.1	12.13	441.4	37	0	0	1	1	1	15.16	14.11	472.4	31	15.24	294.2	220.7	0	196.1	178.1	0.1	0	-7.58	21.1	20.2	21.2
135	20211023BS04	1	UU试验	11.1	3.33	49	0	-3	17	624.5	0	20.1	12.24	442.6	37	0	0	1	1	1	15.3	14.18	474.6	32	14.83	294.8	221.3	0	196.5	179.5	0.1	0	-7.65	21.1	20.2	21.2
136	20211023BS04	1	UU试验	11.18	3.34	49	0	-3	17	625.3	0	20.1	12.32	441	37	0	0	1	1	1	15.4	14.18	473	32	14.78	294	220.5	0	196	179	0.1	0	-7.7	21.1	20.2	21.2
137	20211023BS04	1	UU试验	11.27	3.36	49	0	-3	17	627.9	0	20.1	12.42	442.8	37	0	0	1	1	1	15.53	14.18	474.8	32	14.84	294.9	221.4	0	196.6	179.6	0.1	0	-7.77	21.1	20.2	21.2
138	20211023BS04	1	UU试验	11.35	3.37	48	0	-3	17	629.6	0	20.1	12.49	444	37	0	0	1	1	1	15.61	14.25	475	31	15.32	294	222	0	196	179	0.1	0	-7.81	21.1	20.2	21.2
139	20211023BS04	1	UU试验	11.43	3.38	48	0	-3	17	629.6	0	20.1	12.6	441.8	37	0	0	1	1	1	15.75	14.25	472.8	31	15.25	292.9	220.9	0	195.3	178.3	0.1	0	-7.88	21.1	20.2	21.2
140	20211023BS04	1	UU试验	11.52	3.39	48	0	-3	17	629.6	0	20.1	12.68	441.8	37	0	0	1	1	1	15.85	14.25	472.8	31	15.25	292.9	220.9	0	195.3	178.3	0.1	0	-7.93	21.1	20.2	21.2
141	20211023BS04	1	UU试验	11.6	3.41	48	0	-3	17	632.2	0	20.1	12.79	443.6	37	0	0	1	1	1	15.99	14.31	474.6	31	15.31	293.8	221.8	0	195.9	178.9	0.1	0	-8	21.1	20.2	21.2
142	20211023BS04	1	UU试验	11.68	3.42	48	0	-3	17	633	0	20.1	12.86	442.3	37	0	0	1	1	1	16.08	14.31	473.3	31	15.27	293.15	221.15	0	195.4	178.4	0.1	0	-8.04	21.1	20.2	21.2
143	20211023BS04	1	UU试验	11.77	3.43	48	0	-2	17	634.7	0	20.1	12.97	443.5	37	0	0	1	1	1	16.21	14.31	474.5	31	15.31	293.75	221.75	0	195.8	178.8	0.1	0	-8.11	21.1	20.2	21.2
144	20211023BS04	1	UU试验	11.85	3.44	48	0	-3	17	635.6	0	20.1	13.05	444.2	37	0	0	1	1	1	16.31	14.31	475.2	31	15.33	294.1	222.1	0	196.1	179.1	0.1	0	-8.16	21.1	20.2	21.2
145	20211023BS04	1	UU试验	11.93	3.45	48	0	-3	17	636.4	0	20.1	13.16	444.7	37	0	0	1	1	1	16.45	14.38	475.7	31	15.35	294.35	222.35	0	196.2	179.2	0.1	0	-8.23	21.1	20.2	21.2
146	20211023BS04	1	UU试验	12.02	3.47	48	0	-3	17	637.3	0	20.1	13.23	443.2	37	0	0	1	1	1	16.54	14.38	474.2	31	15.3	293.6	221.6	0	195.7	178.7	0.1	0	-8.27	21.1	20.2	21.2
147	20211023BS04	1	UU试验	12.1	3.48	48	0	-2	17	639.9	0	20.1	13.34	445	37	0	0	1	1	1	16.68	14.38	476	31	15.35	294.5	222.5	0	196.3	179.3	0.1	0	-8.34	21.1	20.2	21.2
148	20211023BS04	1	UU试验	12.18	3.49	48	0	-3	17	641.6	0	20.1	13.41	446.2	37	0	0	1	1	1	16.76	14.45	477.2	31	15.39	295.1	223.1	0	196.7	179.7	0.1	0	-8.38	21.1	20.2	21.2
149	20211023BS04	1	UU试验	12.27	3.5	48	0	-3	17	643.3	0	18.2	13.52	445.2	37	0	0	1	1	1	16.9	14.45	476.2	31	15.36	294.6	222.6	0	196.4	179.4	0.1	0	-8.45	21.1	20.2	21.2
150	20211023BS04	1	UU试验	12.35	3.51	49	0	-2	17	644.1	0	20.1	13.59	445.7	37	0	0	1	1	1	16.99	14.45	477.7	32	14.93	296.35	222.85	0	197.6	180.6	0.1	0	-8.49	21.1	20.2	21.2
151	20211023BS04	1	UU试验	12.43	3.53	48	0	-3	17	645	0	20.1	13.69	446.4	37	0	0	1	1	1	17.11	14.45	477.4	31	15.4	295.2	223.2	0	196.8	179.8	0.1	0	-8.56	21.1	20.2	21.2
152	20211023BS04	1	UU试验	12.52	3.54	48	0	-3	17	646.7	0	18.2	13.77	447.5	37	0	0	1	1	1	17.21	14.51	478.5	31	15.44	295.75	223.75	0	197.2	180.2	0.1	0	-8.61	21.1	20.2	21.2
153	20211023BS04	1	UU试验	12.6	3.55	48	0	-3	17	648.4	0	18.2	13.87	446.9	37	0	0	1	1	1	17.34	14.51	477.9	31	15.42	295.45	223.45	0	197	180	0.1	0	-8.67	21.1	20.2	21.2
154	20211023BS04	1	UU试验	12.68	3.56	49	0	-3	17	649.3	0	18.2	13.94	447.5	37	0	0	1	1	1	17.43	14.51	479.5	32	14.98	297.25	223.75	0	198.2	181.2	0.1	0	-8.72	21.1	20.2	21.2
155	20211023BS04	1	UU试验	12.77	3.57	49	0	-2	17	650.1	0	20.1	14.04	448	37	0	0	1	1	1	17.55	14.58	480	32	15	297.5	224	0	198.3	181.3	0.1	0	-8.78	21.1	20.3	21.2
156	20211023BS04	1	UU试验	12.85	3.58	49	0	-2	17	651.8	0	20.1	14.11	447.1	37	0	0	1	1	1	17.64	14.58	479.1	32	14.97	297.05	223.55	0	198	181	0.1	0	-8.82	21.1	20.3	21.2
157	20211023BS04	1	UU试验	12.93	3.6	48	0	-3	16	653.6	0	18.2	14.22	448.3	37	0	0	1	1	1	17.78	14.58	480.3	32	15.01	296.15	224.15	0	197.4	181.4	0.1	0	-8.89	21.1	20.2	21.2
158	20211023BS04	1	UU试验	13.02	3.61	48	0	-3	17	654.4	0	18.2	14.29	448.8	37	0	0	1	1	1	17.86	14.58	479.8	31	15.48	296.4	224.4	0	197.6	180.6	0.1	0	-8.93	21.1	20.2	21.2
159	20211023BS04	1	UU试验	13.1	3.62	48	0	-3	17	655.3	0	18.2	14.39	449.5	37	0	0	1	1	1	17.99	14.65	480.5	31	15.5	296.75	224.75	0	197.8	180.8	0.1	0	-8.99	21.1	20.2	21.2
160	20211023BS04	1	UU试验	13.18	3.63	47	0	-3	16	655.3	0	18.2	14.46	447.3	37	0	0	1	1	1	18.08	14.65	478.3	31	15.43	294.15	223.65	0	196.1	180.1	0.1	0	-9.04	21.1	20.2	21.2
161	20211023BS04	1	UU试验	13.27	3.64	48	0	-2	16	657	0	18.2	14.56	448.5	37	0	0	1	1	1	18.2	14.65	480.5	32	15.02	296.25	224.25	0	197.5	181.5	0.1	0	-9.1	21.1	20.2	21.2
162	20211023BS04	1	UU试验	13.35	3.65	48	0	-3	16	657	0	18.2	14.62	448.5	37	0	0	1	1	1	18.28	14.72	480.5	32	15.02	296.25	224.25	0	197.5	181.5	0.1	0	-9.14	21.1	20.2	21.2
163	20211023BS04	1	UU试验	13.43	3.67	48	0	-2	17	657.8	0	20.1	14.72	446.9	37	0	0	1	1	1	18.4	14.72	477.9	31	15.42	295.45	223.45	0	197	180	0.1	0	-9.2	21.1	20.3	21.2
164	20211023BS04	1	UU试验	13.52	3.68	48	0	-3	16	657.8	0	18.2	14.79	446.9	37	0	0	1	1	1	18.49	14.72	478.9	32	14.97	295.45	223.45	0	197	181	0.1	0	-9.24	21.1	20.3	21.2
165	20211023BS04	1	UU试验	13.6	3.69	48	0	-3	16	658.7	0	18.2	14.88	447.5	37	0	0	1	1	1	18.6	14.72	479.5	32	14.98	295.75	223.75	0	197.2	181.2	0.1	0	-9.3	21.1	20.2	21.2
166	20211023BS04	1	UU试验	13.68	3.7	48	0	-3	16	658.7	0	18.2	14.95	447.5	37	0	0	1	1	1	18.69	14.79	479.5	32	14.98	295.75	223.75	0	197.2	181.2	0.1	0	-9.35	21.1	20.3	21.2
167	20211023BS04	1	UU试验	13.77	3.71	48	0	-3	16	658.7	0	18.2	15.05	445.4	37	0	0	1	1	1	18.81	14.79	477.4	32	14.92	294.7	222.7	0	196.5	180.5	0.1	0	-9.41	21.1	20.3	21.2
168	20211023BS04	1	UU试验	13.85	3.72	48	0	-3	16	659.5	0	18.2	15.11	445.9	37	0	0	1	1	1	18.89	14.79	477.9	32	14.93	294.95	222.95	0	196.6	180.6	0.1	0	-9.45	21.1	20.3	21.2
169	20211023BS04	1	UU试验	13.93	3.73	48	0	-3	16	659.5	0	18.2	15.21	445.9	37	0	0	1	1	1	19.01	14.79	477.9	32	14.93	294.95	222.95	0	196.6	180.6	0.1	0	-9.51	21.1	20.3	21.2
170	20211023BS04	1	UU试验	14.02	3.74	48	0	-3	16	661.3	0	18.2	15.28	447.1	37	0	0	1	1	1	19.1	14.85	479.1	32	14.97	295.55	223.55	0	197	181	0.1	0	-9.55	21.1	20.3	21.2
171	20211023BS04	1	UU试验	14.1	3.75	48	0	-2	16	661.3	0	18.2	15.38	445.3	37	0	0	1	1	1	19.23	14.85	477.3	32	14.92	294.65	222.65	0	196.4	180.4	0.1	0	-9.62	21.1	20.3	21.2
172	20211023BS04	1	UU试验	14.18	3.77	48	0	-2	16	661.3	0	18.2	15.45	445.3	37	0	0	1	1	1	19.31	14.85	477.3	32	14.92	294.65	222.65	0	196.4	180.4	0.1	0	-9.66	21.1	20.3	21.2
173	20211023BS04	1	UU试验	14.27	3.78	48	0	-3	16	661.3	0	18.2	15.55	445.3	37	0	0	1	1	1	19.44	14.92	477.3	32	14.92	294.65	222.65	0	196.4	180.4	0.1	0	-9.72	21.1	20.3	21.2
174	20211023BS04	1	UU试验	14.35	3.79	48	0	-3	16	662.1	0	18.2	15.62	443.8	37	0	0	1	1	1	19.53	14.92	475.8	32	14.87	293.9	221.9	0	195.9	179.9	0.1	0	-9.77	21.1	20.3	21.2
175	20211023BS04	1	UU试验	14.43	3.8	48	0	-3	16	662.1	0	18.2	15.73	443.8	37	0	0	1	1	1	19.66	14.92	475.8	32	14.87	293.9	221.9	0	195.9	179.9	0.1	0	-9.83	21.1	20.3	21.2
176	20211023BS04	1	UU试验	14.52	3.81	48	0	-3	16	662.1	0	18.2	15.8	443.8	37	0	0	1	1	1	19.75	14.92	475.8	32	14.87	293.9	221.9	0	195.9	179.9	0.1	0	-9.88	21.1	20.3	21.2
177	20211023BS04	1	UU试验	14.6	3.82	49	0	-2	16	663	0	18.2	15.91	444.4	37	0	0	1	1	1	19.89	14.99	477.4	33	14.47	295.7	222.2	0	197.1	181.1	0.1	0	-9.95	21.1	20.3	21.2
178	20211023BS04	1	UU试验	14.68	3.83	48	0	-3	16	663	0	18.2	15.99	442.3	37	0	0	1	1	1	19.99	14.99	474.3	32	14.82	293.15	221.15	0	195.4	179.4	0.1	0	-9.99	21.1	20.3	21.2
179	20211023BS04	1	UU试验	14.77	3.84	48	0	-3	16	663.8	0	18.2	16.09	442.8	37	0	0	1	1	1	20.11	14.99	474.8	32	14.84	293.4	221.4	0	195.6	179.6	0.1	0	-10.06	21.1	20.3	21.1
180	20211023BS04	1	UU试验	14.85	3.85	48	0	-3	16	664.7	0	18.2	16.16	443.4	37	0	0	1	1	1	20.2	15.06	475.4	32	14.86	293.7	221.7	0	195.8	179.8	0.1	0	-10.1	21.1	20.3	21.2
181	20211023BS04	1	UU试验	14.93	3.86	49	0	-3	16	665.5	0	18.2	16.27	441.9	37	0	0	1	1	1	20.34	15.06	474.9	33	14.39	294.45	220.95	0	196.3	180.3	0.1	0	-10.17	21.1	20.3	21.2
182	20211023BS04	1	UU试验	15.02	3.88	49	0	-2	16	665.5	0	18.2	16.34	441.9	37	0	0	1	1	1	20.43	15.06	474.9	33	14.39	294.45	220.95	0	196.3	180.3	0.1	0	-10.22	21.1	20.3	21.1
183	20211023BS04	1	UU试验	15.1	3.89	48	0	-3	16	664.7	0	18.2	16.44	441.4	37	0	0	1	1	1	20.55	15.13	473.4	32	14.79	292.7	220.7	0	195.1	179.1	0.1	0	-10.28	21.1	20.3	21.2
184	20211023BS04	1	UU试验	15.18	3.9	48	0	-3	16	665.5	0	18.2	16.52	439.9	37	0	0	1	1	1	20.65	15.13	471.9	32	14.75	291.95	219.95	0	194.6	178.6	0.1	0	-10.32	21.1	20.3	21.2
185	20211023BS04	1	UU试验	15.27	3.91	48	0	-3	16	665.5	0	18.2	16.62	439.9	37	0	0	1	1	1	20.77	15.13	471.9	32	14.75	291.95	219.95	0	194.6	178.6	0.1	0	-10.39	21.1	20.3	21.1
186	20211023BS04	1	UU试验	15.35	3.92	48	0	-3	16	666.4	0	18.2	16.69	440.4	37	0	0	1	1	1	20.86	15.2	472.4	32	14.76	292.2	220.2	0	194.8	178.8	0.1	0	-10.43	21.1	20.3	21.1
187	20211023BS04	1	UU试验	15.43	3.93	48	0	-3	16	666.4	0	18.2	16.8	438.4	37	0	0	1	1	1	21	15.2	470.4	32	14.7	291.2	219.2	0	194.1	178.1	0.1	0	-10.5	21.1	20.3	21.1
188	20211023BS04	1	UU试验	15.52	3.94	49	0	-2	16	667.2	0	18.2	16.87	438.9	37	0	0	1	1	1	21.09	15.2	471.9	33	14.3	292.95	219.45	0	195.3	179.3	0.1	0	-10.55	21.1	20.3	21.2
189	20211023BS04	1	UU试验	15.6	3.95	48	0	-3	15	668.1	0	18.2	16.98	439.5	37	0	0	1	1	1	21.23	15.27	472.5	33	14.32	291.75	219.75	0	194.5	179.5	0.1	0	-10.62	21.1	20.3	21.2
190	20211023BS04	1	UU试验	15.68	3.96	49	0	-2	16	668.1	0	18.2	17.05	437.5	37	0	0	1	1	1	21.31	15.27	470.5	33	14.26	292.25	218.75	0	194.8	178.8	0.1	0	-10.66	21.1	20.3	21.1
191	20211023BS04	1	UU试验	15.77	3.97	48	0	-2	16	666.4	0	18.2	17.16	436.4	37	0	0	1	1	1	21.45	15.27	468.4	32	14.64	290.2	218.2	0	193.5	177.5	0.1	0	-10.73	21.1	20.3	21.1
192	20211023BS04	1	UU试验	15.85	3.98	48	0	-3	15	667.2	0	18.2	17.24	436.9	37	0	0	1	1	1	21.55	15.27	469.9	33	14.24	290.45	218.45	0	193.6	178.6	0.1	0	-10.78	21.1	20.3	21.1
193	20211023BS04	1	UU试验	15.93	3.99	48	0	-3	16	667.2	0	18.2	17.34	436.9	37	0	0	1	1	1	21.68	15.34	468.9	32	14.65	290.45	218.45	0	193.6	177.6	0.1	0	-10.84	21.1	20.3	21.2
194	20211023BS04	1	UU试验	16.02	4	48	0	-3	15	667.2	0	18.2	17.41	434.9	37	0	0	1	1	1	21.76	15.34	467.9	33	14.18	289.45	217.45	0	193	178	0.1	0	-10.88	21.1	20.3	21.2
195	20211023BS04	1	UU试验	16.1	4.01	49	0	-3	16	667.2	0	18.2	17.52	434.9	37	0	0	1	1	1	21.9	15.34	467.9	33	14.18	290.95	217.45	0	194	178	0.1	0	-10.95	21.1	20.3	21.1
196	20211023BS04	1	UU试验	16.18	4.02	48	0	-3	16	668.1	0	18.2	17.6	435.5	37	0	0	1	1	1	22	15.41	467.5	32	14.61	289.75	217.75	0	193.2	177.2	0.1	0	-11	21.1	20.3	21.1
197	20211023BS04	1	UU试验	16.27	4.03	48	0	-3	15	668.1	0	18.2	17.71	433.5	37	0	0	1	1	1	22.14	15.41	466.5	33	14.14	288.75	216.75	0	192.5	177.5	0.1	0	-11.07	21.1	20.3	21.1
198	20211023BS04	1	UU试验	16.35	4.04	48	0	-2	15	666.4	0	18.2	17.78	432.4	37	0	0	1	1	1	22.23	15.41	465.4	33	14.1	288.2	216.2	0	192.1	177.1	0.1	0	-11.12	21.1	20.3	21.1
199	20211023BS04	1	UU试验	16.43	4.05	48	0	-2	15	665.5	0	18.2	17.89	431.9	37	0	0	1	1	1	22.36	15.48	464.9	33	14.09	287.95	215.95	0	192	177	0.1	0	-11.18	21.1	20.3	21.2
200	20211023BS04	1	UU试验	16.52	4.06	48	0	-3	15	665.5	0	18.2	17.96	429.9	37	0	0	1	1	1	22.45	15.48	462.9	33	14.03	286.95	214.95	0	191.3	176.3	0.1	0	-11.23	21.1	20.3	21.1
201	20211023BS04	1	UU试验	16.6	4.07	48	0	-3	16	666.4	0	18.2	18.07	430.5	37	0	0	1	1	1	22.59	15.48	462.5	32	14.45	287.25	215.25	0	191.5	175.5	0.1	0	-11.3	21.1	20.3	21.1
202	20211023BS04	1	UU试验	16.68	4.08	48	0	-3	15	666.4	0	18.2	18.14	430.5	37	0	0	1	1	1	22.68	15.54	463.5	33	14.05	287.25	215.25	0	191.5	176.5	0.1	0	-11.34	21.1	20.3	21.1
203	20211023BS04	1	UU试验	16.77	4.09	48	0	-3	15	667.2	0	18.2	18.24	429.3	37	0	0	1	1	1	22.8	15.54	462.3	33	14.01	286.65	214.65	0	191.1	176.1	0.1	0	-11.4	21.1	20.3	21.1
204	20211023BS04	1	UU试验	16.85	4.1	49	0	-2	16	667.2	0	18.2	18.32	429.3	37	0	0	1	1	1	22.9	15.54	462.3	33	14.01	288.15	214.65	0	192.1	176.1	0.1	0	-11.45	21.1	20.3	21.2
205	20211023BS04	1	UU试验	16.93	4.12	48	0	-3	15	668.1	0	16.4	18.42	429.9	37	0	0	1	1	1	23.02	15.61	462.9	33	14.03	286.95	214.95	0	191.3	176.3	0.1	0	-11.51	21	20.3	21.1
206	20211023BS04	1	UU试验	17.02	4.13	48	0	-2	15	667.2	0	18.2	18.49	427.4	37	0	0	1	1	1	23.11	15.61	460.4	33	13.95	285.7	213.7	0	190.5	175.5	0.1	0	-11.56	21.1	20.3	21.1
207	20211023BS04	1	UU试验	17.1	4.14	48	0	-2	15	666.4	0	18.2	18.6	426.9	37	0	0	1	1	1	23.25	15.61	459.9	33	13.94	285.45	213.45	0	190.3	175.3	0.1	0	-11.63	21.1	20.3	21.1
208	20211023BS04	1	UU试验	17.18	4.15	48	0	-3	15	668.1	0	16.4	18.67	428	37	0	0	1	1	1	23.34	15.69	461	33	13.97	286	214	0	190.7	175.7	0.1	0	-11.67	21	20.3	21.1
209	20211023BS04	1	UU试验	17.27	4.16	48	0	-3	15	669	0	16.4	18.77	426.4	37	0	0	1	1	1	23.46	15.69	459.4	33	13.92	285.2	213.2	0	190.1	175.1	0.1	0	-11.73	21	20.3	21.2
210	20211023BS04	1	UU试验	17.35	4.17	48	0	-3	15	668.1	0	18.2	18.85	425.8	37	0	0	1	1	1	23.56	15.69	458.8	33	13.9	284.9	212.9	0	189.9	174.9	0.1	0	-11.78	21.1	20.3	21.1
211	20211023BS04	1	UU试验	17.43	4.18	49	0	-3	15	667.2	0	16.4	18.95	425.2	37	0	0	1	1	1	23.69	15.76	459.2	34	13.51	286.1	212.6	0	190.7	175.7	0.1	0	-11.85	21	20.3	21.1
212	20211023BS04	1	UU试验	17.52	4.19	49	0	-2	15	667.2	0	18.2	19.02	423.4	37	0	0	1	1	1	23.78	15.76	457.4	34	13.45	285.2	211.7	0	190.1	175.1	0.1	0	-11.89	21.1	20.3	21.1
213	20211023BS04	1	UU试验	17.6	4.2	48	0	-3	15	665.5	0	16.4	19.12	422.3	37	0	0	1	1	1	23.9	15.76	455.3	33	13.8	283.15	211.15	0	188.8	173.8	0.1	0	-11.95	21	20.3	21.1
214	20211023BS04	1	UU试验	17.68	4.21	48	0	-2	15	665.5	0	18.2	19.19	422.3	37	0	0	1	1	1	23.99	15.76	455.3	33	13.8	283.15	211.15	0	188.8	173.8	0.1	0	-12	21.1	20.3	21.2
215	20211023BS04	1	UU试验	17.77	4.22	48	0	-2	15	665.5	0	18.2	19.29	422.3	37	0	0	1	1	1	24.11	15.83	455.3	33	13.8	283.15	211.15	0	188.8	173.8	0.1	0	-12.06	21.1	20.3	21.1
216	20211023BS04	1	UU试验	17.85	4.22	48	0	-3	15	665.5	0	16.4	19.36	420.4	37	0	0	1	1	1	24.2	15.83	453.4	33	13.74	282.2	210.2	0	188.1	173.1	0.1	0	-12.1	21	20.3	21.1
217	20211023BS04	1	UU试验	17.93	4.23	48	0	-3	15	666.4	0	16.4	19.46	421	37	0	0	1	1	1	24.33	15.83	454	33	13.76	282.5	210.5	0	188.3	173.3	0.1	0	-12.17	21	20.3	21.1
218	20211023BS04	1	UU试验	18.02	4.24	49	0	-2	15	666.4	0	18.2	19.53	421	37	0	0	1	1	1	24.41	15.9	455	34	13.38	284	210.5	0	189.3	174.3	0.1	0	-12.21	21	20.3	21.1
219	20211023BS04	1	UU试验	18.1	4.25	49	0	-2	15	667.2	0	18.2	19.62	419.6	37	0	0	1	1	1	24.52	15.9	453.6	34	13.34	283.3	209.8	0	188.9	173.9	0.1	0	-12.26	21.1	20.3	21.2
220	20211023BS04	1	UU试验	18.18	4.26	49	0	-2	15	667.2	0	18.2	19.69	419.6	37	0	0	1	1	1	24.61	15.9	453.6	34	13.34	283.3	209.8	0	188.9	173.9	0.1	0	-12.31	21.1	20.3	21.1
221	20211023BS04	1	UU试验	18.27	4.27	49	0	-3	15	667.2	0	16.4	19.79	419.6	37	0	0	1	1	1	24.74	15.97	453.6	34	13.34	283.3	209.8	0	188.9	173.9	0.1	0	-12.37	21	20.3	21.1
222	20211023BS04	1	UU试验	18.35	4.28	48	0	-3	15	666.4	0	16.4	19.85	417.3	37	0	0	1	1	1	24.81	15.97	450.3	33	13.65	280.65	208.65	0	187.1	172.1	0.1	0	-12.41	21	20.3	21.1
223	20211023BS04	1	UU试验	18.43	4.29	48	0	-2	15	663	0	18.2	19.95	415.2	37	0	0	1	1	1	24.94	15.97	448.2	33	13.58	279.6	207.6	0	186.4	171.4	0.1	0	-12.47	21.1	20.3	21.1
224	20211023BS04	1	UU试验	18.52	4.3	48	0	-3	15	662.1	0	16.4	20.02	414.6	37	0	0	1	1	1	25.03	16.04	447.6	33	13.56	279.3	207.3	0	186.2	171.2	0.1	0	-12.52	21	20.3	21.1
225	20211023BS04	1	UU试验	18.6	4.31	48	0	-2	15	662.1	0	18.2	20.12	412.8	37	0	0	1	1	1	25.15	16.04	445.8	33	13.51	278.4	206.4	0	185.6	170.6	0.1	0	-12.58	21	20.3	21.1
226	20211023BS04	1	UU试验	18.68	4.32	48	0	-3	15	662.1	0	16.4	20.18	412.8	37	0	0	1	1	1	25.23	16.04	445.8	33	13.51	278.4	206.4	0	185.6	170.6	0.1	0	-12.62	21	20.3	21.2
227	20211023BS04	1	UU试验	18.77	4.33	48	0	-3	15	660.4	0	16.4	20.28	411.7	37	0	0	1	1	1	25.35	16.11	444.7	33	13.48	277.85	205.85	0	185.2	170.2	0.1	0	-12.68	21	20.3	21.1
228	20211023BS04	1	UU试验	18.85	4.34	49	0	-2	15	662.1	0	18.2	20.35	411	37	0	0	1	1	1	25.44	16.11	445	34	13.09	279	205.5	0	186	171	0.11	0	-12.72	21	20.3	21.1
229	20211023BS04	1	UU试验	18.93	4.35	49	0	-3	15	661.3	0	16.4	20.45	410.5	37	0	0	1	1	1	25.56	16.11	444.5	34	13.07	278.75	205.25	0	185.8	170.8	0.11	0	-12.78	21	20.3	21.1
230	20211023BS04	1	UU试验	19.02	4.36	49	0	-2	15	661.3	0	18.2	20.52	410.5	37	0	0	1	1	1	25.65	16.11	444.5	34	13.07	278.75	205.25	0	185.8	170.8	0.11	0	-12.83	21	20.3	21.1
231	20211023BS04	1	UU试验	19.1	4.37	48	0	-3	15	661.3	0	16.4	20.62	410.5	37	0	0	1	1	1	25.77	16.18	443.5	33	13.44	277.25	205.25	0	184.8	169.8	0.1	0	-12.89	21	20.3	21.1
232	20211023BS04	1	UU试验	19.18	4.38	48	0	-3	15	660.4	0	16.4	20.69	408.2	37	0	0	1	1	1	25.86	16.18	441.2	33	13.37	276.1	204.1	0	184.1	169.1	0.11	0	-12.93	21	20.3	21.2
233	20211023BS04	1	UU试验	19.27	4.39	48	0	-2	15	660.4	0	18.2	20.8	408.2	37	0	0	1	1	1	26	16.25	441.2	33	13.37	276.1	204.1	0	184.1	169.1	0.11	0	-13	21.1	20.3	21.1
234	20211023BS04	1	UU试验	19.35	4.4	48	0	-3	15	659.5	0	16.4	20.87	405.8	37	0	0	1	1	1	26.09	16.25	438.8	33	13.3	274.9	202.9	0	183.3	168.3	0.11	0	-13.05	21	20.3	21.1
235	20211023BS04	1	UU试验	19.43	4.41	48	0	-3	15	659.5	0	16.4	20.97	405.8	37	0	0	1	1	1	26.21	16.25	438.8	33	13.3	274.9	202.9	0	183.3	168.3	0.11	0	-13.11	21	20.3	21.1
236	20211023BS04	1	UU试验	19.52	4.42	48	0	-2	15	659.5	0	16.4	21.05	405.8	37	0	0	1	1	1	26.31	16.25	438.8	33	13.3	274.9	202.9	0	183.3	168.3	0.11	0	-13.16	21	20.3	21.1
237	20211023BS04	1	UU试验	19.6	4.43	48	0	-3	15	659.5	0	16.4	21.15	405.8	37	0	0	1	1	1	26.44	16.32	438.8	33	13.3	274.9	202.9	0	183.3	168.3	0.11	0	-13.22	21	20.3	21.1
238	20211023BS04	1	UU试验	19.68	4.44	49	0	-2	15	659.5	0	16.4	21.23	404.1	37	0	0	1	1	1	26.54	16.32	438.1	34	12.89	275.55	202.05	0	183.7	168.7	0.11	0	-13.27	21	20.3	21.1
239	20211023BS04	1	UU试验	19.77	4.45	49	0	-2	15	659.5	0	18.2	21.33	404.1	37	0	0	1	1	1	26.66	16.39	438.1	34	12.89	275.55	202.05	0	183.7	168.7	0.11	0	-13.33	21	20.3	21.1
240	20211023BS04	1	UU试验	19.85	4.46	48	0	-2	15	657.8	0	18.2	21.4	401.3	37	0	0	1	1	1	26.75	16.39	434.3	33	13.16	272.65	200.65	0	181.8	166.8	0.11	0	-13.38	21	20.3	21.1
241	20211023BS04	1	UU试验	19.93	4.46	48	0	-2	15	658.7	0	16.4	21.51	401.9	37	0	0	1	1	1	26.89	16.39	434.9	33	13.18	272.95	200.95	0	182	167	0.11	0	-13.45	21	20.3	21.1
242	20211023BS04	1	UU试验	20.02	4.47	48	0	-3	15	657.8	0	16.4	21.58	401.3	37	0	0	1	1	1	26.98	16.47	434.3	33	13.16	272.65	200.65	0	181.8	166.8	0.11	0	-13.49	21	20.3	21.1
243	20211023BS04	1	UU试验	20.1	4.48	48	0	-3	14	659.5	0	16.4	21.69	400.4	37	0	0	1	1	1	27.11	16.47	434.4	34	12.78	272.2	200.2	0	181.5	167.5	0.11	0	-13.56	21	20.3	21.1
244	20211023BS04	1	UU试验	20.18	4.49	48	0	-3	14	659.5	0	16.4	21.75	400.4	37	0	0	1	1	1	27.19	16.47	434.4	34	12.78	272.2	200.2	0	181.5	167.5	0.11	0	-13.6	21	20.3	21.1
245	20211023BS04	1	UU试验	20.27	4.5	48	0	-3	14	658.7	0	14.6	21.87	399.9	37	0	0	1	1	1	27.34	16.54	433.9	34	12.76	271.95	199.95	0	181.3	167.3	0.11	0	-13.67	21	20.3	21.1
246	20211023BS04	1	UU试验	20.35	4.51	49	0	-2	14	658.7	0	16.4	21.93	398.2	37	0	0	1	1	1	27.41	16.54	433.2	35	12.38	272.6	199.1	0	181.7	167.7	0.11	0	-13.71	21	20.3	21.1
247	20211023BS04	1	UU试验	20.43	4.52	49	0	-2	14	658.7	0	16.4	22.04	398.2	37	0	0	1	1	1	27.55	16.54	433.2	35	12.38	272.6	199.1	0	181.7	167.7	0.11	0	-13.78	21	20.3	21.1
248	20211023BS04	1	UU试验	20.52	4.53	48	0	-3	13	656.1	0	14.6	22.12	396.7	37	0	0	1	1	1	27.65	16.61	431.7	35	12.33	270.35	198.35	0	180.2	167.2	0.11	0	-13.83	21	20.3	21.1
249	20211023BS04	1	UU试验	20.6	4.54	48	0	-3	13	656.1	0	14.6	22.23	395	37	0	0	1	1	1	27.79	16.61	430	35	12.29	269.5	197.5	0	179.7	166.7	0.11	0	-13.9	21	20.3	21.1
250	20211023BS04	1	UU试验	20.68	4.55	48	0	-3	13	655.3	0	14.6	22.3	394.5	37	0	0	1	1	1	27.88	16.61	429.5	35	12.27	269.25	197.25	0	179.5	166.5	0.11	0	-13.94	21	20.3	21.1
251	20211023BS04	1	UU试验	20.77	4.56	48	0	-3	13	654.4	0	14.6	22.41	394	37	0	0	1	1	1	28.01	16.68	429	35	12.26	269	197	0	179.3	166.3	0.11	0	-14.01	21	20.3	21.1
252	20211023BS04	1	UU试验	20.85	4.57	48	0	-3	13	654.4	0	14.6	22.48	392.3	37	0	0	1	1	1	28.1	16.68	427.3	35	12.21	268.15	196.15	0	178.8	165.8	0.11	0	-14.05	21	20.3	21.1
253	20211023BS04	1	UU试验	20.93	4.58	48	0	-3	12	652.7	0	14.6	22.59	391.3	37	0	0	1	1	1	28.24	16.76	427.3	36	11.87	267.65	195.65	0	178.4	166.4	0.11	0	-14.12	21	20.3	21.1
254	20211023BS04	1	UU试验	21.02	4.58	48	0	-3	12	652.7	0	14.6	22.66	389.4	37	0	0	1	1	1	28.33	16.76	425.4	36	11.82	266.7	194.7	0	177.8	165.8	0.11	0	-14.17	21	20.3	21.1
255	20211023BS04	1	UU试验	21.1	4.59	48	0	-2	12	649.3	0	14.6	22.77	387.4	37	0	0	1	1	1	28.46	16.76	423.4	36	11.76	265.7	193.7	0	177.1	165.1	0.11	0	-14.23	21	20.3	21.1
256	20211023BS04	1	UU试验	21.18	4.6	48	0	-3	11	650.1	0	12.8	22.84	387.9	37	0	0	1	1	1	28.55	16.83	424.9	37	11.48	265.95	193.95	0	177.3	166.3	0.11	0	-14.28	21	20.3	21.1
257	20211023BS04	1	UU试验	21.27	4.61	48	0	-3	11	648.4	0	12.8	22.95	385.3	37	0	0	1	1	1	28.69	16.83	422.3	37	11.41	264.65	192.65	0	176.4	165.4	0.11	0	-14.35	21	20.3	21.1
258	20211023BS04	1	UU试验	21.35	4.62	48	0	-3	11	648.4	0	12.8	23.02	385.3	37	0	0	1	1	1	28.78	16.83	422.3	37	11.41	264.65	192.65	0	176.4	165.4	0.11	0	-14.39	21	20.3	21.1
259	20211023BS04	1	UU试验	21.43	4.63	48	0	-3	10	647.6	0	12.8	23.13	384.8	37	0	0	1	1	1	28.91	16.9	422.8	38	11.13	264.4	192.4	0	176.3	166.3	0.11	0	-14.46	21	20.3	21.1
260	20211023BS04	1	UU试验	21.52	4.64	49	0	-2	10	647.6	0	12.8	23.2	383.2	37	0	0	1	1	1	29	16.9	422.2	39	10.83	265.1	191.6	0	176.7	166.7	0.11	0	-14.5	21	20.3	21.1
261	20211023BS04	1	UU试验	21.6	4.65	48	0	-3	10	646.7	0	10.9	23.31	382.7	37	0	0	1	1	1	29.14	16.9	420.7	38	11.07	263.35	191.35	0	175.6	165.6	0.11	0	-14.57	21	20.3	21.1
262	20211023BS04	1	UU试验	21.68	4.66	48	0	-2	10	645.9	0	12.8	23.38	382.2	37	0	0	1	1	1	29.23	16.97	420.2	38	11.06	263.1	191.1	0	175.4	165.4	0.11	0	-14.62	21	20.3	21.1
263	20211023BS04	1	UU试验	21.77	4.67	48	0	-2	10	645.9	0	10.9	23.49	380.6	37	0	0	1	1	1	29.36	16.97	418.6	38	11.02	262.3	190.3	0	174.9	164.9	0.11	0	-14.68	21	20.3	21.1
264	20211023BS04	1	UU试验	21.85	4.67	48	0	-3	9	645.9	0	10.9	23.57	380.6	37	0	0	1	1	1	29.46	17.05	419.6	39	10.76	262.3	190.3	0	174.9	165.9	0.11	0	-14.73	21	20.3	21.1
265	20211023BS04	1	UU试验	21.93	4.68	48	0	-2	9	645.9	0	10.9	23.67	378.8	37	0	0	1	1	1	29.59	17.05	417.8	39	10.71	261.4	189.4	0	174.3	165.3	0.11	0	-14.8	21	20.3	21.1
266	20211023BS04	1	UU试验	22.02	4.69	48	0	-3	9	645	0	10.9	23.74	378.3	37	0	0	1	1	1	29.68	17.05	417.3	39	10.7	261.15	189.15	0	174.1	165.1	0.11	0	-14.84	21	20.3	21.1
267	20211023BS04	1	UU试验	22.1	4.7	48	0	-3	9	645.9	0	10.9	23.84	378.8	37	0	0	1	1	1	29.8	17.12	417.8	39	10.71	261.4	189.4	0	174.3	165.3	0.11	0	-14.9	21	20.3	21.1
268	20211023BS04	1	UU试验	22.18	4.71	49	0	-2	9	646.7	0	10.9	23.92	377.7	37	0	0	1	1	1	29.9	17.12	417.7	40	10.44	262.35	188.85	0	174.9	165.9	0.11	0	-14.95	21	20.3	21.1
269	20211023BS04	1	UU试验	22.27	4.72	49	0	-2	9	647.6	0	10.9	24.02	378.3	37	0	0	1	1	1	30.03	17.12	418.3	40	10.46	262.65	189.15	0	175.1	166.1	0.11	0	-15.02	21	20.3	21.1
270	20211023BS04	1	UU试验	22.35	4.73	48	0	-2	9	645.9	0	10.9	24.08	377.3	37	0	0	1	1	1	30.1	17.19	416.3	39	10.67	260.65	188.65	0	173.8	164.8	0.11	0	-15.05	21	20.3	21.1
271	20211023BS04	1	UU试验	22.43	4.74	48	0	-2	9	645.9	0	10.9	24.19	375.7	37	0	0	1	1	1	30.24	17.19	414.7	39	10.63	259.85	187.85	0	173.2	164.2	0.11	0	-15.12	21	20.3	21.1
272	20211023BS04	1	UU试验	22.52	4.75	48	0	-3	8	645	0	9.1	24.26	375.2	37	0	0	1	1	1	30.33	17.19	415.2	40	10.38	259.6	187.6	0	173.1	165.1	0.11	0	-15.17	21	20.3	21.1
273	20211023BS04	1	UU试验	22.6	4.75	48	0	-2	9	645.9	0	10.9	24.36	375.7	37	0	0	1	1	1	30.45	17.27	414.7	39	10.63	259.85	187.85	0	173.2	164.2	0.11	0	-15.23	21	20.3	21.1
274	20211023BS04	1	UU试验	22.68	4.76	48	0	-3	8	645.9	0	9.1	24.43	374	37	0	0	1	1	1	30.54	17.27	414	40	10.35	259	187	0	172.7	164.7	0.11	0	-15.27	21	20.3	21.1
275	20211023BS04	1	UU试验	22.77	4.77	49	0	-2	8	646.7	0	10.9	24.53	374.5	37	0	0	1	1	1	30.66	17.34	415.5	41	10.13	260.75	187.25	0	173.8	165.8	0.12	0	-15.33	21	20.3	21.1
276	20211023BS04	1	UU试验	22.85	4.78	49	0	-2	8	647.6	0	9.1	24.6	373.5	37	0	0	1	1	1	30.75	17.34	414.5	41	10.11	260.25	186.75	0	173.5	165.5	0.12	0	-15.38	21	20.3	21.1
277	20211023BS04	1	UU试验	22.93	4.79	49	0	-2	8	648.4	0	10.9	24.7	373.9	37	0	0	1	1	1	30.88	17.34	414.9	41	10.12	260.45	186.95	0	173.6	165.6	0.12	0	-15.44	21	20.3	21.1
278	20211023BS04	1	UU试验	23.02	4.8	48	0	-2	8	646.7	0	9.1	24.77	373	37	0	0	1	1	1	30.96	17.41	413	40	10.32	258.5	186.5	0	172.3	164.3	0.11	0	-15.48	21	20.3	21.1
279	20211023BS04	1	UU试验	23.1	4.81	48	0	-2	8	646.7	0	9.1	24.86	371.5	37	0	0	1	1	1	31.08	17.41	411.5	40	10.29	257.75	185.75	0	171.8	163.8	0.11	0	-15.54	21	20.3	21.1
280	20211023BS04	1	UU试验	23.18	4.81	48	0	-3	8	645.9	0	9.1	24.93	371	37	0	0	1	1	1	31.16	17.41	411	40	10.28	257.5	185.5	0	171.7	163.7	0.11	0	-15.58	21	20.3	21.1
281	20211023BS04	1	UU试验	23.27	4.82	48	0	-2	8	646.7	0	9.1	25.02	371.5	37	0	0	1	1	1	31.28	17.49	411.5	40	10.29	257.75	185.75	0	171.8	163.8	0.11	0	-15.64	21	20.3	21.1
