# Supplementary material for: Effect of freeze‒thaw cycles on root–Soil composite mechanical properties and slope stability
Source: PLoS One. 2024 Apr 25;19(4):e0302409. doi: 10.1371/journal.pone.0302409 (PMC11045164; doi:10.1371/journal.pone.0302409)
Supplement: S1 File — (ZIP) [file pone.0302409.s001.zip › Original data/original data/三轴/50kpa/50kpa excel表格/(D4G5,50kpa)20211020BS01_uu_1.xlsx]

## Sheet: _20211020BS01_uu_1
ID	GCID	SpecimenID	TstMode	TimeMin	Squareroot	WeiYa	wytb	FanYa1	KongYa	CR	fytb	TiBian	ZhouXWeiYi	Q1dQ3	TargetWY	TargetFY1	TargetZYLC	TargetStrainSpd	TargetSYWD	TargetZTWD	E1	TuArea	Q11	Q31	Q11cQ31	HalfQ1pQ3	HalfQ1dQ3	Saturation	HalfQ11pQ31	Q1	K0	Ev	Er	sywd	ttwd	ztwd
1	20211020BS01	1	UU试验	0	0	49	0	2	0	0	0	3.6	0	2.4	37	0	0	1	1	1	0	12	0	0	0	0	0	0	0	0	0	0	0	25.3	23.9	25.3
2	20211020BS01	1	UU试验	0.1	0.32	49	0	-3	2	5.1952	0	3.6	0.01	5.7	37	0	0	1	1	1	0.01	12	52.7	47	1.12	76.35	2.85	0	50.9	48.9	0.9	0	-0.01	25.3	23.9	25.3
3	20211020BS01	1	UU试验	0.15	0.39	48	0	-3	3	5.8828	0	3.6	0.02	6.4	37	0	0	1	1	1	0.03	12	51.4	45	1.14	75.2	3.2	0	50.1	47.1	0.88	0	-0.02	25.3	23.9	25.3
4	20211020BS01	1	UU试验	0.25	0.5	48	0	-3	3	11.078	0	3.6	0.07	12.1	37	0	0	1	1	1	0.09	12	57.1	45	1.27	78.05	6.05	0	52	49	0.8	0	-0.05	25.3	23.9	25.3
5	20211020BS01	1	UU试验	0.5	0.71	48	0	-3	3	31.4004	0	3.6	0.21	34.3	37	0	0	1	1	1	0.26	12.06	79.3	45	1.76	89.15	17.15	0	59.4	56.4	0.58	0	-0.13	25.3	23.9	25.3
6	20211020BS01	1	UU试验	1	1	49	0	-3	2	43.7772	0	3.6	0.58	47.5	37	0	0	1	1	1	0.73	12.06	94.5	47	2.01	97.25	23.75	0	64.8	62.8	0.51	0	-0.37	25.3	23.9	25.3
7	20211020BS01	1	UU试验	1.5	1.22	48	0	-3	5	147.681	0	7.3	1.06	160.3	37	0	0	1	1	1	1.33	12.19	203.3	43	4.73	152.15	80.15	0	101.4	96.4	0.23	0	-0.67	25.3	23.9	25.3
8	20211020BS01	1	UU试验	2	1.41	49	0	-3	7	233.937	0	9.1	1.61	251.2	37	0	0	1	1	1	2.01	12.25	293.2	42	6.98	199.1	125.6	0	132.7	125.7	0.16	0	-1	25.3	23.9	25.3
9	20211020BS01	1	UU试验	2.5	1.58	49	0	-3	8	313.698	0	9.1	2.15	335.2	37	0	0	1	1	1	2.69	12.31	376.2	41	9.18	241.1	167.6	0	160.7	152.7	0.13	0	-1.35	25.3	23.9	25.3
10	20211020BS01	1	UU试验	3	1.73	48	0	-3	9	385.591	0	10.9	2.68	410	37	0	0	1	1	1	3.35	12.43	449	39	11.51	277	205	0	184.7	175.7	0.1	0	-1.68	25.3	23.9	25.3
11	20211020BS01	1	UU试验	3.5	1.87	49	0	-3	9	447.016	0	12.8	3.21	470.7	37	0	0	1	1	1	4.01	12.5	510.7	40	12.77	308.85	235.35	0	205.9	196.9	0.09	0	-2.01	25.4	24	25.4
12	20211020BS01	1	UU试验	4	2	50	0	-3	10	498.663	0	10.9	3.75	522.2	37	0	0	1	1	1	4.69	12.62	562.2	40	14.06	336.1	261.1	0	224.1	214.1	0.09	0	-2.35	25.3	24	25.3
13	20211020BS01	1	UU试验	4.5	2.12	49	0	-3	10	539.155	0	12.8	4.32	559.2	37	0	0	1	1	1	5.4	12.69	598.2	39	15.34	353.1	279.6	0	235.4	225.4	0.08	0	-2.7	25.3	23.9	25.3
14	20211020BS01	1	UU试验	5	2.24	49	0	-3	10	571.854	0	12.8	4.88	589.8	37	0	0	1	1	1	6.1	12.75	628.8	39	16.12	368.4	294.9	0	245.6	235.6	0.08	0	-3.05	25.2	23.9	25.2
15	20211020BS01	1	UU试验	5.07	2.25	50	0	-2	10	575.75	0	12.8	4.96	591.1	37	0	0	1	1	1	6.2	12.81	631.1	40	15.78	370.55	295.55	0	247	237	0.08	0	-3.1	25.3	23.9	25.3
16	20211020BS01	1	UU试验	5.15	2.27	50	0	-2	10	580.334	0	12.8	5.04	593	37	0	0	1	1	1	6.3	12.81	633	40	15.83	371.5	296.5	0	247.7	237.7	0.08	0	-3.15	25.3	23.9	25.2
17	20211020BS01	1	UU试验	5.23	2.29	50	0	-3	10	584.918	0	10.9	5.16	597.7	37	0	0	1	1	1	6.45	12.81	637.7	40	15.94	373.85	298.85	0	249.2	239.2	0.08	0	-3.23	25.2	23.9	25.2
18	20211020BS01	1	UU试验	5.32	2.31	49	0	-3	10	586.905	0	12.8	5.24	599.7	37	0	0	1	1	1	6.55	12.81	638.7	39	16.38	373.35	299.85	0	248.9	238.9	0.08	0	-3.28	25.2	23.9	25.2
19	20211020BS01	1	UU试验	5.4	2.32	49	0	-3	10	592.1	0	10.9	5.35	605	37	0	0	1	1	1	6.69	12.88	644	39	16.51	376	302.5	0	250.7	240.7	0.07	0	-3.35	25.2	23.9	25.2
20	20211020BS01	1	UU试验	5.48	2.34	49	0	-3	10	595.385	0	12.8	5.43	605	37	0	0	1	1	1	6.79	12.88	644	39	16.51	376	302.5	0	250.7	240.7	0.07	0	-3.4	25.2	23.9	25.2
21	20211020BS01	1	UU试验	5.57	2.36	49	0	-3	10	598.67	0	12.8	5.54	608.4	37	0	0	1	1	1	6.93	12.88	647.4	39	16.6	377.7	304.2	0	251.8	241.8	0.07	0	-3.47	25.2	23.9	25.2
22	20211020BS01	1	UU试验	5.65	2.38	49	0	-3	10	600.58	0	12.8	5.62	610.3	37	0	0	1	1	1	7.03	12.94	649.3	39	16.65	378.65	305.15	0	252.4	242.4	0.07	0	-3.52	25.2	23.9	25.2
23	20211020BS01	1	UU试验	5.73	2.39	50	0	-2	10	605.164	0	12.8	5.74	612.1	37	0	0	1	1	1	7.18	12.94	652.1	40	16.3	381.05	306.05	0	254	244	0.08	0	-3.59	25.2	23.9	25.2
24	20211020BS01	1	UU试验	5.82	2.41	50	0	-2	10	607.151	0	12.8	5.81	614.1	37	0	0	1	1	1	7.26	12.94	654.1	40	16.35	382.05	307.05	0	254.7	244.7	0.08	0	-3.63	25.2	23.9	25.2
25	20211020BS01	1	UU试验	5.9	2.43	49	0	-3	10	611.047	0	12.8	5.93	618.1	37	0	0	1	1	1	7.41	12.94	657.1	39	16.85	382.55	309.05	0	255	245	0.07	0	-3.71	25.2	23.9	25.2
26	20211020BS01	1	UU试验	5.98	2.45	49	0	-2	10	613.034	0	12.8	6.01	620.1	37	0	0	1	1	1	7.51	13	659.1	39	16.9	383.55	310.05	0	255.7	245.7	0.07	0	-3.76	25.2	23.9	25.2
27	20211020BS01	1	UU试验	6.07	2.46	49	0	-2	10	616.319	0	12.8	6.13	620.5	37	0	0	1	1	1	7.66	13	659.5	39	16.91	383.75	310.25	0	255.8	245.8	0.07	0	-3.83	25.2	23.9	25.2
28	20211020BS01	1	UU试验	6.15	2.48	49	0	-3	10	618.916	0	12.8	6.21	623.2	37	0	0	1	1	1	7.76	13	662.2	39	16.98	385.1	311.6	0	256.7	246.7	0.07	0	-3.88	25.2	23.9	25.2
29	20211020BS01	1	UU试验	6.23	2.5	49	0	-2	10	622.202	0	12.8	6.32	626.5	37	0	0	1	1	1	7.9	13	665.5	39	17.06	386.75	313.25	0	257.8	247.8	0.07	0	-3.95	25.2	23.9	25.2
30	20211020BS01	1	UU试验	6.32	2.51	49	0	-3	10	624.112	0	10.9	6.4	628.4	37	0	0	1	1	1	8	13.07	667.4	39	17.11	387.7	314.2	0	258.5	248.5	0.07	0	-4	25.2	23.9	25.2
31	20211020BS01	1	UU试验	6.4	2.53	49	0	-3	10	627.397	0	10.9	6.52	628.3	37	0	0	1	1	1	8.15	13.07	667.3	39	17.11	387.65	314.15	0	258.4	248.4	0.07	0	-4.08	25.2	23.9	25.2
32	20211020BS01	1	UU试验	6.48	2.55	50	0	-2	10	629.383	0	12.8	6.6	630.3	37	0	0	1	1	1	8.25	13.07	670.3	40	16.76	390.15	315.15	0	260.1	250.1	0.07	0	-4.13	25.2	23.9	25.2
33	20211020BS01	1	UU试验	6.57	2.56	49	0	-3	10	632.668	0	12.8	6.72	633.6	37	0	0	1	1	1	8.4	13.13	672.6	39	17.25	390.3	316.8	0	260.2	250.2	0.07	0	-4.2	25.2	23.9	25.2
34	20211020BS01	1	UU试验	6.65	2.58	50	0	-2	10	634.578	0	12.8	6.79	632.6	37	0	0	1	1	1	8.49	13.13	672.6	40	16.82	391.3	316.3	0	260.9	250.9	0.07	0	-4.25	25.2	23.9	25.2
35	20211020BS01	1	UU试验	6.73	2.59	50	0	-2	10	637.864	0	12.8	6.91	635.9	37	0	0	1	1	1	8.64	13.13	675.9	40	16.9	392.95	317.95	0	262	252	0.07	0	-4.32	25.2	23.9	25.2
36	20211020BS01	1	UU试验	6.82	2.61	50	0	-2	10	639.85	0	12.8	6.99	637.9	37	0	0	1	1	1	8.74	13.13	677.9	40	16.95	393.95	318.95	0	262.6	252.6	0.07	0	-4.37	25.2	23.9	25.2
37	20211020BS01	1	UU试验	6.9	2.63	50	0	-2	11	642.448	0	12.8	7.1	640.4	37	0	0	1	1	1	8.88	13.2	679.4	39	17.42	395.2	320.2	0	263.5	252.5	0.07	0	-4.44	25.2	23.9	25.2
38	20211020BS01	1	UU试验	6.98	2.64	49	0	-3	10	644.434	0	10.9	7.18	639	37	0	0	1	1	1	8.98	13.2	678	39	17.38	393	319.5	0	262	252	0.07	0	-4.49	25.2	23.9	25.2
39	20211020BS01	1	UU试验	7.07	2.66	49	0	-2	11	645.733	0	12.8	7.29	640.3	37	0	0	1	1	1	9.11	13.2	678.3	38	17.85	393.65	320.15	0	262.4	251.4	0.07	0	-4.56	25.2	23.9	25.2
40	20211020BS01	1	UU试验	7.15	2.67	49	0	-3	11	647.643	0	12.8	7.36	642.2	37	0	0	1	1	1	9.2	13.2	680.2	38	17.9	394.6	321.1	0	263.1	252.1	0.07	0	-4.6	25.2	23.9	25.2
41	20211020BS01	1	UU试验	7.23	2.69	49	0	-3	10	649.629	0	10.9	7.47	644.2	37	0	0	1	1	1	9.34	13.26	683.2	39	17.52	395.6	322.1	0	263.7	253.7	0.07	0	-4.67	25.2	23.9	25.2
42	20211020BS01	1	UU试验	7.32	2.7	49	0	-3	10	650.928	0	10.9	7.55	642.5	37	0	0	1	1	1	9.44	13.26	681.5	39	17.47	394.75	321.25	0	263.2	253.2	0.07	0	-4.72	25.2	23.9	25.2
43	20211020BS01	1	UU试验	7.4	2.72	50	0	-2	11	652.914	0	12.8	7.66	644.5	37	0	0	1	1	1	9.57	13.26	683.5	39	17.53	397.25	322.25	0	264.8	253.8	0.07	0	-4.79	25.2	23.9	25.2
44	20211020BS01	1	UU试验	7.48	2.74	49	0	-3	10	654.213	0	10.9	7.74	645.8	37	0	0	1	1	1	9.68	13.26	684.8	39	17.56	396.4	322.9	0	264.3	254.3	0.07	0	-4.84	25.2	23.9	25.2
45	20211020BS01	1	UU试验	7.57	2.75	50	0	-2	11	656.811	0	12.8	7.84	648.3	37	0	0	1	1	1	9.8	13.32	687.3	39	17.62	399.15	324.15	0	266.1	255.1	0.07	0	-4.9	25.2	23.9	25.2
46	20211020BS01	1	UU试验	7.65	2.77	50	0	-3	10	658.11	0	10.9	7.91	646.7	37	0	0	1	1	1	9.89	13.32	686.7	40	17.17	398.35	323.35	0	265.6	255.6	0.07	0	-4.95	25.2	23.9	25.2
47	20211020BS01	1	UU试验	7.73	2.78	50	0	-2	11	660.707	0	12.8	8.02	649.2	37	0	0	1	1	1	10.03	13.32	688.2	39	17.65	399.6	324.6	0	266.4	255.4	0.07	0	-5.02	25.2	23.9	25.2
48	20211020BS01	1	UU试验	7.82	2.8	50	0	-2	10	662.082	0	12.8	8.1	650.6	37	0	0	1	1	1	10.13	13.32	690.6	40	17.27	400.3	325.3	0	266.9	256.9	0.07	0	-5.07	25.2	23.9	25.2
49	20211020BS01	1	UU试验	7.9	2.81	50	0	-3	10	663.992	0	10.9	8.2	652.5	37	0	0	1	1	1	10.25	13.39	692.5	40	17.31	401.25	326.25	0	267.5	257.5	0.07	0	-5.13	25.2	23.9	25.2
50	20211020BS01	1	UU试验	7.98	2.83	50	0	-2	10	665.291	0	12.8	8.27	650.3	37	0	0	1	1	1	10.34	13.39	690.3	40	17.26	400.15	325.15	0	266.8	256.8	0.07	0	-5.17	25.2	23.9	25.2
51	20211020BS01	1	UU试验	8.07	2.84	49	0	-2	11	665.979	0	12.8	8.38	651	37	0	0	1	1	1	10.48	13.39	689	38	18.13	399	325.5	0	266	255	0.07	0	-5.24	25.2	23.9	25.2
52	20211020BS01	1	UU试验	8.15	2.85	49	0	-3	10	666.59	0	10.9	8.45	651.6	37	0	0	1	1	1	10.56	13.39	690.6	39	17.71	399.3	325.8	0	266.2	256.2	0.07	0	-5.28	25.2	23.9	25.2
53	20211020BS01	1	UU试验	8.23	2.87	49	0	-3	10	667.278	0	10.9	8.56	652.3	37	0	0	1	1	1	10.7	13.45	691.3	39	17.73	399.65	326.15	0	266.4	256.4	0.07	0	-5.35	25.2	23.9	25.2
54	20211020BS01	1	UU试验	8.32	2.88	49	0	-3	10	667.278	0	12.8	8.63	649.4	37	0	0	1	1	1	10.79	13.45	688.4	39	17.65	398.2	324.7	0	265.5	255.5	0.07	0	-5.39	25.2	23.9	25.2
55	20211020BS01	1	UU试验	8.4	2.9	49	0	-3	10	668.576	0	10.9	8.74	650.6	37	0	0	1	1	1	10.93	13.45	689.6	39	17.68	398.8	325.3	0	265.9	255.9	0.07	0	-5.47	25.2	23.9	25.2
56	20211020BS01	1	UU试验	8.48	2.91	50	0	-2	10	668.576	0	12.8	8.81	650.6	37	0	0	1	1	1	11.01	13.45	690.6	40	17.27	400.3	325.3	0	266.9	256.9	0.07	0	-5.51	25.2	23.9	25.2
57	20211020BS01	1	UU试验	8.57	2.93	50	0	-3	10	669.875	0	10.9	8.92	651.9	37	0	0	1	1	1	11.15	13.52	691.9	40	17.3	400.95	325.95	0	267.3	257.3	0.07	0	-5.58	25.2	23.9	25.2
58	20211020BS01	1	UU试验	8.65	2.94	50	0	-2	11	671.174	0	12.8	8.99	649.8	37	0	0	1	1	1	11.24	13.52	688.8	39	17.66	399.9	324.9	0	266.6	255.6	0.07	0	-5.62	25.2	23.9	25.2
59	20211020BS01	1	UU试验	8.73	2.96	50	0	-2	10	671.174	0	12.8	9.11	649.8	37	0	0	1	1	1	11.39	13.52	689.8	40	17.24	399.9	324.9	0	266.6	256.6	0.07	0	-5.7	25.2	23.9	25.2
60	20211020BS01	1	UU试验	8.82	2.97	50	0	-3	10	672.473	0	10.9	9.18	651	37	0	0	1	1	1	11.48	13.58	691	40	17.27	400.5	325.5	0	267	257	0.07	0	-5.74	25.2	23.9	25.2
61	20211020BS01	1	UU试验	8.9	2.98	50	0	-2	10	673.848	0	12.8	9.3	649.5	37	0	0	1	1	1	11.63	13.58	689.5	40	17.24	399.75	324.75	0	266.5	256.5	0.07	0	-5.82	25.2	23.9	25.2
62	20211020BS01	1	UU试验	8.98	3	50	0	-3	10	675.147	0	10.9	9.37	650.7	37	0	0	1	1	1	11.71	13.58	690.7	40	17.27	400.35	325.35	0	266.9	256.9	0.07	0	-5.86	25.2	23.9	25.2
63	20211020BS01	1	UU试验	9.07	3.01	49	0	-3	10	674.459	0	10.9	9.49	650.1	37	0	0	1	1	1	11.86	13.58	689.1	39	17.67	398.55	325.05	0	265.7	255.7	0.07	0	-5.93	25.2	23.9	25.2
64	20211020BS01	1	UU试验	9.15	3.02	50	0	-2	10	675.147	0	12.8	9.56	650.7	37	0	0	1	1	1	11.95	13.65	690.7	40	17.27	400.35	325.35	0	266.9	256.9	0.07	0	-5.98	25.2	23.9	25.2
65	20211020BS01	1	UU试验	9.23	3.04	49	0	-3	10	677.057	0	10.9	9.67	649.2	37	0	0	1	1	1	12.09	13.65	688.2	39	17.65	398.1	324.6	0	265.4	255.4	0.07	0	-6.05	25.2	23.9	25.2
66	20211020BS01	1	UU试验	9.32	3.05	50	0	-2	10	677.057	0	12.8	9.75	649.2	37	0	0	1	1	1	12.19	13.65	689.2	40	17.23	399.6	324.6	0	266.4	256.4	0.07	0	-6.1	25.2	23.9	25.2
67	20211020BS01	1	UU试验	9.4	3.07	50	0	-2	10	677.744	0	12.8	9.86	649.9	37	0	0	1	1	1	12.33	13.72	689.9	40	17.25	399.95	324.95	0	266.6	256.6	0.07	0	-6.17	25.2	23.9	25.2
68	20211020BS01	1	UU试验	9.48	3.08	50	0	-3	10	677.744	0	10.9	9.93	646.6	37	0	0	1	1	1	12.41	13.72	686.6	40	17.17	398.3	323.3	0	265.5	255.5	0.07	0	-6.21	25.2	23.9	25.2
69	20211020BS01	1	UU试验	9.57	3.09	50	0	-2	10	679.731	0	10.9	10.04	648.5	37	0	0	1	1	1	12.55	13.72	688.5	40	17.21	399.25	324.25	0	266.2	256.2	0.07	0	-6.28	25.2	23.9	25.2
70	20211020BS01	1	UU试验	9.65	3.11	50	0	-3	10	680.342	0	10.9	10.12	649.1	37	0	0	1	1	1	12.65	13.72	689.1	40	17.23	399.55	324.55	0	266.4	256.4	0.07	0	-6.33	25.2	23.9	25.2
71	20211020BS01	1	UU试验	9.73	3.12	50	0	-3	10	680.342	0	10.9	10.23	649.1	37	0	0	1	1	1	12.79	13.78	689.1	40	17.23	399.55	324.55	0	266.4	256.4	0.07	0	-6.4	25.2	23.9	25.2
72	20211020BS01	1	UU试验	9.82	3.13	50	0	-2	10	681.641	0	12.8	10.31	647.5	37	0	0	1	1	1	12.89	13.78	687.5	40	17.19	398.75	323.75	0	265.8	255.8	0.07	0	-6.45	25.2	23.9	25.2
73	20211020BS01	1	UU试验	9.9	3.15	50	0	-3	10	682.328	0	10.9	10.42	648.1	37	0	0	1	1	1	13.03	13.78	688.1	40	17.2	399.05	324.05	0	266	256	0.07	0	-6.52	25.2	23.9	25.2
74	20211020BS01	1	UU试验	9.98	3.16	50	0	-3	10	682.94	0	12.8	10.49	648.7	37	0	0	1	1	1	13.11	13.78	688.7	40	17.22	399.35	324.35	0	266.2	256.2	0.07	0	-6.56	25.2	23.9	25.2
75	20211020BS01	1	UU试验	10.07	3.17	50	0	-2	11	682.328	0	12.8	10.61	648.1	37	0	0	1	1	1	13.26	13.85	687.1	39	17.62	399.05	324.05	0	266	255	0.07	0	-6.63	25.2	23.9	25.2
76	20211020BS01	1	UU试验	10.15	3.19	49	0	-3	10	682.328	0	10.9	10.68	644.8	37	0	0	1	1	1	13.35	13.85	683.8	39	17.53	395.9	322.4	0	263.9	253.9	0.07	0	-6.68	25.2	23.9	25.2
77	20211020BS01	1	UU试验	10.23	3.2	50	0	-2	10	682.94	0	10.9	10.8	645.4	37	0	0	1	1	1	13.5	13.85	685.4	40	17.13	397.7	322.7	0	265.1	255.1	0.07	0	-6.75	25.2	23.9	25.2
78	20211020BS01	1	UU试验	10.32	3.21	50	0	-2	10	683.627	0	12.8	10.87	646.1	37	0	0	1	1	1	13.59	13.91	686.1	40	17.15	398.05	323.05	0	265.4	255.4	0.07	0	-6.8	25.2	23.9	25.2
79	20211020BS01	1	UU试验	10.4	3.22	50	0	-2	10	684.238	0	10.9	10.98	643.9	37	0	0	1	1	1	13.73	13.91	683.9	40	17.1	396.95	321.95	0	264.6	254.6	0.07	0	-6.87	25.2	23.9	25.2
80	20211020BS01	1	UU试验	10.48	3.24	51	0	-2	10	685.614	0	12.8	11.06	645.1	37	0	0	1	1	1	13.83	13.91	686.1	41	16.73	399.05	322.55	0	266	256	0.07	0	-6.92	25.2	23.9	25.2
81	20211020BS01	1	UU试验	10.57	3.25	50	0	-3	10	685.614	0	10.9	11.17	645.1	37	0	0	1	1	1	13.96	13.98	685.1	40	17.13	397.55	322.55	0	265	255	0.07	0	-6.98	25.2	23.9	25.1
82	20211020BS01	1	UU试验	10.65	3.26	50	0	-2	10	686.225	0	12.8	11.25	642.5	37	0	0	1	1	1	14.06	13.98	682.5	40	17.06	396.25	321.25	0	264.2	254.2	0.07	0	-7.03	25.2	23.9	25.2
83	20211020BS01	1	UU试验	10.73	3.28	50	0	-2	10	685.614	0	10.9	11.36	641.9	37	0	0	1	1	1	14.2	13.98	681.9	40	17.05	395.95	320.95	0	264	254	0.07	0	-7.1	25.2	23.9	25.1
84	20211020BS01	1	UU试验	10.82	3.29	50	0	-2	10	685.614	0	10.9	11.44	641.9	37	0	0	1	1	1	14.3	13.98	681.9	40	17.05	395.95	320.95	0	264	254	0.07	0	-7.15	25.2	23.9	25.1
85	20211020BS01	1	UU试验	10.9	3.3	50	0	-2	10	686.225	0	12.8	11.54	642.5	37	0	0	1	1	1	14.43	14.05	682.5	40	17.06	396.25	321.25	0	264.2	254.2	0.07	0	-7.22	25.2	23.9	25.1
86	20211020BS01	1	UU试验	10.98	3.31	50	0	-2	10	686.912	0	12.8	11.62	639.9	37	0	0	1	1	1	14.53	14.05	679.9	40	17	394.95	319.95	0	263.3	253.3	0.07	0	-7.27	25.2	23.9	25.1
87	20211020BS01	1	UU试验	11.07	3.33	50	0	-3	10	686.912	0	10.9	11.73	639.9	37	0	0	1	1	1	14.66	14.05	679.9	40	17	394.95	319.95	0	263.3	253.3	0.07	0	-7.33	25.1	23.9	25.1
88	20211020BS01	1	UU试验	11.15	3.34	50	0	-2	10	687.524	0	12.8	11.8	640.5	37	0	0	1	1	1	14.75	14.05	680.5	40	17.01	395.25	320.25	0	263.5	253.5	0.07	0	-7.38	25.2	23.9	25.1
89	20211020BS01	1	UU试验	11.23	3.35	50	0	-3	10	688.211	0	10.9	11.91	641.1	37	0	0	1	1	1	14.89	14.11	681.1	40	17.03	395.55	320.55	0	263.7	253.7	0.07	0	-7.45	25.1	23.9	25.1
90	20211020BS01	1	UU试验	11.32	3.36	51	0	-2	10	688.822	0	12.8	11.98	639	37	0	0	1	1	1	14.98	14.11	680	41	16.59	396	319.5	0	264	254	0.07	0	-7.49	25.2	23.9	25.1
91	20211020BS01	1	UU试验	11.4	3.38	50	0	-2	10	690.121	0	12.8	12.09	640.2	37	0	0	1	1	1	15.11	14.11	680.2	40	17.01	395.1	320.1	0	263.4	253.4	0.07	0	-7.56	25.2	23.9	25.1
92	20211020BS01	1	UU试验	11.48	3.39	50	0	-2	10	690.809	0	12.8	12.17	640.8	37	0	0	1	1	1	15.21	14.18	680.8	40	17.02	395.4	320.4	0	263.6	253.6	0.07	0	-7.61	25.2	23.9	25.1
93	20211020BS01	1	UU试验	11.57	3.4	50	0	-2	10	690.121	0	12.8	12.28	637	37	0	0	1	1	1	15.35	14.18	677	40	16.93	393.5	318.5	0	262.3	252.3	0.07	0	-7.68	25.2	23.9	25.1
94	20211020BS01	1	UU试验	11.65	3.41	50	0	-2	10	690.809	0	12.8	12.35	637.7	37	0	0	1	1	1	15.44	14.18	677.7	40	16.94	393.85	318.85	0	262.6	252.6	0.07	0	-7.72	25.2	23.9	25.1
95	20211020BS01	1	UU试验	11.73	3.43	50	0	-2	10	691.496	0	12.8	12.46	638.3	37	0	0	1	1	1	15.58	14.25	678.3	40	16.96	394.15	319.15	0	262.8	252.8	0.07	0	-7.79	25.1	23.9	25.1
96	20211020BS01	1	UU试验	11.82	3.44	50	0	-2	10	691.496	0	12.8	12.53	635.2	37	0	0	1	1	1	15.66	14.25	675.2	40	16.88	392.6	317.6	0	261.7	251.7	0.07	0	-7.83	25.2	23.9	25.1
97	20211020BS01	1	UU试验	11.9	3.45	50	0	-3	10	692.795	0	10.9	12.64	636.4	37	0	0	1	1	1	15.8	14.25	676.4	40	16.91	393.2	318.2	0	262.1	252.1	0.07	0	-7.9	25.1	23.9	25.1
98	20211020BS01	1	UU试验	11.98	3.46	50	0	-2	10	692.795	0	12.8	12.71	636.4	37	0	0	1	1	1	15.89	14.25	676.4	40	16.91	393.2	318.2	0	262.1	252.1	0.07	0	-7.95	25.2	23.9	25.1
99	20211020BS01	1	UU试验	12.07	3.47	50	0	-2	10	692.108	0	12.8	12.82	635.7	37	0	0	1	1	1	16.02	14.31	675.7	40	16.89	392.85	317.85	0	261.9	251.9	0.07	0	-8.01	25.2	23.9	25.1
100	20211020BS01	1	UU试验	12.15	3.49	50	0	-2	10	692.795	0	12.8	12.88	633.7	37	0	0	1	1	1	16.1	14.31	673.7	40	16.84	391.85	316.85	0	261.2	251.2	0.07	0	-8.05	25.1	23.9	25.1
101	20211020BS01	1	UU试验	12.23	3.5	50	0	-2	10	692.795	0	12.8	12.99	633.7	37	0	0	1	1	1	16.24	14.31	673.7	40	16.84	391.85	316.85	0	261.2	251.2	0.07	0	-8.12	25.1	23.9	25.1
102	20211020BS01	1	UU试验	12.32	3.51	51	0	-2	10	694.094	0	12.8	13.05	634.9	37	0	0	1	1	1	16.31	14.31	675.9	41	16.49	393.95	317.45	0	262.6	252.6	0.07	0	-8.16	25.1	23.9	25.1
103	20211020BS01	1	UU试验	12.4	3.52	50	0	-2	10	693.406	0	12.8	13.16	634.2	37	0	0	1	1	1	16.45	14.38	674.2	40	16.86	392.1	317.1	0	261.4	251.4	0.07	0	-8.23	25.1	23.9	25.1
104	20211020BS01	1	UU试验	12.48	3.53	50	0	-2	10	693.406	0	12.8	13.22	631.2	37	0	0	1	1	1	16.53	14.38	671.2	40	16.78	390.6	315.6	0	260.4	250.4	0.07	0	-8.27	25.1	23.9	25.1
105	20211020BS01	1	UU试验	12.57	3.54	50	0	-2	10	692.108	0	12.8	13.33	630	37	0	0	1	1	1	16.66	14.38	670	40	16.75	390	315	0	260	250	0.07	0	-8.33	25.1	23.9	25.1
106	20211020BS01	1	UU试验	12.65	3.56	50	0	-2	10	692.795	0	12.8	13.39	630.6	37	0	0	1	1	1	16.74	14.45	670.6	40	16.77	390.3	315.3	0	260.2	250.2	0.07	0	-8.37	25.1	23.9	25.1
107	20211020BS01	1	UU试验	12.73	3.57	50	0	-2	10	694.094	0	12.8	13.49	628.7	37	0	0	1	1	1	16.86	14.45	668.7	40	16.72	389.35	314.35	0	259.6	249.6	0.07	0	-8.43	25.1	23.9	25.1
108	20211020BS01	1	UU试验	12.82	3.58	50	0	-2	10	693.406	0	10.9	13.56	628.1	37	0	0	1	1	1	16.95	14.45	668.1	40	16.7	389.05	314.05	0	259.4	249.4	0.07	0	-8.48	25.1	23.9	25.1
109	20211020BS01	1	UU试验	12.9	3.59	50	0	-2	10	693.406	0	12.8	13.66	628.1	37	0	0	1	1	1	17.08	14.45	668.1	40	16.7	389.05	314.05	0	259.4	249.4	0.07	0	-8.54	25.1	23.9	25.1
110	20211020BS01	1	UU试验	12.98	3.6	51	0	-2	10	691.496	0	12.8	13.73	626.4	37	0	0	1	1	1	17.16	14.51	667.4	41	16.28	389.7	313.2	0	259.8	249.8	0.08	0	-8.58	25.1	23.9	25.1
111	20211020BS01	1	UU试验	13.07	3.61	50	0	-3	10	691.496	0	10.9	13.83	623.8	37	0	0	1	1	1	17.29	14.51	663.8	40	16.6	386.9	311.9	0	257.9	247.9	0.07	0	-8.65	25.1	23.9	25.1
112	20211020BS01	1	UU试验	13.15	3.63	50	0	-2	10	690.809	0	10.9	13.9	623.2	37	0	0	1	1	1	17.38	14.51	663.2	40	16.58	386.6	311.6	0	257.7	247.7	0.07	0	-8.69	25.1	23.9	25.1
113	20211020BS01	1	UU试验	13.23	3.64	51	0	-2	10	690.121	0	10.9	14	622.5	37	0	0	1	1	1	17.5	14.51	663.5	41	16.18	387.75	311.25	0	258.5	248.5	0.08	0	-8.75	25.1	23.9	25.1
114	20211020BS01	1	UU试验	13.32	3.65	51	0	-2	10	690.121	0	10.9	14.08	622.5	37	0	0	1	1	1	17.6	14.58	663.5	41	16.18	387.75	311.25	0	258.5	248.5	0.08	0	-8.8	25.1	23.9	25.1
115	20211020BS01	1	UU试验	13.4	3.66	50	0	-2	10	688.211	0	10.9	14.19	617.8	37	0	0	1	1	1	17.74	14.58	657.8	40	16.45	383.9	308.9	0	255.9	245.9	0.07	0	-8.87	25.1	23.9	25.1
116	20211020BS01	1	UU试验	13.48	3.67	50	0	-2	10	688.822	0	10.9	14.26	618.4	37	0	0	1	1	1	17.83	14.58	658.4	40	16.46	384.2	309.2	0	256.1	246.1	0.07	0	-8.91	25.1	23.8	25
117	20211020BS01	1	UU试验	13.57	3.68	51	0	-2	10	686.912	0	10.9	14.37	616.7	37	0	0	1	1	1	17.96	14.65	657.7	41	16.04	384.85	308.35	0	256.6	246.6	0.08	0	-8.98	25.1	23.9	25
118	20211020BS01	1	UU试验	13.65	3.69	50	0	-2	10	686.225	0	10.9	14.44	613.1	37	0	0	1	1	1	18.05	14.65	653.1	40	16.33	381.55	306.55	0	254.4	244.4	0.08	0	-9.03	25.1	23.9	25
119	20211020BS01	1	UU试验	13.73	3.71	50	0	-3	10	686.225	0	10.9	14.54	613.1	37	0	0	1	1	1	18.18	14.65	653.1	40	16.33	381.55	306.55	0	254.4	244.4	0.08	0	-9.09	25.1	23.8	25
120	20211020BS01	1	UU试验	13.82	3.72	51	0	-2	10	686.225	0	10.9	14.62	613.1	37	0	0	1	1	1	18.28	14.72	654.1	41	15.95	383.05	306.55	0	255.4	245.4	0.08	0	-9.14	25.1	23.9	25
121	20211020BS01	1	UU试验	13.9	3.73	52	0	-2	10	685.614	0	10.9	14.72	609.6	37	0	0	1	1	1	18.4	14.72	651.6	42	15.51	382.8	304.8	0	255.2	245.2	0.08	0	-9.2	25.1	23.9	25
122	20211020BS01	1	UU试验	13.98	3.74	50	0	-2	10	684.926	0	10.9	14.8	609	37	0	0	1	1	1	18.5	14.72	649	40	16.23	379.5	304.5	0	253	243	0.08	0	-9.25	25.1	23.8	25
123	20211020BS01	1	UU试验	14.07	3.75	51	0	-2	10	682.94	0	10.9	14.9	607.3	37	0	0	1	1	1	18.63	14.72	648.3	41	15.81	380.15	303.65	0	253.4	243.4	0.08	0	-9.32	25.1	23.9	25
124	20211020BS01	1	UU试验	14.15	3.76	51	0	-2	10	682.94	0	10.9	14.97	607.3	37	0	0	1	1	1	18.71	14.79	648.3	41	15.81	380.15	303.65	0	253.4	243.4	0.08	0	-9.36	25.1	23.8	25
125	20211020BS01	1	UU试验	14.23	3.77	51	0	-2	10	681.641	0	10.9	15.08	603.2	37	0	0	1	1	1	18.85	14.79	644.2	41	15.71	378.1	301.6	0	252.1	242.1	0.08	0	-9.43	25.1	23.9	25.1
126	20211020BS01	1	UU试验	14.32	3.78	51	0	-2	10	681.641	0	10.9	15.15	603.2	37	0	0	1	1	1	18.94	14.79	644.2	41	15.71	378.1	301.6	0	252.1	242.1	0.08	0	-9.47	25.1	23.8	25
127	20211020BS01	1	UU试验	14.4	3.79	50	0	-2	10	681.03	0	10.9	15.25	602.7	37	0	0	1	1	1	19.06	14.85	642.7	40	16.07	376.35	301.35	0	250.9	240.9	0.08	0	-9.53	25.1	23.8	25
128	20211020BS01	1	UU试验	14.48	3.81	51	0	-2	10	680.342	0	10.9	15.33	599.7	37	0	0	1	1	1	19.16	14.85	640.7	41	15.63	376.35	299.85	0	250.9	240.9	0.08	0	-9.58	25.1	23.8	25
129	20211020BS01	1	UU试验	14.57	3.82	52	0	-2	10	681.03	0	10.9	15.43	600.3	37	0	0	1	1	1	19.29	14.85	642.3	42	15.29	378.15	300.15	0	252.1	242.1	0.08	0	-9.65	25.1	23.8	25
130	20211020BS01	1	UU试验	14.65	3.83	51	0	-2	10	681.03	0	10.9	15.51	600.3	37	0	0	1	1	1	19.39	14.85	641.3	41	15.64	376.65	300.15	0	251.1	241.1	0.08	0	-9.7	25.1	23.8	25
131	20211020BS01	1	UU试验	14.73	3.84	51	0	-2	10	681.03	0	10.9	15.61	600.3	37	0	0	1	1	1	19.51	14.92	641.3	41	15.64	376.65	300.15	0	251.1	241.1	0.08	0	-9.76	25.1	23.8	25
132	20211020BS01	1	UU试验	14.82	3.85	51	0	-3	10	680.342	0	10.9	15.68	596.8	37	0	0	1	1	1	19.6	14.92	637.8	41	15.56	374.9	298.4	0	249.9	239.9	0.08	0	-9.8	25.1	23.8	25
133	20211020BS01	1	UU试验	14.9	3.86	52	0	-2	10	679.731	0	10.9	15.8	596.3	37	0	0	1	1	1	19.75	14.92	638.3	42	15.2	376.15	298.15	0	250.8	240.8	0.08	0	-9.88	25.1	23.8	25
134	20211020BS01	1	UU试验	14.98	3.87	51	0	-2	10	677.744	0	10.9	15.87	594.6	37	0	0	1	1	1	19.84	14.99	635.6	41	15.5	373.8	297.3	0	249.2	239.2	0.08	0	-9.92	25.1	23.8	25
135	20211020BS01	1	UU试验	15.07	3.88	50	0	-3	10	677.744	0	10.9	15.98	591.8	37	0	0	1	1	1	19.98	14.99	631.8	40	15.79	370.9	295.9	0	247.3	237.3	0.08	0	-9.99	25.1	23.8	25
136	20211020BS01	1	UU试验	15.15	3.89	51	0	-2	10	677.744	0	10.9	16.06	591.8	37	0	0	1	1	1	20.08	14.99	632.8	41	15.43	372.4	295.9	0	248.3	238.3	0.08	0	-10.04	25.1	23.8	25
137	20211020BS01	1	UU试验	15.23	3.9	51	0	-2	10	677.744	0	10.9	16.16	591.8	37	0	0	1	1	1	20.2	15.06	632.8	41	15.43	372.4	295.9	0	248.3	238.3	0.08	0	-10.1	25.1	23.8	25
138	20211020BS01	1	UU试验	15.32	3.91	51	0	-2	10	677.057	0	10.9	16.23	588.4	37	0	0	1	1	1	20.29	15.06	629.4	41	15.35	370.7	294.2	0	247.1	237.1	0.08	0	-10.15	25.1	23.8	25
139	20211020BS01	1	UU试验	15.4	3.92	52	0	-2	10	677.057	0	10.9	16.34	588.4	37	0	0	1	1	1	20.43	15.06	630.4	42	15.01	372.2	294.2	0	248.1	238.1	0.08	0	-10.22	25.1	23.8	25
140	20211020BS01	1	UU试验	15.48	3.93	51	0	-3	10	676.446	0	10.9	16.42	587.9	37	0	0	1	1	1	20.52	15.13	628.9	41	15.34	370.45	293.95	0	247	237	0.08	0	-10.26	25.1	23.8	25
141	20211020BS01	1	UU试验	15.57	3.95	51	0	-2	10	675.758	0	10.9	16.52	584.6	37	0	0	1	1	1	20.65	15.13	625.6	41	15.26	368.8	292.3	0	245.9	235.9	0.08	0	-10.32	25.1	23.8	25
142	20211020BS01	1	UU试验	15.65	3.96	51	0	-2	10	673.848	0	10.9	16.6	582.9	37	0	0	1	1	1	20.75	15.13	623.9	41	15.22	367.95	291.45	0	245.3	235.3	0.08	0	-10.38	25.1	23.8	25.1
143	20211020BS01	1	UU试验	15.73	3.97	50	0	-2	10	673.16	0	10.9	16.7	582.4	37	0	0	1	1	1	20.88	15.2	622.4	40	15.56	366.2	291.2	0	244.1	234.1	0.08	0	-10.44	25.1	23.8	25
144	20211020BS01	1	UU试验	15.82	3.98	51	0	-2	10	672.473	0	10.9	16.77	579.1	37	0	0	1	1	1	20.96	15.2	620.1	41	15.12	366.05	289.55	0	244	234	0.08	0	-10.48	25.1	23.8	25
145	20211020BS01	1	UU试验	15.9	3.99	51	0	-2	10	672.473	0	10.9	16.88	579.1	37	0	0	1	1	1	21.1	15.2	620.1	41	15.12	366.05	289.55	0	244	234	0.08	0	-10.55	25.1	23.8	25
146	20211020BS01	1	UU试验	15.98	4	51	0	-2	10	673.16	0	10.9	16.95	579.7	37	0	0	1	1	1	21.19	15.2	620.7	41	15.14	366.35	289.85	0	244.2	234.2	0.08	0	-10.6	25.1	23.8	25
147	20211020BS01	1	UU试验	16.07	4.01	51	0	-2	10	673.16	0	10.9	17.06	579.7	37	0	0	1	1	1	21.33	15.27	620.7	41	15.14	366.35	289.85	0	244.2	234.2	0.08	0	-10.66	25.1	23.8	25
148	20211020BS01	1	UU试验	16.15	4.02	51	0	-3	10	673.848	0	10.9	17.13	577.6	37	0	0	1	1	1	21.41	15.27	618.6	41	15.09	365.3	288.8	0	243.5	233.5	0.08	0	-10.71	25.1	23.8	25
149	20211020BS01	1	UU试验	16.23	4.03	51	0	-2	10	673.16	0	10.9	17.24	577	37	0	0	1	1	1	21.55	15.27	618	41	15.07	365	288.5	0	243.3	233.3	0.08	0	-10.78	25.1	23.8	25
150	20211020BS01	1	UU试验	16.32	4.04	52	0	-2	10	672.473	0	10.9	17.31	576.4	37	0	0	1	1	1	21.64	15.34	618.4	42	14.72	366.2	288.2	0	244.1	234.1	0.08	0	-10.82	25.1	23.8	25
151	20211020BS01	1	UU试验	16.4	4.05	51	0	-3	10	673.16	0	10.9	17.41	574.4	37	0	0	1	1	1	21.76	15.34	615.4	41	15.01	363.7	287.2	0	242.5	232.5	0.08	0	-10.88	25.1	23.8	25
152	20211020BS01	1	UU试验	16.48	4.06	51	0	-2	10	673.848	0	10.9	17.48	575	37	0	0	1	1	1	21.85	15.34	616	41	15.02	364	287.5	0	242.7	232.7	0.08	0	-10.93	25.1	23.8	25
153	20211020BS01	1	UU试验	16.57	4.07	50	0	-2	10	672.473	0	10.9	17.59	573.8	37	0	0	1	1	1	21.99	15.41	613.8	40	15.35	361.9	286.9	0	241.3	231.3	0.08	0	-10.99	25.1	23.8	25
154	20211020BS01	1	UU试验	16.65	4.08	50	0	-2	10	671.862	0	10.9	17.66	570.7	37	0	0	1	1	1	22.08	15.41	610.7	40	15.27	360.35	285.35	0	240.2	230.2	0.08	0	-11.04	25.1	23.8	25
155	20211020BS01	1	UU试验	16.73	4.09	51	0	-2	10	672.473	0	10.9	17.76	571.2	37	0	0	1	1	1	22.2	15.41	612.2	41	14.93	362.1	285.6	0	241.4	231.4	0.08	0	-11.1	25.1	23.8	25
156	20211020BS01	1	UU试验	16.82	4.1	50	0	-2	10	673.16	0	10.9	17.83	571.8	37	0	0	1	1	1	22.29	15.48	611.8	40	15.29	360.9	285.9	0	240.6	230.6	0.08	0	-11.15	25.1	23.8	25
157	20211020BS01	1	UU试验	16.9	4.11	51	0	-2	10	672.473	0	10.9	17.93	568.6	37	0	0	1	1	1	22.41	15.48	609.6	41	14.87	360.8	284.3	0	240.5	230.5	0.08	0	-11.21	25.1	23.8	25
158	20211020BS01	1	UU试验	16.98	4.12	51	0	-2	10	673.16	0	10.9	17.99	569.2	37	0	0	1	1	1	22.49	15.48	610.2	41	14.88	361.1	284.6	0	240.7	230.7	0.08	0	-11.24	25.1	23.8	25
159	20211020BS01	1	UU试验	17.07	4.13	51	0	-2	10	672.473	0	10.9	18.1	568.6	37	0	0	1	1	1	22.63	15.54	609.6	41	14.87	360.8	284.3	0	240.5	230.5	0.08	0	-11.32	25.1	23.8	25
160	20211020BS01	1	UU试验	17.15	4.14	51	0	-2	10	672.473	0	10.9	18.16	566.4	37	0	0	1	1	1	22.7	15.54	607.4	41	14.81	359.7	283.2	0	239.8	229.8	0.08	0	-11.35	25.1	23.8	25
161	20211020BS01	1	UU试验	17.23	4.15	52	0	-2	10	672.473	0	10.9	18.27	566.4	37	0	0	1	1	1	22.84	15.54	608.4	42	14.49	361.2	283.2	0	240.8	230.8	0.08	0	-11.42	25.1	23.8	25
162	20211020BS01	1	UU试验	17.32	4.16	51	0	-2	10	672.473	0	10.9	18.33	566.4	37	0	0	1	1	1	22.91	15.54	607.4	41	14.81	359.7	283.2	0	239.8	229.8	0.08	0	-11.46	25.1	23.8	25
163	20211020BS01	1	UU试验	17.4	4.17	51	0	-2	10	671.174	0	10.9	18.43	565.3	37	0	0	1	1	1	23.04	15.61	606.3	41	14.79	359.15	282.65	0	239.4	229.4	0.08	0	-11.52	25.1	23.8	25
164	20211020BS01	1	UU试验	17.48	4.18	51	0	-2	10	671.174	0	10.9	18.5	562.8	37	0	0	1	1	1	23.13	15.61	603.8	41	14.73	357.9	281.4	0	238.6	228.6	0.08	0	-11.57	25.1	23.8	25
165	20211020BS01	1	UU试验	17.57	4.19	51	0	-2	10	672.473	0	10.9	18.6	563.9	37	0	0	1	1	1	23.25	15.61	604.9	41	14.75	358.45	281.95	0	239	229	0.08	0	-11.63	25.1	23.8	25
166	20211020BS01	1	UU试验	17.65	4.2	51	0	-2	10	673.16	0	10.9	18.66	564.4	37	0	0	1	1	1	23.33	15.69	605.4	41	14.77	358.7	282.2	0	239.1	229.1	0.08	0	-11.67	25.1	23.8	25
167	20211020BS01	1	UU试验	17.73	4.21	51	0	-2	10	672.473	0	10.9	18.76	561	37	0	0	1	1	1	23.45	15.69	602	41	14.68	357	280.5	0	238	228	0.08	0	-11.73	25.1	23.8	25
168	20211020BS01	1	UU试验	17.82	4.22	51	0	-2	10	672.473	0	10.9	18.83	561	37	0	0	1	1	1	23.54	15.69	602	41	14.68	357	280.5	0	238	228	0.08	0	-11.77	25.1	23.8	25
169	20211020BS01	1	UU试验	17.9	4.23	51	0	-2	10	673.16	0	10.9	18.93	561.6	37	0	0	1	1	1	23.66	15.76	602.6	41	14.7	357.3	280.8	0	238.2	228.2	0.08	0	-11.83	25.1	23.8	25
170	20211020BS01	1	UU试验	17.98	4.24	51	0	-2	10	672.473	0	10.9	19	558.5	37	0	0	1	1	1	23.75	15.76	599.5	41	14.62	355.75	279.25	0	237.2	227.2	0.08	0	-11.88	25.1	23.8	25
171	20211020BS01	1	UU试验	18.07	4.25	50	0	-2	10	671.174	0	10.9	19.1	557.4	37	0	0	1	1	1	23.88	15.76	597.4	40	14.94	353.7	278.7	0	235.8	225.8	0.08	0	-11.94	25.1	23.8	25
172	20211020BS01	1	UU试验	18.15	4.26	50	0	-2	10	670.563	0	10.9	19.18	556.9	37	0	0	1	1	1	23.98	15.76	596.9	40	14.92	353.45	278.45	0	235.6	225.6	0.08	0	-11.99	25.1	23.8	25
173	20211020BS01	1	UU试验	18.23	4.27	51	0	-2	9	671.862	0	10.9	19.28	558	37	0	0	1	1	1	24.1	15.83	600	42	14.29	355.5	279	0	237	228	0.08	0	-12.05	25.1	23.8	25
174	20211020BS01	1	UU试验	18.32	4.28	51	0	-2	10	671.174	0	10.9	19.35	555	37	0	0	1	1	1	24.19	15.83	596	41	14.54	354	277.5	0	236	226	0.08	0	-12.1	25.1	23.8	25
175	20211020BS01	1	UU试验	18.4	4.29	51	0	-2	10	670.563	0	10.9	19.46	554.5	37	0	0	1	1	1	24.33	15.83	595.5	41	14.52	353.75	277.25	0	235.8	225.8	0.08	0	-12.17	25.1	23.8	25
176	20211020BS01	1	UU试验	18.48	4.3	51	0	-2	10	670.563	0	10.9	19.53	554.5	37	0	0	1	1	1	24.41	15.9	595.5	41	14.52	353.75	277.25	0	235.8	225.8	0.08	0	-12.21	25.1	23.8	25
177	20211020BS01	1	UU试验	18.57	4.31	51	0	-2	10	668.576	0	10.9	19.64	550.4	37	0	0	1	1	1	24.55	15.9	591.4	41	14.42	351.7	275.2	0	234.5	224.5	0.08	0	-12.28	25.1	23.8	25
178	20211020BS01	1	UU试验	18.65	4.32	51	0	-2	9	668.576	0	10.9	19.71	550.4	37	0	0	1	1	1	24.64	15.9	592.4	42	14.1	351.7	275.2	0	234.5	225.5	0.08	0	-12.32	25.1	23.8	25
179	20211020BS01	1	UU试验	18.73	4.33	51	0	-2	10	668.576	0	10.9	19.81	550.4	37	0	0	1	1	1	24.76	15.97	591.4	41	14.42	351.7	275.2	0	234.5	224.5	0.08	0	-12.38	25.1	23.8	25
180	20211020BS01	1	UU试验	18.82	4.34	52	0	-2	10	668.576	0	10.9	19.88	548	37	0	0	1	1	1	24.85	15.97	590	42	14.05	352	274	0	234.7	224.7	0.09	0	-12.43	25.1	23.8	25
181	20211020BS01	1	UU试验	18.9	4.35	51	0	-2	9	667.278	0	10.9	19.99	546.9	37	0	0	1	1	1	24.99	15.97	588.9	42	14.02	349.95	273.45	0	233.3	224.3	0.09	0	-12.5	25.1	23.8	25
182	20211020BS01	1	UU试验	18.98	4.36	52	0	-2	10	665.291	0	10.9	20.06	545.3	37	0	0	1	1	1	25.08	16.04	587.3	42	13.98	350.65	272.65	0	233.8	223.8	0.09	0	-12.54	25.1	23.8	25
183	20211020BS01	1	UU试验	19.07	4.37	51	0	-2	9	664.68	0	10.9	20.16	542.4	37	0	0	1	1	1	25.2	16.04	584.4	42	13.91	347.7	271.2	0	231.8	222.8	0.09	0	-12.6	25	23.8	25
184	20211020BS01	1	UU试验	19.15	4.38	52	0	-2	10	663.381	0	10.9	20.23	541.3	37	0	0	1	1	1	25.29	16.04	583.3	42	13.89	348.65	270.65	0	232.4	222.4	0.09	0	-12.65	25.1	23.8	25
185	20211020BS01	1	UU试验	19.23	4.39	52	0	-2	10	662.082	0	10.9	20.34	540.3	37	0	0	1	1	1	25.43	16.11	582.3	42	13.86	348.15	270.15	0	232.1	222.1	0.09	0	-12.72	25.1	23.8	25
186	20211020BS01	1	UU试验	19.32	4.4	51	0	-2	9	661.395	0	10.9	20.41	537.4	37	0	0	1	1	1	25.51	16.11	579.4	42	13.8	345.2	268.7	0	230.1	221.1	0.09	0	-12.76	25	23.8	25
187	20211020BS01	1	UU试验	19.4	4.4	51	0	-2	10	659.408	0	10.9	20.52	535.8	37	0	0	1	1	1	25.65	16.11	576.8	41	14.07	344.4	267.9	0	229.6	219.6	0.09	0	-12.83	25	23.8	25
188	20211020BS01	1	UU试验	19.48	4.41	52	0	-2	10	658.11	0	10.9	20.59	534.7	37	0	0	1	1	1	25.74	16.18	576.7	42	13.73	345.35	267.35	0	230.2	220.2	0.09	0	-12.87	25.1	23.8	25
189	20211020BS01	1	UU试验	19.57	4.42	51	0	-2	9	654.213	0	10.9	20.7	529.2	37	0	0	1	1	1	25.88	16.18	571.2	42	13.6	341.1	264.6	0	227.4	218.4	0.09	0	-12.94	25	23.8	25
190	20211020BS01	1	UU试验	19.65	4.43	52	0	-2	10	654.213	0	10.9	20.77	529.2	37	0	0	1	1	1	25.96	16.18	571.2	42	13.6	342.6	264.6	0	228.4	218.4	0.09	0	-12.98	25	23.8	25
191	20211020BS01	1	UU试验	19.73	4.44	51	0	-2	10	653.526	0	10.9	20.87	528.7	37	0	0	1	1	1	26.09	16.25	569.7	41	13.9	340.85	264.35	0	227.2	217.2	0.09	0	-13.05	25	23.8	25
192	20211020BS01	1	UU试验	19.82	4.45	52	0	-2	10	653.526	0	10.9	20.95	526.4	37	0	0	1	1	1	26.19	16.25	568.4	42	13.53	341.2	263.2	0	227.5	217.5	0.09	0	-13.1	25	23.8	25
193	20211020BS01	1	UU试验	19.9	4.46	52	0	-2	10	651.616	0	10.9	21.06	524.9	37	0	0	1	1	1	26.33	16.32	566.9	42	13.5	340.45	262.45	0	227	217	0.09	0	-13.17	25	23.8	25
194	20211020BS01	1	UU试验	19.98	4.47	50	0	-2	9	649.629	0	10.9	21.13	521	37	0	0	1	1	1	26.41	16.32	562	41	13.71	335.5	260.5	0	223.7	214.7	0.09	0	-13.21	25	23.8	25
195	20211020BS01	1	UU试验	20.07	4.48	51	0	-2	9	647.032	0	10.9	21.24	518.9	37	0	0	1	1	1	26.55	16.32	560.9	42	13.35	335.95	259.45	0	224	215	0.09	0	-13.28	25	23.8	25
196	20211020BS01	1	UU试验	20.15	4.49	51	0	-2	9	646.344	0	10.9	21.31	518.4	37	0	0	1	1	1	26.64	16.39	560.4	42	13.34	335.7	259.2	0	223.8	214.8	0.09	0	-13.32	25	23.8	25
197	20211020BS01	1	UU试验	20.23	4.5	50	0	-2	9	647.032	0	10.9	21.41	516.7	37	0	0	1	1	1	26.76	16.39	557.7	41	13.6	333.35	258.35	0	222.2	213.2	0.09	0	-13.38	25	23.8	25
198	20211020BS01	1	UU试验	20.32	4.51	51	0	-2	10	646.344	0	10.9	21.49	516.2	37	0	0	1	1	1	26.86	16.39	557.2	41	13.59	334.6	258.1	0	223.1	213.1	0.09	0	-13.43	25	23.8	25
199	20211020BS01	1	UU试验	20.4	4.52	52	0	-2	10	645.733	0	10.9	21.59	515.7	37	0	0	1	1	1	26.99	16.47	557.7	42	13.28	335.85	257.85	0	223.9	213.9	0.09	0	-13.5	25	23.8	25
200	20211020BS01	1	UU试验	20.48	4.53	51	0	-2	9	645.045	0	10.9	21.66	512.6	37	0	0	1	1	1	27.08	16.47	554.6	42	13.2	332.8	256.3	0	221.9	212.9	0.09	0	-13.54	25	23.8	25
201	20211020BS01	1	UU试验	20.57	4.54	52	0	-2	10	644.434	0	10.9	21.77	512.1	37	0	0	1	1	1	27.21	16.47	554.1	42	13.19	334.05	256.05	0	222.7	212.7	0.09	0	-13.61	25	23.8	25
202	20211020BS01	1	UU试验	20.65	4.54	51	0	-2	9	643.746	0	10.9	21.85	511.6	37	0	0	1	1	1	27.31	16.54	553.6	42	13.18	332.3	255.8	0	221.5	212.5	0.09	0	-13.66	25	23.8	25
203	20211020BS01	1	UU试验	20.73	4.55	52	0	-2	10	643.135	0	10.9	21.95	508.9	37	0	0	1	1	1	27.44	16.54	550.9	42	13.12	332.45	254.45	0	221.6	211.6	0.09	0	-13.72	25	23.8	25
204	20211020BS01	1	UU试验	20.82	4.56	52	0	-2	9	642.448	0	10.9	22.02	508.4	37	0	0	1	1	1	27.53	16.54	551.4	43	12.82	332.2	254.2	0	221.5	212.5	0.09	0	-13.77	25	23.8	25
205	20211020BS01	1	UU试验	20.9	4.57	52	0	-2	9	642.448	0	10.9	22.13	508.4	37	0	0	1	1	1	27.66	16.61	551.4	43	12.82	332.2	254.2	0	221.5	212.5	0.09	0	-13.83	25	23.8	25
206	20211020BS01	1	UU试验	20.98	4.58	51	0	-2	9	640.461	0	10.9	22.2	504.7	37	0	0	1	1	1	27.75	16.61	546.7	42	13.02	328.85	252.35	0	219.2	210.2	0.09	0	-13.88	25	23.8	25
207	20211020BS01	1	UU试验	21.07	4.59	51	0	-2	9	639.85	0	10.9	22.3	504.2	37	0	0	1	1	1	27.88	16.61	546.2	42	13	328.6	252.1	0	219.1	210.1	0.09	0	-13.94	25	23.8	25
208	20211020BS01	1	UU试验	21.15	4.6	51	0	-2	9	640.461	0	10.9	22.37	504.7	37	0	0	1	1	1	27.96	16.68	546.7	42	13.02	328.85	252.35	0	219.2	210.2	0.09	0	-13.98	25	23.8	24.9
209	20211020BS01	1	UU试验	21.23	4.61	52	0	-2	9	640.461	0	10.9	22.47	502.6	37	0	0	1	1	1	28.09	16.68	545.6	43	12.69	329.3	251.3	0	219.5	210.5	0.09	0	-14.05	25	23.8	25
210	20211020BS01	1	UU试验	21.32	4.62	51	0	-2	9	640.461	0	10.9	22.54	502.6	37	0	0	1	1	1	28.18	16.68	544.6	42	12.97	327.8	251.3	0	218.5	209.5	0.09	0	-14.09	25	23.8	24.9
211	20211020BS01	1	UU试验	21.4	4.63	52	0	-2	9	639.85	0	10.9	22.65	502.1	37	0	0	1	1	1	28.31	16.76	545.1	43	12.68	329.05	251.05	0	219.4	210.4	0.09	0	-14.16	25	23.8	25
212	20211020BS01	1	UU试验	21.48	4.64	52	0	-2	9	639.162	0	10.9	22.72	499.2	37	0	0	1	1	1	28.4	16.76	542.2	43	12.61	327.6	249.6	0	218.4	209.4	0.09	0	-14.2	25	23.8	25
213	20211020BS01	1	UU试验	21.57	4.64	52	0	-2	9	639.162	0	10.9	22.82	499.2	37	0	0	1	1	1	28.53	16.83	542.2	43	12.61	327.6	249.6	0	218.4	209.4	0.09	0	-14.27	25	23.8	24.9
214	20211020BS01	1	UU试验	21.65	4.65	52	0	-2	10	638.551	0	10.9	22.89	496.6	37	0	0	1	1	1	28.61	16.83	538.6	42	12.82	326.3	248.3	0	217.5	207.5	0.09	0	-14.31	25	23.8	25
215	20211020BS01	1	UU试验	21.73	4.66	52	0	-2	9	637.864	0	10.9	22.99	496.1	37	0	0	1	1	1	28.74	16.83	539.1	43	12.54	326.05	248.05	0	217.4	208.4	0.09	0	-14.37	25	23.8	25
216	20211020BS01	1	UU试验	21.82	4.67	51	0	-2	9	635.266	0	10.9	23.06	494.1	37	0	0	1	1	1	28.83	16.83	536.1	42	12.76	323.55	247.05	0	215.7	206.7	0.09	0	-14.42	25	23.8	24.9
217	20211020BS01	1	UU试验	21.9	4.68	51	0	-2	9	633.967	0	10.9	23.16	493	37	0	0	1	1	1	28.95	16.9	535	42	12.74	323	246.5	0	215.3	206.3	0.09	0	-14.48	25	23.8	24.9
218	20211020BS01	1	UU试验	21.98	4.69	51	0	-2	9	633.28	0	10.9	23.23	490.5	37	0	0	1	1	1	29.04	16.9	532.5	42	12.68	321.75	245.25	0	214.5	205.5	0.09	0	-14.52	25	23.8	24.9
219	20211020BS01	1	UU试验	22.07	4.7	52	0	-2	9	633.28	0	10.9	23.33	490.5	37	0	0	1	1	1	29.16	16.97	533.5	43	12.41	323.25	245.25	0	215.5	206.5	0.1	0	-14.58	25	23.8	24.9
220	20211020BS01	1	UU试验	22.15	4.71	52	0	-2	9	633.28	0	10.9	23.39	488.5	37	0	0	1	1	1	29.24	16.97	531.5	43	12.36	322.25	244.25	0	214.8	205.8	0.1	0	-14.62	25	23.8	24.9
221	20211020BS01	1	UU试验	22.23	4.72	51	0	-2	9	632.668	0	10.9	23.49	488	37	0	0	1	1	1	29.36	16.97	530	42	12.62	320.5	244	0	213.7	204.7	0.09	0	-14.68	25	23.8	24.9
222	20211020BS01	1	UU试验	22.32	4.72	52	0	-2	9	632.668	0	10.9	23.56	488	37	0	0	1	1	1	29.45	17.05	531	43	12.35	322	244	0	214.7	205.7	0.1	0	-14.73	25	23.8	25
223	20211020BS01	1	UU试验	22.4	4.73	52	0	-2	9	631.37	0	10.9	23.66	484.7	37	0	0	1	1	1	29.58	17.05	527.7	43	12.27	320.35	242.35	0	213.6	204.6	0.1	0	-14.79	25	23.8	25
224	20211020BS01	1	UU试验	22.48	4.74	52	0	-2	9	631.981	0	10.9	23.72	485.2	37	0	0	1	1	1	29.65	17.05	528.2	43	12.28	320.6	242.6	0	213.7	204.7	0.1	0	-14.83	25	23.8	24.9
225	20211020BS01	1	UU试验	22.57	4.75	52	0	-2	9	631.37	0	10.9	23.82	484.7	37	0	0	1	1	1	29.78	17.12	527.7	43	12.27	320.35	242.35	0	213.6	204.6	0.1	0	-14.89	25	23.8	25
226	20211020BS01	1	UU试验	22.65	4.76	52	0	-2	9	630.682	0	10.9	23.89	482.2	37	0	0	1	1	1	29.86	17.12	525.2	43	12.21	319.1	241.1	0	212.7	203.7	0.1	0	-14.93	25	23.8	24.9
227	20211020BS01	1	UU试验	22.73	4.77	51	0	-2	9	628.084	0	10.9	23.99	480.2	37	0	0	1	1	1	29.99	17.12	522.2	42	12.43	316.6	240.1	0	211.1	202.1	0.1	0	-15	25	23.8	24.9
228	20211020BS01	1	UU试验	22.82	4.78	51	0	-2	9	627.397	0	10.9	24.06	479.7	37	0	0	1	1	1	30.08	17.19	521.7	42	12.42	316.35	239.85	0	210.9	201.9	0.1	0	-15.04	25	23.8	24.9
229	20211020BS01	1	UU试验	22.9	4.79	51	0	-2	9	626.786	0	10.9	24.17	477.3	37	0	0	1	1	1	30.21	17.19	519.3	42	12.36	315.15	238.65	0	210.1	201.1	0.1	0	-15.11	25	23.7	24.9
230	20211020BS01	1	UU试验	22.98	4.79	52	0	-2	9	627.397	0	10.9	24.25	477.7	37	0	0	1	1	1	30.31	17.19	520.7	43	12.11	316.85	238.85	0	211.2	202.2	0.1	0	-15.16	25	23.8	24.9
231	20211020BS01	1	UU试验	23.07	4.8	52	0	-2	9	626.786	0	10.9	24.35	477.3	37	0	0	1	1	1	30.44	17.27	520.3	43	12.1	316.65	238.65	0	211.1	202.1	0.1	0	-15.22	25	23.8	24.9
232	20211020BS01	1	UU试验	23.15	4.81	52	0	-2	9	627.397	0	10.9	24.42	475.5	37	0	0	1	1	1	30.53	17.27	518.5	43	12.06	315.75	237.75	0	210.5	201.5	0.1	0	-15.27	25	23.7	24.9
233	20211020BS01	1	UU试验	23.23	4.82	52	0	-2	9	626.786	0	10.9	24.53	475	37	0	0	1	1	1	30.66	17.34	518	43	12.05	315.5	237.5	0	210.3	201.3	0.1	0	-15.33	25	23.8	24.9
234	20211020BS01	1	UU试验	23.32	4.83	52	0	-2	9	626.786	0	10.9	24.6	473.1	37	0	0	1	1	1	30.75	17.34	516.1	43	12	314.55	236.55	0	209.7	200.7	0.1	0	-15.38	25	23.7	24.9
235	20211020BS01	1	UU试验	23.4	4.84	52	0	-2	9	626.098	0	10.9	24.7	472.6	37	0	0	1	1	1	30.88	17.34	515.6	43	11.99	314.3	236.3	0	209.5	200.5	0.1	0	-15.44	25	23.7	24.9
236	20211020BS01	1	UU试验	23.48	4.85	52	0	-2	9	625.487	0	10.9	24.78	472.1	37	0	0	1	1	1	30.98	17.41	515.1	43	11.98	314.05	236.05	0	209.4	200.4	0.1	0	-15.49	25	23.8	24.9
237	20211020BS01	1	UU试验	23.57	4.85	52	0	-2	9	625.487	0	10.9	24.88	470.2	37	0	0	1	1	1	31.1	17.41	513.2	43	11.93	313.1	235.1	0	208.7	199.7	0.1	0	-15.55	25	23.7	24.9
238	20211020BS01	1	UU试验	23.65	4.86	51	0	-2	9	624.799	0	10.9	24.95	469.7	37	0	0	1	1	1	31.19	17.41	511.7	42	12.18	311.35	234.85	0	207.6	198.6	0.1	0	-15.6	25	23.7	24.9
239	20211020BS01	1	UU试验	23.73	4.87	51	0	-2	9	621.514	0	10.9	25.06	467.3	37	0	0	1	1	1	31.33	17.49	509.3	42	12.13	310.15	233.65	0	206.8	197.8	0.1	0	-15.67	25	23.7	24.9
