# Supplementary material for: Effect of freeze‒thaw cycles on root–Soil composite mechanical properties and slope stability
Source: PLoS One. 2024 Apr 25;19(4):e0302409. doi: 10.1371/journal.pone.0302409 (PMC11045164; doi:10.1371/journal.pone.0302409)
Supplement: S1 File — (ZIP) [file pone.0302409.s001.zip › Original data/original data/三轴/50kpa/50kpa excel表格/(D4G7,50kpa20211016BS06_uu_1).xlsx]

## Sheet: _20211016BS06_uu_1
ID	GCID	SpecimenID	TstMode	TimeMin	Squareroot	WeiYa	wytb	FanYa1	KongYa	CR	fytb	TiBian	ZhouXWeiYi	Q1dQ3	TargetWY	TargetFY1	TargetZYLC	TargetStrainSpd	TargetSYWD	TargetZTWD	E1	TuArea	Q11	Q31	Q11cQ31	HalfQ1pQ3	HalfQ1dQ3	Saturation	HalfQ11pQ31	Q1	K0	Ev	Er	sywd	ttwd	ztwd
1	20211016BS06	1	UU试验	0	0	48	0	4	0	0	0	9.1	0	3.9	36	0	0	1	1	1	0	12	0	0	0	0	0	0	0	0	0	0	0	27.9	25.4	28.4
2	20211016BS06	1	UU试验	0.05	0.22	48	0	-2	7	6.8	0	9.1	0	5.7	36	0	0	1	1	1	0	12	46.7	41	1.14	74.85	2.85	0	49.9	42.9	0.89	0	0	27.9	25.4	28.4
3	20211016BS06	1	UU试验	0.12	0.34	48	0	-2	7	10.3	0	9.1	-0.01	8.6	36	0	0	1	1	1	-0.01	12	49.6	41	1.21	76.3	4.3	0	50.9	43.9	0.85	0	0.01	27.9	25.4	28.4
4	20211016BS06	1	UU试验	0.13	0.37	48	0	-2	7	10.3	0	9.1	-0.01	8.6	36	0	0	1	1	1	-0.01	12	49.6	41	1.21	76.3	4.3	0	50.9	43.9	0.85	0	0.01	27.9	25.4	28.4
5	20211016BS06	1	UU试验	0.23	0.48	48	0	-2	8	21.4	0	9.1	0	17.8	36	0	0	1	1	1	0	12	57.8	40	1.45	80.9	8.9	0	53.9	45.9	0.73	0	0	27.9	25.4	28.4
6	20211016BS06	1	UU试验	0.73	0.86	48	0	-2	8	60.7	0	9.1	0.1	50.6	36	0	0	1	1	1	0.13	12	90.6	40	2.26	97.3	25.3	0	64.9	56.9	0.49	0	-0.07	27.9	25.4	28.5
7	20211016BS06	1	UU试验	0.83	0.91	48	0	-2	8	79.6	0	9.1	0.12	66.3	36	0	0	1	1	1	0.15	12	106.3	40	2.66	105.15	33.15	0	70.1	62.1	0.42	0	-0.08	27.8	25.4	28.4
8	20211016BS06	1	UU试验	0.83	0.91	49	0	-2	8	79.6	0	10.9	0.12	66.3	36	0	0	1	1	1	0.15	12	107.3	41	2.62	106.65	33.15	0	71.1	63.1	0.42	0	-0.08	27.9	25.4	28.4
9	20211016BS06	1	UU试验	0.93	0.97	48	0	-2	8	83	0	9.1	0.15	69.2	36	0	0	1	1	1	0.19	12	109.2	40	2.73	106.6	34.6	0	71.1	63.1	0.41	0	-0.1	27.8	25.4	28.4
10	20211016BS06	1	UU试验	1.03	1.02	48	0	-2	8	114.6	0	10.9	0.19	95.5	36	0	0	1	1	1	0.24	12	135.5	40	3.39	119.75	47.75	0	79.8	71.8	0.33	0	-0.12	27.8	25.4	28.4
11	20211016BS06	1	UU试验	1.13	1.06	48	0	-2	9	141.1	0	10.9	0.24	117.6	36	0	0	1	1	1	0.3	12.06	156.6	39	4.02	130.8	58.8	0	87.2	78.2	0.29	0	-0.15	27.8	25.5	28.4
12	20211016BS06	1	UU试验	1.23	1.11	48	0	-2	9	164.2	0	10.9	0.29	136.2	36	0	0	1	1	1	0.36	12.06	175.2	39	4.49	140.1	68.1	0	93.4	84.4	0.26	0	-0.18	27.8	25.4	28.4
13	20211016BS06	1	UU试验	1.33	1.15	48	0	-2	10	184.8	0	10.9	0.34	153.2	36	0	0	1	1	1	0.43	12.06	191.2	38	5.03	148.6	76.6	0	99.1	89.1	0.24	0	-0.22	27.8	25.5	28.4
14	20211016BS06	1	UU试验	1.43	1.2	48	0	-2	10	203.6	0	10.9	0.4	168.8	36	0	0	1	1	1	0.5	12.06	206.8	38	5.44	156.4	84.4	0	104.3	94.3	0.22	0	-0.25	27.8	25.5	28.4
15	20211016BS06	1	UU试验	1.53	1.24	48	0	-2	11	222.4	0	12.8	0.47	184.4	36	0	0	1	1	1	0.59	12.06	221.4	37	5.98	164.2	92.2	0	109.5	98.5	0.21	0	-0.3	27.8	25.5	28.4
16	20211016BS06	1	UU试验	1.63	1.28	48	0	-2	11	240.4	0	12.8	0.54	199.3	36	0	0	1	1	1	0.68	12.06	236.3	37	6.39	171.65	99.65	0	114.4	103.4	0.19	0	-0.34	27.8	25.5	28.4
17	20211016BS06	1	UU试验	1.73	1.32	48	0	-2	11	258.3	0	12.8	0.61	214.2	36	0	0	1	1	1	0.76	12.06	251.2	37	6.79	179.1	107.1	0	119.4	108.4	0.18	0	-0.38	27.8	25.5	28.4
18	20211016BS06	1	UU试验	1.83	1.35	48	0	-2	11	276.3	0	12.8	0.69	229.1	36	0	0	1	1	1	0.86	12.12	266.1	37	7.19	186.55	114.55	0	124.4	113.4	0.17	0	-0.43	27.7	25.5	28.4
19	20211016BS06	1	UU试验	1.93	1.39	48	0	-2	12	292.6	0	12.8	0.77	241.4	36	0	0	1	1	1	0.96	12.12	277.4	36	7.71	192.7	120.7	0	128.5	116.5	0.17	0	-0.48	27.7	25.5	28.4
20	20211016BS06	1	UU试验	2.03	1.43	48	0	-2	12	308.8	0	14.6	0.85	254.8	36	0	0	1	1	1	1.06	12.12	290.8	36	8.08	199.4	127.4	0	132.9	120.9	0.16	0	-0.53	27.7	25.5	28.4
21	20211016BS06	1	UU试验	2.13	1.46	48	0	-2	12	324.2	0	14.6	0.94	267.5	36	0	0	1	1	1	1.18	12.12	303.5	36	8.43	205.75	133.75	0	137.2	125.2	0.15	0	-0.59	27.7	25.5	28.4
22	20211016BS06	1	UU试验	2.23	1.49	47	0	-2	12	340.5	0	14.6	1.03	280.9	36	0	0	1	1	1	1.29	12.19	315.9	35	9.03	210.95	140.45	0	140.6	128.6	0.14	0	-0.65	27.7	25.5	28.4
23	20211016BS06	1	UU试验	2.33	1.53	47	0	-2	12	355.9	0	14.6	1.12	292	36	0	0	1	1	1	1.4	12.19	327	35	9.34	216.5	146	0	144.3	132.3	0.14	0	-0.7	27.7	25.5	28.3
24	20211016BS06	1	UU试验	2.43	1.56	48	0	-2	13	370.4	0	14.6	1.22	303.9	36	0	0	1	1	1	1.53	12.19	338.9	35	9.68	223.95	151.95	0	149.3	136.3	0.14	0	-0.77	27.7	25.5	28.3
25	20211016BS06	1	UU试验	2.53	1.59	48	0	-2	13	384.1	0	14.6	1.32	315.1	36	0	0	1	1	1	1.65	12.19	350.1	35	10	229.55	157.55	0	153	140	0.13	0	-0.83	27.7	25.5	28.3
26	20211016BS06	1	UU试验	2.63	1.62	48	0	-2	13	398.6	0	14.6	1.42	327	36	0	0	1	1	1	1.78	12.25	362	35	10.34	235.5	163.5	0	157	144	0.13	0	-0.89	27.7	25.5	28.3
27	20211016BS06	1	UU试验	2.73	1.65	49	0	-2	14	412.3	0	16.4	1.52	336.6	36	0	0	1	1	1	1.9	12.25	371.6	35	10.62	241.8	168.3	0	161.2	147.2	0.13	0	-0.95	27.7	25.5	28.3
28	20211016BS06	1	UU试验	2.83	1.68	48	0	-2	14	424.3	0	16.4	1.61	346.4	36	0	0	1	1	1	2.01	12.25	380.4	34	11.19	245.2	173.2	0	163.5	149.5	0.12	0	-1	27.7	25.5	28.3
29	20211016BS06	1	UU试验	2.93	1.71	49	0	-2	14	436.3	0	16.4	1.72	356.2	36	0	0	1	1	1	2.15	12.25	391.2	35	11.18	251.6	178.1	0	167.7	153.7	0.12	0	-1.08	27.7	25.5	28.3
30	20211016BS06	1	UU试验	3.03	1.74	48	0	-2	14	449.1	0	16.4	1.82	366.6	36	0	0	1	1	1	2.28	12.31	400.6	34	11.78	255.3	183.3	0	170.2	156.2	0.12	0	-1.14	27.7	25.5	28.3
31	20211016BS06	1	UU试验	3.13	1.77	47	0	-2	14	461.1	0	16.4	1.93	374.6	36	0	0	1	1	1	2.41	12.31	407.6	33	12.35	257.8	187.3	0	171.9	157.9	0.11	0	-1.21	27.7	25.5	28.3
32	20211016BS06	1	UU试验	3.23	1.8	47	0	-2	14	473.9	0	16.4	2.03	385	36	0	0	1	1	1	2.54	12.31	418	33	12.67	263	192.5	0	175.3	161.3	0.11	0	-1.27	27.6	25.5	28.2
33	20211016BS06	1	UU试验	3.33	1.83	48	0	-2	15	486.7	0	16.4	2.14	395.4	36	0	0	1	1	1	2.67	12.31	428.4	33	12.98	269.7	197.7	0	179.8	164.8	0.11	0	-1.34	27.6	25.5	28.2
34	20211016BS06	1	UU试验	3.43	1.85	48	0	-2	15	498.7	0	16.4	2.25	405.1	36	0	0	1	1	1	2.81	12.37	438.1	33	13.28	274.55	202.55	0	183	168	0.11	0	-1.41	27.6	25.5	28.2
35	20211016BS06	1	UU试验	3.53	1.88	48	0	-2	15	508.1	0	16.4	2.36	410.8	36	0	0	1	1	1	2.95	12.37	443.8	33	13.45	277.4	205.4	0	184.9	169.9	0.1	0	-1.48	27.6	25.5	28.2
36	20211016BS06	1	UU试验	3.63	1.91	48	0	-2	15	518.4	0	16.4	2.47	419.1	36	0	0	1	1	1	3.09	12.37	452.1	33	13.7	281.55	209.55	0	187.7	172.7	0.1	0	-1.55	27.6	25.5	28.2
37	20211016BS06	1	UU试验	3.73	1.93	49	0	-2	15	527.8	0	16.4	2.59	426.7	36	0	0	1	1	1	3.24	12.37	460.7	34	13.55	286.85	213.35	0	191.2	176.2	0.1	0	-1.62	27.6	25.5	28.2
38	20211016BS06	1	UU试验	3.83	1.96	48	0	-2	15	536.4	0	16.4	2.69	433.6	36	0	0	1	1	1	3.36	12.43	466.6	33	14.14	288.8	216.8	0	192.5	177.5	0.1	0	-1.68	27.6	25.5	28.2
39	20211016BS06	1	UU试验	3.93	1.98	48	0	-2	15	545.8	0	16.4	2.8	439.1	36	0	0	1	1	1	3.5	12.43	472.1	33	14.31	291.55	219.55	0	194.4	179.4	0.1	0	-1.75	27.6	25.6	28.2
40	20211016BS06	1	UU试验	4.03	2.01	48	0	-2	16	553.5	0	18.2	2.92	445.3	36	0	0	1	1	1	3.65	12.43	477.3	32	14.92	294.65	222.65	0	196.4	180.4	0.1	0	-1.83	27.6	25.6	28.2
41	20211016BS06	1	UU试验	4.13	2.03	48	0	-2	16	561.2	0	18.2	3.03	451.5	36	0	0	1	1	1	3.79	12.5	483.5	32	15.11	297.75	225.75	0	198.5	182.5	0.1	0	-1.9	27.6	25.6	28.2
42	20211016BS06	1	UU试验	4.23	2.06	48	0	-2	16	568.9	0	18.2	3.14	455.1	36	0	0	1	1	1	3.93	12.5	487.1	32	15.22	299.55	227.55	0	199.7	183.7	0.1	0	-1.97	27.6	25.6	28.2
43	20211016BS06	1	UU试验	4.33	2.08	48	0	-2	16	574.9	0	18.2	3.25	459.9	36	0	0	1	1	1	4.06	12.5	491.9	32	15.37	301.95	229.95	0	201.3	185.3	0.09	0	-2.03	27.6	25.6	28.2
44	20211016BS06	1	UU试验	4.43	2.11	48	0	-2	16	581.7	0	18.2	3.36	465.4	36	0	0	1	1	1	4.2	12.5	497.4	32	15.54	304.7	232.7	0	203.1	187.1	0.09	0	-2.1	27.6	25.6	28.2
45	20211016BS06	1	UU试验	4.53	2.13	48	0	-2	16	588.5	0	18.2	3.47	470.8	36	0	0	1	1	1	4.34	12.56	502.8	32	15.71	307.4	235.4	0	204.9	188.9	0.09	0	-2.17	27.6	25.6	28.2
46	20211016BS06	1	UU试验	4.63	2.15	48	0	-2	16	594.5	0	18.2	3.59	473.3	36	0	0	1	1	1	4.49	12.56	505.3	32	15.79	308.65	236.65	0	205.8	189.8	0.09	0	-2.25	27.5	25.6	28.2
47	20211016BS06	1	UU试验	4.73	2.18	49	0	-2	16	601.4	0	18.2	3.7	478.8	36	0	0	1	1	1	4.63	12.56	511.8	33	15.51	312.9	239.4	0	208.6	192.6	0.09	0	-2.32	27.5	25.6	28.2
48	20211016BS06	1	UU试验	4.83	2.2	49	0	-2	16	606.5	0	18.2	3.81	482.9	36	0	0	1	1	1	4.76	12.62	515.9	33	15.63	314.95	241.45	0	210	194	0.09	0	-2.38	27.5	25.6	28.1
49	20211016BS06	1	UU试验	4.93	2.22	49	0	-2	16	611.6	0	18.2	3.93	484.6	36	0	0	1	1	1	4.91	12.62	517.6	33	15.68	315.8	242.3	0	210.5	194.5	0.09	0	-2.46	27.5	25.6	28.1
50	20211016BS06	1	UU试验	5.03	2.24	48	0	-2	16	615.9	0	18.2	4.04	488	36	0	0	1	1	1	5.05	12.62	520	32	16.25	316	244	0	210.7	194.7	0.09	0	-2.53	27.5	25.6	28.1
51	20211016BS06	1	UU试验	5.13	2.27	48	0	-2	16	620.2	0	18.2	4.15	491.4	36	0	0	1	1	1	5.19	12.69	523.4	32	16.36	317.7	245.7	0	211.8	195.8	0.09	0	-2.6	27.5	25.6	28.1
52	20211016BS06	1	UU试验	5.23	2.29	48	0	-2	16	623.6	0	18.2	4.27	491.4	36	0	0	1	1	1	5.34	12.69	523.4	32	16.36	317.7	245.7	0	211.8	195.8	0.09	0	-2.67	27.5	25.6	28.1
53	20211016BS06	1	UU试验	5.33	2.31	48	0	-2	16	627.9	0	18.2	4.38	494.8	36	0	0	1	1	1	5.47	12.69	526.8	32	16.46	319.4	247.4	0	212.9	196.9	0.09	0	-2.74	27.5	25.6	28.1
54	20211016BS06	1	UU试验	5.43	2.33	48	0	-2	16	633.9	0	18.2	4.49	499.5	36	0	0	1	1	1	5.61	12.69	531.5	32	16.61	321.75	249.75	0	214.5	198.5	0.09	0	-2.81	27.5	25.6	28.1
55	20211016BS06	1	UU试验	5.53	2.35	48	0	-2	16	640.7	0	18.2	4.61	504.9	36	0	0	1	1	1	5.76	12.75	536.9	32	16.78	324.45	252.45	0	216.3	200.3	0.09	0	-2.88	27.5	25.6	28.1
56	20211016BS06	1	UU试验	5.63	2.37	49	0	-2	16	643.3	0	18.2	4.73	504.5	36	0	0	1	1	1	5.91	12.75	537.5	33	16.29	325.75	252.25	0	217.2	201.2	0.09	0	-2.96	27.5	25.6	28.1
57	20211016BS06	1	UU试验	5.73	2.39	49	0	-2	16	645.9	0	18.2	4.84	506.6	36	0	0	1	1	1	6.05	12.75	539.6	33	16.35	326.8	253.3	0	217.9	201.9	0.09	0	-3.03	27.5	25.6	28.1
58	20211016BS06	1	UU试验	5.83	2.42	48	0	-2	17	648.4	0	18.2	4.96	508.5	36	0	0	1	1	1	6.2	12.81	539.5	31	17.4	326.25	254.25	0	217.5	200.5	0.09	0	-3.1	27.5	25.6	28.1
59	20211016BS06	1	UU试验	5.93	2.44	49	0	-2	17	651.8	0	18.2	5.07	508.8	36	0	0	1	1	1	6.34	12.81	540.8	32	16.9	327.9	254.4	0	218.6	201.6	0.09	0	-3.17	27.5	25.6	28.1
60	20211016BS06	1	UU试验	6.03	2.46	49	0	-2	17	654.4	0	18.2	5.18	510.9	36	0	0	1	1	1	6.48	12.81	542.9	32	16.97	328.95	255.45	0	219.3	202.3	0.09	0	-3.24	27.5	25.6	28.1
61	20211016BS06	1	UU试验	6.13	2.48	48	0	-2	17	658.7	0	18.2	5.3	514.2	36	0	0	1	1	1	6.63	12.88	545.2	31	17.59	329.1	257.1	0	219.4	202.4	0.09	0	-3.32	27.4	25.6	28.1
62	20211016BS06	1	UU试验	6.23	2.5	48	0	-2	17	660.4	0	18.2	5.42	512.7	36	0	0	1	1	1	6.78	12.88	543.7	31	17.54	328.35	256.35	0	218.9	201.9	0.09	0	-3.39	27.4	25.6	28.1
63	20211016BS06	1	UU试验	6.33	2.52	49	0	-2	17	663.8	0	18.2	5.53	515.4	36	0	0	1	1	1	6.91	12.88	547.4	32	17.11	331.2	257.7	0	220.8	203.8	0.09	0	-3.46	27.4	25.6	28.1
64	20211016BS06	1	UU试验	6.43	2.54	48	0	-2	17	665.5	0	18.2	5.64	516.7	36	0	0	1	1	1	7.05	12.94	547.7	31	17.67	330.35	258.35	0	220.2	203.2	0.09	0	-3.53	27.4	25.6	28.1
65	20211016BS06	1	UU试验	6.53	2.56	48	0	-2	17	669	0	18.2	5.75	517	36	0	0	1	1	1	7.19	12.94	548	31	17.68	330.5	258.5	0	220.3	203.3	0.08	0	-3.6	27.4	25.6	28
66	20211016BS06	1	UU试验	6.63	2.58	49	0	-2	17	672.4	0	18.2	5.87	519.6	36	0	0	1	1	1	7.34	12.94	551.6	32	17.24	333.3	259.8	0	222.2	205.2	0.09	0	-3.67	27.4	25.6	28
67	20211016BS06	1	UU试验	6.73	2.59	49	0	-2	17	674.9	0	18.2	5.98	521.6	36	0	0	1	1	1	7.48	12.94	553.6	32	17.3	334.3	260.8	0	222.9	205.9	0.09	0	-3.74	27.4	25.6	28
68	20211016BS06	1	UU试验	6.83	2.61	48	0	-2	17	676.7	0	18.2	6.09	523	36	0	0	1	1	1	7.61	13	554	31	17.87	333.5	261.5	0	222.3	205.3	0.08	0	-3.81	27.4	25.6	28
69	20211016BS06	1	UU试验	6.93	2.63	49	0	-2	17	678.4	0	18.2	6.21	521.8	36	0	0	1	1	1	7.76	13	553.8	32	17.31	334.4	260.9	0	222.9	205.9	0.09	0	-3.88	27.4	25.6	28
70	20211016BS06	1	UU试验	7.03	2.65	48	0	-2	17	680.1	0	18.2	6.32	523.2	36	0	0	1	1	1	7.9	13	554.2	31	17.88	333.6	261.6	0	222.4	205.4	0.08	0	-3.95	27.4	25.6	28
71	20211016BS06	1	UU试验	7.13	2.67	48	0	-2	17	681.8	0	18.2	6.43	524.5	36	0	0	1	1	1	8.04	13.07	555.5	31	17.92	334.25	262.25	0	222.8	205.8	0.08	0	-4.02	27.4	25.6	28
72	20211016BS06	1	UU试验	7.23	2.69	48	0	-2	17	683.5	0	18.2	6.54	523	36	0	0	1	1	1	8.18	13.07	554	31	17.87	333.5	261.5	0	222.3	205.3	0.08	0	-4.09	27.4	25.6	28
73	20211016BS06	1	UU试验	7.33	2.71	48	0	-2	17	686.1	0	18.2	6.65	524.9	36	0	0	1	1	1	8.31	13.07	555.9	31	17.93	334.45	262.45	0	223	206	0.08	0	-4.16	27.4	25.6	28
74	20211016BS06	1	UU试验	7.43	2.73	49	0	-2	17	687.8	0	18.2	6.76	526.2	36	0	0	1	1	1	8.45	13.13	558.2	32	17.44	336.6	263.1	0	224.4	207.4	0.09	0	-4.22	27.4	25.6	28
75	20211016BS06	1	UU试验	7.53	2.74	49	0	-2	17	688.6	0	18.2	6.87	524.4	36	0	0	1	1	1	8.59	13.13	556.4	32	17.39	335.7	262.2	0	223.8	206.8	0.09	0	-4.3	27.4	25.6	28
76	20211016BS06	1	UU试验	7.63	2.76	48	0	-2	17	689.5	0	18.2	6.98	525.1	36	0	0	1	1	1	8.73	13.13	556.1	31	17.94	334.55	262.55	0	223	206	0.08	0	-4.37	27.4	25.6	28
77	20211016BS06	1	UU试验	7.73	2.78	48	0	-2	17	691.2	0	18.2	7.09	526.4	36	0	0	1	1	1	8.86	13.2	557.4	31	17.98	335.2	263.2	0	223.5	206.5	0.08	0	-4.43	27.3	25.6	28
78	20211016BS06	1	UU试验	7.83	2.8	48	0	-2	17	692.9	0	18.2	7.19	524.9	36	0	0	1	1	1	8.99	13.2	555.9	31	17.93	334.45	262.45	0	223	206	0.08	0	-4.5	27.3	25.6	28
79	20211016BS06	1	UU试验	7.93	2.82	48	0	-2	17	692.1	0	18.2	7.31	524.3	36	0	0	1	1	1	9.14	13.2	555.3	31	17.91	334.15	262.15	0	222.8	205.8	0.08	0	-4.57	27.3	25.6	28
80	20211016BS06	1	UU试验	8.03	2.83	48	0	-2	17	692.9	0	18.2	7.42	524.9	36	0	0	1	1	1	9.28	13.26	555.9	31	17.93	334.45	262.45	0	223	206	0.08	0	-4.64	27.3	25.6	28
81	20211016BS06	1	UU试验	8.13	2.85	48	0	-2	17	693.8	0	18.2	7.53	523.2	36	0	0	1	1	1	9.41	13.26	554.2	31	17.88	333.6	261.6	0	222.4	205.4	0.08	0	-4.71	27.3	25.6	28
82	20211016BS06	1	UU试验	8.23	2.87	48	0	-2	17	696.3	0	18.2	7.64	525.1	36	0	0	1	1	1	9.55	13.26	556.1	31	17.94	334.55	262.55	0	223	206	0.08	0	-4.78	27.3	25.6	28
83	20211016BS06	1	UU试验	8.33	2.89	49	0	-2	17	696.3	0	18.2	7.75	525.1	36	0	0	1	1	1	9.69	13.26	557.1	32	17.41	336.05	262.55	0	224	207	0.09	0	-4.85	27.3	25.6	28
84	20211016BS06	1	UU试验	8.43	2.9	49	0	-2	17	697.2	0	18.2	7.86	525.8	36	0	0	1	1	1	9.82	13.32	557.8	32	17.43	336.4	262.9	0	224.3	207.3	0.09	0	-4.91	27.3	25.6	28
85	20211016BS06	1	UU试验	8.53	2.92	49	0	-2	17	697.2	0	18.2	7.98	523.4	36	0	0	1	1	1	9.98	13.32	555.4	32	17.36	335.2	261.7	0	223.5	206.5	0.09	0	-4.99	27.3	25.6	28
86	20211016BS06	1	UU试验	8.63	2.94	48	0	-2	16	697.2	0	18.2	8.09	523.4	36	0	0	1	1	1	10.11	13.32	555.4	32	17.36	333.7	261.7	0	222.5	206.5	0.08	0	-5.06	27.3	25.6	28
87	20211016BS06	1	UU试验	8.73	2.96	48	0	-2	17	698	0	18.2	8.2	524	36	0	0	1	1	1	10.25	13.39	555	31	17.9	334	262	0	222.7	205.7	0.08	0	-5.13	27.3	25.6	28
88	20211016BS06	1	UU试验	8.83	2.97	48	0	-2	16	698.9	0	18.2	8.31	522	36	0	0	1	1	1	10.39	13.39	554	32	17.31	333	261	0	222	206	0.08	0	-5.2	27.3	25.6	28
89	20211016BS06	1	UU试验	8.93	2.99	49	0	-2	16	699.7	0	18.2	8.43	522.6	36	0	0	1	1	1	10.54	13.39	555.6	33	16.84	334.8	261.3	0	223.2	207.2	0.09	0	-5.27	27.3	25.6	28
90	20211016BS06	1	UU试验	9.03	3.01	49	0	-2	16	698.9	0	18.2	8.54	522	36	0	0	1	1	1	10.68	13.45	555	33	16.82	334.5	261	0	223	207	0.09	0	-5.34	27.3	25.6	28
91	20211016BS06	1	UU试验	9.13	3.02	48	0	-2	16	698	0	18.2	8.65	519	36	0	0	1	1	1	10.81	13.45	551	32	17.22	331.5	259.5	0	221	205	0.08	0	-5.41	27.3	25.6	28
92	20211016BS06	1	UU试验	9.23	3.04	48	0	-2	16	698.9	0	18.2	8.77	519.6	36	0	0	1	1	1	10.96	13.45	551.6	32	17.24	331.8	259.8	0	221.2	205.2	0.08	0	-5.48	27.3	25.6	28
93	20211016BS06	1	UU试验	9.33	3.06	48	0	-2	16	699.7	0	18.2	8.88	520.2	36	0	0	1	1	1	11.1	13.52	552.2	32	17.26	332.1	260.1	0	221.4	205.4	0.08	0	-5.55	27.3	25.6	28
94	20211016BS06	1	UU试验	9.43	3.07	48	0	-2	16	699.7	0	18.2	8.99	517.5	36	0	0	1	1	1	11.24	13.52	549.5	32	17.17	330.75	258.75	0	220.5	204.5	0.08	0	-5.62	27.3	25.6	28
95	20211016BS06	1	UU试验	9.53	3.09	48	0	-2	16	698.9	0	18.2	9.11	516.9	36	0	0	1	1	1	11.39	13.52	548.9	32	17.15	330.45	258.45	0	220.3	204.3	0.08	0	-5.7	27.2	25.6	28
96	20211016BS06	1	UU试验	9.63	3.1	48	0	-2	16	699.7	0	18.2	9.22	517.5	36	0	0	1	1	1	11.53	13.58	549.5	32	17.17	330.75	258.75	0	220.5	204.5	0.08	0	-5.77	27.2	25.6	27.9
97	20211016BS06	1	UU试验	9.73	3.12	49	0	-2	16	698.9	0	18.2	9.33	514.7	36	0	0	1	1	1	11.66	13.58	547.7	33	16.6	330.85	257.35	0	220.6	204.6	0.09	0	-5.83	27.2	25.6	27.9
98	20211016BS06	1	UU试验	9.83	3.14	48	0	-2	16	698.9	0	18.2	9.44	514.7	36	0	0	1	1	1	11.8	13.58	546.7	32	17.08	329.35	257.35	0	219.6	203.6	0.09	0	-5.9	27.2	25.6	27.9
99	20211016BS06	1	UU试验	9.93	3.15	49	0	-2	16	698.9	0	18.2	9.56	514.7	36	0	0	1	1	1	11.95	13.65	547.7	33	16.6	330.85	257.35	0	220.6	204.6	0.09	0	-5.98	27.2	25.6	27.9
100	20211016BS06	1	UU试验	10.03	3.17	48	0	-2	16	699.7	0	18.2	9.67	512.6	36	0	0	1	1	1	12.09	13.65	544.6	32	17.02	328.3	256.3	0	218.9	202.9	0.09	0	-6.05	27.2	25.6	27.9
101	20211016BS06	1	UU试验	10.13	3.18	48	0	-2	16	700.6	0	18.2	9.79	513.3	36	0	0	1	1	1	12.24	13.65	545.3	32	17.04	328.65	256.65	0	219.1	203.1	0.09	0	-6.12	27.2	25.6	27.9
102	20211016BS06	1	UU试验	10.23	3.2	49	0	-2	16	700.6	0	16.4	9.9	513.3	36	0	0	1	1	1	12.38	13.72	546.3	33	16.55	330.15	256.65	0	220.1	204.1	0.09	0	-6.19	27.2	25.6	27.9
103	20211016BS06	1	UU试验	10.33	3.21	49	0	-2	16	701.5	0	16.4	10.02	511.3	36	0	0	1	1	1	12.53	13.72	544.3	33	16.49	329.15	255.65	0	219.4	203.4	0.09	0	-6.27	27.2	25.6	27.9
104	20211016BS06	1	UU试验	10.43	3.23	49	0	-2	16	702.3	0	16.4	10.13	511.9	36	0	0	1	1	1	12.66	13.72	544.9	33	16.51	329.45	255.95	0	219.6	203.6	0.09	0	-6.33	27.2	25.6	27.9
105	20211016BS06	1	UU试验	10.53	3.25	49	0	-2	16	701.5	0	16.4	10.24	511.3	36	0	0	1	1	1	12.8	13.78	544.3	33	16.49	329.15	255.65	0	219.4	203.4	0.09	0	-6.4	27.2	25.6	27.9
106	20211016BS06	1	UU试验	10.63	3.26	49	0	-2	15	700.6	0	16.4	10.35	508.4	36	0	0	1	1	1	12.94	13.78	542.4	34	15.95	327.7	254.2	0	218.5	203.5	0.09	0	-6.47	27.2	25.6	27.9
107	20211016BS06	1	UU试验	10.73	3.28	49	0	-2	15	701.5	0	16.4	10.46	509.1	36	0	0	1	1	1	13.08	13.78	543.1	34	15.97	328.05	254.55	0	218.7	203.7	0.09	0	-6.54	27.2	25.6	27.9
108	20211016BS06	1	UU试验	10.83	3.29	49	0	-2	15	701.5	0	16.4	10.57	509.1	36	0	0	1	1	1	13.21	13.85	543.1	34	15.97	328.05	254.55	0	218.7	203.7	0.09	0	-6.61	27.2	25.6	27.9
109	20211016BS06	1	UU试验	10.93	3.31	48	0	-2	15	701.5	0	16.4	10.68	506.5	36	0	0	1	1	1	13.35	13.85	539.5	33	16.35	325.25	253.25	0	216.8	201.8	0.09	0	-6.68	27.2	25.6	27.9
110	20211016BS06	1	UU试验	11.03	3.32	48	0	-2	15	702.3	0	16.4	10.8	507.1	36	0	0	1	1	1	13.5	13.85	540.1	33	16.37	325.55	253.55	0	217	202	0.09	0	-6.75	27.2	25.6	27.9
111	20211016BS06	1	UU试验	11.13	3.34	49	0	-2	15	702.3	0	16.4	10.91	507.1	36	0	0	1	1	1	13.64	13.91	541.1	34	15.91	327.05	253.55	0	218	203	0.09	0	-6.82	27.2	25.6	27.9
112	20211016BS06	1	UU试验	11.23	3.35	49	0	-2	15	702.3	0	16.4	11.02	504.9	36	0	0	1	1	1	13.78	13.91	538.9	34	15.85	325.95	252.45	0	217.3	202.3	0.09	0	-6.89	27.2	25.6	27.9
113	20211016BS06	1	UU试验	11.33	3.37	49	0	-2	15	700.6	0	16.4	11.13	503.7	36	0	0	1	1	1	13.91	13.91	537.7	34	15.81	325.35	251.85	0	216.9	201.9	0.09	0	-6.96	27.1	25.6	27.9
114	20211016BS06	1	UU试验	11.43	3.38	49	0	-2	15	700.6	0	16.4	11.24	503.7	36	0	0	1	1	1	14.05	13.98	537.7	34	15.81	325.35	251.85	0	216.9	201.9	0.09	0	-7.03	27.1	25.6	27.9
115	20211016BS06	1	UU试验	11.53	3.4	49	0	-2	15	700.6	0	16.4	11.35	501.1	36	0	0	1	1	1	14.19	13.98	535.1	34	15.74	324.05	250.55	0	216	201	0.09	0	-7.1	27.1	25.6	27.9
116	20211016BS06	1	UU试验	11.63	3.41	48	0	-2	15	699.7	0	16.4	11.46	500.5	36	0	0	1	1	1	14.33	13.98	533.5	33	16.17	322.25	250.25	0	214.8	199.8	0.09	0	-7.17	27.1	25.6	27.9
117	20211016BS06	1	UU试验	11.73	3.43	48	0	-2	15	698	0	16.4	11.56	499.3	36	0	0	1	1	1	14.45	14.05	532.3	33	16.13	321.65	249.65	0	214.4	199.4	0.09	0	-7.23	27.1	25.6	27.9
118	20211016BS06	1	UU试验	11.83	3.44	49	0	-2	14	698.9	0	16.4	11.67	497.4	36	0	0	1	1	1	14.59	14.05	532.4	35	15.21	322.2	248.7	0	214.8	200.8	0.09	0	-7.3	27.1	25.6	27.9
119	20211016BS06	1	UU试验	11.93	3.45	49	0	-2	15	698	0	16.4	11.78	496.8	36	0	0	1	1	1	14.73	14.05	530.8	34	15.61	321.9	248.4	0	214.6	199.6	0.09	0	-7.37	27.1	25.6	27.9
120	20211016BS06	1	UU试验	12.03	3.47	48	0	-2	14	696.3	0	16.4	11.88	495.6	36	0	0	1	1	1	14.85	14.11	529.6	34	15.58	319.8	247.8	0	213.2	199.2	0.09	0	-7.43	27.1	25.6	27.9
121	20211016BS06	1	UU试验	12.13	3.48	49	0	-2	14	696.3	0	14.6	11.98	493.5	36	0	0	1	1	1	14.98	14.11	528.5	35	15.1	320.25	246.75	0	213.5	199.5	0.09	0	-7.49	27.1	25.6	27.8
122	20211016BS06	1	UU试验	12.23	3.5	48	0	-2	14	696.3	0	14.6	12.09	493.5	36	0	0	1	1	1	15.11	14.11	527.5	34	15.51	318.75	246.75	0	212.5	198.5	0.09	0	-7.56	27.1	25.6	27.8
123	20211016BS06	1	UU试验	12.33	3.51	48	0	-2	14	694.6	0	14.6	12.19	492.3	36	0	0	1	1	1	15.24	14.18	526.3	34	15.48	318.15	246.15	0	212.1	198.1	0.09	0	-7.62	27.1	25.6	27.8
124	20211016BS06	1	UU试验	12.43	3.53	49	0	-2	14	694.6	0	14.6	12.29	489.8	36	0	0	1	1	1	15.36	14.18	524.8	35	14.99	318.4	244.9	0	212.3	198.3	0.09	0	-7.68	27.1	25.6	27.8
125	20211016BS06	1	UU试验	12.53	3.54	49	0	-2	14	694.6	0	14.6	12.4	489.8	36	0	0	1	1	1	15.5	14.18	524.8	35	14.99	318.4	244.9	0	212.3	198.3	0.09	0	-7.75	27.1	25.6	27.8
126	20211016BS06	1	UU试验	12.63	3.55	49	0	-2	14	694.6	0	14.6	12.5	489.8	36	0	0	1	1	1	15.63	14.25	524.8	35	14.99	318.4	244.9	0	212.3	198.3	0.09	0	-7.82	27.1	25.6	27.8
127	20211016BS06	1	UU试验	12.73	3.57	48	0	-2	13	694.6	0	14.6	12.6	487.4	36	0	0	1	1	1	15.75	14.25	522.4	35	14.93	315.7	243.7	0	210.5	197.5	0.09	0	-7.88	27.1	25.6	27.8
128	20211016BS06	1	UU试验	12.83	3.58	49	0	-1	14	693.8	0	14.6	12.71	486.9	36	0	0	1	1	1	15.89	14.25	521.9	35	14.91	316.95	243.45	0	211.3	197.3	0.09	0	-7.95	27.1	25.6	27.8
129	20211016BS06	1	UU试验	12.93	3.6	48	0	-2	13	693.8	0	14.6	12.82	486.9	36	0	0	1	1	1	16.02	14.31	521.9	35	14.91	315.45	243.45	0	210.3	197.3	0.09	0	-8.01	27.1	25.6	27.8
130	20211016BS06	1	UU试验	13.03	3.61	48	0	-2	13	693.8	0	14.6	12.92	484.8	36	0	0	1	1	1	16.15	14.31	519.8	35	14.85	314.4	242.4	0	209.6	196.6	0.09	0	-8.07	27.1	25.6	27.8
131	20211016BS06	1	UU试验	13.13	3.62	49	0	-2	13	692.9	0	14.6	13.03	484.2	36	0	0	1	1	1	16.29	14.31	520.2	36	14.45	315.6	242.1	0	210.4	197.4	0.09	0	-8.15	27.1	25.6	27.8
132	20211016BS06	1	UU试验	13.23	3.64	49	0	-2	13	692.1	0	14.6	13.13	483.6	36	0	0	1	1	1	16.41	14.38	519.6	36	14.43	315.3	241.8	0	210.2	197.2	0.09	0	-8.21	27.1	25.6	27.8
133	20211016BS06	1	UU试验	13.33	3.65	49	0	-2	13	691.2	0	14.6	13.24	480.7	36	0	0	1	1	1	16.55	14.38	516.7	36	14.35	313.85	240.35	0	209.2	196.2	0.09	0	-8.28	27.1	25.6	27.8
134	20211016BS06	1	UU试验	13.43	3.67	48	0	-2	13	691.2	0	14.6	13.35	480.7	36	0	0	1	1	1	16.69	14.38	515.7	35	14.73	312.35	240.35	0	208.2	195.2	0.09	0	-8.35	27.1	25.6	27.8
135	20211016BS06	1	UU试验	13.53	3.68	49	0	-2	13	690.3	0	14.6	13.45	480	36	0	0	1	1	1	16.81	14.45	516	36	14.33	313.5	240	0	209	196	0.09	0	-8.41	27.1	25.6	27.8
136	20211016BS06	1	UU试验	13.63	3.69	48	0	-2	13	687.8	0	14.6	13.56	476	36	0	0	1	1	1	16.95	14.45	511	35	14.6	310	238	0	206.7	193.7	0.09	0	-8.48	27.1	25.6	27.8
137	20211016BS06	1	UU试验	13.73	3.71	48	0	-2	13	685.2	0	14.6	13.66	474.2	36	0	0	1	1	1	17.08	14.45	509.2	35	14.55	309.1	237.1	0	206.1	193.1	0.09	0	-8.54	27.1	25.6	27.8
138	20211016BS06	1	UU试验	13.83	3.72	48	0	-2	12	683.5	0	12.8	13.77	473	36	0	0	1	1	1	17.21	14.51	509	36	14.14	308.5	236.5	0	205.7	193.7	0.09	0	-8.61	27.1	25.6	27.8
139	20211016BS06	1	UU试验	13.93	3.73	48	0	-2	12	683.5	0	12.8	13.87	471.1	36	0	0	1	1	1	17.34	14.51	507.1	36	14.09	307.55	235.55	0	205	193	0.09	0	-8.67	27	25.6	27.7
140	20211016BS06	1	UU试验	14.03	3.75	49	0	-2	12	682.6	0	12.8	13.98	470.4	36	0	0	1	1	1	17.48	14.51	507.4	37	13.71	308.7	235.2	0	205.8	193.8	0.09	0	-8.74	27	25.6	27.7
141	20211016BS06	1	UU试验	14.13	3.76	49	0	-2	12	680.9	0	12.8	14.09	469.3	36	0	0	1	1	1	17.61	14.58	506.3	37	13.68	308.15	234.65	0	205.4	193.4	0.09	0	-8.81	27	25.6	27.7
142	20211016BS06	1	UU试验	14.23	3.77	49	0	-2	12	679.2	0	12.8	14.19	465.8	36	0	0	1	1	1	17.74	14.58	502.8	37	13.59	306.4	232.9	0	204.3	192.3	0.1	0	-8.87	27	25.6	27.7
143	20211016BS06	1	UU试验	14.33	3.79	48	0	-2	12	677.5	0	12.8	14.3	464.7	36	0	0	1	1	1	17.88	14.58	500.7	36	13.91	304.35	232.35	0	202.9	190.9	0.09	0	-8.94	27	25.6	27.7
144	20211016BS06	1	UU试验	14.43	3.8	49	0	-2	12	676.7	0	12.8	14.41	464.1	36	0	0	1	1	1	18.01	14.65	501.1	37	13.54	305.55	232.05	0	203.7	191.7	0.1	0	-9.01	27	25.6	27.7
145	20211016BS06	1	UU试验	14.53	3.81	49	0	-2	12	674.9	0	12.8	14.52	460.7	36	0	0	1	1	1	18.15	14.65	497.7	37	13.45	303.85	230.35	0	202.6	190.6	0.1	0	-9.07	27	25.6	27.7
146	20211016BS06	1	UU试验	14.63	3.83	48	0	-2	12	673.2	0	12.8	14.63	459.5	36	0	0	1	1	1	18.29	14.72	495.5	36	13.76	301.75	229.75	0	201.2	189.2	0.09	0	-9.15	27	25.6	27.7
147	20211016BS06	1	UU试验	14.73	3.84	49	0	-2	12	674.1	0	12.8	14.73	457.9	36	0	0	1	1	1	18.41	14.72	494.9	37	13.38	302.45	228.95	0	201.6	189.6	0.1	0	-9.21	27	25.6	27.7
148	20211016BS06	1	UU试验	14.83	3.85	49	0	-2	11	675.8	0	12.8	14.84	459.1	36	0	0	1	1	1	18.55	14.72	497.1	38	13.08	303.05	229.55	0	202	191	0.1	0	-9.28	27	25.6	27.7
149	20211016BS06	1	UU试验	14.93	3.86	49	0	-2	11	676.7	0	12.8	14.95	459.7	36	0	0	1	1	1	18.69	14.79	497.7	38	13.1	303.35	229.85	0	202.2	191.2	0.1	0	-9.35	27	25.6	27.7
150	20211016BS06	1	UU试验	15.03	3.88	49	0	-2	11	674.9	0	12.8	15.06	456.3	36	0	0	1	1	1	18.83	14.79	494.3	38	13.01	301.65	228.15	0	201.1	190.1	0.1	0	-9.41	27	25.6	27.7
151	20211016BS06	1	UU试验	15.13	3.89	49	0	-2	11	673.2	0	12.8	15.17	455.2	36	0	0	1	1	1	18.96	14.79	493.2	38	12.98	301.1	227.6	0	200.7	189.7	0.1	0	-9.48	27	25.6	27.7
152	20211016BS06	1	UU试验	15.23	3.9	49	0	-2	11	672.4	0	12.8	15.27	454.6	36	0	0	1	1	1	19.09	14.85	492.6	38	12.96	300.8	227.3	0	200.5	189.5	0.1	0	-9.55	27	25.6	27.7
153	20211016BS06	1	UU试验	15.33	3.92	48	0	-2	11	669.8	0	12.8	15.38	451	36	0	0	1	1	1	19.23	14.85	488	37	13.19	297.5	225.5	0	198.3	187.3	0.1	0	-9.62	27	25.6	27.7
154	20211016BS06	1	UU试验	15.43	3.93	48	0	-2	11	669.8	0	12.8	15.49	451	36	0	0	1	1	1	19.36	14.85	488	37	13.19	297.5	225.5	0	198.3	187.3	0.1	0	-9.68	27	25.6	27.7
155	20211016BS06	1	UU试验	15.53	3.94	49	0	-2	11	669	0	12.8	15.6	450.5	36	0	0	1	1	1	19.5	14.92	488.5	38	12.86	298.75	225.25	0	199.2	188.2	0.1	0	-9.75	27	25.6	27.7
156	20211016BS06	1	UU试验	15.63	3.95	49	0	-2	11	669.8	0	10.9	15.7	448.9	36	0	0	1	1	1	19.63	14.92	486.9	38	12.81	297.95	224.45	0	198.6	187.6	0.1	0	-9.82	27	25.6	27.7
157	20211016BS06	1	UU试验	15.73	3.97	49	0	-2	10	669.8	0	10.9	15.81	448.9	36	0	0	1	1	1	19.76	14.92	487.9	39	12.51	297.95	224.45	0	198.6	188.6	0.1	0	-9.88	27	25.6	27.8
158	20211016BS06	1	UU试验	15.83	3.98	49	0	-2	10	669.8	0	10.9	15.92	448.9	36	0	0	1	1	1	19.9	14.99	487.9	39	12.51	297.95	224.45	0	198.6	188.6	0.1	0	-9.95	27	25.6	27.7
159	20211016BS06	1	UU试验	15.93	3.99	49	0	-1	10	667.2	0	12.8	16.02	445.1	36	0	0	1	1	1	20.03	14.99	484.1	39	12.41	296.05	222.55	0	197.4	187.4	0.1	0	-10.02	27	25.6	27.8
160	20211016BS06	1	UU试验	16.03	4	49	0	-2	10	667.2	0	10.9	16.13	445.1	36	0	0	1	1	1	20.16	15.06	484.1	39	12.41	296.05	222.55	0	197.4	187.4	0.1	0	-10.08	27	25.6	27.8
161	20211016BS06	1	UU试验	16.13	4.02	48	0	-2	10	666.4	0	10.9	16.24	442.5	36	0	0	1	1	1	20.3	15.06	480.5	38	12.64	293.25	221.25	0	195.5	185.5	0.1	0	-10.15	27	25.6	27.8
162	20211016BS06	1	UU试验	16.23	4.03	48	0	-2	10	665.5	0	10.9	16.34	441.9	36	0	0	1	1	1	20.43	15.06	479.9	38	12.63	292.95	220.95	0	195.3	185.3	0.1	0	-10.22	27	25.6	27.8
163	20211016BS06	1	UU试验	16.33	4.04	48	0	-2	10	664.7	0	10.9	16.45	441.4	36	0	0	1	1	1	20.56	15.13	479.4	38	12.62	292.7	220.7	0	195.1	185.1	0.1	0	-10.28	27	25.6	27.8
164	20211016BS06	1	UU试验	16.43	4.05	49	0	-1	10	664.7	0	10.9	16.55	439.3	36	0	0	1	1	1	20.69	15.13	478.3	39	12.26	293.15	219.65	0	195.4	185.4	0.1	0	-10.35	27	25.6	27.8
165	20211016BS06	1	UU试验	16.53	4.07	49	0	-2	9	665.5	0	10.9	16.65	439.9	36	0	0	1	1	1	20.81	15.13	479.9	40	12	293.45	219.95	0	195.6	186.6	0.1	0	-10.41	27	25.6	27.7
166	20211016BS06	1	UU试验	16.63	4.08	49	0	-2	10	666.4	0	10.9	16.75	440.4	36	0	0	1	1	1	20.94	15.2	479.4	39	12.29	293.7	220.2	0	195.8	185.8	0.1	0	-10.47	27	25.6	27.7
167	20211016BS06	1	UU试验	16.73	4.09	49	0	-2	9	665.5	0	10.9	16.85	437.8	36	0	0	1	1	1	21.06	15.2	477.8	40	11.95	292.4	218.9	0	194.9	185.9	0.1	0	-10.53	27	25.6	27.7
168	20211016BS06	1	UU试验	16.83	4.1	49	0	-1	10	664.7	0	10.9	16.95	437.3	36	0	0	1	1	1	21.19	15.2	476.3	39	12.21	292.15	218.65	0	194.8	184.8	0.1	0	-10.6	27	25.6	27.7
169	20211016BS06	1	UU试验	16.93	4.12	49	0	-1	10	663.8	0	10.9	17.05	436.7	36	0	0	1	1	1	21.31	15.27	475.7	39	12.2	291.85	218.35	0	194.6	184.6	0.1	0	-10.66	27	25.6	27.7
170	20211016BS06	1	UU试验	17.03	4.13	48	0	-2	9	662.1	0	10.9	17.15	433.6	36	0	0	1	1	1	21.44	15.27	472.6	39	12.12	288.8	216.8	0	192.5	183.5	0.1	0	-10.72	26.9	25.5	27.7
171	20211016BS06	1	UU试验	17.13	4.14	49	0	-1	9	661.3	0	10.9	17.25	433.1	36	0	0	1	1	1	21.56	15.27	473.1	40	11.83	290.05	216.55	0	193.4	184.4	0.1	0	-10.78	27	25.6	27.7
172	20211016BS06	1	UU试验	17.23	4.15	48	0	-2	9	660.4	0	10.9	17.35	432.5	36	0	0	1	1	1	21.69	15.34	471.5	39	12.09	288.25	216.25	0	192.2	183.2	0.1	0	-10.85	26.9	25.5	27.7
173	20211016BS06	1	UU试验	17.33	4.16	49	0	-1	9	660.4	0	10.9	17.45	430.5	36	0	0	1	1	1	21.81	15.34	470.5	40	11.76	288.75	215.25	0	192.5	183.5	0.1	0	-10.91	26.9	25.6	27.5
174	20211016BS06	1	UU试验	17.43	4.18	49	0	-2	9	660.4	0	10.9	17.56	430.5	36	0	0	1	1	1	21.95	15.41	470.5	40	11.76	288.75	215.25	0	192.5	183.5	0.1	0	-10.98	26.9	25.5	27.6
175	20211016BS06	1	UU试验	17.53	4.19	49	0	-2	9	660.4	0	10.9	17.66	428.6	36	0	0	1	1	1	22.08	15.41	468.6	40	11.72	287.8	214.3	0	191.9	182.9	0.1	0	-11.04	26.9	25.6	27.6
176	20211016BS06	1	UU试验	17.63	4.2	49	0	-2	9	661.3	0	9.1	17.76	429.1	36	0	0	1	1	1	22.2	15.41	469.1	40	11.73	288.05	214.55	0	192	183	0.1	0	-11.1	26.9	25.5	27.6
177	20211016BS06	1	UU试验	17.73	4.21	48	0	-2	9	659.5	0	10.9	17.87	428	36	0	0	1	1	1	22.34	15.48	467	39	11.97	286	214	0	190.7	181.7	0.1	0	-11.17	26.9	25.6	27.6
178	20211016BS06	1	UU试验	17.83	4.22	49	0	-1	9	658.7	0	10.9	17.97	425.5	36	0	0	1	1	1	22.46	15.48	465.5	40	11.64	286.25	212.75	0	190.8	181.8	0.1	0	-11.23	26.9	25.5	27.6
179	20211016BS06	1	UU试验	17.93	4.23	48	0	-2	8	657	0	9.1	18.07	424.4	36	0	0	1	1	1	22.59	15.48	464.4	40	11.61	284.2	212.2	0	189.5	181.5	0.1	0	-11.3	26.9	25.5	27.5
180	20211016BS06	1	UU试验	18.03	4.25	49	0	-2	9	655.3	0	9.1	18.18	423.3	36	0	0	1	1	1	22.73	15.54	463.3	40	11.58	285.15	211.65	0	190.1	181.1	0.1	0	-11.37	26.9	25.5	27.6
181	20211016BS06	1	UU试验	18.13	4.26	49	0	-2	8	655.3	0	9.1	18.28	421.7	36	0	0	1	1	1	22.85	15.54	462.7	41	11.29	284.35	210.85	0	189.6	181.6	0.1	0	-11.43	26.9	25.5	27.5
182	20211016BS06	1	UU试验	18.23	4.27	49	0	-2	9	655.3	0	9.1	18.39	421.7	36	0	0	1	1	1	22.99	15.61	461.7	40	11.54	284.35	210.85	0	189.6	180.6	0.1	0	-11.49	26.9	25.5	27.5
183	20211016BS06	1	UU试验	18.33	4.28	49	0	-2	8	655.3	0	9.1	18.49	419.8	36	0	0	1	1	1	23.11	15.61	460.8	41	11.24	283.4	209.9	0	188.9	180.9	0.1	0	-11.56	26.9	25.5	27.5
184	20211016BS06	1	UU试验	18.43	4.29	48	0	-2	8	652.7	0	9.1	18.6	418.1	36	0	0	1	1	1	23.25	15.61	458.1	40	11.45	281.05	209.05	0	187.4	179.4	0.1	0	-11.63	26.9	25.5	27.5
185	20211016BS06	1	UU试验	18.53	4.31	48	0	-2	8	653.6	0	9.1	18.7	418.7	36	0	0	1	1	1	23.38	15.69	458.7	40	11.47	281.35	209.35	0	187.6	179.6	0.1	0	-11.69	26.9	25.5	27.6
186	20211016BS06	1	UU试验	18.63	4.32	49	0	-1	8	652.7	0	9.1	18.81	416	36	0	0	1	1	1	23.51	15.69	457	41	11.15	281.5	208	0	187.7	179.7	0.11	0	-11.76	26.9	25.5	27.6
187	20211016BS06	1	UU试验	18.73	4.33	49	0	-2	8	653.6	0	9.1	18.91	416.6	36	0	0	1	1	1	23.64	15.69	457.6	41	11.16	281.8	208.3	0	187.9	179.9	0.11	0	-11.82	26.9	25.5	27.6
188	20211016BS06	1	UU试验	18.83	4.34	49	0	-2	8	652.7	0	9.1	19.01	416	36	0	0	1	1	1	23.76	15.76	457	41	11.15	281.5	208	0	187.7	179.7	0.11	0	-11.88	26.9	25.5	27.6
189	20211016BS06	1	UU试验	18.93	4.35	49	0	-2	8	652.7	0	9.1	19.12	414.1	36	0	0	1	1	1	23.9	15.76	455.1	41	11.1	280.55	207.05	0	187	179	0.11	0	-11.95	26.9	25.5	27.6
190	20211016BS06	1	UU试验	19.03	4.36	48	0	-2	8	649.3	0	9.1	19.23	412	36	0	0	1	1	1	24.04	15.83	452	40	11.3	278	206	0	185.3	177.3	0.1	0	-12.02	26.8	25.5	27.6
191	20211016BS06	1	UU试验	19.13	4.37	49	0	-1	8	649.3	0	9.1	19.33	410.2	36	0	0	1	1	1	24.16	15.83	451.2	41	11	278.6	205.1	0	185.7	177.7	0.11	0	-12.08	26.8	25.5	27.6
192	20211016BS06	1	UU试验	19.23	4.39	49	0	-2	8	649.3	0	9.1	19.44	410.2	36	0	0	1	1	1	24.3	15.83	451.2	41	11	278.6	205.1	0	185.7	177.7	0.11	0	-12.15	26.8	25.5	27.6
193	20211016BS06	1	UU试验	19.33	4.4	49	0	-2	8	650.1	0	9.1	19.54	410.7	36	0	0	1	1	1	24.43	15.9	451.7	41	11.02	278.85	205.35	0	185.9	177.9	0.11	0	-12.22	26.8	25.5	27.6
194	20211016BS06	1	UU试验	19.43	4.41	49	0	-2	8	651	0	9.1	19.65	409.4	36	0	0	1	1	1	24.56	15.9	450.4	41	10.99	278.2	204.7	0	185.5	177.5	0.11	0	-12.28	26.8	25.5	27.6
195	20211016BS06	1	UU试验	19.53	4.42	49	0	-1	8	651	0	9.1	19.76	409.4	36	0	0	1	1	1	24.7	15.97	450.4	41	10.99	278.2	204.7	0	185.5	177.5	0.11	0	-12.35	26.8	25.5	27.6
196	20211016BS06	1	UU试验	19.63	4.43	48	0	-1	8	650.1	0	9.1	19.86	407.1	36	0	0	1	1	1	24.83	15.97	447.1	40	11.18	275.55	203.55	0	183.7	175.7	0.11	0	-12.42	26.8	25.5	27.6
197	20211016BS06	1	UU试验	19.73	4.44	48	0	-2	7	650.1	0	9.1	19.97	407.1	36	0	0	1	1	1	24.96	15.97	448.1	41	10.93	275.55	203.55	0	183.7	176.7	0.11	0	-12.48	26.8	25.5	27.5
198	20211016BS06	1	UU试验	19.83	4.45	49	0	-1	8	649.3	0	9.1	20.07	406.6	36	0	0	1	1	1	25.09	16.04	447.6	41	10.92	276.8	203.3	0	184.5	176.5	0.11	0	-12.55	26.8	25.5	27.5
199	20211016BS06	1	UU试验	19.93	4.46	48	0	-2	7	650.1	0	9.1	20.18	405.3	36	0	0	1	1	1	25.23	16.04	446.3	41	10.89	274.65	202.65	0	183.1	176.1	0.11	0	-12.62	26.8	25.5	27.5
200	20211016BS06	1	UU试验	20.03	4.48	49	0	-1	8	650.1	0	9.1	20.29	405.3	36	0	0	1	1	1	25.36	16.11	446.3	41	10.89	276.15	202.65	0	184.1	176.1	0.11	0	-12.68	26.8	25.5	27.6
201	20211016BS06	1	UU试验	20.13	4.49	49	0	-2	7	649.3	0	9.1	20.4	403	36	0	0	1	1	1	25.5	16.11	445	42	10.6	275	201.5	0	183.3	176.3	0.11	0	-12.75	26.8	25.5	27.5
202	20211016BS06	1	UU试验	20.23	4.5	48	0	-2	7	645.9	0	9.1	20.51	400.9	36	0	0	1	1	1	25.64	16.11	441.9	41	10.78	272.45	200.45	0	181.6	174.6	0.11	0	-12.82	26.8	25.5	27.6
203	20211016BS06	1	UU试验	20.33	4.51	48	0	-2	7	645.9	0	9.1	20.61	400.9	36	0	0	1	1	1	25.76	16.18	441.9	41	10.78	272.45	200.45	0	181.6	174.6	0.11	0	-12.88	26.8	25.5	27.5
204	20211016BS06	1	UU试验	20.43	4.52	49	0	-1	7	646.7	0	9.1	20.72	399.7	36	0	0	1	1	1	25.9	16.18	441.7	42	10.52	273.35	199.85	0	182.2	175.2	0.11	0	-12.95	26.8	25.5	27.6
205	20211016BS06	1	UU试验	20.53	4.53	49	0	-2	7	646.7	0	9.1	20.82	399.7	36	0	0	1	1	1	26.03	16.25	441.7	42	10.52	273.35	199.85	0	182.2	175.2	0.11	0	-13.02	26.8	25.5	27.6
206	20211016BS06	1	UU试验	20.63	4.54	49	0	-2	7	648.4	0	7.3	20.93	399	36	0	0	1	1	1	26.16	16.25	441	42	10.5	273	199.5	0	182	175	0.11	0	-13.08	26.8	25.5	27.6
207	20211016BS06	1	UU试验	20.73	4.55	49	0	-2	7	649.3	0	9.1	21.03	399.6	36	0	0	1	1	1	26.29	16.25	441.6	42	10.51	273.3	199.8	0	182.2	175.2	0.11	0	-13.15	26.8	25.5	27.6
208	20211016BS06	1	UU试验	20.83	4.56	49	0	-2	7	650.1	0	9.1	21.14	400.1	36	0	0	1	1	1	26.43	16.32	442.1	42	10.53	273.55	200.05	0	182.4	175.4	0.11	0	-13.22	26.8	25.5	27.6
209	20211016BS06	1	UU试验	20.93	4.58	49	0	-1	7	650.1	0	9.1	21.24	398.3	36	0	0	1	1	1	26.55	16.32	440.3	42	10.48	272.65	199.15	0	181.8	174.8	0.11	0	-13.28	26.8	25.5	27.6
210	20211016BS06	1	UU试验	21.03	4.59	48	0	-2	7	650.1	0	7.3	21.35	398.3	36	0	0	1	1	1	26.69	16.39	439.3	41	10.71	271.15	199.15	0	180.8	173.8	0.11	0	-13.35	26.8	25.5	27.6
211	20211016BS06	1	UU试验	21.13	4.6	49	0	-1	7	650.1	0	9.1	21.45	396.6	36	0	0	1	1	1	26.81	16.39	438.6	42	10.44	271.8	198.3	0	181.2	174.2	0.11	0	-13.41	26.8	25.5	27.6
212	20211016BS06	1	UU试验	21.23	4.61	48	0	-2	7	650.1	0	7.3	21.55	396.6	36	0	0	1	1	1	26.94	16.39	437.6	41	10.67	270.3	198.3	0	180.2	173.2	0.11	0	-13.47	26.8	25.5	27.6
213	20211016BS06	1	UU试验	21.33	4.62	48	0	-1	7	651	0	9.1	21.66	397.2	36	0	0	1	1	1	27.08	16.47	438.2	41	10.69	270.6	198.6	0	180.4	173.4	0.11	0	-13.54	26.8	25.5	27.6
214	20211016BS06	1	UU试验	21.43	4.63	49	0	-1	7	651.8	0	9.1	21.76	395.7	36	0	0	1	1	1	27.2	16.47	437.7	42	10.42	271.35	197.85	0	180.9	173.9	0.11	0	-13.6	26.8	25.5	27.6
215	20211016BS06	1	UU试验	21.53	4.64	48	0	-2	7	652.7	0	7.3	21.86	396.3	36	0	0	1	1	1	27.33	16.54	437.3	41	10.67	270.15	198.15	0	180.1	173.1	0.11	0	-13.67	26.8	25.5	27.6
216	20211016BS06	1	UU试验	21.63	4.65	49	0	-1	7	653.6	0	9.1	21.96	395.2	36	0	0	1	1	1	27.45	16.54	437.2	42	10.41	271.1	197.6	0	180.7	173.7	0.11	0	-13.73	26.8	25.5	27.6
217	20211016BS06	1	UU试验	21.73	4.66	49	0	-2	7	654.4	0	7.3	22.06	395.6	36	0	0	1	1	1	27.58	16.54	437.6	42	10.42	271.3	197.8	0	180.9	173.9	0.11	0	-13.79	26.8	25.5	27.6
218	20211016BS06	1	UU试验	21.83	4.67	48	0	-1	7	651.8	0	9.1	22.16	394.1	36	0	0	1	1	1	27.7	16.61	435.1	41	10.61	269.05	197.05	0	179.4	172.4	0.11	0	-13.85	26.8	25.5	27.6
219	20211016BS06	1	UU试验	21.93	4.68	48	0	-2	7	652.7	0	7.3	22.26	393	36	0	0	1	1	1	27.82	16.61	434	41	10.59	268.5	196.5	0	179	172	0.11	0	-13.91	26.8	25.5	27.6
220	20211016BS06	1	UU试验	22.03	4.69	49	0	-1	7	654.4	0	9.1	22.36	394	36	0	0	1	1	1	27.95	16.68	436	42	10.38	270.5	197	0	180.3	173.3	0.11	0	-13.98	26.8	25.5	27.6
221	20211016BS06	1	UU试验	22.13	4.7	48	0	-2	6	654.4	0	7.3	22.46	392.3	36	0	0	1	1	1	28.08	16.68	434.3	42	10.34	268.15	196.15	0	178.8	172.8	0.11	0	-14.04	26.7	25.5	27.6
222	20211016BS06	1	UU试验	22.23	4.72	49	0	-1	7	654.4	0	9.1	22.56	392.3	36	0	0	1	1	1	28.2	16.68	434.3	42	10.34	269.65	196.15	0	179.8	172.8	0.11	0	-14.1	26.8	25.5	27.6
223	20211016BS06	1	UU试验	22.33	4.73	49	0	-1	7	655.3	0	9.1	22.66	392.9	36	0	0	1	1	1	28.33	16.76	434.9	42	10.35	269.95	196.45	0	180	173	0.11	0	-14.17	26.8	25.5	27.6
224	20211016BS06	1	UU试验	22.43	4.74	49	0	-2	6	657.8	0	7.3	22.77	392.5	36	0	0	1	1	1	28.46	16.76	435.5	43	10.13	269.75	196.25	0	179.8	173.8	0.11	0	-14.23	26.7	25.5	27.6
225	20211016BS06	1	UU试验	22.53	4.75	49	0	-1	7	659.5	0	7.3	22.87	393.5	36	0	0	1	1	1	28.59	16.83	435.5	42	10.37	270.25	196.75	0	180.2	173.2	0.11	0	-14.3	26.8	25.5	27.6
226	20211016BS06	1	UU试验	22.63	4.76	48	0	-2	6	658.7	0	7.3	22.97	391.4	36	0	0	1	1	1	28.71	16.83	433.4	42	10.32	267.7	195.7	0	178.5	172.5	0.11	0	-14.36	26.7	25.5	27.6
227	20211016BS06	1	UU试验	22.73	4.77	49	0	-1	6	658.7	0	7.3	23.07	391.4	36	0	0	1	1	1	28.84	16.9	434.4	43	10.1	269.2	195.7	0	179.5	173.5	0.11	0	-14.42	26.7	25.5	27.6
228	20211016BS06	1	UU试验	22.83	4.78	48	0	-2	6	658.7	0	7.3	23.18	389.8	36	0	0	1	1	1	28.98	16.9	431.8	42	10.28	266.9	194.9	0	177.9	171.9	0.11	0	-14.49	26.7	25.5	27.6
229	20211016BS06	1	UU试验	22.93	4.79	48	0	-2	6	657.8	0	7.3	23.28	389.2	36	0	0	1	1	1	29.1	16.9	431.2	42	10.27	266.6	194.6	0	177.7	171.7	0.11	0	-14.55	26.7	25.5	27.6
230	20211016BS06	1	UU试验	23.03	4.8	48	0	-2	6	657.8	0	7.3	23.39	389.2	36	0	0	1	1	1	29.24	16.97	431.2	42	10.27	266.6	194.6	0	177.7	171.7	0.11	0	-14.62	26.7	25.5	27.6
231	20211016BS06	1	UU试验	23.13	4.81	49	0	-1	6	658.7	0	7.3	23.49	388.2	36	0	0	1	1	1	29.36	16.97	431.2	43	10.03	267.6	194.1	0	178.4	172.4	0.11	0	-14.68	26.7	25.5	27.6
232	20211016BS06	1	UU试验	23.23	4.82	49	0	-1	6	658.7	0	7.3	23.6	388.2	36	0	0	1	1	1	29.5	17.05	431.2	43	10.03	267.6	194.1	0	178.4	172.4	0.11	0	-14.75	26.7	25.5	27.6
233	20211016BS06	1	UU试验	23.33	4.83	49	0	-2	6	659.5	0	7.3	23.7	386.8	36	0	0	1	1	1	29.63	17.05	429.8	43	10	266.9	193.4	0	177.9	171.9	0.11	0	-14.82	26.7	25.5	27.6
234	20211016BS06	1	UU试验	23.43	4.84	49	0	-1	6	660.4	0	7.3	23.81	387.3	36	0	0	1	1	1	29.76	17.12	430.3	43	10.01	267.15	193.65	0	178.1	172.1	0.11	0	-14.88	26.7	25.5	27.6
235	20211016BS06	1	UU试验	23.53	4.85	49	0	-2	6	660.4	0	7.3	23.91	385.7	36	0	0	1	1	1	29.89	17.12	428.7	43	9.97	266.35	192.85	0	177.6	171.6	0.11	0	-14.95	26.7	25.5	27.5
236	20211016BS06	1	UU试验	23.63	4.86	48	0	-1	6	659.5	0	7.3	24.02	385.2	36	0	0	1	1	1	30.03	17.12	427.2	42	10.17	264.6	192.6	0	176.4	170.4	0.11	0	-15.02	26.7	25.5	27.6
237	20211016BS06	1	UU试验	23.73	4.87	48	0	-2	6	660.4	0	7.3	24.12	385.7	36	0	0	1	1	1	30.15	17.19	427.7	42	10.18	264.85	192.85	0	176.6	170.6	0.11	0	-15.08	26.7	25.4	27.5
238	20211016BS06	1	UU试验	23.83	4.88	49	0	-1	6	661.3	0	7.3	24.23	384.7	36	0	0	1	1	1	30.29	17.19	427.7	43	9.95	265.85	192.35	0	177.2	171.2	0.11	0	-15.15	26.7	25.5	27.5
239	20211016BS06	1	UU试验	23.93	4.89	49	0	-2	6	659.5	0	7.3	24.34	383.7	36	0	0	1	1	1	30.43	17.27	426.7	43	9.92	265.35	191.85	0	176.9	170.9	0.11	0	-15.22	26.7	25.4	27.5
240	20211016BS06	1	UU试验	24.03	4.9	49	0	-1	6	659.5	0	7.3	24.44	381.9	36	0	0	1	1	1	30.55	17.27	424.9	43	9.88	264.45	190.95	0	176.3	170.3	0.11	0	-15.28	26.7	25.5	27.5
241	20211016BS06	1	UU试验	24.13	4.91	49	0	-1	6	658.7	0	7.3	24.55	381.4	36	0	0	1	1	1	30.69	17.34	424.4	43	9.87	264.2	190.7	0	176.1	170.1	0.11	0	-15.35	26.7	25.5	27.5
242	20211016BS06	1	UU试验	24.23	4.92	49	0	-2	6	661.3	0	7.3	24.65	381.4	36	0	0	1	1	1	30.81	17.34	424.4	43	9.87	264.2	190.7	0	176.1	170.1	0.11	0	-15.41	26.7	25.4	27.5
243	20211016BS06	1	UU试验	24.33	4.93	48	0	-2	6	661.3	0	7.3	24.76	381.4	36	0	0	1	1	1	30.95	17.41	423.4	42	10.08	262.7	190.7	0	175.1	169.1	0.11	0	-15.48	26.7	25.4	27.5
244	20211016BS06	1	UU试验	24.43	4.94	48	0	-2	6	661.3	0	7.3	24.87	379.8	36	0	0	1	1	1	31.09	17.41	421.8	42	10.04	261.9	189.9	0	174.6	168.6	0.11	0	-15.55	26.7	25.4	27.5
245	20211016BS06	1	UU试验	24.53	4.95	49	0	-1	6	661.3	0	7.3	24.99	379.8	36	0	0	1	1	1	31.24	17.49	422.8	43	9.83	263.4	189.9	0	175.6	169.6	0.11	0	-15.62	26.7	25.4	27.5
246	20211016BS06	1	UU试验	24.63	4.96	49	0	-2	6	662.1	0	7.3	25.09	378.6	36	0	0	1	1	1	31.36	17.49	421.6	43	9.8	262.8	189.3	0	175.2	169.2	0.11	0	-15.68	26.7	25.4	27.5
247	20211016BS06	1	UU试验	24.73	4.97	49	0	-1	6	663.8	0	7.3	25.2	379.5	36	0	0	1	1	1	31.5	17.49	422.5	43	9.83	263.25	189.75	0	175.5	169.5	0.11	0	-15.75	26.7	25.4	27.5
248	20211016BS06	1	UU试验	24.83	4.98	49	0	-2	5	664.7	0	7.3	25.3	380	36	0	0	1	1	1	31.63	17.56	424	44	9.64	263.5	190	0	175.7	170.7	0.11	0	-15.82	26.7	25.4	27.5
