# Supplementary material for: Effect of freeze‒thaw cycles on root–Soil composite mechanical properties and slope stability
Source: PLoS One. 2024 Apr 25;19(4):e0302409. doi: 10.1371/journal.pone.0302409 (PMC11045164; doi:10.1371/journal.pone.0302409)
Supplement: S1 File — (ZIP) [file pone.0302409.s001.zip › Original data/original data/三轴/50kpa/50kpa excel表格/(D4G9,50kpa)20211029BS02_uu_1.xlsx]

## Sheet: _20211029BS02_uu_1
ID	GCID	SpecimenID	TstMode	TimeMin	Squareroot	WeiYa	wytb	FanYa1	KongYa	CR	fytb	TiBian	ZhouXWeiYi	Q1dQ3	TargetWY	TargetFY1	TargetZYLC	TargetStrainSpd	TargetSYWD	TargetZTWD	E1	TuArea	Q11	Q31	Q11cQ31	HalfQ1pQ3	HalfQ1dQ3	Saturation	HalfQ11pQ31	Q1	K0	Ev	Er	sywd	ttwd	ztwd
1	20211029BS02	1	UU试验	0	0	48	0.206	3	0	0	0	12.8	0	2.8	36	0	0	1	1	1	0	12	0	0	0	0	0	0	0	0	0	0	0	20.2	19.5	20.7
2	20211029BS02	1	UU试验	0.07	0.26	48	0.206	-3	11	6	0	12.8	0.02	5	36	0	0	1	1	1	0.03	12	42	37	1.14	74.5	2.5	0	49.7	38.7	0.91	0	-0.02	20.2	19.5	20.7
3	20211029BS02	1	UU试验	0.15	0.39	48	0.206	-3	11	13.7	0	12.8	0.1	11.4	36	0	0	1	1	1	0.13	12	48.4	37	1.31	77.7	5.7	0	51.8	40.8	0.81	0	-0.07	20.2	19.5	20.7
4	20211029BS02	1	UU试验	0.25	0.5	48	0.206	-3	12	19.7	0	14.6	0.21	16.4	36	0	0	1	1	1	0.26	12.06	52.4	36	1.46	80.2	8.2	0	53.5	41.5	0.75	0	-0.13	20.2	19.5	20.7
5	20211029BS02	1	UU试验	0.32	0.56	48	0.206	-3	12	24	0	14.6	0.29	19.9	36	0	0	1	1	1	0.36	12.06	55.9	36	1.55	81.95	9.95	0	54.6	42.6	0.71	0	-0.18	20.2	19.6	20.7
6	20211029BS02	1	UU试验	0.4	0.63	48	0.206	-3	12	29.9	0	14.6	0.36	24.8	36	0	0	1	1	1	0.45	12.06	60.8	36	1.69	84.4	12.4	0	56.3	44.3	0.66	0	-0.23	20.2	19.6	20.7
7	20211029BS02	1	UU试验	0.48	0.7	48	0.206	-3	12	44.5	0	14.6	0.47	36.9	36	0	0	1	1	1	0.59	12.06	72.9	36	2.03	90.45	18.45	0	60.3	48.3	0.57	0	-0.3	20.2	19.5	20.7
8	20211029BS02	1	UU试验	0.57	0.75	48	0.206	-3	12	58.2	0	14.6	0.54	48.3	36	0	0	1	1	1	0.68	12.06	84.3	36	2.34	96.15	24.15	0	64.1	52.1	0.5	0	-0.34	20.2	19.5	20.7
9	20211029BS02	1	UU试验	0.65	0.81	48	0.206	-3	12	89	0	14.6	0.64	73.8	36	0	0	1	1	1	0.8	12.12	109.8	36	3.05	108.9	36.9	0	72.6	60.6	0.39	0	-0.4	20.2	19.5	20.7
10	20211029BS02	1	UU试验	0.73	0.86	47	0.206	-3	12	100.9	0	14.6	0.71	83.3	36	0	0	1	1	1	0.89	12.12	118.3	35	3.38	112.15	41.65	0	74.8	62.8	0.36	0	-0.45	20.2	19.5	20.7
11	20211029BS02	1	UU试验	0.82	0.9	47	0.206	-3	13	114.6	0	14.6	0.82	94.6	36	0	0	1	1	1	1.02	12.12	128.6	34	3.78	117.8	47.3	0	78.5	65.5	0.33	0	-0.51	20.2	19.5	20.7
12	20211029BS02	1	UU试验	0.9	0.95	47	0.206	-3	13	123.2	0	14.6	0.89	101.7	36	0	0	1	1	1	1.11	12.12	135.7	34	3.99	121.35	50.85	0	80.9	67.9	0.32	0	-0.56	20.2	19.5	20.7
13	20211029BS02	1	UU试验	0.98	0.99	48	0.206	-3	13	134.3	0	14.6	1	110.8	36	0	0	1	1	1	1.25	12.12	145.8	35	4.17	127.4	55.4	0	84.9	71.9	0.3	0	-0.63	20.2	19.5	20.7
14	20211029BS02	1	UU试验	1.07	1.03	48	0.206	-3	13	141.1	0	14.6	1.07	116.4	36	0	0	1	1	1	1.34	12.19	151.4	35	4.33	130.2	58.2	0	86.8	73.8	0.29	0	-0.67	20.2	19.5	20.7
15	20211029BS02	1	UU试验	1.15	1.07	48	0.206	-3	13	151.4	0	14.6	1.18	124.2	36	0	0	1	1	1	1.48	12.19	159.2	35	4.55	134.1	62.1	0	89.4	76.4	0.28	0	-0.74	20.2	19.5	20.7
16	20211029BS02	1	UU试验	1.23	1.11	48	0.206	-3	13	158.3	0	14.6	1.24	129.9	36	0	0	1	1	1	1.55	12.19	164.9	35	4.71	136.95	64.95	0	91.3	78.3	0.27	0	-0.78	20.2	19.5	20.7
17	20211029BS02	1	UU试验	1.32	1.15	48	0.206	-3	13	169.4	0	14.6	1.35	139	36	0	0	1	1	1	1.69	12.19	174	35	4.97	141.5	69.5	0	94.3	81.3	0.26	0	-0.85	20.2	19.5	20.7
18	20211029BS02	1	UU试验	1.4	1.18	48	0.206	-3	14	177.1	0	16.4	1.43	145.3	36	0	0	1	1	1	1.79	12.25	179.3	34	5.27	144.65	72.65	0	96.4	82.4	0.25	0	-0.9	20.2	19.5	20.7
19	20211029BS02	1	UU试验	1.48	1.22	48	0.206	-3	14	187.3	0	16.4	1.54	152.9	36	0	0	1	1	1	1.93	12.25	186.9	34	5.5	148.45	76.45	0	99	85	0.24	0	-0.97	20.2	19.6	20.7
20	20211029BS02	1	UU试验	1.57	1.25	48	0.206	-3	14	194.2	0	16.4	1.62	158.5	36	0	0	1	1	1	2.03	12.25	192.5	34	5.66	151.25	79.25	0	100.8	86.8	0.23	0	-1.01	20.2	19.5	20.7
21	20211029BS02	1	UU试验	1.65	1.28	48	0.206	-3	14	203.6	0	16.4	1.74	166.2	36	0	0	1	1	1	2.17	12.25	200.2	34	5.89	155.1	83.1	0	103.4	89.4	0.22	0	-1.09	20.2	19.5	20.7
22	20211029BS02	1	UU试验	1.73	1.32	48	0.206	-3	14	209.6	0	16.4	1.82	171.1	36	0	0	1	1	1	2.28	12.31	205.1	34	6.03	157.55	85.55	0	105	91	0.22	0	-1.14	20.2	19.5	20.7
23	20211029BS02	1	UU试验	1.82	1.35	47	0.206	-3	14	219.8	0	16.4	1.93	178.6	36	0	0	1	1	1	2.41	12.31	211.6	33	6.41	159.8	89.3	0	106.5	92.5	0.21	0	-1.21	20.2	19.5	20.7
24	20211029BS02	1	UU试验	1.9	1.38	48	0.206	-3	14	226.7	0	16.4	2	184.2	36	0	0	1	1	1	2.5	12.31	218.2	34	6.42	164.1	92.1	0	109.4	95.4	0.21	0	-1.25	20.2	19.6	20.7
25	20211029BS02	1	UU试验	1.98	1.41	48	0.206	-3	14	236.1	0	16.4	2.12	191.8	36	0	0	1	1	1	2.65	12.31	225.8	34	6.64	167.9	95.9	0	111.9	97.9	0.2	0	-1.33	20.2	19.5	20.7
26	20211029BS02	1	UU试验	2.07	1.44	48	0.206	-3	15	242.1	0	16.4	2.19	196.7	36	0	0	1	1	1	2.74	12.31	229.7	33	6.96	170.35	98.35	0	113.6	98.6	0.2	0	-1.37	20.2	19.6	20.7
27	20211029BS02	1	UU试验	2.15	1.47	48	0.206	-3	15	250.6	0	16.4	2.31	203.6	36	0	0	1	1	1	2.89	12.37	236.6	33	7.17	173.8	101.8	0	115.9	100.9	0.19	0	-1.45	20.2	19.5	20.7
28	20211029BS02	1	UU试验	2.23	1.49	49	0.206	-3	15	256.6	0	16.4	2.39	207.4	36	0	0	1	1	1	2.99	12.37	241.4	34	7.1	177.2	103.7	0	118.1	103.1	0.19	0	-1.5	20.2	19.5	20.7
29	20211029BS02	1	UU试验	2.32	1.52	49	0.206	-3	15	266	0	16.4	2.51	215	36	0	0	1	1	1	3.14	12.37	249	34	7.32	181	107.5	0	120.7	105.7	0.19	0	-1.57	20.2	19.5	20.7
30	20211029BS02	1	UU试验	2.4	1.55	48	0.206	-3	15	272	0	16.4	2.59	219.9	36	0	0	1	1	1	3.24	12.37	252.9	33	7.66	181.95	109.95	0	121.3	106.3	0.18	0	-1.62	20.2	19.5	20.7
31	20211029BS02	1	UU试验	2.48	1.58	48	0.206	-3	15	281.4	0	16.4	2.72	227.5	36	0	0	1	1	1	3.4	12.43	260.5	33	7.89	185.75	113.75	0	123.8	108.8	0.17	0	-1.7	20.2	19.5	20.7
32	20211029BS02	1	UU试验	2.57	1.6	48	0.206	-3	15	287.4	0	16.4	2.8	231.2	36	0	0	1	1	1	3.5	12.43	264.2	33	8.01	187.6	115.6	0	125.1	110.1	0.17	0	-1.75	20.2	19.5	20.7
33	20211029BS02	1	UU试验	2.65	1.63	48	0.206	-3	15	295.1	0	16.4	2.92	237.4	36	0	0	1	1	1	3.65	12.43	270.4	33	8.19	190.7	118.7	0	127.1	112.1	0.17	0	-1.83	20.2	19.5	20.7
34	20211029BS02	1	UU试验	2.73	1.65	48	0.206	-3	15	301.1	0	18.2	3	242.2	36	0	0	1	1	1	3.75	12.5	275.2	33	8.34	193.1	121.1	0	128.7	113.7	0.17	0	-1.88	20.2	19.6	20.7
35	20211029BS02	1	UU试验	2.82	1.68	48	0.206	-3	16	308.8	0	18.2	3.12	247	36	0	0	1	1	1	3.9	12.5	279	32	8.72	195.5	123.5	0	130.3	114.3	0.16	0	-1.95	20.2	19.6	20.7
36	20211029BS02	1	UU试验	2.9	1.7	48	0.206	-3	16	314.8	0	18.2	3.2	251.8	36	0	0	1	1	1	4	12.5	283.8	32	8.87	197.9	125.9	0	131.9	115.9	0.16	0	-2	20.2	19.5	20.7
37	20211029BS02	1	UU试验	2.98	1.73	48	0.206	-3	17	324.2	0	18.2	3.32	259.4	36	0	0	1	1	1	4.15	12.5	290.4	31	9.37	201.7	129.7	0	134.5	117.5	0.16	0	-2.08	20.2	19.6	20.7
38	20211029BS02	1	UU试验	3.07	1.75	48	0.206	-3	17	328.5	0	18.2	3.4	262.8	36	0	0	1	1	1	4.25	12.56	293.8	31	9.48	203.4	131.4	0	135.6	118.6	0.15	0	-2.13	20.2	19.5	20.7
39	20211029BS02	1	UU试验	3.15	1.77	48	0.206	-3	17	336.2	0	18.2	3.51	267.7	36	0	0	1	1	1	4.39	12.56	298.7	31	9.64	205.85	133.85	0	137.2	120.2	0.15	0	-2.2	20.2	19.5	20.7
40	20211029BS02	1	UU试验	3.23	1.8	49	0.206	-3	17	341.3	0	20.1	3.59	271.7	36	0	0	1	1	1	4.49	12.56	303.7	32	9.49	209.35	135.85	0	139.6	122.6	0.15	0	-2.25	20.2	19.6	20.7
41	20211029BS02	1	UU试验	3.32	1.82	48	0.206	-3	17	349	0	20.1	3.7	277.9	36	0	0	1	1	1	4.63	12.56	308.9	31	9.96	210.95	138.95	0	140.6	123.6	0.15	0	-2.32	20.2	19.5	20.7
42	20211029BS02	1	UU试验	3.4	1.84	49	0.206	-3	18	353.3	0	20.1	3.78	281.3	36	0	0	1	1	1	4.72	12.62	312.3	31	10.07	214.15	140.65	0	142.8	124.8	0.15	0	-2.36	20.2	19.5	20.7
43	20211029BS02	1	UU试验	3.48	1.87	48	0.206	-3	18	361	0	20.1	3.9	286.1	36	0	0	1	1	1	4.88	12.62	316.1	30	10.54	215.05	143.05	0	143.4	125.4	0.14	0	-2.44	20.2	19.6	20.7
44	20211029BS02	1	UU试验	3.57	1.89	48	0.206	-3	18	366.1	0	20.1	3.97	290.1	36	0	0	1	1	1	4.96	12.62	320.1	30	10.67	217.05	145.05	0	144.7	126.7	0.14	0	-2.48	20.2	19.5	20.7
45	20211029BS02	1	UU试验	3.65	1.91	48	0.206	-3	19	372.1	0	20.1	4.09	294.8	36	0	0	1	1	1	5.11	12.62	323.8	29	11.17	219.4	147.4	0	146.3	127.3	0.14	0	-2.56	20.2	19.6	20.7
46	20211029BS02	1	UU试验	3.73	1.93	48	0.206	-3	19	377.2	0	20.1	4.17	298.9	36	0	0	1	1	1	5.21	12.69	327.9	29	11.31	221.45	149.45	0	147.6	128.6	0.14	0	-2.61	20.2	19.5	20.7
47	20211029BS02	1	UU试验	3.82	1.95	48	0.206	-3	19	381.5	0	21.9	4.28	300.6	36	0	0	1	1	1	5.35	12.69	329.6	29	11.37	222.3	150.3	0	148.2	129.2	0.14	0	-2.67	20.2	19.6	20.7
48	20211029BS02	1	UU试验	3.9	1.97	48	0.206	-3	19	384.9	0	21.9	4.35	303.3	36	0	0	1	1	1	5.44	12.69	332.3	29	11.46	223.65	151.65	0	149.1	130.1	0.14	0	-2.72	20.2	19.6	20.7
49	20211029BS02	1	UU试验	3.98	2	48	0.206	-3	19	390.9	0	21.9	4.46	308	36	0	0	1	1	1	5.58	12.69	337	29	11.62	226	154	0	150.7	131.7	0.13	0	-2.79	20.2	19.5	20.7
50	20211029BS02	1	UU试验	4.07	2.02	48	0.206	-3	19	394.4	0	21.9	4.53	310.8	36	0	0	1	1	1	5.66	12.75	339.8	29	11.72	227.4	155.4	0	151.6	132.6	0.13	0	-2.83	20.2	19.6	20.7
51	20211029BS02	1	UU试验	4.15	2.04	48	0.206	-3	19	399.5	0	21.9	4.64	313.3	36	0	0	1	1	1	5.8	12.75	342.3	29	11.8	228.65	156.65	0	152.4	133.4	0.13	0	-2.9	20.2	19.6	20.7
52	20211029BS02	1	UU试验	4.23	2.06	49	0.206	-3	19	402.9	0	21.9	4.7	316	36	0	0	1	1	1	5.88	12.75	346	30	11.53	231.5	158	0	154.3	135.3	0.13	0	-2.94	20.2	19.5	20.7
53	20211029BS02	1	UU试验	4.32	2.08	49	0.206	-3	19	408	0	21.9	4.82	320	36	0	0	1	1	1	6.03	12.75	350	30	11.67	233.5	160	0	155.7	136.7	0.13	0	-3.02	20.2	19.5	20.7
54	20211029BS02	1	UU试验	4.4	2.1	49	0.206	-3	19	411.5	0	21.9	4.88	322.7	36	0	0	1	1	1	6.1	12.75	352.7	30	11.76	234.85	161.35	0	156.6	137.6	0.13	0	-3.05	20.2	19.5	20.7
55	20211029BS02	1	UU试验	4.48	2.12	48	0.206	-3	19	414	0	21.9	4.99	324.7	36	0	0	1	1	1	6.24	12.81	353.7	29	12.2	234.35	162.35	0	156.2	137.2	0.13	0	-3.12	20.2	19.6	20.7
56	20211029BS02	1	UU试验	4.57	2.14	49	0.206	-3	20	417.5	0	21.9	5.06	325.9	36	0	0	1	1	1	6.33	12.81	354.9	29	12.24	236.45	162.95	0	157.6	137.6	0.13	0	-3.17	20.2	19.6	20.7
57	20211029BS02	1	UU试验	4.65	2.16	48	0.206	-3	19	420	0	21.9	5.15	327.9	36	0	0	1	1	1	6.44	12.81	356.9	29	12.31	235.95	163.95	0	157.3	138.3	0.13	0	-3.22	20.2	19.5	20.7
58	20211029BS02	1	UU试验	4.73	2.18	48	0.206	-3	20	423.4	0	21.9	5.23	330.5	36	0	0	1	1	1	6.54	12.81	358.5	28	12.8	237.25	165.25	0	158.2	138.2	0.13	0	-3.27	20.2	19.6	20.7
59	20211029BS02	1	UU试验	4.82	2.19	48	0.206	-3	20	426	0	21.9	5.33	332.6	36	0	0	1	1	1	6.66	12.88	360.6	28	12.88	238.3	166.3	0	158.9	138.9	0.13	0	-3.33	20.2	19.6	20.7
60	20211029BS02	1	UU试验	4.9	2.21	48	0.206	-3	20	428.6	0	21.9	5.4	332.8	36	0	0	1	1	1	6.75	12.88	360.8	28	12.89	238.4	166.4	0	158.9	138.9	0.13	0	-3.38	20.2	19.5	20.7
61	20211029BS02	1	UU试验	4.98	2.23	48	0.206	-3	20	432	0	21.9	5.51	335.4	36	0	0	1	1	1	6.89	12.88	363.4	28	12.98	239.7	167.7	0	159.8	139.8	0.13	0	-3.45	20.2	19.6	20.7
62	20211029BS02	1	UU试验	5.07	2.25	48	0.206	-3	20	433.7	0	21.9	5.57	336.7	36	0	0	1	1	1	6.96	12.88	364.7	28	13.03	240.35	168.35	0	160.2	140.2	0.12	0	-3.48	20.2	19.6	20.7
63	20211029BS02	1	UU试验	5.15	2.27	49	0.206	-3	20	438	0	21.9	5.68	340.1	36	0	0	1	1	1	7.1	12.94	369.1	29	12.73	243.55	170.05	0	162.4	142.4	0.13	0	-3.55	20.2	19.6	20.7
64	20211029BS02	1	UU试验	5.23	2.29	49	0.206	-3	20	440.6	0	21.9	5.75	340.5	36	0	0	1	1	1	7.19	12.94	369.5	29	12.74	243.75	170.25	0	162.5	142.5	0.13	0	-3.6	20.2	19.6	20.7
65	20211029BS02	1	UU试验	5.32	2.31	49	0.206	-3	20	444	0	21.9	5.85	343.1	36	0	0	1	1	1	7.31	12.94	372.1	29	12.83	245.05	171.55	0	163.4	143.4	0.12	0	-3.66	20.2	19.5	20.7
66	20211029BS02	1	UU试验	5.4	2.32	49	0.206	-3	20	445.7	0	21.9	5.92	344.4	36	0	0	1	1	1	7.4	12.94	373.4	29	12.88	245.7	172.2	0	163.8	143.8	0.12	0	-3.7	20.2	19.6	20.7
67	20211029BS02	1	UU试验	5.48	2.34	48	0.206	-3	20	448.3	0	21.9	6.02	346.4	36	0	0	1	1	1	7.53	13	374.4	28	13.37	245.2	173.2	0	163.5	143.5	0.12	0	-3.77	20.2	19.5	20.7
68	20211029BS02	1	UU试验	5.57	2.36	48	0.206	-3	20	450.8	0	21.9	6.09	346.8	36	0	0	1	1	1	7.61	13	374.8	28	13.39	245.4	173.4	0	163.6	143.6	0.12	0	-3.81	20.2	19.6	20.7
69	20211029BS02	1	UU试验	5.65	2.38	48	0.206	-3	20	455.1	0	21.9	6.19	350.1	36	0	0	1	1	1	7.74	13	378.1	28	13.5	247.05	175.05	0	164.7	144.7	0.12	0	-3.87	20.2	19.5	20.7
70	20211029BS02	1	UU试验	5.73	2.39	48	0.206	-3	20	456.8	0	21.9	6.26	351.4	36	0	0	1	1	1	7.83	13	379.4	28	13.55	247.7	175.7	0	165.1	145.1	0.12	0	-3.92	20.2	19.5	20.7
71	20211029BS02	1	UU试验	5.82	2.41	48	0.206	-3	20	460.2	0	21.9	6.36	354	36	0	0	1	1	1	7.95	13.07	382	28	13.64	249	177	0	166	146	0.12	0	-3.98	20.2	19.6	20.7
72	20211029BS02	1	UU试验	5.9	2.43	48	0.206	-3	20	461.9	0	21.9	6.43	353.4	36	0	0	1	1	1	8.04	13.07	381.4	28	13.62	248.7	176.7	0	165.8	145.8	0.12	0	-4.02	20.2	19.5	20.7
73	20211029BS02	1	UU试验	5.98	2.45	48	0.206	-3	20	465.4	0	21.9	6.53	356.1	36	0	0	1	1	1	8.16	13.07	384.1	28	13.72	250.05	178.05	0	166.7	146.7	0.12	0	-4.08	20.2	19.6	20.7
74	20211029BS02	1	UU试验	6.07	2.46	49	0.206	-3	20	467.9	0	21.9	6.6	358	36	0	0	1	1	1	8.25	13.07	387	29	13.34	252.5	179	0	168.3	148.3	0.12	0	-4.13	20.2	19.6	20.7
75	20211029BS02	1	UU试验	6.15	2.48	49	0.206	-3	20	470.5	0	21.9	6.71	360	36	0	0	1	1	1	8.39	13.13	389	29	13.41	253.5	180	0	169	149	0.12	0	-4.2	20.2	19.6	20.7
76	20211029BS02	1	UU试验	6.23	2.5	49	0.206	-3	21	473.9	0	23.7	6.78	360.9	36	0	0	1	1	1	8.48	13.13	388.9	28	13.89	253.95	180.45	0	169.3	148.3	0.12	0	-4.24	20.2	19.6	20.7
77	20211029BS02	1	UU试验	6.32	2.51	48	0.206	-3	21	476.5	0	23.7	6.89	362.9	36	0	0	1	1	1	8.61	13.13	389.9	27	14.44	253.45	181.45	0	169	148	0.12	0	-4.31	20.2	19.5	20.7
78	20211029BS02	1	UU试验	6.4	2.53	48	0.206	-3	21	478.2	0	23.7	6.96	364.2	36	0	0	1	1	1	8.7	13.13	391.2	27	14.49	254.1	182.1	0	169.4	148.4	0.12	0	-4.35	20.2	19.5	20.7
79	20211029BS02	1	UU试验	6.48	2.55	48	0.206	-3	22	482.5	0	23.7	7.07	367.5	36	0	0	1	1	1	8.84	13.2	393.5	26	15.13	255.75	183.75	0	170.5	148.5	0.12	0	-4.42	20.2	19.6	20.7
80	20211029BS02	1	UU试验	6.57	2.56	48	0.206	-3	22	484.2	0	23.7	7.14	366.8	36	0	0	1	1	1	8.93	13.2	392.8	26	15.11	255.4	183.4	0	170.3	148.3	0.12	0	-4.47	20.2	19.5	20.6
81	20211029BS02	1	UU试验	6.65	2.58	48	0.206	-3	22	487.6	0	23.7	7.25	369.4	36	0	0	1	1	1	9.06	13.2	395.4	26	15.21	256.7	184.7	0	171.1	149.1	0.11	0	-4.53	20.2	19.6	20.7
82	20211029BS02	1	UU试验	6.73	2.59	48	0.206	-3	22	488.5	0	23.7	7.33	370.1	36	0	0	1	1	1	9.16	13.2	396.1	26	15.23	257.05	185.05	0	171.4	149.4	0.11	0	-4.58	20.2	19.6	20.7
83	20211029BS02	1	UU试验	6.82	2.61	48	0.206	-3	22	491.9	0	23.7	7.44	372.7	36	0	0	1	1	1	9.3	13.26	398.7	26	15.33	258.35	186.35	0	172.2	150.2	0.11	0	-4.65	20.2	19.6	20.7
84	20211029BS02	1	UU试验	6.9	2.63	48	0.206	-3	22	494.4	0	23.7	7.51	372.9	36	0	0	1	1	1	9.39	13.26	398.9	26	15.34	258.45	186.45	0	172.3	150.3	0.11	0	-4.7	20.2	19.6	20.7
85	20211029BS02	1	UU试验	6.98	2.64	48	0.206	-3	22	497	0	23.7	7.62	374.8	36	0	0	1	1	1	9.53	13.26	400.8	26	15.42	259.4	187.4	0	172.9	150.9	0.11	0	-4.77	20.2	19.6	20.7
86	20211029BS02	1	UU试验	7.07	2.66	49	0.206	-3	22	499.6	0	23.7	7.69	376.8	36	0	0	1	1	1	9.61	13.26	403.8	27	14.96	261.9	188.4	0	174.6	152.6	0.12	0	-4.81	20.2	19.5	20.6
87	20211029BS02	1	UU试验	7.15	2.67	49	0.206	-3	22	502.1	0	23.7	7.81	378.7	36	0	0	1	1	1	9.76	13.32	405.7	27	15.03	262.85	189.35	0	175.2	153.2	0.11	0	-4.88	20.2	19.6	20.7
88	20211029BS02	1	UU试验	7.23	2.69	49	0.206	-3	22	504.7	0	23.7	7.88	378.9	36	0	0	1	1	1	9.85	13.32	405.9	27	15.03	262.95	189.45	0	175.3	153.3	0.11	0	-4.93	20.2	19.6	20.7
89	20211029BS02	1	UU试验	7.32	2.7	49	0.206	-3	22	508.1	0	23.7	7.99	381.5	36	0	0	1	1	1	9.99	13.32	408.5	27	15.13	264.25	190.75	0	176.2	154.2	0.11	0	-5	20.2	19.5	20.7
90	20211029BS02	1	UU试验	7.4	2.72	48	0.206	-3	22	509.8	0	23.7	8.07	382.7	36	0	0	1	1	1	10.09	13.32	408.7	26	15.72	263.35	191.35	0	175.6	153.6	0.11	0	-5.05	20.2	19.5	20.7
91	20211029BS02	1	UU试验	7.48	2.74	48	0.206	-3	22	513.3	0	23.7	8.18	385.4	36	0	0	1	1	1	10.23	13.39	411.4	26	15.82	264.7	192.7	0	176.5	154.5	0.11	0	-5.12	20.2	19.5	20.7
92	20211029BS02	1	UU试验	7.57	2.75	48	0.206	-3	22	515.8	0	23.7	8.26	385.2	36	0	0	1	1	1	10.32	13.39	411.2	26	15.82	264.6	192.6	0	176.4	154.4	0.11	0	-5.16	20.2	19.6	20.7
93	20211029BS02	1	UU试验	7.65	2.77	48	0.206	-3	22	519.3	0	23.7	8.37	387.8	36	0	0	1	1	1	10.46	13.39	413.8	26	15.92	265.9	193.9	0	177.3	155.3	0.11	0	-5.23	20.2	19.6	20.7
94	20211029BS02	1	UU试验	7.73	2.78	48	0.206	-3	22	521	0	23.7	8.45	389.1	36	0	0	1	1	1	10.56	13.39	415.1	26	15.97	266.55	194.55	0	177.7	155.7	0.11	0	-5.28	20.2	19.6	20.7
95	20211029BS02	1	UU试验	7.82	2.8	48	0.206	-3	22	524.4	0	23.7	8.56	391.6	36	0	0	1	1	1	10.7	13.45	417.6	26	16.06	267.8	195.8	0	178.5	156.5	0.11	0	-5.35	20.2	19.6	20.7
96	20211029BS02	1	UU试验	7.9	2.81	48	0.206	-3	22	526.1	0	23.7	8.63	391.2	36	0	0	1	1	1	10.79	13.45	417.2	26	16.05	267.6	195.6	0	178.4	156.4	0.11	0	-5.39	20.2	19.6	20.7
97	20211029BS02	1	UU试验	7.98	2.83	48	0.206	-3	22	529.5	0	23.7	8.75	393.7	36	0	0	1	1	1	10.94	13.45	419.7	26	16.14	268.85	196.85	0	179.2	157.2	0.11	0	-5.47	20.2	19.5	20.7
98	20211029BS02	1	UU试验	8.07	2.84	48	0.206	-3	22	531.2	0	23.7	8.83	394.9	36	0	0	1	1	1	11.04	13.52	420.9	26	16.19	269.45	197.45	0	179.6	157.6	0.11	0	-5.52	20.2	19.6	20.7
99	20211029BS02	1	UU试验	8.15	2.85	49	0.206	-3	22	534.7	0	23.7	8.93	395.5	36	0	0	1	1	1	11.16	13.52	422.5	27	15.65	271.25	197.75	0	180.8	158.8	0.11	0	-5.58	20.2	19.6	20.7
100	20211029BS02	1	UU试验	8.23	2.87	49	0.206	-3	22	535.5	0	23.7	9.01	396.1	36	0	0	1	1	1	11.26	13.52	423.1	27	15.67	271.55	198.05	0	181	159	0.11	0	-5.63	20.2	19.5	20.7
101	20211029BS02	1	UU试验	8.32	2.88	49	0.206	-3	22	538.1	0	23.7	9.11	398	36	0	0	1	1	1	11.39	13.52	425	27	15.74	272.5	199	0	181.7	159.7	0.11	0	-5.7	20.2	19.6	20.7
102	20211029BS02	1	UU试验	8.4	2.9	49	0.206	-3	22	539.8	0	23.7	9.19	399.3	36	0	0	1	1	1	11.49	13.58	426.3	27	15.79	273.15	199.65	0	182.1	160.1	0.11	0	-5.75	20.2	19.5	20.7
103	20211029BS02	1	UU试验	8.48	2.91	49	0.206	-3	22	543.2	0	23.7	9.29	400	36	0	0	1	1	1	11.61	13.58	427	27	15.81	273.5	200	0	182.3	160.3	0.11	0	-5.81	20.2	19.5	20.7
104	20211029BS02	1	UU试验	8.57	2.93	49	0.206	-3	22	544.9	0	23.7	9.37	401.3	36	0	0	1	1	1	11.71	13.58	428.3	27	15.86	274.15	200.65	0	182.8	160.8	0.11	0	-5.86	20.2	19.6	20.7
105	20211029BS02	1	UU试验	8.65	2.94	49	0.206	-3	22	547.5	0	23.7	9.47	403.2	36	0	0	1	1	1	11.84	13.58	430.2	27	15.93	275.1	201.6	0	183.4	161.4	0.11	0	-5.92	20.2	19.6	20.7
106	20211029BS02	1	UU试验	8.73	2.96	49	0.206	-3	22	547.5	0	23.7	9.54	403.2	36	0	0	1	1	1	11.93	13.65	430.2	27	15.93	275.1	201.6	0	183.4	161.4	0.11	0	-5.97	20.2	19.6	20.7
107	20211029BS02	1	UU试验	8.82	2.97	48	0.206	-3	22	550	0	23.7	9.65	402.9	36	0	0	1	1	1	12.06	13.65	428.9	26	16.5	273.45	201.45	0	182.3	160.3	0.11	0	-6.03	20.2	19.5	20.7
108	20211029BS02	1	UU试验	8.9	2.98	48	0.206	-3	22	550.9	0	23.7	9.72	403.6	36	0	0	1	1	1	12.15	13.65	429.6	26	16.52	273.8	201.8	0	182.5	160.5	0.11	0	-6.08	20.2	19.6	20.7
109	20211029BS02	1	UU试验	8.98	3	48	0.206	-3	22	553.5	0	23.7	9.82	405.5	36	0	0	1	1	1	12.28	13.65	431.5	26	16.6	274.75	202.75	0	183.2	161.2	0.11	0	-6.14	20.2	19.6	20.7
110	20211029BS02	1	UU试验	9.07	3.01	48	0.206	-3	22	554.3	0	23.7	9.89	406.1	36	0	0	1	1	1	12.36	13.72	432.1	26	16.62	275.05	203.05	0	183.4	161.4	0.11	0	-6.18	20.3	19.6	20.7
111	20211029BS02	1	UU试验	9.15	3.02	48	0.206	-3	22	556	0	25.5	9.99	405.2	36	0	0	1	1	1	12.49	13.72	431.2	26	16.58	274.6	202.6	0	183.1	161.1	0.11	0	-6.25	20.3	19.6	20.7
112	20211029BS02	1	UU试验	9.23	3.04	48	0.206	-3	22	556.9	0	23.7	10.06	405.9	36	0	0	1	1	1	12.58	13.72	431.9	26	16.61	274.95	202.95	0	183.3	161.3	0.11	0	-6.29	20.3	19.6	20.7
113	20211029BS02	1	UU试验	9.32	3.05	48	0.206	-3	22	557.7	0	23.7	10.16	406.5	36	0	0	1	1	1	12.7	13.72	432.5	26	16.63	275.25	203.25	0	183.5	161.5	0.11	0	-6.35	20.3	19.6	20.7
114	20211029BS02	1	UU试验	9.4	3.07	48	0.206	-3	22	559.5	0	23.7	10.22	407.8	36	0	0	1	1	1	12.78	13.78	433.8	26	16.68	275.9	203.9	0	183.9	161.9	0.11	0	-6.39	20.3	19.6	20.7
115	20211029BS02	1	UU试验	9.48	3.08	48	0.206	-3	22	561.2	0	25.5	10.32	407.3	36	0	0	1	1	1	12.9	13.78	433.3	26	16.67	275.65	203.65	0	183.8	161.8	0.11	0	-6.45	20.3	19.6	20.7
116	20211029BS02	1	UU试验	9.57	3.09	49	0.206	-3	22	562.9	0	23.7	10.39	408.5	36	0	0	1	1	1	12.99	13.78	435.5	27	16.13	277.75	204.25	0	185.2	163.2	0.11	0	-6.5	20.3	19.7	20.8
117	20211029BS02	1	UU试验	9.65	3.11	49	0.206	-3	22	563.7	0	23.7	10.49	409.1	36	0	0	1	1	1	13.11	13.78	436.1	27	16.15	278.05	204.55	0	185.4	163.4	0.11	0	-6.56	20.3	19.6	20.7
118	20211029BS02	1	UU试验	9.73	3.12	49	0.206	-3	22	565.4	0	23.7	10.55	410.3	36	0	0	1	1	1	13.19	13.85	437.3	27	16.2	278.65	205.15	0	185.8	163.8	0.11	0	-6.6	20.3	19.6	20.7
119	20211029BS02	1	UU试验	9.82	3.13	49	0.206	-3	22	566.3	0	23.7	10.65	408.9	36	0	0	1	1	1	13.31	13.85	435.9	27	16.14	277.95	204.45	0	185.3	163.3	0.11	0	-6.66	20.3	19.6	20.7
120	20211029BS02	1	UU试验	9.9	3.15	49	0.206	-3	22	568	0	23.7	10.72	410.1	36	0	0	1	1	1	13.4	13.85	437.1	27	16.19	278.55	205.05	0	185.7	163.7	0.11	0	-6.7	20.3	19.6	20.7
121	20211029BS02	1	UU试验	9.98	3.16	49	0.206	-3	22	568.9	0	23.7	10.82	410.8	36	0	0	1	1	1	13.53	13.85	437.8	27	16.21	278.9	205.4	0	185.9	163.9	0.11	0	-6.77	20.3	19.6	20.7
122	20211029BS02	1	UU试验	10.07	3.17	49	0.206	-3	22	568.9	0	23.7	10.89	410.8	36	0	0	1	1	1	13.61	13.91	437.8	27	16.21	278.9	205.4	0	185.9	163.9	0.11	0	-6.81	20.2	19.6	20.7
123	20211029BS02	1	UU试验	10.15	3.19	48	0.206	-3	22	571.4	0	23.7	10.99	410.8	36	0	0	1	1	1	13.74	13.91	436.8	26	16.8	277.4	205.4	0	184.9	162.9	0.1	0	-6.87	20.2	19.6	20.6
124	20211029BS02	1	UU试验	10.23	3.2	48	0.206	-3	22	572.3	0	23.7	11.06	411.4	36	0	0	1	1	1	13.83	13.91	437.4	26	16.82	277.7	205.7	0	185.1	163.1	0.1	0	-6.92	20.2	19.6	20.7
125	20211029BS02	1	UU试验	10.32	3.21	48	0.206	-3	22	573.1	0	23.7	11.16	412	36	0	0	1	1	1	13.95	13.98	438	26	16.85	278	206	0	185.3	163.3	0.1	0	-6.98	20.2	19.5	20.6
126	20211029BS02	1	UU试验	10.4	3.22	48	0.206	-3	22	574	0	23.7	11.23	410.6	36	0	0	1	1	1	14.04	13.98	436.6	26	16.79	277.3	205.3	0	184.9	162.9	0.1	0	-7.02	20.2	19.6	20.7
127	20211029BS02	1	UU试验	10.48	3.24	48	0.206	-3	22	575.7	0	23.7	11.33	411.8	36	0	0	1	1	1	14.16	13.98	437.8	26	16.84	277.9	205.9	0	185.3	163.3	0.1	0	-7.08	20.2	19.6	20.7
128	20211029BS02	1	UU试验	10.57	3.25	48	0.206	-3	22	575.7	0	23.7	11.4	411.8	36	0	0	1	1	1	14.25	13.98	437.8	26	16.84	277.9	205.9	0	185.3	163.3	0.1	0	-7.13	20.2	19.5	20.6
129	20211029BS02	1	UU试验	10.65	3.26	48	0.206	-3	22	578.3	0	23.7	11.5	413.7	36	0	0	1	1	1	14.38	14.05	439.7	26	16.91	278.85	206.85	0	185.9	163.9	0.1	0	-7.19	20.2	19.5	20.7
130	20211029BS02	1	UU试验	10.73	3.28	49	0.206	-3	23	580	0	23.7	11.57	412.8	36	0	0	1	1	1	14.46	14.05	438.8	26	16.88	279.9	206.4	0	186.6	163.6	0.11	0	-7.23	20.2	19.6	20.7
131	20211029BS02	1	UU试验	10.82	3.29	48	0.206	-3	22	581.7	0	23.7	11.67	414	36	0	0	1	1	1	14.59	14.05	440	26	16.92	279	207	0	186	164	0.1	0	-7.3	20.2	19.5	20.6
132	20211029BS02	1	UU试验	10.9	3.3	49	0.206	-3	23	582.6	0	23.7	11.73	414.7	36	0	0	1	1	1	14.66	14.05	440.7	26	16.95	280.85	207.35	0	187.2	164.2	0.11	0	-7.33	20.2	19.5	20.6
133	20211029BS02	1	UU试验	10.98	3.31	49	0.206	-3	23	585.1	0	23.7	11.84	416.4	36	0	0	1	1	1	14.8	14.11	442.4	26	17.02	281.7	208.2	0	187.8	164.8	0.11	0	-7.4	20.2	19.5	20.6
134	20211029BS02	1	UU试验	11.07	3.33	49	0.206	-3	23	586	0	23.7	11.91	415.3	36	0	0	1	1	1	14.89	14.11	441.3	26	16.97	281.15	207.65	0	187.4	164.4	0.11	0	-7.45	20.2	19.6	20.7
135	20211029BS02	1	UU试验	11.15	3.34	49	0.206	-3	23	588.5	0	25.5	12.02	417.1	36	0	0	1	1	1	15.03	14.11	443.1	26	17.04	282.05	208.55	0	188	165	0.11	0	-7.52	20.2	19.6	20.7
136	20211029BS02	1	UU试验	11.23	3.35	48	0.206	-3	23	589.4	0	25.5	12.09	417.7	36	0	0	1	1	1	15.11	14.11	442.7	25	17.71	280.85	208.85	0	187.2	164.2	0.1	0	-7.56	20.2	19.5	20.6
137	20211029BS02	1	UU试验	11.32	3.36	48	0.206	-3	23	591.1	0	25.5	12.2	418.9	36	0	0	1	1	1	15.25	14.18	443.9	25	17.76	281.45	209.45	0	187.6	164.6	0.1	0	-7.63	20.2	19.6	20.7
138	20211029BS02	1	UU试验	11.4	3.38	48	0.206	-3	23	592	0	25.5	12.27	417.5	36	0	0	1	1	1	15.34	14.18	442.5	25	17.7	280.75	208.75	0	187.2	164.2	0.1	0	-7.67	20.2	19.5	20.6
139	20211029BS02	1	UU试验	11.48	3.39	48	0.206	-3	23	592.8	0	25.5	12.38	418.1	36	0	0	1	1	1	15.48	14.18	443.1	25	17.72	281.05	209.05	0	187.4	164.4	0.1	0	-7.74	20.2	19.5	20.6
140	20211029BS02	1	UU试验	11.57	3.4	48	0.206	-3	23	594.5	0	25.5	12.45	419.3	36	0	0	1	1	1	15.56	14.25	444.3	25	17.77	281.65	209.65	0	187.8	164.8	0.1	0	-7.78	20.2	19.6	20.7
141	20211029BS02	1	UU试验	11.65	3.41	48	0.206	-3	23	596.2	0	25.5	12.56	418.4	36	0	0	1	1	1	15.7	14.25	443.4	25	17.74	281.2	209.2	0	187.5	164.5	0.1	0	-7.85	20.2	19.5	20.6
142	20211029BS02	1	UU试验	11.73	3.43	48	0.206	-3	23	597.1	0	25.5	12.63	419	36	0	0	1	1	1	15.79	14.25	444	25	17.76	281.5	209.5	0	187.7	164.7	0.1	0	-7.9	20.2	19.5	20.6
143	20211029BS02	1	UU试验	11.82	3.44	49	0.206	-3	23	598.8	0	25.5	12.73	420.2	36	0	0	1	1	1	15.91	14.25	446.2	26	17.16	283.6	210.1	0	189.1	166.1	0.1	0	-7.96	20.2	19.5	20.6
144	20211029BS02	1	UU试验	11.9	3.45	49	0.206	-3	23	599.7	0	25.5	12.8	420.8	36	0	0	1	1	1	16	14.31	446.8	26	17.18	283.9	210.4	0	189.3	166.3	0.1	0	-8	20.2	19.5	20.6
145	20211029BS02	1	UU试验	11.98	3.46	49	0.206	-3	23	601.4	0	25.5	12.92	420.3	36	0	0	1	1	1	16.15	14.31	446.3	26	17.17	283.65	210.15	0	189.1	166.1	0.1	0	-8.07	20.2	19.5	20.7
146	20211029BS02	1	UU试验	12.07	3.47	49	0.206	-3	23	603.1	0	25.5	12.99	421.5	36	0	0	1	1	1	16.24	14.31	447.5	26	17.21	284.25	210.75	0	189.5	166.5	0.1	0	-8.12	20.2	19.6	20.7
147	20211029BS02	1	UU试验	12.15	3.49	48	0.206	-3	23	605.7	0	25.5	13.1	423.3	36	0	0	1	1	1	16.38	14.38	448.3	25	17.93	283.65	211.65	0	189.1	166.1	0.1	0	-8.19	20.2	19.5	20.6
148	20211029BS02	1	UU试验	12.23	3.5	48	0.206	-3	23	606.5	0	25.5	13.17	421.8	36	0	0	1	1	1	16.46	14.38	446.8	25	17.87	282.9	210.9	0	188.6	165.6	0.1	0	-8.23	20.2	19.6	20.7
149	20211029BS02	1	UU试验	12.32	3.51	48	0.206	-3	23	609.1	0	25.5	13.28	423.6	36	0	0	1	1	1	16.6	14.38	448.6	25	17.94	283.8	211.8	0	189.2	166.2	0.1	0	-8.3	20.2	19.5	20.6
150	20211029BS02	1	UU试验	12.4	3.52	48	0.206	-3	23	609.9	0	25.5	13.36	424.1	36	0	0	1	1	1	16.7	14.38	449.1	25	17.96	284.05	212.05	0	189.4	166.4	0.1	0	-8.35	20.2	19.6	20.7
151	20211029BS02	1	UU试验	12.48	3.53	48	0.206	-3	23	612.5	0	25.5	13.47	425.9	36	0	0	1	1	1	16.84	14.45	450.9	25	18.04	284.95	212.95	0	190	167	0.1	0	-8.42	20.2	19.6	20.7
152	20211029BS02	1	UU试验	12.57	3.54	48	0.206	-3	23	612.5	0	25.5	13.54	423.9	36	0	0	1	1	1	16.93	14.45	448.9	25	17.96	283.95	211.95	0	189.3	166.3	0.1	0	-8.47	20.2	19.5	20.6
153	20211029BS02	1	UU试验	12.65	3.56	48	0.206	-3	23	614.2	0	25.5	13.65	425.1	36	0	0	1	1	1	17.06	14.45	450.1	25	18	284.55	212.55	0	189.7	166.7	0.1	0	-8.53	20.2	19.5	20.6
154	20211029BS02	1	UU试验	12.73	3.57	49	0.206	-3	23	616.8	0	23.7	13.73	426.9	36	0	0	1	1	1	17.16	14.51	452.9	26	17.42	286.95	213.45	0	191.3	168.3	0.1	0	-8.58	20.2	19.5	20.7
155	20211029BS02	1	UU试验	12.82	3.58	49	0.206	-3	23	619.3	0	23.7	13.83	426.8	36	0	0	1	1	1	17.29	14.51	452.8	26	17.42	286.9	213.4	0	191.3	168.3	0.1	0	-8.65	20.2	19.5	20.6
156	20211029BS02	1	UU试验	12.9	3.59	49	0.206	-3	23	620.2	0	25.5	13.91	427.4	36	0	0	1	1	1	17.39	14.51	453.4	26	17.44	287.2	213.7	0	191.5	168.5	0.1	0	-8.7	20.2	19.6	20.7
157	20211029BS02	1	UU试验	12.98	3.6	48	0.206	-3	23	622.8	0	23.7	14.01	429.2	36	0	0	1	1	1	17.51	14.58	454.2	25	18.17	286.6	214.6	0	191.1	168.1	0.1	0	-8.76	20.2	19.5	20.7
158	20211029BS02	1	UU试验	13.07	3.61	48	0.206	-3	23	623.6	0	23.7	14.08	427.7	36	0	0	1	1	1	17.6	14.58	452.7	25	18.11	285.85	213.85	0	190.6	167.6	0.1	0	-8.8	20.2	19.6	20.7
159	20211029BS02	1	UU试验	13.15	3.63	48	0.206	-3	23	626.2	0	23.7	14.19	429.5	36	0	0	1	1	1	17.74	14.58	454.5	25	18.18	286.75	214.75	0	191.2	168.2	0.1	0	-8.87	20.2	19.6	20.7
160	20211029BS02	1	UU试验	13.23	3.64	48	0.206	-3	23	627	0	23.7	14.26	430	36	0	0	1	1	1	17.83	14.58	455	25	18.2	287	215	0	191.3	168.3	0.1	0	-8.91	20.2	19.5	20.6
161	20211029BS02	1	UU试验	13.32	3.65	48	0.206	-3	23	630.5	0	23.7	14.37	432.4	36	0	0	1	1	1	17.96	14.65	457.4	25	18.3	288.2	216.2	0	192.1	169.1	0.1	0	-8.98	20.2	19.5	20.7
162	20211029BS02	1	UU试验	13.4	3.66	48	0.206	-3	23	630.5	0	23.7	14.44	430.4	36	0	0	1	1	1	18.05	14.65	455.4	25	18.22	287.2	215.2	0	191.5	168.5	0.1	0	-9.03	20.2	19.6	20.7
163	20211029BS02	1	UU试验	13.48	3.67	48	0.206	-3	23	631.3	0	23.7	14.54	430.9	36	0	0	1	1	1	18.18	14.65	455.9	25	18.24	287.45	215.45	0	191.6	168.6	0.1	0	-9.09	20.2	19.5	20.6
164	20211029BS02	1	UU试验	13.57	3.68	49	0.206	-3	23	633	0	23.7	14.61	432.1	36	0	0	1	1	1	18.26	14.65	458.1	26	17.62	289.55	216.05	0	193	170	0.1	0	-9.13	20.2	19.6	20.7
165	20211029BS02	1	UU试验	13.65	3.69	49	0.206	-3	23	634.7	0	23.7	14.72	433.2	36	0	0	1	1	1	18.4	14.72	459.2	26	17.66	290.1	216.6	0	193.4	170.4	0.1	0	-9.2	20.2	19.6	20.7
166	20211029BS02	1	UU试验	13.73	3.71	49	0.206	-3	23	633.9	0	23.7	14.79	430.6	36	0	0	1	1	1	18.49	14.72	456.6	26	17.56	288.8	215.3	0	192.5	169.5	0.1	0	-9.24	20.2	19.6	20.7
167	20211029BS02	1	UU试验	13.82	3.72	49	0.206	-3	23	633.9	0	23.7	14.89	430.6	36	0	0	1	1	1	18.61	14.72	456.6	26	17.56	288.8	215.3	0	192.5	169.5	0.1	0	-9.31	20.2	19.6	20.7
168	20211029BS02	1	UU试验	13.9	3.73	48	0.206	-3	23	634.7	0	23.7	14.96	431.2	36	0	0	1	1	1	18.7	14.79	456.2	25	18.25	287.6	215.6	0	191.7	168.7	0.1	0	-9.35	20.2	19.5	20.6
169	20211029BS02	1	UU试验	13.98	3.74	48	0.206	-3	23	636.4	0	23.7	15.06	430.3	36	0	0	1	1	1	18.83	14.79	455.3	25	18.21	287.15	215.15	0	191.4	168.4	0.1	0	-9.41	20.2	19.6	20.7
170	20211029BS02	1	UU试验	14.07	3.75	48	0.206	-3	23	635.6	0	23.7	15.12	429.7	36	0	0	1	1	1	18.9	14.79	454.7	25	18.19	286.85	214.85	0	191.2	168.2	0.1	0	-9.45	20.2	19.6	20.7
171	20211029BS02	1	UU试验	14.15	3.76	48	0.206	-3	22	635.6	0	23.7	15.22	429.7	36	0	0	1	1	1	19.03	14.85	455.7	26	17.53	286.85	214.85	0	191.2	169.2	0.1	0	-9.52	20.2	19.5	20.6
172	20211029BS02	1	UU试验	14.23	3.77	48	0.206	-3	23	636.4	0	23.7	15.29	428.6	36	0	0	1	1	1	19.11	14.85	453.6	25	18.14	286.3	214.3	0	190.9	167.9	0.1	0	-9.56	20.2	19.6	20.7
173	20211029BS02	1	UU试验	14.32	3.78	49	0.206	-3	22	637.3	0	23.7	15.39	429.2	36	0	0	1	1	1	19.24	14.85	456.2	27	16.9	288.1	214.6	0	192.1	170.1	0.1	0	-9.62	20.2	19.5	20.6
174	20211029BS02	1	UU试验	14.4	3.79	49	0.206	-3	23	638.2	0	23.7	15.46	429.8	36	0	0	1	1	1	19.33	14.85	455.8	26	17.53	288.4	214.9	0	192.3	169.3	0.1	0	-9.66	20.2	19.6	20.7
175	20211029BS02	1	UU试验	14.48	3.81	49	0.206	-3	22	639	0	23.7	15.56	430.3	36	0	0	1	1	1	19.45	14.92	457.3	27	16.94	288.65	215.15	0	192.4	170.4	0.1	0	-9.73	20.2	19.6	20.7
176	20211029BS02	1	UU试验	14.57	3.82	48	0.206	-3	22	638.2	0	23.7	15.63	427.7	36	0	0	1	1	1	19.54	14.92	453.7	26	17.45	285.85	213.85	0	190.6	168.6	0.1	0	-9.77	20.2	19.5	20.7
177	20211029BS02	1	UU试验	14.65	3.83	48	0.206	-3	22	639.9	0	23.7	15.73	428.9	36	0	0	1	1	1	19.66	14.92	454.9	26	17.5	286.45	214.45	0	191	169	0.1	0	-9.83	20.2	19.5	20.7
178	20211029BS02	1	UU试验	14.73	3.84	48	0.206	-3	22	639	0	23.7	15.8	428.3	36	0	0	1	1	1	19.75	14.92	454.3	26	17.47	286.15	214.15	0	190.8	168.8	0.1	0	-9.88	20.2	19.5	20.6
179	20211029BS02	1	UU试验	14.82	3.85	48	0.206	-3	22	639.9	0	23.7	15.9	428.9	36	0	0	1	1	1	19.88	14.99	454.9	26	17.5	286.45	214.45	0	191	169	0.1	0	-9.94	20.2	19.5	20.7
180	20211029BS02	1	UU试验	14.9	3.86	48	0.206	-3	22	640.7	0	23.7	15.97	427.4	36	0	0	1	1	1	19.96	14.99	453.4	26	17.44	285.7	213.7	0	190.5	168.5	0.1	0	-9.98	20.2	19.5	20.7
181	20211029BS02	1	UU试验	14.98	3.87	48	0.206	-3	22	641.6	0	23.7	16.06	428	36	0	0	1	1	1	20.08	14.99	454	26	17.46	286	214	0	190.7	168.7	0.1	0	-10.04	20.2	19.5	20.6
182	20211029BS02	1	UU试验	15.07	3.88	48	0.206	-3	22	642.4	0	23.7	16.13	428.6	36	0	0	1	1	1	20.16	15.06	454.6	26	17.48	286.3	214.3	0	190.9	168.9	0.1	0	-10.08	20.2	19.6	20.7
183	20211029BS02	1	UU试验	15.15	3.89	49	0.206	-3	22	642.4	0	23.7	16.2	426.6	36	0	0	1	1	1	20.25	15.06	453.6	27	16.8	286.8	213.3	0	191.2	169.2	0.1	0	-10.13	20.2	19.6	20.7
184	20211029BS02	1	UU试验	15.23	3.9	49	0.206	-3	22	644.1	0	23.7	16.3	427.7	36	0	0	1	1	1	20.38	15.06	454.7	27	16.84	287.35	213.85	0	191.6	169.6	0.1	0	-10.19	20.2	19.6	20.7
185	20211029BS02	1	UU试验	15.32	3.91	49	0.206	-3	22	645.9	0	23.7	16.37	428.9	36	0	0	1	1	1	20.46	15.06	455.9	27	16.89	287.95	214.45	0	192	170	0.1	0	-10.23	20.2	19.6	20.7
186	20211029BS02	1	UU试验	15.4	3.92	49	0.206	-3	22	646.7	0	23.7	16.47	429.4	36	0	0	1	1	1	20.59	15.13	456.4	27	16.9	288.2	214.7	0	192.1	170.1	0.1	0	-10.3	20.2	19.6	20.7
187	20211029BS02	1	UU试验	15.48	3.93	49	0.206	-3	22	647.6	0	23.7	16.53	428	36	0	0	1	1	1	20.66	15.13	455	27	16.85	287.5	214	0	191.7	169.7	0.1	0	-10.33	20.2	19.5	20.6
188	20211029BS02	1	UU试验	15.57	3.95	49	0.206	-3	22	648.4	0	23.7	16.63	428.6	36	0	0	1	1	1	20.79	15.13	455.6	27	16.87	287.8	214.3	0	191.9	169.9	0.1	0	-10.4	20.2	19.5	20.6
189	20211029BS02	1	UU试验	15.65	3.96	49	0.206	-3	22	648.4	0	23.7	16.7	428.6	36	0	0	1	1	1	20.88	15.2	455.6	27	16.87	287.8	214.3	0	191.9	169.9	0.1	0	-10.44	20.2	19.5	20.6
190	20211029BS02	1	UU试验	15.73	3.97	49	0.206	-3	22	649.3	0	23.7	16.8	427.2	36	0	0	1	1	1	21	15.2	454.2	27	16.82	287.1	213.6	0	191.4	169.4	0.1	0	-10.5	20.2	19.5	20.6
191	20211029BS02	1	UU试验	15.82	3.98	49	0.206	-3	22	650.1	0	23.7	16.87	427.7	36	0	0	1	1	1	21.09	15.2	454.7	27	16.84	287.35	213.85	0	191.6	169.6	0.1	0	-10.55	20.2	19.5	20.6
192	20211029BS02	1	UU试验	15.9	3.99	49	0.206	-3	22	651.8	0	23.7	16.98	428.8	36	0	0	1	1	1	21.23	15.27	455.8	27	16.88	287.9	214.4	0	191.9	169.9	0.1	0	-10.62	20.2	19.5	20.6
193	20211029BS02	1	UU试验	15.98	4	48	0.206	-3	22	651.8	0	23.7	17.05	426.9	36	0	0	1	1	1	21.31	15.27	452.9	26	17.42	285.45	213.45	0	190.3	168.3	0.1	0	-10.66	20.2	19.6	20.6
194	20211029BS02	1	UU试验	16.07	4.01	48	0.206	-3	22	652.7	0	23.7	17.16	427.4	36	0	0	1	1	1	21.45	15.27	453.4	26	17.44	285.7	213.7	0	190.5	168.5	0.1	0	-10.73	20.2	19.6	20.6
195	20211029BS02	1	UU试验	16.15	4.02	48	0.206	-3	22	653.6	0	23.7	17.23	428	36	0	0	1	1	1	21.54	15.27	454	26	17.46	286	214	0	190.7	168.7	0.1	0	-10.77	20.2	19.5	20.6
196	20211029BS02	1	UU试验	16.23	4.03	49	0.206	-3	22	654.4	0	23.7	17.33	428.6	36	0	0	1	1	1	21.66	15.34	455.6	27	16.87	287.8	214.3	0	191.9	169.9	0.1	0	-10.83	20.2	19.5	20.6
197	20211029BS02	1	UU试验	16.32	4.04	49	0.206	-3	22	656.1	0	23.7	17.4	427.7	36	0	0	1	1	1	21.75	15.34	454.7	27	16.84	287.35	213.85	0	191.6	169.6	0.1	0	-10.88	20.2	19.5	20.6
198	20211029BS02	1	UU试验	16.4	4.05	48	0.206	-3	21	657.8	0	23.7	17.51	428.8	36	0	0	1	1	1	21.89	15.34	455.8	27	16.88	286.4	214.4	0	190.9	169.9	0.1	0	-10.95	20.2	19.5	20.6
199	20211029BS02	1	UU试验	16.48	4.06	49	0.206	-3	22	658.7	0	23.7	17.58	429.4	36	0	0	1	1	1	21.98	15.41	456.4	27	16.9	288.2	214.7	0	192.1	170.1	0.1	0	-10.99	20.2	19.6	20.6
200	20211029BS02	1	UU试验	16.57	4.07	49	0.206	-3	22	659.5	0	23.7	17.69	428	36	0	0	1	1	1	22.11	15.41	455	27	16.85	287.5	214	0	191.7	169.7	0.1	0	-11.06	20.2	19.5	20.6
201	20211029BS02	1	UU试验	16.65	4.08	49	0.206	-3	22	660.4	0	23.7	17.77	428.6	36	0	0	1	1	1	22.21	15.41	455.6	27	16.87	287.8	214.3	0	191.9	169.9	0.1	0	-11.11	20.2	19.5	20.6
202	20211029BS02	1	UU试验	16.73	4.09	49	0.206	-3	22	662.1	0	23.7	17.87	429.7	36	0	0	1	1	1	22.34	15.48	456.7	27	16.91	288.35	214.85	0	192.2	170.2	0.1	0	-11.17	20.2	19.5	20.6
203	20211029BS02	1	UU试验	16.82	4.1	48	0.206	-3	22	662.1	0	23.7	17.95	427.7	36	0	0	1	1	1	22.44	15.48	453.7	26	17.45	285.85	213.85	0	190.6	168.6	0.1	0	-11.22	20.2	19.5	20.6
204	20211029BS02	1	UU试验	16.9	4.11	48	0.206	-3	22	663.8	0	23.7	18.06	428.8	36	0	0	1	1	1	22.58	15.48	454.8	26	17.49	286.4	214.4	0	190.9	168.9	0.1	0	-11.29	20.2	19.6	20.6
205	20211029BS02	1	UU试验	16.98	4.12	48	0.206	-3	21	665.5	0	23.7	18.13	429.9	36	0	0	1	1	1	22.66	15.54	456.9	27	16.92	286.95	214.95	0	191.3	170.3	0.1	0	-11.33	20.2	19.5	20.6
206	20211029BS02	1	UU试验	17.07	4.13	49	0.206	-3	22	666.4	0	23.7	18.25	428.8	36	0	0	1	1	1	22.81	15.54	455.8	27	16.88	287.9	214.4	0	191.9	169.9	0.1	0	-11.41	20.2	19.5	20.6
207	20211029BS02	1	UU试验	17.15	4.14	49	0.206	-3	22	668.1	0	23.7	18.32	429.9	36	0	0	1	1	1	22.9	15.54	456.9	27	16.92	288.45	214.95	0	192.3	170.3	0.1	0	-11.45	20.2	19.6	20.6
208	20211029BS02	1	UU试验	17.23	4.15	49	0.206	-3	22	669.8	0	23.7	18.43	431	36	0	0	1	1	1	23.04	15.61	458	27	16.96	289	215.5	0	192.7	170.7	0.1	0	-11.52	20.2	19.5	20.6
209	20211029BS02	1	UU试验	17.32	4.16	49	0.206	-3	22	672.4	0	23.7	18.5	430.7	36	0	0	1	1	1	23.13	15.61	457.7	27	16.95	288.85	215.35	0	192.6	170.6	0.1	0	-11.57	20.2	19.6	20.6
210	20211029BS02	1	UU试验	17.4	4.17	49	0.206	-3	22	673.2	0	23.7	18.61	431.3	36	0	0	1	1	1	23.26	15.61	458.3	27	16.97	289.15	215.65	0	192.8	170.8	0.1	0	-11.63	20.2	19.6	20.6
211	20211029BS02	1	UU试验	17.48	4.18	48	0.206	-3	21	673.2	0	23.7	18.69	431.3	36	0	0	1	1	1	23.36	15.69	458.3	27	16.97	287.65	215.65	0	191.8	170.8	0.1	0	-11.68	20.2	19.6	20.6
212	20211029BS02	1	UU试验	17.57	4.19	49	0.206	-3	22	675.8	0	23.7	18.8	430.7	36	0	0	1	1	1	23.5	15.69	457.7	27	16.95	288.85	215.35	0	192.6	170.6	0.1	0	-11.75	20.2	19.6	20.6
213	20211029BS02	1	UU试验	17.65	4.2	48	0.206	-3	21	677.5	0	21.9	18.87	431.8	36	0	0	1	1	1	23.59	15.69	458.8	27	16.99	287.9	215.9	0	191.9	170.9	0.1	0	-11.8	20.2	19.5	20.6
214	20211029BS02	1	UU试验	17.73	4.21	48	0.206	-3	21	679.2	0	23.7	18.98	432.9	36	0	0	1	1	1	23.73	15.76	459.9	27	17.03	288.45	216.45	0	192.3	171.3	0.1	0	-11.87	20.2	19.5	20.6
215	20211029BS02	1	UU试验	17.82	4.22	49	0.206	-3	22	680.9	0	23.7	19.05	432	36	0	0	1	1	1	23.81	15.76	459	27	17	289.5	216	0	193	171	0.1	0	-11.91	20.2	19.6	20.6
216	20211029BS02	1	UU试验	17.9	4.23	49	0.206	-3	21	680.9	0	23.7	19.16	432	36	0	0	1	1	1	23.95	15.76	460	28	16.43	289.5	216	0	193	172	0.1	0	-11.98	20.2	19.6	20.6
217	20211029BS02	1	UU试验	17.98	4.24	49	0.206	-3	21	682.6	0	21.9	19.23	433.1	36	0	0	1	1	1	24.04	15.83	461.1	28	16.47	290.05	216.55	0	193.4	172.4	0.1	0	-12.02	20.2	19.5	20.6
218	20211029BS02	1	UU试验	18.07	4.25	49	0.206	-3	21	682.6	0	21.9	19.34	431.2	36	0	0	1	1	1	24.18	15.83	459.2	28	16.4	289.1	215.6	0	192.7	171.7	0.1	0	-12.09	20.2	19.5	20.6
219	20211029BS02	1	UU试验	18.15	4.26	48	0.206	-3	21	683.5	0	21.9	19.41	431.8	36	0	0	1	1	1	24.26	15.83	458.8	27	16.99	287.9	215.9	0	191.9	170.9	0.1	0	-12.13	20.2	19.5	20.6
220	20211029BS02	1	UU试验	18.23	4.27	48	0.206	-3	21	683.5	0	21.9	19.51	431.8	36	0	0	1	1	1	24.39	15.9	458.8	27	16.99	287.9	215.9	0	191.9	170.9	0.1	0	-12.2	20.2	19.5	20.6
221	20211029BS02	1	UU试验	18.32	4.28	48	0.206	-3	21	685.2	0	21.9	19.58	430.9	36	0	0	1	1	1	24.48	15.9	457.9	27	16.96	287.45	215.45	0	191.6	170.6	0.1	0	-12.24	20.2	19.5	20.6
222	20211029BS02	1	UU试验	18.4	4.29	48	0.206	-3	21	686.1	0	21.9	19.69	431.5	36	0	0	1	1	1	24.61	15.9	458.5	27	16.98	287.75	215.75	0	191.8	170.8	0.1	0	-12.31	20.2	19.5	20.6
223	20211029BS02	1	UU试验	18.48	4.3	48	0.206	-3	21	685.2	0	23.7	19.76	430.9	36	0	0	1	1	1	24.7	15.97	457.9	27	16.96	287.45	215.45	0	191.6	170.6	0.1	0	-12.35	20.2	19.6	20.6
224	20211029BS02	1	UU试验	18.57	4.31	49	0.206	-3	21	686.1	0	21.9	19.86	429.6	36	0	0	1	1	1	24.83	15.97	457.6	28	16.34	288.3	214.8	0	192.2	171.2	0.1	0	-12.42	20.2	19.5	20.6
225	20211029BS02	1	UU试验	18.65	4.32	49	0.206	-3	21	686.9	0	21.9	19.92	430.1	36	0	0	1	1	1	24.9	15.97	458.1	28	16.36	288.55	215.05	0	192.4	171.4	0.1	0	-12.45	20.2	19.6	20.6
226	20211029BS02	1	UU试验	18.73	4.33	49	0.206	-3	21	686.9	0	21.9	20.02	430.1	36	0	0	1	1	1	25.03	16.04	458.1	28	16.36	288.55	215.05	0	192.4	171.4	0.1	0	-12.52	20.2	19.5	20.6
227	20211029BS02	1	UU试验	18.82	4.34	48	0.206	-3	21	686.9	0	21.9	20.09	428.2	36	0	0	1	1	1	25.11	16.04	455.2	27	16.86	286.1	214.1	0	190.7	169.7	0.1	0	-12.56	20.2	19.5	20.6
228	20211029BS02	1	UU试验	18.9	4.35	48	0.206	-3	21	685.2	0	21.9	20.19	427.2	36	0	0	1	1	1	25.24	16.04	454.2	27	16.82	285.6	213.6	0	190.4	169.4	0.1	0	-12.62	20.2	19.5	20.6
229	20211029BS02	1	UU试验	18.98	4.36	48	0.206	-3	21	686.1	0	21.9	20.26	427.7	36	0	0	1	1	1	25.32	16.04	454.7	27	16.84	285.85	213.85	0	190.6	169.6	0.1	0	-12.66	20.2	19.5	20.6
230	20211029BS02	1	UU试验	19.07	4.37	48	0.206	-3	21	686.1	0	21.9	20.36	427.7	36	0	0	1	1	1	25.45	16.11	454.7	27	16.84	285.85	213.85	0	190.6	169.6	0.1	0	-12.73	20.2	19.5	20.6
231	20211029BS02	1	UU试验	19.15	4.38	48	0.206	-3	21	686.1	0	21.9	20.43	425.9	36	0	0	1	1	1	25.54	16.11	452.9	27	16.77	284.95	212.95	0	190	169	0.1	0	-12.77	20.2	19.6	20.6
232	20211029BS02	1	UU试验	19.23	4.39	49	0.206	-3	21	686.9	0	21.9	20.53	426.4	36	0	0	1	1	1	25.66	16.11	454.4	28	16.23	286.7	213.2	0	191.1	170.1	0.1	0	-12.83	20.2	19.5	20.6
233	20211029BS02	1	UU试验	19.32	4.4	49	0.206	-3	21	686.9	0	21.9	20.6	426.4	36	0	0	1	1	1	25.75	16.18	454.4	28	16.23	286.7	213.2	0	191.1	170.1	0.1	0	-12.88	20.2	19.6	20.6
234	20211029BS02	1	UU试验	19.4	4.4	49	0.206	-3	21	687.8	0	21.9	20.7	425.1	36	0	0	1	1	1	25.88	16.18	453.1	28	16.18	286.05	212.55	0	190.7	169.7	0.1	0	-12.94	20.2	19.6	20.6
235	20211029BS02	1	UU试验	19.48	4.41	49	0.206	-3	21	687.8	0	21.9	20.76	425.1	36	0	0	1	1	1	25.95	16.18	453.1	28	16.18	286.05	212.55	0	190.7	169.7	0.1	0	-12.98	20.2	19.5	20.6
236	20211029BS02	1	UU试验	19.57	4.42	48	0.206	-3	21	687.8	0	21.9	20.86	425.1	36	0	0	1	1	1	26.08	16.25	452.1	27	16.74	284.55	212.55	0	189.7	168.7	0.1	0	-13.04	20.2	19.5	20.6
237	20211029BS02	1	UU试验	19.65	4.43	48	0.206	-3	21	686.9	0	21.9	20.94	422.7	36	0	0	1	1	1	26.18	16.25	449.7	27	16.66	283.35	211.35	0	188.9	167.9	0.1	0	-13.09	20.2	19.5	20.6
238	20211029BS02	1	UU试验	19.73	4.44	48	0.206	-3	21	687.8	0	21.9	21.03	423.3	36	0	0	1	1	1	26.29	16.25	450.3	27	16.68	283.65	211.65	0	189.1	168.1	0.1	0	-13.15	20.2	19.5	20.6
239	20211029BS02	1	UU试验	19.82	4.45	48	0.206	-3	21	688.6	0	21.9	21.11	423.8	36	0	0	1	1	1	26.39	16.32	450.8	27	16.7	283.9	211.9	0	189.3	168.3	0.1	0	-13.2	20.2	19.6	20.6
240	20211029BS02	1	UU试验	19.9	4.46	48	0.206	-3	21	688.6	0	21.9	21.2	421.9	36	0	0	1	1	1	26.5	16.32	448.9	27	16.63	282.95	210.95	0	188.6	167.6	0.1	0	-13.25	20.2	19.5	20.6
241	20211029BS02	1	UU试验	19.98	4.47	49	0.206	-3	21	689.5	0	21.9	21.27	422.5	36	0	0	1	1	1	26.59	16.32	450.5	28	16.09	284.75	211.25	0	189.8	168.8	0.1	0	-13.3	20.2	19.5	20.6
242	20211029BS02	1	UU试验	20.07	4.48	49	0.206	-3	21	690.3	0	21.9	21.37	423	36	0	0	1	1	1	26.71	16.39	451	28	16.11	285	211.5	0	190	169	0.1	0	-13.36	20.2	19.5	20.6
243	20211029BS02	1	UU试验	20.15	4.49	49	0.206	-3	21	690.3	0	21.9	21.44	421.2	36	0	0	1	1	1	26.8	16.39	449.2	28	16.04	284.1	210.6	0	189.4	168.4	0.1	0	-13.4	20.2	19.5	20.6
244	20211029BS02	1	UU试验	20.23	4.5	49	0.206	-3	21	691.2	0	21.9	21.54	421.7	36	0	0	1	1	1	26.93	16.39	449.7	28	16.06	284.35	210.85	0	189.6	168.6	0.1	0	-13.47	20.2	19.5	20.6
245	20211029BS02	1	UU试验	20.32	4.51	49	0.206	-3	21	692.1	0	21.9	21.61	422.3	36	0	0	1	1	1	27.01	16.47	450.3	28	16.08	284.65	211.15	0	189.8	168.8	0.1	0	-13.51	20.2	19.5	20.6
246	20211029BS02	1	UU试验	20.4	4.52	48	0.206	-3	21	692.1	0	21.9	21.7	420.2	36	0	0	1	1	1	27.13	16.47	447.2	27	16.56	282.1	210.1	0	188.1	167.1	0.1	0	-13.57	20.2	19.5	20.6
247	20211029BS02	1	UU试验	20.48	4.53	48	0.206	-3	21	692.1	0	21.9	21.77	420.2	36	0	0	1	1	1	27.21	16.47	447.2	27	16.56	282.1	210.1	0	188.1	167.1	0.1	0	-13.61	20.2	19.5	20.6
248	20211029BS02	1	UU试验	20.57	4.54	48	0.206	-3	21	692.9	0	21.9	21.88	420.7	36	0	0	1	1	1	27.35	16.54	447.7	27	16.58	282.35	210.35	0	188.2	167.2	0.1	0	-13.68	20.2	19.5	20.6
249	20211029BS02	1	UU试验	20.65	4.54	49	0.206	-3	21	692.9	0	21.9	21.95	418.9	36	0	0	1	1	1	27.44	16.54	446.9	28	15.96	282.95	209.45	0	188.6	167.6	0.1	0	-13.72	20.2	19.5	20.6
250	20211029BS02	1	UU试验	20.73	4.55	49	0.206	-3	21	693.8	0	21.9	22.06	419.5	36	0	0	1	1	1	27.58	16.54	447.5	28	15.98	283.25	209.75	0	188.8	167.8	0.1	0	-13.79	20.2	19.6	20.6
251	20211029BS02	1	UU试验	20.82	4.56	48	0.206	-3	21	695.5	0	21.9	22.13	420.5	36	0	0	1	1	1	27.66	16.61	447.5	27	16.57	282.25	210.25	0	188.2	167.2	0.1	0	-13.83	20.2	19.5	20.6
252	20211029BS02	1	UU试验	20.9	4.57	49	0.206	-3	21	695.5	0	21.9	22.24	418.7	36	0	0	1	1	1	27.8	16.61	446.7	28	15.95	282.85	209.35	0	188.6	167.6	0.1	0	-13.9	20.2	19.6	20.6
253	20211029BS02	1	UU试验	20.98	4.58	48	0.206	-3	21	696.3	0	21.9	22.31	419.2	36	0	0	1	1	1	27.89	16.61	446.2	27	16.53	281.6	209.6	0	187.7	166.7	0.1	0	-13.95	20.2	19.5	20.6
254	20211029BS02	1	UU试验	21.07	4.59	48	0.206	-3	21	698	0	21.9	22.42	420.2	36	0	0	1	1	1	28.02	16.68	447.2	27	16.56	282.1	210.1	0	188.1	167.1	0.1	0	-14.01	20.2	19.5	20.6
255	20211029BS02	1	UU试验	21.15	4.6	48	0.206	-3	21	698	0	21.9	22.49	418.5	36	0	0	1	1	1	28.11	16.68	445.5	27	16.5	281.25	209.25	0	187.5	166.5	0.1	0	-14.06	20.2	19.6	20.6
256	20211029BS02	1	UU试验	21.23	4.61	48	0.206	-3	21	698	0	21.9	22.6	418.5	36	0	0	1	1	1	28.25	16.76	445.5	27	16.5	281.25	209.25	0	187.5	166.5	0.1	0	-14.13	20.2	19.5	20.6
257	20211029BS02	1	UU试验	21.32	4.62	48	0.206	-3	21	698	0	21.9	22.67	416.5	36	0	0	1	1	1	28.34	16.76	443.5	27	16.43	280.25	208.25	0	186.8	165.8	0.1	0	-14.17	20.2	19.6	20.6
258	20211029BS02	1	UU试验	21.4	4.63	48	0.206	-3	21	699.7	0	21.9	22.79	417.5	36	0	0	1	1	1	28.49	16.76	444.5	27	16.46	280.75	208.75	0	187.2	166.2	0.1	0	-14.25	20.2	19.5	20.6
259	20211029BS02	1	UU试验	21.48	4.64	48	0.206	-3	21	701.5	0	21.9	22.86	418.6	36	0	0	1	1	1	28.58	16.83	445.6	27	16.5	281.3	209.3	0	187.5	166.5	0.1	0	-14.29	20.2	19.5	20.6
260	20211029BS02	1	UU试验	21.57	4.64	48	0.206	-3	21	702.3	0	21.9	22.97	417.3	36	0	0	1	1	1	28.71	16.83	444.3	27	16.46	280.65	208.65	0	187.1	166.1	0.1	0	-14.36	20.2	19.5	20.6
261	20211029BS02	1	UU试验	21.65	4.65	48	0.206	-3	21	703.2	0	21.9	23.04	417.8	36	0	0	1	1	1	28.8	16.83	444.8	27	16.47	280.9	208.9	0	187.3	166.3	0.1	0	-14.4	20.2	19.5	20.6
262	20211029BS02	1	UU试验	21.73	4.66	48	0.206	-3	21	705.7	0	21.9	23.15	419.3	36	0	0	1	1	1	28.94	16.9	446.3	27	16.53	281.65	209.65	0	187.8	166.8	0.1	0	-14.47	20.2	19.5	20.6
263	20211029BS02	1	UU试验	21.82	4.67	48	0.206	-3	21	705.7	0	21.9	23.22	417.6	36	0	0	1	1	1	29.03	16.9	444.6	27	16.47	280.8	208.8	0	187.2	166.2	0.1	0	-14.52	20.2	19.6	20.6
264	20211029BS02	1	UU试验	21.9	4.68	48	0.206	-3	21	707.4	0	21.9	23.33	418.6	36	0	0	1	1	1	29.16	16.97	445.6	27	16.5	281.3	209.3	0	187.5	166.5	0.1	0	-14.58	20.2	19.5	20.6
265	20211029BS02	1	UU试验	21.98	4.69	48	0.206	-3	21	709.2	0	21.9	23.41	417.9	36	0	0	1	1	1	29.26	16.97	444.9	27	16.48	280.95	208.95	0	187.3	166.3	0.1	0	-14.63	20.2	19.6	20.6
266	20211029BS02	1	UU试验	22.07	4.7	48	0.206	-3	21	710	0	21.9	23.52	418.4	36	0	0	1	1	1	29.4	16.97	445.4	27	16.5	281.2	209.2	0	187.5	166.5	0.1	0	-14.7	20.2	19.6	20.6
267	20211029BS02	1	UU试验	22.15	4.71	48	0.206	-3	21	710.9	0	21.9	23.59	418.9	36	0	0	1	1	1	29.49	17.05	445.9	27	16.51	281.45	209.45	0	187.6	166.6	0.1	0	-14.75	20.2	19.5	20.6
268	20211029BS02	1	UU试验	22.23	4.72	48	0.206	-3	21	712.6	0	21.9	23.7	417.9	36	0	0	1	1	1	29.63	17.05	444.9	27	16.48	280.95	208.95	0	187.3	166.3	0.1	0	-14.82	20.2	19.6	20.6
269	20211029BS02	1	UU试验	22.32	4.72	48	0.206	-3	20	714.3	0	21.9	23.78	418.9	36	0	0	1	1	1	29.73	17.05	446.9	28	15.96	281.45	209.45	0	187.6	167.6	0.1	0	-14.87	20.2	19.5	20.6
270	20211029BS02	1	UU试验	22.4	4.73	48	0.206	-3	21	714.3	0	21.9	23.88	418.9	36	0	0	1	1	1	29.85	17.12	445.9	27	16.51	281.45	209.45	0	187.6	166.6	0.1	0	-14.93	20.2	19.5	20.6
271	20211029BS02	1	UU试验	22.48	4.74	48	0.206	-3	21	715.1	0	21.9	23.96	417.7	36	0	0	1	1	1	29.95	17.12	444.7	27	16.47	280.85	208.85	0	187.2	166.2	0.1	0	-14.98	20.2	19.6	20.6
272	20211029BS02	1	UU试验	22.57	4.75	48	0.206	-3	21	716	0	21.9	24.07	418.2	36	0	0	1	1	1	30.09	17.19	445.2	27	16.49	281.1	209.1	0	187.4	166.4	0.1	0	-15.05	20.2	19.6	20.6
273	20211029BS02	1	UU试验	22.65	4.76	48	0.206	-3	21	716.9	0	21.9	24.14	417	36	0	0	1	1	1	30.18	17.19	444	27	16.44	280.5	208.5	0	187	166	0.1	0	-15.09	20.2	19.6	20.6
274	20211029BS02	1	UU试验	22.73	4.77	48	0.206	-3	21	717.7	0	21.9	24.25	417.5	36	0	0	1	1	1	30.31	17.19	444.5	27	16.46	280.75	208.75	0	187.2	166.2	0.1	0	-15.16	20.2	19.6	20.6
275	20211029BS02	1	UU试验	22.82	4.78	48	0.206	-3	21	718.6	0	21.9	24.31	418	36	0	0	1	1	1	30.39	17.27	445	27	16.48	281	209	0	187.3	166.3	0.1	0	-15.2	20.2	19.6	20.6
276	20211029BS02	1	UU试验	22.9	4.79	49	0.206	-3	21	720.3	0	21.9	24.42	417.1	36	0	0	1	1	1	30.53	17.27	445.1	28	15.9	282.05	208.55	0	188	167	0.11	0	-15.27	20.2	19.6	20.6
277	20211029BS02	1	UU试验	22.98	4.79	49	0.206	-3	21	721.1	0	21.9	24.49	417.5	36	0	0	1	1	1	30.61	17.27	445.5	28	15.91	282.25	208.75	0	188.2	167.2	0.11	0	-15.31	20.2	19.6	20.6
278	20211029BS02	1	UU试验	23.07	4.8	48	0.206	-3	21	721.1	0	21.9	24.59	417.5	36	0	0	1	1	1	30.74	17.34	444.5	27	16.46	280.75	208.75	0	187.2	166.2	0.1	0	-15.37	20.2	19.6	20.6
279	20211029BS02	1	UU试验	23.15	4.81	48	0.206	-3	21	722	0	21.9	24.66	416.4	36	0	0	1	1	1	30.83	17.34	443.4	27	16.42	280.2	208.2	0	186.8	165.8	0.1	0	-15.42	20.2	19.6	20.6
280	20211029BS02	1	UU试验	23.23	4.82	48	0.206	-3	20	722.8	0	21.9	24.77	416.8	36	0	0	1	1	1	30.96	17.41	444.8	28	15.89	280.4	208.4	0	186.9	166.9	0.1	0	-15.48	20.2	19.6	20.6
281	20211029BS02	1	UU试验	23.32	4.83	48	0.206	-3	21	723.7	0	21.9	24.84	415.7	36	0	0	1	1	1	31.05	17.41	442.7	27	16.4	279.85	207.85	0	186.6	165.6	0.1	0	-15.53	20.2	19.6	20.6
282	20211029BS02	1	UU试验	23.4	4.84	49	0.206	-3	21	722.8	0	21.9	24.94	415.2	36	0	0	1	1	1	31.18	17.41	443.2	28	15.83	281.1	207.6	0	187.4	166.4	0.11	0	-15.59	20.2	19.6	20.6
283	20211029BS02	1	UU试验	23.48	4.85	48	0.206	-3	20	722.8	0	21.9	25	415.2	36	0	0	1	1	1	31.25	17.49	443.2	28	15.83	279.6	207.6	0	186.4	166.4	0.1	0	-15.63	20.2	19.6	20.6
