# Supplementary material for: Effect of freeze‒thaw cycles on root–Soil composite mechanical properties and slope stability
Source: PLoS One. 2024 Apr 25;19(4):e0302409. doi: 10.1371/journal.pone.0302409 (PMC11045164; doi:10.1371/journal.pone.0302409)
Supplement: S1 File — (ZIP) [file pone.0302409.s001.zip › Original data/original data/三轴/50kpa/50kpa excel表格/(D6G0,50kpa)20211017BS01_uu_1.xlsx]

## Sheet: _20211017BS01_uu_1
ID	GCID	SpecimenID	TstMode	TimeMin	Squareroot	WeiYa	wytb	FanYa1	KongYa	CR	fytb	TiBian	ZhouXWeiYi	Q1dQ3	TargetWY	TargetFY1	TargetZYLC	TargetStrainSpd	TargetSYWD	TargetZTWD	E1	TuArea	Q11	Q31	Q11cQ31	HalfQ1pQ3	HalfQ1dQ3	Saturation	HalfQ11pQ31	Q1	K0	Ev	Er	sywd	ttwd	ztwd
1	20211017BS01	1	UU试验	0	0	48	0	2	0	0	0	18.2	0	2.4	34	0	0	1	1	1	0	12	0	0	0	0	0	0	0	0	0	0	0	23.3	21.7	23.4
2	20211017BS01	1	UU试验	0.05	0.22	49	0	-2	17	4.3	0	18.2	0.01	3.6	34	0	0	1	1	1	0.01	12	35.6	32	1.11	75.3	1.8	0	50.2	33.2	0.93	0	-0.01	23.3	21.7	23.5
3	20211017BS01	1	UU试验	0.08	0.29	48	0	-2	17	4.3	0	18.2	0.01	3.6	34	0	0	1	1	1	0.01	12	34.6	31	1.12	73.8	1.8	0	49.2	32.2	0.93	0	-0.01	23.3	21.7	23.4
4	20211017BS01	1	UU试验	0.13	0.37	48	0	-2	17	12	0	18.2	0.07	10	34	0	0	1	1	1	0.09	12	41	31	1.32	77	5	0	51.3	34.3	0.83	0	-0.05	23.3	21.7	23.5
5	20211017BS01	1	UU试验	0.23	0.48	48	0	-2	18	16.3	0	20.1	0.14	13.6	34	0	0	1	1	1	0.17	12	43.6	30	1.45	78.8	6.8	0	52.5	34.5	0.78	0	-0.09	23.3	21.7	23.5
6	20211017BS01	1	UU试验	0.28	0.53	48	0	-2	18	20.5	0	20.1	0.22	17.1	34	0	0	1	1	1	0.28	12.06	47.1	30	1.57	80.55	8.55	0	53.7	35.7	0.74	0	-0.14	23.3	21.7	23.4
7	20211017BS01	1	UU试验	0.28	0.53	48	0	-2	18	20.5	0	20.1	0.22	17.1	34	0	0	1	1	1	0.28	12.06	47.1	30	1.57	80.55	8.55	0	53.7	35.7	0.74	0	-0.14	23.3	21.7	23.4
8	20211017BS01	1	UU试验	0.38	0.62	48	0	-2	18	35.9	0	20.1	0.33	29.8	34	0	0	1	1	1	0.41	12.06	59.8	30	1.99	86.9	14.9	0	57.9	39.9	0.62	0	-0.21	23.3	21.7	23.4
9	20211017BS01	1	UU试验	0.48	0.7	49	0	-2	19	51.3	0	20.1	0.44	42.5	34	0	0	1	1	1	0.55	12.06	72.5	30	2.42	94.75	21.25	0	63.2	44.2	0.54	0	-0.28	23.3	21.7	23.4
10	20211017BS01	1	UU试验	0.58	0.76	48	0	-2	19	57.3	0	20.1	0.56	47.5	34	0	0	1	1	1	0.7	12.06	76.5	29	2.64	95.75	23.75	0	63.8	44.8	0.5	0	-0.35	23.3	21.7	23.4
11	20211017BS01	1	UU试验	0.68	0.83	48	0	-2	20	54.7	0	21.9	0.66	45.4	34	0	0	1	1	1	0.83	12.12	73.4	28	2.62	94.7	22.7	0	63.1	43.1	0.51	0	-0.42	23.3	21.7	23.4
12	20211017BS01	1	UU试验	0.78	0.89	48	0	-2	20	65	0	21.9	0.76	53.6	34	0	0	1	1	1	0.95	12.12	81.6	28	2.91	98.8	26.8	0	65.9	45.9	0.47	0	-0.48	23.3	21.7	23.4
13	20211017BS01	1	UU试验	0.88	0.94	48	0	-2	21	90.7	0	21.9	0.88	74.8	34	0	0	1	1	1	1.1	12.12	101.8	27	3.77	109.4	37.4	0	72.9	51.9	0.39	0	-0.55	23.3	21.7	23.4
14	20211017BS01	1	UU试验	0.98	0.99	48	0	-2	21	111.2	0	23.7	0.99	91.7	34	0	0	1	1	1	1.24	12.12	118.7	27	4.4	117.85	45.85	0	78.6	57.6	0.34	0	-0.62	23.3	21.7	23.4
15	20211017BS01	1	UU试验	1.08	1.04	48	0	-2	22	132.6	0	23.7	1.11	109.4	34	0	0	1	1	1	1.39	12.19	135.4	26	5.21	126.7	54.7	0	84.5	62.5	0.3	0	-0.69	23.3	21.7	23.4
16	20211017BS01	1	UU试验	1.18	1.09	48	0	-2	23	154.8	0	25.5	1.23	127	34	0	0	1	1	1	1.54	12.19	152	25	6.08	135.5	63.5	0	90.3	67.3	0.27	0	-0.77	23.3	21.7	23.4
17	20211017BS01	1	UU试验	1.28	1.13	48	0	-2	24	168.5	0	25.5	1.35	138.2	34	0	0	1	1	1	1.69	12.19	162.2	24	6.76	141.1	69.1	0	94.1	70.1	0.26	0	-0.85	23.3	21.7	23.4
18	20211017BS01	1	UU试验	1.38	1.18	48	0	-2	25	182.2	0	27.4	1.47	149.5	34	0	0	1	1	1	1.84	12.25	172.5	23	7.5	146.75	74.75	0	97.8	72.8	0.24	0	-0.92	23.3	21.7	23.4
19	20211017BS01	1	UU试验	1.48	1.22	48	0	-2	25	195	0	27.4	1.58	159.2	34	0	0	1	1	1	1.98	12.25	182.2	23	7.92	151.6	79.6	0	101.1	76.1	0.23	0	-0.99	23.3	21.7	23.4
20	20211017BS01	1	UU试验	1.58	1.26	49	0	-2	26	208.7	0	27.4	1.71	170.4	34	0	0	1	1	1	2.14	12.25	193.4	23	8.41	158.7	85.2	0	105.8	79.8	0.22	0	-1.07	23.3	21.7	23.4
21	20211017BS01	1	UU试验	1.68	1.3	48	0	-2	27	222.4	0	27.4	1.82	181.6	34	0	0	1	1	1	2.28	12.31	202.6	21	9.65	162.8	90.8	0	108.5	81.5	0.21	0	-1.14	23.2	21.7	23.4
22	20211017BS01	1	UU试验	1.78	1.34	48	0	-2	27	234.4	0	29.2	1.94	190.4	34	0	0	1	1	1	2.42	12.31	211.4	21	10.07	167.2	95.2	0	111.5	84.5	0.2	0	-1.21	23.3	21.7	23.4
23	20211017BS01	1	UU试验	1.88	1.37	48	0	-2	28	247.2	0	29.2	2.06	200.8	34	0	0	1	1	1	2.58	12.31	220.8	20	11.04	172.4	100.4	0	114.9	86.9	0.19	0	-1.29	23.2	21.7	23.4
24	20211017BS01	1	UU试验	1.98	1.41	48	0	-2	28	259.2	0	29.2	2.18	210.6	34	0	0	1	1	1	2.73	12.31	230.6	20	11.53	177.3	105.3	0	118.2	90.2	0.19	0	-1.37	23.2	21.7	23.4
25	20211017BS01	1	UU试验	2.08	1.44	48	0	-2	28	270.3	0	31	2.29	219.6	34	0	0	1	1	1	2.86	12.37	239.6	20	11.98	181.8	109.8	0	121.2	93.2	0.18	0	-1.43	23.3	21.7	23.4
26	20211017BS01	1	UU试验	2.18	1.48	48	0	-2	29	281.4	0	31	2.41	227.5	34	0	0	1	1	1	3.01	12.37	246.5	19	12.97	185.75	113.75	0	123.8	94.8	0.17	0	-1.51	23.2	21.7	23.4
27	20211017BS01	1	UU试验	2.28	1.51	48	0	-2	30	292.6	0	31	2.52	236.5	34	0	0	1	1	1	3.15	12.37	254.5	18	14.14	190.25	118.25	0	126.8	96.8	0.17	0	-1.58	23.2	21.7	23.4
28	20211017BS01	1	UU试验	2.38	1.54	48	0	-2	30	303.7	0	31	2.64	245.5	34	0	0	1	1	1	3.3	12.43	263.5	18	14.64	194.75	122.75	0	129.8	99.8	0.16	0	-1.65	23.2	21.7	23.3
29	20211017BS01	1	UU试验	2.48	1.58	48	0	-2	30	314.8	0	32.8	2.75	253.3	34	0	0	1	1	1	3.44	12.43	271.3	18	15.07	198.65	126.65	0	132.4	102.4	0.16	0	-1.72	23.2	21.7	23.3
30	20211017BS01	1	UU试验	2.58	1.61	48	0	-2	30	325.1	0	32.8	2.87	261.5	34	0	0	1	1	1	3.59	12.43	279.5	18	15.53	202.75	130.75	0	135.2	105.2	0.16	0	-1.8	23.2	21.7	23.3
31	20211017BS01	1	UU试验	2.68	1.64	48	0	-2	31	335.3	0	32.8	2.99	269.8	34	0	0	1	1	1	3.74	12.5	286.8	17	16.87	206.9	134.9	0	137.9	106.9	0.15	0	-1.87	23.2	21.7	23.3
32	20211017BS01	1	UU试验	2.78	1.67	48	0	-2	31	344.7	0	32.8	3.1	275.8	34	0	0	1	1	1	3.88	12.5	292.8	17	17.22	209.9	137.9	0	139.9	108.9	0.15	0	-1.94	23.2	21.7	23.3
33	20211017BS01	1	UU试验	2.88	1.7	48	0	-2	31	354.2	0	32.8	3.21	283.4	34	0	0	1	1	1	4.01	12.5	300.4	17	17.67	213.7	141.7	0	142.5	111.5	0.14	0	-2.01	23.2	21.7	23.3
34	20211017BS01	1	UU试验	2.98	1.73	48	0	-2	31	362.7	0	32.8	3.33	290.2	34	0	0	1	1	1	4.16	12.5	307.2	17	18.07	217.1	145.1	0	144.7	113.7	0.14	0	-2.08	23.2	21.7	23.3
35	20211017BS01	1	UU试验	3.08	1.76	48	0	-2	32	370.4	0	32.8	3.44	296.3	34	0	0	1	1	1	4.3	12.56	312.3	16	19.52	220.15	148.15	0	146.8	114.8	0.14	0	-2.15	23.2	21.7	23.3
36	20211017BS01	1	UU试验	3.18	1.78	48	0	-2	32	379	0	34.7	3.55	301.8	34	0	0	1	1	1	4.44	12.56	317.8	16	19.86	222.9	150.9	0	148.6	116.6	0.14	0	-2.22	23.2	21.7	23.3
37	20211017BS01	1	UU试验	3.28	1.81	48	0	-2	32	386.7	0	34.7	3.67	307.9	34	0	0	1	1	1	4.59	12.56	323.9	16	20.24	225.95	153.95	0	150.6	118.6	0.13	0	-2.3	23.2	21.7	23.3
38	20211017BS01	1	UU试验	3.38	1.84	48	0	-2	32	393.5	0	34.7	3.78	313.3	34	0	0	1	1	1	4.72	12.62	329.3	16	20.58	228.65	156.65	0	152.4	120.4	0.13	0	-2.36	23.2	21.7	23.3
39	20211017BS01	1	UU试验	3.48	1.87	48	0	-2	32	399.5	0	34.7	3.89	316.6	34	0	0	1	1	1	4.86	12.62	332.6	16	20.79	230.3	158.3	0	153.5	121.5	0.13	0	-2.43	23.2	21.7	23.3
40	20211017BS01	1	UU试验	3.58	1.89	48	0	-2	32	404.6	0	34.7	4	320.6	34	0	0	1	1	1	5	12.62	336.6	16	21.04	232.3	160.3	0	154.9	122.9	0.13	0	-2.5	23.2	21.7	23.3
41	20211017BS01	1	UU试验	3.68	1.92	48	0	-2	32	410.6	0	34.7	4.11	325.4	34	0	0	1	1	1	5.14	12.62	341.4	16	21.34	234.7	162.7	0	156.5	124.5	0.13	0	-2.57	23.2	21.7	23.3
42	20211017BS01	1	UU试验	3.78	1.95	48	0	-2	33	417.5	0	34.7	4.22	330.8	34	0	0	1	1	1	5.28	12.69	345.8	15	23.05	237.4	165.4	0	158.3	125.3	0.13	0	-2.64	23.2	21.7	23.3
43	20211017BS01	1	UU试验	3.88	1.97	48	0	-2	33	421.7	0	34.7	4.33	332.3	34	0	0	1	1	1	5.41	12.69	347.3	15	23.15	238.15	166.15	0	158.8	125.8	0.13	0	-2.71	23.2	21.7	23.3
44	20211017BS01	1	UU试验	3.98	2	48	0	-2	33	427.7	0	34.7	4.43	337	34	0	0	1	1	1	5.54	12.69	352	15	23.47	240.5	168.5	0	160.3	127.3	0.12	0	-2.77	23.2	21.7	23.3
45	20211017BS01	1	UU试验	4.08	2.02	48	0	-2	33	432	0	34.7	4.55	340.4	34	0	0	1	1	1	5.69	12.75	355.4	15	23.69	242.2	170.2	0	161.5	128.5	0.12	0	-2.85	23.2	21.7	23.3
46	20211017BS01	1	UU试验	4.18	2.05	48	0	-2	33	436.3	0	34.7	4.65	342.2	34	0	0	1	1	1	5.81	12.75	357.2	15	23.81	243.1	171.1	0	162.1	129.1	0.12	0	-2.91	23.2	21.7	23.3
47	20211017BS01	1	UU试验	4.28	2.07	48	0	-2	33	440.6	0	34.7	4.76	345.6	34	0	0	1	1	1	5.95	12.75	360.6	15	24.04	244.8	172.8	0	163.2	130.2	0.12	0	-2.98	23.2	21.7	23.3
48	20211017BS01	1	UU试验	4.38	2.09	48	0	-2	33	443.1	0	34.7	4.88	347.5	34	0	0	1	1	1	6.1	12.75	362.5	15	24.17	245.75	173.75	0	163.8	130.8	0.12	0	-3.05	23.1	21.7	23.3
49	20211017BS01	1	UU试验	4.48	2.12	48	0	-2	33	446.5	0	34.7	4.99	350.2	34	0	0	1	1	1	6.24	12.81	365.2	15	24.35	247.1	175.1	0	164.7	131.7	0.12	0	-3.12	23.1	21.7	23.3
50	20211017BS01	1	UU试验	4.58	2.14	48	0	-2	33	450	0	34.7	5.1	351.3	34	0	0	1	1	1	6.38	12.81	366.3	15	24.42	247.65	175.65	0	165.1	132.1	0.12	0	-3.19	23.1	21.7	23.3
51	20211017BS01	1	UU试验	4.68	2.16	48	0	-2	33	454.2	0	34.7	5.21	354.6	34	0	0	1	1	1	6.51	12.81	369.6	15	24.64	249.3	177.3	0	166.2	133.2	0.12	0	-3.26	23.1	21.7	23.3
52	20211017BS01	1	UU试验	4.78	2.19	48	0	-2	33	457.7	0	34.7	5.33	357.3	34	0	0	1	1	1	6.66	12.88	372.3	15	24.82	250.65	178.65	0	167.1	134.1	0.12	0	-3.33	23.1	21.7	23.3
53	20211017BS01	1	UU试验	4.88	2.21	48	0	-2	33	461.9	0	34.7	5.44	358.6	34	0	0	1	1	1	6.8	12.88	373.6	15	24.91	251.3	179.3	0	167.5	134.5	0.12	0	-3.4	23.1	21.7	23.2
54	20211017BS01	1	UU试验	4.98	2.23	48	0	-2	33	466.2	0	34.7	5.56	362	34	0	0	1	1	1	6.95	12.88	377	15	25.13	253	181	0	168.7	135.7	0.12	0	-3.48	23.1	21.7	23.2
55	20211017BS01	1	UU试验	5.08	2.25	48	0	-2	33	468.8	0	34.7	5.67	364	34	0	0	1	1	1	7.09	12.94	379	15	25.27	254	182	0	169.3	136.3	0.12	0	-3.55	23.1	21.7	23.2
56	20211017BS01	1	UU试验	5.18	2.28	48	0	-2	33	470.5	0	34.7	5.78	363.6	34	0	0	1	1	1	7.23	12.94	378.6	15	25.24	253.8	181.8	0	169.2	136.2	0.12	0	-3.62	23.1	21.7	23.2
57	20211017BS01	1	UU试验	5.28	2.3	48	0	-2	33	473.9	0	34.7	5.89	366.2	34	0	0	1	1	1	7.36	12.94	381.2	15	25.41	255.1	183.1	0	170.1	137.1	0.12	0	-3.68	23.1	21.7	23.2
58	20211017BS01	1	UU试验	5.38	2.32	48	0	-2	33	476.5	0	34.7	6	368.2	34	0	0	1	1	1	7.5	13	383.2	15	25.55	256.1	184.1	0	170.7	137.7	0.12	0	-3.75	23.1	21.8	23.3
59	20211017BS01	1	UU试验	5.48	2.34	48	0	-2	33	478.2	0	34.7	6.11	367.8	34	0	0	1	1	1	7.64	13	382.8	15	25.52	255.9	183.9	0	170.6	137.6	0.12	0	-3.82	23.1	21.7	23.2
60	20211017BS01	1	UU试验	5.58	2.36	48	0	-2	33	479	0	34.7	6.23	368.5	34	0	0	1	1	1	7.79	13	383.5	15	25.57	256.25	184.25	0	170.8	137.8	0.12	0	-3.9	23.1	21.7	23.2
61	20211017BS01	1	UU试验	5.68	2.38	48	0	-2	33	481.6	0	34.7	6.34	370.5	34	0	0	1	1	1	7.93	13	385.5	15	25.7	257.25	185.25	0	171.5	138.5	0.11	0	-3.97	23.1	21.7	23.2
62	20211017BS01	1	UU试验	5.78	2.4	48	0	-2	33	484.2	0	34.7	6.45	372.5	34	0	0	1	1	1	8.06	13.07	387.5	15	25.83	258.25	186.25	0	172.2	139.2	0.11	0	-4.03	23.1	21.7	23.2
63	20211017BS01	1	UU试验	5.88	2.43	48	0	-2	33	486.7	0	34.7	6.57	372.4	34	0	0	1	1	1	8.21	13.07	387.4	15	25.83	258.2	186.2	0	172.1	139.1	0.11	0	-4.11	23.1	21.7	23.2
64	20211017BS01	1	UU试验	5.98	2.45	48	0	-2	33	488.5	0	34.7	6.68	373.8	34	0	0	1	1	1	8.35	13.07	388.8	15	25.92	258.9	186.9	0	172.6	139.6	0.11	0	-4.18	23.1	21.7	23.2
65	20211017BS01	1	UU试验	6.08	2.47	48	0	-2	33	489.3	0	34.7	6.8	374.4	34	0	0	1	1	1	8.5	13.13	389.4	15	25.96	259.2	187.2	0	172.8	139.8	0.11	0	-4.25	23.1	21.7	23.2
66	20211017BS01	1	UU试验	6.18	2.49	48	0	-2	33	491	0	34.7	6.91	374	34	0	0	1	1	1	8.64	13.13	389	15	25.93	259	187	0	172.7	139.7	0.11	0	-4.32	23.1	21.7	23.2
67	20211017BS01	1	UU试验	6.28	2.51	48	0	-2	33	492.7	0	34.7	7.02	375.2	34	0	0	1	1	1	8.78	13.13	390.2	15	26.01	259.6	187.6	0	173.1	140.1	0.11	0	-4.39	23.1	21.8	23.2
68	20211017BS01	1	UU试验	6.38	2.53	48	0	-2	32	495.3	0	34.7	7.13	377.2	34	0	0	1	1	1	8.91	13.2	393.2	16	24.58	260.6	188.6	0	173.7	141.7	0.11	0	-4.46	23.1	21.8	23.2
69	20211017BS01	1	UU试验	6.48	2.55	49	0	-2	33	497.9	0	34.7	7.24	377.2	34	0	0	1	1	1	9.05	13.2	393.2	16	24.58	262.1	188.6	0	174.7	141.7	0.11	0	-4.53	23.1	21.8	23.2
70	20211017BS01	1	UU试验	6.58	2.57	48	0	-2	32	498.7	0	34.7	7.36	377.8	34	0	0	1	1	1	9.2	13.2	393.8	16	24.61	260.9	188.9	0	173.9	141.9	0.11	0	-4.6	23.1	21.7	23.2
71	20211017BS01	1	UU试验	6.68	2.59	48	0	-2	32	499.6	0	34.7	7.47	378.5	34	0	0	1	1	1	9.34	13.26	394.5	16	24.66	261.25	189.25	0	174.2	142.2	0.11	0	-4.67	23.1	21.8	23.2
72	20211017BS01	1	UU试验	6.78	2.6	48	0	-2	32	500.4	0	32.8	7.58	377.4	34	0	0	1	1	1	9.48	13.26	393.4	16	24.59	260.7	188.7	0	173.8	141.8	0.11	0	-4.74	23.1	21.7	23.2
73	20211017BS01	1	UU试验	6.88	2.62	48	0	-2	32	502.1	0	34.7	7.69	378.7	34	0	0	1	1	1	9.61	13.26	394.7	16	24.67	261.35	189.35	0	174.2	142.2	0.11	0	-4.81	23.1	21.7	23.2
74	20211017BS01	1	UU试验	6.98	2.64	48	0	-2	32	503	0	32.8	7.8	379.3	34	0	0	1	1	1	9.75	13.32	395.3	16	24.71	261.65	189.65	0	174.4	142.4	0.11	0	-4.88	23.1	21.7	23.2
75	20211017BS01	1	UU试验	7.08	2.66	48	0	-2	32	503.9	0	32.8	7.92	378.3	34	0	0	1	1	1	9.9	13.32	394.3	16	24.64	261.15	189.15	0	174.1	142.1	0.11	0	-4.95	23.1	21.7	23.2
76	20211017BS01	1	UU试验	7.18	2.68	48	0	-2	32	505.6	0	32.8	8.02	379.6	34	0	0	1	1	1	10.03	13.32	395.6	16	24.73	261.8	189.8	0	174.5	142.5	0.11	0	-5.02	23.1	21.7	23.2
77	20211017BS01	1	UU试验	7.28	2.7	48	0	-2	32	508.1	0	32.8	8.13	381.5	34	0	0	1	1	1	10.16	13.39	397.5	16	24.84	262.75	190.75	0	175.2	143.2	0.11	0	-5.08	23.1	21.7	23.2
78	20211017BS01	1	UU试验	7.38	2.72	48	0	-2	31	509	0	32.8	8.24	380.1	34	0	0	1	1	1	10.3	13.39	397.1	17	23.36	262.05	190.05	0	174.7	143.7	0.11	0	-5.15	23.1	21.8	23.2
79	20211017BS01	1	UU试验	7.48	2.74	48	0	-2	31	509	0	32.8	8.36	380.1	34	0	0	1	1	1	10.45	13.39	397.1	17	23.36	262.05	190.05	0	174.7	143.7	0.11	0	-5.22	23	21.7	23.2
80	20211017BS01	1	UU试验	7.58	2.75	48	0	-2	31	509.8	0	32.8	8.46	380.7	34	0	0	1	1	1	10.57	13.39	397.7	17	23.39	262.35	190.35	0	174.9	143.9	0.11	0	-5.29	23	21.7	23.2
81	20211017BS01	1	UU试验	7.68	2.77	48	0	-2	31	511.6	0	32.8	8.57	382.1	34	0	0	1	1	1	10.71	13.45	399.1	17	23.48	263.05	191.05	0	175.4	144.4	0.11	0	-5.36	23	21.7	23.2
82	20211017BS01	1	UU试验	7.78	2.79	48	0	-2	31	514.1	0	32.8	8.67	382.2	34	0	0	1	1	1	10.84	13.45	399.2	17	23.48	263.1	191.1	0	175.4	144.4	0.11	0	-5.42	23	21.7	23.2
83	20211017BS01	1	UU试验	7.88	2.81	48	0	-2	31	515.8	0	32.8	8.78	383.5	34	0	0	1	1	1	10.98	13.45	400.5	17	23.56	263.75	191.75	0	175.8	144.8	0.11	0	-5.49	23	21.7	23.2
84	20211017BS01	1	UU试验	7.98	2.83	48	0	-2	31	517.5	0	32.8	8.89	384.8	34	0	0	1	1	1	11.11	13.52	401.8	17	23.64	264.4	192.4	0	176.3	145.3	0.11	0	-5.56	23	21.7	23.2
85	20211017BS01	1	UU试验	8.08	2.84	48	0	-2	31	517.5	0	32.8	9	382.8	34	0	0	1	1	1	11.25	13.52	399.8	17	23.52	263.4	191.4	0	175.6	144.6	0.11	0	-5.63	23	21.7	23.2
86	20211017BS01	1	UU试验	8.18	2.86	48	0	-2	31	518.4	0	32.8	9.1	383.4	34	0	0	1	1	1	11.38	13.52	400.4	17	23.55	263.7	191.7	0	175.8	144.8	0.11	0	-5.69	23	21.7	23.2
87	20211017BS01	1	UU试验	8.28	2.88	48	0	-2	31	518.4	0	32.8	9.21	383.4	34	0	0	1	1	1	11.51	13.58	400.4	17	23.55	263.7	191.7	0	175.8	144.8	0.11	0	-5.76	23	21.8	23.2
88	20211017BS01	1	UU试验	8.38	2.9	47	0	-2	30	519.3	0	31	9.31	382.4	34	0	0	1	1	1	11.64	13.58	399.4	17	23.49	261.7	191.2	0	174.5	144.5	0.11	0	-5.82	23	21.7	23.2
89	20211017BS01	1	UU试验	8.48	2.91	49	0	-2	31	521	0	32.8	9.41	383.7	34	0	0	1	1	1	11.76	13.58	401.7	18	22.32	265.35	191.85	0	176.9	145.9	0.11	0	-5.88	23	21.8	23.2
90	20211017BS01	1	UU试验	8.58	2.93	48	0	-2	30	520.1	0	31	9.52	383	34	0	0	1	1	1	11.9	13.65	401	18	22.28	263.5	191.5	0	175.7	145.7	0.11	0	-5.95	23	21.7	23.2
91	20211017BS01	1	UU试验	8.68	2.95	48	0	-2	30	520.1	0	31	9.62	381	34	0	0	1	1	1	12.03	13.65	399	18	22.17	262.5	190.5	0	175	145	0.11	0	-6.02	23	21.7	23.2
92	20211017BS01	1	UU试验	8.78	2.96	48	0	-2	30	521	0	31	9.72	381.7	34	0	0	1	1	1	12.15	13.65	399.7	18	22.21	262.85	190.85	0	175.2	145.2	0.11	0	-6.08	23	21.7	23.2
93	20211017BS01	1	UU试验	8.88	2.98	48	0	-2	30	521.8	0	31	9.83	382.3	34	0	0	1	1	1	12.29	13.65	400.3	18	22.24	263.15	191.15	0	175.4	145.4	0.11	0	-6.15	23	21.7	23.2
94	20211017BS01	1	UU试验	8.98	3	48	0	-2	30	521.8	0	31	9.93	382.3	34	0	0	1	1	1	12.41	13.72	400.3	18	22.24	263.15	191.15	0	175.4	145.4	0.11	0	-6.21	23	21.7	23.2
95	20211017BS01	1	UU试验	9.08	3.01	48	0	-2	30	523.5	0	31	10.03	381.6	34	0	0	1	1	1	12.54	13.72	399.6	18	22.2	262.8	190.8	0	175.2	145.2	0.11	0	-6.27	23	21.7	23.2
96	20211017BS01	1	UU试验	9.18	3.03	48	0	-2	30	524.4	0	31	10.14	382.2	34	0	0	1	1	1	12.68	13.72	400.2	18	22.23	263.1	191.1	0	175.4	145.4	0.11	0	-6.34	23	21.7	23.2
97	20211017BS01	1	UU试验	9.28	3.05	48	0	-2	30	524.4	0	31	10.25	382.2	34	0	0	1	1	1	12.81	13.78	400.2	18	22.23	263.1	191.1	0	175.4	145.4	0.11	0	-6.41	23	21.7	23.2
98	20211017BS01	1	UU试验	9.38	3.06	48	0	-2	30	523.5	0	31	10.35	379.9	34	0	0	1	1	1	12.94	13.78	397.9	18	22.11	261.95	189.95	0	174.6	144.6	0.11	0	-6.47	23	21.7	23.2
99	20211017BS01	1	UU试验	9.48	3.08	47	0	-2	29	524.4	0	31	10.46	380.6	34	0	0	1	1	1	13.08	13.78	398.6	18	22.14	260.8	190.3	0	173.9	144.9	0.11	0	-6.54	23	21.7	23.1
100	20211017BS01	1	UU试验	9.58	3.1	48	0	-2	30	524.4	0	31	10.56	380.6	34	0	0	1	1	1	13.2	13.85	398.6	18	22.14	262.3	190.3	0	174.9	144.9	0.11	0	-6.6	23	21.7	23.2
101	20211017BS01	1	UU试验	9.68	3.11	48	0	-2	29	525.2	0	31	10.67	379.2	34	0	0	1	1	1	13.34	13.85	398.2	19	20.96	261.6	189.6	0	174.4	145.4	0.11	0	-6.67	23	21.7	23.2
102	20211017BS01	1	UU试验	9.78	3.13	48	0	-2	29	527	0	31	10.78	380.5	34	0	0	1	1	1	13.48	13.85	399.5	19	21.03	262.25	190.25	0	174.8	145.8	0.11	0	-6.74	23	21.8	23.2
103	20211017BS01	1	UU试验	9.88	3.14	48	0	-2	29	527	0	31	10.88	380.5	34	0	0	1	1	1	13.6	13.91	399.5	19	21.03	262.25	190.25	0	174.8	145.8	0.11	0	-6.8	23	21.8	23.2
104	20211017BS01	1	UU试验	9.98	3.16	48	0	-2	29	525.2	0	31	10.99	377.6	34	0	0	1	1	1	13.74	13.91	396.6	19	20.87	260.8	188.8	0	173.9	144.9	0.11	0	-6.87	23	21.7	23.1
105	20211017BS01	1	UU试验	10.08	3.18	48	0	-2	29	526.1	0	31	11.1	378.2	34	0	0	1	1	1	13.88	13.91	397.2	19	20.91	261.1	189.1	0	174.1	145.1	0.11	0	-6.94	23	21.8	23.2
106	20211017BS01	1	UU试验	10.18	3.19	48	0	-2	29	526.1	0	31	11.2	378.2	34	0	0	1	1	1	14	13.98	397.2	19	20.91	261.1	189.1	0	174.1	145.1	0.11	0	-7	23	21.7	23.1
107	20211017BS01	1	UU试验	10.28	3.21	48	0	-2	29	526.1	0	31	11.31	376.3	34	0	0	1	1	1	14.14	13.98	395.3	19	20.81	260.15	188.15	0	173.4	144.4	0.11	0	-7.07	23	21.7	23.1
108	20211017BS01	1	UU试验	10.38	3.22	47	0	-2	29	525.2	0	29.2	11.42	375.7	34	0	0	1	1	1	14.28	13.98	393.7	18	21.87	258.35	187.85	0	172.2	143.2	0.11	0	-7.14	23	21.7	23.1
109	20211017BS01	1	UU试验	10.48	3.24	48	0	-2	29	524.4	0	29.2	11.53	375.1	34	0	0	1	1	1	14.41	14.05	394.1	19	20.74	259.55	187.55	0	173	144	0.11	0	-7.21	23	21.7	23.1
110	20211017BS01	1	UU试验	10.58	3.25	48	0	-2	28	527	0	29.2	11.63	375.1	34	0	0	1	1	1	14.54	14.05	395.1	20	19.76	259.55	187.55	0	173	145	0.11	0	-7.27	23	21.7	23.1
111	20211017BS01	1	UU试验	10.68	3.27	48	0	-2	29	527.8	0	29.2	11.73	375.7	34	0	0	1	1	1	14.66	14.05	394.7	19	20.77	259.85	187.85	0	173.2	144.2	0.11	0	-7.33	23	21.7	23.1
112	20211017BS01	1	UU试验	10.78	3.28	48	0	-2	29	528.7	0	29.2	11.84	376.3	34	0	0	1	1	1	14.8	14.11	395.3	19	20.81	260.15	188.15	0	173.4	144.4	0.11	0	-7.4	23	21.7	23.1
113	20211017BS01	1	UU试验	10.88	3.3	48	0	-2	29	527.8	0	29.2	11.95	374.1	34	0	0	1	1	1	14.94	14.11	393.1	19	20.69	259.05	187.05	0	172.7	143.7	0.11	0	-7.47	23	21.7	23.1
114	20211017BS01	1	UU试验	10.98	3.31	48	0	-2	29	527	0	29.2	12.06	373.5	34	0	0	1	1	1	15.08	14.11	392.5	19	20.66	258.75	186.75	0	172.5	143.5	0.11	0	-7.54	23	21.7	23.1
115	20211017BS01	1	UU试验	11.08	3.33	47	0	-2	28	527	0	29.2	12.17	373.5	34	0	0	1	1	1	15.21	14.18	392.5	19	20.66	257.25	186.75	0	171.5	143.5	0.11	0	-7.61	22.9	21.7	23.1
116	20211017BS01	1	UU试验	11.18	3.34	48	0	-2	28	527	0	29.2	12.28	371.7	34	0	0	1	1	1	15.35	14.18	391.7	20	19.59	257.85	185.85	0	171.9	143.9	0.11	0	-7.68	23	21.7	23.1
117	20211017BS01	1	UU试验	11.28	3.36	47	0	-2	28	527.8	0	29.2	12.39	372.2	34	0	0	1	1	1	15.49	14.18	391.2	19	20.59	256.6	186.1	0	171.1	143.1	0.11	0	-7.75	22.9	21.7	23.1
118	20211017BS01	1	UU试验	11.38	3.37	48	0	-2	28	527.8	0	29.2	12.5	372.2	34	0	0	1	1	1	15.63	14.25	392.2	20	19.61	258.1	186.1	0	172.1	144.1	0.11	0	-7.82	22.9	21.7	23
119	20211017BS01	1	UU试验	11.48	3.39	47	0	-2	28	527.8	0	29.2	12.61	370.4	34	0	0	1	1	1	15.76	14.25	389.4	19	20.49	255.7	185.2	0	170.5	142.5	0.11	0	-7.88	22.9	21.7	23
120	20211017BS01	1	UU试验	11.58	3.4	48	0	-2	28	527	0	29.2	12.71	369.8	34	0	0	1	1	1	15.89	14.25	389.8	20	19.49	256.9	184.9	0	171.3	143.3	0.11	0	-7.95	22.9	21.7	23
121	20211017BS01	1	UU试验	11.68	3.42	48	0	-2	28	527.8	0	29.2	12.82	370.4	34	0	0	1	1	1	16.02	14.31	390.4	20	19.52	257.2	185.2	0	171.5	143.5	0.11	0	-8.01	22.9	21.7	23
122	20211017BS01	1	UU试验	11.78	3.43	48	0	-2	28	528.7	0	29.2	12.93	369.5	34	0	0	1	1	1	16.16	14.31	389.5	20	19.48	256.75	184.75	0	171.2	143.2	0.11	0	-8.08	22.9	21.7	23.1
123	20211017BS01	1	UU试验	11.88	3.45	48	0	-2	28	529.5	0	29.2	13.03	370	34	0	0	1	1	1	16.29	14.31	390	20	19.5	257	185	0	171.3	143.3	0.11	0	-8.15	22.9	21.7	23.1
124	20211017BS01	1	UU试验	11.98	3.46	47	0	-2	28	527	0	29.2	13.14	368.3	34	0	0	1	1	1	16.43	14.38	387.3	19	20.38	254.65	184.15	0	169.8	141.8	0.11	0	-8.22	22.9	21.7	23.1
125	20211017BS01	1	UU试验	12.08	3.48	48	0	-2	28	527.8	0	29.2	13.24	367	34	0	0	1	1	1	16.55	14.38	387	20	19.35	255.5	183.5	0	170.3	142.3	0.12	0	-8.28	22.9	21.7	23.1
126	20211017BS01	1	UU试验	12.18	3.49	48	0	-2	28	527.8	0	29.2	13.35	367	34	0	0	1	1	1	16.69	14.38	387	20	19.35	255.5	183.5	0	170.3	142.3	0.12	0	-8.35	22.9	21.7	23.1
127	20211017BS01	1	UU试验	12.28	3.5	48	0	-2	28	529.5	0	29.2	13.45	368.2	34	0	0	1	1	1	16.81	14.45	388.2	20	19.41	256.1	184.1	0	170.7	142.7	0.12	0	-8.41	22.9	21.7	23.1
128	20211017BS01	1	UU试验	12.38	3.52	48	0	-2	28	530.4	0	29.2	13.56	367.1	34	0	0	1	1	1	16.95	14.45	387.1	20	19.36	255.55	183.55	0	170.4	142.4	0.12	0	-8.48	22.9	21.7	23.1
129	20211017BS01	1	UU试验	12.48	3.53	47	0	-2	27	530.4	0	29.2	13.67	367.1	34	0	0	1	1	1	17.09	14.45	387.1	20	19.36	254.05	183.55	0	169.4	142.4	0.11	0	-8.55	22.9	21.7	23.1
130	20211017BS01	1	UU试验	12.58	3.55	48	0	-2	28	531.2	0	29.2	13.78	367.6	34	0	0	1	1	1	17.23	14.51	387.6	20	19.38	255.8	183.8	0	170.5	142.5	0.12	0	-8.62	22.9	21.7	23.1
131	20211017BS01	1	UU试验	12.68	3.56	48	0	-2	28	532.1	0	29.2	13.88	366.7	34	0	0	1	1	1	17.35	14.51	386.7	20	19.34	255.35	183.35	0	170.2	142.2	0.12	0	-8.68	22.9	21.7	23.1
132	20211017BS01	1	UU试验	12.78	3.58	48	0	-2	28	532.1	0	29.2	13.98	366.7	34	0	0	1	1	1	17.48	14.51	386.7	20	19.34	255.35	183.35	0	170.2	142.2	0.12	0	-8.74	22.9	21.7	23.1
133	20211017BS01	1	UU试验	12.88	3.59	48	0	-2	27	532.9	0	29.2	14.08	367.3	34	0	0	1	1	1	17.6	14.58	388.3	21	18.49	255.65	183.65	0	170.4	143.4	0.12	0	-8.8	22.9	21.7	23.1
134	20211017BS01	1	UU试验	12.98	3.6	47	0	-2	27	532.1	0	29.2	14.19	365	34	0	0	1	1	1	17.74	14.58	385	20	19.25	253	182.5	0	168.7	141.7	0.11	0	-8.87	22.9	21.7	23
135	20211017BS01	1	UU试验	13.08	3.62	47	0	-2	27	532.9	0	29.2	14.29	365.5	34	0	0	1	1	1	17.86	14.58	385.5	20	19.27	253.25	182.75	0	168.8	141.8	0.11	0	-8.93	22.9	21.7	22.8
136	20211017BS01	1	UU试验	13.18	3.63	48	0	-2	27	532.9	0	29.2	14.39	365.5	34	0	0	1	1	1	17.99	14.65	386.5	21	18.4	254.75	182.75	0	169.8	142.8	0.12	0	-8.99	22.9	21.7	22.9
137	20211017BS01	1	UU试验	13.28	3.64	48	0	-2	27	534.7	0	29.2	14.48	365	34	0	0	1	1	1	18.1	14.65	386	21	18.38	254.5	182.5	0	169.7	142.7	0.12	0	-9.05	22.9	21.7	22.9
138	20211017BS01	1	UU试验	13.38	3.66	48	0	-2	27	533.8	0	29.2	14.58	364.4	34	0	0	1	1	1	18.23	14.65	385.4	21	18.35	254.2	182.2	0	169.5	142.5	0.12	0	-9.12	22.9	21.7	22.9
139	20211017BS01	1	UU试验	13.48	3.67	47	0	-2	27	532.9	0	27.4	14.68	363.8	34	0	0	1	1	1	18.35	14.72	383.8	20	19.19	252.4	181.9	0	168.3	141.3	0.11	0	-9.18	22.9	21.7	22.9
140	20211017BS01	1	UU试验	13.58	3.69	48	0	-2	27	532.9	0	27.4	14.79	362	34	0	0	1	1	1	18.49	14.72	383	21	18.24	253	181	0	168.7	141.7	0.12	0	-9.24	22.9	21.7	22.9
141	20211017BS01	1	UU试验	13.68	3.7	48	0	-2	27	533.8	0	27.4	14.89	362.6	34	0	0	1	1	1	18.61	14.72	383.6	21	18.27	253.3	181.3	0	168.9	141.9	0.12	0	-9.31	22.9	21.7	22.9
142	20211017BS01	1	UU试验	13.78	3.71	48	0	-2	27	534.7	0	27.4	14.99	363.2	34	0	0	1	1	1	18.74	14.79	384.2	21	18.3	253.6	181.6	0	169.1	142.1	0.12	0	-9.37	22.9	21.7	22.9
143	20211017BS01	1	UU试验	13.88	3.73	48	0	-2	27	535.5	0	27.4	15.1	362.1	34	0	0	1	1	1	18.88	14.79	383.1	21	18.24	253.05	181.05	0	168.7	141.7	0.12	0	-9.44	22.9	21.7	23
144	20211017BS01	1	UU试验	13.98	3.74	48	0	-2	27	535.5	0	27.4	15.2	362.1	34	0	0	1	1	1	19	14.79	383.1	21	18.24	253.05	181.05	0	168.7	141.7	0.12	0	-9.5	22.9	21.7	22.9
145	20211017BS01	1	UU试验	14.08	3.75	48	0	-2	27	534.7	0	27.4	15.3	361.5	34	0	0	1	1	1	19.13	14.85	382.5	21	18.21	252.75	180.75	0	168.5	141.5	0.12	0	-9.57	22.9	21.7	23
146	20211017BS01	1	UU试验	14.18	3.77	48	0	-2	27	533.8	0	27.4	15.41	359.5	34	0	0	1	1	1	19.26	14.85	380.5	21	18.12	251.75	179.75	0	167.8	140.8	0.12	0	-9.63	22.9	21.7	22.9
147	20211017BS01	1	UU试验	14.28	3.78	48	0	-2	27	533.8	0	27.4	15.51	359.5	34	0	0	1	1	1	19.39	14.85	380.5	21	18.12	251.75	179.75	0	167.8	140.8	0.12	0	-9.7	22.9	21.7	23
148	20211017BS01	1	UU试验	14.38	3.79	47	0	-2	27	532.9	0	27.4	15.62	358.9	34	0	0	1	1	1	19.53	14.92	378.9	20	18.95	249.95	179.45	0	166.6	139.6	0.12	0	-9.77	22.9	21.7	23
149	20211017BS01	1	UU试验	14.48	3.81	48	0	-2	27	532.9	0	27.4	15.73	357.2	34	0	0	1	1	1	19.66	14.92	378.2	21	18.01	250.6	178.6	0	167.1	140.1	0.12	0	-9.83	22.9	21.7	23
150	20211017BS01	1	UU试验	14.58	3.82	48	0	-2	27	532.9	0	27.4	15.83	357.2	34	0	0	1	1	1	19.79	14.99	378.2	21	18.01	250.6	178.6	0	167.1	140.1	0.12	0	-9.9	22.9	21.7	23
151	20211017BS01	1	UU试验	14.68	3.83	48	0	-2	27	532.1	0	27.4	15.94	355	34	0	0	1	1	1	19.93	14.99	376	21	17.9	249.5	177.5	0	166.3	139.3	0.12	0	-9.97	22.9	21.7	23
152	20211017BS01	1	UU试验	14.78	3.84	47	0	-2	27	531.2	0	27.4	16.04	354.4	34	0	0	1	1	1	20.05	14.99	374.4	20	18.72	247.7	177.2	0	165.1	138.1	0.12	0	-10.03	22.9	21.7	23
153	20211017BS01	1	UU试验	14.88	3.86	48	0	-2	27	532.1	0	27.4	16.15	355	34	0	0	1	1	1	20.19	15.06	376	21	17.9	249.5	177.5	0	166.3	139.3	0.12	0	-10.1	22.9	21.7	23
154	20211017BS01	1	UU试验	14.98	3.87	47	0	-2	27	531.2	0	27.4	16.25	352.7	34	0	0	1	1	1	20.31	15.06	372.7	20	18.63	246.85	176.35	0	164.6	137.6	0.12	0	-10.16	22.9	21.7	23
155	20211017BS01	1	UU试验	15.08	3.88	47	0	-2	26	532.1	0	27.4	16.35	353.3	34	0	0	1	1	1	20.44	15.06	374.3	21	17.82	247.15	176.65	0	164.8	138.8	0.12	0	-10.22	22.9	21.7	23
156	20211017BS01	1	UU试验	15.18	3.9	48	0	-2	27	532.9	0	27.4	16.46	353.9	34	0	0	1	1	1	20.58	15.13	374.9	21	17.85	248.95	176.95	0	166	139	0.12	0	-10.29	22.9	21.7	23
157	20211017BS01	1	UU试验	15.28	3.91	48	0	-2	27	533.8	0	27.4	16.57	352.8	34	0	0	1	1	1	20.71	15.13	373.8	21	17.8	248.4	176.4	0	165.6	138.6	0.12	0	-10.36	22.9	21.7	23
158	20211017BS01	1	UU试验	15.38	3.92	48	0	-2	27	534.7	0	27.4	16.67	353.4	34	0	0	1	1	1	20.84	15.13	374.4	21	17.83	248.7	176.7	0	165.8	138.8	0.12	0	-10.42	22.9	21.7	23
159	20211017BS01	1	UU试验	15.48	3.93	48	0	-2	27	532.9	0	27.4	16.78	352.2	34	0	0	1	1	1	20.98	15.2	373.2	21	17.77	248.1	176.1	0	165.4	138.4	0.12	0	-10.49	22.9	21.7	23
160	20211017BS01	1	UU试验	15.58	3.95	48	0	-2	27	534.7	0	27.4	16.88	351.8	34	0	0	1	1	1	21.1	15.2	372.8	21	17.75	247.9	175.9	0	165.3	138.3	0.12	0	-10.55	22.9	21.7	23
161	20211017BS01	1	UU试验	15.68	3.96	48	0	-2	26	533.8	0	27.4	17	351.2	34	0	0	1	1	1	21.25	15.27	373.2	22	16.96	247.6	175.6	0	165.1	139.1	0.12	0	-10.63	22.9	21.7	23
162	20211017BS01	1	UU试验	15.78	3.97	48	0	-2	26	534.7	0	27.4	17.1	350.2	34	0	0	1	1	1	21.38	15.27	372.2	22	16.92	247.1	175.1	0	164.7	138.7	0.12	0	-10.69	22.9	21.7	23
163	20211017BS01	1	UU试验	15.88	3.99	47	0	-2	26	532.9	0	27.4	17.21	349	34	0	0	1	1	1	21.51	15.27	370	21	17.62	245	174.5	0	163.3	137.3	0.12	0	-10.76	22.9	21.7	23
164	20211017BS01	1	UU试验	15.98	4	47	0	-2	26	532.1	0	27.4	17.32	348.5	34	0	0	1	1	1	21.65	15.34	369.5	21	17.6	244.75	174.25	0	163.2	137.2	0.12	0	-10.82	22.9	21.7	23
165	20211017BS01	1	UU试验	16.08	4.01	48	0	-2	26	532.9	0	27.4	17.43	347.4	34	0	0	1	1	1	21.79	15.34	369.4	22	16.79	245.7	173.7	0	163.8	137.8	0.12	0	-10.9	22.9	21.7	23
166	20211017BS01	1	UU试验	16.18	4.02	48	0	-2	26	533.8	0	27.4	17.53	348	34	0	0	1	1	1	21.91	15.34	370	22	16.82	246	174	0	164	138	0.12	0	-10.96	22.9	21.7	23
167	20211017BS01	1	UU试验	16.28	4.04	48	0	-2	26	532.9	0	27.4	17.64	347.4	34	0	0	1	1	1	22.05	15.41	369.4	22	16.79	245.7	173.7	0	163.8	137.8	0.12	0	-11.03	22.9	21.7	23
168	20211017BS01	1	UU试验	16.38	4.05	48	0	-2	26	532.9	0	27.4	17.74	345.8	34	0	0	1	1	1	22.18	15.41	367.8	22	16.72	244.9	172.9	0	163.3	137.3	0.12	0	-11.09	22.9	21.7	23
169	20211017BS01	1	UU试验	16.48	4.06	47	0	-2	26	532.9	0	27.4	17.85	345.8	34	0	0	1	1	1	22.31	15.48	366.8	21	17.47	243.4	172.9	0	162.3	136.3	0.12	0	-11.16	22.9	21.7	23
170	20211017BS01	1	UU试验	16.58	4.07	48	0	-2	26	532.1	0	27.4	17.96	343.7	34	0	0	1	1	1	22.45	15.48	365.7	22	16.62	243.85	171.85	0	162.6	136.6	0.12	0	-11.23	22.9	21.7	23
171	20211017BS01	1	UU试验	16.68	4.08	47	0	-2	26	532.1	0	27.4	18.06	343.7	34	0	0	1	1	1	22.58	15.48	364.7	21	17.37	242.35	171.85	0	161.6	135.6	0.12	0	-11.29	22.8	21.7	23
172	20211017BS01	1	UU试验	16.78	4.1	48	0	-2	26	533.8	0	27.4	18.17	344.8	34	0	0	1	1	1	22.71	15.54	366.8	22	16.67	244.4	172.4	0	162.9	136.9	0.12	0	-11.36	22.8	21.7	23
173	20211017BS01	1	UU试验	16.88	4.11	48	0	-2	26	532.9	0	27.4	18.28	342.9	34	0	0	1	1	1	22.85	15.54	364.9	22	16.59	243.45	171.45	0	162.3	136.3	0.12	0	-11.43	22.8	21.7	23
174	20211017BS01	1	UU试验	16.98	4.12	47	0	-2	26	531.2	0	27.4	18.38	341.8	34	0	0	1	1	1	22.98	15.61	362.8	21	17.28	241.4	170.9	0	160.9	134.9	0.12	0	-11.49	22.8	21.7	23
175	20211017BS01	1	UU试验	17.08	4.13	47	0	-2	26	532.9	0	27.4	18.49	341.4	34	0	0	1	1	1	23.11	15.61	362.4	21	17.26	241.2	170.7	0	160.8	134.8	0.12	0	-11.56	22.8	21.7	23
176	20211017BS01	1	UU试验	17.18	4.15	48	0	-2	26	534.7	0	27.4	18.59	342.5	34	0	0	1	1	1	23.24	15.61	364.5	22	16.57	243.25	171.25	0	162.2	136.2	0.12	0	-11.62	22.8	21.7	23
177	20211017BS01	1	UU试验	17.28	4.16	47	0	-2	26	532.9	0	27.4	18.7	341.4	34	0	0	1	1	1	23.38	15.69	362.4	21	17.26	241.2	170.7	0	160.8	134.8	0.12	0	-11.69	22.8	21.7	23
178	20211017BS01	1	UU试验	17.38	4.17	48	0	-2	26	535.5	0	27.4	18.8	341.3	34	0	0	1	1	1	23.5	15.69	363.3	22	16.51	242.65	170.65	0	161.8	135.8	0.12	0	-11.75	22.8	21.7	23
179	20211017BS01	1	UU试验	17.48	4.18	48	0	-2	26	534.7	0	27.4	18.9	340.8	34	0	0	1	1	1	23.62	15.69	362.8	22	16.49	242.4	170.4	0	161.6	135.6	0.12	0	-11.81	22.8	21.7	23
180	20211017BS01	1	UU试验	17.58	4.19	48	0	-2	26	534.7	0	27.4	19	340.8	34	0	0	1	1	1	23.75	15.76	362.8	22	16.49	242.4	170.4	0	161.6	135.6	0.12	0	-11.88	22.8	21.7	23
181	20211017BS01	1	UU试验	17.68	4.21	47	0	-2	26	533.8	0	27.4	19.1	338.7	34	0	0	1	1	1	23.88	15.76	359.7	21	17.13	239.85	169.35	0	159.9	133.9	0.12	0	-11.94	22.8	21.7	23
182	20211017BS01	1	UU试验	17.78	4.22	47	0	-2	26	532.9	0	27.4	19.21	338.1	34	0	0	1	1	1	24.01	15.83	359.1	21	17.1	239.55	169.05	0	159.7	133.7	0.12	0	-12.01	22.8	21.7	23
183	20211017BS01	1	UU试验	17.88	4.23	48	0	-2	26	533.8	0	27.4	19.31	337.2	34	0	0	1	1	1	24.14	15.83	359.2	22	16.33	240.6	168.6	0	160.4	134.4	0.12	0	-12.07	22.8	21.7	23
184	20211017BS01	1	UU试验	17.98	4.24	47	0	-2	26	529.5	0	27.4	19.41	334.5	34	0	0	1	1	1	24.26	15.83	355.5	21	16.93	237.75	167.25	0	158.5	132.5	0.12	0	-12.13	22.8	21.7	23
185	20211017BS01	1	UU试验	18.08	4.25	48	0	-2	26	529.5	0	27.4	19.51	334.5	34	0	0	1	1	1	24.39	15.9	356.5	22	16.2	239.25	167.25	0	159.5	133.5	0.13	0	-12.2	22.8	21.7	23
186	20211017BS01	1	UU试验	18.18	4.26	47	0	-2	26	528.7	0	27.4	19.6	332.5	34	0	0	1	1	1	24.5	15.9	353.5	21	16.83	236.75	166.25	0	157.8	131.8	0.12	0	-12.25	22.8	21.7	23
187	20211017BS01	1	UU试验	18.28	4.28	48	0	-2	26	529.5	0	27.4	19.71	333	34	0	0	1	1	1	24.64	15.9	355	22	16.14	238.5	166.5	0	159	133	0.13	0	-12.32	22.8	21.7	23
188	20211017BS01	1	UU试验	18.38	4.29	48	0	-2	26	531.2	0	27.4	19.81	334.1	34	0	0	1	1	1	24.76	15.97	356.1	22	16.19	239.05	167.05	0	159.4	133.4	0.13	0	-12.38	22.8	21.7	23
189	20211017BS01	1	UU试验	18.48	4.3	48	0	-2	26	532.1	0	27.4	19.91	333.2	34	0	0	1	1	1	24.89	15.97	355.2	22	16.15	238.6	166.6	0	159.1	133.1	0.13	0	-12.45	22.8	21.7	23
190	20211017BS01	1	UU试验	18.58	4.31	47	0	-2	26	530.4	0	27.4	20.01	332.1	34	0	0	1	1	1	25.01	16.04	353.1	21	16.81	236.55	166.05	0	157.7	131.7	0.12	0	-12.51	22.8	21.7	23
191	20211017BS01	1	UU试验	18.68	4.32	47	0	-2	25	531.2	0	27.4	20.11	331.2	34	0	0	1	1	1	25.14	16.04	353.2	22	16.05	236.1	165.6	0	157.4	132.4	0.12	0	-12.57	22.8	21.7	22.9
192	20211017BS01	1	UU试验	18.78	4.33	48	0	-2	26	531.2	0	27.4	20.22	331.2	34	0	0	1	1	1	25.28	16.04	353.2	22	16.05	237.6	165.6	0	158.4	132.4	0.13	0	-12.64	22.8	21.7	23
193	20211017BS01	1	UU试验	18.88	4.35	48	0	-2	26	532.1	0	27.4	20.32	331.7	34	0	0	1	1	1	25.4	16.11	353.7	22	16.08	237.85	165.85	0	158.6	132.6	0.13	0	-12.7	22.8	21.7	22.9
194	20211017BS01	1	UU试验	18.98	4.36	48	0	-2	26	531.2	0	27.4	20.43	329.7	34	0	0	1	1	1	25.54	16.11	351.7	22	15.99	236.85	164.85	0	157.9	131.9	0.13	0	-12.77	22.8	21.7	22.9
195	20211017BS01	1	UU试验	19.08	4.37	47	0	-2	25	529.5	0	27.4	20.53	328.7	34	0	0	1	1	1	25.66	16.11	350.7	22	15.94	234.85	164.35	0	156.6	131.6	0.13	0	-12.83	22.8	21.7	22.9
196	20211017BS01	1	UU试验	19.18	4.38	48	0	-2	26	529.5	0	27.4	20.64	328.7	34	0	0	1	1	1	25.8	16.18	350.7	22	15.94	236.35	164.35	0	157.6	131.6	0.13	0	-12.9	22.8	21.7	22.9
197	20211017BS01	1	UU试验	19.28	4.39	47	0	-2	25	529.5	0	27.4	20.74	327.3	34	0	0	1	1	1	25.93	16.18	349.3	22	15.88	234.15	163.65	0	156.1	131.1	0.13	0	-12.97	22.8	21.7	22.9
198	20211017BS01	1	UU试验	19.38	4.4	48	0	-2	26	529.5	0	27.4	20.85	327.3	34	0	0	1	1	1	26.06	16.25	349.3	22	15.88	235.65	163.65	0	157.1	131.1	0.13	0	-13.03	22.8	21.7	22.9
199	20211017BS01	1	UU试验	19.48	4.41	48	0	-2	26	529.5	0	27.4	20.95	325.8	34	0	0	1	1	1	26.19	16.25	347.8	22	15.81	234.9	162.9	0	156.6	130.6	0.13	0	-13.1	22.8	21.7	23
200	20211017BS01	1	UU试验	19.58	4.43	47	0	-2	25	527	0	27.4	21.06	324.3	34	0	0	1	1	1	26.33	16.32	346.3	22	15.74	232.65	162.15	0	155.1	130.1	0.13	0	-13.17	22.8	21.7	22.9
201	20211017BS01	1	UU试验	19.68	4.44	47	0	-2	26	527	0	27.4	21.17	322.9	34	0	0	1	1	1	26.46	16.32	343.9	21	16.38	231.95	161.45	0	154.6	128.6	0.13	0	-13.23	22.8	21.7	22.9
202	20211017BS01	1	UU试验	19.78	4.45	47	0	-2	25	527	0	27.4	21.27	322.9	34	0	0	1	1	1	26.59	16.32	344.9	22	15.68	231.95	161.45	0	154.6	129.6	0.13	0	-13.3	22.8	21.7	22.9
203	20211017BS01	1	UU试验	19.88	4.46	48	0	-2	26	529.5	0	27.4	21.37	324.4	34	0	0	1	1	1	26.71	16.39	346.4	22	15.75	234.2	162.2	0	156.1	130.1	0.13	0	-13.36	22.8	21.7	22.9
204	20211017BS01	1	UU试验	19.98	4.47	48	0	-2	26	529.5	0	27.4	21.48	323.1	34	0	0	1	1	1	26.85	16.39	345.1	22	15.69	233.55	161.55	0	155.7	129.7	0.13	0	-13.43	22.8	21.7	22.9
205	20211017BS01	1	UU试验	20.08	4.48	47	0	-2	26	527.8	0	27.4	21.58	322	34	0	0	1	1	1	26.98	16.47	343	21	16.33	231.5	161	0	154.3	128.3	0.13	0	-13.49	22.8	21.7	22.9
206	20211017BS01	1	UU试验	20.18	4.49	47	0	-2	25	528.7	0	27.4	21.69	321	34	0	0	1	1	1	27.11	16.47	343	22	15.59	231	160.5	0	154	129	0.13	0	-13.56	22.8	21.7	22.9
207	20211017BS01	1	UU试验	20.28	4.5	48	0	-2	26	530.4	0	27.4	21.8	322	34	0	0	1	1	1	27.25	16.47	344	22	15.64	233	161	0	155.3	129.3	0.13	0	-13.63	22.8	21.7	22.9
208	20211017BS01	1	UU试验	20.38	4.51	47	0	-2	25	527	0	27.4	21.91	320	34	0	0	1	1	1	27.39	16.54	342	22	15.55	230.5	160	0	153.7	128.7	0.13	0	-13.7	22.8	21.7	22.9
209	20211017BS01	1	UU试验	20.48	4.53	47	0	-2	25	527	0	25.5	22.02	318.6	34	0	0	1	1	1	27.53	16.54	340.6	22	15.48	229.8	159.3	0	153.2	128.2	0.13	0	-13.77	22.8	21.7	22.9
210	20211017BS01	1	UU试验	20.58	4.54	48	0	-2	25	527	0	25.5	22.13	318.6	34	0	0	1	1	1	27.66	16.61	341.6	23	14.85	231.3	159.3	0	154.2	129.2	0.13	0	-13.83	22.8	21.7	22.9
211	20211017BS01	1	UU试验	20.68	4.55	48	0	-2	25	528.7	0	25.5	22.23	318.3	34	0	0	1	1	1	27.79	16.61	341.3	23	14.84	231.15	159.15	0	154.1	129.1	0.13	0	-13.9	22.8	21.7	22.9
212	20211017BS01	1	UU试验	20.78	4.56	47	0	-2	25	527.8	0	25.5	22.34	317.8	34	0	0	1	1	1	27.93	16.68	339.8	22	15.45	229.4	158.9	0	152.9	127.9	0.13	0	-13.97	22.8	21.7	22.9
213	20211017BS01	1	UU试验	20.88	4.57	48	0	-2	25	532.1	0	25.5	22.45	319	34	0	0	1	1	1	28.06	16.68	342	23	14.87	231.5	159.5	0	154.3	129.3	0.13	0	-14.03	22.8	21.7	22.9
214	20211017BS01	1	UU试验	20.98	4.58	47	0	-2	25	531.2	0	25.5	22.56	318.5	34	0	0	1	1	1	28.2	16.68	340.5	22	15.48	229.75	159.25	0	153.2	128.2	0.13	0	-14.1	22.8	21.7	22.9
215	20211017BS01	1	UU试验	21.08	4.59	47	0	-2	24	532.1	0	25.5	22.67	319	34	0	0	1	1	1	28.34	16.76	342	23	14.87	230	159.5	0	153.3	129.3	0.13	0	-14.17	22.8	21.7	22.9
216	20211017BS01	1	UU试验	21.18	4.6	48	0	-1	25	532.9	0	25.5	22.77	318	34	0	0	1	1	1	28.46	16.76	341	23	14.83	231	159	0	154	129	0.13	0	-14.23	22.8	21.7	22.9
217	20211017BS01	1	UU试验	21.28	4.61	48	0	-2	24	533.8	0	25.5	22.87	318.5	34	0	0	1	1	1	28.59	16.83	342.5	24	14.27	231.25	159.25	0	154.2	130.2	0.13	0	-14.3	22.8	21.7	22.9
218	20211017BS01	1	UU试验	21.38	4.62	48	0	-2	24	534.7	0	25.5	22.98	317.7	34	0	0	1	1	1	28.73	16.83	341.7	24	14.24	230.85	158.85	0	153.9	129.9	0.13	0	-14.37	22.8	21.7	22.9
219	20211017BS01	1	UU试验	21.48	4.64	47	0	-2	24	532.1	0	25.5	23.09	316.2	34	0	0	1	1	1	28.86	16.9	339.2	23	14.75	228.6	158.1	0	152.4	128.4	0.13	0	-14.43	22.8	21.7	22.9
220	20211017BS01	1	UU试验	21.58	4.65	47	0	-2	24	532.9	0	25.5	23.2	315.3	34	0	0	1	1	1	29	16.9	338.3	23	14.71	228.15	157.65	0	152.1	128.1	0.13	0	-14.5	22.7	21.6	22.9
221	20211017BS01	1	UU试验	21.68	4.66	47	0	-2	24	535.5	0	25.5	23.3	316.9	34	0	0	1	1	1	29.13	16.9	339.9	23	14.78	228.95	158.45	0	152.6	128.6	0.13	0	-14.57	22.8	21.7	22.9
222	20211017BS01	1	UU试验	21.78	4.67	47	0	-2	24	536.4	0	23.7	23.41	317.4	34	0	0	1	1	1	29.26	16.97	340.4	23	14.8	229.2	158.7	0	152.8	128.8	0.13	0	-14.63	22.7	21.6	22.9
223	20211017BS01	1	UU试验	21.88	4.68	48	0	-2	24	537.2	0	25.5	23.52	316.6	34	0	0	1	1	1	29.4	16.97	340.6	24	14.19	230.3	158.3	0	153.5	129.5	0.13	0	-14.7	22.8	21.7	23
224	20211017BS01	1	UU试验	21.98	4.69	48	0	-2	23	538.9	0	25.5	23.62	317.6	34	0	0	1	1	1	29.53	17.05	342.6	25	13.7	230.8	158.8	0	153.9	130.9	0.13	0	-14.77	22.7	21.6	22.9
225	20211017BS01	1	UU试验	22.08	4.7	47	0	-2	23	538.1	0	23.7	23.72	315.6	34	0	0	1	1	1	29.65	17.05	339.6	24	14.15	228.3	157.8	0	152.2	129.2	0.13	0	-14.83	22.7	21.6	22.9
226	20211017BS01	1	UU试验	22.18	4.71	47	0	-2	23	540.6	0	23.7	23.82	317.1	34	0	0	1	1	1	29.78	17.12	341.1	24	14.21	229.05	158.55	0	152.7	129.7	0.13	0	-14.89	22.7	21.6	22.9
227	20211017BS01	1	UU试验	22.28	4.72	47	0	-2	23	544.1	0	23.7	23.93	317.8	34	0	0	1	1	1	29.91	17.12	341.8	24	14.24	229.4	158.9	0	152.9	129.9	0.13	0	-14.96	22.7	21.6	22.9
228	20211017BS01	1	UU试验	22.38	4.73	47	0	-2	23	544.9	0	23.7	24.04	318.3	34	0	0	1	1	1	30.05	17.12	342.3	24	14.26	229.65	159.15	0	153.1	130.1	0.13	0	-15.03	22.7	21.6	22.9
229	20211017BS01	1	UU试验	22.48	4.74	47	0	-2	22	543.2	0	23.7	24.14	317.3	34	0	0	1	1	1	30.18	17.19	342.3	25	13.69	229.15	158.65	0	152.8	130.8	0.13	0	-15.09	22.7	21.6	22.9
230	20211017BS01	1	UU试验	22.58	4.75	48	0	-2	23	543.2	0	23.7	24.24	316	34	0	0	1	1	1	30.3	17.19	341	25	13.64	230	158	0	153.3	130.3	0.13	0	-15.15	22.7	21.6	22.9
231	20211017BS01	1	UU试验	22.68	4.76	47	0	-2	22	543.2	0	23.7	24.34	316	34	0	0	1	1	1	30.43	17.27	341	25	13.64	228.5	158	0	152.3	130.3	0.13	0	-15.22	22.7	21.6	22.9
232	20211017BS01	1	UU试验	22.78	4.77	48	0	-2	23	544.9	0	23.7	24.44	315.5	34	0	0	1	1	1	30.55	17.27	340.5	25	13.62	229.75	157.75	0	153.2	130.2	0.13	0	-15.28	22.7	21.6	22.9
233	20211017BS01	1	UU试验	22.88	4.78	47	0	-2	22	544.1	0	23.7	24.54	315.1	34	0	0	1	1	1	30.68	17.34	340.1	25	13.6	228.05	157.55	0	152	130	0.13	0	-15.34	22.7	21.6	22.9
234	20211017BS01	1	UU试验	22.98	4.79	47	0	-2	22	544.9	0	23.7	24.64	314.2	34	0	0	1	1	1	30.8	17.34	339.2	25	13.57	227.6	157.1	0	151.7	129.7	0.13	0	-15.4	22.7	21.6	22.9
235	20211017BS01	1	UU试验	23.08	4.8	47	0	-2	22	545.8	0	23.7	24.74	314.8	34	0	0	1	1	1	30.93	17.34	339.8	25	13.59	227.9	157.4	0	151.9	129.9	0.13	0	-15.47	22.7	21.6	22.9
236	20211017BS01	1	UU试验	23.18	4.81	47	0	-2	22	547.5	0	23.7	24.83	315.7	34	0	0	1	1	1	31.04	17.41	340.7	25	13.63	228.35	157.85	0	152.2	130.2	0.13	0	-15.52	22.7	21.6	22.9
237	20211017BS01	1	UU试验	23.28	4.83	47	0	-2	22	547.5	0	23.7	24.94	314.5	34	0	0	1	1	1	31.18	17.41	339.5	25	13.58	227.75	157.25	0	151.8	129.8	0.13	0	-15.59	22.7	21.6	22.9
238	20211017BS01	1	UU试验	23.38	4.84	47	0	-2	22	545.8	0	23.7	25.05	313.5	34	0	0	1	1	1	31.31	17.49	338.5	25	13.54	227.25	156.75	0	151.5	129.5	0.13	0	-15.66	22.7	21.6	22.9
239	20211017BS01	1	UU试验	23.48	4.85	47	0	-2	22	549.2	0	23.7	25.15	314	34	0	0	1	1	1	31.44	17.49	339	25	13.56	227.5	157	0	151.7	129.7	0.13	0	-15.72	22.7	21.6	22.9
