# Supplementary material for: Effect of freeze‒thaw cycles on root–Soil composite mechanical properties and slope stability
Source: PLoS One. 2024 Apr 25;19(4):e0302409. doi: 10.1371/journal.pone.0302409 (PMC11045164; doi:10.1371/journal.pone.0302409)
Supplement: S1 File — (ZIP) [file pone.0302409.s001.zip › Original data/original data/三轴/50kpa/50kpa excel表格/(D6G3,50kpa)20211022BS04_uu_1.xlsx]

## Sheet: _20211022BS04_uu_1
ID	GCID	SpecimenID	TstMode	TimeMin	Squareroot	WeiYa	wytb	FanYa1	KongYa	CR	fytb	TiBian	ZhouXWeiYi	Q1dQ3	TargetWY	TargetFY1	TargetZYLC	TargetStrainSpd	TargetSYWD	TargetZTWD	E1	TuArea	Q11	Q31	Q11cQ31	HalfQ1pQ3	HalfQ1dQ3	Saturation	HalfQ11pQ31	Q1	K0	Ev	Er	sywd	ttwd	ztwd
1	20211022BS04	1	UU试验	0	0	47	0	3	0	0	0	1.8	0	3.4	38	0	0	1	1	1	0	12	0	0	0	0	0	0	0	0	0	0	0	28.7	26.4	28.5
2	20211022BS04	1	UU试验	0.07	0.26	47	0	-3	-1	4.1684	0	1.8	0	5.7	38	0	0	1	1	1	0	12	53.7	48	1.12	73.35	2.85	0	48.9	49.9	0.89	0	0	28.7	26.4	28.5
3	20211022BS04	1	UU试验	0.12	0.34	48	0	-3	-1	8.3981	0	1.8	0.03	11.4	38	0	0	1	1	1	0.04	12	60.4	49	1.23	77.7	5.7	0	51.8	52.8	0.81	0	-0.02	28.7	26.4	28.5
4	20211022BS04	1	UU试验	0.22	0.47	48	0	-3	-1	14.712	0	1.8	0.15	20	38	0	0	1	1	1	0.19	12	69	49	1.41	82	10	0	54.7	55.7	0.71	0	-0.1	28.7	26.4	28.5
5	20211022BS04	1	UU试验	0.47	0.68	48	0	-3	-1	28.811	0	1.8	0.45	39.2	38	0	0	1	1	1	0.56	12.06	88.2	49	1.8	91.6	19.6	0	61.1	62.1	0.55	0	-0.28	28.7	26.4	28.5
6	20211022BS04	1	UU试验	0.72	0.85	48	0	-3	-1	82.3259	0	1.8	0.75	111.4	38	0	0	1	1	1	0.94	12.12	160.4	49	3.27	127.7	55.7	0	85.1	86.1	0.3	0	-0.47	28.7	26.5	28.5
7	20211022BS04	1	UU试验	0.8	0.89	48	0	-3	-1	96.4862	0	1.8	0.83	129.9	38	0	0	1	1	1	1.04	12.12	178.9	49	3.65	136.95	64.95	0	91.3	92.3	0.27	0	-0.52	28.7	26.5	28.5
8	20211022BS04	1	UU试验	0.88	0.94	48	0	-3	-1	109.053	0	3.6	0.91	146.8	38	0	0	1	1	1	1.14	12.12	195.8	49	4	145.4	73.4	0	96.9	97.9	0.25	0	-0.57	28.7	26.5	28.5
9	20211022BS04	1	UU试验	0.97	0.98	48	0	-3	0	126.401	0	3.6	1.02	170.1	38	0	0	1	1	1	1.27	12.19	218.1	48	4.54	157.05	85.05	0	104.7	104.7	0.22	0	-0.64	28.7	26.5	28.5
10	20211022BS04	1	UU试验	1.05	1.02	48	0	-3	0	136.883	0	3.6	1.09	183.2	38	0	0	1	1	1	1.36	12.19	231.2	48	4.82	163.6	91.6	0	109.1	109.1	0.21	0	-0.68	28.7	26.5	28.5
11	20211022BS04	1	UU试验	1.13	1.06	48	0	-3	0	152.576	0	3.6	1.21	204.2	38	0	0	1	1	1	1.51	12.19	252.2	48	5.25	174.1	102.1	0	116.1	116.1	0.19	0	-0.76	28.7	26.5	28.5
12	20211022BS04	1	UU试验	1.22	1.1	48	0	-3	0	161.525	0	3.6	1.28	216.2	38	0	0	1	1	1	1.6	12.19	264.2	48	5.5	180.1	108.1	0	120.1	120.1	0.18	0	-0.8	28.7	26.5	28.5
13	20211022BS04	1	UU试验	1.3	1.14	48	0	-3	0	175.686	0	3.6	1.4	235.1	38	0	0	1	1	1	1.75	12.19	283.1	48	5.9	189.55	117.55	0	126.4	126.4	0.17	0	-0.88	28.7	26.5	28.5
14	20211022BS04	1	UU试验	1.38	1.18	48	0	-3	0	185.126	0	3.6	1.48	247.7	38	0	0	1	1	1	1.85	12.25	295.7	48	6.16	195.85	123.85	0	130.6	130.6	0.16	0	-0.93	28.7	26.5	28.6
15	20211022BS04	1	UU试验	1.47	1.21	49	0	-3	1	198.735	0	3.6	1.6	264.7	38	0	0	1	1	1	2	12.25	312.7	48	6.51	205.85	132.35	0	137.2	136.2	0.16	0	-1	28.7	26.5	28.6
16	20211022BS04	1	UU试验	1.55	1.24	49	0	-3	1	207.133	0	3.6	1.67	275.8	38	0	0	1	1	1	2.09	12.25	323.8	48	6.75	211.4	137.9	0	140.9	139.9	0.15	0	-1.05	28.7	26.5	28.5
17	20211022BS04	1	UU试验	1.63	1.28	49	0	-3	1	218.657	0	3.6	1.79	291.2	38	0	0	1	1	1	2.24	12.25	339.2	48	7.07	219.1	145.6	0	146.1	145.1	0.14	0	-1.12	28.7	26.5	28.5
18	20211022BS04	1	UU试验	1.72	1.31	49	0	-3	1	226.565	0	3.6	1.87	301.7	38	0	0	1	1	1	2.34	12.31	349.7	48	7.29	224.35	150.85	0	149.6	148.6	0.14	0	-1.17	28.7	26.6	28.5
19	20211022BS04	1	UU试验	1.8	1.34	49	0	-3	1	237.047	0	3.6	1.98	314.1	38	0	0	1	1	1	2.48	12.31	362.1	48	7.54	230.55	157.05	0	153.7	152.7	0.13	0	-1.24	28.7	26.5	28.5
20	20211022BS04	1	UU试验	1.88	1.37	49	0	-3	2	243.851	0	3.6	2.06	323.2	38	0	0	1	1	1	2.58	12.31	370.2	47	7.88	235.1	161.6	0	156.7	154.7	0.13	0	-1.29	28.7	26.6	28.5
21	20211022BS04	1	UU试验	1.97	1.4	49	0	-3	2	254.334	0	3.6	2.18	337	38	0	0	1	1	1	2.73	12.31	384	47	8.17	242	168.5	0	161.3	159.3	0.13	0	-1.37	28.7	26.6	28.5
22	20211022BS04	1	UU试验	2.05	1.43	49	0	-3	1	260.648	0	3.6	2.25	345.4	38	0	0	1	1	1	2.81	12.37	393.4	48	8.2	246.2	172.7	0	164.1	163.1	0.12	0	-1.41	28.7	26.5	28.5
23	20211022BS04	1	UU试验	2.13	1.46	49	0	-3	2	269.536	0	5.5	2.37	355.5	38	0	0	1	1	1	2.96	12.37	402.5	47	8.56	251.25	177.75	0	167.5	165.5	0.12	0	-1.48	28.7	26.6	28.5
24	20211022BS04	1	UU试验	2.22	1.49	49	0	-3	2	274.256	0	3.6	2.44	361.7	38	0	0	1	1	1	3.05	12.37	408.7	47	8.7	254.35	180.85	0	169.6	167.6	0.12	0	-1.53	28.7	26.6	28.5
25	20211022BS04	1	UU试验	2.3	1.52	49	0	-3	2	282.103	0	3.6	2.55	372	38	0	0	1	1	1	3.19	12.37	419	47	8.91	259.5	186	0	173	171	0.12	0	-1.6	28.7	26.6	28.5
26	20211022BS04	1	UU试验	2.38	1.54	49	0	-3	2	287.374	0	5.5	2.63	379	38	0	0	1	1	1	3.29	12.43	426	47	9.06	263	189.5	0	175.3	173.3	0.11	0	-1.65	28.7	26.7	28.5
27	20211022BS04	1	UU试验	2.47	1.57	49	0	-3	2	294.179	0	5.5	2.74	386.1	38	0	0	1	1	1	3.43	12.43	433.1	47	9.21	266.55	193.05	0	177.7	175.7	0.11	0	-1.72	28.7	26.7	28.5
28	20211022BS04	1	UU试验	2.55	1.6	49	0	-3	2	298.347	0	3.6	2.82	391.6	38	0	0	1	1	1	3.53	12.43	438.6	47	9.33	269.3	195.8	0	179.5	177.5	0.11	0	-1.77	28.7	26.7	28.5
29	20211022BS04	1	UU试验	2.63	1.62	49	0	-3	2	304.171	0	3.6	2.93	399.2	38	0	0	1	1	1	3.66	12.43	446.2	47	9.49	273.1	199.6	0	182.1	180.1	0.11	0	-1.83	28.7	26.7	28.6
30	20211022BS04	1	UU试验	2.72	1.65	49	0	-3	2	307.787	0	5.5	3	403.9	38	0	0	1	1	1	3.75	12.5	450.9	47	9.59	275.45	201.95	0	183.6	181.6	0.11	0	-1.88	28.7	26.7	28.5
31	20211022BS04	1	UU试验	2.8	1.67	49	0	-3	2	314.101	0	5.5	3.11	409.9	38	0	0	1	1	1	3.89	12.5	456.9	47	9.72	278.45	204.95	0	185.6	183.6	0.11	0	-1.95	28.7	26.7	28.5
32	20211022BS04	1	UU试验	2.88	1.7	49	0	-3	2	317.228	0	5.5	3.18	414	38	0	0	1	1	1	3.98	12.5	461	47	9.81	280.5	207	0	187	185	0.11	0	-1.99	28.7	26.7	28.6
33	20211022BS04	1	UU试验	2.97	1.72	49	0	-3	2	321.948	0	3.6	3.28	420.2	38	0	0	1	1	1	4.1	12.5	467.2	47	9.94	283.6	210.1	0	189.1	187.1	0.1	0	-2.05	28.7	26.7	28.5
34	20211022BS04	1	UU试验	3.05	1.75	49	0	-3	2	325.135	0	3.6	3.35	424.3	38	0	0	1	1	1	4.19	12.5	471.3	47	10.03	285.65	212.15	0	190.4	188.4	0.1	0	-2.1	28.6	26.7	28.4
35	20211022BS04	1	UU试验	3.13	1.77	49	0	-3	2	330.346	0	5.5	3.46	431.1	38	0	0	1	1	1	4.33	12.56	478.1	47	10.17	289.05	215.55	0	192.7	190.7	0.1	0	-2.17	28.6	26.6	28.4
36	20211022BS04	1	UU试验	3.22	1.79	49	0	-3	2	333.533	0	3.6	3.53	433.2	38	0	0	1	1	1	4.41	12.56	480.2	47	10.22	290.1	216.6	0	193.4	191.4	0.1	0	-2.21	28.6	26.6	28.4
37	20211022BS04	1	UU试验	3.3	1.82	49	0	-3	2	337.702	0	3.6	3.63	438.6	38	0	0	1	1	1	4.54	12.56	485.6	47	10.33	292.8	219.3	0	195.2	193.2	0.1	0	-2.27	28.6	26.6	28.4
38	20211022BS04	1	UU试验	3.38	1.84	49	0	-3	2	340.828	0	3.6	3.7	442.7	38	0	0	1	1	1	4.63	12.56	489.7	47	10.42	294.85	221.35	0	196.6	194.6	0.1	0	-2.32	28.6	26.6	28.5
39	20211022BS04	1	UU试验	3.47	1.86	49	0	-3	2	344.506	0	3.6	3.8	447.5	38	0	0	1	1	1	4.75	12.62	494.5	47	10.52	297.25	223.75	0	198.2	196.2	0.1	0	-2.38	28.6	26.6	28.6
40	20211022BS04	1	UU试验	3.55	1.88	49	0	-3	2	346.59	0	3.6	3.87	448	38	0	0	1	1	1	4.84	12.62	495	47	10.53	297.5	224	0	198.3	196.3	0.1	0	-2.42	28.6	26.6	28.6
41	20211022BS04	1	UU试验	3.63	1.91	49	0	-3	2	349.778	0	3.6	3.97	452.1	38	0	0	1	1	1	4.96	12.62	499.1	47	10.62	299.55	226.05	0	199.7	197.7	0.1	0	-2.48	28.5	26.6	28.5
42	20211022BS04	1	UU试验	3.72	1.93	49	0	-3	2	351.862	0	3.6	4.03	454.8	38	0	0	1	1	1	5.04	12.62	501.8	47	10.68	300.9	227.4	0	200.6	198.6	0.1	0	-2.52	28.5	26.6	28.5
43	20211022BS04	1	UU试验	3.8	1.95	49	0	-3	2	354.988	0	3.6	4.13	458.9	38	0	0	1	1	1	5.16	12.62	505.9	47	10.76	302.95	229.45	0	202	200	0.1	0	-2.58	28.5	26.6	28.5
44	20211022BS04	1	UU试验	3.88	1.97	49	0	-3	2	357.624	0	3.6	4.2	462.3	38	0	0	1	1	1	5.25	12.69	509.3	47	10.84	304.65	231.15	0	203.1	201.1	0.1	0	-2.63	28.5	26.6	28.5
45	20211022BS04	1	UU试验	3.97	1.99	49	0	-3	2	360.75	0	3.6	4.3	463.8	38	0	0	1	1	1	5.38	12.69	510.8	47	10.87	305.4	231.9	0	203.6	201.6	0.1	0	-2.69	28.5	26.6	28.5
46	20211022BS04	1	UU试验	4.05	2.01	49	0	-3	2	362.896	0	3.6	4.36	466.5	38	0	0	1	1	1	5.45	12.69	513.5	47	10.93	306.75	233.25	0	204.5	202.5	0.1	0	-2.73	28.5	26.6	28.4
47	20211022BS04	1	UU试验	4.13	2.03	49	0	-3	2	365.471	0	3.6	4.47	469.8	38	0	0	1	1	1	5.59	12.69	516.8	47	11	308.4	234.9	0	205.6	203.6	0.09	0	-2.8	28.5	26.6	28.4
48	20211022BS04	1	UU试验	4.22	2.05	49	0	-3	2	367.064	0	3.6	4.54	471.9	38	0	0	1	1	1	5.68	12.75	518.9	47	11.04	309.45	235.95	0	206.3	204.3	0.09	0	-2.84	28.5	26.6	28.4
49	20211022BS04	1	UU试验	4.3	2.07	49	0	-3	2	370.191	0	3.6	4.65	473.6	38	0	0	1	1	1	5.81	12.75	520.6	47	11.08	310.3	236.8	0	206.9	204.9	0.09	0	-2.91	28.5	26.6	28.4
50	20211022BS04	1	UU试验	4.38	2.09	49	0	-3	2	372.336	0	3.6	4.72	476.4	38	0	0	1	1	1	5.9	12.75	523.4	47	11.14	311.7	238.2	0	207.8	205.8	0.09	0	-2.95	28.5	26.7	28.4
51	20211022BS04	1	UU试验	4.47	2.11	49	0	-3	2	374.911	0	3.6	4.83	479.7	38	0	0	1	1	1	6.04	12.75	526.7	47	11.21	313.35	239.85	0	208.9	206.9	0.09	0	-3.02	28.5	26.7	28.4
52	20211022BS04	1	UU试验	4.55	2.13	49	0	-3	2	376.505	0	3.6	4.9	481.7	38	0	0	1	1	1	6.13	12.81	528.7	47	11.25	314.35	240.85	0	209.6	207.6	0.09	0	-3.07	28.5	26.6	28.4
53	20211022BS04	1	UU试验	4.63	2.15	49	0	-3	2	379.631	0	3.6	5.01	483.5	38	0	0	1	1	1	6.26	12.81	530.5	47	11.29	315.25	241.75	0	210.2	208.2	0.09	0	-3.13	28.5	26.7	28.4
54	20211022BS04	1	UU试验	4.72	2.17	49	0	-3	2	381.225	0	3.6	5.09	485.5	38	0	0	1	1	1	6.36	12.81	532.5	47	11.33	316.25	242.75	0	210.8	208.8	0.09	0	-3.18	28.5	26.6	28.3
55	20211022BS04	1	UU试验	4.8	2.19	49	0	-3	3	383.861	0	3.6	5.19	488.8	38	0	0	1	1	1	6.49	12.81	534.8	46	11.63	317.9	244.4	0	211.9	208.9	0.09	0	-3.25	28.5	26.7	28.4
56	20211022BS04	1	UU试验	4.88	2.21	49	0	-3	3	385.945	0	3.6	5.27	491.5	38	0	0	1	1	1	6.59	12.88	537.5	46	11.68	319.25	245.75	0	212.8	209.8	0.09	0	-3.3	28.5	26.7	28.4
57	20211022BS04	1	UU试验	4.97	2.23	49	0	-3	2	388.029	0	3.6	5.37	491.5	38	0	0	1	1	1	6.71	12.88	538.5	47	11.46	319.25	245.75	0	212.8	210.8	0.09	0	-3.36	28.5	26.7	28.3
58	20211022BS04	1	UU试验	5.05	2.25	50	0	-3	3	390.113	0	5.5	5.44	494.1	38	0	0	1	1	1	6.8	12.88	541.1	47	11.51	322.05	247.05	0	214.7	211.7	0.09	0	-3.4	28.5	26.7	28.3
59	20211022BS04	1	UU试验	5.13	2.27	50	0	-3	3	392.259	0	5.5	5.55	496.8	38	0	0	1	1	1	6.94	12.88	543.8	47	11.57	323.4	248.4	0	215.6	212.6	0.09	0	-3.47	28.5	26.7	28.3
60	20211022BS04	1	UU试验	5.22	2.28	49	0	-3	2	393.791	0	3.6	5.63	498.8	38	0	0	1	1	1	7.04	12.94	545.8	47	11.61	322.9	249.4	0	215.3	213.3	0.09	0	-3.52	28.5	26.7	28.3
61	20211022BS04	1	UU试验	5.3	2.3	50	0	-3	3	395.937	0	3.6	5.73	499.1	38	0	0	1	1	1	7.16	12.94	546.1	47	11.62	324.55	249.55	0	216.4	213.4	0.09	0	-3.58	28.5	26.7	28.3
62	20211022BS04	1	UU试验	5.38	2.32	49	0	-3	3	397.469	0	3.6	5.8	501.1	38	0	0	1	1	1	7.25	12.94	547.1	46	11.89	324.05	250.55	0	216	213	0.09	0	-3.63	28.5	26.7	28.3
63	20211022BS04	1	UU试验	5.47	2.34	49	0	-3	3	400.105	0	3.6	5.91	504.4	38	0	0	1	1	1	7.39	12.94	550.4	46	11.97	325.7	252.2	0	217.1	214.1	0.09	0	-3.7	28.5	26.7	28.3
64	20211022BS04	1	UU试验	5.55	2.36	49	0	-3	3	401.699	0	5.5	5.98	506.4	38	0	0	1	1	1	7.48	12.94	552.4	46	12.01	326.7	253.2	0	217.8	214.8	0.09	0	-3.74	28.5	26.7	28.3
65	20211022BS04	1	UU试验	5.63	2.37	49	0	-3	3	403.783	0	3.6	6.1	509	38	0	0	1	1	1	7.63	13	555	46	12.07	328	254.5	0	218.7	215.7	0.09	0	-3.82	28.5	26.7	28.3
66	20211022BS04	1	UU试验	5.72	2.39	50	0	-3	3	406.419	0	5.5	6.17	510	38	0	0	1	1	1	7.71	13	557	47	11.85	330	255	0	220	217	0.09	0	-3.86	28.5	26.7	28.3
67	20211022BS04	1	UU试验	5.8	2.41	50	0	-3	3	407.952	0	5.5	6.28	511.9	38	0	0	1	1	1	7.85	13	558.9	47	11.89	330.95	255.95	0	220.6	217.6	0.09	0	-3.93	28.5	26.7	28.3
68	20211022BS04	1	UU试验	5.88	2.43	50	0	-3	3	408.994	0	3.6	6.36	513.2	38	0	0	1	1	1	7.95	13.07	560.2	47	11.92	331.6	256.6	0	221.1	218.1	0.09	0	-3.98	28.4	26.7	28.3
69	20211022BS04	1	UU试验	5.97	2.44	49	0	-3	3	411.139	0	5.5	6.46	513.2	38	0	0	1	1	1	8.07	13.07	559.2	46	12.16	330.1	256.6	0	220.1	217.1	0.09	0	-4.04	28.5	26.7	28.3
70	20211022BS04	1	UU试验	6.05	2.46	49	0	-3	3	412.672	0	5.5	6.54	515.1	38	0	0	1	1	1	8.18	13.07	561.1	46	12.2	331.05	257.55	0	220.7	217.7	0.09	0	-4.09	28.5	26.7	28.3
71	20211022BS04	1	UU试验	6.13	2.48	49	0	-3	3	415.308	0	5.5	6.64	518.4	38	0	0	1	1	1	8.3	13.07	564.4	46	12.27	332.7	259.2	0	221.8	218.8	0.09	0	-4.15	28.4	26.7	28.3
72	20211022BS04	1	UU试验	6.22	2.49	49	0	-3	3	416.901	0	5.5	6.72	520.4	38	0	0	1	1	1	8.4	13.13	566.4	46	12.31	333.7	260.2	0	222.5	219.5	0.09	0	-4.2	28.4	26.7	28.3
73	20211022BS04	1	UU试验	6.3	2.51	50	0	-3	3	418.434	0	5.5	6.83	519.9	38	0	0	1	1	1	8.54	13.13	566.9	47	12.06	334.95	259.95	0	223.3	220.3	0.09	0	-4.27	28.4	26.7	28.3
74	20211022BS04	1	UU试验	6.38	2.53	50	0	-3	3	420.028	0	5.5	6.9	521.9	38	0	0	1	1	1	8.63	13.13	568.9	47	12.1	335.95	260.95	0	224	221	0.09	0	-4.32	28.4	26.7	28.3
75	20211022BS04	1	UU试验	6.47	2.54	50	0	-3	3	421.621	0	5.5	7.01	523.8	38	0	0	1	1	1	8.76	13.13	570.8	47	12.14	336.9	261.9	0	224.6	221.6	0.09	0	-4.38	28.4	26.7	28.3
76	20211022BS04	1	UU试验	6.55	2.56	50	0	-3	3	423.154	0	5.5	7.09	525.7	38	0	0	1	1	1	8.86	13.2	572.7	47	12.19	337.85	262.85	0	225.2	222.2	0.09	0	-4.43	28.4	26.7	28.3
77	20211022BS04	1	UU试验	6.63	2.58	50	0	-3	3	425.79	0	5.5	7.2	526.2	38	0	0	1	1	1	9	13.2	573.2	47	12.2	338.1	263.1	0	225.4	222.4	0.09	0	-4.5	28.4	26.7	28.3
78	20211022BS04	1	UU试验	6.72	2.59	50	0	-3	3	426.832	0	5.5	7.27	527.5	38	0	0	1	1	1	9.09	13.2	574.5	47	12.22	338.75	263.75	0	225.8	222.8	0.09	0	-4.55	28.4	26.7	28.3
79	20211022BS04	1	UU试验	6.8	2.61	49	0	-3	3	428.916	0	3.6	7.39	530.1	38	0	0	1	1	1	9.24	13.2	576.1	46	12.52	338.55	265.05	0	225.7	222.7	0.08	0	-4.62	28.4	26.7	28.3
80	20211022BS04	1	UU试验	6.88	2.62	49	0	-3	3	430.51	0	5.5	7.46	532	38	0	0	1	1	1	9.32	13.26	578	46	12.57	339.5	266	0	226.3	223.3	0.08	0	-4.66	28.4	26.7	28.3
81	20211022BS04	1	UU试验	6.97	2.64	50	0	-3	3	432.594	0	5.5	7.57	532.2	38	0	0	1	1	1	9.46	13.26	579.2	47	12.32	341.1	266.1	0	227.4	224.4	0.09	0	-4.73	28.4	26.7	28.3
82	20211022BS04	1	UU试验	7.05	2.66	50	0	-3	3	434.188	0	5.5	7.64	534.2	38	0	0	1	1	1	9.55	13.26	581.2	47	12.37	342.1	267.1	0	228.1	225.1	0.09	0	-4.78	28.4	26.7	28.3
83	20211022BS04	1	UU试验	7.13	2.67	50	0	-3	3	435.782	0	5.5	7.74	536.1	38	0	0	1	1	1	9.68	13.26	583.1	47	12.41	343.05	268.05	0	228.7	225.7	0.09	0	-4.84	28.4	26.7	28.3
84	20211022BS04	1	UU试验	7.22	2.69	50	0	-3	3	436.272	0	5.5	7.82	536.7	38	0	0	1	1	1	9.78	13.32	583.7	47	12.42	343.35	268.35	0	228.9	225.9	0.09	0	-4.89	28.4	26.7	28.3
85	20211022BS04	1	UU试验	7.3	2.7	50	0	-3	3	437.866	0	5.5	7.93	536.3	38	0	0	1	1	1	9.91	13.32	583.3	47	12.41	343.15	268.15	0	228.8	225.8	0.09	0	-4.96	28.4	26.7	28.3
86	20211022BS04	1	UU试验	7.38	2.72	50	0	-3	3	438.908	0	5.5	7.99	537.5	38	0	0	1	1	1	9.99	13.32	584.5	47	12.44	343.75	268.75	0	229.2	226.2	0.09	0	-5	28.4	26.7	28.3
87	20211022BS04	1	UU试验	7.47	2.73	50	0	-3	3	441.544	0	5.5	8.1	540.8	38	0	0	1	1	1	10.13	13.32	587.8	47	12.51	345.4	270.4	0	230.3	227.3	0.08	0	-5.07	28.4	26.7	28.3
88	20211022BS04	1	UU试验	7.55	2.75	49	0	-3	3	443.076	0	5.5	8.17	542.6	38	0	0	1	1	1	10.21	13.39	588.6	46	12.8	344.8	271.3	0	229.9	226.9	0.08	0	-5.11	28.4	26.7	28.3
89	20211022BS04	1	UU试验	7.63	2.76	50	0	-3	3	444.18	0	5.5	8.27	541.2	38	0	0	1	1	1	10.34	13.39	588.2	47	12.51	345.6	270.6	0	230.4	227.4	0.08	0	-5.17	28.4	26.7	28.3
90	20211022BS04	1	UU试验	7.72	2.78	50	0	-3	3	445.222	0	5.5	8.34	542.4	38	0	0	1	1	1	10.43	13.39	589.4	47	12.54	346.2	271.2	0	230.8	227.8	0.08	0	-5.22	28.4	26.7	28.3
91	20211022BS04	1	UU试验	7.8	2.79	50	0	-3	3	446.754	0	5.5	8.44	544.3	38	0	0	1	1	1	10.55	13.39	591.3	47	12.58	347.15	272.15	0	231.4	228.4	0.08	0	-5.28	28.4	26.7	28.3
92	20211022BS04	1	UU试验	7.88	2.81	50	0	-3	3	447.796	0	5.5	8.51	545.6	38	0	0	1	1	1	10.64	13.45	592.6	47	12.61	347.8	272.8	0	231.9	228.9	0.08	0	-5.32	28.4	26.7	28.3
93	20211022BS04	1	UU试验	7.97	2.82	50	0	-3	3	449.942	0	5.5	8.61	545.7	38	0	0	1	1	1	10.76	13.45	592.7	47	12.61	347.85	272.85	0	231.9	228.9	0.08	0	-5.38	28.4	26.7	28.3
94	20211022BS04	1	UU试验	8.05	2.84	50	0	-3	3	450.432	0	5.5	8.68	546.3	38	0	0	1	1	1	10.85	13.45	593.3	47	12.62	348.15	273.15	0	232.1	229.1	0.08	0	-5.43	28.4	26.7	28.3
95	20211022BS04	1	UU试验	8.13	2.85	50	0	-3	3	452.026	0	3.6	8.78	548.3	38	0	0	1	1	1	10.98	13.45	595.3	47	12.67	349.15	274.15	0	232.8	229.8	0.08	0	-5.49	28.3	26.7	28.3
96	20211022BS04	1	UU试验	8.22	2.87	49	0	-3	3	453.62	0	5.5	8.84	550.2	38	0	0	1	1	1	11.05	13.52	596.2	46	12.96	348.6	275.1	0	232.4	229.4	0.08	0	-5.53	28.3	26.7	28.3
97	20211022BS04	1	UU试验	8.3	2.88	49	0	-3	3	454.11	0	5.5	8.94	547.9	38	0	0	1	1	1	11.18	13.52	593.9	46	12.91	347.45	273.95	0	231.6	228.6	0.08	0	-5.59	28.3	26.7	28.3
98	20211022BS04	1	UU试验	8.38	2.9	50	0	-3	3	454.662	0	5.5	9.01	548.6	38	0	0	1	1	1	11.26	13.52	595.6	47	12.67	349.3	274.3	0	232.9	229.9	0.08	0	-5.63	28.3	26.7	28.3
99	20211022BS04	1	UU试验	8.47	2.91	50	0	-3	3	455.152	0	5.5	9.1	549.2	38	0	0	1	1	1	11.38	13.52	596.2	47	12.69	349.6	274.6	0	233.1	230.1	0.08	0	-5.69	28.3	26.7	28.3
100	20211022BS04	1	UU试验	8.55	2.92	50	0	-3	3	456.195	0	5.5	9.16	550.4	38	0	0	1	1	1	11.45	13.58	597.4	47	12.71	350.2	275.2	0	233.5	230.5	0.08	0	-5.72	28.3	26.7	28.3
101	20211022BS04	1	UU试验	8.63	2.94	50	0	-3	3	457.788	0	5.5	9.26	549.9	38	0	0	1	1	1	11.58	13.58	596.9	47	12.7	349.95	274.95	0	233.3	230.3	0.08	0	-5.79	28.3	26.7	28.3
102	20211022BS04	1	UU试验	8.72	2.95	50	0	-3	3	458.83	0	5.5	9.33	551.2	38	0	0	1	1	1	11.66	13.58	598.2	47	12.73	350.6	275.6	0	233.7	230.7	0.08	0	-5.83	28.3	26.7	28.3
103	20211022BS04	1	UU试验	8.8	2.97	50	0	-3	3	458.34	0	5.5	9.43	550.6	38	0	0	1	1	1	11.79	13.58	597.6	47	12.71	350.3	275.3	0	233.5	230.5	0.08	0	-5.9	28.3	26.7	28.3
104	20211022BS04	1	UU试验	8.88	2.98	50	0	-3	3	459.382	0	5.5	9.5	551.8	38	0	0	1	1	1	11.88	13.65	598.8	47	12.74	350.9	275.9	0	233.9	230.9	0.08	0	-5.94	28.3	26.7	28.3
105	20211022BS04	1	UU试验	8.97	2.99	50	0	-3	3	460.424	0	5.5	9.6	550.3	38	0	0	1	1	1	12	13.65	597.3	47	12.71	350.15	275.15	0	233.4	230.4	0.08	0	-6	28.3	26.7	28.3
106	20211022BS04	1	UU试验	9.05	3.01	50	0	-3	3	461.466	0	5.5	9.67	551.5	38	0	0	1	1	1	12.09	13.65	598.5	47	12.73	350.75	275.75	0	233.8	230.8	0.08	0	-6.05	28.3	26.7	28.3
107	20211022BS04	1	UU试验	9.13	3.02	50	0	-3	3	462.508	0	5.5	9.77	552.7	38	0	0	1	1	1	12.21	13.65	599.7	47	12.76	351.35	276.35	0	234.2	231.2	0.08	0	-6.11	28.3	26.7	28.3
108	20211022BS04	1	UU试验	9.22	3.04	50	0	-3	3	463.551	0	5.5	9.84	554	38	0	0	1	1	1	12.3	13.72	601	47	12.79	352	277	0	234.7	231.7	0.08	0	-6.15	28.3	26.7	28.3
109	20211022BS04	1	UU试验	9.3	3.05	50	0	-3	3	464.593	0	5.5	9.95	552.4	38	0	0	1	1	1	12.44	13.72	599.4	47	12.75	351.2	276.2	0	234.1	231.1	0.08	0	-6.22	28.3	26.7	28.3
110	20211022BS04	1	UU试验	9.38	3.06	51	0	-3	3	465.635	0	5.5	10.02	553.6	38	0	0	1	1	1	12.53	13.72	601.6	48	12.53	353.3	276.8	0	235.5	232.5	0.08	0	-6.27	28.3	26.7	28.3
111	20211022BS04	1	UU试验	9.47	3.08	49	0	-3	3	466.186	0	5.5	10.13	554.3	38	0	0	1	1	1	12.66	13.72	600.3	46	13.05	350.65	277.15	0	233.8	230.8	0.08	0	-6.33	28.3	26.7	28.2
112	20211022BS04	1	UU试验	9.55	3.09	50	0	-3	3	467.229	0	5.5	10.2	555.5	38	0	0	1	1	1	12.75	13.78	602.5	47	12.82	352.75	277.75	0	235.2	232.2	0.08	0	-6.38	28.3	26.7	28.3
113	20211022BS04	1	UU试验	9.63	3.1	50	0	-3	3	468.822	0	5.5	10.31	555	38	0	0	1	1	1	12.89	13.78	602	47	12.81	352.5	277.5	0	235	232	0.08	0	-6.45	28.3	26.7	28.3
114	20211022BS04	1	UU试验	9.72	3.12	50	0	-3	3	469.864	0	5.5	10.38	556.2	38	0	0	1	1	1	12.98	13.78	603.2	47	12.83	353.1	278.1	0	235.4	232.4	0.08	0	-6.49	28.3	26.7	28.2
115	20211022BS04	1	UU试验	9.8	3.13	50	0	-3	3	470.355	0	5.5	10.48	556.8	38	0	0	1	1	1	13.1	13.78	603.8	47	12.85	353.4	278.4	0	235.6	232.6	0.08	0	-6.55	28.3	26.7	28.2
116	20211022BS04	1	UU试验	9.88	3.14	50	0	-3	3	470.907	0	5.5	10.55	557.5	38	0	0	1	1	1	13.19	13.85	604.5	47	12.86	353.75	278.75	0	235.8	232.8	0.08	0	-6.6	28.3	26.7	28.2
117	20211022BS04	1	UU试验	9.97	3.16	50	0	-3	3	471.949	0	3.6	10.66	555.9	38	0	0	1	1	1	13.33	13.85	602.9	47	12.83	352.95	277.95	0	235.3	232.3	0.08	0	-6.67	28.3	26.7	28.2
118	20211022BS04	1	UU试验	10.05	3.17	50	0	-2	3	473.543	0	5.5	10.73	557.8	38	0	0	1	1	1	13.41	13.85	604.8	47	12.87	353.9	278.9	0	235.9	232.9	0.08	0	-6.71	28.3	26.7	28.2
119	20211022BS04	1	UU试验	10.13	3.18	50	0	-3	3	474.033	0	5.5	10.84	558.3	38	0	0	1	1	1	13.55	13.91	605.3	47	12.88	354.15	279.15	0	236.1	233.1	0.08	0	-6.78	28.3	26.7	28.2
120	20211022BS04	1	UU试验	10.22	3.2	50	0	-3	3	475.075	0	5.5	10.91	557.2	38	0	0	1	1	1	13.64	13.91	604.2	47	12.86	353.6	278.6	0	235.7	232.7	0.08	0	-6.82	28.3	26.7	28.2
121	20211022BS04	1	UU试验	10.3	3.21	50	0	-3	3	475.627	0	5.5	11.02	557.8	38	0	0	1	1	1	13.78	13.91	604.8	47	12.87	353.9	278.9	0	235.9	232.9	0.08	0	-6.89	28.3	26.7	28.2
122	20211022BS04	1	UU试验	10.38	3.22	50	0	-3	3	476.669	0	5.5	11.09	559	38	0	0	1	1	1	13.86	13.91	606	47	12.89	354.5	279.5	0	236.3	233.3	0.08	0	-6.93	28.3	26.7	28.2
123	20211022BS04	1	UU试验	10.47	3.24	50	0	-3	3	477.711	0	5.5	11.19	560.2	38	0	0	1	1	1	13.99	13.98	607.2	47	12.92	355.1	280.1	0	236.7	233.7	0.08	0	-7	28.2	26.7	28.2
124	20211022BS04	1	UU试验	10.55	3.25	50	0	-3	3	478.263	0	5.5	11.27	558.1	38	0	0	1	1	1	14.09	13.98	605.1	47	12.87	354.05	279.05	0	236	233	0.08	0	-7.05	28.2	26.7	28.2
125	20211022BS04	1	UU试验	10.63	3.26	50	0	-3	3	479.795	0	3.6	11.37	559.9	38	0	0	1	1	1	14.21	13.98	606.9	47	12.91	354.95	279.95	0	236.6	233.6	0.08	0	-7.11	28.2	26.7	28.2
126	20211022BS04	1	UU试验	10.72	3.27	49	0	-3	3	479.795	0	5.5	11.45	559.9	38	0	0	1	1	1	14.31	13.98	605.9	46	13.17	353.45	279.95	0	235.6	232.6	0.08	0	-7.16	28.2	26.7	28.2
127	20211022BS04	1	UU试验	10.8	3.29	50	0	-3	3	480.837	0	5.5	11.55	561.1	38	0	0	1	1	1	14.44	14.05	608.1	47	12.94	355.55	280.55	0	237	234	0.08	0	-7.22	28.2	26.7	28.2
128	20211022BS04	1	UU试验	10.88	3.3	50	0	-3	3	480.837	0	5.5	11.63	558.3	38	0	0	1	1	1	14.54	14.05	605.3	47	12.88	354.15	279.15	0	236.1	233.1	0.08	0	-7.27	28.2	26.7	28.2
129	20211022BS04	1	UU试验	10.97	3.31	50	0	-3	3	482.983	0	5.5	11.73	560.8	38	0	0	1	1	1	14.66	14.05	607.8	47	12.93	355.4	280.4	0	236.9	233.9	0.08	0	-7.33	28.2	26.7	28.2
130	20211022BS04	1	UU试验	11.05	3.32	50	0	-3	3	484.025	0	3.6	11.8	562	38	0	0	1	1	1	14.75	14.05	609	47	12.96	356	281	0	237.3	234.3	0.08	0	-7.38	28.2	26.7	28.2
131	20211022BS04	1	UU试验	11.13	3.34	50	0	-3	3	485.067	0	5.5	11.92	563.2	38	0	0	1	1	1	14.9	14.11	610.2	47	12.98	356.6	281.6	0	237.7	234.7	0.08	0	-7.45	28.2	26.7	28.2
132	20211022BS04	1	UU试验	11.22	3.35	50	0	-2	3	485.557	0	5.5	11.99	561.4	38	0	0	1	1	1	14.99	14.11	608.4	47	12.94	355.7	280.7	0	237.1	234.1	0.08	0	-7.5	28.2	26.7	28.2
133	20211022BS04	1	UU试验	11.3	3.36	50	0	-3	3	486.599	0	3.6	12.1	562.6	38	0	0	1	1	1	15.13	14.11	609.6	47	12.97	356.3	281.3	0	237.5	234.5	0.08	0	-7.57	28.2	26.7	28.2
134	20211022BS04	1	UU试验	11.38	3.37	50	0	-3	3	487.703	0	5.5	12.17	563.9	38	0	0	1	1	1	15.21	14.18	610.9	47	13	356.95	281.95	0	238	235	0.08	0	-7.61	28.2	26.7	28.2
135	20211022BS04	1	UU试验	11.47	3.39	50	0	-3	3	488.193	0	5.5	12.28	561.6	38	0	0	1	1	1	15.35	14.18	608.6	47	12.95	355.8	280.8	0	237.2	234.2	0.08	0	-7.68	28.2	26.7	28.2
136	20211022BS04	1	UU试验	11.55	3.4	50	0	-3	3	489.235	0	5.5	12.35	562.8	38	0	0	1	1	1	15.44	14.18	609.8	47	12.97	356.4	281.4	0	237.6	234.6	0.08	0	-7.72	28.2	26.7	28.2
137	20211022BS04	1	UU试验	11.63	3.41	50	0	-3	3	490.829	0	5.5	12.46	564.7	38	0	0	1	1	1	15.58	14.25	611.7	47	13.01	357.35	282.35	0	238.2	235.2	0.08	0	-7.79	28.2	26.7	28.2
138	20211022BS04	1	UU试验	11.72	3.42	50	0	-3	3	491.871	0	3.6	12.53	563.1	38	0	0	1	1	1	15.66	14.25	610.1	47	12.98	356.55	281.55	0	237.7	234.7	0.08	0	-7.83	28.2	26.7	28.2
139	20211022BS04	1	UU试验	11.8	3.44	51	0	-3	3	493.465	0	5.5	12.64	564.9	38	0	0	1	1	1	15.8	14.25	612.9	48	12.77	358.95	282.45	0	239.3	236.3	0.08	0	-7.9	28.2	26.7	28.2
140	20211022BS04	1	UU试验	11.88	3.45	50	0	-2	3	493.465	0	5.5	12.71	564.9	38	0	0	1	1	1	15.89	14.25	611.9	47	13.02	357.45	282.45	0	238.3	235.3	0.08	0	-7.95	28.2	26.7	28.2
141	20211022BS04	1	UU试验	11.97	3.46	50	0	-3	3	494.998	0	5.5	12.81	566.7	38	0	0	1	1	1	16.01	14.31	613.7	47	13.06	358.35	283.35	0	238.9	235.9	0.08	0	-8.01	28.2	26.7	28.2
142	20211022BS04	1	UU试验	12.05	3.47	51	0	-3	3	496.04	0	5.5	12.88	565.5	38	0	0	1	1	1	16.1	14.31	613.5	48	12.78	359.25	282.75	0	239.5	236.5	0.08	0	-8.05	28.2	26.7	28.2
143	20211022BS04	1	UU试验	12.13	3.48	50	0	-3	3	496.591	0	5.5	12.99	566.1	38	0	0	1	1	1	16.24	14.31	613.1	47	13.04	358.05	283.05	0	238.7	235.7	0.08	0	-8.12	28.2	26.7	28.2
144	20211022BS04	1	UU试验	12.22	3.5	50	0	-3	3	497.143	0	5.5	13.06	566.7	38	0	0	1	1	1	16.33	14.31	613.7	47	13.06	358.35	283.35	0	238.9	235.9	0.08	0	-8.16	28.2	26.7	28.2
145	20211022BS04	1	UU试验	12.3	3.51	50	0	-3	3	498.185	0	3.6	13.16	567.9	38	0	0	1	1	1	16.45	14.38	614.9	47	13.08	358.95	283.95	0	239.3	236.3	0.08	0	-8.23	28.2	26.7	28.2
146	20211022BS04	1	UU试验	12.38	3.52	50	0	-3	3	498.675	0	5.5	13.23	565.7	38	0	0	1	1	1	16.54	14.38	612.7	47	13.04	357.85	282.85	0	238.6	235.6	0.08	0	-8.27	28.2	26.7	28.2
147	20211022BS04	1	UU试验	12.47	3.53	50	0	-3	3	499.227	0	5.5	13.34	566.3	38	0	0	1	1	1	16.68	14.38	613.3	47	13.05	358.15	283.15	0	238.8	235.8	0.08	0	-8.34	28.2	26.7	28.2
148	20211022BS04	1	UU试验	12.55	3.54	50	0	-3	3	499.718	0	3.6	13.4	566.9	38	0	0	1	1	1	16.75	14.45	613.9	47	13.06	358.45	283.45	0	239	236	0.08	0	-8.38	28.2	26.7	28.2
149	20211022BS04	1	UU试验	12.63	3.55	50	0	-3	3	500.76	0	3.6	13.51	565.3	38	0	0	1	1	1	16.89	14.45	612.3	47	13.03	357.65	282.65	0	238.4	235.4	0.08	0	-8.45	28.1	26.7	28.2
150	20211022BS04	1	UU试验	12.72	3.57	51	0	-2	3	501.311	0	5.5	13.57	566	38	0	0	1	1	1	16.96	14.45	614	48	12.79	359.5	283	0	239.7	236.7	0.08	0	-8.48	28.2	26.7	28.2
151	20211022BS04	1	UU试验	12.8	3.58	50	0	-3	3	502.353	0	3.6	13.67	567.1	38	0	0	1	1	1	17.09	14.45	614.1	47	13.07	358.55	283.55	0	239	236	0.08	0	-8.55	28.1	26.7	28.2
152	20211022BS04	1	UU试验	12.88	3.59	49	0	-3	3	502.905	0	5.5	13.74	567.8	38	0	0	1	1	1	17.18	14.51	613.8	46	13.34	357.4	283.9	0	238.3	235.3	0.08	0	-8.59	28.1	26.7	28.2
153	20211022BS04	1	UU试验	12.97	3.6	50	0	-3	3	503.396	0	5.5	13.83	566	38	0	0	1	1	1	17.29	14.51	613	47	13.04	358	283	0	238.7	235.7	0.08	0	-8.65	28.2	26.7	28.2
154	20211022BS04	1	UU试验	13.05	3.61	51	0	-3	3	504.438	0	3.6	13.9	567.1	38	0	0	1	1	1	17.38	14.51	615.1	48	12.81	360.05	283.55	0	240	237	0.08	0	-8.69	28.1	26.7	28.2
155	20211022BS04	1	UU试验	13.13	3.62	49	0	-3	3	504.989	0	3.6	13.99	567.7	38	0	0	1	1	1	17.49	14.51	613.7	46	13.34	357.35	283.85	0	238.2	235.2	0.08	0	-8.74	28.1	26.7	28.2
156	20211022BS04	1	UU试验	13.22	3.64	50	0	-3	3	505.48	0	5.5	14.06	568.3	38	0	0	1	1	1	17.58	14.58	615.3	47	13.09	359.15	284.15	0	239.4	236.4	0.08	0	-8.79	28.1	26.7	28.2
157	20211022BS04	1	UU试验	13.3	3.65	50	0	-3	3	505.48	0	5.5	14.16	565.6	38	0	0	1	1	1	17.7	14.58	612.6	47	13.03	357.8	282.8	0	238.5	235.5	0.08	0	-8.85	28.1	26.7	28.1
158	20211022BS04	1	UU试验	13.38	3.66	50	0	-3	3	505.48	0	3.6	14.22	565.6	38	0	0	1	1	1	17.78	14.58	612.6	47	13.03	357.8	282.8	0	238.5	235.5	0.08	0	-8.89	28.1	26.7	28.2
159	20211022BS04	1	UU试验	13.47	3.67	50	0	-3	3	506.583	0	5.5	14.32	566.8	38	0	0	1	1	1	17.9	14.65	613.8	47	13.06	358.4	283.4	0	238.9	235.9	0.08	0	-8.95	28.1	26.7	28.2
160	20211022BS04	1	UU试验	13.55	3.68	50	0	-3	3	507.074	0	5.5	14.38	564.6	38	0	0	1	1	1	17.98	14.65	611.6	47	13.01	357.3	282.3	0	238.2	235.2	0.08	0	-8.99	28.1	26.7	28.1
161	20211022BS04	1	UU试验	13.63	3.69	51	0	-3	3	507.625	0	5.5	14.48	565.3	38	0	0	1	1	1	18.1	14.65	613.3	48	12.78	359.15	282.65	0	239.4	236.4	0.08	0	-9.05	28.1	26.7	28.2
162	20211022BS04	1	UU试验	13.72	3.7	51	0	-3	3	507.625	0	5.5	14.55	565.3	38	0	0	1	1	1	18.19	14.65	613.3	48	12.78	359.15	282.65	0	239.4	236.4	0.08	0	-9.1	28.1	26.7	28.1
163	20211022BS04	1	UU试验	13.8	3.71	51	0	-3	3	508.116	0	5.5	14.66	565.8	38	0	0	1	1	1	18.33	14.72	613.8	48	12.79	359.4	282.9	0	239.6	236.6	0.08	0	-9.16	28.1	26.7	28.1
164	20211022BS04	1	UU试验	13.88	3.73	51	0	-2	3	509.158	0	5.5	14.73	564.3	38	0	0	1	1	1	18.41	14.72	612.3	48	12.76	358.65	282.15	0	239.1	236.1	0.08	0	-9.21	28.1	26.7	28.1
165	20211022BS04	1	UU试验	13.97	3.74	50	0	-3	3	509.709	0	3.6	14.83	564.9	38	0	0	1	1	1	18.54	14.72	611.9	47	13.02	357.45	282.45	0	238.3	235.3	0.08	0	-9.27	28.1	26.7	28.1
166	20211022BS04	1	UU试验	14.05	3.75	50	0	-3	3	510.2	0	5.5	14.91	565.4	38	0	0	1	1	1	18.64	14.72	612.4	47	13.03	357.7	282.7	0	238.5	235.5	0.08	0	-9.32	28.1	26.7	28.1
167	20211022BS04	1	UU试验	14.13	3.76	50	0	-3	3	511.303	0	5.5	15.01	566.6	38	0	0	1	1	1	18.76	14.79	613.6	47	13.06	358.3	283.3	0	238.9	235.9	0.08	0	-9.38	28.1	26.7	28.1
168	20211022BS04	1	UU试验	14.22	3.77	50	0	-3	3	512.345	0	3.6	15.08	565.1	38	0	0	1	1	1	18.85	14.79	612.1	47	13.02	357.55	282.55	0	238.4	235.4	0.08	0	-9.43	28.1	26.7	28.1
169	20211022BS04	1	UU试验	14.3	3.78	51	0	-3	3	512.836	0	3.6	15.19	565.7	38	0	0	1	1	1	18.99	14.79	613.7	48	12.79	359.35	282.85	0	239.6	236.6	0.08	0	-9.49	28.1	26.7	28.1
170	20211022BS04	1	UU试验	14.38	3.79	51	0	-2	3	513.388	0	5.5	15.26	566.3	38	0	0	1	1	1	19.08	14.85	614.3	48	12.8	359.65	283.15	0	239.8	236.8	0.08	0	-9.54	28.1	26.7	28.1
171	20211022BS04	1	UU试验	14.47	3.8	50	0	-3	3	514.43	0	5.5	15.37	565.1	38	0	0	1	1	1	19.21	14.85	612.1	47	13.02	357.55	282.55	0	238.4	235.4	0.08	0	-9.61	28.1	26.7	28.1
172	20211022BS04	1	UU试验	14.55	3.81	51	0	-2	3	514.43	0	5.5	15.44	565.1	38	0	0	1	1	1	19.3	14.85	613.1	48	12.77	359.05	282.55	0	239.4	236.4	0.08	0	-9.65	28.1	26.7	28.1
173	20211022BS04	1	UU试验	14.63	3.83	50	0	-3	3	514.92	0	5.5	15.54	565.7	38	0	0	1	1	1	19.43	14.92	612.7	47	13.04	357.85	282.85	0	238.6	235.6	0.08	0	-9.72	28.1	26.7	28.1
174	20211022BS04	1	UU试验	14.72	3.84	50	0	-2	3	515.472	0	5.5	15.61	563.6	38	0	0	1	1	1	19.51	14.92	610.6	47	12.99	356.8	281.8	0	237.9	234.9	0.08	0	-9.76	28.1	26.7	28.1
175	20211022BS04	1	UU试验	14.8	3.85	50	0	-3	3	516.023	0	5.5	15.72	564.2	38	0	0	1	1	1	19.65	14.92	611.2	47	13	357.1	282.1	0	238.1	235.1	0.08	0	-9.82	28.1	26.7	28.1
176	20211022BS04	1	UU试验	14.88	3.86	50	0	-3	3	516.023	0	3.6	15.79	564.2	38	0	0	1	1	1	19.74	14.92	611.2	47	13	357.1	282.1	0	238.1	235.1	0.08	0	-9.87	28.1	26.7	28.1
177	20211022BS04	1	UU试验	14.97	3.87	51	0	-3	3	517.556	0	5.5	15.89	565.9	38	0	0	1	1	1	19.86	14.99	613.9	48	12.79	359.45	282.95	0	239.6	236.6	0.08	0	-9.93	28.1	26.7	28.1
178	20211022BS04	1	UU试验	15.05	3.88	51	0	-3	3	518.108	0	3.6	15.97	563.8	38	0	0	1	1	1	19.96	14.99	611.8	48	12.75	358.4	281.9	0	238.9	235.9	0.08	0	-9.98	28.1	26.7	28.1
179	20211022BS04	1	UU试验	15.13	3.89	50	0	-3	3	518.598	0	3.6	16.08	564.4	38	0	0	1	1	1	20.1	14.99	611.4	47	13.01	357.2	282.2	0	238.1	235.1	0.08	0	-10.05	28	26.7	28.1
180	20211022BS04	1	UU试验	15.22	3.9	50	0	-3	3	519.15	0	3.6	16.15	565	38	0	0	1	1	1	20.19	15.06	612	47	13.02	357.5	282.5	0	238.3	235.3	0.08	0	-10.1	28.1	26.7	28.1
181	20211022BS04	1	UU试验	15.3	3.91	50	0	-3	3	520.192	0	5.5	16.26	563.5	38	0	0	1	1	1	20.32	15.06	610.5	47	12.99	356.75	281.75	0	237.8	234.8	0.08	0	-10.16	28.1	26.7	28.1
182	20211022BS04	1	UU试验	15.38	3.92	50	0	-3	3	520.744	0	3.6	16.33	564.1	38	0	0	1	1	1	20.41	15.06	611.1	47	13	357.05	282.05	0	238	235	0.08	0	-10.21	28	26.7	28.1
183	20211022BS04	1	UU试验	15.47	3.93	51	0	-2	3	521.234	0	5.5	16.44	564.6	38	0	0	1	1	1	20.55	15.13	612.6	48	12.76	358.8	282.3	0	239.2	236.2	0.08	0	-10.28	28.1	26.7	28.1
184	20211022BS04	1	UU试验	15.55	3.94	51	0	-3	3	522.276	0	5.5	16.51	563.1	38	0	0	1	1	1	20.64	15.13	611.1	48	12.73	358.05	281.55	0	238.7	235.7	0.08	0	-10.32	28	26.7	28.1
185	20211022BS04	1	UU试验	15.63	3.95	51	0	-3	3	522.828	0	5.5	16.62	563.7	38	0	0	1	1	1	20.77	15.13	611.7	48	12.74	358.35	281.85	0	238.9	235.9	0.08	0	-10.39	28	26.7	28.1
186	20211022BS04	1	UU试验	15.72	3.96	51	0	-2	3	523.87	0	5.5	16.69	564.8	38	0	0	1	1	1	20.86	15.2	612.8	48	12.77	358.9	282.4	0	239.3	236.3	0.08	0	-10.43	28	26.7	28.1
187	20211022BS04	1	UU试验	15.8	3.97	50	0	-3	3	523.87	0	3.6	16.8	562.2	38	0	0	1	1	1	21	15.2	609.2	47	12.96	356.1	281.1	0	237.4	234.4	0.08	0	-10.5	28	26.7	28.1
188	20211022BS04	1	UU试验	15.88	3.99	50	0	-3	3	523.87	0	3.6	16.87	562.2	38	0	0	1	1	1	21.09	15.2	609.2	47	12.96	356.1	281.1	0	237.4	234.4	0.08	0	-10.55	28	26.7	28.1
189	20211022BS04	1	UU试验	15.97	4	50	0	-3	3	524.912	0	3.6	16.98	563.4	38	0	0	1	1	1	21.23	15.27	610.4	47	12.99	356.7	281.7	0	237.8	234.8	0.08	0	-10.62	28	26.7	28.1
190	20211022BS04	1	UU试验	16.05	4.01	50	0	-3	3	525.464	0	3.6	17.05	561.4	38	0	0	1	1	1	21.31	15.27	608.4	47	12.94	355.7	280.7	0	237.1	234.1	0.08	0	-10.66	28	26.7	28.1
191	20211022BS04	1	UU试验	16.13	4.02	51	0	-3	3	526.506	0	5.5	17.16	562.5	38	0	0	1	1	1	21.45	15.27	610.5	48	12.72	357.75	281.25	0	238.5	235.5	0.08	0	-10.73	28	26.7	28.1
192	20211022BS04	1	UU试验	16.22	4.03	51	0	-3	3	526.996	0	3.6	17.24	563	38	0	0	1	1	1	21.55	15.27	611	48	12.73	358	281.5	0	238.7	235.7	0.08	0	-10.78	28	26.7	28.1
193	20211022BS04	1	UU试验	16.3	4.04	51	0	-3	3	528.59	0	3.6	17.34	564.7	38	0	0	1	1	1	21.68	15.34	612.7	48	12.76	358.85	282.35	0	239.2	236.2	0.08	0	-10.84	28	26.7	28.1
194	20211022BS04	1	UU试验	16.38	4.05	51	0	-2	3	528.59	0	5.5	17.41	562.1	38	0	0	1	1	1	21.76	15.34	610.1	48	12.71	357.55	281.05	0	238.4	235.4	0.08	0	-10.88	28	26.7	28.1
195	20211022BS04	1	UU试验	16.47	4.06	50	0	-3	3	528.59	0	3.6	17.52	562.1	38	0	0	1	1	1	21.9	15.34	609.1	47	12.96	356.05	281.05	0	237.4	234.4	0.08	0	-10.95	28	26.7	28.1
196	20211022BS04	1	UU试验	16.55	4.07	50	0	-2	3	529.632	0	5.5	17.59	563.2	38	0	0	1	1	1	21.99	15.41	610.2	47	12.98	356.6	281.6	0	237.7	234.7	0.08	0	-10.99	28	26.7	28.1
197	20211022BS04	1	UU试验	16.63	4.08	50	0	-3	3	530.674	0	5.5	17.7	561.8	38	0	0	1	1	1	22.13	15.41	608.8	47	12.95	355.9	280.9	0	237.3	234.3	0.08	0	-11.07	28	26.7	28.1
198	20211022BS04	1	UU试验	16.72	4.09	50	0	-3	3	531.226	0	3.6	17.77	562.4	38	0	0	1	1	1	22.21	15.41	609.4	47	12.97	356.2	281.2	0	237.5	234.5	0.08	0	-11.11	28	26.7	28.1
199	20211022BS04	1	UU试验	16.8	4.1	51	0	-2	3	531.716	0	5.5	17.88	562.9	38	0	0	1	1	1	22.35	15.48	610.9	48	12.73	357.95	281.45	0	238.6	235.6	0.08	0	-11.18	28	26.7	28.1
200	20211022BS04	1	UU试验	16.88	4.11	50	0	-3	3	532.268	0	3.6	17.95	560.9	38	0	0	1	1	1	22.44	15.48	607.9	47	12.93	355.45	280.45	0	237	234	0.08	0	-11.22	28	26.7	28
201	20211022BS04	1	UU试验	16.97	4.12	51	0	-3	3	532.758	0	3.6	18.06	561.4	38	0	0	1	1	1	22.58	15.48	609.4	48	12.7	357.2	280.7	0	238.1	235.1	0.08	0	-11.29	28	26.7	28
202	20211022BS04	1	UU试验	17.05	4.13	51	0	-3	3	533.31	0	5.5	18.13	562	38	0	0	1	1	1	22.66	15.54	610	48	12.71	357.5	281	0	238.3	235.3	0.08	0	-11.33	28	26.7	28
203	20211022BS04	1	UU试验	17.13	4.14	50	0	-3	3	533.8	0	3.6	18.23	560.4	38	0	0	1	1	1	22.79	15.54	607.4	47	12.92	355.2	280.2	0	236.8	233.8	0.08	0	-11.4	28	26.7	28
204	20211022BS04	1	UU试验	17.22	4.15	50	0	-3	3	534.352	0	5.5	18.3	560.9	38	0	0	1	1	1	22.88	15.54	607.9	47	12.93	355.45	280.45	0	237	234	0.08	0	-11.44	28	26.7	28
205	20211022BS04	1	UU试验	17.3	4.16	51	0	-2	3	534.352	0	5.5	18.4	560.9	38	0	0	1	1	1	23	15.61	608.9	48	12.69	356.95	280.45	0	238	235	0.08	0	-11.5	28	26.7	28
206	20211022BS04	1	UU试验	17.38	4.17	50	0	-3	3	535.394	0	3.6	18.46	559.5	38	0	0	1	1	1	23.08	15.61	606.5	47	12.9	354.75	279.75	0	236.5	233.5	0.08	0	-11.54	28	26.7	28
207	20211022BS04	1	UU试验	17.47	4.18	51	0	-2	3	535.394	0	5.5	18.57	559.5	38	0	0	1	1	1	23.21	15.61	607.5	48	12.66	356.25	279.75	0	237.5	234.5	0.08	0	-11.61	28	26.7	28
208	20211022BS04	1	UU试验	17.55	4.19	51	0	-3	3	536.436	0	3.6	18.63	560.6	38	0	0	1	1	1	23.29	15.61	608.6	48	12.68	356.8	280.3	0	237.9	234.9	0.08	0	-11.65	28	26.7	28
209	20211022BS04	1	UU试验	17.63	4.2	51	0	-3	3	538.03	0	3.6	18.74	562.3	38	0	0	1	1	1	23.43	15.69	610.3	48	12.71	357.65	281.15	0	238.4	235.4	0.08	0	-11.72	28	26.7	28
210	20211022BS04	1	UU试验	17.72	4.21	51	0	-3	3	538.03	0	3.6	18.8	559.4	38	0	0	1	1	1	23.5	15.69	607.4	48	12.65	356.2	279.7	0	237.5	234.5	0.08	0	-11.75	28	26.7	28
211	20211022BS04	1	UU试验	17.8	4.22	50	0	-3	3	538.52	0	3.6	18.9	559.9	38	0	0	1	1	1	23.62	15.69	606.9	47	12.91	354.95	279.95	0	236.6	233.6	0.08	0	-11.81	28	26.7	28
212	20211022BS04	1	UU试验	17.88	4.23	50	0	-2	3	538.03	0	5.5	18.97	559.4	38	0	0	1	1	1	23.71	15.76	606.4	47	12.9	354.7	279.7	0	236.5	233.5	0.08	0	-11.86	28	26.7	28
213	20211022BS04	1	UU试验	17.97	4.24	51	0	-2	3	538.52	0	5.5	19.07	557.4	38	0	0	1	1	1	23.84	15.76	605.4	48	12.61	355.2	278.7	0	236.8	233.8	0.08	0	-11.92	28	26.7	28
214	20211022BS04	1	UU试验	18.05	4.25	50	0	-3	3	539.072	0	3.6	19.13	558	38	0	0	1	1	1	23.91	15.76	605	47	12.87	354	279	0	236	233	0.08	0	-11.96	28	26.6	28
215	20211022BS04	1	UU试验	18.13	4.26	50	0	-3	3	539.072	0	3.6	19.23	558	38	0	0	1	1	1	24.04	15.83	605	47	12.87	354	279	0	236	233	0.08	0	-12.02	28	26.7	28
216	20211022BS04	1	UU试验	18.22	4.27	51	0	-3	3	539.072	0	3.6	19.29	555.5	38	0	0	1	1	1	24.11	15.83	603.5	48	12.57	354.25	277.75	0	236.2	233.2	0.08	0	-12.06	28	26.7	28
217	20211022BS04	1	UU试验	18.3	4.28	51	0	-3	3	539.563	0	3.6	19.39	556	38	0	0	1	1	1	24.24	15.83	604	48	12.58	354.5	278	0	236.3	233.3	0.08	0	-12.12	28	26.6	28
218	20211022BS04	1	UU试验	18.38	4.29	51	0	-3	3	539.563	0	3.6	19.46	556	38	0	0	1	1	1	24.33	15.83	604	48	12.58	354.5	278	0	236.3	233.3	0.08	0	-12.17	28	26.7	28
219	20211022BS04	1	UU试验	18.47	4.3	50	0	-3	3	539.072	0	3.6	19.56	555.5	38	0	0	1	1	1	24.45	15.9	602.5	47	12.82	352.75	277.75	0	235.2	232.2	0.08	0	-12.23	27.9	26.6	28
220	20211022BS04	1	UU试验	18.55	4.31	51	0	-2	3	539.563	0	5.5	19.63	553.6	38	0	0	1	1	1	24.54	15.9	601.6	48	12.53	353.3	276.8	0	235.5	232.5	0.08	0	-12.27	28	26.6	28
221	20211022BS04	1	UU试验	18.63	4.32	51	0	-3	3	541.156	0	3.6	19.73	555.2	38	0	0	1	1	1	24.66	15.9	603.2	48	12.57	354.1	277.6	0	236.1	233.1	0.08	0	-12.33	27.9	26.6	28
222	20211022BS04	1	UU试验	18.72	4.33	51	0	-3	3	541.708	0	3.6	19.8	555.8	38	0	0	1	1	1	24.75	15.97	603.8	48	12.58	354.4	277.9	0	236.3	233.3	0.08	0	-12.38	27.9	26.6	28
223	20211022BS04	1	UU试验	18.8	4.34	50	0	-2	3	542.198	0	5.5	19.91	553.9	38	0	0	1	1	1	24.89	15.97	600.9	47	12.79	351.95	276.95	0	234.6	231.6	0.08	0	-12.45	28	26.6	28
224	20211022BS04	1	UU试验	18.88	4.35	50	0	-2	3	542.198	0	5.5	19.99	553.9	38	0	0	1	1	1	24.99	15.97	600.9	47	12.79	351.95	276.95	0	234.6	231.6	0.08	0	-12.5	28	26.7	28
225	20211022BS04	1	UU试验	18.97	4.36	50	0	-3	3	542.198	0	3.6	20.1	553.9	38	0	0	1	1	1	25.13	16.04	600.9	47	12.79	351.95	276.95	0	234.6	231.6	0.08	0	-12.57	27.9	26.6	28
226	20211022BS04	1	UU试验	19.05	4.36	51	0	-2	3	542.75	0	5.5	20.17	552	38	0	0	1	1	1	25.21	16.04	600	48	12.5	352.5	276	0	235	232	0.08	0	-12.61	28	26.7	28
227	20211022BS04	1	UU试验	19.13	4.37	51	0	-3	3	543.241	0	3.6	20.28	552.5	38	0	0	1	1	1	25.35	16.11	600.5	48	12.51	352.75	276.25	0	235.2	232.2	0.08	0	-12.68	27.9	26.6	28
228	20211022BS04	1	UU试验	19.22	4.38	51	0	-2	3	543.792	0	5.5	20.35	550.7	38	0	0	1	1	1	25.44	16.11	598.7	48	12.47	351.85	275.35	0	234.6	231.6	0.08	0	-12.72	27.9	26.6	28
229	20211022BS04	1	UU试验	19.3	4.39	51	0	-2	3	544.283	0	3.6	20.45	551.1	38	0	0	1	1	1	25.56	16.11	599.1	48	12.48	352.05	275.55	0	234.7	231.7	0.08	0	-12.78	27.9	26.6	28
230	20211022BS04	1	UU试验	19.38	4.4	51	0	-3	3	544.283	0	3.6	20.52	551.1	38	0	0	1	1	1	25.65	16.11	599.1	48	12.48	352.05	275.55	0	234.7	231.7	0.08	0	-12.83	27.9	26.6	28
231	20211022BS04	1	UU试验	19.47	4.41	51	0	-2	3	545.386	0	5.5	20.63	552.3	38	0	0	1	1	1	25.79	16.18	600.3	48	12.51	352.65	276.15	0	235.1	232.1	0.08	0	-12.9	27.9	26.6	28
232	20211022BS04	1	UU试验	19.55	4.42	51	0	-2	3	545.386	0	5.5	20.7	549.9	38	0	0	1	1	1	25.88	16.18	597.9	48	12.46	351.45	274.95	0	234.3	231.3	0.08	0	-12.94	27.9	26.6	28
233	20211022BS04	1	UU试验	19.63	4.43	51	0	-3	3	545.876	0	3.6	20.8	550.4	38	0	0	1	1	1	26	16.25	598.4	48	12.47	351.7	275.2	0	234.5	231.5	0.08	0	-13	27.9	26.6	28
234	20211022BS04	1	UU试验	19.72	4.44	51	0	-2	3	545.876	0	3.6	20.87	548	38	0	0	1	1	1	26.09	16.25	596	48	12.42	350.5	274	0	233.7	230.7	0.09	0	-13.05	27.9	26.6	28
235	20211022BS04	1	UU试验	19.8	4.45	51	0	-2	3	545.876	0	5.5	20.98	548	38	0	0	1	1	1	26.23	16.25	596	48	12.42	350.5	274	0	233.7	230.7	0.09	0	-13.12	27.9	26.6	28
236	20211022BS04	1	UU试验	19.88	4.46	50	0	-3	3	546.428	0	3.6	21.05	548.6	38	0	0	1	1	1	26.31	16.25	595.6	47	12.67	349.3	274.3	0	232.9	229.9	0.08	0	-13.16	27.9	26.6	28
237	20211022BS04	1	UU试验	19.97	4.47	51	0	-2	3	546.919	0	5.5	21.16	549	38	0	0	1	1	1	26.45	16.32	597	48	12.44	351	274.5	0	234	231	0.09	0	-13.23	27.9	26.6	28
238	20211022BS04	1	UU试验	20.05	4.48	51	0	-3	3	547.961	0	3.6	21.23	547.7	38	0	0	1	1	1	26.54	16.32	595.7	48	12.41	350.35	273.85	0	233.6	230.6	0.09	0	-13.27	27.9	26.6	28
239	20211022BS04	1	UU试验	20.13	4.49	51	0	-2	3	547.961	0	5.5	21.34	547.7	38	0	0	1	1	1	26.68	16.39	595.7	48	12.41	350.35	273.85	0	233.6	230.6	0.09	0	-13.34	27.9	26.6	28
240	20211022BS04	1	UU试验	20.22	4.5	51	0	-2	3	548.512	0	5.5	21.42	545.9	38	0	0	1	1	1	26.77	16.39	593.9	48	12.37	349.45	272.95	0	233	230	0.09	0	-13.39	27.9	26.6	28
241	20211022BS04	1	UU试验	20.3	4.51	51	0	-3	3	548.512	0	3.6	21.52	545.9	38	0	0	1	1	1	26.9	16.39	593.9	48	12.37	349.45	272.95	0	233	230	0.09	0	-13.45	27.9	26.6	28
242	20211022BS04	1	UU试验	20.38	4.51	51	0	-2	3	548.512	0	3.6	21.59	545.9	38	0	0	1	1	1	26.99	16.47	593.9	48	12.37	349.45	272.95	0	233	230	0.09	0	-13.5	27.9	26.6	28
243	20211022BS04	1	UU试验	20.47	4.52	51	0	-2	3	549.554	0	5.5	21.7	544.3	38	0	0	1	1	1	27.13	16.47	592.3	48	12.34	348.65	272.15	0	232.4	229.4	0.09	0	-13.57	27.9	26.6	28
244	20211022BS04	1	UU试验	20.55	4.53	50	0	-3	3	549.554	0	3.6	21.77	544.3	38	0	0	1	1	1	27.21	16.47	591.3	47	12.58	347.15	272.15	0	231.4	228.4	0.08	0	-13.61	27.9	26.6	28
245	20211022BS04	1	UU试验	20.63	4.54	50	0	-3	3	549.554	0	3.6	21.88	544.3	38	0	0	1	1	1	27.35	16.54	591.3	47	12.58	347.15	272.15	0	231.4	228.4	0.08	0	-13.68	27.9	26.6	28
246	20211022BS04	1	UU试验	20.72	4.55	50	0	-3	3	549.554	0	3.6	21.95	542	38	0	0	1	1	1	27.44	16.54	589	47	12.53	346	271	0	230.7	227.7	0.08	0	-13.72	27.9	26.6	28
247	20211022BS04	1	UU试验	20.8	4.56	50	0	-3	3	550.106	0	3.6	22.06	542.6	38	0	0	1	1	1	27.58	16.54	589.6	47	12.54	346.3	271.3	0	230.9	227.9	0.08	0	-13.79	27.9	26.6	28
248	20211022BS04	1	UU试验	20.88	4.57	51	0	-2	3	550.597	0	3.6	22.13	543	38	0	0	1	1	1	27.66	16.61	591	48	12.31	348	271.5	0	232	229	0.09	0	-13.83	27.9	26.6	28
249	20211022BS04	1	UU试验	20.97	4.58	51	0	-3	3	551.639	0	3.6	22.24	541.8	38	0	0	1	1	1	27.8	16.61	589.8	48	12.29	347.4	270.9	0	231.6	228.6	0.09	0	-13.9	27.9	26.6	28
250	20211022BS04	1	UU试验	21.05	4.59	51	0	-2	3	551.639	0	5.5	22.32	541.8	38	0	0	1	1	1	27.9	16.61	589.8	48	12.29	347.4	270.9	0	231.6	228.6	0.09	0	-13.95	27.9	26.6	28
251	20211022BS04	1	UU试验	21.13	4.6	51	0	-2	3	552.19	0	5.5	22.43	542.3	38	0	0	1	1	1	28.04	16.68	590.3	48	12.3	347.65	271.15	0	231.8	228.8	0.09	0	-14.02	27.9	26.6	28
252	20211022BS04	1	UU试验	21.22	4.61	51	0	-3	3	552.19	0	3.6	22.5	540	38	0	0	1	1	1	28.13	16.68	588	48	12.25	346.5	270	0	231	228	0.09	0	-14.07	27.9	26.6	28
253	20211022BS04	1	UU试验	21.3	4.62	51	0	-3	3	552.681	0	3.6	22.6	540.5	38	0	0	1	1	1	28.25	16.76	588.5	48	12.26	346.75	270.25	0	231.2	228.2	0.09	0	-14.13	27.9	26.6	28
254	20211022BS04	1	UU试验	21.38	4.62	51	0	-3	3	553.232	0	3.6	22.68	538.5	38	0	0	1	1	1	28.35	16.76	586.5	48	12.22	345.75	269.25	0	230.5	227.5	0.09	0	-14.18	27.9	26.6	28
255	20211022BS04	1	UU试验	21.47	4.63	51	0	-3	3	554.275	0	3.6	22.78	539.5	38	0	0	1	1	1	28.48	16.76	587.5	48	12.24	346.25	269.75	0	230.8	227.8	0.09	0	-14.24	27.9	26.6	28
256	20211022BS04	1	UU试验	21.55	4.64	51	0	-2	3	554.275	0	5.5	22.85	539.5	38	0	0	1	1	1	28.56	16.83	587.5	48	12.24	346.25	269.75	0	230.8	227.8	0.09	0	-14.28	27.9	26.6	28
257	20211022BS04	1	UU试验	21.63	4.65	50	0	-3	3	554.826	0	3.6	22.96	537.8	38	0	0	1	1	1	28.7	16.83	584.8	47	12.44	343.9	268.9	0	229.3	226.3	0.09	0	-14.35	27.9	26.6	28
258	20211022BS04	1	UU试验	21.72	4.66	51	0	-2	3	555.317	0	5.5	23.02	538.3	38	0	0	1	1	1	28.78	16.83	586.3	48	12.21	345.65	269.15	0	230.4	227.4	0.09	0	-14.39	27.9	26.6	28
259	20211022BS04	1	UU试验	21.8	4.67	51	0	-2	3	555.868	0	3.6	23.13	538.8	38	0	0	1	1	1	28.91	16.9	586.8	48	12.23	345.9	269.4	0	230.6	227.6	0.09	0	-14.46	27.9	26.6	28
260	20211022BS04	1	UU试验	21.88	4.68	51	0	-3	3	555.868	0	3.6	23.2	536.6	38	0	0	1	1	1	29	16.9	584.6	48	12.18	344.8	268.3	0	229.9	226.9	0.09	0	-14.5	27.9	26.6	28
261	20211022BS04	1	UU试验	21.97	4.69	51	0	-2	3	556.91	0	3.6	23.3	537.6	38	0	0	1	1	1	29.13	16.9	585.6	48	12.2	345.3	268.8	0	230.2	227.2	0.09	0	-14.57	27.9	26.6	28
262	20211022BS04	1	UU试验	22.05	4.7	50	0	-3	3	556.91	0	3.6	23.37	537.6	38	0	0	1	1	1	29.21	16.97	584.6	47	12.44	343.8	268.8	0	229.2	226.2	0.09	0	-14.61	27.9	26.6	28
263	20211022BS04	1	UU试验	22.13	4.7	50	0	-3	3	557.401	0	3.6	23.47	535.8	38	0	0	1	1	1	29.34	16.97	582.8	47	12.4	342.9	267.9	0	228.6	225.6	0.09	0	-14.67	27.9	26.6	28
264	20211022BS04	1	UU试验	22.22	4.71	51	0	-2	3	557.401	0	3.6	23.53	535.8	38	0	0	1	1	1	29.41	16.97	583.8	48	12.16	344.4	267.9	0	229.6	226.6	0.09	0	-14.71	27.9	26.6	28
265	20211022BS04	1	UU试验	22.3	4.72	51	0	-3	3	557.401	0	3.6	23.64	535.8	38	0	0	1	1	1	29.55	17.05	583.8	48	12.16	344.4	267.9	0	229.6	226.6	0.09	0	-14.78	27.9	26.6	28
266	20211022BS04	1	UU试验	22.38	4.73	51	0	-2	3	557.401	0	3.6	23.7	533.3	38	0	0	1	1	1	29.63	17.05	581.3	48	12.11	343.15	266.65	0	228.8	225.8	0.09	0	-14.82	27.9	26.6	28
267	20211022BS04	1	UU试验	22.47	4.74	51	0	-2	3	557.953	0	3.6	23.8	533.8	38	0	0	1	1	1	29.75	17.12	581.8	48	12.12	343.4	266.9	0	228.9	225.9	0.09	0	-14.88	27.9	26.6	28
268	20211022BS04	1	UU试验	22.55	4.75	51	0	-3	3	558.443	0	3.6	23.87	532.1	38	0	0	1	1	1	29.84	17.12	580.1	48	12.09	342.55	266.05	0	228.4	225.4	0.09	0	-14.92	27.9	26.6	28
269	20211022BS04	1	UU试验	22.63	4.76	51	0	-2	3	558.995	0	3.6	23.97	532.7	38	0	0	1	1	1	29.96	17.12	580.7	48	12.1	342.85	266.35	0	228.6	225.6	0.09	0	-14.98	27.9	26.6	28
270	20211022BS04	1	UU试验	22.72	4.77	50	0	-2	3	558.995	0	3.6	24.03	532.7	38	0	0	1	1	1	30.04	17.12	579.7	47	12.33	341.35	266.35	0	227.6	224.6	0.09	0	-15.02	27.9	26.6	28
271	20211022BS04	1	UU试验	22.8	4.77	50	0	-3	3	558.995	0	3.6	24.12	532.7	38	0	0	1	1	1	30.15	17.19	579.7	47	12.33	341.35	266.35	0	227.6	224.6	0.09	0	-15.08	27.9	26.6	27.9
272	20211022BS04	1	UU试验	22.88	4.78	51	0	-2	3	558.443	0	3.6	24.19	530	38	0	0	1	1	1	30.24	17.19	578	48	12.04	341.5	265	0	227.7	224.7	0.09	0	-15.12	27.9	26.6	27.9
273	20211022BS04	1	UU试验	22.97	4.79	51	0	-3	3	557.953	0	3.6	24.28	529.5	38	0	0	1	1	1	30.35	17.27	577.5	48	12.03	341.25	264.75	0	227.5	224.5	0.09	0	-15.18	27.8	26.6	27.9
274	20211022BS04	1	UU试验	23.05	4.8	51	0	-2	3	558.443	0	3.6	24.35	527.5	38	0	0	1	1	1	30.44	17.27	575.5	48	11.99	340.25	263.75	0	226.8	223.8	0.09	0	-15.22	27.8	26.6	27.9
275	20211022BS04	1	UU试验	23.13	4.81	51	0	-2	3	558.995	0	3.6	24.45	528	38	0	0	1	1	1	30.56	17.27	576	48	12	340.5	264	0	227	224	0.09	0	-15.28	27.8	26.6	27.9
276	20211022BS04	1	UU试验	23.22	4.82	51	0	-3	3	558.995	0	3.6	24.52	528	38	0	0	1	1	1	30.65	17.34	576	48	12	340.5	264	0	227	224	0.09	0	-15.33	27.8	26.6	27.9
277	20211022BS04	1	UU试验	23.3	4.83	51	0	-2	3	559.546	0	3.6	24.62	526.4	38	0	0	1	1	1	30.78	17.34	574.4	48	11.97	339.7	263.2	0	226.5	223.5	0.09	0	-15.39	27.8	26.6	27.9
278	20211022BS04	1	UU试验	23.38	4.84	51	0	-2	3	560.037	0	3.6	24.69	526.9	38	0	0	1	1	1	30.86	17.34	574.9	48	11.98	339.95	263.45	0	226.6	223.6	0.09	0	-15.43	27.8	26.6	27.9
279	20211022BS04	1	UU试验	23.47	4.84	50	0	-3	3	559.546	0	3.6	24.8	526.4	38	0	0	1	1	1	31	17.41	573.4	47	12.2	338.2	263.2	0	225.5	222.5	0.09	0	-15.5	27.8	26.6	27.9
280	20211022BS04	1	UU试验	23.55	4.85	50	0	-3	3	559.546	0	3.6	24.87	524.3	38	0	0	1	1	1	31.09	17.41	571.3	47	12.16	337.15	262.15	0	224.8	221.8	0.09	0	-15.55	27.8	26.6	27.9
281	20211022BS04	1	UU试验	23.63	4.86	51	0	-2	3	560.037	0	3.6	24.98	524.8	38	0	0	1	1	1	31.23	17.41	572.8	48	11.93	338.9	262.4	0	225.9	222.9	0.09	0	-15.62	27.8	26.6	27.9
282	20211022BS04	1	UU试验	23.72	4.87	51	0	-2	3	560.588	0	3.6	25.05	525.3	38	0	0	1	1	1	31.31	17.49	573.3	48	11.94	339.15	262.65	0	226.1	223.1	0.09	0	-15.66	27.8	26.6	27.9
