# Supplementary material for: Effect of freeze‒thaw cycles on root–Soil composite mechanical properties and slope stability
Source: PLoS One. 2024 Apr 25;19(4):e0302409. doi: 10.1371/journal.pone.0302409 (PMC11045164; doi:10.1371/journal.pone.0302409)
Supplement: S1 File — (ZIP) [file pone.0302409.s001.zip › Original data/original data/三轴/50kpa/50kpa excel表格/(D6G5,50kpa)20211022BS02_uu_1.xlsx]

## Sheet: _20211022BS02_uu_1
ID	GCID	SpecimenID	TstMode	TimeMin	Squareroot	WeiYa	wytb	FanYa1	KongYa	CR	fytb	TiBian	ZhouXWeiYi	Q1dQ3	TargetWY	TargetFY1	TargetZYLC	TargetStrainSpd	TargetSYWD	TargetZTWD	E1	TuArea	Q11	Q31	Q11cQ31	HalfQ1pQ3	HalfQ1dQ3	Saturation	HalfQ11pQ31	Q1	K0	Ev	Er	sywd	ttwd	ztwd
1	20211022BS02	1	UU试验	0	0	48	0	2	0	0	0	5.5	0	1.9	37	0	0	1	1	1	0	12	0	0	0	0	0	0	0	0	0	0	0	25.4	24.2	25.7
2	20211022BS02	1	UU试验	0.05	0.22	48	0	-3	3	2.6588	0	5.5	0.01	2.8	37	0	0	1	1	1	0.01	12	47.8	45	1.06	73.4	1.4	0	48.9	45.9	0.94	0	-0.01	25.4	24.2	25.7
3	20211022BS02	1	UU试验	0.1	0.32	48	0	-3	3	3.3626	0	5.5	0.05	3.6	37	0	0	1	1	1	0.06	12	48.6	45	1.08	73.8	1.8	0	49.2	46.2	0.93	0	-0.03	25.4	24.2	25.7
4	20211022BS02	1	UU试验	0.13	0.37	48	0	-3	3	5.3176	0	5.5	0.08	5.7	37	0	0	1	1	1	0.1	12	50.7	45	1.13	74.85	2.85	0	49.9	46.9	0.89	0	-0.05	25.4	24.2	25.7
5	20211022BS02	1	UU试验	0.25	0.5	48	0	-3	2	10.0096	0	5.5	0.19	10.7	37	0	0	1	1	1	0.24	12	56.7	46	1.23	77.35	5.35	0	51.6	49.6	0.82	0	-0.12	25.4	24.2	25.7
6	20211022BS02	1	UU试验	0.3	0.55	48	0	-3	3	12.0428	0	5.5	0.23	12.8	37	0	0	1	1	1	0.29	12.06	57.8	45	1.28	78.4	6.4	0	52.3	49.3	0.79	0	-0.15	25.4	24.2	25.7
7	20211022BS02	1	UU试验	0.38	0.62	48	0	-3	3	16.7348	0	5.5	0.34	17.7	37	0	0	1	1	1	0.43	12.06	62.7	45	1.39	80.85	8.85	0	53.9	50.9	0.73	0	-0.22	25.4	24.2	25.7
8	20211022BS02	1	UU试验	0.47	0.68	48	0	-3	3	19.3936	0	5.5	0.41	20.6	37	0	0	1	1	1	0.51	12.06	65.6	45	1.46	82.3	10.3	0	54.9	51.9	0.7	0	-0.26	25.4	24.2	25.7
9	20211022BS02	1	UU试验	0.55	0.74	48	0	-3	3	23.3818	0	5.5	0.53	24.8	37	0	0	1	1	1	0.66	12.06	69.8	45	1.55	84.4	12.4	0	56.3	53.3	0.66	0	-0.33	25.4	24.2	25.7
10	20211022BS02	1	UU试验	0.63	0.8	48	0	-3	3	26.1188	0	5.5	0.6	27.7	37	0	0	1	1	1	0.75	12.06	72.7	45	1.62	85.85	13.85	0	57.2	54.2	0.63	0	-0.38	25.4	24.2	25.7
11	20211022BS02	1	UU试验	0.72	0.85	48	0	-3	3	37.4578	0	5.5	0.71	39.7	37	0	0	1	1	1	0.89	12.12	84.7	45	1.88	91.85	19.85	0	61.2	58.2	0.55	0	-0.45	25.4	24.2	25.7
12	20211022BS02	1	UU试验	0.8	0.89	48	0	-3	3	52.1594	0	5.5	0.79	55	37	0	0	1	1	1	0.99	12.12	100	45	2.22	99.5	27.5	0	66.3	63.3	0.47	0	-0.5	25.4	24.2	25.7
13	20211022BS02	1	UU试验	0.88	0.94	48	0	-3	3	77.5744	0	5.5	0.9	81.8	37	0	0	1	1	1	1.13	12.12	126.8	45	2.82	112.9	40.9	0	75.3	72.3	0.37	0	-0.56	25.4	24.2	25.7
14	20211022BS02	1	UU试验	0.97	0.98	49	0	-2	4	95.6386	0	7.3	0.97	100.9	37	0	0	1	1	1	1.21	12.12	145.9	45	3.24	123.95	50.45	0	82.6	78.6	0.33	0	-0.61	25.4	24.2	25.7
15	20211022BS02	1	UU试验	1.05	1.02	49	0	-2	4	114.407	0	7.3	1.09	120.7	37	0	0	1	1	1	1.36	12.19	165.7	45	3.68	133.85	60.35	0	89.2	85.2	0.29	0	-0.68	25.4	24.2	25.7
16	20211022BS02	1	UU试验	1.13	1.06	48	0	-3	4	125.746	0	7.3	1.16	131.9	37	0	0	1	1	1	1.45	12.19	175.9	44	4	137.95	65.95	0	92	88	0.27	0	-0.73	25.4	24.2	25.7
17	20211022BS02	1	UU试验	1.22	1.1	49	0	-3	5	141.855	0	7.3	1.28	148.8	37	0	0	1	1	1	1.6	12.19	192.8	44	4.38	147.9	74.4	0	98.6	93.6	0.25	0	-0.8	25.4	24.2	25.7
18	20211022BS02	1	UU试验	1.3	1.14	48	0	-3	5	151.864	0	7.3	1.35	159.3	37	0	0	1	1	1	1.69	12.19	202.3	43	4.7	151.65	79.65	0	101.1	96.1	0.23	0	-0.85	25.4	24.2	25.7
19	20211022BS02	1	UU试验	1.38	1.18	48	0	-3	5	166.566	0	7.3	1.46	174.7	37	0	0	1	1	1	1.83	12.25	217.7	43	5.06	159.35	87.35	0	106.2	101.2	0.22	0	-0.92	25.4	24.2	25.7
20	20211022BS02	1	UU试验	1.47	1.21	48	0	-3	6	175.95	0	9.1	1.54	183.7	37	0	0	1	1	1	1.93	12.25	225.7	42	5.37	163.85	91.85	0	109.2	103.2	0.21	0	-0.97	25.4	24.2	25.7
21	20211022BS02	1	UU试验	1.55	1.24	48	0	-3	6	189.948	0	9.1	1.66	198.3	37	0	0	1	1	1	2.08	12.25	240.3	42	5.72	171.15	99.15	0	114.1	108.1	0.19	0	-1.04	25.4	24.2	25.7
22	20211022BS02	1	UU试验	1.63	1.28	48	0	-3	7	199.332	0	9.1	1.73	208.1	37	0	0	1	1	1	2.16	12.25	249.1	41	6.08	176.05	104.05	0	117.4	110.4	0.19	0	-1.08	25.4	24.2	25.7
23	20211022BS02	1	UU试验	1.72	1.31	48	0	-3	7	212.704	0	9.1	1.85	222	37	0	0	1	1	1	2.31	12.31	263	41	6.41	183	111	0	122	115	0.18	0	-1.16	25.4	24.2	25.7
24	20211022BS02	1	UU试验	1.8	1.34	48	0	-3	7	222.088	0	9.1	1.93	230.7	37	0	0	1	1	1	2.41	12.31	271.7	41	6.63	187.35	115.35	0	124.9	117.9	0.17	0	-1.21	25.4	24.2	25.7
25	20211022BS02	1	UU试验	1.88	1.37	48	0	-2	7	234.835	0	10.9	2.05	243.9	37	0	0	1	1	1	2.56	12.31	284.9	41	6.95	193.95	121.95	0	129.3	122.3	0.16	0	-1.28	25.4	24.2	25.7
26	20211022BS02	1	UU试验	1.97	1.4	48	0	-3	8	243.515	0	9.1	2.12	253	37	0	0	1	1	1	2.65	12.31	293	40	7.33	198.5	126.5	0	132.3	124.3	0.16	0	-1.33	25.4	24.2	25.7
27	20211022BS02	1	UU试验	2.05	1.43	48	0	-3	7	255.558	0	9.1	2.24	265.5	37	0	0	1	1	1	2.8	12.37	306.5	41	7.48	204.75	132.75	0	136.5	129.5	0.15	0	-1.4	25.4	24.2	25.7
28	20211022BS02	1	UU试验	2.13	1.46	48	0	-3	8	264.238	0	10.9	2.32	273.2	37	0	0	1	1	1	2.9	12.37	313.2	40	7.83	208.6	136.6	0	139.1	131.1	0.15	0	-1.45	25.4	24.2	25.7
29	20211022BS02	1	UU试验	2.22	1.49	48	0	-3	8	276.281	0	10.9	2.43	285.6	37	0	0	1	1	1	3.04	12.37	325.6	40	8.14	214.8	142.8	0	143.2	135.2	0.14	0	-1.52	25.4	24.2	25.7
30	20211022BS02	1	UU试验	2.3	1.52	48	0	-3	8	284.335	0	10.9	2.51	293.9	37	0	0	1	1	1	3.14	12.37	333.9	40	8.35	218.95	146.95	0	146	138	0.14	0	-1.57	25.4	24.2	25.7
31	20211022BS02	1	UU试验	2.38	1.54	48	0	-3	8	294.97	0	10.9	2.63	304.9	37	0	0	1	1	1	3.29	12.43	344.9	40	8.62	224.45	152.45	0	149.6	141.6	0.14	0	-1.65	25.4	24.2	25.7
32	20211022BS02	1	UU试验	2.47	1.57	48	0	-3	8	303.025	0	10.9	2.7	311.7	37	0	0	1	1	1	3.38	12.43	351.7	40	8.79	227.85	155.85	0	151.9	143.9	0.13	0	-1.69	25.4	24.2	25.7
33	20211022BS02	1	UU试验	2.55	1.6	49	0	-2	9	313.035	0	10.9	2.82	322	37	0	0	1	1	1	3.53	12.43	362	40	9.05	234.5	161	0	156.3	147.3	0.13	0	-1.77	25.4	24.2	25.7
34	20211022BS02	1	UU试验	2.63	1.62	49	0	-2	9	320.464	0	10.9	2.89	329.7	37	0	0	1	1	1	3.61	12.43	369.7	40	9.24	238.35	164.85	0	158.9	149.9	0.13	0	-1.81	25.4	24.2	25.7
35	20211022BS02	1	UU试验	2.72	1.65	49	0	-3	9	329.769	0	10.9	3.01	339.3	37	0	0	1	1	1	3.76	12.5	379.3	40	9.48	243.15	169.65	0	162.1	153.1	0.13	0	-1.88	25.4	24.2	25.7
36	20211022BS02	1	UU试验	2.8	1.67	49	0	-2	9	335.791	0	10.9	3.09	343.5	37	0	0	1	1	1	3.86	12.5	383.5	40	9.59	245.25	171.75	0	163.5	154.5	0.12	0	-1.93	25.4	24.2	25.7
37	20211022BS02	1	UU试验	2.88	1.7	49	0	-3	9	344.549	0	10.9	3.2	352.5	37	0	0	1	1	1	4	12.5	392.5	40	9.81	249.75	176.25	0	166.5	157.5	0.12	0	-2	25.4	24.2	25.7
38	20211022BS02	1	UU试验	2.97	1.72	49	0	-2	9	350.571	0	12.8	3.28	358.6	37	0	0	1	1	1	4.1	12.5	398.6	40	9.97	252.8	179.3	0	168.5	159.5	0.12	0	-2.05	25.4	24.2	25.7
39	20211022BS02	1	UU试验	3.05	1.75	49	0	-2	9	358.547	0	12.8	3.39	366.8	37	0	0	1	1	1	4.24	12.56	406.8	40	10.17	256.9	183.4	0	171.3	162.3	0.12	0	-2.12	25.4	24.2	25.7
40	20211022BS02	1	UU试验	3.13	1.77	49	0	-3	9	363.239	0	10.9	3.46	369.8	37	0	0	1	1	1	4.33	12.56	409.8	40	10.25	258.4	184.9	0	172.3	163.3	0.12	0	-2.17	25.4	24.2	25.7
41	20211022BS02	1	UU试验	3.22	1.79	49	0	-2	9	369.964	0	12.8	3.57	376.7	37	0	0	1	1	1	4.46	12.56	416.7	40	10.42	261.85	188.35	0	174.6	165.6	0.12	0	-2.23	25.4	24.2	25.7
42	20211022BS02	1	UU试验	3.3	1.82	49	0	-2	9	375.282	0	12.8	3.64	382.1	37	0	0	1	1	1	4.55	12.56	422.1	40	10.55	264.55	191.05	0	176.4	167.4	0.11	0	-2.28	25.4	24.2	25.7
43	20211022BS02	1	UU试验	3.38	1.84	48	0	-3	9	382.007	0	10.9	3.75	388.9	37	0	0	1	1	1	4.69	12.62	427.9	39	10.97	266.45	194.45	0	177.6	168.6	0.11	0	-2.35	25.4	24.2	25.7
44	20211022BS02	1	UU试验	3.47	1.86	49	0	-2	10	385.291	0	12.8	3.82	390.4	37	0	0	1	1	1	4.78	12.62	429.4	39	11.01	268.7	195.2	0	179.1	169.1	0.11	0	-2.39	25.4	24.2	25.7
45	20211022BS02	1	UU试验	3.55	1.88	49	0	-2	10	392.017	0	12.8	3.93	397.2	37	0	0	1	1	1	4.91	12.62	436.2	39	11.18	272.1	198.6	0	181.4	171.4	0.11	0	-2.46	25.4	24.2	25.7
46	20211022BS02	1	UU试验	3.63	1.91	49	0	-2	10	396.709	0	12.8	4	402	37	0	0	1	1	1	5	12.62	441	39	11.31	274.5	201	0	183	173	0.11	0	-2.5	25.4	24.2	25.7
47	20211022BS02	1	UU试验	3.72	1.93	50	0	-2	10	402.73	0	12.8	4.11	408.1	37	0	0	1	1	1	5.14	12.62	448.1	40	11.2	279.05	204.05	0	186	176	0.11	0	-2.57	25.4	24.2	25.7
48	20211022BS02	1	UU试验	3.8	1.95	49	0	-3	10	406.093	0	10.9	4.18	411.5	37	0	0	1	1	1	5.22	12.69	450.5	39	11.55	279.25	205.75	0	186.2	176.2	0.11	0	-2.61	25.4	24.2	25.7
49	20211022BS02	1	UU试验	3.88	1.97	49	0	-2	10	410.081	0	12.8	4.29	413.2	37	0	0	1	1	1	5.36	12.69	452.2	39	11.59	280.1	206.6	0	186.7	176.7	0.11	0	-2.68	25.4	24.2	25.7
50	20211022BS02	1	UU试验	3.97	1.99	49	0	-2	10	412.74	0	12.8	4.35	415.9	37	0	0	1	1	1	5.44	12.69	454.9	39	11.66	281.45	207.95	0	187.6	177.6	0.11	0	-2.72	25.4	24.2	25.7
51	20211022BS02	1	UU试验	4.05	2.01	49	0	-3	10	418.135	0	12.8	4.45	421.4	37	0	0	1	1	1	5.56	12.69	460.4	39	11.81	284.2	210.7	0	189.5	179.5	0.1	0	-2.78	25.4	24.2	25.7
52	20211022BS02	1	UU试验	4.13	2.03	49	0	-2	10	420.794	0	12.8	4.52	424	37	0	0	1	1	1	5.65	12.75	463	39	11.87	285.5	212	0	190.3	180.3	0.1	0	-2.83	25.4	24.2	25.7
53	20211022BS02	1	UU试验	4.22	2.05	49	0	-2	10	423.453	0	12.8	4.63	424.7	37	0	0	1	1	1	5.79	12.75	463.7	39	11.89	285.85	212.35	0	190.6	180.6	0.1	0	-2.9	25.4	24.2	25.7
54	20211022BS02	1	UU试验	4.3	2.07	49	0	-2	10	425.486	0	12.8	4.7	426.7	37	0	0	1	1	1	5.88	12.75	465.7	39	11.94	286.85	213.35	0	191.2	181.2	0.1	0	-2.94	25.4	24.2	25.7
55	20211022BS02	1	UU试验	4.38	2.09	49	0	-2	10	427.441	0	12.8	4.81	428.7	37	0	0	1	1	1	6.01	12.75	467.7	39	11.99	287.85	214.35	0	191.9	181.9	0.1	0	-3.01	25.4	24.2	25.7
56	20211022BS02	1	UU试验	4.47	2.11	48	0	-3	10	430.1	0	12.8	4.88	431.4	37	0	0	1	1	1	6.1	12.75	469.4	38	12.35	287.7	215.7	0	191.8	181.8	0.1	0	-3.05	25.4	24.2	25.7
57	20211022BS02	1	UU试验	4.55	2.13	49	0	-2	10	433.463	0	12.8	5	434.7	37	0	0	1	1	1	6.25	12.81	473.7	39	12.15	290.85	217.35	0	193.9	183.9	0.1	0	-3.13	25.4	24.2	25.7
58	20211022BS02	1	UU试验	4.63	2.15	49	0	-2	10	435.496	0	12.8	5.08	434.7	37	0	0	1	1	1	6.35	12.81	473.7	39	12.15	290.85	217.35	0	193.9	183.9	0.1	0	-3.18	25.4	24.2	25.7
59	20211022BS02	1	UU试验	4.72	2.17	49	0	-3	10	438.155	0	12.8	5.19	437.4	37	0	0	1	1	1	6.49	12.81	476.4	39	12.22	292.2	218.7	0	194.8	184.8	0.1	0	-3.25	25.4	24.2	25.7
60	20211022BS02	1	UU试验	4.8	2.19	49	0	-2	10	440.188	0	12.8	5.27	439.4	37	0	0	1	1	1	6.59	12.88	478.4	39	12.27	293.2	219.7	0	195.5	185.5	0.1	0	-3.3	25.4	24.2	25.7
61	20211022BS02	1	UU试验	4.88	2.21	49	0	-2	10	442.143	0	12.8	5.38	439	37	0	0	1	1	1	6.73	12.88	478	39	12.26	293	219.5	0	195.3	185.3	0.1	0	-3.37	25.4	24.2	25.7
62	20211022BS02	1	UU试验	4.97	2.23	49	0	-3	10	444.176	0	12.8	5.46	441	37	0	0	1	1	1	6.83	12.88	480	39	12.31	294	220.5	0	196	186	0.1	0	-3.42	25.4	24.2	25.7
63	20211022BS02	1	UU试验	5.05	2.25	49	0	-2	10	447.539	0	12.8	5.58	444.3	37	0	0	1	1	1	6.98	12.88	483.3	39	12.39	295.65	222.15	0	197.1	187.1	0.1	0	-3.49	25.4	24.2	25.7
64	20211022BS02	1	UU试验	5.13	2.27	49	0	-3	10	449.572	0	12.8	5.65	446.4	37	0	0	1	1	1	7.06	12.94	485.4	39	12.45	296.7	223.2	0	197.8	187.8	0.1	0	-3.53	25.4	24.2	25.7
65	20211022BS02	1	UU试验	5.22	2.28	49	0	-2	10	452.231	0	12.8	5.76	446.9	37	0	0	1	1	1	7.2	12.94	485.9	39	12.46	296.95	223.45	0	198	188	0.1	0	-3.6	25.4	24.2	25.7
66	20211022BS02	1	UU试验	5.3	2.3	49	0	-2	10	452.856	0	12.8	5.84	447.5	37	0	0	1	1	1	7.3	12.94	486.5	39	12.47	297.25	223.75	0	198.2	188.2	0.1	0	-3.65	25.4	24.2	25.7
67	20211022BS02	1	UU试验	5.38	2.32	49	0	-3	10	455.593	0	12.8	5.95	450.2	37	0	0	1	1	1	7.44	12.94	489.2	39	12.54	298.6	225.1	0	199.1	189.1	0.1	0	-3.72	25.4	24.2	25.7
68	20211022BS02	1	UU试验	5.47	2.34	49	0	-2	10	457.548	0	12.8	6.03	452.2	37	0	0	1	1	1	7.54	13	491.2	39	12.59	299.6	226.1	0	199.7	189.7	0.1	0	-3.77	25.4	24.2	25.7
69	20211022BS02	1	UU试验	5.55	2.36	49	0	-2	10	460.911	0	12.8	6.14	453.4	37	0	0	1	1	1	7.68	13	492.4	39	12.63	300.2	226.7	0	200.1	190.1	0.1	0	-3.84	25.4	24.2	25.7
70	20211022BS02	1	UU试验	5.63	2.37	49	0	-3	10	462.24	0	12.8	6.22	454.7	37	0	0	1	1	1	7.78	13	493.7	39	12.66	300.85	227.35	0	200.6	190.6	0.1	0	-3.89	25.4	24.2	25.7
71	20211022BS02	1	UU试验	5.72	2.39	50	0	-2	10	465.603	0	12.8	6.33	458	37	0	0	1	1	1	7.91	13	498	40	12.45	304	229	0	202.7	192.7	0.1	0	-3.96	25.4	24.2	25.7
72	20211022BS02	1	UU试验	5.8	2.41	49	0	-3	10	466.932	0	12.8	6.41	459.3	37	0	0	1	1	1	8.01	13.07	498.3	39	12.78	303.15	229.65	0	202.1	192.1	0.1	0	-4.01	25.4	24.2	25.7
73	20211022BS02	1	UU试验	5.88	2.43	49	0	-3	10	469.591	0	12.8	6.53	459.4	37	0	0	1	1	1	8.16	13.07	498.4	39	12.78	303.2	229.7	0	202.1	192.1	0.1	0	-4.08	25.4	24.2	25.7
74	20211022BS02	1	UU试验	5.97	2.44	49	0	-2	10	470.92	0	12.8	6.6	460.7	37	0	0	1	1	1	8.25	13.07	499.7	39	12.81	303.85	230.35	0	202.6	192.6	0.1	0	-4.13	25.4	24.2	25.7
75	20211022BS02	1	UU试验	6.05	2.46	49	0	-3	10	473.657	0	12.8	6.72	463.4	37	0	0	1	1	1	8.4	13.13	502.4	39	12.88	305.2	231.7	0	203.5	193.5	0.1	0	-4.2	25.4	24.2	25.7
76	20211022BS02	1	UU试验	6.13	2.48	49	0	-2	10	474.987	0	12.8	6.8	462.6	37	0	0	1	1	1	8.5	13.13	501.6	39	12.86	304.8	231.3	0	203.2	193.2	0.1	0	-4.25	25.4	24.2	25.7
77	20211022BS02	1	UU试验	6.22	2.49	49	0	-2	11	476.316	0	12.8	6.91	463.9	37	0	0	1	1	1	8.64	13.13	501.9	38	13.21	305.45	231.95	0	203.6	192.6	0.1	0	-4.32	25.4	24.2	25.7
78	20211022BS02	1	UU试验	6.3	2.51	49	0	-3	10	476.942	0	12.8	7	464.5	37	0	0	1	1	1	8.75	13.13	503.5	39	12.91	305.75	232.25	0	203.8	193.8	0.1	0	-4.38	25.4	24.2	25.7
79	20211022BS02	1	UU试验	6.38	2.53	49	0	-2	10	478.975	0	12.8	7.11	466.5	37	0	0	1	1	1	8.89	13.2	505.5	39	12.96	306.75	233.25	0	204.5	194.5	0.1	0	-4.45	25.4	24.2	25.7
80	20211022BS02	1	UU试验	6.47	2.54	49	0	-2	10	480.304	0	12.8	7.18	465.3	37	0	0	1	1	1	8.98	13.2	504.3	39	12.93	306.15	232.65	0	204.1	194.1	0.1	0	-4.49	25.4	24.2	25.7
81	20211022BS02	1	UU试验	6.55	2.56	49	0	-3	10	482.963	0	12.8	7.3	467.9	37	0	0	1	1	1	9.13	13.2	506.9	39	13	307.45	233.95	0	205	195	0.09	0	-4.57	25.4	24.2	25.7
82	20211022BS02	1	UU试验	6.63	2.58	49	0	-2	10	484.293	0	12.8	7.38	469.2	37	0	0	1	1	1	9.23	13.2	508.2	39	13.03	308.1	234.6	0	205.4	195.4	0.09	0	-4.62	25.4	24.2	25.7
83	20211022BS02	1	UU试验	6.72	2.59	49	0	-3	10	487.03	0	12.8	7.49	471.8	37	0	0	1	1	1	9.36	13.26	510.8	39	13.1	309.4	235.9	0	206.3	196.3	0.09	0	-4.68	25.4	24.2	25.7
84	20211022BS02	1	UU试验	6.8	2.61	49	0	-2	11	488.359	0	12.8	7.57	471	37	0	0	1	1	1	9.46	13.26	509	38	13.39	309	235.5	0	206	195	0.09	0	-4.73	25.4	24.2	25.7
85	20211022BS02	1	UU试验	6.88	2.62	50	0	-2	11	491.018	0	12.8	7.69	473.5	37	0	0	1	1	1	9.61	13.26	512.5	39	13.14	311.75	236.75	0	207.8	196.8	0.1	0	-4.81	25.4	24.2	25.7
86	20211022BS02	1	UU试验	6.97	2.64	50	0	-3	10	493.677	0	12.8	7.77	476.1	37	0	0	1	1	1	9.71	13.26	516.1	40	12.9	313.05	238.05	0	208.7	198.7	0.1	0	-4.86	25.4	24.2	25.7
87	20211022BS02	1	UU试验	7.05	2.66	50	0	-2	11	496.335	0	12.8	7.88	478.7	37	0	0	1	1	1	9.85	13.32	517.7	39	13.27	314.35	239.35	0	209.6	198.6	0.09	0	-4.93	25.4	24.2	25.7
88	20211022BS02	1	UU试验	7.13	2.67	49	0	-3	10	497.665	0	12.8	7.96	477.8	37	0	0	1	1	1	9.95	13.32	516.8	39	13.25	312.4	238.9	0	208.3	198.3	0.09	0	-4.97	25.4	24.2	25.7
89	20211022BS02	1	UU试验	7.22	2.69	49	0	-3	10	499.072	0	12.8	8.07	479.1	37	0	0	1	1	1	10.09	13.32	518.1	39	13.28	313.05	239.55	0	208.7	198.7	0.09	0	-5.05	25.4	24.2	25.7
90	20211022BS02	1	UU试验	7.3	2.7	49	0	-2	10	500.402	0	12.8	8.15	480.4	37	0	0	1	1	1	10.19	13.39	519.4	39	13.32	313.7	240.2	0	209.1	199.1	0.09	0	-5.1	25.4	24.2	25.7
91	20211022BS02	1	UU试验	7.38	2.72	49	0	-3	10	502.357	0	12.8	8.26	479.8	37	0	0	1	1	1	10.32	13.39	518.8	39	13.3	313.4	239.9	0	208.9	198.9	0.09	0	-5.16	25.4	24.2	25.7
92	20211022BS02	1	UU试验	7.47	2.73	49	0	-2	10	504.39	0	12.8	8.34	481.7	37	0	0	1	1	1	10.43	13.39	520.7	39	13.35	314.35	240.85	0	209.6	199.6	0.09	0	-5.22	25.4	24.2	25.7
93	20211022BS02	1	UU试验	7.55	2.75	49	0	-2	10	506.423	0	12.8	8.45	483.6	37	0	0	1	1	1	10.56	13.39	522.6	39	13.4	315.3	241.8	0	210.2	200.2	0.09	0	-5.28	25.4	24.2	25.7
94	20211022BS02	1	UU试验	7.63	2.76	49	0	-3	10	507.753	0	12.8	8.52	484.9	37	0	0	1	1	1	10.65	13.45	523.9	39	13.43	315.95	242.45	0	210.6	200.6	0.09	0	-5.33	25.4	24.2	25.7
95	20211022BS02	1	UU试验	7.72	2.78	49	0	-2	10	509.708	0	12.8	8.63	484.6	37	0	0	1	1	1	10.79	13.45	523.6	39	13.43	315.8	242.3	0	210.5	200.5	0.09	0	-5.39	25.4	24.2	25.7
96	20211022BS02	1	UU试验	7.8	2.79	49	0	-3	10	511.741	0	12.8	8.7	486.5	37	0	0	1	1	1	10.88	13.45	525.5	39	13.47	316.75	243.25	0	211.2	201.2	0.09	0	-5.44	25.4	24.2	25.7
97	20211022BS02	1	UU试验	7.88	2.81	50	0	-2	10	513.774	0	12.8	8.81	488.5	37	0	0	1	1	1	11.01	13.45	528.5	40	13.21	319.25	244.25	0	212.8	202.8	0.09	0	-5.51	25.4	24.2	25.7
98	20211022BS02	1	UU试验	7.97	2.82	50	0	-2	10	515.729	0	12.8	8.88	490.3	37	0	0	1	1	1	11.1	13.52	530.3	40	13.26	320.15	245.15	0	213.4	203.4	0.09	0	-5.55	25.4	24.2	25.7
99	20211022BS02	1	UU试验	8.05	2.84	49	0	-3	10	517.137	0	12.8	8.99	489.1	37	0	0	1	1	1	11.24	13.52	528.1	39	13.54	318.05	244.55	0	212	202	0.09	0	-5.62	25.4	24.2	25.7
100	20211022BS02	1	UU试验	8.13	2.85	49	0	-3	10	518.466	0	12.8	9.06	490.4	37	0	0	1	1	1	11.32	13.52	529.4	39	13.57	318.7	245.2	0	212.5	202.5	0.09	0	-5.66	25.4	24.2	25.7
101	20211022BS02	1	UU试验	8.22	2.87	49	0	-2	10	519.092	0	12.8	9.16	491	37	0	0	1	1	1	11.45	13.58	530	39	13.59	319	245.5	0	212.7	202.7	0.09	0	-5.72	25.4	24.2	25.7
102	20211022BS02	1	UU试验	8.3	2.88	49	0	-3	10	521.125	0	12.8	9.23	490.7	37	0	0	1	1	1	11.54	13.58	529.7	39	13.58	318.85	245.35	0	212.6	202.6	0.09	0	-5.77	25.4	24.2	25.7
103	20211022BS02	1	UU试验	8.38	2.9	49	0	-2	10	523.158	0	12.8	9.34	492.6	37	0	0	1	1	1	11.68	13.58	531.6	39	13.63	319.8	246.3	0	213.2	203.2	0.09	0	-5.84	25.4	24.2	25.7
104	20211022BS02	1	UU试验	8.47	2.91	49	0	-2	10	523.158	0	12.8	9.41	492.6	37	0	0	1	1	1	11.76	13.58	531.6	39	13.63	319.8	246.3	0	213.2	203.2	0.09	0	-5.88	25.4	24.2	25.7
105	20211022BS02	1	UU试验	8.55	2.92	49	0	-3	10	525.817	0	12.8	9.51	495.1	37	0	0	1	1	1	11.89	13.65	534.1	39	13.69	321.05	247.55	0	214	204	0.09	0	-5.95	25.4	24.2	25.7
106	20211022BS02	1	UU试验	8.63	2.94	49	0	-2	10	527.146	0	12.8	9.57	493.8	37	0	0	1	1	1	11.96	13.65	532.8	39	13.66	320.4	246.9	0	213.6	203.6	0.09	0	-5.98	25.4	24.2	25.7
107	20211022BS02	1	UU试验	8.72	2.95	49	0	-3	10	527.146	0	12.8	9.67	493.8	37	0	0	1	1	1	12.09	13.65	532.8	39	13.66	320.4	246.9	0	213.6	203.6	0.09	0	-6.05	25.4	24.2	25.7
108	20211022BS02	1	UU试验	8.8	2.97	49	0	-2	10	527.772	0	12.8	9.74	494.4	37	0	0	1	1	1	12.18	13.65	533.4	39	13.68	320.7	247.2	0	213.8	203.8	0.09	0	-6.09	25.4	24.2	25.7
109	20211022BS02	1	UU试验	8.88	2.98	50	0	-2	10	530.509	0	12.8	9.84	497	37	0	0	1	1	1	12.3	13.72	537	40	13.43	323.5	248.5	0	215.7	205.7	0.09	0	-6.15	25.4	24.2	25.7
110	20211022BS02	1	UU试验	8.97	2.99	50	0	-2	10	531.838	0	12.8	9.91	495.7	37	0	0	1	1	1	12.39	13.72	535.7	40	13.39	322.85	247.85	0	215.2	205.2	0.09	0	-6.2	25.4	24.2	25.7
111	20211022BS02	1	UU试验	9.05	3.01	50	0	-2	10	532.464	0	12.8	10.01	496.3	37	0	0	1	1	1	12.51	13.72	536.3	40	13.41	323.15	248.15	0	215.4	205.4	0.09	0	-6.26	25.4	24.2	25.7
112	20211022BS02	1	UU试验	9.13	3.02	49	0	-2	10	531.838	0	12.8	10.08	495.7	37	0	0	1	1	1	12.6	13.72	534.7	39	13.71	321.35	247.85	0	214.2	204.2	0.09	0	-6.3	25.4	24.2	25.7
113	20211022BS02	1	UU试验	9.22	3.04	49	0	-3	10	533.168	0	12.8	10.19	496.9	37	0	0	1	1	1	12.74	13.78	535.9	39	13.74	321.95	248.45	0	214.6	204.6	0.09	0	-6.37	25.4	24.2	25.7
114	20211022BS02	1	UU试验	9.3	3.05	49	0	-2	10	533.793	0	12.8	10.26	495.4	37	0	0	1	1	1	12.83	13.78	534.4	39	13.7	321.2	247.7	0	214.1	204.1	0.09	0	-6.42	25.4	24.2	25.7
115	20211022BS02	1	UU试验	9.38	3.06	49	0	-3	10	533.793	0	12.8	10.37	495.4	37	0	0	1	1	1	12.96	13.78	534.4	39	13.7	321.2	247.7	0	214.1	204.1	0.09	0	-6.48	25.4	24.2	25.7
116	20211022BS02	1	UU试验	9.47	3.08	49	0	-2	10	534.497	0	12.8	10.43	496	37	0	0	1	1	1	13.04	13.78	535	39	13.72	321.5	248	0	214.3	204.3	0.09	0	-6.52	25.4	24.2	25.7
117	20211022BS02	1	UU试验	9.55	3.09	49	0	-2	10	534.497	0	12.8	10.55	496	37	0	0	1	1	1	13.19	13.85	535	39	13.72	321.5	248	0	214.3	204.3	0.09	0	-6.6	25.4	24.2	25.7
118	20211022BS02	1	UU试验	9.63	3.1	49	0	-2	10	535.826	0	12.8	10.62	494.7	37	0	0	1	1	1	13.28	13.85	533.7	39	13.68	320.85	247.35	0	213.9	203.9	0.09	0	-6.64	25.4	24.2	25.7
119	20211022BS02	1	UU试验	9.72	3.12	49	0	-2	10	536.53	0	12.8	10.73	495.4	37	0	0	1	1	1	13.41	13.85	534.4	39	13.7	321.2	247.7	0	214.1	204.1	0.09	0	-6.71	25.4	24.2	25.7
120	20211022BS02	1	UU试验	9.8	3.13	49	0	-2	10	537.156	0	12.8	10.8	496	37	0	0	1	1	1	13.5	13.85	535	39	13.72	321.5	248	0	214.3	204.3	0.09	0	-6.75	25.4	24.2	25.7
121	20211022BS02	1	UU试验	9.88	3.14	50	0	-3	10	539.189	0	12.8	10.91	497.8	37	0	0	1	1	1	13.64	13.91	537.8	40	13.44	323.9	248.9	0	215.9	205.9	0.09	0	-6.82	25.4	24.2	25.7
122	20211022BS02	1	UU试验	9.97	3.16	50	0	-2	10	539.815	0	12.8	10.98	496.3	37	0	0	1	1	1	13.73	13.91	536.3	40	13.41	323.15	248.15	0	215.4	205.4	0.09	0	-6.87	25.4	24.2	25.7
123	20211022BS02	1	UU试验	10.05	3.17	50	0	-2	10	541.222	0	12.8	11.09	497.6	37	0	0	1	1	1	13.86	13.91	537.6	40	13.44	323.8	248.8	0	215.9	205.9	0.09	0	-6.93	25.4	24.2	25.7
124	20211022BS02	1	UU试验	10.13	3.18	49	0	-2	10	541.222	0	12.8	11.16	497.6	37	0	0	1	1	1	13.95	13.98	536.6	39	13.76	322.3	248.8	0	214.9	204.9	0.09	0	-6.98	25.4	24.2	25.7
125	20211022BS02	1	UU试验	10.22	3.2	50	0	-2	10	543.177	0	12.8	11.27	496.9	37	0	0	1	1	1	14.09	13.98	536.9	40	13.42	323.45	248.45	0	215.6	205.6	0.09	0	-7.05	25.4	24.2	25.7
126	20211022BS02	1	UU试验	10.3	3.21	49	0	-3	10	543.881	0	10.9	11.34	497.5	37	0	0	1	1	1	14.18	13.98	536.5	39	13.76	322.25	248.75	0	214.8	204.8	0.09	0	-7.09	25.4	24.2	25.7
127	20211022BS02	1	UU试验	10.38	3.22	49	0	-2	10	544.507	0	12.8	11.45	498.1	37	0	0	1	1	1	14.31	13.98	537.1	39	13.77	322.55	249.05	0	215	205	0.09	0	-7.16	25.4	24.2	25.7
128	20211022BS02	1	UU试验	10.47	3.24	49	0	-2	10	545.836	0	12.8	11.52	499.3	37	0	0	1	1	1	14.4	14.05	538.3	39	13.8	323.15	249.65	0	215.4	205.4	0.09	0	-7.2	25.4	24.2	25.7
129	20211022BS02	1	UU试验	10.55	3.25	49	0	-3	10	546.54	0	10.9	11.64	497.4	37	0	0	1	1	1	14.55	14.05	536.4	39	13.75	322.2	248.7	0	214.8	204.8	0.09	0	-7.28	25.4	24.2	25.7
130	20211022BS02	1	UU试验	10.63	3.26	49	0	-2	10	546.54	0	12.8	11.71	497.4	37	0	0	1	1	1	14.64	14.05	536.4	39	13.75	322.2	248.7	0	214.8	204.8	0.09	0	-7.32	25.4	24.2	25.7
131	20211022BS02	1	UU试验	10.72	3.27	49	0	-2	10	547.869	0	12.8	11.81	498.6	37	0	0	1	1	1	14.76	14.11	537.6	39	13.78	322.8	249.3	0	215.2	205.2	0.09	0	-7.38	25.4	24.2	25.7
132	20211022BS02	1	UU试验	10.8	3.29	49	0	-2	10	548.573	0	12.8	11.89	497.2	37	0	0	1	1	1	14.86	14.11	536.2	39	13.75	322.1	248.6	0	214.7	204.7	0.09	0	-7.43	25.4	24.2	25.7
133	20211022BS02	1	UU试验	10.88	3.3	49	0	-2	10	548.573	0	12.8	12	497.2	37	0	0	1	1	1	15	14.11	536.2	39	13.75	322.1	248.6	0	214.7	204.7	0.09	0	-7.5	25.4	24.2	25.7
134	20211022BS02	1	UU试验	10.97	3.31	50	0	-2	10	549.902	0	12.8	12.08	498.4	37	0	0	1	1	1	15.1	14.11	538.4	40	13.46	324.2	249.2	0	216.1	206.1	0.09	0	-7.55	25.4	24.2	25.6
135	20211022BS02	1	UU试验	11.05	3.32	50	0	-2	10	551.857	0	12.8	12.18	500.1	37	0	0	1	1	1	15.23	14.18	540.1	40	13.5	325.05	250.05	0	216.7	206.7	0.09	0	-7.62	25.4	24.2	25.6
136	20211022BS02	1	UU试验	11.13	3.34	50	0	-2	10	552.561	0	12.8	12.26	498.3	37	0	0	1	1	1	15.33	14.18	538.3	40	13.46	324.15	249.15	0	216.1	206.1	0.09	0	-7.67	25.4	24.2	25.7
137	20211022BS02	1	UU试验	11.22	3.35	49	0	-3	10	553.187	0	10.9	12.36	498.9	37	0	0	1	1	1	15.45	14.18	537.9	39	13.79	322.95	249.45	0	215.3	205.3	0.09	0	-7.73	25.4	24.2	25.6
138	20211022BS02	1	UU试验	11.3	3.36	50	0	-2	10	553.891	0	12.8	12.43	499.5	37	0	0	1	1	1	15.54	14.18	539.5	40	13.49	324.75	249.75	0	216.5	206.5	0.09	0	-7.77	25.4	24.2	25.6
139	20211022BS02	1	UU试验	11.38	3.37	50	0	-2	10	553.891	0	10.9	12.55	499.5	37	0	0	1	1	1	15.69	14.25	539.5	40	13.49	324.75	249.75	0	216.5	206.5	0.09	0	-7.85	25.4	24.2	25.6
140	20211022BS02	1	UU试验	11.47	3.39	49	0	-3	10	554.594	0	10.9	12.63	497.7	37	0	0	1	1	1	15.79	14.25	536.7	39	13.76	322.35	248.85	0	214.9	204.9	0.09	0	-7.9	25.4	24.2	25.6
141	20211022BS02	1	UU试验	11.55	3.4	50	0	-2	10	555.22	0	12.8	12.74	498.2	37	0	0	1	1	1	15.93	14.25	538.2	40	13.46	324.1	249.1	0	216.1	206.1	0.09	0	-7.97	25.4	24.2	25.6
142	20211022BS02	1	UU试验	11.63	3.41	49	0	-3	9	555.924	0	10.9	12.81	498.9	37	0	0	1	1	1	16.01	14.31	538.9	40	13.47	322.95	249.45	0	215.3	206.3	0.09	0	-8.01	25.4	24.2	25.6
143	20211022BS02	1	UU试验	11.72	3.42	49	0	-2	10	557.253	0	10.9	12.92	498	37	0	0	1	1	1	16.15	14.31	537	39	13.77	322.5	249	0	215	205	0.09	0	-8.07	25.4	24.2	25.6
144	20211022BS02	1	UU试验	11.8	3.44	49	0	-2	9	558.583	0	10.9	12.99	499.2	37	0	0	1	1	1	16.24	14.31	539.2	40	13.48	323.1	249.6	0	215.4	206.4	0.09	0	-8.12	25.4	24.2	25.6
145	20211022BS02	1	UU试验	11.88	3.45	49	0	-3	9	559.912	0	10.9	13.1	500.3	37	0	0	1	1	1	16.38	14.38	540.3	40	13.51	323.65	250.15	0	215.8	206.8	0.09	0	-8.19	25.4	24.2	25.6
146	20211022BS02	1	UU试验	11.97	3.46	50	0	-2	10	560.616	0	10.9	13.17	498.5	37	0	0	1	1	1	16.46	14.38	538.5	40	13.46	324.25	249.25	0	216.2	206.2	0.09	0	-8.23	25.4	24.2	25.6
147	20211022BS02	1	UU试验	12.05	3.47	50	0	-2	10	563.275	0	10.9	13.28	500.9	37	0	0	1	1	1	16.6	14.38	540.9	40	13.52	325.45	250.45	0	217	207	0.09	0	-8.3	25.4	24.2	25.6
148	20211022BS02	1	UU试验	12.13	3.48	50	0	-2	9	563.275	0	10.9	13.35	500.9	37	0	0	1	1	1	16.69	14.38	541.9	41	13.22	325.45	250.45	0	217	208	0.09	0	-8.35	25.4	24.2	25.6
149	20211022BS02	1	UU试验	12.22	3.5	50	0	-2	9	564.604	0	10.9	13.45	502.1	37	0	0	1	1	1	16.81	14.45	543.1	41	13.25	326.05	251.05	0	217.4	208.4	0.09	0	-8.41	25.4	24.2	25.6
150	20211022BS02	1	UU试验	12.3	3.51	50	0	-2	9	565.23	0	10.9	13.53	500.2	37	0	0	1	1	1	16.91	14.45	541.2	41	13.2	325.1	250.1	0	216.7	207.7	0.09	0	-8.46	25.4	24.2	25.6
151	20211022BS02	1	UU试验	12.38	3.52	49	0	-3	9	566.637	0	10.9	13.63	501.5	37	0	0	1	1	1	17.04	14.45	541.5	40	13.54	324.25	250.75	0	216.2	207.2	0.09	0	-8.52	25.4	24.2	25.6
152	20211022BS02	1	UU试验	12.47	3.53	50	0	-2	9	567.263	0	10.9	13.7	502	37	0	0	1	1	1	17.13	14.51	543	41	13.24	326	251	0	217.3	208.3	0.09	0	-8.57	25.4	24.2	25.6
153	20211022BS02	1	UU试验	12.55	3.54	49	0	-3	9	568.592	0	10.9	13.81	501.1	37	0	0	1	1	1	17.26	14.51	541.1	40	13.53	324.05	250.55	0	216	207	0.09	0	-8.63	25.4	24.1	25.6
154	20211022BS02	1	UU试验	12.63	3.55	50	0	-2	9	569.296	0	10.9	13.88	501.7	37	0	0	1	1	1	17.35	14.51	542.7	41	13.24	325.85	250.85	0	217.2	208.2	0.09	0	-8.68	25.4	24.2	25.6
155	20211022BS02	1	UU试验	12.72	3.57	49	0	-2	9	569.296	0	10.9	13.98	501.7	37	0	0	1	1	1	17.48	14.51	541.7	40	13.54	324.35	250.85	0	216.2	207.2	0.09	0	-8.74	25.4	24.2	25.6
156	20211022BS02	1	UU试验	12.8	3.58	49	0	-2	9	569.296	0	10.9	14.05	501.7	37	0	0	1	1	1	17.56	14.58	541.7	40	13.54	324.35	250.85	0	216.2	207.2	0.09	0	-8.78	25.4	24.2	25.6
157	20211022BS02	1	UU试验	12.88	3.59	50	0	-2	9	569.922	0	10.9	14.15	499.9	37	0	0	1	1	1	17.69	14.58	540.9	41	13.19	324.95	249.95	0	216.6	207.6	0.09	0	-8.85	25.4	24.2	25.6
158	20211022BS02	1	UU试验	12.97	3.6	49	0	-3	9	569.922	0	10.9	14.22	499.9	37	0	0	1	1	1	17.78	14.58	539.9	40	13.5	323.45	249.95	0	215.6	206.6	0.09	0	-8.89	25.4	24.2	25.6
159	20211022BS02	1	UU试验	13.05	3.61	50	0	-2	9	572.659	0	10.9	14.32	502.3	37	0	0	1	1	1	17.9	14.65	543.3	41	13.25	326.15	251.15	0	217.4	208.4	0.09	0	-8.95	25.4	24.1	25.6
160	20211022BS02	1	UU试验	13.13	3.62	50	0	-2	9	573.284	0	10.9	14.39	500.4	37	0	0	1	1	1	17.99	14.65	541.4	41	13.2	325.2	250.2	0	216.8	207.8	0.09	0	-8.99	25.4	24.2	25.6
161	20211022BS02	1	UU试验	13.22	3.64	50	0	-2	9	573.284	0	10.9	14.48	500.4	37	0	0	1	1	1	18.1	14.65	541.4	41	13.2	325.2	250.2	0	216.8	207.8	0.09	0	-9.05	25.4	24.2	25.6
162	20211022BS02	1	UU试验	13.3	3.65	50	0	-2	9	573.988	0	10.9	14.55	501	37	0	0	1	1	1	18.19	14.65	542	41	13.22	325.5	250.5	0	217	208	0.09	0	-9.1	25.4	24.2	25.6
163	20211022BS02	1	UU试验	13.38	3.66	50	0	-2	9	573.988	0	10.9	14.65	501	37	0	0	1	1	1	18.31	14.72	542	41	13.22	325.5	250.5	0	217	208	0.09	0	-9.16	25.4	24.2	25.6
164	20211022BS02	1	UU试验	13.47	3.67	50	0	-2	9	573.284	0	10.9	14.72	498	37	0	0	1	1	1	18.4	14.72	539	41	13.15	324	249	0	216	207	0.09	0	-9.2	25.4	24.2	25.6
165	20211022BS02	1	UU试验	13.55	3.68	50	0	-2	9	574.614	0	10.9	14.81	499.2	37	0	0	1	1	1	18.51	14.72	540.2	41	13.18	324.6	249.6	0	216.4	207.4	0.09	0	-9.26	25.4	24.2	25.6
166	20211022BS02	1	UU试验	13.63	3.69	49	0	-2	9	575.317	0	10.9	14.87	499.8	37	0	0	1	1	1	18.59	14.72	539.8	40	13.5	323.4	249.9	0	215.6	206.6	0.09	0	-9.3	25.4	24.2	25.6
167	20211022BS02	1	UU试验	13.72	3.7	49	0	-2	8	575.943	0	10.9	14.97	500.3	37	0	0	1	1	1	18.71	14.79	541.3	41	13.2	323.65	250.15	0	215.8	207.8	0.09	0	-9.36	25.4	24.2	25.6
168	20211022BS02	1	UU试验	13.8	3.71	50	0	-2	9	575.943	0	10.9	15.04	498	37	0	0	1	1	1	18.8	14.79	539	41	13.15	324	249	0	216	207	0.09	0	-9.4	25.4	24.2	25.6
169	20211022BS02	1	UU试验	13.88	3.73	49	0	-2	8	575.317	0	10.9	15.14	497.4	37	0	0	1	1	1	18.93	14.79	538.4	41	13.13	322.2	248.7	0	214.8	206.8	0.09	0	-9.47	25.4	24.1	25.6
170	20211022BS02	1	UU试验	13.97	3.74	50	0	-2	9	574.614	0	10.9	15.21	496.8	37	0	0	1	1	1	19.01	14.79	537.8	41	13.12	323.4	248.4	0	215.6	206.6	0.09	0	-9.51	25.4	24.2	25.6
171	20211022BS02	1	UU试验	14.05	3.75	50	0	-2	9	575.943	0	10.9	15.32	498	37	0	0	1	1	1	19.15	14.85	539	41	13.15	324	249	0	216	207	0.09	0	-9.57	25.4	24.2	25.6
172	20211022BS02	1	UU试验	14.13	3.76	50	0	-2	8	575.943	0	10.9	15.39	496	37	0	0	1	1	1	19.24	14.85	538	42	12.81	323	248	0	215.3	207.3	0.09	0	-9.62	25.4	24.1	25.6
173	20211022BS02	1	UU试验	14.22	3.77	50	0	-2	9	575.943	0	10.9	15.49	496	37	0	0	1	1	1	19.36	14.85	537	41	13.1	323	248	0	215.3	206.3	0.09	0	-9.68	25.4	24.2	25.6
174	20211022BS02	1	UU试验	14.3	3.78	50	0	-2	8	576.647	0	10.9	15.56	496.6	37	0	0	1	1	1	19.45	14.92	538.6	42	12.82	323.3	248.3	0	215.5	207.5	0.09	0	-9.73	25.4	24.1	25.6
175	20211022BS02	1	UU试验	14.38	3.79	49	0	-3	8	576.647	0	9.1	15.67	494.2	37	0	0	1	1	1	19.59	14.92	535.2	41	13.05	320.6	247.1	0	213.7	205.7	0.09	0	-9.8	25.4	24.1	25.6
176	20211022BS02	1	UU试验	14.47	3.8	50	0	-2	8	575.943	0	10.9	15.74	493.6	37	0	0	1	1	1	19.68	14.92	535.6	42	12.75	321.8	246.8	0	214.5	206.5	0.09	0	-9.84	25.4	24.2	25.6
177	20211022BS02	1	UU试验	14.55	3.81	49	0	-3	8	575.317	0	9.1	15.85	493.1	37	0	0	1	1	1	19.81	14.99	534.1	41	13.03	320.05	246.55	0	213.4	205.4	0.09	0	-9.91	25.4	24.1	25.6
178	20211022BS02	1	UU试验	14.63	3.83	49	0	-2	8	575.943	0	10.9	15.92	491.3	37	0	0	1	1	1	19.9	14.99	532.3	41	12.98	319.15	245.65	0	212.8	204.8	0.09	0	-9.95	25.4	24.1	25.6
179	20211022BS02	1	UU试验	14.72	3.84	49	0	-2	8	576.647	0	10.9	16.03	491.9	37	0	0	1	1	1	20.04	14.99	532.9	41	13	319.45	245.95	0	213	205	0.09	0	-10.02	25.4	24.2	25.6
180	20211022BS02	1	UU试验	14.8	3.85	49	0	-2	8	577.272	0	9.1	16.1	492.5	37	0	0	1	1	1	20.13	15.06	533.5	41	13.01	319.75	246.25	0	213.2	205.2	0.09	0	-10.07	25.4	24.1	25.6
181	20211022BS02	1	UU试验	14.88	3.86	49	0	-2	8	577.976	0	10.9	16.2	490.8	37	0	0	1	1	1	20.25	15.06	531.8	41	12.97	318.9	245.4	0	212.6	204.6	0.09	0	-10.13	25.4	24.2	25.6
182	20211022BS02	1	UU试验	14.97	3.87	49	0	-2	8	577.976	0	10.9	16.27	490.8	37	0	0	1	1	1	20.34	15.06	531.8	41	12.97	318.9	245.4	0	212.6	204.6	0.09	0	-10.17	25.4	24.1	25.6
183	20211022BS02	1	UU试验	15.05	3.88	49	0	-2	8	577.976	0	9.1	16.38	490.8	37	0	0	1	1	1	20.48	15.06	531.8	41	12.97	318.9	245.4	0	212.6	204.6	0.09	0	-10.24	25.4	24.1	25.6
184	20211022BS02	1	UU试验	15.13	3.89	50	0	-2	8	580.009	0	9.1	16.45	492.5	37	0	0	1	1	1	20.56	15.13	534.5	42	12.73	321.25	246.25	0	214.2	206.2	0.09	0	-10.28	25.4	24.1	25.6
185	20211022BS02	1	UU试验	15.22	3.9	50	0	-2	8	579.306	0	9.1	16.56	489.6	37	0	0	1	1	1	20.7	15.13	531.6	42	12.66	319.8	244.8	0	213.2	205.2	0.09	0	-10.35	25.4	24.1	25.6
186	20211022BS02	1	UU试验	15.3	3.91	50	0	-2	8	580.009	0	9.1	16.63	490.2	37	0	0	1	1	1	20.79	15.13	532.2	42	12.67	320.1	245.1	0	213.4	205.4	0.09	0	-10.4	25.4	24.1	25.6
187	20211022BS02	1	UU试验	15.38	3.92	50	0	-2	8	580.009	0	9.1	16.74	490.2	37	0	0	1	1	1	20.93	15.2	532.2	42	12.67	320.1	245.1	0	213.4	205.4	0.09	0	-10.47	25.4	24.1	25.6
188	20211022BS02	1	UU试验	15.47	3.93	50	0	-2	8	580.635	0	9.1	16.81	488.5	37	0	0	1	1	1	21.01	15.2	530.5	42	12.63	319.25	244.25	0	212.8	204.8	0.09	0	-10.51	25.4	24.1	25.6
189	20211022BS02	1	UU试验	15.55	3.94	50	0	-2	8	580.635	0	9.1	16.92	488.5	37	0	0	1	1	1	21.15	15.2	530.5	42	12.63	319.25	244.25	0	212.8	204.8	0.09	0	-10.57	25.4	24.2	25.6
190	20211022BS02	1	UU试验	15.63	3.95	50	0	-2	8	580.635	0	9.1	16.99	488.5	37	0	0	1	1	1	21.24	15.27	530.5	42	12.63	319.25	244.25	0	212.8	204.8	0.09	0	-10.62	25.4	24.1	25.6
191	20211022BS02	1	UU试验	15.72	3.96	50	0	-2	7	581.339	0	9.1	17.1	486.8	37	0	0	1	1	1	21.38	15.27	529.8	43	12.32	318.4	243.4	0	212.3	205.3	0.09	0	-10.69	25.4	24.1	25.6
192	20211022BS02	1	UU试验	15.8	3.97	50	0	-2	7	581.964	0	9.1	17.17	487.4	37	0	0	1	1	1	21.46	15.27	530.4	43	12.33	318.7	243.7	0	212.5	205.5	0.09	0	-10.73	25.4	24.1	25.6
193	20211022BS02	1	UU试验	15.88	3.99	50	0	-2	7	582.668	0	9.1	17.28	488	37	0	0	1	1	1	21.6	15.34	531	43	12.35	319	244	0	212.7	205.7	0.09	0	-10.8	25.4	24.1	25.6
194	20211022BS02	1	UU试验	15.97	4	50	0	-2	8	582.668	0	9.1	17.35	485.7	37	0	0	1	1	1	21.69	15.34	527.7	42	12.56	317.85	242.85	0	211.9	203.9	0.09	0	-10.85	25.4	24.1	25.6
195	20211022BS02	1	UU试验	16.05	4.01	50	0	-2	8	582.668	0	9.1	17.46	485.7	37	0	0	1	1	1	21.83	15.34	527.7	42	12.56	317.85	242.85	0	211.9	203.9	0.09	0	-10.91	25.4	24.1	25.6
196	20211022BS02	1	UU试验	16.13	4.02	49	0	-3	7	581.339	0	9.1	17.53	484.6	37	0	0	1	1	1	21.91	15.34	526.6	42	12.54	315.8	242.3	0	210.5	203.5	0.09	0	-10.96	25.4	24.1	25.6
197	20211022BS02	1	UU试验	16.22	4.03	50	0	-2	7	581.964	0	9.1	17.64	485.1	37	0	0	1	1	1	22.05	15.41	528.1	43	12.28	317.55	242.55	0	211.7	204.7	0.09	0	-11.03	25.4	24.1	25.6
198	20211022BS02	1	UU试验	16.3	4.04	50	0	-2	7	582.668	0	9.1	17.72	483.5	37	0	0	1	1	1	22.15	15.41	526.5	43	12.24	316.75	241.75	0	211.2	204.2	0.09	0	-11.07	25.4	24.1	25.6
199	20211022BS02	1	UU试验	16.38	4.05	50	0	-2	7	584.701	0	9.1	17.82	485.2	37	0	0	1	1	1	22.28	15.48	528.2	43	12.28	317.6	242.6	0	211.7	204.7	0.09	0	-11.14	25.4	24.1	25.6
200	20211022BS02	1	UU试验	16.47	4.06	50	0	-2	7	584.701	0	9.1	17.89	483	37	0	0	1	1	1	22.36	15.48	526	43	12.23	316.5	241.5	0	211	204	0.09	0	-11.18	25.4	24.1	25.6
201	20211022BS02	1	UU试验	16.55	4.07	50	0	-2	7	584.701	0	9.1	18	483	37	0	0	1	1	1	22.5	15.48	526	43	12.23	316.5	241.5	0	211	204	0.09	0	-11.25	25.4	24.1	25.6
202	20211022BS02	1	UU试验	16.63	4.08	49	0	-2	7	585.327	0	9.1	18.07	483.5	37	0	0	1	1	1	22.59	15.48	525.5	42	12.51	315.25	241.75	0	210.2	203.2	0.09	0	-11.3	25.4	24.1	25.6
203	20211022BS02	1	UU试验	16.72	4.09	49	0	-2	7	585.327	0	9.1	18.18	483.5	37	0	0	1	1	1	22.73	15.54	525.5	42	12.51	315.25	241.75	0	210.2	203.2	0.09	0	-11.37	25.4	24.1	25.6
204	20211022BS02	1	UU试验	16.8	4.1	50	0	-2	7	586.031	0	9.1	18.25	482.2	37	0	0	1	1	1	22.81	15.54	525.2	43	12.21	316.1	241.1	0	210.7	203.7	0.09	0	-11.41	25.4	24.1	25.6
205	20211022BS02	1	UU试验	16.88	4.11	50	0	-2	7	586.656	0	9.1	18.36	482.8	37	0	0	1	1	1	22.95	15.54	525.8	43	12.23	316.4	241.4	0	210.9	203.9	0.09	0	-11.48	25.4	24.1	25.6
206	20211022BS02	1	UU试验	16.97	4.12	50	0	-2	7	586.656	0	9.1	18.43	482.8	37	0	0	1	1	1	23.04	15.61	525.8	43	12.23	316.4	241.4	0	210.9	203.9	0.09	0	-11.52	25.4	24.1	25.5
207	20211022BS02	1	UU试验	17.05	4.13	50	0	-2	7	587.36	0	9.1	18.54	481.2	37	0	0	1	1	1	23.18	15.61	524.2	43	12.19	315.6	240.6	0	210.4	203.4	0.09	0	-11.59	25.4	24.1	25.5
208	20211022BS02	1	UU试验	17.13	4.14	49	0	-2	7	586.031	0	9.1	18.61	480.1	37	0	0	1	1	1	23.26	15.61	522.1	42	12.43	313.55	240.05	0	209	202	0.09	0	-11.63	25.4	24.1	25.5
209	20211022BS02	1	UU试验	17.22	4.15	50	0	-2	7	587.36	0	9.1	18.71	481.2	37	0	0	1	1	1	23.39	15.69	524.2	43	12.19	315.6	240.6	0	210.4	203.4	0.09	0	-11.7	25.4	24.1	25.5
210	20211022BS02	1	UU试验	17.3	4.16	50	0	-2	6	587.36	0	9.1	18.78	478.7	37	0	0	1	1	1	23.48	15.69	522.7	44	11.88	314.35	239.35	0	209.6	203.6	0.09	0	-11.74	25.4	24.1	25.6
211	20211022BS02	1	UU试验	17.38	4.17	50	0	-2	7	587.986	0	9.1	18.88	479.2	37	0	0	1	1	1	23.6	15.69	522.2	43	12.14	314.6	239.6	0	209.7	202.7	0.09	0	-11.8	25.4	24.1	25.6
212	20211022BS02	1	UU试验	17.47	4.18	50	0	-2	6	589.315	0	9.1	18.95	480.3	37	0	0	1	1	1	23.69	15.76	524.3	44	11.92	315.15	240.15	0	210.1	204.1	0.09	0	-11.85	25.4	24.1	25.6
213	20211022BS02	1	UU试验	17.55	4.19	50	0	-2	7	588.69	0	9.1	19.05	477.7	37	0	0	1	1	1	23.81	15.76	520.7	43	12.11	313.85	238.85	0	209.2	202.2	0.09	0	-11.91	25.4	24.1	25.6
214	20211022BS02	1	UU试验	17.63	4.2	49	0	-2	7	587.36	0	9.1	19.12	476.6	37	0	0	1	1	1	23.9	15.76	518.6	42	12.35	311.8	238.3	0	207.9	200.9	0.09	0	-11.95	25.4	24.1	25.6
215	20211022BS02	1	UU试验	17.72	4.21	49	0	-2	6	587.36	0	9.1	19.22	476.6	37	0	0	1	1	1	24.03	15.83	519.6	43	12.08	311.8	238.3	0	207.9	201.9	0.09	0	-12.02	25.4	24.1	25.6
216	20211022BS02	1	UU试验	17.8	4.22	49	0	-2	6	587.986	0	9.1	19.29	475	37	0	0	1	1	1	24.11	15.83	518	43	12.05	311	237.5	0	207.3	201.3	0.09	0	-12.06	25.4	24.1	25.6
217	20211022BS02	1	UU试验	17.88	4.23	50	0	-2	6	587.986	0	9.1	19.38	475	37	0	0	1	1	1	24.23	15.83	519	44	11.8	312.5	237.5	0	208.3	202.3	0.1	0	-12.12	25.4	24.1	25.6
218	20211022BS02	1	UU试验	17.97	4.24	50	0	-2	6	588.69	0	7.3	19.45	475.6	37	0	0	1	1	1	24.31	15.83	519.6	44	11.81	312.8	237.8	0	208.5	202.5	0.1	0	-12.16	25.4	24.1	25.6
219	20211022BS02	1	UU试验	18.05	4.25	50	0	-2	6	589.315	0	9.1	19.55	476.1	37	0	0	1	1	1	24.44	15.9	520.1	44	11.82	313.05	238.05	0	208.7	202.7	0.1	0	-12.22	25.4	24.1	25.6
220	20211022BS02	1	UU试验	18.13	4.26	50	0	-2	6	588.69	0	7.3	19.61	473.5	37	0	0	1	1	1	24.51	15.9	517.5	44	11.76	311.75	236.75	0	207.8	201.8	0.1	0	-12.26	25.4	24.1	25.6
221	20211022BS02	1	UU试验	18.22	4.27	50	0	-2	6	587.36	0	7.3	19.71	472.4	37	0	0	1	1	1	24.64	15.9	516.4	44	11.74	311.2	236.2	0	207.5	201.5	0.1	0	-12.32	25.4	24.1	25.7
222	20211022BS02	1	UU试验	18.3	4.28	49	0	-2	6	586.656	0	7.3	19.77	471.8	37	0	0	1	1	1	24.71	15.97	514.8	43	11.97	309.4	235.9	0	206.3	200.3	0.09	0	-12.36	25.4	24.1	25.7
223	20211022BS02	1	UU试验	18.38	4.29	49	0	-2	6	585.327	0	7.3	19.87	468.7	37	0	0	1	1	1	24.84	15.97	511.7	43	11.9	307.85	234.35	0	205.2	199.2	0.09	0	-12.42	25.4	24.1	25.7
224	20211022BS02	1	UU试验	18.47	4.3	50	0	-2	6	586.031	0	7.3	19.94	469.3	37	0	0	1	1	1	24.93	15.97	513.3	44	11.67	309.65	234.65	0	206.4	200.4	0.1	0	-12.47	25.4	24.1	25.7
225	20211022BS02	1	UU试验	18.55	4.31	50	0	-2	6	586.031	0	7.3	20.04	469.3	37	0	0	1	1	1	25.05	16.04	513.3	44	11.67	309.65	234.65	0	206.4	200.4	0.1	0	-12.53	25.4	24.1	25.7
226	20211022BS02	1	UU试验	18.63	4.32	50	0	-2	6	586.031	0	7.3	20.1	467.2	37	0	0	1	1	1	25.13	16.04	511.2	44	11.62	308.6	233.6	0	205.7	199.7	0.1	0	-12.57	25.4	24.1	25.7
227	20211022BS02	1	UU试验	18.72	4.33	50	0	-2	6	585.327	0	7.3	20.2	466.6	37	0	0	1	1	1	25.25	16.04	510.6	44	11.6	308.3	233.3	0	205.5	199.5	0.1	0	-12.63	25.4	24.1	25.7
228	20211022BS02	1	UU试验	18.8	4.34	50	0	-2	6	585.327	0	7.3	20.27	466.6	37	0	0	1	1	1	25.34	16.11	510.6	44	11.6	308.3	233.3	0	205.5	199.5	0.1	0	-12.67	25.4	24.1	25.7
229	20211022BS02	1	UU试验	18.88	4.35	49	0	-2	6	583.998	0	7.3	20.37	463.6	37	0	0	1	1	1	25.46	16.11	506.6	43	11.78	305.3	231.8	0	203.5	197.5	0.1	0	-12.73	25.4	24.1	25.7
230	20211022BS02	1	UU试验	18.97	4.36	50	0	-2	6	582.668	0	7.3	20.45	462.5	37	0	0	1	1	1	25.56	16.11	506.5	44	11.51	306.25	231.25	0	204.2	198.2	0.1	0	-12.78	25.4	24.1	25.7
231	20211022BS02	1	UU试验	19.05	4.36	49	0	-2	5	582.668	0	7.3	20.55	462.5	37	0	0	1	1	1	25.69	16.18	506.5	44	11.51	304.75	231.25	0	203.2	198.2	0.1	0	-12.85	25.4	24.1	25.7
232	20211022BS02	1	UU试验	19.13	4.37	50	0	-2	6	582.668	0	7.3	20.62	460.5	37	0	0	1	1	1	25.77	16.18	504.5	44	11.47	305.25	230.25	0	203.5	197.5	0.1	0	-12.89	25.4	24.1	25.7
233	20211022BS02	1	UU试验	19.22	4.38	50	0	-2	6	582.668	0	7.3	20.73	460.5	37	0	0	1	1	1	25.91	16.18	504.5	44	11.47	305.25	230.25	0	203.5	197.5	0.1	0	-12.96	25.4	24.1	25.7
234	20211022BS02	1	UU试验	19.3	4.39	50	0	-2	5	582.668	0	7.3	20.8	460.5	37	0	0	1	1	1	26	16.25	505.5	45	11.23	305.25	230.25	0	203.5	198.5	0.1	0	-13	25.4	24.1	25.7
235	20211022BS02	1	UU试验	19.38	4.4	50	0	-2	6	581.964	0	7.3	20.91	458	37	0	0	1	1	1	26.14	16.25	502	44	11.41	304	229	0	202.7	196.7	0.1	0	-13.07	25.4	24.1	25.7
236	20211022BS02	1	UU试验	19.47	4.41	49	0	-2	5	581.339	0	7.3	20.98	457.5	37	0	0	1	1	1	26.23	16.25	501.5	44	11.4	302.25	228.75	0	201.5	196.5	0.1	0	-13.12	25.4	24.1	25.7
237	20211022BS02	1	UU试验	19.55	4.42	49	0	-2	5	581.964	0	7.3	21.09	458	37	0	0	1	1	1	26.36	16.32	502	44	11.41	302.5	229	0	201.7	196.7	0.1	0	-13.18	25.4	24.1	25.7
238	20211022BS02	1	UU试验	19.63	4.43	50	0	-2	5	580.635	0	7.3	21.16	455	37	0	0	1	1	1	26.45	16.32	500	45	11.11	302.5	227.5	0	201.7	196.7	0.1	0	-13.23	25.4	24.1	25.7
239	20211022BS02	1	UU试验	19.72	4.44	50	0	-2	5	580.635	0	7.3	21.26	455	37	0	0	1	1	1	26.57	16.32	500	45	11.11	302.5	227.5	0	201.7	196.7	0.1	0	-13.29	25.4	24.1	25.7
240	20211022BS02	1	UU试验	19.8	4.45	50	0	-2	5	580.635	0	7.3	21.34	455	37	0	0	1	1	1	26.68	16.39	500	45	11.11	302.5	227.5	0	201.7	196.7	0.1	0	-13.34	25.4	24.1	25.7
241	20211022BS02	1	UU试验	19.88	4.46	50	0	-2	5	580.635	0	7.3	21.44	453	37	0	0	1	1	1	26.8	16.39	498	45	11.07	301.5	226.5	0	201	196	0.1	0	-13.4	25.4	24.1	25.7
242	20211022BS02	1	UU试验	19.97	4.47	49	0	-2	5	580.009	0	7.3	21.51	452.5	37	0	0	1	1	1	26.89	16.39	496.5	44	11.28	299.75	226.25	0	199.8	194.8	0.1	0	-13.45	25.4	24.1	25.7
243	20211022BS02	1	UU试验	20.05	4.48	49	0	-2	5	580.009	0	7.3	21.62	452.5	37	0	0	1	1	1	27.02	16.47	496.5	44	11.28	299.75	226.25	0	199.8	194.8	0.1	0	-13.51	25.4	24.1	25.7
244	20211022BS02	1	UU试验	20.13	4.49	50	0	-2	5	580.009	0	7.3	21.69	450.3	37	0	0	1	1	1	27.11	16.47	495.3	45	11.01	300.15	225.15	0	200.1	195.1	0.1	0	-13.56	25.4	24.1	25.7
245	20211022BS02	1	UU试验	20.22	4.5	49	0	-2	5	580.009	0	7.3	21.8	450.3	37	0	0	1	1	1	27.25	16.47	494.3	44	11.23	298.65	225.15	0	199.1	194.1	0.1	0	-13.63	25.4	24.1	25.7
246	20211022BS02	1	UU试验	20.3	4.51	50	0	-2	5	580.009	0	7.3	21.87	450.3	37	0	0	1	1	1	27.34	16.54	495.3	45	11.01	300.15	225.15	0	200.1	195.1	0.1	0	-13.67	25.4	24.1	25.7
247	20211022BS02	1	UU试验	20.38	4.51	50	0	-2	5	579.306	0	7.3	21.98	447.9	37	0	0	1	1	1	27.48	16.54	492.9	45	10.95	298.95	223.95	0	199.3	194.3	0.1	0	-13.74	25.4	24.1	25.7
248	20211022BS02	1	UU试验	20.47	4.52	50	0	-2	5	580.009	0	7.3	22.05	448.4	37	0	0	1	1	1	27.56	16.54	493.4	45	10.96	299.2	224.2	0	199.5	194.5	0.1	0	-13.78	25.4	24.1	25.7
249	20211022BS02	1	UU试验	20.55	4.53	50	0	-2	5	580.009	0	7.3	22.16	448.4	37	0	0	1	1	1	27.7	16.61	493.4	45	10.96	299.2	224.2	0	199.5	194.5	0.1	0	-13.85	25.4	24.1	25.7
250	20211022BS02	1	UU试验	20.63	4.54	49	0	-2	4	578.68	0	5.5	22.23	445.5	37	0	0	1	1	1	27.79	16.61	490.5	45	10.9	296.25	222.75	0	197.5	193.5	0.1	0	-13.9	25.3	24.1	25.7
251	20211022BS02	1	UU试验	20.72	4.55	49	0	-2	5	578.68	0	5.5	22.34	445.5	37	0	0	1	1	1	27.93	16.68	489.5	44	11.13	296.25	222.75	0	197.5	192.5	0.1	0	-13.97	25.4	24.1	25.7
252	20211022BS02	1	UU试验	20.8	4.56	49	0	-2	4	577.976	0	5.5	22.42	443.1	37	0	0	1	1	1	28.02	16.68	488.1	45	10.85	295.05	221.55	0	196.7	192.7	0.1	0	-14.01	25.3	24.1	25.7
253	20211022BS02	1	UU试验	20.88	4.57	49	0	-2	4	577.976	0	7.3	22.52	443.1	37	0	0	1	1	1	28.15	16.68	488.1	45	10.85	295.05	221.55	0	196.7	192.7	0.1	0	-14.08	25.4	24.1	25.7
254	20211022BS02	1	UU试验	20.97	4.58	50	0	-2	5	578.68	0	7.3	22.59	443.6	37	0	0	1	1	1	28.24	16.76	488.6	45	10.86	296.8	221.8	0	197.9	192.9	0.1	0	-14.12	25.4	24.1	25.7
255	20211022BS02	1	UU试验	21.05	4.59	50	0	-2	4	579.306	0	5.5	22.7	442	37	0	0	1	1	1	28.38	16.76	488	46	10.61	296	221	0	197.3	193.3	0.1	0	-14.19	25.3	24.1	25.7
256	20211022BS02	1	UU试验	21.13	4.6	50	0	-2	4	579.306	0	5.5	22.77	442	37	0	0	1	1	1	28.46	16.76	488	46	10.61	296	221	0	197.3	193.3	0.1	0	-14.23	25.4	24.1	25.7
257	20211022BS02	1	UU试验	21.22	4.61	50	0	-2	4	580.635	0	5.5	22.88	443	37	0	0	1	1	1	28.6	16.83	489	46	10.63	296.5	221.5	0	197.7	193.7	0.1	0	-14.3	25.4	24.1	25.7
258	20211022BS02	1	UU试验	21.3	4.62	49	0	-2	4	579.306	0	5.5	22.96	440.2	37	0	0	1	1	1	28.7	16.83	485.2	45	10.78	293.6	220.1	0	195.7	191.7	0.1	0	-14.35	25.3	24.1	25.7
259	20211022BS02	1	UU试验	21.38	4.62	49	0	-2	4	579.306	0	5.5	23.07	440.2	37	0	0	1	1	1	28.84	16.9	485.2	45	10.78	293.6	220.1	0	195.7	191.7	0.1	0	-14.42	25.4	24.1	25.7
260	20211022BS02	1	UU试验	21.47	4.63	50	0	-2	4	580.009	0	5.5	23.14	438.9	37	0	0	1	1	1	28.93	16.9	484.9	46	10.54	294.45	219.45	0	196.3	192.3	0.1	0	-14.47	25.4	24.1	25.7
261	20211022BS02	1	UU试验	21.55	4.64	50	0	-2	4	580.009	0	5.5	23.24	438.9	37	0	0	1	1	1	29.05	16.9	484.9	46	10.54	294.45	219.45	0	196.3	192.3	0.1	0	-14.53	25.3	24.1	25.7
262	20211022BS02	1	UU试验	21.63	4.65	50	0	-2	4	580.635	0	5.5	23.32	439.3	37	0	0	1	1	1	29.15	16.97	485.3	46	10.55	294.65	219.65	0	196.4	192.4	0.1	0	-14.58	25.4	24.1	25.7
263	20211022BS02	1	UU试验	21.72	4.66	50	0	-2	4	581.339	0	5.5	23.42	438.1	37	0	0	1	1	1	29.28	16.97	484.1	46	10.52	294.05	219.05	0	196	192	0.1	0	-14.64	25.3	24.1	25.7
264	20211022BS02	1	UU试验	21.8	4.67	49	0	-2	4	580.635	0	5.5	23.49	437.5	37	0	0	1	1	1	29.36	16.97	482.5	45	10.72	292.25	218.75	0	194.8	190.8	0.1	0	-14.68	25.4	24.1	25.7
265	20211022BS02	1	UU试验	21.88	4.68	50	0	-2	4	580.635	0	5.5	23.6	437.5	37	0	0	1	1	1	29.5	17.05	483.5	46	10.51	293.75	218.75	0	195.8	191.8	0.1	0	-14.75	25.4	24.1	25.7
266	20211022BS02	1	UU试验	21.97	4.69	50	0	-2	4	581.339	0	5.5	23.67	436	37	0	0	1	1	1	29.59	17.05	482	46	10.48	293	218	0	195.3	191.3	0.1	0	-14.8	25.3	24.1	25.7
267	20211022BS02	1	UU试验	22.05	4.7	50	0	-2	4	581.339	0	5.5	23.77	436	37	0	0	1	1	1	29.71	17.05	482	46	10.48	293	218	0	195.3	191.3	0.1	0	-14.86	25.4	24.1	25.7
268	20211022BS02	1	UU试验	22.13	4.7	50	0	-2	4	581.964	0	5.5	23.84	436.5	37	0	0	1	1	1	29.8	17.12	482.5	46	10.49	293.25	218.25	0	195.5	191.5	0.1	0	-14.9	25.3	24.1	25.6
269	20211022BS02	1	UU试验	22.22	4.71	50	0	-2	4	581.964	0	5.5	23.94	434.7	37	0	0	1	1	1	29.93	17.12	480.7	46	10.45	292.35	217.35	0	194.9	190.9	0.1	0	-14.97	25.3	24.1	25.6
270	20211022BS02	1	UU试验	22.3	4.72	49	0	-2	4	580.635	0	5.5	24.01	433.7	37	0	0	1	1	1	30.01	17.12	478.7	45	10.64	290.35	216.85	0	193.6	189.6	0.1	0	-15.01	25.3	24.1	25.7
271	20211022BS02	1	UU试验	22.38	4.73	49	0	-2	4	581.339	0	5.5	24.12	434.2	37	0	0	1	1	1	30.15	17.19	479.2	45	10.65	290.6	217.1	0	193.7	189.7	0.1	0	-15.08	25.3	24.1	25.7
272	20211022BS02	1	UU试验	22.47	4.74	50	0	-2	4	581.339	0	5.5	24.19	432.5	37	0	0	1	1	1	30.24	17.19	478.5	46	10.4	291.25	216.25	0	194.2	190.2	0.1	0	-15.12	25.3	24.1	25.7
273	20211022BS02	1	UU试验	22.55	4.75	50	0	-2	4	581.339	0	5.5	24.29	432.5	37	0	0	1	1	1	30.36	17.27	478.5	46	10.4	291.25	216.25	0	194.2	190.2	0.1	0	-15.18	25.3	24.1	25.7
274	20211022BS02	1	UU试验	22.63	4.76	50	0	-2	4	581.339	0	5.5	24.35	430.5	37	0	0	1	1	1	30.44	17.27	476.5	46	10.36	290.25	215.25	0	193.5	189.5	0.1	0	-15.22	25.3	24.1	25.7
275	20211022BS02	1	UU试验	22.72	4.77	50	0	-2	4	582.668	0	5.5	24.45	431.4	37	0	0	1	1	1	30.56	17.27	477.4	46	10.38	290.7	215.7	0	193.8	189.8	0.1	0	-15.28	25.3	24.1	25.7
276	20211022BS02	1	UU试验	22.8	4.77	49	0	-2	4	580.635	0	5.5	24.52	429.9	37	0	0	1	1	1	30.65	17.34	474.9	45	10.55	288.45	214.95	0	192.3	188.3	0.1	0	-15.33	25.3	24.1	25.7
277	20211022BS02	1	UU试验	22.88	4.78	49	0	-2	4	580.009	0	5.5	24.61	427.7	37	0	0	1	1	1	30.76	17.34	472.7	45	10.5	287.35	213.85	0	191.6	187.6	0.1	0	-15.38	25.3	24.1	25.7
278	20211022BS02	1	UU试验	22.97	4.79	49	0	-2	4	579.306	0	5.5	24.68	427.2	37	0	0	1	1	1	30.85	17.34	472.2	45	10.49	287.1	213.6	0	191.4	187.4	0.1	0	-15.43	25.3	24.1	25.7
279	20211022BS02	1	UU试验	23.05	4.8	50	0	-2	4	579.306	0	5.5	24.77	427.2	37	0	0	1	1	1	30.96	17.41	473.2	46	10.29	288.6	213.6	0	192.4	188.4	0.1	0	-15.48	25.3	24.1	25.7
280	20211022BS02	1	UU试验	23.13	4.81	50	0	-2	4	579.306	0	5.5	24.83	425.5	37	0	0	1	1	1	31.04	17.41	471.5	46	10.25	287.75	212.75	0	191.8	187.8	0.11	0	-15.52	25.3	24.1	25.7
281	20211022BS02	1	UU试验	23.22	4.82	50	0	-2	4	580.009	0	5.5	24.94	426	37	0	0	1	1	1	31.18	17.41	472	46	10.26	288	213	0	192	188	0.11	0	-15.59	25.3	24.1	25.7
282	20211022BS02	1	UU试验	23.3	4.83	50	0	-2	3	581.339	0	5.5	25	427	37	0	0	1	1	1	31.25	17.49	474	47	10.09	288.5	213.5	0	192.3	189.3	0.1	0	-15.63	25.3	24.1	25.7
