# Supplementary material for: Effect of freeze‒thaw cycles on root–Soil composite mechanical properties and slope stability
Source: PLoS One. 2024 Apr 25;19(4):e0302409. doi: 10.1371/journal.pone.0302409 (PMC11045164; doi:10.1371/journal.pone.0302409)
Supplement: S1 File — (ZIP) [file pone.0302409.s001.zip › Original data/original data/三轴/50kpa/50kpa excel表格/(D6G7,50kpa)20211030BS02_uu_1.xlsx]

## Sheet: _20211030BS02_uu_1
ID	GCID	SpecimenID	TstMode	TimeMin	Squareroot	WeiYa	wytb	FanYa1	KongYa	CR	fytb	TiBian	ZhouXWeiYi	Q1dQ3	TargetWY	TargetFY1	TargetZYLC	TargetStrainSpd	TargetSYWD	TargetZTWD	E1	TuArea	Q11	Q31	Q11cQ31	HalfQ1pQ3	HalfQ1dQ3	Saturation	HalfQ11pQ31	Q1	K0	Ev	Er	sywd	ttwd	ztwd
1	20211030BS02	1	UU试验	0	0	48	0	2	0	0	0	14.6	0	1.9	39	0	0	1	1	1	0	12	0	0	0	0	0	0	0	0	0	0	0	19.8	18	19.7
2	20211030BS02	1	UU试验	0.07	0.26	48	0	-3	12	3.4	0	14.6	-0.01	2.8	39	0	0	1	1	1	-0.01	12	38.8	36	1.08	73.4	1.4	0	48.9	36.9	0.94	0	0.01	19.7	17.9	19.7
3	20211030BS02	1	UU试验	0.12	0.34	48	0	-3	12	7.7	0	14.6	0.03	6.4	39	0	0	1	1	1	0.04	12	42.4	36	1.18	75.2	3.2	0	50.1	38.1	0.88	0	-0.02	19.7	18	19.7
4	20211030BS02	1	UU试验	0.22	0.47	47	0	-3	13	13.7	0	16.4	0.14	11.4	39	0	0	1	1	1	0.17	12	45.4	34	1.34	76.2	5.7	0	50.8	37.8	0.8	0	-0.09	19.7	18	19.7
5	20211030BS02	1	UU试验	0.25	0.5	47	0	-3	13	16.3	0	16.4	0.22	13.6	39	0	0	1	1	1	0.28	12.06	47.6	34	1.4	77.3	6.8	0	51.5	38.5	0.78	0	-0.14	19.7	18	19.7
6	20211030BS02	1	UU试验	0.33	0.58	47	0	-3	13	19.7	0	16.4	0.29	16.3	39	0	0	1	1	1	0.36	12.06	50.3	34	1.48	78.65	8.15	0	52.4	39.4	0.74	0	-0.18	19.7	18	19.7
7	20211030BS02	1	UU试验	0.4	0.63	47	0	-3	13	22.2	0	16.4	0.37	18.4	39	0	0	1	1	1	0.46	12.06	52.4	34	1.54	79.7	9.2	0	53.1	40.1	0.72	0	-0.23	19.7	18	19.7
8	20211030BS02	1	UU试验	0.48	0.7	47	0	-4	13	24.8	0	16.4	0.45	20.6	39	0	0	1	1	1	0.56	12.06	54.6	34	1.61	80.8	10.3	0	53.9	40.9	0.7	0	-0.28	19.7	18	19.7
9	20211030BS02	1	UU试验	0.57	0.75	48	0	-3	13	32.5	0	16.4	0.59	26.9	39	0	0	1	1	1	0.74	12.06	61.9	35	1.77	85.45	13.45	0	57	44	0.64	0	-0.37	19.7	18	19.7
10	20211030BS02	1	UU试验	0.65	0.81	48	0	-3	14	47.9	0	16.4	0.67	39.7	39	0	0	1	1	1	0.84	12.12	73.7	34	2.17	91.85	19.85	0	61.2	47.2	0.55	0	-0.42	19.7	18	19.7
11	20211030BS02	1	UU试验	0.73	0.86	48	0	-3	14	67.6	0	16.4	0.8	55.8	39	0	0	1	1	1	1	12.12	89.8	34	2.64	99.9	27.9	0	66.6	52.6	0.46	0	-0.5	19.7	18.1	19.7
12	20211030BS02	1	UU试验	0.82	0.9	48	0	-3	15	79.6	0	18.2	0.88	65.7	39	0	0	1	1	1	1.1	12.12	98.7	33	2.99	104.85	32.85	0	69.9	54.9	0.42	0	-0.55	19.7	18.1	19.7
13	20211030BS02	1	UU试验	0.9	0.95	48	0	-3	15	91.5	0	18.2	0.99	75.5	39	0	0	1	1	1	1.24	12.12	108.5	33	3.29	109.75	37.75	0	73.2	58.2	0.39	0	-0.62	19.7	18.1	19.7
14	20211030BS02	1	UU试验	0.98	0.99	48	0	-3	15	98.4	0	18.2	1.06	81.2	39	0	0	1	1	1	1.33	12.19	114.2	33	3.46	112.6	40.6	0	75.1	60.1	0.37	0	-0.67	19.7	18.1	19.7
15	20211030BS02	1	UU试验	1.07	1.03	48	0	-3	15	106.1	0	18.2	1.17	87	39	0	0	1	1	1	1.46	12.19	120	33	3.64	115.5	43.5	0	77	62	0.36	0	-0.73	19.7	18.1	19.7
16	20211030BS02	1	UU试验	1.15	1.07	48	0	-3	16	112.1	0	18.2	1.24	92	39	0	0	1	1	1	1.55	12.19	124	32	3.88	118	46	0	78.7	62.7	0.34	0	-0.78	19.7	18.1	19.7
17	20211030BS02	1	UU试验	1.23	1.11	48	0	-3	16	119.8	0	20.1	1.34	98.3	39	0	0	1	1	1	1.68	12.19	130.3	32	4.07	121.15	49.15	0	80.8	64.8	0.33	0	-0.84	19.7	18.1	19.7
18	20211030BS02	1	UU试验	1.32	1.15	48	0	-3	17	124	0	20.1	1.41	101.7	39	0	0	1	1	1	1.76	12.19	132.7	31	4.28	122.85	50.85	0	81.9	64.9	0.32	0	-0.88	19.7	18.1	19.7
19	20211030BS02	1	UU试验	1.4	1.18	48	0	-3	17	128.3	0	20.1	1.49	105.3	39	0	0	1	1	1	1.86	12.25	136.3	31	4.4	124.65	52.65	0	83.1	66.1	0.31	0	-0.93	19.7	18.1	19.7
20	20211030BS02	1	UU试验	1.48	1.22	47	0	-3	17	130	0	20.1	1.54	106.1	39	0	0	1	1	1	1.93	12.25	136.1	30	4.54	123.55	53.05	0	82.4	65.4	0.31	0	-0.97	19.7	18.1	19.7
21	20211030BS02	1	UU试验	1.57	1.25	47	0	-4	17	132.6	0	20.1	1.6	108.2	39	0	0	1	1	1	2	12.25	138.2	30	4.61	124.6	54.1	0	83.1	66.1	0.3	0	-1	19.7	18.1	19.6
22	20211030BS02	1	UU试验	1.65	1.28	47	0	-3	17	134.3	0	20.1	1.63	109.6	39	0	0	1	1	1	2.04	12.25	139.6	30	4.65	125.3	54.8	0	83.5	66.5	0.3	0	-1.02	19.7	18.1	19.6
23	20211030BS02	1	UU试验	1.73	1.32	48	0	-3	18	136	0	20.1	1.68	111	39	0	0	1	1	1	2.1	12.25	141	30	4.7	127.5	55.5	0	85	67	0.3	0	-1.05	19.7	18.1	19.6
24	20211030BS02	1	UU试验	1.82	1.35	48	0	-3	18	136.9	0	20.1	1.71	111.8	39	0	0	1	1	1	2.14	12.25	141.8	30	4.73	127.9	55.9	0	85.3	67.3	0.3	0	-1.07	19.7	18.2	19.6
25	20211030BS02	1	UU试验	1.9	1.38	48	0	-3	18	138.6	0	21.9	1.77	113.1	39	0	0	1	1	1	2.21	12.25	143.1	30	4.77	128.55	56.55	0	85.7	67.7	0.3	0	-1.11	19.7	18.2	19.6
26	20211030BS02	1	UU试验	1.98	1.41	48	0	-3	18	139.4	0	21.9	1.8	113.8	39	0	0	1	1	1	2.25	12.25	143.8	30	4.79	128.9	56.9	0	85.9	67.9	0.3	0	-1.13	19.7	18.2	19.6
27	20211030BS02	1	UU试验	2.07	1.44	48	0	-3	19	139.4	0	21.9	1.84	113.8	39	0	0	1	1	1	2.3	12.31	142.8	29	4.92	128.9	56.9	0	85.9	66.9	0.3	0	-1.15	19.7	18.2	19.6
28	20211030BS02	1	UU试验	2.15	1.47	48	0	-3	19	139.4	0	21.9	1.86	113.2	39	0	0	1	1	1	2.33	12.31	142.2	29	4.9	128.6	56.6	0	85.7	66.7	0.3	0	-1.17	19.7	18.2	19.6
29	20211030BS02	1	UU试验	2.23	1.49	48	0	-3	19	138.6	0	21.9	1.87	112.6	39	0	0	1	1	1	2.34	12.31	141.6	29	4.88	128.3	56.3	0	85.5	66.5	0.3	0	-1.17	19.6	18.2	19.6
30	20211030BS02	1	UU试验	2.32	1.52	48	0	-3	19	138.6	0	21.9	1.88	112.6	39	0	0	1	1	1	2.35	12.31	141.6	29	4.88	128.3	56.3	0	85.5	66.5	0.3	0	-1.18	19.6	18.2	19.6
31	20211030BS02	1	UU试验	2.4	1.55	48	0	-3	19	138.6	0	21.9	1.89	112.6	39	0	0	1	1	1	2.36	12.31	141.6	29	4.88	128.3	56.3	0	85.5	66.5	0.3	0	-1.18	19.6	18.2	19.6
32	20211030BS02	1	UU试验	2.48	1.58	49	0	-3	20	138.6	0	21.9	1.9	112.6	39	0	0	1	1	1	2.38	12.31	141.6	29	4.88	129.8	56.3	0	86.5	66.5	0.3	0	-1.19	19.6	18.2	19.6
33	20211030BS02	1	UU试验	2.57	1.6	49	0	-3	20	139.4	0	21.9	1.91	113.2	39	0	0	1	1	1	2.39	12.31	142.2	29	4.9	130.1	56.6	0	86.7	66.7	0.3	0	-1.2	19.6	18.2	19.6
34	20211030BS02	1	UU试验	2.65	1.63	48	0	-3	20	139.4	0	21.9	1.92	113.2	39	0	0	1	1	1	2.4	12.31	141.2	28	5.04	128.6	56.6	0	85.7	65.7	0.3	0	-1.2	19.6	18.2	19.6
35	20211030BS02	1	UU试验	2.73	1.65	48	0	-3	20	142	0	21.9	1.93	115.4	39	0	0	1	1	1	2.41	12.31	143.4	28	5.12	129.7	57.7	0	86.5	66.5	0.29	0	-1.21	19.6	18.2	19.6
36	20211030BS02	1	UU试验	2.82	1.68	48	0	-3	20	143.7	0	21.9	1.95	116.7	39	0	0	1	1	1	2.44	12.31	144.7	28	5.17	130.35	58.35	0	86.9	66.9	0.29	0	-1.22	19.6	18.2	19.6
37	20211030BS02	1	UU试验	2.9	1.7	48	0	-3	20	146.3	0	21.9	1.98	118.8	39	0	0	1	1	1	2.48	12.31	146.8	28	5.24	131.4	59.4	0	87.6	67.6	0.29	0	-1.24	19.6	18.2	19.6
38	20211030BS02	1	UU试验	2.98	1.73	48	0	-3	20	146.3	0	21.9	1.99	118.8	39	0	0	1	1	1	2.49	12.31	146.8	28	5.24	131.4	59.4	0	87.6	67.6	0.29	0	-1.25	19.6	18.2	19.6
39	20211030BS02	1	UU试验	3.07	1.75	49	0	-3	20	146.3	0	21.9	2.01	118.8	39	0	0	1	1	1	2.51	12.31	147.8	29	5.1	132.9	59.4	0	88.6	68.6	0.29	0	-1.25	19.6	18.2	19.6
40	20211030BS02	1	UU试验	3.15	1.77	49	0	-3	20	146.3	0	23.7	2.02	118.8	39	0	0	1	1	1	2.53	12.31	147.8	29	5.1	132.9	59.4	0	88.6	68.6	0.29	0	-1.26	19.6	18.2	19.6
41	20211030BS02	1	UU试验	3.23	1.8	48	0	-3	20	146.3	0	23.7	2.03	118.8	39	0	0	1	1	1	2.54	12.31	146.8	28	5.24	131.4	59.4	0	87.6	67.6	0.29	0	-1.27	19.6	18.2	19.6
42	20211030BS02	1	UU试验	3.32	1.82	48	0	-3	20	148	0	23.7	2.03	120.2	39	0	0	1	1	1	2.54	12.31	148.2	28	5.29	132.1	60.1	0	88.1	68.1	0.29	0	-1.27	19.6	18.2	19.6
43	20211030BS02	1	UU试验	3.4	1.84	48	0	-3	21	148.8	0	23.7	2.04	120.9	39	0	0	1	1	1	2.55	12.31	147.9	27	5.48	132.45	60.45	0	88.3	67.3	0.28	0	-1.27	19.6	18.3	19.6
44	20211030BS02	1	UU试验	3.48	1.87	48	0	-3	21	150.6	0	23.7	2.05	122.3	39	0	0	1	1	1	2.56	12.31	149.3	27	5.53	133.15	61.15	0	88.8	67.8	0.28	0	-1.28	19.6	18.2	19.6
45	20211030BS02	1	UU试验	3.57	1.89	48	0	-3	21	154	0	23.7	2.07	125.1	39	0	0	1	1	1	2.59	12.31	152.1	27	5.63	134.55	62.55	0	89.7	68.7	0.28	0	-1.3	19.6	18.3	19.6
46	20211030BS02	1	UU试验	3.65	1.91	48	0	-3	21	159.1	0	23.7	2.09	129.2	39	0	0	1	1	1	2.61	12.31	156.2	27	5.79	136.6	64.6	0	91.1	70.1	0.27	0	-1.31	19.6	18.3	19.6
47	20211030BS02	1	UU试验	3.73	1.93	48	0	-3	21	164.2	0	23.7	2.12	133.4	39	0	0	1	1	1	2.65	12.31	160.4	27	5.94	138.7	66.7	0	92.5	71.5	0.26	0	-1.33	19.6	18.3	19.6
48	20211030BS02	1	UU试验	3.82	1.95	48	0	-3	21	166.8	0	23.7	2.15	135.5	39	0	0	1	1	1	2.69	12.31	162.5	27	6.02	139.75	67.75	0	93.2	72.2	0.26	0	-1.35	19.6	18.3	19.6
49	20211030BS02	1	UU试验	3.9	1.97	48	0	-3	21	169.4	0	23.7	2.19	137.6	39	0	0	1	1	1	2.74	12.31	164.6	27	6.1	140.8	68.8	0	93.9	72.9	0.26	0	-1.37	19.6	18.3	19.6
50	20211030BS02	1	UU试验	3.98	2	48	0	-3	21	171.1	0	23.7	2.21	139	39	0	0	1	1	1	2.76	12.37	166	27	6.15	141.5	69.5	0	94.3	73.3	0.26	0	-1.38	19.6	18.3	19.6
51	20211030BS02	1	UU试验	4.07	2.02	48	0	-3	21	173.7	0	23.7	2.24	140.4	39	0	0	1	1	1	2.8	12.37	167.4	27	6.2	142.2	70.2	0	94.8	73.8	0.25	0	-1.4	19.6	18.3	19.6
52	20211030BS02	1	UU试验	4.15	2.04	48	0	-3	21	178.8	0	23.7	2.28	144.5	39	0	0	1	1	1	2.85	12.37	171.5	27	6.35	144.25	72.25	0	96.2	75.2	0.25	0	-1.43	19.6	18.3	19.6
53	20211030BS02	1	UU试验	4.23	2.06	48	0	-3	22	181.4	0	23.7	2.31	146.6	39	0	0	1	1	1	2.89	12.37	172.6	26	6.64	145.3	73.3	0	96.9	74.9	0.25	0	-1.45	19.6	18.3	19.6
54	20211030BS02	1	UU试验	4.32	2.08	49	0	-3	22	184.8	0	23.7	2.34	149.4	39	0	0	1	1	1	2.93	12.37	176.4	27	6.53	148.2	74.7	0	98.8	76.8	0.25	0	-1.47	19.6	18.3	19.6
55	20211030BS02	1	UU试验	4.4	2.1	48	0	-3	22	190.8	0	23.7	2.41	154.2	39	0	0	1	1	1	3.01	12.37	180.2	26	6.93	149.1	77.1	0	99.4	77.4	0.24	0	-1.51	19.6	18.3	19.6
56	20211030BS02	1	UU试验	4.48	2.12	48	0	-3	22	192.5	0	23.7	2.44	155.6	39	0	0	1	1	1	3.05	12.37	181.6	26	6.98	149.8	77.8	0	99.9	77.9	0.24	0	-1.53	19.6	18.3	19.6
57	20211030BS02	1	UU试验	4.57	2.14	48	0	-3	22	196.8	0	25.5	2.5	159.1	39	0	0	1	1	1	3.13	12.37	185.1	26	7.12	151.55	79.55	0	101	79	0.23	0	-1.57	19.6	18.3	19.6
58	20211030BS02	1	UU试验	4.65	2.16	48	0	-3	22	199.3	0	25.5	2.53	161.1	39	0	0	1	1	1	3.16	12.37	187.1	26	7.2	152.55	80.55	0	101.7	79.7	0.23	0	-1.58	19.6	18.3	19.6
59	20211030BS02	1	UU试验	4.73	2.18	49	0	-3	23	203.6	0	25.5	2.6	164.6	39	0	0	1	1	1	3.25	12.43	190.6	26	7.33	155.8	82.3	0	103.9	80.9	0.23	0	-1.63	19.6	18.3	19.6
60	20211030BS02	1	UU试验	4.82	2.19	48	0	-3	23	207	0	25.5	2.63	166.5	39	0	0	1	1	1	3.29	12.43	191.5	25	7.66	155.25	83.25	0	103.5	80.5	0.22	0	-1.65	19.6	18.3	19.6
61	20211030BS02	1	UU试验	4.9	2.21	48	0	-3	23	214.7	0	25.5	2.7	172.7	39	0	0	1	1	1	3.38	12.43	197.7	25	7.91	158.35	86.35	0	105.6	82.6	0.22	0	-1.69	19.6	18.3	19.6
62	20211030BS02	1	UU试验	4.98	2.23	48	0	-3	23	219	0	25.5	2.76	176.2	39	0	0	1	1	1	3.45	12.43	201.2	25	8.05	160.1	88.1	0	106.7	83.7	0.21	0	-1.73	19.6	18.3	19.6
63	20211030BS02	1	UU试验	5.07	2.25	48	0	-3	23	225	0	25.5	2.86	181	39	0	0	1	1	1	3.58	12.43	206	25	8.24	162.5	90.5	0	108.3	85.3	0.21	0	-1.79	19.6	18.3	19.6
64	20211030BS02	1	UU试验	5.15	2.27	48	0	-3	23	229.3	0	25.5	2.92	184.5	39	0	0	1	1	1	3.65	12.43	209.5	25	8.38	164.25	92.25	0	109.5	86.5	0.21	0	-1.83	19.6	18.3	19.6
65	20211030BS02	1	UU试验	5.23	2.29	48	0	-3	23	234.4	0	25.5	3.01	188.6	39	0	0	1	1	1	3.76	12.5	213.6	25	8.54	166.3	94.3	0	110.9	87.9	0.2	0	-1.88	19.6	18.3	19.6
66	20211030BS02	1	UU试验	5.32	2.31	48	0	-3	24	239.5	0	25.5	3.08	191.6	39	0	0	1	1	1	3.85	12.5	215.6	24	8.98	167.8	95.8	0	111.9	87.9	0.2	0	-1.93	19.6	18.3	19.6
67	20211030BS02	1	UU试验	5.4	2.32	48	0	-3	24	245.5	0	25.5	3.18	196.4	39	0	0	1	1	1	3.98	12.5	220.4	24	9.18	170.2	98.2	0	113.5	89.5	0.2	0	-1.99	19.6	18.3	19.6
68	20211030BS02	1	UU试验	5.48	2.34	48	0	-3	24	248.1	0	25.5	3.24	198.5	39	0	0	1	1	1	4.05	12.5	222.5	24	9.27	171.25	99.25	0	114.2	90.2	0.19	0	-2.03	19.6	18.4	19.6
69	20211030BS02	1	UU试验	5.57	2.36	48	0	-3	24	251.5	0	25.5	3.31	201.2	39	0	0	1	1	1	4.14	12.5	225.2	24	9.38	172.6	100.6	0	115.1	91.1	0.19	0	-2.07	19.6	18.4	19.6
70	20211030BS02	1	UU试验	5.65	2.38	48	0	-3	24	254.9	0	27.4	3.36	203.9	39	0	0	1	1	1	4.2	12.5	227.9	24	9.5	173.95	101.95	0	116	92	0.19	0	-2.1	19.6	18.4	19.6
71	20211030BS02	1	UU试验	5.73	2.39	48	0	-3	24	258.3	0	25.5	3.4	206.6	39	0	0	1	1	1	4.25	12.56	230.6	24	9.61	175.3	103.3	0	116.9	92.9	0.19	0	-2.13	19.6	18.3	19.6
72	20211030BS02	1	UU试验	5.82	2.41	48	0	-3	24	264.3	0	27.4	3.48	210.4	39	0	0	1	1	1	4.35	12.56	234.4	24	9.77	177.2	105.2	0	118.1	94.1	0.19	0	-2.17	19.6	18.4	19.6
73	20211030BS02	1	UU试验	5.9	2.43	48	0	-3	24	270.3	0	27.4	3.59	215.2	39	0	0	1	1	1	4.49	12.56	239.2	24	9.97	179.6	107.6	0	119.7	95.7	0.18	0	-2.25	19.6	18.4	19.6
74	20211030BS02	1	UU试验	5.98	2.45	49	0	-3	24	273.7	0	27.4	3.66	217.9	39	0	0	1	1	1	4.58	12.56	242.9	25	9.72	182.45	108.95	0	121.6	97.6	0.18	0	-2.29	19.6	18.4	19.6
75	20211030BS02	1	UU试验	6.07	2.46	49	0	-3	25	278.9	0	27.4	3.76	222.1	39	0	0	1	1	1	4.7	12.62	246.1	24	10.25	184.55	111.05	0	123	98	0.18	0	-2.35	19.6	18.4	19.6
76	20211030BS02	1	UU试验	6.15	2.48	48	0	-3	24	281.4	0	27.4	3.83	223	39	0	0	1	1	1	4.79	12.62	247	24	10.29	183.5	111.5	0	122.3	98.3	0.18	0	-2.4	19.6	18.4	19.6
77	20211030BS02	1	UU试验	6.23	2.5	49	0	-3	25	286.6	0	27.4	3.94	227.1	39	0	0	1	1	1	4.93	12.62	251.1	24	10.46	187.05	113.55	0	124.7	99.7	0.18	0	-2.47	19.6	18.4	19.6
78	20211030BS02	1	UU试验	6.32	2.51	49	0	-3	25	290.8	0	27.4	4.02	230.4	39	0	0	1	1	1	5.03	12.62	254.4	24	10.6	188.7	115.2	0	125.8	100.8	0.18	0	-2.52	19.6	18.4	19.6
79	20211030BS02	1	UU试验	6.4	2.53	49	0	-3	25	296	0	27.4	4.13	234.5	39	0	0	1	1	1	5.16	12.62	258.5	24	10.77	190.75	117.25	0	127.2	102.2	0.17	0	-2.58	19.6	18.4	19.6
80	20211030BS02	1	UU试验	6.48	2.55	49	0	-3	25	299.4	0	27.4	4.21	237.2	39	0	0	1	1	1	5.26	12.69	261.2	24	10.88	192.1	118.6	0	128.1	103.1	0.17	0	-2.63	19.6	18.4	19.6
81	20211030BS02	1	UU试验	6.57	2.56	49	0	-3	25	303.7	0	27.4	4.32	239.3	39	0	0	1	1	1	5.4	12.69	263.3	24	10.97	193.15	119.65	0	128.8	103.8	0.17	0	-2.7	19.6	18.4	19.6
82	20211030BS02	1	UU试验	6.65	2.58	49	0	-3	25	306.2	0	27.4	4.4	241.3	39	0	0	1	1	1	5.5	12.69	265.3	24	11.05	194.15	120.65	0	129.4	104.4	0.17	0	-2.75	19.6	18.4	19.6
83	20211030BS02	1	UU试验	6.73	2.59	49	0	-3	25	310.5	0	27.4	4.52	244.7	39	0	0	1	1	1	5.65	12.75	268.7	24	11.2	195.85	122.35	0	130.6	105.6	0.17	0	-2.83	19.6	18.4	19.6
84	20211030BS02	1	UU试验	6.82	2.61	49	0	-3	25	313.1	0	27.4	4.59	245.6	39	0	0	1	1	1	5.74	12.75	269.6	24	11.23	196.3	122.8	0	130.9	105.9	0.17	0	-2.87	19.6	18.4	19.6
85	20211030BS02	1	UU试验	6.9	2.63	49	0	-3	25	317.4	0	27.4	4.7	248.9	39	0	0	1	1	1	5.88	12.75	272.9	24	11.37	197.95	124.45	0	132	107	0.16	0	-2.94	19.6	18.4	19.6
86	20211030BS02	1	UU试验	6.98	2.64	49	0	-3	25	319.1	0	27.4	4.78	250.3	39	0	0	1	1	1	5.98	12.75	274.3	24	11.43	198.65	125.15	0	132.4	107.4	0.16	0	-2.99	19.6	18.4	19.6
87	20211030BS02	1	UU试验	7.07	2.66	49	0	-3	25	322.5	0	27.4	4.9	252.9	39	0	0	1	1	1	6.13	12.81	276.9	24	11.54	199.95	126.45	0	133.3	108.3	0.16	0	-3.07	19.6	18.4	19.6
88	20211030BS02	1	UU试验	7.15	2.67	49	0	-3	25	325.9	0	27.4	4.97	254.4	39	0	0	1	1	1	6.21	12.81	278.4	24	11.6	200.7	127.2	0	133.8	108.8	0.16	0	-3.11	19.6	18.4	19.6
89	20211030BS02	1	UU试验	7.23	2.69	49	0	-3	25	329.3	0	27.4	5.09	257.1	39	0	0	1	1	1	6.36	12.81	281.1	24	11.71	202.05	128.55	0	134.7	109.7	0.16	0	-3.18	19.5	18.4	19.6
90	20211030BS02	1	UU试验	7.32	2.7	49	0	-3	25	331.9	0	27.4	5.16	259.1	39	0	0	1	1	1	6.45	12.81	283.1	24	11.8	203.05	129.55	0	135.4	110.4	0.16	0	-3.23	19.6	18.4	19.6
91	20211030BS02	1	UU试验	7.4	2.72	49	0	-3	25	335.3	0	27.4	5.27	261.7	39	0	0	1	1	1	6.59	12.88	285.7	24	11.9	204.35	130.85	0	136.2	111.2	0.16	0	-3.3	19.5	18.4	19.6
92	20211030BS02	1	UU试验	7.48	2.74	48	0	-3	25	337.9	0	27.4	5.35	262.3	39	0	0	1	1	1	6.69	12.88	285.3	23	12.4	203.15	131.15	0	135.4	110.4	0.15	0	-3.35	19.5	18.4	19.6
93	20211030BS02	1	UU试验	7.57	2.75	48	0	-3	25	341.3	0	27.4	5.46	265	39	0	0	1	1	1	6.83	12.88	288	23	12.52	204.5	132.5	0	136.3	111.3	0.15	0	-3.42	19.5	18.4	19.6
94	20211030BS02	1	UU试验	7.65	2.77	48	0	-3	25	343.9	0	27.4	5.53	267	39	0	0	1	1	1	6.91	12.88	290	23	12.61	205.5	133.5	0	137	112	0.15	0	-3.46	19.5	18.4	19.6
95	20211030BS02	1	UU试验	7.73	2.78	48	0	-3	25	347.3	0	27.4	5.65	269.6	39	0	0	1	1	1	7.06	12.94	292.6	23	12.72	206.8	134.8	0	137.9	112.9	0.15	0	-3.53	19.5	18.4	19.6
96	20211030BS02	1	UU试验	7.82	2.8	48	0	-3	25	349.9	0	27.4	5.73	270.4	39	0	0	1	1	1	7.16	12.94	293.4	23	12.76	207.2	135.2	0	138.1	113.1	0.15	0	-3.58	19.5	18.4	19.6
97	20211030BS02	1	UU试验	7.9	2.81	48	0	-3	25	353.3	0	27.4	5.85	273	39	0	0	1	1	1	7.31	12.94	296	23	12.87	208.5	136.5	0	139	114	0.15	0	-3.66	19.5	18.4	19.6
98	20211030BS02	1	UU试验	7.98	2.83	49	0	-3	25	355.9	0	27.4	5.92	275	39	0	0	1	1	1	7.4	12.94	299	24	12.46	211	137.5	0	140.7	115.7	0.15	0	-3.7	19.5	18.4	19.6
99	20211030BS02	1	UU试验	8.07	2.84	48	0	-3	25	359.3	0	27.4	6.03	277.7	39	0	0	1	1	1	7.54	13	300.7	23	13.07	210.85	138.85	0	140.6	115.6	0.15	0	-3.77	19.5	18.4	19.6
100	20211030BS02	1	UU试验	8.15	2.85	49	0	-3	25	361.9	0	27.4	6.11	278.4	39	0	0	1	1	1	7.64	13	302.4	24	12.6	212.7	139.2	0	141.8	116.8	0.15	0	-3.82	19.5	18.4	19.6
101	20211030BS02	1	UU试验	8.23	2.87	49	0	-3	25	365.3	0	27.4	6.23	281	39	0	0	1	1	1	7.79	13	305	24	12.71	214	140.5	0	142.7	117.7	0.15	0	-3.9	19.5	18.4	19.6
102	20211030BS02	1	UU试验	8.32	2.88	49	0	-3	25	368.7	0	27.4	6.3	283.6	39	0	0	1	1	1	7.88	13	307.6	24	12.82	215.3	141.8	0	143.5	118.5	0.15	0	-3.94	19.5	18.4	19.6
103	20211030BS02	1	UU试验	8.4	2.9	49	0	-3	26	371.3	0	27.4	6.42	285.6	39	0	0	1	1	1	8.03	13.07	308.6	23	13.42	216.3	142.8	0	144.2	118.2	0.15	0	-4.02	19.5	18.5	19.6
104	20211030BS02	1	UU试验	8.48	2.91	49	0	-3	26	372.1	0	27.4	6.49	284.7	39	0	0	1	1	1	8.11	13.07	307.7	23	13.38	215.85	142.35	0	143.9	117.9	0.15	0	-4.06	19.5	18.5	19.6
105	20211030BS02	1	UU试验	8.57	2.93	49	0	-3	25	375.5	0	27.4	6.6	287.3	39	0	0	1	1	1	8.25	13.07	311.3	24	12.97	217.15	143.65	0	144.8	119.8	0.15	0	-4.13	19.5	18.5	19.6
106	20211030BS02	1	UU试验	8.65	2.94	49	0	-3	26	377.2	0	27.4	6.67	288.6	39	0	0	1	1	1	8.34	13.07	311.6	23	13.55	217.8	144.3	0	145.2	119.2	0.15	0	-4.17	19.5	18.5	19.6
107	20211030BS02	1	UU试验	8.73	2.96	49	0	-3	26	379.8	0	27.4	6.78	290.6	39	0	0	1	1	1	8.48	13.13	313.6	23	13.63	218.8	145.3	0	145.9	119.9	0.14	0	-4.24	19.5	18.5	19.6
108	20211030BS02	1	UU试验	8.82	2.97	49	0	-3	25	381.5	0	27.4	6.85	290.6	39	0	0	1	1	1	8.56	13.13	314.6	24	13.11	218.8	145.3	0	145.9	120.9	0.14	0	-4.28	19.5	18.5	19.6
109	20211030BS02	1	UU试验	8.9	2.98	49	0	-3	25	384.1	0	27.4	6.96	292.5	39	0	0	1	1	1	8.7	13.13	316.5	24	13.19	219.75	146.25	0	146.5	121.5	0.14	0	-4.35	19.5	18.5	19.6
110	20211030BS02	1	UU试验	8.98	3	49	0	-3	25	386.7	0	27.4	7.03	294.5	39	0	0	1	1	1	8.79	13.13	318.5	24	13.27	220.75	147.25	0	147.2	122.2	0.14	0	-4.39	19.5	18.5	19.6
111	20211030BS02	1	UU试验	9.07	3.01	49	0	-3	26	389.2	0	27.4	7.14	296.4	39	0	0	1	1	1	8.93	13.2	319.4	23	13.89	221.7	148.2	0	147.8	121.8	0.14	0	-4.47	19.5	18.5	19.6
112	20211030BS02	1	UU试验	9.15	3.02	49	0	-3	26	390.9	0	27.4	7.21	296.1	39	0	0	1	1	1	9.01	13.2	319.1	23	13.87	221.55	148.05	0	147.7	121.7	0.14	0	-4.51	19.5	18.5	19.6
113	20211030BS02	1	UU试验	9.23	3.04	49	0	-3	25	393.5	0	27.4	7.31	298.1	39	0	0	1	1	1	9.14	13.2	322.1	24	13.42	222.55	149.05	0	148.4	123.4	0.14	0	-4.57	19.5	18.5	19.6
114	20211030BS02	1	UU试验	9.32	3.05	49	0	-3	26	395.2	0	27.4	7.38	299.4	39	0	0	1	1	1	9.23	13.2	322.4	23	14.02	223.2	149.7	0	148.8	122.8	0.14	0	-4.62	19.5	18.5	19.6
115	20211030BS02	1	UU试验	9.4	3.07	49	0	-3	25	396.1	0	27.4	7.49	300.1	39	0	0	1	1	1	9.36	13.26	324.1	24	13.5	223.55	150.05	0	149	124	0.14	0	-4.68	19.5	18.5	19.6
116	20211030BS02	1	UU试验	9.48	3.08	50	0	-3	26	398.6	0	27.4	7.56	300.6	39	0	0	1	1	1	9.45	13.26	324.6	24	13.53	225.3	150.3	0	150.2	124.2	0.14	0	-4.72	19.5	18.5	19.6
117	20211030BS02	1	UU试验	9.57	3.09	49	0	-3	26	400.3	0	27.4	7.66	301.9	39	0	0	1	1	1	9.57	13.26	324.9	23	14.13	224.45	150.95	0	149.6	123.6	0.14	0	-4.79	19.5	18.5	19.6
118	20211030BS02	1	UU试验	9.65	3.11	49	0	-3	26	400.3	0	27.4	7.73	301.9	39	0	0	1	1	1	9.66	13.26	324.9	23	14.13	224.45	150.95	0	149.6	123.6	0.14	0	-4.83	19.5	18.5	19.6
119	20211030BS02	1	UU试验	9.73	3.12	49	0	-3	26	402.9	0	27.4	7.84	303.8	39	0	0	1	1	1	9.8	13.32	326.8	23	14.21	225.4	151.9	0	150.3	124.3	0.14	0	-4.9	19.5	18.5	19.6
120	20211030BS02	1	UU试验	9.82	3.13	49	0	-3	26	405.5	0	27.4	7.91	304.4	39	0	0	1	1	1	9.89	13.32	327.4	23	14.23	225.7	152.2	0	150.5	124.5	0.14	0	-4.95	19.5	18.5	19.6
121	20211030BS02	1	UU试验	9.9	3.15	49	0	-3	25	407.2	0	27.4	8.01	305.7	39	0	0	1	1	1	10.01	13.32	329.7	24	13.74	226.35	152.85	0	150.9	125.9	0.14	0	-5.01	19.5	18.5	19.6
122	20211030BS02	1	UU试验	9.98	3.16	50	0	-3	26	408.9	0	27.4	8.08	307	39	0	0	1	1	1	10.1	13.32	331	24	13.79	228.5	153.5	0	152.3	126.3	0.14	0	-5.05	19.5	18.5	19.6
123	20211030BS02	1	UU试验	10.07	3.17	50	0	-3	26	412.3	0	27.4	8.19	309.5	39	0	0	1	1	1	10.24	13.39	333.5	24	13.9	229.75	154.75	0	153.2	127.2	0.14	0	-5.12	19.5	18.5	19.6
124	20211030BS02	1	UU试验	10.15	3.19	48	0	-3	26	413.2	0	27.4	8.26	308.6	39	0	0	1	1	1	10.32	13.39	330.6	22	15.03	226.3	154.3	0	150.9	124.9	0.13	0	-5.16	19.5	18.5	19.6
125	20211030BS02	1	UU试验	10.23	3.2	50	0	-3	26	414.9	0	27.4	8.36	309.9	39	0	0	1	1	1	10.45	13.39	333.9	24	13.91	229.95	154.95	0	153.3	127.3	0.14	0	-5.22	19.5	18.5	19.6
126	20211030BS02	1	UU试验	10.32	3.21	49	0	-3	26	417.5	0	27.4	8.43	311.8	39	0	0	1	1	1	10.54	13.39	334.8	23	14.56	229.4	155.9	0	152.9	126.9	0.14	0	-5.27	19.5	18.5	19.6
127	20211030BS02	1	UU试验	10.4	3.22	50	0	-3	26	419.2	0	27.4	8.53	313.1	39	0	0	1	1	1	10.66	13.45	337.1	24	14.05	231.55	156.55	0	154.4	128.4	0.14	0	-5.33	19.5	18.5	19.6
128	20211030BS02	1	UU试验	10.48	3.24	50	0	-3	26	420	0	27.4	8.6	312.3	39	0	0	1	1	1	10.75	13.45	336.3	24	14.01	231.15	156.15	0	154.1	128.1	0.14	0	-5.38	19.5	18.5	19.6
129	20211030BS02	1	UU试验	10.57	3.25	49	0	-3	26	421.7	0	27.4	8.71	313.5	39	0	0	1	1	1	10.89	13.45	336.5	23	14.63	230.25	156.75	0	153.5	127.5	0.14	0	-5.45	19.5	18.5	19.6
130	20211030BS02	1	UU试验	10.65	3.26	49	0	-3	26	423.4	0	27.4	8.78	314.8	39	0	0	1	1	1	10.98	13.45	337.8	23	14.69	230.9	157.4	0	153.9	127.9	0.13	0	-5.49	19.5	18.5	19.6
131	20211030BS02	1	UU试验	10.73	3.28	49	0	-3	26	426.9	0	27.4	8.87	317.4	39	0	0	1	1	1	11.09	13.52	340.4	23	14.8	232.2	158.7	0	154.8	128.8	0.13	0	-5.55	19.5	18.5	19.6
132	20211030BS02	1	UU试验	10.82	3.29	49	0	-3	26	427.7	0	27.4	8.94	316.3	39	0	0	1	1	1	11.18	13.52	339.3	23	14.75	231.65	158.15	0	154.4	128.4	0.13	0	-5.59	19.5	18.5	19.6
133	20211030BS02	1	UU试验	10.9	3.3	49	0	-3	26	431.1	0	27.4	9.04	318.9	39	0	0	1	1	1	11.3	13.52	341.9	23	14.87	232.95	159.45	0	155.3	129.3	0.13	0	-5.65	19.5	18.5	19.6
134	20211030BS02	1	UU试验	10.98	3.31	49	0	-3	26	432.9	0	27.4	9.11	320.2	39	0	0	1	1	1	11.39	13.52	343.2	23	14.92	233.6	160.1	0	155.7	129.7	0.13	0	-5.7	19.5	18.5	19.6
135	20211030BS02	1	UU试验	11.07	3.33	50	0	-3	26	435.4	0	27.4	9.22	322	39	0	0	1	1	1	11.53	13.58	346	24	14.42	236	161	0	157.3	131.3	0.13	0	-5.77	19.5	18.5	19.6
136	20211030BS02	1	UU试验	11.15	3.34	50	0	-3	26	437.1	0	27.4	9.29	321.9	39	0	0	1	1	1	11.61	13.58	345.9	24	14.41	235.95	160.95	0	157.3	131.3	0.13	0	-5.81	19.5	18.5	19.6
137	20211030BS02	1	UU试验	11.23	3.35	50	0	-3	26	440.6	0	27.4	9.39	324.4	39	0	0	1	1	1	11.74	13.58	348.4	24	14.52	237.2	162.2	0	158.1	132.1	0.13	0	-5.87	19.5	18.5	19.6
138	20211030BS02	1	UU试验	11.32	3.36	49	0	-3	26	442.3	0	27.4	9.46	325.7	39	0	0	1	1	1	11.83	13.58	348.7	23	15.16	236.35	162.85	0	157.6	131.6	0.13	0	-5.92	19.5	18.5	19.6
139	20211030BS02	1	UU试验	11.4	3.38	49	0	-3	26	444.8	0	27.4	9.57	327.5	39	0	0	1	1	1	11.96	13.65	350.5	23	15.24	237.25	163.75	0	158.2	132.2	0.13	0	-5.98	19.5	18.5	19.6
140	20211030BS02	1	UU试验	11.48	3.39	49	0	-3	26	445.7	0	27.4	9.65	326.5	39	0	0	1	1	1	12.06	13.65	349.5	23	15.2	236.75	163.25	0	157.8	131.8	0.13	0	-6.03	19.5	18.5	19.6
141	20211030BS02	1	UU试验	11.57	3.4	49	0	-3	26	447.4	0	27.4	9.76	327.8	39	0	0	1	1	1	12.2	13.65	350.8	23	15.25	237.4	163.9	0	158.3	132.3	0.13	0	-6.1	19.5	18.5	19.6
142	20211030BS02	1	UU试验	11.65	3.41	49	0	-3	26	449.1	0	27.4	9.83	329	39	0	0	1	1	1	12.29	13.65	352	23	15.3	238	164.5	0	158.7	132.7	0.13	0	-6.15	19.5	18.5	19.6
143	20211030BS02	1	UU试验	11.73	3.43	50	0	-3	26	450	0	27.4	9.94	329.7	39	0	0	1	1	1	12.43	13.72	353.7	24	14.74	239.85	164.85	0	159.9	133.9	0.13	0	-6.22	19.5	18.5	19.6
144	20211030BS02	1	UU试验	11.82	3.44	50	0	-3	26	450	0	27.4	10.01	328	39	0	0	1	1	1	12.51	13.72	352	24	14.67	239	164	0	159.3	133.3	0.13	0	-6.26	19.5	18.5	19.6
145	20211030BS02	1	UU试验	11.9	3.45	50	0	-3	26	450.8	0	27.4	10.12	328.6	39	0	0	1	1	1	12.65	13.72	352.6	24	14.69	239.3	164.3	0	159.5	133.5	0.13	0	-6.33	19.5	18.5	19.6
146	20211030BS02	1	UU试验	11.98	3.46	50	0	-3	26	453.4	0	27.4	10.19	330.5	39	0	0	1	1	1	12.74	13.78	354.5	24	14.77	240.25	165.25	0	160.2	134.2	0.13	0	-6.37	19.5	18.5	19.6
147	20211030BS02	1	UU试验	12.07	3.47	50	0	-3	26	455.1	0	27.4	10.3	330.3	39	0	0	1	1	1	12.88	13.78	354.3	24	14.76	240.15	165.15	0	160.1	134.1	0.13	0	-6.44	19.5	18.5	19.6
148	20211030BS02	1	UU试验	12.15	3.49	50	0	-3	26	455.9	0	27.4	10.37	330.8	39	0	0	1	1	1	12.96	13.78	354.8	24	14.78	240.4	165.4	0	160.3	134.3	0.13	0	-6.48	19.5	18.5	19.6
149	20211030BS02	1	UU试验	12.23	3.5	49	0	-3	26	456.8	0	27.4	10.48	331.5	39	0	0	1	1	1	13.1	13.78	354.5	23	15.41	239.25	165.75	0	159.5	133.5	0.13	0	-6.55	19.5	18.5	19.6
150	20211030BS02	1	UU试验	12.32	3.51	49	0	-3	26	458.5	0	27.4	10.56	332.7	39	0	0	1	1	1	13.2	13.85	355.7	23	15.47	239.85	166.35	0	159.9	133.9	0.13	0	-6.6	19.5	18.5	19.6
151	20211030BS02	1	UU试验	12.4	3.52	50	0	-3	26	460.2	0	27.4	10.67	332.3	39	0	0	1	1	1	13.34	13.85	356.3	24	14.85	241.15	166.15	0	160.8	134.8	0.13	0	-6.67	19.5	18.6	19.6
152	20211030BS02	1	UU试验	12.48	3.53	49	0	-3	26	461.9	0	27.4	10.74	333.5	39	0	0	1	1	1	13.43	13.85	356.5	23	15.5	240.25	166.75	0	160.2	134.2	0.13	0	-6.72	19.5	18.5	19.6
153	20211030BS02	1	UU试验	12.57	3.54	50	0	-3	26	463.6	0	27.4	10.85	334.7	39	0	0	1	1	1	13.56	13.91	358.7	24	14.95	242.35	167.35	0	161.6	135.6	0.13	0	-6.78	19.5	18.6	19.6
154	20211030BS02	1	UU试验	12.65	3.56	50	0	-3	26	465.4	0	27.4	10.92	334.6	39	0	0	1	1	1	13.65	13.91	358.6	24	14.94	242.3	167.3	0	161.5	135.5	0.13	0	-6.83	19.5	18.6	19.6
155	20211030BS02	1	UU试验	12.73	3.57	49	0	-3	26	466.2	0	27.4	11.03	335.2	39	0	0	1	1	1	13.79	13.91	358.2	23	15.57	241.1	167.6	0	160.7	134.7	0.13	0	-6.9	19.5	18.6	19.6
156	20211030BS02	1	UU试验	12.82	3.58	49	0	-3	26	467.9	0	27.4	11.11	336.4	39	0	0	1	1	1	13.89	13.91	359.4	23	15.63	241.7	168.2	0	161.1	135.1	0.13	0	-6.95	19.5	18.6	19.6
157	20211030BS02	1	UU试验	12.9	3.59	49	0	-3	26	468.8	0	27.4	11.22	337	39	0	0	1	1	1	14.03	13.98	360	23	15.65	242	168.5	0	161.3	135.3	0.13	0	-7.02	19.5	18.6	19.6
158	20211030BS02	1	UU试验	12.98	3.6	50	0	-3	26	470.5	0	27.4	11.29	336.6	39	0	0	1	1	1	14.11	13.98	360.6	24	15.03	243.3	168.3	0	162.2	136.2	0.13	0	-7.06	19.5	18.6	19.6
159	20211030BS02	1	UU试验	13.07	3.61	50	0	-3	26	472.2	0	29.2	11.4	337.8	39	0	0	1	1	1	14.25	13.98	361.8	24	15.08	243.9	168.9	0	162.6	136.6	0.13	0	-7.13	19.5	18.6	19.6
160	20211030BS02	1	UU试验	13.15	3.63	50	0	-3	26	473.9	0	27.4	11.47	339	39	0	0	1	1	1	14.34	13.98	363	24	15.13	244.5	169.5	0	163	137	0.13	0	-7.17	19.5	18.6	19.6
161	20211030BS02	1	UU试验	13.23	3.64	50	0	-3	26	475.6	0	27.4	11.58	340.2	39	0	0	1	1	1	14.48	14.05	364.2	24	15.18	245.1	170.1	0	163.4	137.4	0.13	0	-7.24	19.5	18.6	19.6
162	20211030BS02	1	UU试验	13.32	3.65	50	0	-3	26	477.3	0	27.4	11.65	339.7	39	0	0	1	1	1	14.56	14.05	363.7	24	15.15	244.85	169.85	0	163.2	137.2	0.13	0	-7.28	19.5	18.6	19.6
163	20211030BS02	1	UU试验	13.4	3.66	49	0	-3	26	478.2	0	27.4	11.75	340.4	39	0	0	1	1	1	14.69	14.05	363.4	23	15.8	243.7	170.2	0	162.5	136.5	0.13	0	-7.35	19.5	18.6	19.6
164	20211030BS02	1	UU试验	13.48	3.67	50	0	-3	26	478.2	0	29.2	11.83	340.4	39	0	0	1	1	1	14.79	14.11	364.4	24	15.18	245.2	170.2	0	163.5	137.5	0.13	0	-7.4	19.5	18.6	19.6
165	20211030BS02	1	UU试验	13.57	3.68	49	0	-3	26	479.9	0	29.2	11.93	340.1	39	0	0	1	1	1	14.91	14.11	363.1	23	15.79	243.55	170.05	0	162.4	136.4	0.13	0	-7.46	19.5	18.6	19.6
166	20211030BS02	1	UU试验	13.65	3.69	50	0	-3	26	480.8	0	29.2	12	340.8	39	0	0	1	1	1	15	14.11	364.8	24	15.2	245.4	170.4	0	163.6	137.6	0.13	0	-7.5	19.5	18.6	19.7
167	20211030BS02	1	UU试验	13.73	3.71	49	0	-3	26	482.5	0	27.4	12.11	342	39	0	0	1	1	1	15.14	14.11	365	23	15.87	244.5	171	0	163	137	0.13	0	-7.57	19.5	18.6	19.6
168	20211030BS02	1	UU试验	13.82	3.72	50	0	-3	26	484.2	0	29.2	12.18	343.2	39	0	0	1	1	1	15.23	14.18	367.2	24	15.3	246.6	171.6	0	164.4	138.4	0.13	0	-7.62	19.5	18.6	19.6
169	20211030BS02	1	UU试验	13.9	3.73	50	0	-3	26	484.2	0	29.2	12.29	341.5	39	0	0	1	1	1	15.36	14.18	365.5	24	15.23	245.75	170.75	0	163.8	137.8	0.13	0	-7.68	19.6	18.7	19.7
170	20211030BS02	1	UU试验	13.98	3.74	50	0	-3	26	484.2	0	29.2	12.35	341.5	39	0	0	1	1	1	15.44	14.18	365.5	24	15.23	245.75	170.75	0	163.8	137.8	0.13	0	-7.72	19.5	18.7	19.7
171	20211030BS02	1	UU试验	14.07	3.75	50	0	-3	26	485.9	0	29.2	12.45	342.7	39	0	0	1	1	1	15.56	14.25	366.7	24	15.28	246.35	171.35	0	164.2	138.2	0.13	0	-7.78	19.5	18.6	19.7
172	20211030BS02	1	UU试验	14.15	3.76	49	0	-3	26	485.9	0	29.2	12.52	341	39	0	0	1	1	1	15.65	14.25	364	23	15.83	244	170.5	0	162.7	136.7	0.13	0	-7.83	19.5	18.7	19.6
173	20211030BS02	1	UU试验	14.23	3.77	49	0	-3	26	487.6	0	29.2	12.62	342.2	39	0	0	1	1	1	15.78	14.25	365.2	23	15.88	244.6	171.1	0	163.1	137.1	0.13	0	-7.89	19.5	18.7	19.6
174	20211030BS02	1	UU试验	14.32	3.78	49	0	-3	26	488.5	0	29.2	12.69	342.8	39	0	0	1	1	1	15.86	14.25	365.8	23	15.9	244.9	171.4	0	163.3	137.3	0.13	0	-7.93	19.5	18.7	19.7
175	20211030BS02	1	UU试验	14.4	3.79	50	0	-3	27	490.2	0	29.2	12.79	344	39	0	0	1	1	1	15.99	14.31	367	23	15.96	247	172	0	164.7	137.7	0.13	0	-8	19.5	18.6	19.6
176	20211030BS02	1	UU试验	14.48	3.81	49	0	-3	26	490.2	0	29.2	12.86	342.6	39	0	0	1	1	1	16.08	14.31	365.6	23	15.9	244.8	171.3	0	163.2	137.2	0.13	0	-8.04	19.5	18.6	19.6
177	20211030BS02	1	UU试验	14.57	3.82	50	0	-3	27	491.9	0	29.2	12.96	343.7	39	0	0	1	1	1	16.2	14.31	366.7	23	15.94	246.85	171.85	0	164.6	137.6	0.13	0	-8.1	19.5	18.6	19.6
178	20211030BS02	1	UU试验	14.65	3.83	50	0	-3	27	493.6	0	29.2	13.04	344.9	39	0	0	1	1	1	16.3	14.31	367.9	23	16	247.45	172.45	0	165	138	0.13	0	-8.15	19.4	18.6	19.6
179	20211030BS02	1	UU试验	14.73	3.84	50	0	-3	27	496.2	0	29.2	13.14	346.8	39	0	0	1	1	1	16.43	14.38	369.8	23	16.08	248.4	173.4	0	165.6	138.6	0.13	0	-8.22	19.4	18.6	19.6
180	20211030BS02	1	UU试验	14.82	3.85	50	0	-3	27	496.2	0	29.2	13.21	345.1	39	0	0	1	1	1	16.51	14.38	368.1	23	16	247.55	172.55	0	165	138	0.13	0	-8.26	19.4	18.6	19.6
181	20211030BS02	1	UU试验	14.9	3.86	50	0	-3	27	497.9	0	29.2	13.31	346.2	39	0	0	1	1	1	16.64	14.38	369.2	23	16.05	248.1	173.1	0	165.4	138.4	0.13	0	-8.32	19.4	18.6	19.6
182	20211030BS02	1	UU试验	14.98	3.87	50	0	-3	27	498.7	0	29.2	13.38	346.8	39	0	0	1	1	1	16.73	14.38	369.8	23	16.08	248.4	173.4	0	165.6	138.6	0.13	0	-8.37	19.4	18.6	19.6
183	20211030BS02	1	UU试验	15.07	3.88	50	0	-3	27	500.4	0	29.2	13.48	348	39	0	0	1	1	1	16.85	14.45	371	23	16.13	249	174	0	166	139	0.13	0	-8.43	19.4	18.6	19.6
184	20211030BS02	1	UU试验	15.15	3.89	50	0	-3	27	502.1	0	29.2	13.54	347.5	39	0	0	1	1	1	16.93	14.45	370.5	23	16.11	248.75	173.75	0	165.8	138.8	0.13	0	-8.47	19.4	18.6	19.6
185	20211030BS02	1	UU试验	15.23	3.9	50	0	-3	27	503.9	0	29.2	13.64	348.7	39	0	0	1	1	1	17.05	14.45	371.7	23	16.16	249.35	174.35	0	166.2	139.2	0.13	0	-8.53	19.4	18.6	19.6
186	20211030BS02	1	UU试验	15.32	3.91	50	0	-3	27	503.9	0	29.2	13.71	348.7	39	0	0	1	1	1	17.14	14.51	371.7	23	16.16	249.35	174.35	0	166.2	139.2	0.13	0	-8.57	19.4	18.6	19.6
187	20211030BS02	1	UU试验	15.4	3.92	50	0	-3	27	506.4	0	29.2	13.81	349	39	0	0	1	1	1	17.26	14.51	372	23	16.17	249.5	174.5	0	166.3	139.3	0.13	0	-8.63	19.4	18.6	19.6
188	20211030BS02	1	UU试验	15.48	3.93	50	0	-3	27	508.1	0	29.2	13.88	350.2	39	0	0	1	1	1	17.35	14.51	373.2	23	16.23	250.1	175.1	0	166.7	139.7	0.12	0	-8.68	19.4	18.6	19.6
189	20211030BS02	1	UU试验	15.57	3.95	50	0	-3	27	509.8	0	29.2	13.98	351.3	39	0	0	1	1	1	17.48	14.51	374.3	23	16.27	250.65	175.65	0	167.1	140.1	0.12	0	-8.74	19.4	18.6	19.6
190	20211030BS02	1	UU试验	15.65	3.96	50	0	-3	27	511.6	0	29.2	14.05	352.6	39	0	0	1	1	1	17.56	14.58	375.6	23	16.33	251.3	176.3	0	167.5	140.5	0.12	0	-8.78	19.4	18.6	19.6
191	20211030BS02	1	UU试验	15.73	3.97	49	0	-3	27	513.3	0	29.2	14.15	352.1	39	0	0	1	1	1	17.69	14.58	374.1	22	17	249.55	176.05	0	166.4	139.4	0.12	0	-8.85	19.4	18.6	19.6
192	20211030BS02	1	UU试验	15.82	3.98	49	0	-3	27	514.1	0	29.2	14.21	352.6	39	0	0	1	1	1	17.76	14.58	374.6	22	17.03	249.8	176.3	0	166.5	139.5	0.12	0	-8.88	19.4	18.6	19.6
193	20211030BS02	1	UU试验	15.9	3.99	49	0	-3	27	515	0	29.2	14.32	353.2	39	0	0	1	1	1	17.9	14.65	375.2	22	17.05	250.1	176.6	0	166.7	139.7	0.12	0	-8.95	19.4	18.6	19.6
194	20211030BS02	1	UU试验	15.98	4	49	0	-3	27	516.7	0	29.2	14.39	352.7	39	0	0	1	1	1	17.99	14.65	374.7	22	17.03	249.85	176.35	0	166.6	139.6	0.12	0	-8.99	19.4	18.6	19.6
195	20211030BS02	1	UU试验	16.07	4.01	50	0	-3	27	518.4	0	29.2	14.5	353.9	39	0	0	1	1	1	18.13	14.65	376.9	23	16.39	251.95	176.95	0	168	141	0.12	0	-9.07	19.4	18.6	19.6
196	20211030BS02	1	UU试验	16.15	4.02	50	0	-3	27	519.3	0	29.2	14.57	354.5	39	0	0	1	1	1	18.21	14.65	377.5	23	16.41	252.25	177.25	0	168.2	141.2	0.12	0	-9.11	19.4	18.6	19.6
197	20211030BS02	1	UU试验	16.23	4.03	49	0	-3	27	521	0	29.2	14.67	355.6	39	0	0	1	1	1	18.34	14.72	377.6	22	17.16	251.3	177.8	0	167.5	140.5	0.12	0	-9.17	19.4	18.6	19.6
198	20211030BS02	1	UU试验	16.32	4.04	51	0	-3	27	522.7	0	29.2	14.75	355.1	39	0	0	1	1	1	18.44	14.72	379.1	24	15.8	254.05	177.55	0	169.4	142.4	0.13	0	-9.22	19.4	18.6	19.6
199	20211030BS02	1	UU试验	16.4	4.05	50	0	-3	27	522.7	0	29.2	14.86	355.1	39	0	0	1	1	1	18.58	14.72	378.1	23	16.44	252.55	177.55	0	168.4	141.4	0.12	0	-9.29	19.4	18.6	19.6
200	20211030BS02	1	UU试验	16.48	4.06	50	0	-3	27	521.8	0	29.2	14.93	354.5	39	0	0	1	1	1	18.66	14.79	377.5	23	16.41	252.25	177.25	0	168.2	141.2	0.12	0	-9.33	19.4	18.6	19.6
201	20211030BS02	1	UU试验	16.57	4.07	49	0	-3	27	522.7	0	29.2	15.04	353.4	39	0	0	1	1	1	18.8	14.79	375.4	22	17.06	250.2	176.7	0	166.8	139.8	0.12	0	-9.4	19.4	18.6	19.6
202	20211030BS02	1	UU试验	16.65	4.08	50	0	-3	27	523.5	0	29.2	15.11	354	39	0	0	1	1	1	18.89	14.79	377	23	16.39	252	177	0	168	141	0.12	0	-9.45	19.4	18.6	19.6
203	20211030BS02	1	UU试验	16.73	4.09	49	0	-3	27	525.2	0	29.2	15.21	355.1	39	0	0	1	1	1	19.01	14.79	377.1	22	17.14	251.05	177.55	0	167.4	140.4	0.12	0	-9.51	19.4	18.6	19.6
204	20211030BS02	1	UU试验	16.82	4.1	50	0	-3	27	526.1	0	29.2	15.29	355.7	39	0	0	1	1	1	19.11	14.85	378.7	23	16.47	252.85	177.85	0	168.6	141.6	0.12	0	-9.56	19.4	18.6	19.6
205	20211030BS02	1	UU试验	16.9	4.11	50	0	-3	27	527.8	0	29.2	15.39	355.4	39	0	0	1	1	1	19.24	14.85	378.4	23	16.45	252.7	177.7	0	168.5	141.5	0.12	0	-9.62	19.4	18.6	19.6
206	20211030BS02	1	UU试验	16.98	4.12	50	0	-3	27	527.8	0	29.2	15.46	355.4	39	0	0	1	1	1	19.33	14.85	378.4	23	16.45	252.7	177.7	0	168.5	141.5	0.12	0	-9.66	19.4	18.6	19.6
207	20211030BS02	1	UU试验	17.07	4.13	50	0	-3	27	528.7	0	29.2	15.57	356	39	0	0	1	1	1	19.46	14.92	379	23	16.48	253	178	0	168.7	141.7	0.12	0	-9.73	19.4	18.6	19.6
208	20211030BS02	1	UU试验	17.15	4.14	50	0	-3	27	531.2	0	29.2	15.65	356	39	0	0	1	1	1	19.56	14.92	379	23	16.48	253	178	0	168.7	141.7	0.12	0	-9.78	19.4	18.6	19.6
209	20211030BS02	1	UU试验	17.23	4.15	50	0	-3	27	531.2	0	29.2	15.76	356	39	0	0	1	1	1	19.7	14.92	379	23	16.48	253	178	0	168.7	141.7	0.12	0	-9.85	19.4	18.6	19.6
210	20211030BS02	1	UU试验	17.32	4.16	50	0	-3	27	530.4	0	29.2	15.83	355.5	39	0	0	1	1	1	19.79	14.99	378.5	23	16.46	252.75	177.75	0	168.5	141.5	0.12	0	-9.9	19.4	18.6	19.6
211	20211030BS02	1	UU试验	17.4	4.17	50	0	-3	27	532.1	0	29.2	15.93	355	39	0	0	1	1	1	19.91	14.99	378	23	16.43	252.5	177.5	0	168.3	141.3	0.12	0	-9.96	19.4	18.6	19.6
212	20211030BS02	1	UU试验	17.48	4.18	50	0	-3	27	533.8	0	29.2	16.01	356.1	39	0	0	1	1	1	20.01	14.99	379.1	23	16.48	253.05	178.05	0	168.7	141.7	0.12	0	-10.01	19.4	18.6	19.6
213	20211030BS02	1	UU试验	17.57	4.19	49	0	-3	27	536.4	0	29.2	16.12	357.8	39	0	0	1	1	1	20.15	15.06	379.8	22	17.26	252.4	178.9	0	168.3	141.3	0.12	0	-10.07	19.4	18.6	19.6
214	20211030BS02	1	UU试验	17.65	4.2	50	0	-3	27	536.4	0	29.2	16.19	356.2	39	0	0	1	1	1	20.24	15.06	379.2	23	16.49	253.1	178.1	0	168.7	141.7	0.12	0	-10.12	19.4	18.6	19.6
215	20211030BS02	1	UU试验	17.73	4.21	50	0	-3	27	538.1	0	29.2	16.3	357.3	39	0	0	1	1	1	20.38	15.06	380.3	23	16.53	253.65	178.65	0	169.1	142.1	0.12	0	-10.19	19.4	18.6	19.6
216	20211030BS02	1	UU试验	17.82	4.22	50	0	-3	27	538.9	0	29.2	16.37	357.8	39	0	0	1	1	1	20.46	15.06	380.8	23	16.56	253.9	178.9	0	169.3	142.3	0.12	0	-10.23	19.4	18.6	19.6
217	20211030BS02	1	UU试验	17.9	4.23	50	0	-3	27	539.8	0	29.2	16.47	358.4	39	0	0	1	1	1	20.59	15.13	381.4	23	16.58	254.2	179.2	0	169.5	142.5	0.12	0	-10.3	19.4	18.6	19.6
218	20211030BS02	1	UU试验	17.98	4.24	50	0	-3	27	541.5	0	29.2	16.55	357.9	39	0	0	1	1	1	20.69	15.13	380.9	23	16.56	253.95	178.95	0	169.3	142.3	0.12	0	-10.35	19.4	18.6	19.5
219	20211030BS02	1	UU试验	18.07	4.25	50	0	-3	27	544.1	0	29.2	16.65	359.6	39	0	0	1	1	1	20.81	15.13	382.6	23	16.63	254.8	179.8	0	169.9	142.9	0.12	0	-10.41	19.4	18.6	19.5
220	20211030BS02	1	UU试验	18.15	4.26	50	0	-3	27	544.1	0	29.2	16.72	359.6	39	0	0	1	1	1	20.9	15.2	382.6	23	16.63	254.8	179.8	0	169.9	142.9	0.12	0	-10.45	19.4	18.6	19.5
221	20211030BS02	1	UU试验	18.23	4.27	50	0	-3	27	544.1	0	29.2	16.83	358	39	0	0	1	1	1	21.04	15.2	381	23	16.57	254	179	0	169.3	142.3	0.12	0	-10.52	19.4	18.6	19.5
222	20211030BS02	1	UU试验	18.32	4.28	50	0	-3	27	544.9	0	29.2	16.9	358.5	39	0	0	1	1	1	21.12	15.2	381.5	23	16.59	254.25	179.25	0	169.5	142.5	0.12	0	-10.56	19.4	18.6	19.5
223	20211030BS02	1	UU试验	18.4	4.29	50	0	-3	27	544.9	0	29.2	17.01	358.5	39	0	0	1	1	1	21.26	15.27	381.5	23	16.59	254.25	179.25	0	169.5	142.5	0.12	0	-10.63	19.4	18.6	19.5
224	20211030BS02	1	UU试验	18.48	4.3	50	0	-3	27	544.9	0	29.2	17.08	356.8	39	0	0	1	1	1	21.35	15.27	379.8	23	16.51	253.4	178.4	0	168.9	141.9	0.12	0	-10.68	19.4	18.6	19.5
225	20211030BS02	1	UU试验	18.57	4.31	50	0	-3	27	545.8	0	29.2	17.18	357.4	39	0	0	1	1	1	21.48	15.27	380.4	23	16.54	253.7	178.7	0	169.1	142.1	0.12	0	-10.74	19.4	18.6	19.5
226	20211030BS02	1	UU试验	18.65	4.32	50	0	-3	27	546.6	0	29.2	17.24	358	39	0	0	1	1	1	21.55	15.27	381	23	16.57	254	179	0	169.3	142.3	0.12	0	-10.78	19.4	18.6	19.5
227	20211030BS02	1	UU试验	18.73	4.33	51	0	-3	27	547.5	0	29.2	17.35	358.5	39	0	0	1	1	1	21.69	15.34	382.5	24	15.94	255.75	179.25	0	170.5	143.5	0.12	0	-10.85	19.4	18.6	19.5
228	20211030BS02	1	UU试验	18.82	4.34	51	0	-3	27	547.5	0	29.2	17.41	356.9	39	0	0	1	1	1	21.76	15.34	380.9	24	15.87	254.95	178.45	0	170	143	0.13	0	-10.88	19.4	18.6	19.5
229	20211030BS02	1	UU试验	18.9	4.35	51	0	-3	27	549.2	0	29.2	17.51	358	39	0	0	1	1	1	21.89	15.34	382	24	15.92	255.5	179	0	170.3	143.3	0.12	0	-10.95	19.4	18.6	19.5
230	20211030BS02	1	UU试验	18.98	4.36	50	0	-3	27	549.2	0	29.2	17.58	358	39	0	0	1	1	1	21.98	15.41	381	23	16.57	254	179	0	169.3	142.3	0.12	0	-10.99	19.4	18.7	19.5
231	20211030BS02	1	UU试验	19.07	4.37	50	0	-3	27	549.2	0	29.2	17.68	356.4	39	0	0	1	1	1	22.1	15.41	379.4	23	16.5	253.2	178.2	0	168.8	141.8	0.12	0	-11.05	19.4	18.6	19.5
232	20211030BS02	1	UU试验	19.15	4.38	50	0	-3	27	550.9	0	29.2	17.75	357.5	39	0	0	1	1	1	22.19	15.41	380.5	23	16.54	253.75	178.75	0	169.2	142.2	0.12	0	-11.1	19.4	18.6	19.5
233	20211030BS02	1	UU试验	19.23	4.39	51	0	-3	27	552.6	0	29.2	17.85	358.6	39	0	0	1	1	1	22.31	15.48	382.6	24	15.94	255.8	179.3	0	170.5	143.5	0.12	0	-11.16	19.4	18.6	19.5
234	20211030BS02	1	UU试验	19.32	4.4	51	0	-3	27	553.5	0	29.2	17.92	357.6	39	0	0	1	1	1	22.4	15.48	381.6	24	15.9	255.3	178.8	0	170.2	143.2	0.12	0	-11.2	19.4	18.6	19.5
235	20211030BS02	1	UU试验	19.4	4.4	50	0	-3	27	555.2	0	29.2	18.02	358.7	39	0	0	1	1	1	22.53	15.48	381.7	23	16.6	254.35	179.35	0	169.6	142.6	0.12	0	-11.27	19.4	18.7	19.5
236	20211030BS02	1	UU试验	19.48	4.41	51	0	-3	27	556	0	29.2	18.09	359.2	39	0	0	1	1	1	22.61	15.48	383.2	24	15.97	256.1	179.6	0	170.7	143.7	0.12	0	-11.31	19.4	18.7	19.5
237	20211030BS02	1	UU试验	19.57	4.42	50	0	-3	27	556.9	0	29.2	18.19	359.8	39	0	0	1	1	1	22.74	15.54	382.8	23	16.64	254.9	179.9	0	169.9	142.9	0.12	0	-11.37	19.4	18.6	19.5
238	20211030BS02	1	UU试验	19.65	4.43	50	0	-3	27	557.7	0	29.2	18.26	358.9	39	0	0	1	1	1	22.82	15.54	381.9	23	16.6	254.45	179.45	0	169.6	142.6	0.12	0	-11.41	19.4	18.7	19.5
239	20211030BS02	1	UU试验	19.73	4.44	50	0	-3	27	559.5	0	29.2	18.36	360	39	0	0	1	1	1	22.95	15.54	383	23	16.65	255	180	0	170	143	0.12	0	-11.48	19.4	18.7	19.5
240	20211030BS02	1	UU试验	19.82	4.45	50	0	-3	27	559.5	0	29.2	18.43	360	39	0	0	1	1	1	23.04	15.61	383	23	16.65	255	180	0	170	143	0.12	0	-11.52	19.4	18.7	19.5
241	20211030BS02	1	UU试验	19.9	4.46	50	0	-3	27	560.3	0	29.2	18.53	358.9	39	0	0	1	1	1	23.16	15.61	381.9	23	16.6	254.45	179.45	0	169.6	142.6	0.12	0	-11.58	19.4	18.7	19.5
242	20211030BS02	1	UU试验	19.98	4.47	50	0	-3	27	561.2	0	29.2	18.59	359.5	39	0	0	1	1	1	23.24	15.61	382.5	23	16.63	254.75	179.75	0	169.8	142.8	0.12	0	-11.62	19.4	18.7	19.5
243	20211030BS02	1	UU试验	20.07	4.48	50	0	-3	27	562.9	0	29.2	18.69	360.6	39	0	0	1	1	1	23.36	15.69	383.6	23	16.68	255.3	180.3	0	170.2	143.2	0.12	0	-11.68	19.4	18.7	19.5
244	20211030BS02	1	UU试验	20.15	4.49	51	0	-3	27	563.7	0	29.2	18.76	359.3	39	0	0	1	1	1	23.45	15.69	383.3	24	15.97	256.15	179.65	0	170.8	143.8	0.12	0	-11.73	19.4	18.7	19.5
245	20211030BS02	1	UU试验	20.23	4.5	50	0	-3	27	565.4	0	29.2	18.86	360.4	39	0	0	1	1	1	23.58	15.69	383.4	23	16.67	255.2	180.2	0	170.1	143.1	0.12	0	-11.79	19.4	18.7	19.5
246	20211030BS02	1	UU试验	20.32	4.51	50	0	-3	27	566.3	0	29.2	18.93	360.9	39	0	0	1	1	1	23.66	15.76	383.9	23	16.69	255.45	180.45	0	170.3	143.3	0.12	0	-11.83	19.4	18.7	19.5
247	20211030BS02	1	UU试验	20.4	4.52	51	0	-3	27	566.3	0	29.2	19.04	359.3	39	0	0	1	1	1	23.8	15.76	383.3	24	15.97	256.15	179.65	0	170.8	143.8	0.12	0	-11.9	19.4	18.7	19.5
248	20211030BS02	1	UU试验	20.48	4.53	50	0	-3	27	568.9	0	29.2	19.1	361	39	0	0	1	1	1	23.88	15.76	384	23	16.7	255.5	180.5	0	170.3	143.3	0.12	0	-11.94	19.4	18.7	19.5
249	20211030BS02	1	UU试验	20.57	4.54	51	0	-3	27	570.6	0	29.2	19.2	362.1	39	0	0	1	1	1	24	15.83	386.1	24	16.09	257.55	181.05	0	171.7	144.7	0.12	0	-12	19.4	18.7	19.5
250	20211030BS02	1	UU试验	20.65	4.54	50	0	-3	27	571.4	0	29.2	19.27	361	39	0	0	1	1	1	24.09	15.83	384	23	16.7	255.5	180.5	0	170.3	143.3	0.12	0	-12.05	19.4	18.7	19.5
251	20211030BS02	1	UU试验	20.73	4.55	50	0	-3	27	573.1	0	29.2	19.37	362	39	0	0	1	1	1	24.21	15.83	385	23	16.74	256	181	0	170.7	143.7	0.12	0	-12.11	19.4	18.7	19.5
252	20211030BS02	1	UU试验	20.82	4.56	50	0	-3	27	574.9	0	29.2	19.45	363.2	39	0	0	1	1	1	24.31	15.83	386.2	23	16.79	256.6	181.6	0	171.1	144.1	0.12	0	-12.16	19.4	18.7	19.5
253	20211030BS02	1	UU试验	20.9	4.57	50	0	-3	27	577.4	0	29.2	19.55	364.8	39	0	0	1	1	1	24.44	15.9	387.8	23	16.86	257.4	182.4	0	171.6	144.6	0.12	0	-12.22	19.4	18.7	19.5
254	20211030BS02	1	UU试验	20.98	4.58	50	0	-3	27	576.6	0	29.2	19.63	362.6	39	0	0	1	1	1	24.54	15.9	385.6	23	16.77	256.3	181.3	0	170.9	143.9	0.12	0	-12.27	19.4	18.7	19.5
255	20211030BS02	1	UU试验	21.07	4.59	50	0	-3	27	579.1	0	29.2	19.73	364.2	39	0	0	1	1	1	24.66	15.9	387.2	23	16.83	257.1	182.1	0	171.4	144.4	0.12	0	-12.33	19.4	18.7	19.5
256	20211030BS02	1	UU试验	21.15	4.6	50	0	-3	26	579.1	0	29.2	19.8	364.2	39	0	0	1	1	1	24.75	15.97	388.2	24	16.18	257.1	182.1	0	171.4	145.4	0.12	0	-12.38	19.4	18.7	19.5
257	20211030BS02	1	UU试验	21.23	4.61	50	0	-3	27	580	0	29.2	19.91	363.2	39	0	0	1	1	1	24.89	15.97	386.2	23	16.79	256.6	181.6	0	171.1	144.1	0.12	0	-12.45	19.4	18.7	19.5
258	20211030BS02	1	UU试验	21.32	4.62	51	0	-3	27	581.7	0	29.2	19.98	364.2	39	0	0	1	1	1	24.98	15.97	388.2	24	16.18	258.6	182.1	0	172.4	145.4	0.12	0	-12.49	19.4	18.7	19.5
259	20211030BS02	1	UU试验	21.4	4.63	51	0	-3	27	581.7	0	29.2	20.09	364.2	39	0	0	1	1	1	25.11	16.04	388.2	24	16.18	258.6	182.1	0	172.4	145.4	0.12	0	-12.56	19.4	18.7	19.5
260	20211030BS02	1	UU试验	21.48	4.64	51	0	-3	27	581.7	0	29.2	20.17	362.7	39	0	0	1	1	1	25.21	16.04	386.7	24	16.11	257.85	181.35	0	171.9	144.9	0.12	0	-12.61	19.4	18.7	19.5
261	20211030BS02	1	UU试验	21.57	4.64	50	0	-3	27	581.7	0	29.2	20.28	362.7	39	0	0	1	1	1	25.35	16.11	385.7	23	16.77	256.35	181.35	0	170.9	143.9	0.12	0	-12.68	19.4	18.7	19.5
262	20211030BS02	1	UU试验	21.65	4.65	50	0	-3	27	581.7	0	29.2	20.35	361.1	39	0	0	1	1	1	25.44	16.11	384.1	23	16.7	255.55	180.55	0	170.4	143.4	0.12	0	-12.72	19.4	18.7	19.5
263	20211030BS02	1	UU试验	21.73	4.66	51	0	-3	27	581.7	0	29.2	20.46	361.1	39	0	0	1	1	1	25.58	16.11	385.1	24	16.05	257.05	180.55	0	171.4	144.4	0.12	0	-12.79	19.4	18.7	19.5
264	20211030BS02	1	UU试验	21.82	4.67	51	0	-3	27	580.8	0	29.2	20.53	360.5	39	0	0	1	1	1	25.66	16.11	384.5	24	16.02	256.75	180.25	0	171.2	144.2	0.12	0	-12.83	19.4	18.7	19.5
265	20211030BS02	1	UU试验	21.9	4.68	51	0	-3	27	581.7	0	29.2	20.64	361.1	39	0	0	1	1	1	25.8	16.18	385.1	24	16.05	257.05	180.55	0	171.4	144.4	0.12	0	-12.9	19.4	18.7	19.5
266	20211030BS02	1	UU试验	21.98	4.69	51	0	-3	26	583.4	0	29.2	20.71	360.6	39	0	0	1	1	1	25.89	16.18	385.6	25	15.42	256.8	180.3	0	171.2	145.2	0.12	0	-12.95	19.4	18.7	19.5
267	20211030BS02	1	UU试验	22.07	4.7	51	0	-3	27	585.1	0	29.2	20.82	361.6	39	0	0	1	1	1	26.03	16.25	385.6	24	16.07	257.3	180.8	0	171.5	144.5	0.12	0	-13.02	19.4	18.7	19.5
268	20211030BS02	1	UU试验	22.15	4.71	52	0	-3	27	584.3	0	29.2	20.89	359.6	39	0	0	1	1	1	26.11	16.25	384.6	25	15.38	257.8	179.8	0	171.9	144.9	0.13	0	-13.06	19.4	18.7	19.5
269	20211030BS02	1	UU试验	22.23	4.72	50	0	-3	26	586	0	29.2	21	360.6	39	0	0	1	1	1	26.25	16.25	384.6	24	16.03	255.3	180.3	0	170.2	144.2	0.12	0	-13.13	19.4	18.7	19.5
270	20211030BS02	1	UU试验	22.32	4.72	50	0	-3	27	586.8	0	29.2	21.07	361.1	39	0	0	1	1	1	26.34	16.32	384.1	23	16.7	255.55	180.55	0	170.4	143.4	0.12	0	-13.17	19.4	18.7	19.5
271	20211030BS02	1	UU试验	22.4	4.73	50	0	-3	27	588.5	0	29.2	21.18	360.6	39	0	0	1	1	1	26.48	16.32	383.6	23	16.68	255.3	180.3	0	170.2	143.2	0.12	0	-13.24	19.4	18.7	19.5
272	20211030BS02	1	UU试验	22.48	4.74	50	0	-3	26	588.5	0	27.4	21.26	360.6	39	0	0	1	1	1	26.57	16.32	384.6	24	16.03	255.3	180.3	0	170.2	144.2	0.12	0	-13.29	19.4	18.7	19.5
273	20211030BS02	1	UU试验	22.57	4.75	51	0	-3	27	591.1	0	29.2	21.37	362.2	39	0	0	1	1	1	26.71	16.39	386.2	24	16.09	257.6	181.1	0	171.7	144.7	0.12	0	-13.36	19.4	18.7	19.5
274	20211030BS02	1	UU试验	22.65	4.76	51	0	-3	26	592	0	27.4	21.44	361.2	39	0	0	1	1	1	26.8	16.39	386.2	25	15.45	257.1	180.6	0	171.4	145.4	0.12	0	-13.4	19.4	18.7	19.5
275	20211030BS02	1	UU试验	22.73	4.77	51	0	-3	26	592.8	0	27.4	21.55	361.7	39	0	0	1	1	1	26.94	16.39	386.7	25	15.47	257.35	180.85	0	171.6	145.6	0.12	0	-13.47	19.4	18.7	19.5
276	20211030BS02	1	UU试验	22.82	4.78	50	0	-3	27	592	0	27.4	21.62	361.2	39	0	0	1	1	1	27.02	16.47	384.2	23	16.7	255.6	180.6	0	170.4	143.4	0.12	0	-13.51	19.4	18.7	19.5
277	20211030BS02	1	UU试验	22.9	4.79	50	0	-3	26	592.8	0	27.4	21.72	359.9	39	0	0	1	1	1	27.15	16.47	383.9	24	16	254.95	179.95	0	170	144	0.12	0	-13.58	19.4	18.7	19.5
278	20211030BS02	1	UU试验	22.98	4.79	50	0	-3	27	592.8	0	27.4	21.79	359.9	39	0	0	1	1	1	27.24	16.47	382.9	23	16.65	254.95	179.95	0	170	143	0.12	0	-13.62	19.4	18.7	19.5
279	20211030BS02	1	UU试验	23.07	4.8	50	0	-3	26	592.8	0	27.4	21.9	359.9	39	0	0	1	1	1	27.37	16.54	383.9	24	16	254.95	179.95	0	170	144	0.12	0	-13.69	19.4	18.7	19.5
280	20211030BS02	1	UU试验	23.15	4.81	51	0	-3	26	594.5	0	27.4	21.97	359.4	39	0	0	1	1	1	27.46	16.54	384.4	25	15.38	256.2	179.7	0	170.8	144.8	0.12	0	-13.73	19.4	18.7	19.5
281	20211030BS02	1	UU试验	23.23	4.82	51	0	-3	26	594.5	0	27.4	22.07	359.4	39	0	0	1	1	1	27.59	16.54	384.4	25	15.38	256.2	179.7	0	170.8	144.8	0.12	0	-13.8	19.4	18.7	19.5
282	20211030BS02	1	UU试验	23.32	4.83	51	0	-3	26	595.4	0	27.4	22.14	360	39	0	0	1	1	1	27.68	16.61	385	25	15.4	256.5	180	0	171	145	0.12	0	-13.84	19.4	18.7	19.5
283	20211030BS02	1	UU试验	23.4	4.84	51	0	-3	26	594.5	0	27.4	22.24	357.9	39	0	0	1	1	1	27.8	16.61	382.9	25	15.32	255.45	178.95	0	170.3	144.3	0.12	0	-13.9	19.4	18.7	19.5
284	20211030BS02	1	UU试验	23.48	4.85	50	0	-3	26	595.4	0	27.4	22.31	358.5	39	0	0	1	1	1	27.89	16.61	382.5	24	15.94	254.25	179.25	0	169.5	143.5	0.12	0	-13.95	19.4	18.7	19.5
285	20211030BS02	1	UU试验	23.57	4.85	50	0	-3	26	595.4	0	27.4	22.42	358.5	39	0	0	1	1	1	28.02	16.68	382.5	24	15.94	254.25	179.25	0	169.5	143.5	0.12	0	-14.01	19.4	18.7	19.5
286	20211030BS02	1	UU试验	23.65	4.86	50	0	-3	26	596.2	0	27.4	22.48	357.4	39	0	0	1	1	1	28.1	16.68	381.4	24	15.89	253.7	178.7	0	169.1	143.1	0.12	0	-14.05	19.4	18.7	19.5
287	20211030BS02	1	UU试验	23.73	4.87	51	0	-3	26	597.1	0	27.4	22.59	358	39	0	0	1	1	1	28.24	16.76	383	25	15.32	255.5	179	0	170.3	144.3	0.12	0	-14.12	19.4	18.7	19.5
288	20211030BS02	1	UU试验	23.82	4.88	50	0	-3	26	597.1	0	27.4	22.66	356.3	39	0	0	1	1	1	28.33	16.76	380.3	24	15.85	253.15	178.15	0	168.8	142.8	0.12	0	-14.17	19.4	18.7	19.5
289	20211030BS02	1	UU试验	23.9	4.89	50	0	-3	26	598	0	27.4	22.75	356.8	39	0	0	1	1	1	28.44	16.76	380.8	24	15.87	253.4	178.4	0	168.9	142.9	0.12	0	-14.22	19.4	18.7	19.5
290	20211030BS02	1	UU试验	23.98	4.9	50	0	-3	26	598.8	0	27.4	22.83	357.3	39	0	0	1	1	1	28.54	16.83	381.3	24	15.89	253.65	178.65	0	169.1	143.1	0.12	0	-14.27	19.4	18.7	19.5
291	20211030BS02	1	UU试验	24.07	4.91	51	0	-3	26	599.7	0	27.4	22.94	356.3	39	0	0	1	1	1	28.68	16.83	381.3	25	15.25	254.65	178.15	0	169.8	143.8	0.13	0	-14.34	19.4	18.7	19.5
292	20211030BS02	1	UU试验	24.15	4.91	51	0	-3	26	600.5	0	27.4	23	356.8	39	0	0	1	1	1	28.75	16.83	381.8	25	15.27	254.9	178.4	0	169.9	143.9	0.13	0	-14.38	19.4	18.7	19.5
293	20211030BS02	1	UU试验	24.23	4.92	51	0	-3	26	601.4	0	27.4	23.1	357.3	39	0	0	1	1	1	28.88	16.9	382.3	25	15.29	255.15	178.65	0	170.1	144.1	0.12	0	-14.44	19.4	18.7	19.5
294	20211030BS02	1	UU试验	24.32	4.93	50	0	-3	26	602.2	0	27.4	23.18	356.3	39	0	0	1	1	1	28.98	16.9	380.3	24	15.85	253.15	178.15	0	168.8	142.8	0.12	0	-14.49	19.4	18.7	19.5
295	20211030BS02	1	UU试验	24.4	4.94	51	0	-3	26	603.1	0	27.4	23.27	356.9	39	0	0	1	1	1	29.09	16.9	381.9	25	15.28	254.95	178.45	0	170	144	0.13	0	-14.55	19.4	18.7	19.5
296	20211030BS02	1	UU试验	24.48	4.95	51	0	-3	26	603.1	0	27.4	23.34	356.9	39	0	0	1	1	1	29.18	16.97	381.9	25	15.28	254.95	178.45	0	170	144	0.13	0	-14.59	19.4	18.7	19.5
297	20211030BS02	1	UU试验	24.57	4.96	51	0	-3	26	605.7	0	27.4	23.44	356.9	39	0	0	1	1	1	29.3	16.97	381.9	25	15.28	254.95	178.45	0	170	144	0.13	0	-14.65	19.4	18.7	19.5
298	20211030BS02	1	UU试验	24.65	4.96	51	0	-3	26	606.5	0	27.4	23.51	357.4	39	0	0	1	1	1	29.39	16.97	382.4	25	15.3	255.2	178.7	0	170.1	144.1	0.12	0	-14.7	19.4	18.7	19.5
299	20211030BS02	1	UU试验	24.73	4.97	51	0	-3	26	606.5	0	27.4	23.61	357.4	39	0	0	1	1	1	29.51	17.05	382.4	25	15.3	255.2	178.7	0	170.1	144.1	0.12	0	-14.76	19.4	18.7	19.5
300	20211030BS02	1	UU试验	24.82	4.98	51	0	-3	26	608.2	0	27.4	23.68	356.7	39	0	0	1	1	1	29.6	17.05	381.7	25	15.27	254.85	178.35	0	169.9	143.9	0.13	0	-14.8	19.4	18.7	19.5
301	20211030BS02	1	UU试验	24.9	4.99	51	0	-3	26	609.1	0	27.4	23.78	357.2	39	0	0	1	1	1	29.73	17.05	382.2	25	15.29	255.1	178.6	0	170.1	144.1	0.12	0	-14.87	19.4	18.7	19.5
302	20211030BS02	1	UU试验	24.98	5	51	0	-3	26	609.9	0	27.4	23.84	357.7	39	0	0	1	1	1	29.8	17.12	382.7	25	15.31	255.35	178.85	0	170.2	144.2	0.12	0	-14.9	19.4	18.7	19.5
