# Supplementary material for: Effect of freeze‒thaw cycles on root–Soil composite mechanical properties and slope stability
Source: PLoS One. 2024 Apr 25;19(4):e0302409. doi: 10.1371/journal.pone.0302409 (PMC11045164; doi:10.1371/journal.pone.0302409)
Supplement: S1 File — (ZIP) [file pone.0302409.s001.zip › Original data/original data/三轴/50kpa/50kpa excel表格/(D6G9,50kpa)20211029BS01_uu_1.xlsx]

## Sheet: _20211029BS01_uu_1
ID	GCID	SpecimenID	TstMode	TimeMin	Squareroot	WeiYa	wytb	FanYa1	KongYa	CR	fytb	TiBian	ZhouXWeiYi	Q1dQ3	TargetWY	TargetFY1	TargetZYLC	TargetStrainSpd	TargetSYWD	TargetZTWD	E1	TuArea	Q11	Q31	Q11cQ31	HalfQ1pQ3	HalfQ1dQ3	Saturation	HalfQ11pQ31	Q1	K0	Ev	Er	sywd	ttwd	ztwd
1	20211029BS01	1	UU试验	0	0	47	0	2	0	0	0	9.1	0	2.4	37	0	0	1	1	1	0	12	0	0	0	0	0	0	0	0	0	0	0	19.6	19	20.2
2	20211029BS01	1	UU试验	0.05	0.22	47	0	-4	7	4.3	0	9.1	0	3.6	37	0	0	1	1	1	0	12	43.6	40	1.09	72.3	1.8	0	48.2	41.2	0.93	0	0	19.6	19	20.2
3	20211029BS01	1	UU试验	0.1	0.32	47	0	-3	7	4.3	0	9.1	0	3.6	37	0	0	1	1	1	0	12	43.6	40	1.09	72.3	1.8	0	48.2	41.2	0.93	0	0	19.6	19	20.2
4	20211029BS01	1	UU试验	0.2	0.45	47	0	-4	8	14.5	0	9.1	0.1	12.1	37	0	0	1	1	1	0.13	12	51.1	39	1.31	76.55	6.05	0	51	43	0.8	0	-0.07	19.6	19	20.2
5	20211029BS01	1	UU试验	0.27	0.52	47	0	-3	8	21.4	0	10.9	0.21	17.8	37	0	0	1	1	1	0.26	12.06	56.8	39	1.46	79.4	8.9	0	52.9	44.9	0.73	0	-0.13	19.6	19	20.2
6	20211029BS01	1	UU试验	0.35	0.59	47	0	-3	8	25.7	0	10.9	0.29	21.3	37	0	0	1	1	1	0.36	12.06	60.3	39	1.55	81.15	10.65	0	54.1	46.1	0.69	0	-0.18	19.6	19	20.2
7	20211029BS01	1	UU试验	0.43	0.66	47	0	-4	8	41.1	0	10.9	0.39	34.1	37	0	0	1	1	1	0.49	12.06	73.1	39	1.87	87.55	17.05	0	58.4	50.4	0.58	0	-0.25	19.6	19	20.2
8	20211029BS01	1	UU试验	0.52	0.72	47	0	-3	9	48.8	0	10.9	0.46	40.5	37	0	0	1	1	1	0.57	12.06	78.5	38	2.07	90.75	20.25	0	60.5	51.5	0.54	0	-0.28	19.6	19	20.2
9	20211029BS01	1	UU试验	0.6	0.77	47	0	-3	9	52.2	0	10.9	0.53	43.3	37	0	0	1	1	1	0.66	12.06	81.3	38	2.14	92.15	21.65	0	61.4	52.4	0.52	0	-0.33	19.6	19	20.2
10	20211029BS01	1	UU试验	0.68	0.83	47	0	-4	9	54.7	0	10.9	0.63	45.4	37	0	0	1	1	1	0.79	12.12	83.4	38	2.19	93.2	22.7	0	62.1	53.1	0.51	0	-0.4	19.6	19	20.1
11	20211029BS01	1	UU试验	0.77	0.88	47	0	-3	9	52.2	0	10.9	0.71	43.1	37	0	0	1	1	1	0.89	12.12	81.1	38	2.13	92.05	21.55	0	61.4	52.4	0.52	0	-0.45	19.6	19	20.1
12	20211029BS01	1	UU试验	0.85	0.92	47	0	-3	9	53.9	0	10.9	0.81	44.5	37	0	0	1	1	1	1.01	12.12	82.5	38	2.17	92.75	22.25	0	61.8	52.8	0.51	0	-0.51	19.6	19	20.1
13	20211029BS01	1	UU试验	0.93	0.97	47	0	-3	10	71	0	12.8	0.89	58.6	37	0	0	1	1	1	1.11	12.12	95.6	37	2.58	99.8	29.3	0	66.5	56.5	0.45	0	-0.56	19.6	19	20.1
14	20211029BS01	1	UU试验	1.02	1.01	47	0	-3	10	94.1	0	12.8	1	77.6	37	0	0	1	1	1	1.25	12.12	114.6	37	3.1	109.3	38.8	0	72.9	62.9	0.38	0	-0.63	19.6	19	20.1
15	20211029BS01	1	UU试验	1.1	1.05	47	0	-3	10	107.8	0	12.8	1.07	88.9	37	0	0	1	1	1	1.34	12.19	125.9	37	3.4	114.95	44.45	0	76.6	66.6	0.35	0	-0.67	19.6	19	20.1
16	20211029BS01	1	UU试验	1.18	1.09	47	0	-3	10	120.6	0	12.8	1.19	98.9	37	0	0	1	1	1	1.49	12.19	135.9	37	3.67	119.95	49.45	0	80	70	0.32	0	-0.75	19.6	19	20.1
17	20211029BS01	1	UU试验	1.27	1.13	47	0	-3	10	128.3	0	12.8	1.27	105.3	37	0	0	1	1	1	1.59	12.19	142.3	37	3.85	123.15	52.65	0	82.1	72.1	0.31	0	-0.8	19.6	19	20.1
18	20211029BS01	1	UU试验	1.35	1.16	47	0	-4	11	139.4	0	12.8	1.39	114.4	37	0	0	1	1	1	1.74	12.19	150.4	36	4.18	127.7	57.2	0	85.1	74.1	0.29	0	-0.87	19.6	19	20.1
19	20211029BS01	1	UU试验	1.43	1.2	47	0	-3	11	146.3	0	12.8	1.47	120	37	0	0	1	1	1	1.84	12.25	156	36	4.33	130.5	60	0	87	76	0.28	0	-0.92	19.6	19	20.1
20	20211029BS01	1	UU试验	1.52	1.23	47	0	-4	11	155.7	0	12.8	1.58	127.1	37	0	0	1	1	1	1.98	12.25	163.1	36	4.53	134.05	63.55	0	89.4	78.4	0.27	0	-0.99	19.6	19	20.1
21	20211029BS01	1	UU试验	1.6	1.26	48	0	-3	11	160.8	0	12.8	1.66	131.3	37	0	0	1	1	1	2.08	12.25	168.3	37	4.55	137.65	65.65	0	91.8	80.8	0.27	0	-1.04	19.6	19	20.1
22	20211029BS01	1	UU试验	1.68	1.3	48	0	-3	12	169.4	0	14.6	1.78	138.3	37	0	0	1	1	1	2.23	12.25	174.3	36	4.84	141.15	69.15	0	94.1	82.1	0.26	0	-1.12	19.6	19	20.1
23	20211029BS01	1	UU试验	1.77	1.33	48	0	-3	12	174.5	0	14.6	1.86	142.4	37	0	0	1	1	1	2.33	12.31	178.4	36	4.96	143.2	71.2	0	95.5	83.5	0.25	0	-1.17	19.6	19	20.1
24	20211029BS01	1	UU试验	1.85	1.36	48	0	-3	12	183.9	0	14.6	1.97	149.4	37	0	0	1	1	1	2.46	12.31	185.4	36	5.15	146.7	74.7	0	97.8	85.8	0.24	0	-1.23	19.6	19	20.1
25	20211029BS01	1	UU试验	1.93	1.39	48	0	-3	12	189.9	0	14.6	2.05	154.3	37	0	0	1	1	1	2.56	12.31	190.3	36	5.29	149.15	77.15	0	99.4	87.4	0.24	0	-1.28	19.6	19	20.2
26	20211029BS01	1	UU试验	2.02	1.42	48	0	-3	12	198.5	0	14.6	2.17	161.3	37	0	0	1	1	1	2.71	12.31	197.3	36	5.48	152.65	80.65	0	101.8	89.8	0.23	0	-1.36	19.6	19	20.2
27	20211029BS01	1	UU试验	2.1	1.45	48	0	-3	12	204.5	0	14.6	2.25	166.1	37	0	0	1	1	1	2.81	12.37	202.1	36	5.61	155.05	83.05	0	103.4	91.4	0.22	0	-1.41	19.6	19	20.2
28	20211029BS01	1	UU试验	2.18	1.48	48	0	-3	12	212.1	0	14.6	2.37	171.5	37	0	0	1	1	1	2.96	12.37	207.5	36	5.76	157.75	85.75	0	105.2	93.2	0.22	0	-1.48	19.6	19	20.2
29	20211029BS01	1	UU试验	2.27	1.51	48	0	-3	12	218.1	0	14.6	2.45	176.3	37	0	0	1	1	1	3.06	12.37	212.3	36	5.9	160.15	88.15	0	106.8	94.8	0.21	0	-1.53	19.6	19	20.2
30	20211029BS01	1	UU试验	2.35	1.53	48	0	-3	13	226.7	0	14.6	2.57	183.3	37	0	0	1	1	1	3.21	12.37	218.3	35	6.24	163.65	91.65	0	109.1	96.1	0.21	0	-1.61	19.6	19	20.2
31	20211029BS01	1	UU试验	2.43	1.56	48	0	-3	13	232.7	0	14.6	2.65	188.1	37	0	0	1	1	1	3.31	12.43	223.1	35	6.37	166.05	94.05	0	110.7	97.7	0.2	0	-1.66	19.6	19	20.2
32	20211029BS01	1	UU试验	2.52	1.59	48	0	-3	13	241.2	0	14.6	2.77	194	37	0	0	1	1	1	3.46	12.43	229	35	6.54	169	97	0	112.7	99.7	0.2	0	-1.73	19.6	19	20.2
33	20211029BS01	1	UU试验	2.6	1.61	48	0	-3	13	246.4	0	14.6	2.85	198.2	37	0	0	1	1	1	3.56	12.43	233.2	35	6.66	171.1	99.1	0	114.1	101.1	0.19	0	-1.78	19.6	19	20.2
34	20211029BS01	1	UU试验	2.68	1.64	47	0	-3	13	254.9	0	14.6	2.97	205.1	37	0	0	1	1	1	3.71	12.43	239.1	34	7.03	173.05	102.55	0	115.4	102.4	0.19	0	-1.86	19.6	19	20.2
35	20211029BS01	1	UU试验	2.77	1.66	48	0	-3	13	260.1	0	14.6	3.05	209.3	37	0	0	1	1	1	3.81	12.5	244.3	35	6.98	176.65	104.65	0	117.8	104.8	0.19	0	-1.91	19.6	19	20.2
36	20211029BS01	1	UU试验	2.85	1.69	47	0	-3	13	268.6	0	14.6	3.17	214.9	37	0	0	1	1	1	3.96	12.5	248.9	34	7.32	177.95	107.45	0	118.6	105.6	0.18	0	-1.98	19.6	19	20.2
37	20211029BS01	1	UU试验	2.93	1.71	48	0	-3	14	273.7	0	14.6	3.25	219	37	0	0	1	1	1	4.06	12.5	253	34	7.44	181.5	109.5	0	121	107	0.18	0	-2.03	19.6	19	20.2
38	20211029BS01	1	UU试验	3.02	1.74	48	0	-3	14	281.4	0	16.4	3.37	225.1	37	0	0	1	1	1	4.21	12.5	259.1	34	7.62	184.55	112.55	0	123	109	0.18	0	-2.11	19.6	19	20.2
39	20211029BS01	1	UU试验	3.1	1.76	48	0	-3	14	285.7	0	14.6	3.44	228.6	37	0	0	1	1	1	4.3	12.56	262.6	34	7.72	186.3	114.3	0	124.2	110.2	0.17	0	-2.15	19.6	19	20.2
40	20211029BS01	1	UU试验	3.18	1.78	48	0	-3	14	292.6	0	16.4	3.56	233	37	0	0	1	1	1	4.45	12.56	267	34	7.85	188.5	116.5	0	125.7	111.7	0.17	0	-2.23	19.6	19	20.2
41	20211029BS01	1	UU试验	3.27	1.81	48	0	-3	14	296.8	0	16.4	3.64	236.3	37	0	0	1	1	1	4.55	12.56	270.3	34	7.95	190.15	118.15	0	126.8	112.8	0.17	0	-2.28	19.6	19	20.2
42	20211029BS01	1	UU试验	3.35	1.83	48	0	-3	14	304.5	0	16.4	3.76	242.4	37	0	0	1	1	1	4.7	12.62	276.4	34	8.13	193.2	121.2	0	128.8	114.8	0.17	0	-2.35	19.6	19	20.2
43	20211029BS01	1	UU试验	3.43	1.85	48	0	-3	14	308.8	0	16.4	3.84	244.7	37	0	0	1	1	1	4.8	12.62	278.7	34	8.2	194.35	122.35	0	129.6	115.6	0.16	0	-2.4	19.6	19	20.2
44	20211029BS01	1	UU试验	3.52	1.88	48	0	-3	14	314.8	0	16.4	3.95	249.4	37	0	0	1	1	1	4.94	12.62	283.4	34	8.34	196.7	124.7	0	131.1	117.1	0.16	0	-2.47	19.6	19	20.2
45	20211029BS01	1	UU试验	3.6	1.9	48	0	-3	14	319.1	0	16.4	4.02	252.9	37	0	0	1	1	1	5.03	12.62	286.9	34	8.44	198.45	126.45	0	132.3	118.3	0.16	0	-2.52	19.6	19	20.2
46	20211029BS01	1	UU试验	3.68	1.92	48	0	-3	14	325.1	0	16.4	4.14	257.6	37	0	0	1	1	1	5.18	12.69	291.6	34	8.58	200.8	128.8	0	133.9	119.9	0.16	0	-2.59	19.6	19	20.2
47	20211029BS01	1	UU试验	3.77	1.94	48	0	-3	14	329.3	0	16.4	4.21	259.5	37	0	0	1	1	1	5.26	12.69	293.5	34	8.63	201.75	129.75	0	134.5	120.5	0.16	0	-2.63	19.6	19	20.2
48	20211029BS01	1	UU试验	3.85	1.96	48	0	-3	14	335.3	0	16.4	4.32	264.2	37	0	0	1	1	1	5.4	12.69	298.2	34	8.77	204.1	132.1	0	136.1	122.1	0.15	0	-2.7	19.6	19	20.2
49	20211029BS01	1	UU试验	3.93	1.98	47	0	-4	14	338.8	0	16.4	4.39	267	37	0	0	1	1	1	5.49	12.69	300	33	9.09	204	133.5	0	136	122	0.15	0	-2.75	19.6	19	20.2
50	20211029BS01	1	UU试验	4.02	2	48	0	-3	15	343.9	0	16.4	4.5	271	37	0	0	1	1	1	5.63	12.69	304	33	9.21	207.5	135.5	0	138.3	123.3	0.15	0	-2.82	19.6	19	20.2
51	20211029BS01	1	UU试验	4.1	2.02	48	0	-3	15	347.3	0	16.4	4.57	273.7	37	0	0	1	1	1	5.71	12.75	306.7	33	9.29	208.85	136.85	0	139.2	124.2	0.15	0	-2.86	19.6	19	20.2
52	20211029BS01	1	UU试验	4.18	2.05	48	0	-3	15	350.7	0	16.4	4.68	275.1	37	0	0	1	1	1	5.85	12.75	308.1	33	9.34	209.55	137.55	0	139.7	124.7	0.15	0	-2.93	19.6	19	20.2
53	20211029BS01	1	UU试验	4.27	2.07	48	0	-3	15	353.3	0	16.4	4.75	277.1	37	0	0	1	1	1	5.94	12.75	310.1	33	9.4	210.55	138.55	0	140.4	125.4	0.15	0	-2.97	19.6	19	20.2
54	20211029BS01	1	UU试验	4.35	2.09	48	0	-3	15	357.6	0	16.4	4.86	280.5	37	0	0	1	1	1	6.08	12.75	313.5	33	9.5	212.25	140.25	0	141.5	126.5	0.15	0	-3.04	19.6	19	20.2
55	20211029BS01	1	UU试验	4.43	2.11	48	0	-3	15	361.9	0	16.4	4.92	283.8	37	0	0	1	1	1	6.15	12.81	316.8	33	9.6	213.9	141.9	0	142.6	127.6	0.14	0	-3.08	19.6	19	20.2
56	20211029BS01	1	UU试验	4.52	2.13	47	0	-3	15	365.3	0	16.4	5.03	285.2	37	0	0	1	1	1	6.29	12.81	317.2	32	9.91	213.1	142.6	0	142.1	127.1	0.14	0	-3.15	19.6	19	20.2
57	20211029BS01	1	UU试验	4.6	2.14	47	0	-4	15	367.8	0	16.4	5.1	287.1	37	0	0	1	1	1	6.38	12.81	319.1	32	9.97	214.05	143.55	0	142.7	127.7	0.14	0	-3.19	19.6	19	20.2
58	20211029BS01	1	UU试验	4.68	2.16	48	0	-3	16	373	0	18.2	5.21	291.2	37	0	0	1	1	1	6.51	12.81	323.2	32	10.1	217.6	145.6	0	145.1	129.1	0.14	0	-3.26	19.6	19	20.2
59	20211029BS01	1	UU试验	4.77	2.18	48	0	-3	16	374.7	0	18.2	5.28	292.5	37	0	0	1	1	1	6.6	12.88	324.5	32	10.14	218.25	146.25	0	145.5	129.5	0.14	0	-3.3	19.6	19	20.2
60	20211029BS01	1	UU试验	4.85	2.2	48	0	-3	16	378.1	0	18.2	5.39	293.6	37	0	0	1	1	1	6.74	12.88	325.6	32	10.18	218.8	146.8	0	145.9	129.9	0.14	0	-3.37	19.6	19	20.2
61	20211029BS01	1	UU试验	4.93	2.22	48	0	-3	16	381.5	0	18.2	5.46	296.2	37	0	0	1	1	1	6.83	12.88	328.2	32	10.26	220.1	148.1	0	146.7	130.7	0.14	0	-3.42	19.6	19	20.2
62	20211029BS01	1	UU试验	5.02	2.24	48	0	-3	16	384.9	0	18.2	5.56	298.8	37	0	0	1	1	1	6.95	12.88	330.8	32	10.34	221.4	149.4	0	147.6	131.6	0.14	0	-3.48	19.6	19	20.2
63	20211029BS01	1	UU试验	5.1	2.26	48	0	-3	16	387.5	0	18.2	5.63	300.9	37	0	0	1	1	1	7.04	12.94	332.9	32	10.4	222.45	150.45	0	148.3	132.3	0.14	0	-3.52	19.6	19	20.2
64	20211029BS01	1	UU试验	5.18	2.28	48	0	-3	17	390.9	0	18.2	5.74	302.1	37	0	0	1	1	1	7.18	12.94	333.1	31	10.75	223.05	151.05	0	148.7	131.7	0.14	0	-3.59	19.6	19	20.2
65	20211029BS01	1	UU试验	5.27	2.29	48	0	-3	16	393.5	0	18.2	5.81	304.1	37	0	0	1	1	1	7.26	12.94	336.1	32	10.5	224.05	152.05	0	149.4	133.4	0.14	0	-3.63	19.6	19	20.2
66	20211029BS01	1	UU试验	5.35	2.31	49	0	-3	17	397.8	0	18.2	5.92	307.4	37	0	0	1	1	1	7.4	12.94	339.4	32	10.61	227.2	153.7	0	151.5	134.5	0.14	0	-3.7	19.6	19	20.2
67	20211029BS01	1	UU试验	5.43	2.33	49	0	-3	17	400.3	0	18.2	5.98	309.4	37	0	0	1	1	1	7.48	12.94	341.4	32	10.67	228.2	154.7	0	152.1	135.1	0.14	0	-3.74	19.6	19	20.2
68	20211029BS01	1	UU试验	5.52	2.35	48	0	-3	17	402.9	0	18.2	6.09	311.4	37	0	0	1	1	1	7.61	13	342.4	31	11.05	227.7	155.7	0	151.8	134.8	0.13	0	-3.81	19.6	19	20.2
69	20211029BS01	1	UU试验	5.6	2.37	49	0	-3	17	404.6	0	18.2	6.16	311.2	37	0	0	1	1	1	7.7	13	343.2	32	10.73	229.1	155.6	0	152.7	135.7	0.14	0	-3.85	19.6	19	20.2
70	20211029BS01	1	UU试验	5.68	2.38	49	0	-3	17	408	0	18.2	6.27	313.8	37	0	0	1	1	1	7.84	13	345.8	32	10.81	230.4	156.9	0	153.6	136.6	0.14	0	-3.92	19.6	19	20.2
71	20211029BS01	1	UU试验	5.77	2.4	49	0	-3	17	409.8	0	18.2	6.34	315.2	37	0	0	1	1	1	7.93	13	347.2	32	10.85	231.1	157.6	0	154.1	137.1	0.13	0	-3.97	19.6	19	20.2
72	20211029BS01	1	UU试验	5.85	2.42	48	0	-3	17	413.2	0	18.2	6.44	317.8	37	0	0	1	1	1	8.05	13.07	348.8	31	11.25	230.9	158.9	0	153.9	136.9	0.13	0	-4.03	19.6	19	20.2
73	20211029BS01	1	UU试验	5.93	2.44	48	0	-3	17	414.9	0	18.2	6.52	317.4	37	0	0	1	1	1	8.15	13.07	348.4	31	11.24	230.7	158.7	0	153.8	136.8	0.13	0	-4.08	19.6	19	20.2
74	20211029BS01	1	UU试验	6.02	2.45	49	0	-3	17	417.5	0	18.2	6.63	319.4	37	0	0	1	1	1	8.29	13.07	351.4	32	10.98	233.2	159.7	0	155.5	138.5	0.13	0	-4.14	19.6	19	20.2
75	20211029BS01	1	UU试验	6.1	2.47	48	0	-3	17	420	0	18.2	6.71	321.3	37	0	0	1	1	1	8.39	13.13	352.3	31	11.36	232.65	160.65	0	155.1	138.1	0.13	0	-4.2	19.6	19	20.2
76	20211029BS01	1	UU试验	6.18	2.49	48	0	-3	17	424.3	0	18.2	6.82	323.2	37	0	0	1	1	1	8.53	13.13	354.2	31	11.43	233.6	161.6	0	155.7	138.7	0.13	0	-4.27	19.6	19	20.2
77	20211029BS01	1	UU试验	6.27	2.5	48	0	-3	17	425.2	0	18.2	6.89	323.8	37	0	0	1	1	1	8.61	13.13	354.8	31	11.45	233.9	161.9	0	155.9	138.9	0.13	0	-4.31	19.6	19	20.2
78	20211029BS01	1	UU试验	6.35	2.52	48	0	-3	17	428.6	0	18.2	7	326.4	37	0	0	1	1	1	8.75	13.13	357.4	31	11.53	235.2	163.2	0	156.8	139.8	0.13	0	-4.38	19.6	19	20.2
79	20211029BS01	1	UU试验	6.43	2.54	48	0	-3	17	431.1	0	18.2	7.08	328.3	37	0	0	1	1	1	8.85	13.2	359.3	31	11.59	236.15	164.15	0	157.4	140.4	0.13	0	-4.43	19.6	19	20.2
80	20211029BS01	1	UU试验	6.52	2.55	48	0	-3	17	432.9	0	20.1	7.19	328	37	0	0	1	1	1	8.99	13.2	359	31	11.58	236	164	0	157.3	140.3	0.13	0	-4.5	19.6	19	20.2
81	20211029BS01	1	UU试验	6.6	2.57	48	0	-3	17	435.4	0	18.2	7.26	329.8	37	0	0	1	1	1	9.07	13.2	360.8	31	11.64	236.9	164.9	0	157.9	140.9	0.13	0	-4.54	19.6	19	20.2
82	20211029BS01	1	UU试验	6.68	2.59	48	0	-3	17	437.1	0	20.1	7.37	331.1	37	0	0	1	1	1	9.21	13.2	362.1	31	11.68	237.55	165.55	0	158.4	141.4	0.13	0	-4.61	19.6	19	20.2
83	20211029BS01	1	UU试验	6.77	2.6	48	0	-3	17	438.8	0	20.1	7.45	332.4	37	0	0	1	1	1	9.31	13.26	363.4	31	11.72	238.2	166.2	0	158.8	141.8	0.13	0	-4.66	19.6	19	20.2
84	20211029BS01	1	UU试验	6.85	2.62	48	0	-3	18	441.4	0	20.1	7.56	332.9	37	0	0	1	1	1	9.45	13.26	362.9	30	12.1	238.45	166.45	0	159	141	0.13	0	-4.72	19.6	19	20.2
85	20211029BS01	1	UU试验	6.93	2.63	48	0	-3	18	443.1	0	20.1	7.64	334.2	37	0	0	1	1	1	9.55	13.26	364.2	30	12.14	239.1	167.1	0	159.4	141.4	0.13	0	-4.78	19.6	19	20.2
86	20211029BS01	1	UU试验	7.02	2.65	48	0	-3	18	447.4	0	20.1	7.75	337.4	37	0	0	1	1	1	9.69	13.26	367.4	30	12.25	240.7	168.7	0	160.5	142.5	0.12	0	-4.85	19.6	19	20.2
87	20211029BS01	1	UU试验	7.1	2.66	48	0	-3	17	450	0	20.1	7.83	339.4	37	0	0	1	1	1	9.79	13.32	370.4	31	11.95	241.7	169.7	0	161.1	144.1	0.12	0	-4.89	19.6	19	20.2
88	20211029BS01	1	UU试验	7.18	2.68	48	0	-3	18	452.5	0	20.1	7.94	339.7	37	0	0	1	1	1	9.93	13.32	369.7	30	12.32	241.85	169.85	0	161.2	143.2	0.12	0	-4.97	19.6	19	20.2
89	20211029BS01	1	UU试验	7.27	2.7	48	0	-3	18	454.2	0	20.1	8.01	341	37	0	0	1	1	1	10.01	13.32	371	30	12.37	242.5	170.5	0	161.7	143.7	0.12	0	-5.01	19.6	19	20.2
90	20211029BS01	1	UU试验	7.35	2.71	48	0	-3	18	456.8	0	20.1	8.13	342.9	37	0	0	1	1	1	10.16	13.39	372.9	30	12.43	243.45	171.45	0	162.3	144.3	0.12	0	-5.08	19.6	19	20.2
91	20211029BS01	1	UU试验	7.43	2.73	48	0	-3	18	459.4	0	20.1	8.2	343.1	37	0	0	1	1	1	10.25	13.39	373.1	30	12.44	243.55	171.55	0	162.4	144.4	0.12	0	-5.13	19.6	19	20.2
92	20211029BS01	1	UU试验	7.52	2.74	48	0	-3	18	461.9	0	20.1	8.31	345	37	0	0	1	1	1	10.39	13.39	375	30	12.5	244.5	172.5	0	163	145	0.12	0	-5.2	19.6	19	20.2
93	20211029BS01	1	UU试验	7.6	2.76	48	0	-3	18	464.5	0	20.1	8.39	346.9	37	0	0	1	1	1	10.49	13.39	376.9	30	12.56	245.45	173.45	0	163.6	145.6	0.12	0	-5.25	19.6	19	20.2
94	20211029BS01	1	UU试验	7.68	2.77	48	0	-3	18	467.1	0	20.1	8.5	348.8	37	0	0	1	1	1	10.63	13.45	378.8	30	12.63	246.4	174.4	0	164.3	146.3	0.12	0	-5.32	19.6	19	20.2
95	20211029BS01	1	UU试验	7.77	2.79	48	0	-3	18	468.8	0	20.1	8.58	348.6	37	0	0	1	1	1	10.73	13.45	378.6	30	12.62	246.3	174.3	0	164.2	146.2	0.12	0	-5.37	19.6	19	20.2
96	20211029BS01	1	UU试验	7.85	2.8	48	0	-3	18	471.3	0	20.1	8.7	350.4	37	0	0	1	1	1	10.88	13.45	380.4	30	12.68	247.2	175.2	0	164.8	146.8	0.12	0	-5.44	19.6	19	20.2
97	20211029BS01	1	UU试验	7.93	2.82	48	0	-3	18	473.1	0	20.1	8.77	351.7	37	0	0	1	1	1	10.96	13.45	381.7	30	12.72	247.85	175.85	0	165.2	147.2	0.12	0	-5.48	19.6	19	20.2
98	20211029BS01	1	UU试验	8.02	2.83	49	0	-3	18	475.6	0	20.1	8.87	353.6	37	0	0	1	1	1	11.09	13.52	384.6	31	12.41	250.3	176.8	0	166.9	148.9	0.12	0	-5.55	19.6	19	20.2
99	20211029BS01	1	UU试验	8.1	2.85	49	0	-3	18	477.3	0	20.1	8.95	353	37	0	0	1	1	1	11.19	13.52	384	31	12.39	250	176.5	0	166.7	148.7	0.12	0	-5.6	19.6	19	20.2
100	20211029BS01	1	UU试验	8.18	2.86	49	0	-3	18	479	0	20.1	9.06	354.3	37	0	0	1	1	1	11.32	13.52	385.3	31	12.43	250.65	177.15	0	167.1	149.1	0.12	0	-5.66	19.6	19	20.2
101	20211029BS01	1	UU试验	8.27	2.88	49	0	-3	18	480.8	0	20.1	9.12	355.6	37	0	0	1	1	1	11.4	13.52	386.6	31	12.47	251.3	177.8	0	167.5	149.5	0.12	0	-5.7	19.6	19	20.2
102	20211029BS01	1	UU试验	8.35	2.89	49	0	-3	18	482.5	0	20.1	9.23	356.9	37	0	0	1	1	1	11.54	13.58	387.9	31	12.51	251.95	178.45	0	168	150	0.12	0	-5.77	19.6	19	20.2
103	20211029BS01	1	UU试验	8.43	2.9	49	0	-3	18	484.2	0	20.1	9.3	356.6	37	0	0	1	1	1	11.63	13.58	387.6	31	12.5	251.8	178.3	0	167.9	149.9	0.12	0	-5.82	19.6	19	20.2
104	20211029BS01	1	UU试验	8.52	2.92	49	0	-3	18	485.9	0	20.1	9.41	357.8	37	0	0	1	1	1	11.76	13.58	388.8	31	12.54	252.4	178.9	0	168.3	150.3	0.12	0	-5.88	19.6	19	20.2
105	20211029BS01	1	UU试验	8.6	2.93	49	0	-3	19	486.7	0	20.1	9.48	358.4	37	0	0	1	1	1	11.85	13.58	388.4	30	12.95	252.7	179.2	0	168.5	149.5	0.12	0	-5.93	19.6	19	20.2
106	20211029BS01	1	UU试验	8.68	2.95	49	0	-3	19	489.3	0	20.1	9.58	360.3	37	0	0	1	1	1	11.98	13.65	390.3	30	13.01	253.65	180.15	0	169.1	150.1	0.12	0	-5.99	19.6	19	20.2
107	20211029BS01	1	UU试验	8.77	2.96	48	0	-3	18	490.2	0	20.1	9.65	359.1	37	0	0	1	1	1	12.06	13.65	389.1	30	12.97	251.55	179.55	0	167.7	149.7	0.12	0	-6.03	19.6	19	20.2
108	20211029BS01	1	UU试验	8.85	2.97	49	0	-3	19	491.9	0	20.1	9.76	360.4	37	0	0	1	1	1	12.2	13.65	390.4	30	13.01	253.7	180.2	0	169.1	150.1	0.12	0	-6.1	19.6	19	20.2
109	20211029BS01	1	UU试验	8.93	2.99	48	0	-3	18	492.7	0	20.1	9.83	361	37	0	0	1	1	1	12.29	13.65	391	30	13.03	252.5	180.5	0	168.3	150.3	0.12	0	-6.15	19.6	19	20.2
110	20211029BS01	1	UU试验	9.02	3	48	0	-3	19	494.4	0	20.1	9.93	362.2	37	0	0	1	1	1	12.41	13.72	391.2	29	13.49	253.1	181.1	0	168.7	149.7	0.12	0	-6.21	19.6	19	20.2
111	20211029BS01	1	UU试验	9.1	3.02	49	0	-3	19	494.4	0	20.1	9.99	360.3	37	0	0	1	1	1	12.49	13.72	390.3	30	13.01	253.65	180.15	0	169.1	150.1	0.12	0	-6.25	19.6	19	20.2
112	20211029BS01	1	UU试验	9.18	3.03	48	0	-3	19	496.2	0	20.1	10.09	361.7	37	0	0	1	1	1	12.61	13.72	390.7	29	13.47	252.85	180.85	0	168.6	149.6	0.12	0	-6.31	19.6	19	20.2
113	20211029BS01	1	UU试验	9.27	3.04	48	0	-3	19	497	0	20.1	10.16	362.2	37	0	0	1	1	1	12.7	13.72	391.2	29	13.49	253.1	181.1	0	168.7	149.7	0.12	0	-6.35	19.6	19	20.2
114	20211029BS01	1	UU试验	9.35	3.06	49	0	-3	19	498.7	0	20.1	10.26	363.5	37	0	0	1	1	1	12.83	13.78	393.5	30	13.12	255.25	181.75	0	170.2	151.2	0.12	0	-6.42	19.6	19	20.2
115	20211029BS01	1	UU试验	9.43	3.07	48	0	-3	18	499.6	0	20.1	10.33	362.6	37	0	0	1	1	1	12.91	13.78	392.6	30	13.09	253.3	181.3	0	168.9	150.9	0.12	0	-6.46	19.6	19	20.2
116	20211029BS01	1	UU试验	9.52	3.08	48	0	-3	19	501.3	0	20.1	10.43	363.8	37	0	0	1	1	1	13.04	13.78	392.8	29	13.54	253.9	181.9	0	169.3	150.3	0.12	0	-6.52	19.6	19	20.2
117	20211029BS01	1	UU试验	9.6	3.1	48	0	-3	18	502.1	0	20.1	10.5	364.4	37	0	0	1	1	1	13.13	13.85	394.4	30	13.15	254.2	182.2	0	169.5	151.5	0.12	0	-6.57	19.6	19	20.2
118	20211029BS01	1	UU试验	9.68	3.11	48	0	-3	18	502.1	0	20.1	10.6	362.5	37	0	0	1	1	1	13.25	13.85	392.5	30	13.08	253.25	181.25	0	168.8	150.8	0.12	0	-6.63	19.6	19	20.2
119	20211029BS01	1	UU试验	9.77	3.13	48	0	-3	19	503.9	0	20.1	10.67	363.8	37	0	0	1	1	1	13.34	13.85	392.8	29	13.54	253.9	181.9	0	169.3	150.3	0.12	0	-6.67	19.6	19	20.2
120	20211029BS01	1	UU试验	9.85	3.14	48	0	-3	18	504.7	0	20.1	10.77	364.4	37	0	0	1	1	1	13.46	13.85	394.4	30	13.15	254.2	182.2	0	169.5	151.5	0.12	0	-6.73	19.6	19	20.2
121	20211029BS01	1	UU试验	9.93	3.15	48	0	-3	19	505.6	0	20.1	10.84	365.1	37	0	0	1	1	1	13.55	13.91	394.1	29	13.59	254.55	182.55	0	169.7	150.7	0.12	0	-6.78	19.6	19	20.2
122	20211029BS01	1	UU试验	10.02	3.16	48	0	-3	19	506.4	0	20.1	10.94	364.1	37	0	0	1	1	1	13.68	13.91	393.1	29	13.56	254.05	182.05	0	169.4	150.4	0.12	0	-6.84	19.6	19	20.2
123	20211029BS01	1	UU试验	10.1	3.18	49	0	-3	19	507.3	0	20.1	11.01	364.7	37	0	0	1	1	1	13.76	13.91	394.7	30	13.16	255.85	182.35	0	170.6	151.6	0.12	0	-6.88	19.6	19	20.2
124	20211029BS01	1	UU试验	10.18	3.19	49	0	-3	19	510.7	0	20.1	11.11	367.1	37	0	0	1	1	1	13.89	13.91	397.1	30	13.24	257.05	183.55	0	171.4	152.4	0.12	0	-6.95	19.6	19	20.2
125	20211029BS01	1	UU试验	10.27	3.2	49	0	-3	19	511.6	0	20.1	11.18	367.8	37	0	0	1	1	1	13.98	13.98	397.8	30	13.26	257.4	183.9	0	171.6	152.6	0.12	0	-6.99	19.6	19	20.2
126	20211029BS01	1	UU试验	10.35	3.22	49	0	-3	19	513.3	0	20.1	11.27	367.2	37	0	0	1	1	1	14.09	13.98	397.2	30	13.24	257.1	183.6	0	171.4	152.4	0.12	0	-7.05	19.6	19	20.2
127	20211029BS01	1	UU试验	10.43	3.23	49	0	-3	19	513.3	0	20.1	11.35	367.2	37	0	0	1	1	1	14.19	13.98	397.2	30	13.24	257.1	183.6	0	171.4	152.4	0.12	0	-7.1	19.6	19	20.2
128	20211029BS01	1	UU试验	10.52	3.24	49	0	-3	19	514.1	0	20.1	11.45	367.7	37	0	0	1	1	1	14.31	13.98	397.7	30	13.26	257.35	183.85	0	171.6	152.6	0.12	0	-7.16	19.6	19	20.2
129	20211029BS01	1	UU试验	10.6	3.26	49	0	-3	19	515	0	20.1	11.52	368.4	37	0	0	1	1	1	14.4	14.05	398.4	30	13.28	257.7	184.2	0	171.8	152.8	0.12	0	-7.2	19.6	19	20.2
130	20211029BS01	1	UU试验	10.68	3.27	49	0	-3	19	516.7	0	20.1	11.63	367.8	37	0	0	1	1	1	14.54	14.05	397.8	30	13.26	257.4	183.9	0	171.6	152.6	0.12	0	-7.27	19.6	19	20.2
131	20211029BS01	1	UU试验	10.77	3.28	49	0	-3	19	518.4	0	20.1	11.69	369	37	0	0	1	1	1	14.61	14.05	399	30	13.3	258	184.5	0	172	153	0.12	0	-7.31	19.6	19	20.2
132	20211029BS01	1	UU试验	10.85	3.29	49	0	-3	19	519.3	0	20.1	11.81	369.6	37	0	0	1	1	1	14.76	14.11	399.6	30	13.32	258.3	184.8	0	172.2	153.2	0.12	0	-7.38	19.6	19	20.2
133	20211029BS01	1	UU试验	10.93	3.31	49	0	-3	19	520.1	0	20.1	11.88	368.6	37	0	0	1	1	1	14.85	14.11	398.6	30	13.29	257.8	184.3	0	171.9	152.9	0.12	0	-7.43	19.6	19	20.2
134	20211029BS01	1	UU试验	11.02	3.32	49	0	-3	19	521.8	0	20.1	11.99	369.8	37	0	0	1	1	1	14.99	14.11	399.8	30	13.33	258.4	184.9	0	172.3	153.3	0.12	0	-7.5	19.6	19	20.2
135	20211029BS01	1	UU试验	11.1	3.33	49	0	-3	19	522.7	0	20.1	12.06	370.4	37	0	0	1	1	1	15.08	14.11	400.4	30	13.35	258.7	185.2	0	172.5	153.5	0.12	0	-7.54	19.6	19	20.2
136	20211029BS01	1	UU试验	11.18	3.34	48	0	-3	19	523.5	0	20.1	12.17	371	37	0	0	1	1	1	15.21	14.18	400	29	13.79	257.5	185.5	0	171.7	152.7	0.11	0	-7.61	19.6	19	20.2
137	20211029BS01	1	UU试验	11.27	3.36	49	0	-3	19	525.2	0	20.1	12.24	370.4	37	0	0	1	1	1	15.3	14.18	400.4	30	13.35	258.7	185.2	0	172.5	153.5	0.12	0	-7.65	19.6	19	20.2
138	20211029BS01	1	UU试验	11.35	3.37	48	0	-3	19	527	0	20.1	12.35	371.7	37	0	0	1	1	1	15.44	14.18	400.7	29	13.82	257.85	185.85	0	171.9	152.9	0.11	0	-7.72	19.6	19	20.2
139	20211029BS01	1	UU试验	11.43	3.38	48	0	-3	19	527.8	0	20.1	12.42	372.2	37	0	0	1	1	1	15.53	14.18	401.2	29	13.83	258.1	186.1	0	172.1	153.1	0.11	0	-7.77	19.6	19	20.2
140	20211029BS01	1	UU试验	11.52	3.39	48	0	-3	19	529.5	0	20.1	12.53	373.4	37	0	0	1	1	1	15.66	14.25	402.4	29	13.88	258.7	186.7	0	172.5	153.5	0.11	0	-7.83	19.6	19	20.2
141	20211029BS01	1	UU试验	11.6	3.41	48	0	-3	19	531.2	0	20.1	12.6	372.8	37	0	0	1	1	1	15.75	14.25	401.8	29	13.86	258.4	186.4	0	172.3	153.3	0.11	0	-7.88	19.6	19	20.2
142	20211029BS01	1	UU试验	11.68	3.42	48	0	-3	19	532.9	0	20.1	12.71	374	37	0	0	1	1	1	15.89	14.25	403	29	13.9	259	187	0	172.7	153.7	0.11	0	-7.95	19.6	19	20.2
143	20211029BS01	1	UU试验	11.77	3.43	49	0	-3	19	533.8	0	20.1	12.79	374.6	37	0	0	1	1	1	15.99	14.31	404.6	30	13.49	260.8	187.3	0	173.9	154.9	0.12	0	-8	19.6	19	20.2
144	20211029BS01	1	UU试验	11.85	3.44	48	0	-3	19	535.5	0	20.1	12.89	374.2	37	0	0	1	1	1	16.11	14.31	403.2	29	13.9	259.1	187.1	0	172.7	153.7	0.11	0	-8.06	19.6	19	20.2
145	20211029BS01	1	UU试验	11.93	3.45	50	0	-3	19	537.2	0	20.1	12.97	375.4	37	0	0	1	1	1	16.21	14.31	406.4	31	13.11	262.7	187.7	0	175.1	156.1	0.12	0	-8.11	19.6	19	20.2
146	20211029BS01	1	UU试验	12.02	3.47	49	0	-3	19	540.6	0	20.1	13.07	377.8	37	0	0	1	1	1	16.34	14.31	407.8	30	13.59	262.4	188.9	0	174.9	155.9	0.11	0	-8.17	19.6	19	20.2
147	20211029BS01	1	UU试验	12.1	3.48	50	0	-3	19	541.5	0	20.1	13.15	378.4	37	0	0	1	1	1	16.44	14.38	409.4	31	13.21	264.2	189.2	0	176.1	157.1	0.12	0	-8.22	19.6	19	20.2
148	20211029BS01	1	UU试验	12.18	3.49	49	0	-3	19	544.1	0	20.1	13.26	378.4	37	0	0	1	1	1	16.58	14.38	408.4	30	13.61	262.7	189.2	0	175.1	156.1	0.11	0	-8.29	19.6	19	20.2
149	20211029BS01	1	UU试验	12.27	3.5	49	0	-3	19	544.9	0	20.1	13.33	378.9	37	0	0	1	1	1	16.66	14.38	408.9	30	13.63	262.95	189.45	0	175.3	156.3	0.11	0	-8.33	19.6	19	20.2
150	20211029BS01	1	UU试验	12.35	3.51	49	0	-3	19	545.8	0	20.1	13.44	379.6	37	0	0	1	1	1	16.8	14.45	409.6	30	13.65	263.3	189.8	0	175.5	156.5	0.11	0	-8.4	19.6	19	20.2
151	20211029BS01	1	UU试验	12.43	3.53	49	0	-3	19	547.5	0	20.1	13.51	378.9	37	0	0	1	1	1	16.89	14.45	408.9	30	13.63	262.95	189.45	0	175.3	156.3	0.11	0	-8.45	19.6	19	20.2
152	20211029BS01	1	UU试验	12.52	3.54	49	0	-3	19	550	0	20.1	13.63	380.6	37	0	0	1	1	1	17.04	14.45	410.6	30	13.69	263.8	190.3	0	175.9	156.9	0.11	0	-8.52	19.6	19	20.2
153	20211029BS01	1	UU试验	12.6	3.55	49	0	-3	19	550.9	0	20.1	13.7	381.2	37	0	0	1	1	1	17.13	14.51	411.2	30	13.71	264.1	190.6	0	176.1	157.1	0.11	0	-8.57	19.6	19	20.2
154	20211029BS01	1	UU试验	12.68	3.56	49	0	-3	19	551.8	0	20.1	13.81	380.3	37	0	0	1	1	1	17.26	14.51	410.3	30	13.68	263.65	190.15	0	175.8	156.8	0.11	0	-8.63	19.6	19	20.2
155	20211029BS01	1	UU试验	12.77	3.57	49	0	-3	19	552.6	0	20.1	13.88	380.8	37	0	0	1	1	1	17.35	14.51	410.8	30	13.69	263.9	190.4	0	175.9	156.9	0.11	0	-8.68	19.6	19	20.1
156	20211029BS01	1	UU试验	12.85	3.58	50	0	-3	19	554.3	0	20.1	13.98	382	37	0	0	1	1	1	17.48	14.51	413	31	13.32	266	191	0	177.3	158.3	0.12	0	-8.74	19.6	19	20.1
157	20211029BS01	1	UU试验	12.93	3.6	49	0	-3	19	554.3	0	20.1	14.05	382	37	0	0	1	1	1	17.56	14.58	412	30	13.73	264.5	191	0	176.3	157.3	0.11	0	-8.78	19.6	19	20.1
158	20211029BS01	1	UU试验	13.02	3.61	50	0	-3	19	556	0	20.1	14.16	381.3	37	0	0	1	1	1	17.7	14.58	412.3	31	13.3	265.65	190.65	0	177.1	158.1	0.12	0	-8.85	19.6	19	20.1
159	20211029BS01	1	UU试验	13.1	3.62	49	0	-3	19	557.7	0	20.1	14.23	382.5	37	0	0	1	1	1	17.79	14.58	412.5	30	13.75	264.75	191.25	0	176.5	157.5	0.11	0	-8.9	19.6	19	20.1
160	20211029BS01	1	UU试验	13.18	3.63	49	0	-3	19	557.7	0	20.1	14.34	382.5	37	0	0	1	1	1	17.93	14.65	412.5	30	13.75	264.75	191.25	0	176.5	157.5	0.11	0	-8.97	19.6	19	20.1
161	20211029BS01	1	UU试验	13.27	3.64	49	0	-3	19	558.6	0	20.1	14.41	381.3	37	0	0	1	1	1	18.01	14.65	411.3	30	13.71	264.15	190.65	0	176.1	157.1	0.11	0	-9.01	19.6	19	20.1
162	20211029BS01	1	UU试验	13.35	3.65	49	0	-3	19	560.3	0	20.1	14.51	382.5	37	0	0	1	1	1	18.14	14.65	412.5	30	13.75	264.75	191.25	0	176.5	157.5	0.11	0	-9.07	19.6	19	20.1
163	20211029BS01	1	UU试验	13.43	3.67	50	0	-3	19	561.2	0	20.1	14.58	383.1	37	0	0	1	1	1	18.23	14.65	414.1	31	13.36	266.55	191.55	0	177.7	158.7	0.12	0	-9.12	19.6	19	20.1
164	20211029BS01	1	UU试验	13.52	3.68	49	0	-3	19	562	0	20.1	14.68	383.6	37	0	0	1	1	1	18.35	14.72	413.6	30	13.79	265.3	191.8	0	176.9	157.9	0.11	0	-9.18	19.6	19	20.2
165	20211029BS01	1	UU试验	13.6	3.69	48	0	-3	19	561.2	0	20.1	14.75	381.3	37	0	0	1	1	1	18.44	14.72	410.3	29	14.15	262.65	190.65	0	175.1	156.1	0.11	0	-9.22	19.6	19	20.1
166	20211029BS01	1	UU试验	13.68	3.7	49	0	-3	19	562	0	20.1	14.85	381.8	37	0	0	1	1	1	18.56	14.72	411.8	30	13.73	264.4	190.9	0	176.3	157.3	0.11	0	-9.28	19.6	19	20.1
167	20211029BS01	1	UU试验	13.77	3.71	49	0	-3	19	562	0	20.1	14.91	381.8	37	0	0	1	1	1	18.64	14.72	411.8	30	13.73	264.4	190.9	0	176.3	157.3	0.11	0	-9.32	19.6	19	20.1
168	20211029BS01	1	UU试验	13.85	3.72	49	0	-3	19	563.7	0	20.1	15.01	382.9	37	0	0	1	1	1	18.76	14.79	412.9	30	13.76	264.95	191.45	0	176.6	157.6	0.11	0	-9.38	19.6	19	20.2
169	20211029BS01	1	UU试验	13.93	3.73	49	0	-3	19	564.6	0	20.1	15.08	381.7	37	0	0	1	1	1	18.85	14.79	411.7	30	13.72	264.35	190.85	0	176.2	157.2	0.11	0	-9.43	19.6	19	20.2
170	20211029BS01	1	UU试验	14.02	3.74	49	0	-3	19	566.3	0	20.1	15.18	382.9	37	0	0	1	1	1	18.98	14.79	412.9	30	13.76	264.95	191.45	0	176.6	157.6	0.11	0	-9.49	19.6	19	20.1
171	20211029BS01	1	UU试验	14.1	3.75	50	0	-3	19	568	0	20.1	15.25	384	37	0	0	1	1	1	19.06	14.85	415	31	13.39	267	192	0	178	159	0.12	0	-9.53	19.6	19	20.1
172	20211029BS01	1	UU试验	14.18	3.77	50	0	-3	19	568	0	20.1	15.35	382.5	37	0	0	1	1	1	19.19	14.85	413.5	31	13.34	266.25	191.25	0	177.5	158.5	0.12	0	-9.6	19.6	19	20.1
173	20211029BS01	1	UU试验	14.27	3.78	49	0	-3	19	569.7	0	20.1	15.41	383.6	37	0	0	1	1	1	19.26	14.85	413.6	30	13.79	265.3	191.8	0	176.9	157.9	0.11	0	-9.63	19.6	19	20.1
174	20211029BS01	1	UU试验	14.35	3.79	50	0	-3	19	570.6	0	20.1	15.52	384.2	37	0	0	1	1	1	19.4	14.92	415.2	31	13.39	267.1	192.1	0	178.1	159.1	0.12	0	-9.7	19.6	19	20.1
175	20211029BS01	1	UU试验	14.43	3.8	49	0	-3	19	569.7	0	20.1	15.59	381.8	37	0	0	1	1	1	19.49	14.92	411.8	30	13.73	264.4	190.9	0	176.3	157.3	0.11	0	-9.74	19.6	19	20.1
176	20211029BS01	1	UU试验	14.52	3.81	49	0	-3	19	571.4	0	20.1	15.68	383	37	0	0	1	1	1	19.6	14.92	413	30	13.77	265	191.5	0	176.7	157.7	0.11	0	-9.8	19.6	19	20.2
177	20211029BS01	1	UU试验	14.6	3.82	50	0	-3	19	571.4	0	20.1	15.75	383	37	0	0	1	1	1	19.69	14.92	414	31	13.35	266.5	191.5	0	177.7	158.7	0.12	0	-9.85	19.6	19	20.1
178	20211029BS01	1	UU试验	14.68	3.83	49	0	-3	19	572.3	0	20.1	15.85	383.6	37	0	0	1	1	1	19.81	14.99	413.6	30	13.79	265.3	191.8	0	176.9	157.9	0.11	0	-9.91	19.6	19	20.1
179	20211029BS01	1	UU试验	14.77	3.84	50	0	-3	19	571.4	0	20.1	15.92	381.2	37	0	0	1	1	1	19.9	14.99	412.2	31	13.3	265.6	190.6	0	177.1	158.1	0.12	0	-9.95	19.6	19	20.1
180	20211029BS01	1	UU试验	14.85	3.85	50	0	-3	19	572.3	0	20.1	16.02	381.8	37	0	0	1	1	1	20.03	14.99	412.8	31	13.32	265.9	190.9	0	177.3	158.3	0.12	0	-10.02	19.6	19	20.1
181	20211029BS01	1	UU试验	14.93	3.86	49	0	-3	19	573.1	0	20.1	16.09	382.3	37	0	0	1	1	1	20.11	14.99	412.3	30	13.74	264.65	191.15	0	176.4	157.4	0.11	0	-10.06	19.6	19	20.1
182	20211029BS01	1	UU试验	15.02	3.88	49	0	-3	19	574	0	20.1	16.19	382.9	37	0	0	1	1	1	20.24	15.06	412.9	30	13.76	264.95	191.45	0	176.6	157.6	0.11	0	-10.12	19.6	19	20.1
183	20211029BS01	1	UU试验	15.1	3.89	49	0	-3	19	574	0	20.1	16.26	381.1	37	0	0	1	1	1	20.32	15.06	411.1	30	13.7	264.05	190.55	0	176	157	0.11	0	-10.16	19.6	19	20.1
184	20211029BS01	1	UU试验	15.18	3.9	49	0	-3	19	574.9	0	20.1	16.36	381.7	37	0	0	1	1	1	20.45	15.06	411.7	30	13.72	264.35	190.85	0	176.2	157.2	0.11	0	-10.23	19.6	19	20.1
185	20211029BS01	1	UU试验	15.27	3.91	50	0	-3	19	574.9	0	20.1	16.43	381.7	37	0	0	1	1	1	20.54	15.13	412.7	31	13.31	265.85	190.85	0	177.2	158.2	0.12	0	-10.27	19.6	19	20.1
186	20211029BS01	1	UU试验	15.35	3.92	49	0	-3	19	575.7	0	20.1	16.53	380.5	37	0	0	1	1	1	20.66	15.13	410.5	30	13.68	263.75	190.25	0	175.8	156.8	0.11	0	-10.33	19.6	19	20.1
187	20211029BS01	1	UU试验	15.43	3.93	50	0	-3	19	575.7	0	20.1	16.6	380.5	37	0	0	1	1	1	20.75	15.13	411.5	31	13.27	265.25	190.25	0	176.8	157.8	0.12	0	-10.38	19.6	19	20.1
188	20211029BS01	1	UU试验	15.52	3.94	49	0	-3	19	577.4	0	20.1	16.71	381.6	37	0	0	1	1	1	20.89	15.2	411.6	30	13.72	264.3	190.8	0	176.2	157.2	0.11	0	-10.45	19.6	19	20.1
189	20211029BS01	1	UU试验	15.6	3.95	50	0	-3	19	578.3	0	20.1	16.78	380.5	37	0	0	1	1	1	20.98	15.2	411.5	31	13.27	265.25	190.25	0	176.8	157.8	0.12	0	-10.49	19.6	19	20.1
190	20211029BS01	1	UU试验	15.68	3.96	50	0	-3	19	579.1	0	20.1	16.89	381	37	0	0	1	1	1	21.11	15.2	412	31	13.29	265.5	190.5	0	177	158	0.12	0	-10.56	19.6	19	20.1
191	20211029BS01	1	UU试验	15.77	3.97	50	0	-3	19	579.1	0	20.1	16.96	381	37	0	0	1	1	1	21.2	15.2	412	31	13.29	265.5	190.5	0	177	158	0.12	0	-10.6	19.6	19	20.1
192	20211029BS01	1	UU试验	15.85	3.98	49	0	-3	19	580	0	20.1	17.07	381.6	37	0	0	1	1	1	21.34	15.27	411.6	30	13.72	264.3	190.8	0	176.2	157.2	0.11	0	-10.67	19.6	19	20.1
193	20211029BS01	1	UU试验	15.93	3.99	49	0	-3	19	580.8	0	20.1	17.14	380.4	37	0	0	1	1	1	21.43	15.27	410.4	30	13.68	263.7	190.2	0	175.8	156.8	0.11	0	-10.72	19.6	19	20.1
194	20211029BS01	1	UU试验	16.02	4	49	0	-3	19	581.7	0	20.1	17.25	380.9	37	0	0	1	1	1	21.56	15.27	410.9	30	13.7	263.95	190.45	0	176	157	0.11	0	-10.78	19.6	19	20.1
195	20211029BS01	1	UU试验	16.1	4.01	50	0	-3	19	582.6	0	20.1	17.32	381.5	37	0	0	1	1	1	21.65	15.34	412.5	31	13.31	265.75	190.75	0	177.2	158.2	0.12	0	-10.82	19.6	19	20.1
196	20211029BS01	1	UU试验	16.18	4.02	50	0	-3	19	584.3	0	20.1	17.43	380.9	37	0	0	1	1	1	21.79	15.34	411.9	31	13.29	265.45	190.45	0	177	158	0.12	0	-10.9	19.6	19	20.1
197	20211029BS01	1	UU试验	16.27	4.03	50	0	-3	19	586	0	20.1	17.5	382	37	0	0	1	1	1	21.88	15.34	413	31	13.32	266	191	0	177.3	158.3	0.12	0	-10.94	19.6	19	20.1
198	20211029BS01	1	UU试验	16.35	4.04	50	0	-3	19	587.7	0	20.1	17.61	383.1	37	0	0	1	1	1	22.01	15.41	414.1	31	13.36	266.55	191.55	0	177.7	158.7	0.12	0	-11.01	19.6	19	20.1
199	20211029BS01	1	UU试验	16.43	4.05	50	0	-3	19	587.7	0	20.1	17.68	381.4	37	0	0	1	1	1	22.1	15.41	412.4	31	13.3	265.7	190.7	0	177.1	158.1	0.12	0	-11.05	19.6	19	20.1
200	20211029BS01	1	UU试验	16.52	4.06	50	0	-3	19	589.4	0	20.1	17.79	382.5	37	0	0	1	1	1	22.24	15.41	413.5	31	13.34	266.25	191.25	0	177.5	158.5	0.12	0	-11.12	19.6	19	20.1
201	20211029BS01	1	UU试验	16.6	4.07	50	0	-3	19	590.3	0	20.1	17.86	383.1	37	0	0	1	1	1	22.33	15.48	414.1	31	13.36	266.55	191.55	0	177.7	158.7	0.12	0	-11.16	19.6	19	20.1
202	20211029BS01	1	UU试验	16.68	4.08	50	0	-3	19	590.3	0	20.1	17.97	381.3	37	0	0	1	1	1	22.46	15.48	412.3	31	13.3	265.65	190.65	0	177.1	158.1	0.12	0	-11.23	19.6	19	20.1
203	20211029BS01	1	UU试验	16.77	4.09	50	0	-3	19	590.3	0	20.1	18.05	381.3	37	0	0	1	1	1	22.56	15.48	412.3	31	13.3	265.65	190.65	0	177.1	158.1	0.12	0	-11.28	19.6	19	20.1
204	20211029BS01	1	UU试验	16.85	4.1	50	0	-3	19	592.8	0	20.1	18.15	382.9	37	0	0	1	1	1	22.69	15.54	413.9	31	13.35	266.45	191.45	0	177.6	158.6	0.12	0	-11.35	19.6	19	20.1
205	20211029BS01	1	UU试验	16.93	4.12	49	0	-3	19	593.7	0	20.1	18.23	382	37	0	0	1	1	1	22.79	15.54	412	30	13.73	264.5	191	0	176.3	157.3	0.11	0	-11.4	19.6	19	20.1
206	20211029BS01	1	UU试验	17.02	4.13	49	0	-3	19	594.5	0	20.1	18.34	382.6	37	0	0	1	1	1	22.93	15.54	412.6	30	13.75	264.8	191.3	0	176.5	157.5	0.11	0	-11.47	19.6	19	20.1
207	20211029BS01	1	UU试验	17.1	4.14	49	0	-3	19	595.4	0	20.1	18.41	383.1	37	0	0	1	1	1	23.01	15.61	413.1	30	13.77	265.05	191.55	0	176.7	157.7	0.11	0	-11.51	19.6	19	20.1
208	20211029BS01	1	UU试验	17.18	4.15	50	0	-3	19	596.2	0	20.1	18.52	381.9	37	0	0	1	1	1	23.15	15.61	412.9	31	13.32	265.95	190.95	0	177.3	158.3	0.12	0	-11.58	19.6	19	20.1
209	20211029BS01	1	UU试验	17.27	4.16	49	0	-3	19	597.1	0	20.1	18.59	382.5	37	0	0	1	1	1	23.24	15.61	412.5	30	13.75	264.75	191.25	0	176.5	157.5	0.11	0	-11.62	19.6	19	20.1
210	20211029BS01	1	UU试验	17.35	4.17	50	0	-3	19	598	0	20.1	18.7	383.1	37	0	0	1	1	1	23.38	15.69	414.1	31	13.36	266.55	191.55	0	177.7	158.7	0.12	0	-11.69	19.6	19	20.1
211	20211029BS01	1	UU试验	17.43	4.18	50	0	-3	19	599.7	0	20.1	18.77	382.2	37	0	0	1	1	1	23.46	15.69	413.2	31	13.33	266.1	191.1	0	177.4	158.4	0.12	0	-11.73	19.6	19	20.1
212	20211029BS01	1	UU试验	17.52	4.19	50	0	-3	19	601.4	0	20.1	18.88	383.3	37	0	0	1	1	1	23.6	15.69	414.3	31	13.36	266.65	191.65	0	177.8	158.8	0.12	0	-11.8	19.6	19	20.1
213	20211029BS01	1	UU试验	17.6	4.2	50	0	-3	19	602.2	0	20.1	18.96	383.8	37	0	0	1	1	1	23.7	15.76	414.8	31	13.38	266.9	191.9	0	177.9	158.9	0.12	0	-11.85	19.6	19	20.1
214	20211029BS01	1	UU试验	17.68	4.21	51	0	-3	19	602.2	0	20.1	19.06	382.1	37	0	0	1	1	1	23.83	15.76	414.1	32	12.94	267.55	191.05	0	178.4	159.4	0.12	0	-11.92	19.6	19	20.1
215	20211029BS01	1	UU试验	17.77	4.22	50	0	-3	19	603.1	0	20.1	19.13	382.7	37	0	0	1	1	1	23.91	15.76	413.7	31	13.35	266.35	191.35	0	177.6	158.6	0.12	0	-11.96	19.6	19	20.1
216	20211029BS01	1	UU试验	17.85	4.22	49	0	-3	19	603.9	0	20.1	19.24	383.2	37	0	0	1	1	1	24.05	15.83	413.2	30	13.77	265.1	191.6	0	176.7	157.7	0.11	0	-12.03	19.6	19	20.1
217	20211029BS01	1	UU试验	17.93	4.23	50	0	-3	19	604.8	0	20.1	19.3	382.1	37	0	0	1	1	1	24.13	15.83	413.1	31	13.33	266.05	191.05	0	177.4	158.4	0.12	0	-12.07	19.6	19	20.1
218	20211029BS01	1	UU试验	18.02	4.24	50	0	-3	19	605.7	0	20.1	19.41	382.6	37	0	0	1	1	1	24.26	15.83	413.6	31	13.34	266.3	191.3	0	177.5	158.5	0.12	0	-12.13	19.6	19	20.1
219	20211029BS01	1	UU试验	18.1	4.25	50	0	-3	19	606.5	0	20.1	19.48	383.1	37	0	0	1	1	1	24.35	15.9	414.1	31	13.36	266.55	191.55	0	177.7	158.7	0.12	0	-12.18	19.6	19	20.1
220	20211029BS01	1	UU试验	18.18	4.26	50	0	-3	19	608.2	0	20.1	19.58	382.5	37	0	0	1	1	1	24.48	15.9	413.5	31	13.34	266.25	191.25	0	177.5	158.5	0.12	0	-12.24	19.6	19	20.1
221	20211029BS01	1	UU试验	18.27	4.27	50	0	-3	19	609.1	0	20.1	19.65	383.1	37	0	0	1	1	1	24.56	15.9	414.1	31	13.36	266.55	191.55	0	177.7	158.7	0.12	0	-12.28	19.6	19	20.1
222	20211029BS01	1	UU试验	18.35	4.28	51	0	-3	19	609.9	0	20.1	19.75	383.6	37	0	0	1	1	1	24.69	15.97	415.6	32	12.99	268.3	191.8	0	178.9	159.9	0.12	0	-12.35	19.6	19	20.1
223	20211029BS01	1	UU试验	18.43	4.29	51	0	-3	19	609.9	0	20.1	19.82	381.9	37	0	0	1	1	1	24.78	15.97	413.9	32	12.93	267.45	190.95	0	178.3	159.3	0.12	0	-12.39	19.6	19	20.1
224	20211029BS01	1	UU试验	18.52	4.3	50	0	-3	19	609.9	0	20.1	19.92	381.9	37	0	0	1	1	1	24.9	15.97	412.9	31	13.32	265.95	190.95	0	177.3	158.3	0.12	0	-12.45	19.6	19	20.1
225	20211029BS01	1	UU试验	18.6	4.31	50	0	-3	19	609.1	0	20.1	19.99	381.4	37	0	0	1	1	1	24.99	15.97	412.4	31	13.3	265.7	190.7	0	177.1	158.1	0.12	0	-12.5	19.6	19	20.1
226	20211029BS01	1	UU试验	18.68	4.32	50	0	-3	19	610.8	0	20.1	20.08	382.5	37	0	0	1	1	1	25.1	16.04	413.5	31	13.34	266.25	191.25	0	177.5	158.5	0.12	0	-12.55	19.6	19	20.1
227	20211029BS01	1	UU试验	18.77	4.33	50	0	-3	19	611.6	0	20.1	20.15	381.3	37	0	0	1	1	1	25.19	16.04	412.3	31	13.3	265.65	190.65	0	177.1	158.1	0.12	0	-12.6	19.6	19	20.1
228	20211029BS01	1	UU试验	18.85	4.34	50	0	-3	19	612.5	0	20.1	20.25	381.9	37	0	0	1	1	1	25.31	16.04	412.9	31	13.32	265.95	190.95	0	177.3	158.3	0.12	0	-12.66	19.6	19	20.1
229	20211029BS01	1	UU试验	18.93	4.35	51	0	-3	19	612.5	0	20.1	20.32	381.9	37	0	0	1	1	1	25.4	16.11	413.9	32	12.93	267.45	190.95	0	178.3	159.3	0.12	0	-12.7	19.6	19	20.1
230	20211029BS01	1	UU试验	19.02	4.36	50	0	-3	19	613.4	0	20.1	20.42	380.8	37	0	0	1	1	1	25.52	16.11	411.8	31	13.28	265.4	190.4	0	176.9	157.9	0.12	0	-12.76	19.6	19	20.1
231	20211029BS01	1	UU试验	19.1	4.37	51	0	-3	19	613.4	0	20.1	20.49	380.8	37	0	0	1	1	1	25.61	16.11	412.8	32	12.9	266.9	190.4	0	177.9	158.9	0.12	0	-12.81	19.6	19	20.1
232	20211029BS01	1	UU试验	19.18	4.38	49	0	-3	19	614.2	0	20.1	20.59	381.3	37	0	0	1	1	1	25.74	16.18	411.3	30	13.71	264.15	190.65	0	176.1	157.1	0.11	0	-12.87	19.6	19	20.1
233	20211029BS01	1	UU试验	19.27	4.39	50	0	-3	19	614.2	0	20.1	20.66	379.6	37	0	0	1	1	1	25.83	16.18	410.6	31	13.25	264.8	189.8	0	176.5	157.5	0.12	0	-12.92	19.6	19	20.1
234	20211029BS01	1	UU试验	19.35	4.4	50	0	-3	19	615.1	0	20.1	20.76	380.2	37	0	0	1	1	1	25.95	16.18	411.2	31	13.26	265.1	190.1	0	176.7	157.7	0.12	0	-12.98	19.6	19	20.1
235	20211029BS01	1	UU试验	19.43	4.41	50	0	-3	19	615.9	0	20.1	20.82	380.7	37	0	0	1	1	1	26.03	16.25	411.7	31	13.28	265.35	190.35	0	176.9	157.9	0.12	0	-13.02	19.6	19	20.1
236	20211029BS01	1	UU试验	19.52	4.42	50	0	-3	19	615.9	0	20.1	20.93	379	37	0	0	1	1	1	26.16	16.25	410	31	13.23	264.5	189.5	0	176.3	157.3	0.12	0	-13.08	19.6	19	20.1
237	20211029BS01	1	UU试验	19.6	4.43	50	0	-3	19	616.8	0	20.1	20.99	379.6	37	0	0	1	1	1	26.24	16.25	410.6	31	13.25	264.8	189.8	0	176.5	157.5	0.12	0	-13.12	19.6	19	20.1
238	20211029BS01	1	UU试验	19.68	4.44	50	0	-3	19	616.8	0	20.1	21.09	379.6	37	0	0	1	1	1	26.36	16.32	410.6	31	13.25	264.8	189.8	0	176.5	157.5	0.12	0	-13.18	19.6	19	20.1
239	20211029BS01	1	UU试验	19.77	4.45	50	0	-3	19	615.9	0	20.1	21.16	377.4	37	0	0	1	1	1	26.45	16.32	408.4	31	13.17	263.7	188.7	0	175.8	156.8	0.12	0	-13.23	19.6	19	20.1
240	20211029BS01	1	UU试验	19.85	4.46	51	0	-3	19	616.8	0	20.1	21.27	377.9	37	0	0	1	1	1	26.59	16.32	409.9	32	12.81	265.45	188.95	0	177	158	0.12	0	-13.3	19.6	19	20.1
241	20211029BS01	1	UU试验	19.93	4.46	50	0	-3	19	615.9	0	20.1	21.33	377.4	37	0	0	1	1	1	26.66	16.39	408.4	31	13.17	263.7	188.7	0	175.8	156.8	0.12	0	-13.33	19.6	19	20.1
242	20211029BS01	1	UU试验	20.02	4.47	50	0	-3	19	616.8	0	20.1	21.44	376.3	37	0	0	1	1	1	26.8	16.39	407.3	31	13.14	263.15	188.15	0	175.4	156.4	0.12	0	-13.4	19.7	19	20.1
243	20211029BS01	1	UU试验	20.1	4.48	50	0	-3	19	616.8	0	20.1	21.51	376.3	37	0	0	1	1	1	26.89	16.39	407.3	31	13.14	263.15	188.15	0	175.4	156.4	0.12	0	-13.45	19.6	19	20.1
244	20211029BS01	1	UU试验	20.18	4.49	50	0	-3	19	616.8	0	20.1	21.61	376.3	37	0	0	1	1	1	27.01	16.47	407.3	31	13.14	263.15	188.15	0	175.4	156.4	0.12	0	-13.51	19.6	19.1	20.1
245	20211029BS01	1	UU试验	20.27	4.5	51	0	-3	19	617.6	0	20.1	21.68	375	37	0	0	1	1	1	27.1	16.47	407	32	12.72	264	187.5	0	176	157	0.12	0	-13.55	19.7	19.1	20.1
246	20211029BS01	1	UU试验	20.35	4.51	50	0	-3	19	616.8	0	20.1	21.79	374.5	37	0	0	1	1	1	27.24	16.47	405.5	31	13.08	262.25	187.25	0	174.8	155.8	0.12	0	-13.62	19.6	19	20.1
247	20211029BS01	1	UU试验	20.43	4.52	51	0	-3	19	617.6	0	20.1	21.86	375	37	0	0	1	1	1	27.33	16.54	407	32	12.72	264	187.5	0	176	157	0.12	0	-13.67	19.7	19.1	20.1
248	20211029BS01	1	UU试验	20.52	4.53	51	0	-3	19	617.6	0	20.1	21.97	373.4	37	0	0	1	1	1	27.46	16.54	405.4	32	12.67	263.2	186.7	0	175.5	156.5	0.12	0	-13.73	19.7	19	20.1
249	20211029BS01	1	UU试验	20.6	4.54	50	0	-3	19	616.8	0	20.1	22.04	372.9	37	0	0	1	1	1	27.55	16.54	403.9	31	13.03	261.45	186.45	0	174.3	155.3	0.12	0	-13.78	19.7	19.1	20.1
250	20211029BS01	1	UU试验	20.68	4.55	50	0	-3	19	616.8	0	20.1	22.15	372.9	37	0	0	1	1	1	27.69	16.61	403.9	31	13.03	261.45	186.45	0	174.3	155.3	0.12	0	-13.85	19.7	19.1	20.2
251	20211029BS01	1	UU试验	20.77	4.56	50	0	-3	19	618.5	0	20.1	22.22	372.4	37	0	0	1	1	1	27.78	16.61	403.4	31	13.01	261.2	186.2	0	174.1	155.1	0.12	0	-13.89	19.8	19.1	20.1
252	20211029BS01	1	UU试验	20.85	4.57	50	0	-3	19	619.3	0	20.1	22.33	372.8	37	0	0	1	1	1	27.91	16.68	403.8	31	13.03	261.4	186.4	0	174.3	155.3	0.12	0	-13.96	19.7	19.1	20.2
253	20211029BS01	1	UU试验	20.93	4.58	51	0	-3	19	619.3	0	20.1	22.4	371.3	37	0	0	1	1	1	28	16.68	403.3	32	12.6	262.15	185.65	0	174.8	155.8	0.12	0	-14	19.8	19.1	20.2
254	20211029BS01	1	UU试验	21.02	4.58	50	0	-3	19	621	0	20.1	22.51	372.3	37	0	0	1	1	1	28.14	16.68	403.3	31	13.01	261.15	186.15	0	174.1	155.1	0.12	0	-14.07	19.7	19.1	20.2
255	20211029BS01	1	UU试验	21.1	4.59	51	0	-3	19	621.9	0	20.1	22.59	372.8	37	0	0	1	1	1	28.24	16.76	404.8	32	12.65	262.9	186.4	0	175.3	156.3	0.12	0	-14.12	19.7	19.1	20.2
256	20211029BS01	1	UU试验	21.18	4.6	51	0	-3	19	624.5	0	20.1	22.69	372.6	37	0	0	1	1	1	28.36	16.76	404.6	32	12.64	262.8	186.3	0	175.2	156.2	0.12	0	-14.18	19.7	19.1	20.1
257	20211029BS01	1	UU试验	21.27	4.61	50	0	-3	19	623.6	0	20.1	22.77	372.1	37	0	0	1	1	1	28.46	16.76	403.1	31	13	261.05	186.05	0	174	155	0.12	0	-14.23	19.7	19.1	20.1
258	20211029BS01	1	UU试验	21.35	4.62	50	0	-3	18	624.5	0	20.1	22.88	372.6	37	0	0	1	1	1	28.6	16.83	404.6	32	12.64	261.3	186.3	0	174.2	156.2	0.12	0	-14.3	19.7	19	20.1
259	20211029BS01	1	UU试验	21.43	4.63	50	0	-3	18	625.3	0	20.1	22.96	371.5	37	0	0	1	1	1	28.7	16.83	403.5	32	12.61	260.75	185.75	0	173.8	155.8	0.12	0	-14.35	19.7	19	20.1
260	20211029BS01	1	UU试验	21.52	4.64	50	0	-3	19	626.2	0	20.1	23.07	372.1	37	0	0	1	1	1	28.84	16.9	403.1	31	13	261.05	186.05	0	174	155	0.12	0	-14.42	19.7	19.1	20.1
261	20211029BS01	1	UU试验	21.6	4.65	51	0	-3	18	626.2	0	20.1	23.14	370.5	37	0	0	1	1	1	28.93	16.9	403.5	33	12.23	261.75	185.25	0	174.5	156.5	0.12	0	-14.47	19.7	19	20.1
262	20211029BS01	1	UU试验	21.68	4.66	51	0	-3	18	625.3	0	20.1	23.25	370	37	0	0	1	1	1	29.06	16.9	403	33	12.21	261.5	185	0	174.3	156.3	0.12	0	-14.53	19.7	19.1	20.1
263	20211029BS01	1	UU试验	21.77	4.67	51	0	-3	19	626.2	0	20.1	23.32	370.5	37	0	0	1	1	1	29.15	16.97	402.5	32	12.58	261.75	185.25	0	174.5	155.5	0.12	0	-14.58	19.6	19	20.1
264	20211029BS01	1	UU试验	21.85	4.67	50	0	-3	19	625.3	0	20.1	23.43	368.5	37	0	0	1	1	1	29.29	16.97	399.5	31	12.89	259.25	184.25	0	172.8	153.8	0.12	0	-14.65	19.6	19	20.1
265	20211029BS01	1	UU试验	21.93	4.68	50	0	-3	18	626.2	0	20.1	23.5	369	37	0	0	1	1	1	29.38	16.97	401	32	12.53	259.5	184.5	0	173	155	0.12	0	-14.69	19.6	19	20.1
266	20211029BS01	1	UU试验	22.02	4.69	50	0	-3	18	627	0	20.1	23.61	369.5	37	0	0	1	1	1	29.51	17.05	401.5	32	12.55	259.75	184.75	0	173.2	155.2	0.12	0	-14.76	19.6	19	20.1
267	20211029BS01	1	UU试验	22.1	4.7	50	0	-3	18	626.2	0	20.1	23.69	367.3	37	0	0	1	1	1	29.61	17.05	399.3	32	12.48	258.65	183.65	0	172.4	154.4	0.12	0	-14.81	19.6	19	20.1
268	20211029BS01	1	UU试验	22.18	4.71	51	0	-3	18	627	0	20.1	23.79	367.7	37	0	0	1	1	1	29.74	17.05	400.7	33	12.14	260.35	183.85	0	173.6	155.6	0.12	0	-14.87	19.6	19	20.1
269	20211029BS01	1	UU试验	22.27	4.72	51	0	-3	19	627.9	0	20.1	23.87	368.3	37	0	0	1	1	1	29.84	17.12	400.3	32	12.51	260.65	184.15	0	173.8	154.8	0.12	0	-14.92	19.7	19	20.1
270	20211029BS01	1	UU试验	22.35	4.73	51	0	-3	18	627.9	0	20.1	23.97	366.8	37	0	0	1	1	1	29.96	17.12	399.8	33	12.12	259.9	183.4	0	173.3	155.3	0.12	0	-14.98	19.6	19	20.1
271	20211029BS01	1	UU试验	22.43	4.74	51	0	-3	18	628.7	0	20.1	24.04	367.2	37	0	0	1	1	1	30.05	17.12	400.2	33	12.13	260.1	183.6	0	173.4	155.4	0.12	0	-15.03	19.6	19	20.1
272	20211029BS01	1	UU试验	22.52	4.75	51	0	-3	19	629.6	0	20.1	24.15	367.8	37	0	0	1	1	1	30.19	17.19	399.8	32	12.49	260.4	183.9	0	173.6	154.6	0.12	0	-15.1	19.6	19	20.1
273	20211029BS01	1	UU试验	22.6	4.75	50	0	-3	18	627.9	0	20.1	24.22	365.3	37	0	0	1	1	1	30.28	17.19	397.3	32	12.42	257.65	182.65	0	171.8	153.8	0.12	0	-15.14	19.6	19	20.1
274	20211029BS01	1	UU试验	22.68	4.76	50	0	-3	18	627	0	20.1	24.32	364.7	37	0	0	1	1	1	30.4	17.27	396.7	32	12.4	257.35	182.35	0	171.6	153.6	0.12	0	-15.2	19.6	19	20.1
275	20211029BS01	1	UU试验	22.77	4.77	50	0	-3	18	627.9	0	20.1	24.39	363.6	37	0	0	1	1	1	30.49	17.27	395.6	32	12.36	256.8	181.8	0	171.2	153.2	0.12	0	-15.25	19.6	19	20.1
276	20211029BS01	1	UU试验	22.85	4.78	50	0	-3	18	627.9	0	20.1	24.5	363.6	37	0	0	1	1	1	30.63	17.27	395.6	32	12.36	256.8	181.8	0	171.2	153.2	0.12	0	-15.32	19.6	19	20.1
277	20211029BS01	1	UU试验	22.93	4.79	51	0	-3	18	628.7	0	20.1	24.56	364	37	0	0	1	1	1	30.7	17.34	397	33	12.03	258.5	182	0	172.3	154.3	0.12	0	-15.35	19.6	19	20.1
278	20211029BS01	1	UU试验	23.02	4.8	50	0	-3	18	629.6	0	20.1	24.67	363.1	37	0	0	1	1	1	30.84	17.34	395.1	32	12.35	256.55	181.55	0	171	153	0.12	0	-15.42	19.6	19	20.1
279	20211029BS01	1	UU试验	23.1	4.81	50	0	-3	18	630.5	0	20.1	24.74	363.6	37	0	0	1	1	1	30.93	17.34	395.6	32	12.36	256.8	181.8	0	171.2	153.2	0.12	0	-15.47	19.6	19	20.1
280	20211029BS01	1	UU试验	23.18	4.81	50	0	-3	18	629.6	0	20.1	24.84	363.1	37	0	0	1	1	1	31.05	17.41	395.1	32	12.35	256.55	181.55	0	171	153	0.12	0	-15.53	19.6	19	20.1
281	20211029BS01	1	UU试验	23.27	4.82	50	0	-3	18	628.7	0	18.2	24.91	361.1	37	0	0	1	1	1	31.14	17.41	393.1	32	12.28	255.55	180.55	0	170.4	152.4	0.12	0	-15.57	19.6	19	20.1
282	20211029BS01	1	UU试验	23.35	4.83	50	0	-3	18	628.7	0	20.1	25.01	361.1	37	0	0	1	1	1	31.26	17.49	393.1	32	12.28	255.55	180.55	0	170.4	152.4	0.12	0	-15.63	19.6	19	20.1
