# Supplementary material for: Effect of freeze‒thaw cycles on root–Soil composite mechanical properties and slope stability
Source: PLoS One. 2024 Apr 25;19(4):e0302409. doi: 10.1371/journal.pone.0302409 (PMC11045164; doi:10.1371/journal.pone.0302409)
Supplement: S1 File — (ZIP) [file pone.0302409.s001.zip › Original data/original data/三轴/50kpa/50kpa excel表格/(D8G0,50kpa)20211006BS03_uu_1.xlsx]

## Sheet: _20211006BS03_uu_1
ID	GCID	SpecimenID	TstMode	TimeMin	Squareroot	WeiYa	wytb	FanYa1	KongYa	CR	fytb	TiBian	ZhouXWeiYi	Q1dQ3	TargetWY	TargetFY1	TargetZYLC	TargetStrainSpd	TargetSYWD	TargetZTWD	E1	TuArea	Q11	Q31	Q11cQ31	HalfQ1pQ3	HalfQ1dQ3	Saturation	HalfQ11pQ31	Q1	K0	Ev	Er	sywd	ttwd	ztwd
1	20211006BS02	1	UU试验	0	0	6	0	3	0	0	0	1.8	0	3	0	0	0	1	1	1	0	12	0	0	0	0	0	0	0	0	0	0	0	24.5	23.2	24.5
2	20211006BS02	1	UU试验	0.05	0.22	6	0	-2	0	5.1	0	1.8	0.01	4.3	0	0	0	1	1	1	0.01	12	10.3	6	1.72	11.15	2.15	0	7.4	7.4	0.58	0	-0.01	24.5	23.2	24.5
3	20211006BS02	1	UU试验	0.15	0.39	11	0	-2	2	0.9	0	3.6	0.01	0.8	0	0	0	1	1	1	0.01	12	9.8	9	1.09	16.9	0.4	0	11.3	9.3	0.93	0	-0.01	24.5	23.2	24.5
4	20211006BS02	1	UU试验	0.25	0.5	12	0	-2	3	1.7	0	3.6	0	1.4	10	0	0	1	1	1	0	12	10.4	9	1.16	18.7	0.7	0	12.5	9.5	0.9	0	0	24.5	23.2	24.5
5	20211006BS02	1	UU试验	0.5	0.71	22	0	-2	6	1.7	0	7.3	0	1.4	10	0	0	1	1	1	0	12	17.4	16	1.09	33.7	0.7	0	22.5	16.5	0.94	0	0	24.5	23.2	24.4
6	20211006BS02	1	UU试验	0.72	0.85	21	0	-2	6	1.7	0	7.3	0.01	1.4	10	0	0	1	1	1	0.01	12	16.4	15	1.09	32.2	0.7	0	21.5	15.5	0.94	0	-0.01	24.5	23.2	24.4
7	20211006BS02	1	UU试验	0.8	0.89	21	0	-2	6	1.7	0	7.3	0.01	1.4	10	0	0	1	1	1	0.01	12	16.4	15	1.09	32.2	0.7	0	21.5	15.5	0.94	0	-0.01	24.5	23.2	24.4
8	20211006BS02	1	UU试验	0.88	0.94	22	0	-2	6	1.7	0	7.3	0	1.4	10	0	0	1	1	1	0	12	17.4	16	1.09	33.7	0.7	0	22.5	16.5	0.94	0	0	24.5	23.2	24.4
9	20211006BS02	1	UU试验	0.97	0.98	22	0	-2	6	1.7	0	7.3	0	1.4	10	0	0	1	1	1	0	12	17.4	16	1.09	33.7	0.7	0	22.5	16.5	0.94	0	0	24.5	23.2	24.4
10	20211006BS02	1	UU试验	1.05	1.02	22	0	-2	6	1.7	0	7.3	0	1.4	10	0	0	1	1	1	0	12	17.4	16	1.09	33.7	0.7	0	22.5	16.5	0.94	0	0	24.5	23.2	24.4
11	20211006BS02	1	UU试验	1.13	1.06	22	0	-2	6	1.7	0	7.3	0	1.4	10	0	0	1	1	1	0	12	17.4	16	1.09	33.7	0.7	0	22.5	16.5	0.94	0	0	24.5	23.2	24.4
12	20211006BS02	1	UU试验	1.22	1.1	22	0	-2	6	0.9	0	7.3	0.01	0.8	10	0	0	1	1	1	0.01	12	16.8	16	1.05	33.4	0.4	0	22.3	16.3	0.96	0	-0.01	24.5	23.2	24.4
13	20211006BS02	1	UU试验	1.3	1.14	22	0	-2	7	1.7	0	7.3	0	1.4	20	0	0	1	1	1	0	12	16.4	15	1.09	33.7	0.7	0	22.5	15.5	0.94	0	0	24.5	23.2	24.4
14	20211006BS02	1	UU试验	1.38	1.18	22	0	-2	7	1.7	0	7.3	0	1.4	20	0	0	1	1	1	0	12	16.4	15	1.09	33.7	0.7	0	22.5	15.5	0.94	0	0	24.5	23.2	24.4
15	20211006BS02	1	UU试验	1.47	1.21	32	0	-2	8	5.1	0	9.1	0.01	4.3	20	0	0	1	1	1	0.01	12	28.3	24	1.18	50.15	2.15	0	33.4	25.4	0.88	0	-0.01	24.5	23.2	24.4
16	20211006BS02	1	UU试验	1.55	1.24	32	0	-2	8	4.3	0	9.1	0.01	3.6	20	0	0	1	1	1	0.01	12	27.6	24	1.15	49.8	1.8	0	33.2	25.2	0.9	0	-0.01	24.5	23.2	24.4
17	20211006BS02	1	UU试验	1.63	1.28	32	0	-2	8	5.1	0	9.1	0	4.3	20	0	0	1	1	1	0	12	28.3	24	1.18	50.15	2.15	0	33.4	25.4	0.88	0	0	24.5	23.2	24.4
18	20211006BS02	1	UU试验	1.72	1.31	32	0	-2	8	4.3	0	9.1	0.01	3.6	20	0	0	1	1	1	0.01	12	27.6	24	1.15	49.8	1.8	0	33.2	25.2	0.9	0	-0.01	24.5	23.2	24.4
19	20211006BS02	1	UU试验	1.8	1.34	32	0	-2	8	4.3	0	9.1	0.01	3.6	20	0	0	1	1	1	0.01	12	27.6	24	1.15	49.8	1.8	0	33.2	25.2	0.9	0	-0.01	24.5	23.3	24.4
20	20211006BS02	1	UU试验	1.88	1.37	31	0	-2	8	5.1	0	9.1	0.01	4.3	20	0	0	1	1	1	0.01	12	27.3	23	1.19	48.65	2.15	0	32.4	24.4	0.88	0	-0.01	24.5	23.3	24.4
21	20211006BS02	1	UU试验	1.97	1.4	31	0	-2	8	4.3	0	9.1	0.01	3.6	20	0	0	1	1	1	0.01	12	26.6	23	1.16	48.3	1.8	0	32.2	24.2	0.9	0	-0.01	24.5	23.3	24.4
22	20211006BS02	1	UU试验	2.05	1.43	32	0	-2	8	4.3	0	9.1	0.01	3.6	20	0	0	1	1	1	0.01	12	27.6	24	1.15	49.8	1.8	0	33.2	25.2	0.9	0	-0.01	24.5	23.3	24.4
23	20211006BS02	1	UU试验	2.13	1.46	31	0	-2	8	4.3	0	9.1	0.01	3.6	20	0	0	1	1	1	0.01	12	26.6	23	1.16	48.3	1.8	0	32.2	24.2	0.9	0	-0.01	24.5	23.3	24.4
24	20211006BS02	1	UU试验	2.22	1.49	32	0	-2	8	4.3	0	9.1	0.01	3.6	20	0	0	1	1	1	0.01	12	27.6	24	1.15	49.8	1.8	0	33.2	25.2	0.9	0	-0.01	24.5	23.3	24.4
25	20211006BS02	1	UU试验	2.3	1.52	32	0	-2	8	4.3	0	9.1	0.01	3.6	20	0	0	1	1	1	0.01	12	27.6	24	1.15	49.8	1.8	0	33.2	25.2	0.9	0	-0.01	24.5	23.3	24.4
26	20211006BS02	1	UU试验	2.38	1.54	32	0	-2	8	4.3	0	9.1	0.01	3.6	20	0	0	1	1	1	0.01	12	27.6	24	1.15	49.8	1.8	0	33.2	25.2	0.9	0	-0.01	24.5	23.3	24.4
27	20211006BS02	1	UU试验	2.47	1.57	32	0	-2	8	4.3	0	9.1	0.01	3.6	30	0	0	1	1	1	0.01	12	27.6	24	1.15	49.8	1.8	0	33.2	25.2	0.9	0	-0.01	24.5	23.3	24.4
28	20211006BS02	1	UU试验	2.55	1.6	43	0	-2	10	7.7	0	10.9	0.01	6.4	30	0	0	1	1	1	0.01	12	39.4	33	1.19	67.7	3.2	0	45.1	35.1	0.87	0	-0.01	24.5	23.3	24.4
29	20211006BS02	1	UU试验	2.63	1.62	42	0	-2	10	7.7	0	10.9	0.01	6.4	30	0	0	1	1	1	0.01	12	38.4	32	1.2	66.2	3.2	0	44.1	34.1	0.87	0	-0.01	24.5	23.3	24.4
30	20211006BS02	1	UU试验	2.72	1.65	42	0	-2	10	6.8	0	10.9	0.01	5.7	30	0	0	1	1	1	0.01	12	37.7	32	1.18	65.85	2.85	0	43.9	33.9	0.88	0	-0.01	24.5	23.3	24.4
31	20211006BS02	1	UU试验	2.8	1.67	42	0	-2	10	7.7	0	10.9	0.01	6.4	30	0	0	1	1	1	0.01	12	38.4	32	1.2	66.2	3.2	0	44.1	34.1	0.87	0	-0.01	24.5	23.3	24.4
32	20211006BS02	1	UU试验	2.88	1.7	42	0	-2	10	6.8	0	10.9	0.01	5.7	30	0	0	1	1	1	0.01	12	37.7	32	1.18	65.85	2.85	0	43.9	33.9	0.88	0	-0.01	24.5	23.3	24.4
33	20211006BS02	1	UU试验	2.97	1.72	42	0	-2	10	6.8	0	10.9	0.02	5.7	30	0	0	1	1	1	0.03	12	37.7	32	1.18	65.85	2.85	0	43.9	33.9	0.88	0	-0.02	24.5	23.3	24.4
34	20211006BS02	1	UU试验	3.05	1.75	42	0	-2	10	6.8	0	10.9	0.01	5.7	38	0	0	1	1	1	0.01	12	37.7	32	1.18	65.85	2.85	0	43.9	33.9	0.88	0	-0.01	24.5	23.3	24.4
35	20211006BS02	1	UU试验	3.13	1.77	51	0	-2	11	8.6	0	12.8	0.01	7.2	38	0	0	1	1	1	0.01	12	47.2	40	1.18	80.1	3.6	0	53.4	42.4	0.88	0	-0.01	24.5	23.3	24.4
36	20211006BS02	1	UU试验	3.22	1.79	51	0	-2	11	8.6	0	12.8	0.01	7.2	38	0	0	1	1	1	0.01	12	47.2	40	1.18	80.1	3.6	0	53.4	42.4	0.88	0	-0.01	24.5	23.3	24.4
37	20211006BS02	1	UU试验	3.3	1.82	51	0	-2	11	8.6	0	12.8	0.01	7.2	38	0	0	1	1	1	0.01	12	47.2	40	1.18	80.1	3.6	0	53.4	42.4	0.88	0	-0.01	24.5	23.3	24.4
38	20211006BS02	1	UU试验	3.38	1.84	50	0	-2	11	8.6	0	12.8	0.01	7.2	38	0	0	1	1	1	0.01	12	46.2	39	1.18	78.6	3.6	0	52.4	41.4	0.87	0	-0.01	24.5	23.3	24.4
39	20211006BS02	1	UU试验	3.47	1.86	50	0	-2	11	8.6	0	12.8	0.01	7.2	38	0	0	1	1	1	0.01	12	46.2	39	1.18	78.6	3.6	0	52.4	41.4	0.87	0	-0.01	24.5	23.3	24.4
40	20211006BS02	1	UU试验	3.55	1.88	50	0	-2	11	8.6	0	12.8	0.01	7.2	38	0	0	1	1	1	0.01	12	46.2	39	1.18	78.6	3.6	0	52.4	41.4	0.87	0	-0.01	24.5	23.3	24.4
41	20211006BS02	1	UU试验	3.63	1.91	50	0	-2	11	8.6	0	12.8	0.01	7.2	38	0	0	1	1	1	0.01	12	46.2	39	1.18	78.6	3.6	0	52.4	41.4	0.87	0	-0.01	24.5	23.3	24.3
42	20211006BS02	1	UU试验	3.7	1.92	50	0	-2	11	10.3	0	12.8	0.05	8.6	38	0	0	1	1	1	0.06	12	47.6	39	1.22	79.3	4.3	0	52.9	41.9	0.85	0	-0.03	24.5	23.3	24.3
43	20211006BS02	1	UU试验	3.72	1.93	50	0	-2	11	10.3	0	12.8	0.05	8.6	38	0	0	1	1	1	0.06	12	47.6	39	1.22	79.3	4.3	0	52.9	41.9	0.85	0	-0.03	24.5	23.3	24.3
44	20211006BS02	1	UU试验	3.75	1.94	50	0	-2	11	14.5	0	12.8	0.09	12.1	38	0	0	1	1	1	0.11	12	51.1	39	1.31	81.05	6.05	0	54	43	0.81	0	-0.06	24.5	23.3	24.3
45	20211006BS02	1	UU试验	3.83	1.96	50	0	-2	11	23.1	0	12.8	0.16	19.3	38	0	0	1	1	1	0.2	12	58.3	39	1.49	84.65	9.65	0	56.4	45.4	0.72	0	-0.1	24.5	23.3	24.3
46	20211006BS02	1	UU试验	3.92	1.98	50	0	-2	11	32.5	0	12.8	0.28	27.1	38	0	0	1	1	1	0.35	12.06	66.1	39	1.69	88.55	13.55	0	59	48	0.65	0	-0.17	24.5	23.3	24.3
47	20211006BS02	1	UU试验	4	2	51	0	-2	11	38.5	0	12.8	0.35	31.9	38	0	0	1	1	1	0.44	12.06	71.9	40	1.8	92.45	15.95	0	61.6	50.6	0.62	0	-0.22	24.5	23.3	24.3
48	20211006BS02	1	UU试验	4.08	2.02	51	0	-2	11	41.1	0	12.8	0.46	34.1	38	0	0	1	1	1	0.57	12.06	74.1	40	1.85	93.55	17.05	0	62.4	51.4	0.6	0	-0.28	24.5	23.3	24.4
49	20211006BS02	1	UU试验	4.17	2.04	50	0	-2	11	42.8	0	12.8	0.53	35.5	38	0	0	1	1	1	0.66	12.06	74.5	39	1.91	92.75	17.75	0	61.8	50.8	0.58	0	-0.33	24.5	23.3	24.3
50	20211006BS02	1	UU试验	4.25	2.06	51	0	-2	12	44.5	0	12.8	0.64	36.9	38	0	0	1	1	1	0.8	12.12	75.9	39	1.95	94.95	18.45	0	63.3	51.3	0.58	0	-0.4	24.5	23.3	24.4
51	20211006BS02	1	UU试验	4.33	2.08	50	0	-2	11	46.2	0	12.8	0.72	38.1	38	0	0	1	1	1	0.9	12.12	77.1	39	1.98	94.05	19.05	0	62.7	51.7	0.57	0	-0.45	24.5	23.3	24.3
52	20211006BS02	1	UU试验	4.42	2.1	50	0	-2	11	48.8	0	12.8	0.82	40.3	38	0	0	1	1	1	1.02	12.12	79.3	39	2.03	95.15	20.15	0	63.4	52.4	0.55	0	-0.51	24.5	23.3	24.3
53	20211006BS02	1	UU试验	4.5	2.12	50	0	-2	11	51.3	0	12.8	0.9	42.3	38	0	0	1	1	1	1.13	12.12	81.3	39	2.08	96.15	21.15	0	64.1	53.1	0.54	0	-0.56	24.5	23.3	25.2
54	20211006BS02	1	UU试验	4.58	2.14	50	0	-2	11	65.9	0	12.8	1.01	54.4	38	0	0	1	1	1	1.26	12.12	93.4	39	2.39	102.2	27.2	0	68.1	57.1	0.48	0	-0.63	24.5	23.3	24.9
55	20211006BS02	1	UU试验	4.67	2.16	51	0	-2	12	71	0	12.8	1.09	58.6	38	0	0	1	1	1	1.36	12.19	97.6	39	2.5	105.8	29.3	0	70.5	58.5	0.47	0	-0.68	24.5	23.3	24.9
56	20211006BS02	1	UU试验	4.75	2.18	51	0	-2	12	79.6	0	12.8	1.2	65.3	38	0	0	1	1	1	1.5	12.19	104.3	39	2.67	109.15	32.65	0	72.8	60.8	0.44	0	-0.75	24.5	23.3	24.9
57	20211006BS02	1	UU试验	4.83	2.2	50	0	-2	12	84.7	0	12.8	1.27	69.5	38	0	0	1	1	1	1.59	12.19	107.5	38	2.83	109.75	34.75	0	73.2	61.2	0.42	0	-0.8	24.5	23.3	24.9
58	20211006BS02	1	UU试验	4.92	2.22	51	0	-2	12	88.1	0	12.8	1.37	72.3	38	0	0	1	1	1	1.71	12.19	111.3	39	2.85	112.65	36.15	0	75.1	63.1	0.41	0	-0.86	24.5	23.3	24.9
59	20211006BS02	1	UU试验	5	2.24	50	0	-2	12	94.1	0	12.8	1.44	77.2	38	0	0	1	1	1	1.8	12.25	115.2	38	3.03	113.6	38.6	0	75.7	63.7	0.39	0	-0.9	24.5	23.3	24.9
60	20211006BS02	1	UU试验	5.08	2.25	50	0	-2	12	103.5	0	12.8	1.55	84.5	38	0	0	1	1	1	1.94	12.25	122.5	38	3.22	117.25	42.25	0	78.2	66.2	0.37	0	-0.97	24.5	23.3	24.9
61	20211006BS02	1	UU试验	5.17	2.27	50	0	-2	13	107.8	0	14.6	1.63	88	38	0	0	1	1	1	2.04	12.25	125	37	3.38	119	44	0	79.3	66.3	0.36	0	-1.02	24.5	23.4	24.9
62	20211006BS02	1	UU试验	5.25	2.29	50	0	-2	13	112.9	0	14.6	1.75	92.2	38	0	0	1	1	1	2.19	12.25	129.2	37	3.49	121.1	46.1	0	80.7	67.7	0.35	0	-1.1	24.5	23.3	24.9
63	20211006BS02	1	UU试验	5.33	2.31	50	0	-2	13	117.2	0	14.6	1.82	95.7	38	0	0	1	1	1	2.28	12.31	132.7	37	3.59	122.85	47.85	0	81.9	68.9	0.34	0	-1.14	24.5	23.3	24.9
64	20211006BS02	1	UU试验	5.42	2.33	51	0	-2	13	124.9	0	14.6	1.93	101.5	38	0	0	1	1	1	2.41	12.31	139.5	38	3.67	127.25	50.75	0	84.8	71.8	0.33	0	-1.21	24.5	23.3	24.9
65	20211006BS02	1	UU试验	5.5	2.35	51	0	-2	13	130	0	14.6	2.01	105.6	38	0	0	1	1	1	2.51	12.31	143.6	38	3.78	129.3	52.8	0	86.2	73.2	0.33	0	-1.25	24.5	23.3	24.9
66	20211006BS02	1	UU试验	5.58	2.36	51	0	-2	14	137.7	0	14.6	2.12	111.9	38	0	0	1	1	1	2.65	12.31	148.9	37	4.02	132.45	55.95	0	88.3	74.3	0.31	0	-1.33	24.5	23.3	24.9
67	20211006BS02	1	UU试验	5.67	2.38	51	0	-2	14	142	0	14.6	2.2	115.4	38	0	0	1	1	1	2.75	12.31	152.4	37	4.12	134.2	57.7	0	89.5	75.5	0.31	0	-1.38	24.5	23.3	24.9
68	20211006BS02	1	UU试验	5.75	2.4	51	0	-2	14	148.8	0	14.6	2.31	120.9	38	0	0	1	1	1	2.89	12.37	157.9	37	4.27	136.95	60.45	0	91.3	77.3	0.3	0	-1.45	24.5	23.3	24.9
69	20211006BS02	1	UU试验	5.83	2.42	51	0	-2	14	154	0	14.6	2.38	124.5	38	0	0	1	1	1	2.98	12.37	161.5	37	4.36	138.75	62.25	0	92.5	78.5	0.29	0	-1.49	24.5	23.3	24.8
70	20211006BS02	1	UU试验	5.92	2.43	50	0	-2	14	160.8	0	14.6	2.5	130	38	0	0	1	1	1	3.13	12.37	166	36	4.61	140	65	0	93.3	79.3	0.28	0	-1.57	24.5	23.3	24.9
71	20211006BS02	1	UU试验	6	2.45	50	0	-2	14	164.2	0	14.6	2.57	132.7	38	0	0	1	1	1	3.21	12.37	168.7	36	4.69	141.35	66.35	0	94.2	80.2	0.27	0	-1.61	24.5	23.3	24.9
72	20211006BS02	1	UU试验	6.08	2.47	50	0	-2	14	171.1	0	14.6	2.69	138.3	38	0	0	1	1	1	3.36	12.43	174.3	36	4.84	144.15	69.15	0	96.1	82.1	0.27	0	-1.68	24.5	23.3	24.9
73	20211006BS02	1	UU试验	6.17	2.48	50	0	-2	14	175.4	0	14.6	2.76	141.1	38	0	0	1	1	1	3.45	12.43	177.1	36	4.92	145.55	70.55	0	97	83	0.26	0	-1.73	24.5	23.3	24.8
74	20211006BS02	1	UU试验	6.25	2.5	51	0	-2	15	182.2	0	14.6	2.87	146.6	38	0	0	1	1	1	3.59	12.43	182.6	36	5.07	149.8	73.3	0	99.9	84.9	0.26	0	-1.8	24.5	23.3	24.8
75	20211006BS02	1	UU试验	6.33	2.52	51	0	-2	15	185.6	0	14.6	2.94	149.3	38	0	0	1	1	1	3.68	12.43	185.3	36	5.15	151.15	74.65	0	100.8	85.8	0.25	0	-1.84	24.5	23.4	24.8
76	20211006BS02	1	UU试验	6.42	2.53	51	0	-2	14	191.6	0	14.6	3.06	154.1	38	0	0	1	1	1	3.83	12.5	191.1	37	5.16	153.55	77.05	0	102.4	88.4	0.25	0	-1.92	24.5	23.4	24.8
77	20211006BS02	1	UU试验	6.5	2.55	51	0	-2	15	195	0	16.4	3.13	156	38	0	0	1	1	1	3.91	12.5	192	36	5.33	154.5	78	0	103	88	0.25	0	-1.96	24.5	23.4	24.8
78	20211006BS02	1	UU试验	6.58	2.57	51	0	-2	15	199.3	0	16.4	3.24	159.4	38	0	0	1	1	1	4.05	12.5	195.4	36	5.43	156.2	79.7	0	104.1	89.1	0.24	0	-2.03	24.5	23.3	24.8
79	20211006BS02	1	UU试验	6.67	2.58	51	0	-2	15	201.9	0	16.4	3.31	161.5	38	0	0	1	1	1	4.14	12.5	197.5	36	5.49	157.25	80.75	0	104.8	89.8	0.24	0	-2.07	24.5	23.4	24.8
80	20211006BS02	1	UU试验	6.75	2.6	51	0	-2	15	205.3	0	16.4	3.43	164.2	38	0	0	1	1	1	4.29	12.56	200.2	36	5.56	158.6	82.1	0	105.7	90.7	0.24	0	-2.15	24.5	23.4	24.8
81	20211006BS02	1	UU试验	6.83	2.61	51	0	-2	15	208.7	0	16.4	3.5	166.2	38	0	0	1	1	1	4.38	12.56	202.2	36	5.62	159.6	83.1	0	106.4	91.4	0.23	0	-2.19	24.5	23.4	24.8
82	20211006BS02	1	UU试验	6.92	2.63	51	0	-2	15	213.9	0	16.4	3.62	170.3	38	0	0	1	1	1	4.53	12.56	206.3	36	5.73	161.65	85.15	0	107.8	92.8	0.23	0	-2.27	24.5	23.4	24.8
83	20211006BS02	1	UU试验	7	2.65	50	0	-2	15	217.3	0	16.4	3.7	173	38	0	0	1	1	1	4.63	12.56	208	35	5.94	161.5	86.5	0	107.7	92.7	0.22	0	-2.32	24.5	23.4	24.8
84	20211006BS02	1	UU试验	7.08	2.66	50	0	-2	15	222.4	0	16.4	3.81	177.1	38	0	0	1	1	1	4.76	12.62	212.1	35	6.06	163.55	88.55	0	109	94	0.22	0	-2.38	24.5	23.4	24.8
85	20211006BS02	1	UU试验	7.17	2.68	50	0	-2	16	224.1	0	16.4	3.89	177.6	38	0	0	1	1	1	4.86	12.62	211.6	34	6.22	163.8	88.8	0	109.2	93.2	0.22	0	-2.43	24.5	23.4	24.8
86	20211006BS02	1	UU试验	7.25	2.69	51	0	-2	15	228.4	0	16.4	4	181	38	0	0	1	1	1	5	12.62	217	36	6.03	167	90.5	0	111.3	96.3	0.22	0	-2.5	24.5	23.4	24.8
87	20211006BS02	1	UU试验	7.33	2.71	50	0	-2	16	230.1	0	16.4	4.07	182.3	38	0	0	1	1	1	5.09	12.62	216.3	34	6.36	166.15	91.15	0	110.8	94.8	0.22	0	-2.55	24.5	23.4	24.8
88	20211006BS02	1	UU试验	7.42	2.72	50	0	-2	15	234.4	0	16.4	4.18	185.7	38	0	0	1	1	1	5.22	12.69	220.7	35	6.31	167.85	92.85	0	111.9	96.9	0.21	0	-2.61	24.5	23.4	24.8
89	20211006BS02	1	UU试验	7.5	2.74	51	0	-2	16	237	0	16.4	4.26	186.8	38	0	0	1	1	1	5.33	12.69	221.8	35	6.34	169.9	93.4	0	113.3	97.3	0.21	0	-2.67	24.5	23.4	24.8
90	20211006BS02	1	UU试验	7.58	2.75	51	0	-2	16	240.4	0	16.4	4.37	189.4	38	0	0	1	1	1	5.46	12.69	224.4	35	6.41	171.2	94.7	0	114.1	98.1	0.21	0	-2.73	24.5	23.4	24.8
91	20211006BS02	1	UU试验	7.67	2.77	51	0	-2	16	242.9	0	16.4	4.44	191.4	38	0	0	1	1	1	5.55	12.69	226.4	35	6.47	172.2	95.7	0	114.8	98.8	0.21	0	-2.78	24.5	23.4	24.8
92	20211006BS02	1	UU试验	7.75	2.78	51	0	-2	16	246.4	0	16.4	4.55	194.2	38	0	0	1	1	1	5.69	12.75	229.2	35	6.55	173.6	97.1	0	115.7	99.7	0.21	0	-2.85	24.5	23.4	24.8
93	20211006BS02	1	UU试验	7.83	2.8	51	0	-2	16	248.9	0	16.4	4.63	195.2	38	0	0	1	1	1	5.79	12.75	230.2	35	6.58	174.1	97.6	0	116.1	100.1	0.21	0	-2.9	24.5	23.4	24.8
94	20211006BS02	1	UU试验	7.92	2.81	50	0	-2	16	253.2	0	16.4	4.74	198.6	38	0	0	1	1	1	5.93	12.75	232.6	34	6.84	174.3	99.3	0	116.2	100.2	0.2	0	-2.97	24.5	23.4	24.8
95	20211006BS02	1	UU试验	8	2.83	51	0	-2	16	254.9	0	16.4	4.81	199.9	38	0	0	1	1	1	6.01	12.75	234.9	35	6.71	176.45	99.95	0	117.6	101.6	0.2	0	-3.01	24.5	23.4	24.8
96	20211006BS02	1	UU试验	8.08	2.84	51	0	-2	16	259.2	0	16.4	4.92	203.3	38	0	0	1	1	1	6.15	12.81	238.3	35	6.81	178.15	101.65	0	118.8	102.8	0.2	0	-3.08	24.5	23.4	24.8
97	20211006BS02	1	UU试验	8.17	2.86	51	0	-2	16	261.8	0	16.4	5	204.4	38	0	0	1	1	1	6.25	12.81	239.4	35	6.84	178.7	102.2	0	119.1	103.1	0.2	0	-3.13	24.5	23.4	24.8
98	20211006BS02	1	UU试验	8.25	2.87	51	0	-2	16	265.2	0	16.4	5.11	207	38	0	0	1	1	1	6.39	12.81	242	35	6.91	180	103.5	0	120	104	0.2	0	-3.2	24.4	23.4	24.8
99	20211006BS02	1	UU试验	8.33	2.89	51	0	-2	16	266.9	0	16.4	5.18	208.4	38	0	0	1	1	1	6.48	12.81	243.4	35	6.95	180.7	104.2	0	120.5	104.5	0.2	0	-3.24	24.5	23.4	24.8
100	20211006BS02	1	UU试验	8.42	2.9	50	0	-2	16	270.3	0	16.4	5.29	211	38	0	0	1	1	1	6.61	12.88	245	34	7.21	180.5	105.5	0	120.3	104.3	0.19	0	-3.31	24.4	23.4	24.8
101	20211006BS02	1	UU试验	8.5	2.92	51	0	-2	16	272.9	0	16.4	5.36	211.9	38	0	0	1	1	1	6.7	12.88	246.9	35	7.05	182.45	105.95	0	121.6	105.6	0.19	0	-3.35	24.5	23.4	24.8
102	20211006BS02	1	UU试验	8.58	2.93	51	0	-2	16	275.5	0	16.4	5.47	213.9	38	0	0	1	1	1	6.84	12.88	248.9	35	7.11	183.45	106.95	0	122.3	106.3	0.19	0	-3.42	24.4	23.4	24.8
103	20211006BS02	1	UU试验	8.67	2.94	51	0	-2	16	278.9	0	16.4	5.54	216.5	38	0	0	1	1	1	6.93	12.88	251.5	35	7.19	184.75	108.25	0	123.2	107.2	0.19	0	-3.47	24.4	23.4	24.8
104	20211006BS02	1	UU试验	8.75	2.96	51	0	-2	16	281.4	0	16.4	5.64	218.5	38	0	0	1	1	1	7.05	12.94	253.5	35	7.24	185.75	109.25	0	123.8	107.8	0.19	0	-3.53	24.4	23.4	24.8
105	20211006BS02	1	UU试验	8.83	2.97	51	0	-2	16	282.3	0	16.4	5.72	218.2	38	0	0	1	1	1	7.15	12.94	253.2	35	7.23	185.6	109.1	0	123.7	107.7	0.19	0	-3.58	24.4	23.4	24.8
106	20211006BS02	1	UU试验	8.92	2.99	52	0	-2	17	285.7	0	18.2	5.82	220.8	38	0	0	1	1	1	7.28	12.94	255.8	35	7.31	188.4	110.4	0	125.6	108.6	0.19	0	-3.64	24.5	23.4	24.8
107	20211006BS02	1	UU试验	9	3	51	0	-2	16	287.4	0	18.2	5.9	222.1	38	0	0	1	1	1	7.38	12.94	257.1	35	7.35	187.55	111.05	0	125	109	0.19	0	-3.69	24.5	23.4	24.8
108	20211006BS02	1	UU试验	9.08	3.01	51	0	-2	16	290	0	16.4	6	224.1	38	0	0	1	1	1	7.5	13	259.1	35	7.4	188.55	112.05	0	125.7	109.7	0.19	0	-3.75	24.4	23.4	24.8
109	20211006BS02	1	UU试验	9.17	3.03	51	0	-2	17	292.6	0	18.2	6.07	225.1	38	0	0	1	1	1	7.59	13	259.1	34	7.62	189.05	112.55	0	126	109	0.18	0	-3.8	24.5	23.4	24.8
110	20211006BS02	1	UU试验	9.25	3.04	51	0	-2	17	296	0	18.2	6.17	227.7	38	0	0	1	1	1	7.71	13	261.7	34	7.7	190.35	113.85	0	126.9	109.9	0.18	0	-3.86	24.5	23.4	24.8
111	20211006BS02	1	UU试验	9.33	3.06	51	0	-2	17	296.8	0	18.2	6.25	228.3	38	0	0	1	1	1	7.81	13	262.3	34	7.71	190.65	114.15	0	127.1	110.1	0.18	0	-3.91	24.5	23.4	24.8
112	20211006BS02	1	UU试验	9.42	3.07	51	0	-2	17	299.4	0	18.2	6.36	230.3	38	0	0	1	1	1	7.95	13.07	264.3	34	7.77	191.65	115.15	0	127.8	110.8	0.18	0	-3.98	24.4	23.4	24.8
113	20211006BS02	1	UU试验	9.5	3.08	51	0	-2	17	301.1	0	18.2	6.43	230.4	38	0	0	1	1	1	8.04	13.07	264.4	34	7.78	191.7	115.2	0	127.8	110.8	0.18	0	-4.02	24.4	23.4	24.7
114	20211006BS02	1	UU试验	9.58	3.1	51	0	-2	17	303.7	0	18.2	6.53	232.4	38	0	0	1	1	1	8.16	13.07	266.4	34	7.84	192.7	116.2	0	128.5	111.5	0.18	0	-4.08	24.4	23.4	24.8
115	20211006BS02	1	UU试验	9.67	3.11	52	0	-2	17	305.4	0	18.2	6.6	233.7	38	0	0	1	1	1	8.25	13.07	268.7	35	7.68	194.85	116.85	0	129.9	112.9	0.18	0	-4.13	24.4	23.4	24.8
116	20211006BS02	1	UU试验	9.75	3.12	52	0	-2	17	309.7	0	18.2	6.71	237	38	0	0	1	1	1	8.39	13.13	272	35	7.77	196.5	118.5	0	131	114	0.18	0	-4.2	24.4	23.4	24.8
117	20211006BS02	1	UU试验	9.83	3.14	51	0	-2	17	311.4	0	18.2	6.78	237.2	38	0	0	1	1	1	8.48	13.13	271.2	34	7.98	195.1	118.6	0	130.1	113.1	0.18	0	-4.24	24.4	23.4	24.8
118	20211006BS02	1	UU试验	9.92	3.15	51	0	-2	17	313.9	0	18.2	6.89	239.1	38	0	0	1	1	1	8.61	13.13	273.1	34	8.03	196.05	119.55	0	130.7	113.7	0.18	0	-4.31	24.4	23.4	24.8
119	20211006BS02	1	UU试验	10	3.16	51	0	-2	17	316.5	0	18.2	6.96	241.1	38	0	0	1	1	1	8.7	13.13	275.1	34	8.09	197.05	120.55	0	131.4	114.4	0.17	0	-4.35	24.4	23.4	24.8
120	20211006BS02	1	UU试验	10.08	3.18	51	0	-2	17	318.2	0	18.2	7.07	242.3	38	0	0	1	1	1	8.84	13.2	276.3	34	8.13	197.65	121.15	0	131.8	114.8	0.17	0	-4.42	24.4	23.4	24.8
121	20211006BS02	1	UU试验	10.17	3.19	51	0	-2	17	319.9	0	18.2	7.14	242.3	38	0	0	1	1	1	8.93	13.2	276.3	34	8.13	197.65	121.15	0	131.8	114.8	0.17	0	-4.47	24.4	23.4	24.8
122	20211006BS02	1	UU试验	10.25	3.2	51	0	-2	17	322.5	0	18.2	7.25	244.3	38	0	0	1	1	1	9.06	13.2	278.3	34	8.19	198.65	122.15	0	132.4	115.4	0.17	0	-4.53	24.4	23.4	24.8
123	20211006BS02	1	UU试验	10.33	3.21	51	0	-2	17	324.2	0	18.2	7.32	245.6	38	0	0	1	1	1	9.15	13.2	279.6	34	8.22	199.3	122.8	0	132.9	115.9	0.17	0	-4.58	24.4	23.4	24.8
124	20211006BS02	1	UU试验	10.42	3.23	51	0	-2	17	326.8	0	18.2	7.43	247.6	38	0	0	1	1	1	9.29	13.26	281.6	34	8.28	200.3	123.8	0	133.5	116.5	0.17	0	-4.64	24.4	23.4	24.7
125	20211006BS02	1	UU试验	10.5	3.24	52	0	-2	17	327.6	0	18.2	7.5	247.1	38	0	0	1	1	1	9.38	13.26	282.1	35	8.06	201.55	123.55	0	134.4	117.4	0.17	0	-4.69	24.4	23.4	24.8
126	20211006BS02	1	UU试验	10.58	3.25	52	0	-2	17	329.3	0	18.2	7.61	248.3	38	0	0	1	1	1	9.51	13.26	283.3	35	8.09	202.15	124.15	0	134.8	117.8	0.17	0	-4.76	24.4	23.4	24.8
127	20211006BS02	1	UU试验	10.67	3.27	51	0	-2	17	330.2	0	18.2	7.68	249	38	0	0	1	1	1	9.6	13.26	283	34	8.32	201	124.5	0	134	117	0.17	0	-4.8	24.4	23.4	24.8
128	20211006BS02	1	UU试验	10.75	3.28	51	0	-2	17	331.9	0	18.2	7.79	250.3	38	0	0	1	1	1	9.74	13.32	284.3	34	8.36	201.65	125.15	0	134.4	117.4	0.17	0	-4.87	24.4	23.4	24.8
129	20211006BS02	1	UU试验	10.83	3.29	51	0	-2	17	334.5	0	18.2	7.85	251.1	38	0	0	1	1	1	9.81	13.32	285.1	34	8.39	202.05	125.55	0	134.7	117.7	0.17	0	-4.91	24.4	23.4	24.8
130	20211006BS02	1	UU试验	10.92	3.3	51	0	-2	17	337.9	0	18.2	7.96	253.7	38	0	0	1	1	1	9.95	13.32	287.7	34	8.46	203.35	126.85	0	135.6	118.6	0.17	0	-4.97	24.4	23.4	24.7
131	20211006BS02	1	UU试验	11	3.32	51	0	-2	17	339.6	0	18.2	8.03	255	38	0	0	1	1	1	10.04	13.32	289	34	8.5	204	127.5	0	136	119	0.17	0	-5.02	24.4	23.4	24.7
132	20211006BS02	1	UU试验	11.08	3.33	51	0	-2	17	342.2	0	18.2	8.14	256.9	38	0	0	1	1	1	10.18	13.39	290.9	34	8.56	204.95	128.45	0	136.6	119.6	0.17	0	-5.09	24.4	23.4	24.7
133	20211006BS02	1	UU试验	11.17	3.34	51	0	-2	17	343.9	0	18.2	8.21	256.8	38	0	0	1	1	1	10.26	13.39	290.8	34	8.55	204.9	128.4	0	136.6	119.6	0.17	0	-5.13	24.4	23.4	24.7
134	20211006BS02	1	UU试验	11.25	3.35	52	0	-2	17	345.6	0	18.2	8.32	258.1	38	0	0	1	1	1	10.4	13.39	293.1	35	8.37	207.05	129.05	0	138	121	0.17	0	-5.2	24.4	23.4	24.7
135	20211006BS02	1	UU试验	11.33	3.37	51	0	-2	17	347.3	0	18.2	8.39	259.4	38	0	0	1	1	1	10.49	13.39	293.4	34	8.63	206.2	129.7	0	137.5	120.5	0.16	0	-5.25	24.4	23.4	24.7
136	20211006BS02	1	UU试验	11.42	3.38	51	0	-2	17	349	0	18.2	8.5	260.6	38	0	0	1	1	1	10.63	13.45	294.6	34	8.66	206.8	130.3	0	137.9	120.9	0.16	0	-5.32	24.4	23.4	24.7
137	20211006BS02	1	UU试验	11.5	3.39	51	0	-2	17	348.2	0	18.2	8.57	258.9	38	0	0	1	1	1	10.71	13.45	292.9	34	8.61	205.95	129.45	0	137.3	120.3	0.16	0	-5.36	24.4	23.4	24.7
138	20211006BS02	1	UU试验	11.58	3.4	51	0	-2	17	349	0	18.2	8.68	259.5	38	0	0	1	1	1	10.85	13.45	293.5	34	8.63	206.25	129.75	0	137.5	120.5	0.16	0	-5.43	24.4	23.4	24.7
139	20211006BS02	1	UU试验	11.67	3.42	51	0	-2	17	349.9	0	18.2	8.76	260.1	38	0	0	1	1	1	10.95	13.45	294.1	34	8.65	206.55	130.05	0	137.7	120.7	0.16	0	-5.47	24.4	23.4	24.7
140	20211006BS02	1	UU试验	11.75	3.43	51	0	-2	17	349	0	18.2	8.87	259.5	38	0	0	1	1	1	11.09	13.52	293.5	34	8.63	206.25	129.75	0	137.5	120.5	0.16	0	-5.55	24.4	23.4	24.7
141	20211006BS02	1	UU试验	11.83	3.44	51	0	-2	17	349.9	0	18.2	8.93	258.8	38	0	0	1	1	1	11.16	13.52	292.8	34	8.61	205.9	129.4	0	137.3	120.3	0.16	0	-5.58	24.4	23.4	24.7
142	20211006BS02	1	UU试验	11.92	3.45	52	0	-2	18	352.4	0	18.2	9.04	260.7	38	0	0	1	1	1	11.3	13.52	294.7	34	8.67	208.35	130.35	0	138.9	120.9	0.17	0	-5.65	24.4	23.4	24.7
143	20211006BS02	1	UU试验	12	3.46	52	0	-2	18	352.4	0	18.2	9.11	260.7	38	0	0	1	1	1	11.39	13.52	294.7	34	8.67	208.35	130.35	0	138.9	120.9	0.17	0	-5.7	24.4	23.4	24.7
144	20211006BS02	1	UU试验	12.08	3.48	51	0	-2	17	355	0	18.2	9.22	262.6	38	0	0	1	1	1	11.53	13.58	296.6	34	8.72	207.8	131.3	0	138.5	121.5	0.16	0	-5.77	24.4	23.4	24.7
145	20211006BS02	1	UU试验	12.17	3.49	51	0	-2	17	355.9	0	18.2	9.29	262.1	38	0	0	1	1	1	11.61	13.58	296.1	34	8.71	207.55	131.05	0	138.4	121.4	0.16	0	-5.81	24.4	23.4	24.7
146	20211006BS02	1	UU试验	12.25	3.5	51	0	-2	17	356.7	0	18.2	9.4	262.7	38	0	0	1	1	1	11.75	13.58	296.7	34	8.73	207.85	131.35	0	138.6	121.6	0.16	0	-5.88	24.4	23.4	24.7
147	20211006BS02	1	UU试验	12.33	3.51	51	0	-2	17	357.6	0	18.2	9.47	263.3	38	0	0	1	1	1	11.84	13.58	297.3	34	8.74	208.15	131.65	0	138.8	121.8	0.16	0	-5.92	24.4	23.4	24.7
148	20211006BS02	1	UU试验	12.42	3.52	51	0	-2	17	358.4	0	18.2	9.58	263.9	38	0	0	1	1	1	11.98	13.65	297.9	34	8.76	208.45	131.95	0	139	122	0.16	0	-5.99	24.4	23.4	24.7
149	20211006BS02	1	UU试验	12.5	3.54	51	0	-2	18	360.1	0	18.2	9.65	263.8	38	0	0	1	1	1	12.06	13.65	296.8	33	8.99	208.4	131.9	0	138.9	120.9	0.16	0	-6.03	24.4	23.4	24.7
150	20211006BS02	1	UU试验	12.58	3.55	52	0	-2	18	361.9	0	18.2	9.75	265.1	38	0	0	1	1	1	12.19	13.65	299.1	34	8.8	210.55	132.55	0	140.4	122.4	0.16	0	-6.1	24.4	23.4	24.7
151	20211006BS02	1	UU试验	12.67	3.56	52	0	-2	18	362.7	0	18.2	9.83	265.7	38	0	0	1	1	1	12.29	13.65	299.7	34	8.81	210.85	132.85	0	140.6	122.6	0.16	0	-6.15	24.4	23.4	24.7
152	20211006BS02	1	UU试验	12.75	3.57	51	0	-2	18	364.4	0	18.2	9.93	267	38	0	0	1	1	1	12.41	13.72	300	33	9.09	210	133.5	0	140	122	0.16	0	-6.21	24.4	23.4	24.7
153	20211006BS02	1	UU试验	12.83	3.58	51	0	-2	18	365.3	0	18.2	10	266.3	38	0	0	1	1	1	12.5	13.72	299.3	33	9.07	209.65	133.15	0	139.8	121.8	0.16	0	-6.25	24.4	23.4	24.7
154	20211006BS02	1	UU试验	12.92	3.59	51	0	-2	18	365.3	0	18.2	10.11	266.3	38	0	0	1	1	1	12.64	13.72	299.3	33	9.07	209.65	133.15	0	139.8	121.8	0.16	0	-6.32	24.4	23.4	24.7
155	20211006BS02	1	UU试验	13	3.61	51	0	-2	18	366.1	0	18.2	10.17	266.8	38	0	0	1	1	1	12.71	13.72	299.8	33	9.08	209.9	133.4	0	139.9	121.9	0.16	0	-6.36	24.4	23.4	24.7
156	20211006BS02	1	UU试验	13.08	3.62	51	0	-2	18	367	0	18.2	10.28	267.5	38	0	0	1	1	1	12.85	13.78	300.5	33	9.11	210.25	133.75	0	140.2	122.2	0.16	0	-6.43	24.4	23.4	24.7
157	20211006BS02	1	UU试验	13.17	3.63	51	0	-2	18	367.8	0	18.2	10.34	266.9	38	0	0	1	1	1	12.93	13.78	299.9	33	9.09	209.95	133.45	0	140	122	0.16	0	-6.47	24.4	23.4	24.7
158	20211006BS02	1	UU试验	13.25	3.64	51	0	-2	18	368.7	0	18.2	10.45	267.6	38	0	0	1	1	1	13.06	13.78	300.6	33	9.11	210.3	133.8	0	140.2	122.2	0.16	0	-6.53	24.4	23.4	24.8
159	20211006BS02	1	UU试验	13.33	3.65	51	0	-2	18	369.6	0	18.2	10.51	268.2	38	0	0	1	1	1	13.14	13.85	301.2	33	9.13	210.6	134.1	0	140.4	122.4	0.16	0	-6.57	24.4	23.4	24.7
160	20211006BS02	1	UU试验	13.42	3.66	52	0	-2	18	371.3	0	18.2	10.62	268.1	38	0	0	1	1	1	13.28	13.85	302.1	34	8.89	212.05	134.05	0	141.4	123.4	0.16	0	-6.64	24.4	23.4	24.7
161	20211006BS02	1	UU试验	13.5	3.67	52	0	-2	18	372.1	0	18.2	10.69	268.7	38	0	0	1	1	1	13.36	13.85	302.7	34	8.9	212.35	134.35	0	141.6	123.6	0.16	0	-6.68	24.4	23.4	24.7
162	20211006BS02	1	UU试验	13.58	3.69	52	0	-2	18	374.7	0	18.2	10.79	270.5	38	0	0	1	1	1	13.49	13.85	304.5	34	8.96	213.25	135.25	0	142.2	124.2	0.16	0	-6.75	24.4	23.4	24.7
163	20211006BS02	1	UU试验	13.67	3.7	52	0	-2	18	374.7	0	18.2	10.87	270.5	38	0	0	1	1	1	13.59	13.91	304.5	34	8.96	213.25	135.25	0	142.2	124.2	0.16	0	-6.8	24.4	23.4	24.7
164	20211006BS02	1	UU试验	13.75	3.71	51	0	-2	18	375.5	0	18.2	10.97	269.9	38	0	0	1	1	1	13.71	13.91	302.9	33	9.18	211.45	134.95	0	141	123	0.16	0	-6.86	24.4	23.4	24.7
165	20211006BS02	1	UU试验	13.83	3.72	51	0	-2	18	376.4	0	18.2	11.04	270.6	38	0	0	1	1	1	13.8	13.91	303.6	33	9.2	211.8	135.3	0	141.2	123.2	0.16	0	-6.9	24.4	23.4	24.7
166	20211006BS02	1	UU试验	13.92	3.73	51	0	-2	18	378.1	0	18.2	11.14	271.8	38	0	0	1	1	1	13.93	13.91	304.8	33	9.24	212.4	135.9	0	141.6	123.6	0.16	0	-6.97	24.4	23.4	24.7
167	20211006BS02	1	UU试验	14	3.74	51	0	-2	18	378.1	0	18.2	11.21	271.8	38	0	0	1	1	1	14.01	13.98	304.8	33	9.24	212.4	135.9	0	141.6	123.6	0.16	0	-7.01	24.4	23.4	24.7
168	20211006BS02	1	UU试验	14.08	3.75	51	0	-2	18	380.7	0	18.2	11.31	272.3	38	0	0	1	1	1	14.14	13.98	305.3	33	9.25	212.65	136.15	0	141.8	123.8	0.16	0	-7.07	24.4	23.4	24.7
169	20211006BS02	1	UU试验	14.17	3.76	51	0	-2	18	381.5	0	18.2	11.38	272.9	38	0	0	1	1	1	14.23	13.98	305.9	33	9.27	212.95	136.45	0	142	124	0.16	0	-7.12	24.4	23.4	24.7
170	20211006BS02	1	UU试验	14.25	3.77	52	0	-2	18	383.2	0	18.2	11.48	274.1	38	0	0	1	1	1	14.35	13.98	308.1	34	9.06	215.05	137.05	0	143.4	125.4	0.16	0	-7.18	24.4	23.4	24.7
171	20211006BS02	1	UU试验	14.33	3.79	52	0	-2	18	384.9	0	18.2	11.55	275.3	38	0	0	1	1	1	14.44	14.05	309.3	34	9.1	215.65	137.65	0	143.8	125.8	0.16	0	-7.22	24.4	23.4	24.7
172	20211006BS02	1	UU试验	14.42	3.8	52	0	-2	18	386.7	0	18.2	11.65	275.2	38	0	0	1	1	1	14.56	14.05	309.2	34	9.09	215.6	137.6	0	143.7	125.7	0.16	0	-7.28	24.4	23.4	24.7
173	20211006BS02	1	UU试验	14.5	3.81	52	0	-2	18	385.8	0	18.2	11.72	274.6	38	0	0	1	1	1	14.65	14.05	308.6	34	9.08	215.3	137.3	0	143.5	125.5	0.16	0	-7.33	24.4	23.4	24.7
174	20211006BS02	1	UU试验	14.58	3.82	51	0	-2	18	388.4	0	18.2	11.82	276.4	38	0	0	1	1	1	14.78	14.11	309.4	33	9.38	214.7	138.2	0	143.1	125.1	0.16	0	-7.39	24.4	23.4	24.7
175	20211006BS02	1	UU试验	14.67	3.83	51	0	-2	18	389.2	0	18.2	11.9	275.8	38	0	0	1	1	1	14.88	14.11	308.8	33	9.36	214.4	137.9	0	142.9	124.9	0.16	0	-7.44	24.4	23.4	24.7
176	20211006BS02	1	UU试验	14.75	3.84	51	0	-2	18	390.9	0	18.2	12	277	38	0	0	1	1	1	15	14.11	310	33	9.39	215	138.5	0	143.3	125.3	0.16	0	-7.5	24.4	23.4	24.7
177	20211006BS02	1	UU试验	14.83	3.85	51	0	-2	18	390.9	0	18.2	12.08	277	38	0	0	1	1	1	15.1	14.11	310	33	9.39	215	138.5	0	143.3	125.3	0.16	0	-7.55	24.4	23.4	24.7
178	20211006BS02	1	UU试验	14.92	3.86	51	0	-2	18	392.6	0	18.2	12.18	278.2	38	0	0	1	1	1	15.23	14.18	311.2	33	9.43	215.6	139.1	0	143.7	125.7	0.15	0	-7.62	24.4	23.4	24.7
179	20211006BS02	1	UU试验	15	3.87	51	0	-2	18	393.5	0	18.2	12.25	277.5	38	0	0	1	1	1	15.31	14.18	310.5	33	9.41	215.25	138.75	0	143.5	125.5	0.16	0	-7.66	24.4	23.4	24.7
180	20211006BS02	1	UU试验	15.08	3.88	51	0	-2	18	394.4	0	18.2	12.36	278.1	38	0	0	1	1	1	15.45	14.18	311.1	33	9.43	215.55	139.05	0	143.7	125.7	0.15	0	-7.73	24.4	23.4	24.8
181	20211006BS02	1	UU试验	15.17	3.89	52	0	-2	18	396.1	0	18.2	12.43	279.3	38	0	0	1	1	1	15.54	14.18	313.3	34	9.21	217.65	139.65	0	145.1	127.1	0.16	0	-7.77	24.4	23.4	24.7
182	20211006BS02	1	UU试验	15.25	3.91	51	0	-2	18	398.6	0	18.2	12.53	281.1	38	0	0	1	1	1	15.66	14.25	314.1	33	9.52	217.05	140.55	0	144.7	126.7	0.15	0	-7.83	24.4	23.4	24.7
183	20211006BS02	1	UU试验	15.33	3.92	51	0	-2	18	399.5	0	18.2	12.6	280.4	38	0	0	1	1	1	15.75	14.25	313.4	33	9.5	216.7	140.2	0	144.5	126.5	0.15	0	-7.88	24.4	23.4	24.7
184	20211006BS02	1	UU试验	15.42	3.93	51	0	-2	18	400.3	0	18.2	12.7	280.9	38	0	0	1	1	1	15.88	14.25	313.9	33	9.51	216.95	140.45	0	144.6	126.6	0.15	0	-7.94	24.4	23.4	24.7
185	20211006BS02	1	UU试验	15.5	3.94	51	0	-2	18	400.3	0	18.2	12.77	280.9	38	0	0	1	1	1	15.96	14.31	313.9	33	9.51	216.95	140.45	0	144.6	126.6	0.15	0	-7.98	24.4	23.4	24.7
186	20211006BS02	1	UU试验	15.58	3.95	51	0	-2	18	402.1	0	18.2	12.88	281	38	0	0	1	1	1	16.1	14.31	314	33	9.52	217	140.5	0	144.7	126.7	0.15	0	-8.05	24.4	23.4	24.7
187	20211006BS02	1	UU试验	15.67	3.96	51	0	-2	18	403.8	0	18.2	12.95	282.2	38	0	0	1	1	1	16.19	14.31	315.2	33	9.55	217.6	141.1	0	145.1	127.1	0.15	0	-8.1	24.4	23.4	24.7
188	20211006BS02	1	UU试验	15.75	3.97	52	0	-2	18	404.6	0	18.2	13.05	282.7	38	0	0	1	1	1	16.31	14.31	316.7	34	9.31	219.35	141.35	0	146.2	128.2	0.16	0	-8.16	24.4	23.4	24.7
189	20211006BS02	1	UU试验	15.83	3.98	52	0	-2	18	405.5	0	18.2	13.12	283.4	38	0	0	1	1	1	16.4	14.38	317.4	34	9.34	219.7	141.7	0	146.5	128.5	0.16	0	-8.2	24.4	23.4	24.7
190	20211006BS02	1	UU试验	15.92	3.99	52	0	-2	18	405.5	0	18.2	13.23	282	38	0	0	1	1	1	16.54	14.38	316	34	9.29	219	141	0	146	128	0.16	0	-8.27	24.4	23.4	24.7
191	20211006BS02	1	UU试验	16	4	52	0	-2	18	406.3	0	18.2	13.3	282.5	38	0	0	1	1	1	16.63	14.38	316.5	34	9.31	219.25	141.25	0	146.2	128.2	0.16	0	-8.32	24.4	23.4	24.7
192	20211006BS02	1	UU试验	16.08	4.01	51	0	-2	18	405.5	0	18.2	13.41	282	38	0	0	1	1	1	16.76	14.45	315	33	9.55	217.5	141	0	145	127	0.15	0	-8.38	24.4	23.4	24.7
193	20211006BS02	1	UU试验	16.17	4.02	51	0	-2	18	406.3	0	18.2	13.48	281.2	38	0	0	1	1	1	16.85	14.45	314.2	33	9.52	217.1	140.6	0	144.7	126.7	0.15	0	-8.43	24.4	23.4	24.7
194	20211006BS02	1	UU试验	16.25	4.03	51	0	-2	18	407.2	0	18.2	13.58	281.8	38	0	0	1	1	1	16.98	14.45	314.8	33	9.54	217.4	140.9	0	144.9	126.9	0.15	0	-8.49	24.4	23.4	24.7
195	20211006BS02	1	UU试验	16.33	4.04	51	0	-2	18	407.2	0	18.2	13.65	281.8	38	0	0	1	1	1	17.06	14.45	314.8	33	9.54	217.4	140.9	0	144.9	126.9	0.15	0	-8.53	24.4	23.4	24.7
196	20211006BS02	1	UU试验	16.42	4.05	51	0	-2	18	408	0	18.2	13.76	282.4	38	0	0	1	1	1	17.2	14.51	315.4	33	9.56	217.7	141.2	0	145.1	127.1	0.15	0	-8.6	24.4	23.4	24.7
197	20211006BS02	1	UU试验	16.5	4.06	51	0	-2	18	408.9	0	18.2	13.83	281.8	38	0	0	1	1	1	17.29	14.51	314.8	33	9.54	217.4	140.9	0	144.9	126.9	0.15	0	-8.65	24.4	23.4	24.7
198	20211006BS02	1	UU试验	16.58	4.07	52	0	-2	18	408.9	0	18.2	13.94	281.8	38	0	0	1	1	1	17.43	14.51	315.8	34	9.29	218.9	140.9	0	145.9	127.9	0.16	0	-8.72	24.4	23.4	24.7
199	20211006BS02	1	UU试验	16.67	4.08	52	0	-2	18	408.9	0	18.2	14.01	281.8	38	0	0	1	1	1	17.51	14.58	315.8	34	9.29	218.9	140.9	0	145.9	127.9	0.16	0	-8.76	24.4	23.4	24.7
200	20211006BS02	1	UU试验	16.75	4.09	52	0	-2	18	409.8	0	18.2	14.11	281.1	38	0	0	1	1	1	17.64	14.58	315.1	34	9.27	218.55	140.55	0	145.7	127.7	0.16	0	-8.82	24.4	23.4	24.7
201	20211006BS02	1	UU试验	16.83	4.1	52	0	-2	18	410.6	0	20.1	14.17	281.6	38	0	0	1	1	1	17.71	14.58	315.6	34	9.28	218.8	140.8	0	145.9	127.9	0.16	0	-8.86	24.4	23.4	24.7
202	20211006BS02	1	UU试验	16.92	4.11	51	0	-2	18	411.5	0	18.2	14.27	282.2	38	0	0	1	1	1	17.84	14.58	315.2	33	9.55	217.6	141.1	0	145.1	127.1	0.15	0	-8.92	24.4	23.4	24.7
203	20211006BS02	1	UU试验	17	4.12	51	0	-2	18	413.2	0	20.1	14.34	283.4	38	0	0	1	1	1	17.93	14.65	316.4	33	9.59	218.2	141.7	0	145.5	127.5	0.15	0	-8.97	24.4	23.4	24.7
204	20211006BS02	1	UU试验	17.08	4.13	51	0	-2	18	413.2	0	18.2	14.45	282	38	0	0	1	1	1	18.06	14.65	315	33	9.55	217.5	141	0	145	127	0.15	0	-9.03	24.4	23.4	24.7
205	20211006BS02	1	UU试验	17.17	4.14	51	0	-2	18	413.2	0	18.2	14.52	282	38	0	0	1	1	1	18.15	14.65	315	33	9.55	217.5	141	0	145	127	0.15	0	-9.07	24.4	23.4	24.7
206	20211006BS02	1	UU试验	17.25	4.15	51	0	-2	18	412.3	0	18.2	14.62	281.4	38	0	0	1	1	1	18.28	14.72	314.4	33	9.53	217.2	140.7	0	144.8	126.8	0.15	0	-9.14	24.4	23.4	24.7
207	20211006BS02	1	UU试验	17.33	4.16	51	0	-2	18	411.5	0	18.2	14.69	279.6	38	0	0	1	1	1	18.36	14.72	312.6	33	9.47	216.3	139.8	0	144.2	126.2	0.15	0	-9.18	24.4	23.4	24.7
208	20211006BS02	1	UU试验	17.42	4.17	52	0	-2	19	413.2	0	20.1	14.8	280.7	38	0	0	1	1	1	18.5	14.72	313.7	33	9.51	218.35	140.35	0	145.6	126.6	0.16	0	-9.25	24.4	23.4	24.7
209	20211006BS02	1	UU试验	17.5	4.18	52	0	-2	18	414	0	20.1	14.87	281.3	38	0	0	1	1	1	18.59	14.72	315.3	34	9.27	218.65	140.65	0	145.8	127.8	0.16	0	-9.3	24.4	23.4	24.7
210	20211006BS02	1	UU试验	17.58	4.19	51	0	-2	18	415.7	0	18.2	14.97	282.4	38	0	0	1	1	1	18.71	14.79	315.4	33	9.56	217.7	141.2	0	145.1	127.1	0.15	0	-9.36	24.4	23.4	24.7
211	20211006BS02	1	UU试验	17.67	4.2	51	0	-2	18	415.7	0	18.2	15.04	281.1	38	0	0	1	1	1	18.8	14.79	314.1	33	9.52	217.05	140.55	0	144.7	126.7	0.15	0	-9.4	24.4	23.4	24.7
212	20211006BS02	1	UU试验	17.75	4.21	51	0	-2	18	416.6	0	20.1	15.14	281.7	38	0	0	1	1	1	18.93	14.79	314.7	33	9.54	217.35	140.85	0	144.9	126.9	0.15	0	-9.47	24.4	23.4	24.7
213	20211006BS02	1	UU试验	17.83	4.22	51	0	-2	18	417.5	0	20.1	15.21	282.3	38	0	0	1	1	1	19.01	14.79	315.3	33	9.55	217.65	141.15	0	145.1	127.1	0.15	0	-9.51	24.4	23.4	24.7
214	20211006BS02	1	UU试验	17.92	4.23	51	0	-2	18	417.5	0	20.1	15.32	282.3	38	0	0	1	1	1	19.15	14.85	315.3	33	9.55	217.65	141.15	0	145.1	127.1	0.15	0	-9.57	24.4	23.4	24.7
215	20211006BS02	1	UU试验	18	4.24	52	0	-2	18	418.3	0	18.2	15.39	281.7	38	0	0	1	1	1	19.24	14.85	315.7	34	9.29	218.85	140.85	0	145.9	127.9	0.16	0	-9.62	24.4	23.4	24.7
216	20211006BS02	1	UU试验	18.08	4.25	52	0	-2	18	420.9	0	18.2	15.49	283.4	38	0	0	1	1	1	19.36	14.85	317.4	34	9.34	219.7	141.7	0	146.5	128.5	0.16	0	-9.68	24.4	23.4	24.7
217	20211006BS02	1	UU试验	18.17	4.26	51	0	-2	19	420.9	0	18.2	15.56	283.4	38	0	0	1	1	1	19.45	14.92	315.4	32	9.86	218.2	141.7	0	145.5	126.5	0.15	0	-9.73	24.4	23.4	24.7
218	20211006BS02	1	UU试验	18.25	4.27	51	0	-2	18	422.6	0	20.1	15.67	283.2	38	0	0	1	1	1	19.59	14.92	316.2	33	9.58	218.1	141.6	0	145.4	127.4	0.15	0	-9.8	24.4	23.4	24.7
219	20211006BS02	1	UU试验	18.33	4.28	51	0	-2	18	423.4	0	20.1	15.73	283.8	38	0	0	1	1	1	19.66	14.92	316.8	33	9.6	218.4	141.9	0	145.6	127.6	0.15	0	-9.83	24.4	23.4	24.7
220	20211006BS02	1	UU试验	18.42	4.29	51	0	-2	18	424.3	0	18.2	15.83	284.4	38	0	0	1	1	1	19.79	14.99	317.4	33	9.62	218.7	142.2	0	145.8	127.8	0.15	0	-9.9	24.4	23.4	24.7
221	20211006BS02	1	UU试验	18.5	4.3	51	0	-2	18	424.3	0	18.2	15.9	283.1	38	0	0	1	1	1	19.88	14.99	316.1	33	9.58	218.05	141.55	0	145.4	127.4	0.15	0	-9.94	24.4	23.4	24.7
222	20211006BS02	1	UU试验	18.58	4.31	51	0	-2	18	425.2	0	18.2	16	283.7	38	0	0	1	1	1	20	14.99	316.7	33	9.6	218.35	141.85	0	145.6	127.6	0.15	0	-10	24.4	23.4	24.7
223	20211006BS02	1	UU试验	18.67	4.32	51	0	-2	18	426	0	18.2	16.07	284.2	38	0	0	1	1	1	20.09	14.99	317.2	33	9.61	218.6	142.1	0	145.7	127.7	0.15	0	-10.05	24.4	23.4	24.7
224	20211006BS02	1	UU试验	18.75	4.33	51	0	-2	18	427.7	0	18.2	16.17	285.3	38	0	0	1	1	1	20.21	15.06	318.3	33	9.65	219.15	142.65	0	146.1	128.1	0.15	0	-10.11	24.4	23.4	24.7
225	20211006BS02	1	UU试验	18.83	4.34	52	0	-2	19	428.6	0	20.1	16.24	284.6	38	0	0	1	1	1	20.3	15.06	317.6	33	9.62	220.3	142.3	0	146.9	127.9	0.15	0	-10.15	24.4	23.4	24.7
226	20211006BS02	1	UU试验	18.92	4.35	52	0	-2	19	429.4	0	20.1	16.34	285.1	38	0	0	1	1	1	20.43	15.06	318.1	33	9.64	220.55	142.55	0	147	128	0.15	0	-10.22	24.4	23.4	24.7
227	20211006BS02	1	UU试验	19	4.36	52	0	-2	19	428.6	0	20.1	16.41	284.6	38	0	0	1	1	1	20.51	15.13	317.6	33	9.62	220.3	142.3	0	146.9	127.9	0.15	0	-10.26	24.4	23.4	24.7
228	20211006BS02	1	UU试验	19.08	4.37	52	0	-2	19	428.6	0	20.1	16.51	283.3	38	0	0	1	1	1	20.64	15.13	316.3	33	9.58	219.65	141.65	0	146.4	127.4	0.16	0	-10.32	24.4	23.4	24.7
229	20211006BS02	1	UU试验	19.17	4.38	51	0	-2	19	428.6	0	20.1	16.58	283.3	38	0	0	1	1	1	20.73	15.13	315.3	32	9.85	218.15	141.65	0	145.4	126.4	0.15	0	-10.37	24.4	23.4	24.7
230	20211006BS02	1	UU试验	19.25	4.39	51	0	-2	19	430.3	0	20.1	16.68	284.4	38	0	0	1	1	1	20.85	15.13	316.4	32	9.89	218.7	142.2	0	145.8	126.8	0.15	0	-10.43	24.4	23.4	24.7
231	20211006BS02	1	UU试验	19.33	4.4	51	0	-2	19	432	0	20.1	16.75	285.5	38	0	0	1	1	1	20.94	15.2	317.5	32	9.92	219.25	142.75	0	146.2	127.2	0.15	0	-10.47	24.4	23.4	24.7
232	20211006BS02	1	UU试验	19.42	4.41	51	0	-2	19	432.9	0	20.1	16.85	284.8	38	0	0	1	1	1	21.06	15.2	316.8	32	9.9	218.9	142.4	0	145.9	126.9	0.15	0	-10.53	24.4	23.4	24.7
233	20211006BS02	1	UU试验	19.5	4.42	52	0	-2	19	434.6	0	20.1	16.92	285.9	38	0	0	1	1	1	21.15	15.2	318.9	33	9.66	220.95	142.95	0	147.3	128.3	0.15	0	-10.57	24.4	23.4	24.7
234	20211006BS02	1	UU试验	19.58	4.43	52	0	-2	19	435.4	0	20.1	17.03	286.4	38	0	0	1	1	1	21.29	15.27	319.4	33	9.68	221.2	143.2	0	147.5	128.5	0.15	0	-10.65	24.4	23.4	24.7
235	20211006BS02	1	UU试验	19.67	4.43	52	0	-2	19	435.4	0	20.1	17.1	285.1	38	0	0	1	1	1	21.38	15.27	318.1	33	9.64	220.55	142.55	0	147	128	0.15	0	-10.69	24.4	23.4	24.7
236	20211006BS02	1	UU试验	19.75	4.44	52	0	-2	19	437.1	0	20.1	17.21	286.2	38	0	0	1	1	1	21.51	15.27	319.2	33	9.67	221.1	143.1	0	147.4	128.4	0.15	0	-10.76	24.4	23.4	24.7
237	20211006BS02	1	UU试验	19.83	4.45	51	0	-2	19	438	0	18.2	17.27	286.8	38	0	0	1	1	1	21.59	15.34	318.8	32	9.96	219.9	143.4	0	146.6	127.6	0.15	0	-10.8	24.4	23.4	24.7
238	20211006BS02	1	UU试验	19.87	4.46	51	0	-2	19	438.8	0	20.1	17.31	286	38	0	0	1	1	1	21.64	15.34	318	32	9.94	219.5	143	0	146.3	127.3	0.15	0	-10.82	24.4	23.4	24.7
239	20211006BS02	1	UU试验	19.95	4.47	51	0	-2	19	439.7	0	20.1	17.41	286.6	38	0	0	1	1	1	21.76	15.34	318.6	32	9.96	219.8	143.3	0	146.5	127.5	0.15	0	-10.88	24.4	23.4	24.7
240	20211006BS02	1	UU试验	20.03	4.48	51	0	-2	19	440.6	0	20.1	17.48	287.2	38	0	0	1	1	1	21.85	15.34	319.2	32	9.98	220.1	143.6	0	146.7	127.7	0.15	0	-10.93	24.4	23.4	24.7
241	20211006BS02	1	UU试验	20.12	4.49	51	0	-2	19	441.4	0	20.1	17.59	287.7	38	0	0	1	1	1	21.99	15.41	319.7	32	9.99	220.35	143.85	0	146.9	127.9	0.15	0	-10.99	24.4	23.4	24.7
242	20211006BS02	1	UU试验	20.2	4.49	52	0	-1	19	442.3	0	20.1	17.66	287	38	0	0	1	1	1	22.08	15.41	320	33	9.7	221.5	143.5	0	147.7	128.7	0.15	0	-11.04	24.4	23.4	24.7
243	20211006BS02	1	UU试验	20.28	4.5	52	0	-2	19	444	0	20.1	17.76	288.1	38	0	0	1	1	1	22.2	15.41	321.1	33	9.73	222.05	144.05	0	148	129	0.15	0	-11.1	24.4	23.4	24.7
244	20211006BS02	1	UU试验	20.37	4.51	52	0	-2	19	444	0	20.1	17.83	288.1	38	0	0	1	1	1	22.29	15.48	321.1	33	9.73	222.05	144.05	0	148	129	0.15	0	-11.15	24.4	23.4	24.7
245	20211006BS02	1	UU试验	20.45	4.52	52	0	-2	19	444	0	20.1	17.93	286.8	38	0	0	1	1	1	22.41	15.48	319.8	33	9.69	221.4	143.4	0	147.6	128.6	0.15	0	-11.21	24.4	23.4	24.7
246	20211006BS02	1	UU试验	20.53	4.53	52	0	-2	19	444.8	0	20.1	18	287.3	38	0	0	1	1	1	22.5	15.48	320.3	33	9.71	221.65	143.65	0	147.8	128.8	0.15	0	-11.25	24.4	23.4	24.7
247	20211006BS02	1	UU试验	20.62	4.54	52	0	-2	19	444.8	0	20.1	18.11	287.3	38	0	0	1	1	1	22.64	15.54	320.3	33	9.71	221.65	143.65	0	147.8	128.8	0.15	0	-11.32	24.4	23.4	24.7
248	20211006BS02	1	UU试验	20.7	4.55	51	0	-2	19	444.8	0	20.1	18.18	286.2	38	0	0	1	1	1	22.73	15.54	318.2	32	9.94	219.6	143.1	0	146.4	127.4	0.15	0	-11.37	24.4	23.4	24.7
249	20211006BS02	1	UU试验	20.78	4.56	51	0	-2	19	447.4	0	20.1	18.28	287.9	38	0	0	1	1	1	22.85	15.54	319.9	32	10	220.45	143.95	0	147	128	0.15	0	-11.43	24.4	23.4	24.7
250	20211006BS02	1	UU试验	20.87	4.57	51	0	-2	19	447.4	0	20.1	18.36	287.9	38	0	0	1	1	1	22.95	15.54	319.9	32	10	220.45	143.95	0	147	128	0.15	0	-11.48	24.4	23.4	24.7
251	20211006BS02	1	UU试验	20.95	4.58	51	0	-2	19	448.3	0	20.1	18.46	288.5	38	0	0	1	1	1	23.08	15.61	320.5	32	10.02	220.75	144.25	0	147.2	128.2	0.15	0	-11.54	24.4	23.4	24.7
252	20211006BS02	1	UU试验	21.03	4.59	51	0	-2	19	449.1	0	20.1	18.53	287.7	38	0	0	1	1	1	23.16	15.61	319.7	32	9.99	220.35	143.85	0	146.9	127.9	0.15	0	-11.58	24.4	23.4	24.6
253	20211006BS02	1	UU试验	21.12	4.6	51	0	-2	19	450	0	20.1	18.64	288.3	38	0	0	1	1	1	23.3	15.61	320.3	32	10.01	220.65	144.15	0	147.1	128.1	0.15	0	-11.65	24.4	23.4	24.7
254	20211006BS02	1	UU试验	21.2	4.6	51	0	-2	19	450	0	20.1	18.71	288.3	38	0	0	1	1	1	23.39	15.69	320.3	32	10.01	220.65	144.15	0	147.1	128.1	0.15	0	-11.7	24.4	23.4	24.7
255	20211006BS02	1	UU试验	21.28	4.61	51	0	-2	19	450	0	20.1	18.81	286.8	38	0	0	1	1	1	23.51	15.69	318.8	32	9.96	219.9	143.4	0	146.6	127.6	0.15	0	-11.76	24.4	23.4	24.7
256	20211006BS02	1	UU试验	21.37	4.62	51	0	-2	19	450	0	20.1	18.89	286.8	38	0	0	1	1	1	23.61	15.69	318.8	32	9.96	219.9	143.4	0	146.6	127.6	0.15	0	-11.81	24.4	23.4	24.7
257	20211006BS02	1	UU试验	21.45	4.63	52	0	-2	19	450	0	20.1	19	286.8	38	0	0	1	1	1	23.75	15.76	319.8	33	9.69	221.4	143.4	0	147.6	128.6	0.15	0	-11.88	24.4	23.4	24.7
258	20211006BS02	1	UU试验	21.53	4.64	52	0	-2	19	449.1	0	20.1	19.07	285	38	0	0	1	1	1	23.84	15.76	318	33	9.64	220.5	142.5	0	147	128	0.15	0	-11.92	24.4	23.4	24.7
259	20211006BS02	1	UU试验	21.62	4.65	52	0	-2	19	449.1	0	20.1	19.18	285	38	0	0	1	1	1	23.98	15.76	318	33	9.64	220.5	142.5	0	147	128	0.15	0	-11.99	24.4	23.4	24.7
260	20211006BS02	1	UU试验	21.7	4.66	52	0	-2	19	450	0	20.1	19.25	285.5	38	0	0	1	1	1	24.06	15.83	318.5	33	9.65	220.75	142.75	0	147.2	128.2	0.15	0	-12.03	24.4	23.4	24.7
261	20211006BS02	1	UU试验	21.78	4.67	51	0	-2	19	450.8	0	20.1	19.35	284.8	38	0	0	1	1	1	24.19	15.83	316.8	32	9.9	218.9	142.4	0	145.9	126.9	0.15	0	-12.1	24.4	23.4	24.7
262	20211006BS02	1	UU试验	21.87	4.68	51	0	-2	19	450.8	0	20.1	19.43	284.8	38	0	0	1	1	1	24.29	15.83	316.8	32	9.9	218.9	142.4	0	145.9	126.9	0.15	0	-12.15	24.4	23.4	24.7
263	20211006BS02	1	UU试验	21.95	4.69	51	0	-2	19	450.8	0	20.1	19.53	284.8	38	0	0	1	1	1	24.41	15.9	316.8	32	9.9	218.9	142.4	0	145.9	126.9	0.15	0	-12.21	24.4	23.4	24.7
264	20211006BS02	1	UU试验	22.03	4.69	51	0	-2	19	451.7	0	20.1	19.6	284.1	38	0	0	1	1	1	24.5	15.9	316.1	32	9.88	218.55	142.05	0	145.7	126.7	0.15	0	-12.25	24.4	23.4	24.7
265	20211006BS02	1	UU试验	22.12	4.7	51	0	-2	19	452.5	0	20.1	19.71	284.6	38	0	0	1	1	1	24.64	15.9	316.6	32	9.89	218.8	142.3	0	145.9	126.9	0.15	0	-12.32	24.4	23.4	24.7
266	20211006BS02	1	UU试验	22.2	4.71	52	0	-1	19	453.4	0	20.1	19.78	285.2	38	0	0	1	1	1	24.73	15.97	318.2	33	9.64	220.6	142.6	0	147.1	128.1	0.15	0	-12.37	24.4	23.4	24.7
267	20211006BS02	1	UU试验	22.28	4.72	52	0	-2	19	453.4	0	20.1	19.88	283.9	38	0	0	1	1	1	24.85	15.97	316.9	33	9.6	219.95	141.95	0	146.6	127.6	0.15	0	-12.43	24.4	23.4	24.7
268	20211006BS02	1	UU试验	22.37	4.73	52	0	-2	19	453.4	0	20.1	19.95	283.9	38	0	0	1	1	1	24.94	15.97	316.9	33	9.6	219.95	141.95	0	146.6	127.6	0.15	0	-12.47	24.4	23.4	24.7
269	20211006BS02	1	UU试验	22.45	4.74	51	0	-2	19	454.2	0	20.1	20.05	284.4	38	0	0	1	1	1	25.06	16.04	316.4	32	9.89	218.7	142.2	0	145.8	126.8	0.15	0	-12.53	24.4	23.4	24.7
270	20211006BS02	1	UU试验	22.53	4.75	51	0	-2	19	455.1	0	20.1	20.13	283.7	38	0	0	1	1	1	25.16	16.04	315.7	32	9.87	218.35	141.85	0	145.6	126.6	0.15	0	-12.58	24.4	23.4	24.7
271	20211006BS02	1	UU试验	22.62	4.76	51	0	-2	19	454.2	0	20.1	20.23	283.2	38	0	0	1	1	1	25.29	16.04	315.2	32	9.85	218.1	141.6	0	145.4	126.4	0.15	0	-12.65	24.4	23.4	24.7
272	20211006BS02	1	UU试验	22.7	4.76	51	0	-2	19	453.4	0	20.1	20.3	282.7	38	0	0	1	1	1	25.38	16.11	314.7	32	9.83	217.85	141.35	0	145.2	126.2	0.15	0	-12.69	24.4	23.4	24.7
273	20211006BS02	1	UU试验	22.78	4.77	51	0	-2	19	455.1	0	20.1	20.41	282.5	38	0	0	1	1	1	25.51	16.11	314.5	32	9.83	217.75	141.25	0	145.2	126.2	0.15	0	-12.76	24.4	23.4	24.7
274	20211006BS02	1	UU试验	22.87	4.78	52	0	-2	19	455.1	0	20.1	20.47	282.5	38	0	0	1	1	1	25.59	16.11	315.5	33	9.56	219.25	141.25	0	146.2	127.2	0.16	0	-12.8	24.4	23.4	24.7
275	20211006BS02	1	UU试验	22.95	4.79	52	0	-2	19	455.9	0	20.1	20.58	283	38	0	0	1	1	1	25.73	16.18	316	33	9.58	219.5	141.5	0	146.3	127.3	0.16	0	-12.87	24.4	23.4	24.7
276	20211006BS02	1	UU试验	23.03	4.8	52	0	-2	19	456.8	0	20.1	20.65	282.3	38	0	0	1	1	1	25.81	16.18	315.3	33	9.55	219.15	141.15	0	146.1	127.1	0.16	0	-12.91	24.4	23.4	24.7
277	20211006BS02	1	UU试验	23.12	4.81	51	0	-2	19	456.8	0	20.1	20.75	282.3	38	0	0	1	1	1	25.94	16.18	314.3	32	9.82	217.65	141.15	0	145.1	126.1	0.15	0	-12.97	24.4	23.4	24.7
278	20211006BS02	1	UU试验	23.2	4.82	51	0	-2	19	456.8	0	20.1	20.82	282.3	38	0	0	1	1	1	26.03	16.25	314.3	32	9.82	217.65	141.15	0	145.1	126.1	0.15	0	-13.02	24.4	23.4	24.7
279	20211006BS02	1	UU试验	23.28	4.83	51	0	-2	19	456.8	0	20.1	20.92	281.1	38	0	0	1	1	1	26.15	16.25	313.1	32	9.78	217.05	140.55	0	144.7	125.7	0.15	0	-13.08	24.4	23.4	24.7
280	20211006BS02	1	UU试验	23.37	4.83	51	0	-2	19	457.7	0	20.1	20.99	281.7	38	0	0	1	1	1	26.24	16.25	313.7	32	9.8	217.35	140.85	0	144.9	125.9	0.15	0	-13.12	24.4	23.4	24.7
281	20211006BS02	1	UU试验	23.45	4.84	51	0	-2	19	457.7	0	20.1	21.09	281.7	38	0	0	1	1	1	26.36	16.32	313.7	32	9.8	217.35	140.85	0	144.9	125.9	0.15	0	-13.18	24.4	23.4	24.6
282	20211006BS02	1	UU试验	23.53	4.85	51	0	-2	19	459.4	0	20.1	21.16	281.5	38	0	0	1	1	1	26.45	16.32	313.5	32	9.8	217.25	140.75	0	144.8	125.8	0.15	0	-13.23	24.4	23.4	24.7
283	20211006BS02	1	UU试验	23.62	4.86	52	0	-2	19	460.2	0	20.1	21.27	282	38	0	0	1	1	1	26.59	16.32	315	33	9.55	219	141	0	146	127	0.16	0	-13.3	24.4	23.4	24.7
284	20211006BS02	1	UU试验	23.7	4.87	52	0	-2	19	461.1	0	20.1	21.33	282.5	38	0	0	1	1	1	26.66	16.39	315.5	33	9.56	219.25	141.25	0	146.2	127.2	0.16	0	-13.33	24.4	23.4	24.7
285	20211006BS02	1	UU试验	23.78	4.88	52	0	-1	19	463.6	0	20.1	21.44	282.9	38	0	0	1	1	1	26.8	16.39	315.9	33	9.57	219.45	141.45	0	146.3	127.3	0.16	0	-13.4	24.4	23.4	24.7
286	20211006BS02	1	UU试验	23.87	4.89	52	0	-2	19	466.2	0	20.1	21.5	284.4	38	0	0	1	1	1	26.88	16.39	317.4	33	9.62	220.2	142.2	0	146.8	127.8	0.15	0	-13.44	24.4	23.4	24.7
287	20211006BS02	1	UU试验	23.95	4.89	52	0	-1	19	465.4	0	20.1	21.61	284	38	0	0	1	1	1	27.01	16.47	317	33	9.61	220	142	0	146.7	127.7	0.15	0	-13.51	24.4	23.4	24.7
288	20211006BS02	1	UU试验	24.03	4.9	51	0	-2	19	467.1	0	20.1	21.67	283.6	38	0	0	1	1	1	27.09	16.47	315.6	32	9.86	218.3	141.8	0	145.5	126.5	0.15	0	-13.55	24.4	23.4	24.7
289	20211006BS02	1	UU试验	24.12	4.91	51	0	-2	19	468.8	0	20.1	21.77	284.6	38	0	0	1	1	1	27.21	16.47	316.6	32	9.89	218.8	142.3	0	145.9	126.9	0.15	0	-13.61	24.4	23.4	24.7
290	20211006BS02	1	UU试验	24.2	4.92	51	0	-2	19	469.6	0	20.1	21.85	285.1	38	0	0	1	1	1	27.31	16.54	317.1	32	9.91	219.05	142.55	0	146	127	0.15	0	-13.66	24.4	23.4	24.7
291	20211006BS02	1	UU试验	24.28	4.93	51	0	-2	19	468.8	0	20.1	21.95	283.4	38	0	0	1	1	1	27.44	16.54	315.4	32	9.86	218.2	141.7	0	145.5	126.5	0.15	0	-13.72	24.4	23.4	24.7
292	20211006BS02	1	UU试验	24.37	4.94	51	0	-2	19	471.3	0	20.1	22.02	284.9	38	0	0	1	1	1	27.53	16.54	316.9	32	9.9	218.95	142.45	0	146	127	0.15	0	-13.77	24.4	23.4	24.7
293	20211006BS02	1	UU试验	24.45	4.94	51	0	-2	19	473.9	0	20.1	22.12	286.5	38	0	0	1	1	1	27.65	16.61	318.5	32	9.95	219.75	143.25	0	146.5	127.5	0.15	0	-13.83	24.4	23.4	24.6
294	20211006BS02	1	UU试验	24.53	4.95	51	0	-2	19	474.8	0	20.1	22.19	285.9	38	0	0	1	1	1	27.74	16.61	317.9	32	9.93	219.45	142.95	0	146.3	127.3	0.15	0	-13.87	24.4	23.4	24.6
295	20211006BS02	1	UU试验	24.62	4.96	51	0	-2	19	476.5	0	20.1	22.31	286.9	38	0	0	1	1	1	27.89	16.61	318.9	32	9.97	219.95	143.45	0	146.6	127.6	0.15	0	-13.95	24.4	23.4	24.6
296	20211006BS02	1	UU试验	24.7	4.97	52	0	-2	19	476.5	0	20.1	22.38	286.9	38	0	0	1	1	1	27.98	16.68	319.9	33	9.69	221.45	143.45	0	147.6	128.6	0.15	0	-13.99	24.4	23.4	24.6
297	20211006BS02	1	UU试验	24.78	4.98	52	0	-2	19	477.3	0	20.1	22.48	286.2	38	0	0	1	1	1	28.1	16.68	319.2	33	9.67	221.1	143.1	0	147.4	128.4	0.15	0	-14.05	24.4	23.4	24.6
298	20211006BS02	1	UU试验	24.87	4.99	52	0	-1	19	478.2	0	20.1	22.55	286.7	38	0	0	1	1	1	28.19	16.68	319.7	33	9.69	221.35	143.35	0	147.6	128.6	0.15	0	-14.1	24.4	23.4	24.6
299	20211006BS02	1	UU试验	24.95	4.99	52	0	-1	19	477.3	0	20.1	22.66	286.2	38	0	0	1	1	1	28.33	16.76	319.2	33	9.67	221.1	143.1	0	147.4	128.4	0.15	0	-14.17	24.4	23.4	24.6
300	20211006BS02	1	UU试验	25.03	5	51	0	-2	19	477.3	0	20.1	22.72	284.8	38	0	0	1	1	1	28.4	16.76	316.8	32	9.9	218.9	142.4	0	145.9	126.9	0.15	0	-14.2	24.4	23.4	24.6
301	20211006BS02	1	UU试验	25.12	5.01	51	0	-2	19	477.3	0	20.1	22.83	284.8	38	0	0	1	1	1	28.54	16.83	316.8	32	9.9	218.9	142.4	0	145.9	126.9	0.15	0	-14.27	24.4	23.4	24.6
302	20211006BS02	1	UU试验	25.2	5.02	51	0	-2	19	478.2	0	20.1	22.89	284.1	38	0	0	1	1	1	28.61	16.83	316.1	32	9.88	218.55	142.05	0	145.7	126.7	0.15	0	-14.31	24.4	23.4	24.6
303	20211006BS02	1	UU试验	25.28	5.03	51	0	-2	19	478.2	0	20.1	23	284.1	38	0	0	1	1	1	28.75	16.83	316.1	32	9.88	218.55	142.05	0	145.7	126.7	0.15	0	-14.38	24.4	23.4	24.6
304	20211006BS02	1	UU试验	25.37	5.04	51	0	-2	19	478.2	0	20.1	23.07	284.1	38	0	0	1	1	1	28.84	16.9	316.1	32	9.88	218.55	142.05	0	145.7	126.7	0.15	0	-14.42	24.4	23.4	24.6
305	20211006BS02	1	UU试验	25.45	5.04	51	0	-2	19	478.2	0	20.1	23.18	283	38	0	0	1	1	1	28.98	16.9	315	32	9.84	218	141.5	0	145.3	126.3	0.15	0	-14.49	24.4	23.4	24.6
306	20211006BS02	1	UU试验	25.53	5.05	52	0	-1	19	479	0	20.1	23.25	283.4	38	0	0	1	1	1	29.06	16.9	316.4	33	9.59	219.7	141.7	0	146.5	127.5	0.16	0	-14.53	24.4	23.4	24.6
307	20211006BS02	1	UU试验	25.62	5.06	52	0	-2	19	478.2	0	20.1	23.35	283	38	0	0	1	1	1	29.19	16.97	316	33	9.58	219.5	141.5	0	146.3	127.3	0.16	0	-14.6	24.3	23.4	24.6
308	20211006BS02	1	UU试验	25.7	5.07	51	0	-1	19	479	0	20.1	23.42	282.3	38	0	0	1	1	1	29.28	16.97	314.3	32	9.82	217.65	141.15	0	145.1	126.1	0.15	0	-14.64	24.4	23.4	24.6
309	20211006BS02	1	UU试验	25.78	5.08	50	0	-2	19	478.2	0	20.1	23.53	281.8	38	0	0	1	1	1	29.41	16.97	312.8	31	10.09	215.9	140.9	0	143.9	124.9	0.15	0	-14.71	24.4	23.4	24.6
310	20211006BS02	1	UU试验	25.87	5.09	51	0	-2	19	478.2	0	20.1	23.6	281.8	38	0	0	1	1	1	29.5	17.05	313.8	32	9.81	217.4	140.9	0	144.9	125.9	0.15	0	-14.75	24.3	23.4	24.6
311	20211006BS02	1	UU试验	25.95	5.09	51	0	-1	19	478.2	0	20.1	23.71	280.5	38	0	0	1	1	1	29.64	17.05	312.5	32	9.77	216.75	140.25	0	144.5	125.5	0.15	0	-14.82	24.4	23.4	24.6
312	20211006BS02	1	UU试验	26.03	5.1	51	0	-2	19	479	0	20.1	23.78	280.9	38	0	0	1	1	1	29.73	17.05	312.9	32	9.78	216.95	140.45	0	144.6	125.6	0.15	0	-14.87	24.4	23.4	24.6
313	20211006BS02	1	UU试验	26.12	5.11	51	0	-2	19	479	0	20.1	23.89	280.9	38	0	0	1	1	1	29.86	17.12	312.9	32	9.78	216.95	140.45	0	144.6	125.6	0.15	0	-14.93	24.3	23.4	24.6
314	20211006BS02	1	UU试验	26.2	5.12	51	0	-2	19	479.9	0	20.1	23.95	280.3	38	0	0	1	1	1	29.94	17.12	312.3	32	9.76	216.65	140.15	0	144.4	125.4	0.15	0	-14.97	24.3	23.4	24.6
315	20211006BS02	1	UU试验	26.28	5.13	51	0	-2	19	479.9	0	20.1	24.06	280.3	38	0	0	1	1	1	30.08	17.19	312.3	32	9.76	216.65	140.15	0	144.4	125.4	0.15	0	-15.04	24.3	23.4	24.6
316	20211006BS02	1	UU试验	26.37	5.13	52	0	-1	19	479	0	20.1	24.13	278.7	38	0	0	1	1	1	30.16	17.19	311.7	33	9.45	217.35	139.35	0	144.9	125.9	0.16	0	-15.08	24.4	23.4	24.6
317	20211006BS02	1	UU试验	26.45	5.14	52	0	-1	19	479	0	20.1	24.24	278.7	38	0	0	1	1	1	30.3	17.19	311.7	33	9.45	217.35	139.35	0	144.9	125.9	0.16	0	-15.15	24.4	23.4	24.6
318	20211006BS02	1	UU试验	26.53	5.15	52	0	-2	19	479.9	0	20.1	24.31	279.2	38	0	0	1	1	1	30.39	17.27	312.2	33	9.46	217.6	139.6	0	145.1	126.1	0.16	0	-15.2	24.3	23.4	24.6
319	20211006BS02	1	UU试验	26.62	5.16	50	0	-2	19	479.9	0	20.1	24.42	277.9	38	0	0	1	1	1	30.53	17.27	308.9	31	9.96	213.95	138.95	0	142.6	123.6	0.15	0	-15.27	24.3	23.4	24.6
320	20211006BS02	1	UU试验	26.7	5.17	51	0	-1	19	479.9	0	20.1	24.49	277.9	38	0	0	1	1	1	30.61	17.27	309.9	32	9.68	215.45	138.95	0	143.6	124.6	0.16	0	-15.31	24.3	23.4	24.6
321	20211006BS02	1	UU试验	26.78	5.18	51	0	-2	19	479.9	0	20.1	24.6	277.9	38	0	0	1	1	1	30.75	17.34	309.9	32	9.68	215.45	138.95	0	143.6	124.6	0.16	0	-15.38	24.4	23.4	24.6
322	20211006BS02	1	UU试验	26.87	5.18	51	0	-2	19	480.8	0	20.1	24.67	277.3	38	0	0	1	1	1	30.84	17.34	309.3	32	9.67	215.15	138.65	0	143.4	124.4	0.16	0	-15.42	24.4	23.4	24.6
323	20211006BS02	1	UU试验	26.95	5.19	51	0	-2	19	479.9	0	20.1	24.77	276.8	38	0	0	1	1	1	30.96	17.41	308.8	32	9.65	214.9	138.4	0	143.3	124.3	0.16	0	-15.48	24.4	23.4	24.6
324	20211006BS02	1	UU试验	27.03	5.2	51	0	-2	19	479.9	0	20.1	24.84	275.6	38	0	0	1	1	1	31.05	17.41	307.6	32	9.61	214.3	137.8	0	142.9	123.9	0.16	0	-15.53	24.3	23.4	24.7
325	20211006BS02	1	UU试验	27.12	5.21	51	0	-1	19	479.9	0	20.1	24.95	275.6	38	0	0	1	1	1	31.19	17.41	307.6	32	9.61	214.3	137.8	0	142.9	123.9	0.16	0	-15.6	24.4	23.4	24.6
326	20211006BS02	1	UU试验	27.2	5.22	51	0	-2	19	479.9	0	20.1	25.02	275.6	38	0	0	1	1	1	31.28	17.49	307.6	32	9.61	214.3	137.8	0	142.9	123.9	0.16	0	-15.64	24.3	23.4	24.6
