# Supplementary material for: Effect of freeze‒thaw cycles on root–Soil composite mechanical properties and slope stability
Source: PLoS One. 2024 Apr 25;19(4):e0302409. doi: 10.1371/journal.pone.0302409 (PMC11045164; doi:10.1371/journal.pone.0302409)
Supplement: S1 File — (ZIP) [file pone.0302409.s001.zip › Original data/original data/三轴/50kpa/50kpa excel表格/(D8G3,50kpa)20211020BS03_uu_1.xlsx]

## Sheet: _20211020BS03_uu_1
ID	GCID	SpecimenID	TstMode	TimeMin	Squareroot	WeiYa	wytb	FanYa1	KongYa	CR	fytb	TiBian	ZhouXWeiYi	Q1dQ3	TargetWY	TargetFY1	TargetZYLC	TargetStrainSpd	TargetSYWD	TargetZTWD	E1	TuArea	Q11	Q31	Q11cQ31	HalfQ1pQ3	HalfQ1dQ3	Saturation	HalfQ11pQ31	Q1	K0	Ev	Er	sywd	ttwd	ztwd
1	20211020BS03	1	UU试验	0	0	50	0	0	0	0	0	18.2	0	0.5	38	0	0	1	1	1	0	12	0	0	0	0	0	0	0	0	0	0	0	31.5	28.5	31.6
2	20211020BS03	1	UU试验	0.07	0.26	49	0	-2	17	0	0	18.2	0.01	0	38	0	0	1	1	1	0.01	12	32	32	1	73.5	0	0	49	32	1	0	-0.01	31.5	28.5	31.5
3	20211020BS03	1	UU试验	0.12	0.34	49	0	-2	17	2.448	0	18.2	0.05	2.8	38	0	0	1	1	1	0.06	12	34.8	32	1.09	74.9	1.4	0	49.9	32.9	0.95	0	-0.03	31.5	28.5	31.5
4	20211020BS03	1	UU试验	0.22	0.47	50	0	-2	17	7.416	0	18.2	0.16	8.6	38	0	0	1	1	1	0.2	12	41.6	33	1.26	79.3	4.3	0	52.9	35.9	0.85	0	-0.1	31.5	28.5	31.5
5	20211020BS03	1	UU试验	0.28	0.53	50	0	-2	17	11.088	0	20.1	0.28	12.8	38	0	0	1	1	1	0.35	12.06	45.8	33	1.39	81.4	6.4	0	54.3	37.3	0.8	0	-0.17	31.5	28.5	31.5
6	20211020BS03	1	UU试验	0.37	0.61	50	0	-2	17	12.96	0	18.2	0.35	14.9	38	0	0	1	1	1	0.44	12.06	47.9	33	1.45	82.45	7.45	0	55	38	0.77	0	-0.22	31.5	28.5	31.5
7	20211020BS03	1	UU试验	0.5	0.71	50	0	-2	17	21.528	0	20.1	0.51	24.8	38	0	0	1	1	1	0.64	12.06	57.8	33	1.75	87.4	12.4	0	58.3	41.3	0.67	0	-0.32	31.5	28.5	31.5
8	20211020BS03	1	UU试验	0.58	0.76	50	0	-2	18	28.368	0	20.1	0.58	32.7	38	0	0	1	1	1	0.73	12.06	64.7	32	2.02	91.35	16.35	0	60.9	42.9	0.6	0	-0.37	31.5	28.5	31.5
9	20211020BS03	1	UU试验	0.67	0.82	51	0	-2	18	38.16	0	20.1	0.7	43.9	38	0	0	1	1	1	0.88	12.12	76.9	33	2.33	98.45	21.95	0	65.6	47.6	0.54	0	-0.44	31.5	28.5	31.5
10	20211020BS03	1	UU试验	0.75	0.87	50	0	-2	18	39.384	0	20.1	0.77	45.1	38	0	0	1	1	1	0.96	12.12	77.1	32	2.41	97.55	22.55	0	65	47	0.53	0	-0.48	31.5	28.5	31.5
11	20211020BS03	1	UU试验	0.83	0.91	50	0	-2	18	38.808	0	20.1	0.88	44.5	38	0	0	1	1	1	1.1	12.12	76.5	32	2.39	97.25	22.25	0	64.8	46.8	0.53	0	-0.55	31.5	28.5	31.5
12	20211020BS03	1	UU试验	0.92	0.96	50	0	-2	18	41.256	0	20.1	0.95	47.3	38	0	0	1	1	1	1.19	12.12	79.3	32	2.48	98.65	23.65	0	65.8	47.8	0.51	0	-0.6	31.5	28.5	31.4
13	20211020BS03	1	UU试验	1	1	51	0	-2	19	54.216	0	20.1	1.08	62.1	38	0	0	1	1	1	1.35	12.19	94.1	32	2.94	107.55	31.05	0	71.7	52.7	0.45	0	-0.68	31.4	28.5	31.4
14	20211020BS03	1	UU试验	1.08	1.04	50	0	-2	19	65.304	0	21.9	1.15	74.4	38	0	0	1	1	1	1.44	12.19	105.4	31	3.4	112.2	37.2	0	74.8	55.8	0.4	0	-0.72	31.4	28.5	31.4
15	20211020BS03	1	UU试验	1.17	1.08	50	0	-2	20	80.064	0	21.9	1.27	91.2	38	0	0	1	1	1	1.59	12.19	121.2	30	4.04	120.6	45.6	0	80.4	60.4	0.35	0	-0.8	31.4	28.5	31.4
16	20211020BS03	1	UU试验	1.25	1.12	50	0	-2	20	88.056	0	21.9	1.36	100.3	38	0	0	1	1	1	1.7	12.19	130.3	30	4.34	125.15	50.15	0	83.4	63.4	0.33	0	-0.85	31.4	28.6	31.4
17	20211020BS03	1	UU试验	1.33	1.15	50	0	-2	21	97.344	0	21.9	1.48	110.9	38	0	0	1	1	1	1.85	12.25	139.9	29	4.82	130.45	55.45	0	87	66	0.31	0	-0.93	31.4	28.6	31.4
18	20211020BS03	1	UU试验	1.42	1.19	50	0	-2	21	104.112	0	23.7	1.55	118	38	0	0	1	1	1	1.94	12.25	147	29	5.07	134	59	0	89.3	68.3	0.3	0	-0.97	31.4	28.6	31.4
19	20211020BS03	1	UU试验	1.5	1.22	51	0	-2	22	112.68	0	23.7	1.68	127.8	38	0	0	1	1	1	2.1	12.25	156.8	29	5.41	140.4	63.9	0	93.6	71.6	0.29	0	-1.05	31.4	28.6	31.4
20	20211020BS03	1	UU试验	1.58	1.26	51	0	-2	22	118.872	0	23.7	1.76	134.8	38	0	0	1	1	1	2.2	12.25	163.8	29	5.65	143.9	67.4	0	95.9	73.9	0.27	0	-1.1	31.4	28.6	31.4
21	20211020BS03	1	UU试验	1.67	1.29	50	0	-2	22	126.864	0	23.7	1.87	143.8	38	0	0	1	1	1	2.34	12.31	171.8	28	6.14	146.9	71.9	0	97.9	75.9	0.26	0	-1.17	31.4	28.6	31.4
22	20211020BS03	1	UU试验	1.75	1.32	50	0	-2	23	132.408	0	25.5	1.95	149.4	38	0	0	1	1	1	2.44	12.31	176.4	27	6.53	149.7	74.7	0	99.8	76.8	0.25	0	-1.22	31.4	28.6	31.4
23	20211020BS03	1	UU试验	1.83	1.35	50	0	-2	23	141.048	0	25.5	2.07	159.1	38	0	0	1	1	1	2.59	12.31	186.1	27	6.89	154.55	79.55	0	103	80	0.24	0	-1.3	31.4	28.6	31.4
24	20211020BS03	1	UU试验	1.92	1.38	51	0	-2	24	145.944	0	25.5	2.14	164.7	38	0	0	1	1	1	2.67	12.31	191.7	27	7.1	158.85	82.35	0	105.9	81.9	0.24	0	-1.34	31.4	28.6	31.3
25	20211020BS03	1	UU试验	2	1.41	50	0	-2	24	154.008	0	25.5	2.26	173.8	38	0	0	1	1	1	2.83	12.37	199.8	26	7.68	161.9	86.9	0	107.9	83.9	0.22	0	-1.42	31.4	28.6	31.3
26	20211020BS03	1	UU试验	2.08	1.44	51	0	-2	24	160.128	0	25.5	2.34	179.8	38	0	0	1	1	1	2.93	12.37	206.8	27	7.66	166.4	89.9	0	110.9	86.9	0.22	0	-1.47	31.4	28.6	31.3
27	20211020BS03	1	UU试验	2.17	1.47	51	0	-2	25	168.12	0	25.5	2.46	188.8	38	0	0	1	1	1	3.08	12.37	214.8	26	8.26	170.9	94.4	0	113.9	88.9	0.21	0	-1.54	31.3	28.6	31.3
28	20211020BS03	1	UU试验	2.25	1.5	51	0	-2	25	173.088	0	25.5	2.53	194.3	38	0	0	1	1	1	3.16	12.37	220.3	26	8.47	173.65	97.15	0	115.8	90.8	0.21	0	-1.58	31.3	28.6	31.3
29	20211020BS03	1	UU试验	2.33	1.53	51	0	-2	25	180.432	0	27.4	2.65	202.6	38	0	0	1	1	1	3.31	12.43	228.6	26	8.79	177.8	101.3	0	118.5	93.5	0.2	0	-1.66	31.3	28.6	31.3
30	20211020BS03	1	UU试验	2.42	1.55	51	0	-2	25	185.4	0	27.4	2.73	207.2	38	0	0	1	1	1	3.41	12.43	233.2	26	8.97	180.1	103.6	0	120.1	95.1	0.2	0	-1.71	31.3	28.6	31.3
31	20211020BS03	1	UU试验	2.5	1.58	51	0	-2	25	193.392	0	27.4	2.85	216.1	38	0	0	1	1	1	3.56	12.43	242.1	26	9.31	184.55	108.05	0	123	98	0.19	0	-1.78	31.3	28.6	31.3
32	20211020BS03	1	UU试验	2.58	1.61	51	0	-2	26	197.712	0	27.4	2.93	220.9	38	0	0	1	1	1	3.66	12.43	245.9	25	9.84	186.95	110.45	0	124.6	98.6	0.19	0	-1.83	31.3	28.6	31.3
33	20211020BS03	1	UU试验	2.67	1.63	50	0	-2	26	204.48	0	27.4	3.05	228.5	38	0	0	1	1	1	3.81	12.5	252.5	24	10.52	189.25	114.25	0	126.2	100.2	0.18	0	-1.91	31.3	28.6	31.3
34	20211020BS03	1	UU试验	2.75	1.66	50	0	-2	26	208.8	0	27.4	3.12	232	38	0	0	1	1	1	3.9	12.5	256	24	10.67	191	116	0	127.3	101.3	0.18	0	-1.95	31.3	28.6	31.3
35	20211020BS03	1	UU试验	2.83	1.68	50	0	-2	26	215.568	0	27.4	3.23	239.5	38	0	0	1	1	1	4.04	12.5	263.5	24	10.98	194.75	119.75	0	129.8	103.8	0.17	0	-2.02	31.3	28.6	31.3
36	20211020BS03	1	UU试验	2.92	1.71	50	0	-2	26	219.888	0	27.4	3.3	244.3	38	0	0	1	1	1	4.13	12.5	268.3	24	11.18	197.15	122.15	0	131.4	105.4	0.17	0	-2.07	31.3	28.6	31.3
37	20211020BS03	1	UU试验	3	1.73	51	0	-2	27	226.008	0	27.4	3.41	251.1	38	0	0	1	1	1	4.26	12.56	275.1	24	11.46	202.05	125.55	0	134.7	107.7	0.17	0	-2.13	31.3	28.6	31.3
38	20211020BS03	1	UU试验	3.08	1.76	51	0	-2	27	230.328	0	27.4	3.49	254.7	38	0	0	1	1	1	4.36	12.56	278.7	24	11.61	203.85	127.35	0	135.9	108.9	0.17	0	-2.18	31.3	28.6	31.3
39	20211020BS03	1	UU试验	3.17	1.78	51	0	-2	27	236.52	0	27.4	3.6	261.5	38	0	0	1	1	1	4.5	12.56	285.5	24	11.9	207.25	130.75	0	138.2	111.2	0.16	0	-2.25	31.3	28.6	31.2
40	20211020BS03	1	UU试验	3.25	1.8	51	0	-2	27	240.84	0	29.2	3.67	266.3	38	0	0	1	1	1	4.59	12.56	290.3	24	12.1	209.65	133.15	0	139.8	112.8	0.16	0	-2.3	31.3	28.7	31.3
41	20211020BS03	1	UU试验	3.33	1.83	51	0	-2	27	246.384	0	29.2	3.78	272.5	38	0	0	1	1	1	4.72	12.62	296.5	24	12.35	212.75	136.25	0	141.8	114.8	0.16	0	-2.36	31.3	28.7	31.2
42	20211020BS03	1	UU试验	3.42	1.85	51	0	-2	27	250.704	0	29.2	3.85	275.9	38	0	0	1	1	1	4.81	12.62	299.9	24	12.5	214.45	137.95	0	143	116	0.16	0	-2.4	31.3	28.7	31.2
43	20211020BS03	1	UU试验	3.5	1.87	51	0	-2	27	256.248	0	29.2	3.96	282	38	0	0	1	1	1	4.95	12.62	306	24	12.75	217.5	141	0	145	118	0.15	0	-2.48	31.3	28.7	31.2
44	20211020BS03	1	UU试验	3.58	1.89	50	0	-2	27	259.92	0	29.2	4.03	286.1	38	0	0	1	1	1	5.04	12.62	309.1	23	13.44	218.05	143.05	0	145.4	118.4	0.15	0	-2.52	31.2	28.7	31.2
45	20211020BS03	1	UU试验	3.67	1.91	51	0	-2	28	266.112	0	29.2	4.14	292.9	38	0	0	1	1	1	5.18	12.69	315.9	23	13.73	222.95	146.45	0	148.6	120.6	0.15	0	-2.59	31.2	28.7	31.2
46	20211020BS03	1	UU试验	3.75	1.94	51	0	-2	27	269.784	0	29.2	4.2	295.3	38	0	0	1	1	1	5.25	12.69	319.3	24	13.3	224.15	147.65	0	149.4	122.4	0.15	0	-2.63	31.2	28.7	31.2
47	20211020BS03	1	UU试验	3.83	1.96	51	0	-2	27	274.68	0	29.2	4.31	300.6	38	0	0	1	1	1	5.39	12.69	324.6	24	13.53	226.8	150.3	0	151.2	124.2	0.15	0	-2.7	31.2	28.7	31.2
48	20211020BS03	1	UU试验	3.92	1.98	51	0	-2	28	278.424	0	29.2	4.38	304.7	38	0	0	1	1	1	5.47	12.69	327.7	23	14.25	228.85	152.35	0	152.6	124.6	0.14	0	-2.74	31.2	28.7	31.2
49	20211020BS03	1	UU试验	4	2	51	0	-2	28	282.096	0	29.2	4.49	308.7	38	0	0	1	1	1	5.61	12.69	331.7	23	14.42	230.85	154.35	0	153.9	125.9	0.14	0	-2.81	31.2	28.7	31.2
50	20211020BS03	1	UU试验	4.08	2.02	51	0	-2	28	285.768	0	29.2	4.56	312.8	38	0	0	1	1	1	5.7	12.75	335.8	23	14.6	232.9	156.4	0	155.3	127.3	0.14	0	-2.85	31.2	28.7	31.2
51	20211020BS03	1	UU试验	4.17	2.04	51	0	-2	28	290.736	0	29.2	4.66	316.7	38	0	0	1	1	1	5.83	12.75	339.7	23	14.77	234.85	158.35	0	156.6	128.6	0.14	0	-2.92	31.2	28.7	31.2
52	20211020BS03	1	UU试验	4.25	2.06	51	0	-2	28	293.76	0	29.2	4.74	320	38	0	0	1	1	1	5.93	12.75	343	23	14.91	236.5	160	0	157.7	129.7	0.14	0	-2.97	31.2	28.7	31.2
53	20211020BS03	1	UU试验	4.33	2.08	51	0	-2	28	298.08	0	29.2	4.85	324.7	38	0	0	1	1	1	6.06	12.75	347.7	23	15.12	238.85	162.35	0	159.2	131.2	0.14	0	-3.03	31.2	28.7	31.2
54	20211020BS03	1	UU试验	4.42	2.1	51	0	-2	28	301.176	0	29.2	4.93	328.1	38	0	0	1	1	1	6.16	12.81	351.1	23	15.27	240.55	164.05	0	160.4	132.4	0.13	0	-3.08	31.2	28.7	31.2
55	20211020BS03	1	UU试验	4.5	2.12	51	0	-2	28	306.144	0	29.2	5.04	331.9	38	0	0	1	1	1	6.3	12.81	354.9	23	15.43	242.45	165.95	0	161.6	133.6	0.13	0	-3.15	31.2	28.7	31.2
56	20211020BS03	1	UU试验	4.58	2.14	51	0	-2	28	309.168	0	29.2	5.12	335.2	38	0	0	1	1	1	6.4	12.81	358.2	23	15.57	244.1	167.6	0	162.7	134.7	0.13	0	-3.2	31.2	28.7	31.2
57	20211020BS03	1	UU试验	4.67	2.16	51	0	-2	28	312.912	0	29.2	5.23	339.3	38	0	0	1	1	1	6.54	12.81	362.3	23	15.75	246.15	169.65	0	164.1	136.1	0.13	0	-3.27	31.2	28.7	31.1
58	20211020BS03	1	UU试验	4.75	2.18	51	0	-2	28	315.36	0	29.2	5.31	341.9	38	0	0	1	1	1	6.64	12.88	364.9	23	15.87	247.45	170.95	0	165	137	0.13	0	-3.32	31.2	28.7	31.1
59	20211020BS03	1	UU试验	4.83	2.2	51	0	-2	28	319.032	0	29.2	5.42	344	38	0	0	1	1	1	6.78	12.88	367	23	15.96	248.5	172	0	165.7	137.7	0.13	0	-3.39	31.2	28.7	31.1
60	20211020BS03	1	UU试验	4.92	2.22	51	0	-2	28	321.48	0	29.2	5.49	346.7	38	0	0	1	1	1	6.86	12.88	369.7	23	16.07	249.85	173.35	0	166.6	138.6	0.13	0	-3.43	31.2	28.7	31.1
61	20211020BS03	1	UU试验	5	2.24	51	0	-2	28	324.576	0	29.2	5.61	350	38	0	0	1	1	1	7.01	12.88	373	23	16.22	251.5	175	0	167.7	139.7	0.13	0	-3.51	31.2	28.7	31.1
62	20211020BS03	1	UU试验	5.08	2.25	51	0	-2	28	327.672	0	29.2	5.68	353.3	38	0	0	1	1	1	7.1	12.94	376.3	23	16.36	253.15	176.65	0	168.8	140.8	0.13	0	-3.55	31.2	28.7	31.1
63	20211020BS03	1	UU试验	5.17	2.27	51	0	-2	28	331.344	0	29.2	5.79	355.6	38	0	0	1	1	1	7.24	12.94	378.6	23	16.46	254.3	177.8	0	169.5	141.5	0.13	0	-3.62	31.2	28.7	31.1
64	20211020BS03	1	UU试验	5.25	2.29	51	0	-2	28	333.216	0	29.2	5.86	357.7	38	0	0	1	1	1	7.33	12.94	380.7	23	16.55	255.35	178.85	0	170.2	142.2	0.12	0	-3.67	31.2	28.7	31.1
65	20211020BS03	1	UU试验	5.33	2.31	51	0	-2	28	336.888	0	29.2	5.97	361.6	38	0	0	1	1	1	7.46	12.94	384.6	23	16.72	257.3	180.8	0	171.5	143.5	0.12	0	-3.73	31.1	28.7	31.1
66	20211020BS03	1	UU试验	5.42	2.33	51	0	-2	28	339.336	0	29.2	6.04	364.2	38	0	0	1	1	1	7.55	13	387.2	23	16.83	258.6	182.1	0	172.4	144.4	0.12	0	-3.78	31.1	28.7	31.1
67	20211020BS03	1	UU试验	5.5	2.35	51	0	-2	28	343.656	0	29.2	6.15	367.2	38	0	0	1	1	1	7.69	13	390.2	23	16.97	260.1	183.6	0	173.4	145.4	0.12	0	-3.85	31.1	28.7	31.1
68	20211020BS03	1	UU试验	5.58	2.36	51	0	-2	28	345.528	0	29.2	6.23	369.2	38	0	0	1	1	1	7.79	13	392.2	23	17.05	261.1	184.6	0	174.1	146.1	0.12	0	-3.9	31.1	28.7	31.1
69	20211020BS03	1	UU试验	5.67	2.38	51	0	-2	28	348.624	0	29.2	6.34	372.5	38	0	0	1	1	1	7.93	13	395.5	23	17.2	262.75	186.25	0	175.2	147.2	0.12	0	-3.97	31.1	28.7	31.1
70	20211020BS03	1	UU试验	5.75	2.4	52	0	-2	28	350.424	0	29.2	6.42	374.4	38	0	0	1	1	1	8.03	13.07	398.4	24	16.6	265.2	187.2	0	176.8	148.8	0.12	0	-4.02	31.1	28.7	31.1
71	20211020BS03	1	UU试验	5.83	2.42	52	0	-2	28	352.296	0	29.2	6.53	374.4	38	0	0	1	1	1	8.16	13.07	398.4	24	16.6	265.2	187.2	0	176.8	148.8	0.12	0	-4.08	31.1	28.7	31.1
72	20211020BS03	1	UU试验	5.92	2.43	52	0	-2	28	352.944	0	29.2	6.61	375.1	38	0	0	1	1	1	8.26	13.07	399.1	24	16.63	265.55	187.55	0	177	149	0.12	0	-4.13	31.1	28.7	31.1
73	20211020BS03	1	UU试验	6	2.45	51	0	-2	28	355.392	0	29.2	6.72	377.7	38	0	0	1	1	1	8.4	13.13	400.7	23	17.42	265.35	188.85	0	176.9	148.9	0.12	0	-4.2	31.1	28.7	31.1
74	20211020BS03	1	UU试验	6.08	2.47	51	0	-2	28	357.264	0	29.2	6.79	377.9	38	0	0	1	1	1	8.49	13.13	400.9	23	17.43	265.45	188.95	0	177	149	0.12	0	-4.25	31.1	28.7	31.1
75	20211020BS03	1	UU试验	6.17	2.48	51	0	-2	28	360.288	0	29.2	6.9	381.1	38	0	0	1	1	1	8.63	13.13	404.1	23	17.57	267.05	190.55	0	178	150	0.12	0	-4.32	31.1	28.7	31.1
76	20211020BS03	1	UU试验	6.25	2.5	51	0	-2	28	361.512	0	29.2	6.97	382.4	38	0	0	1	1	1	8.71	13.13	405.4	23	17.63	267.7	191.2	0	178.5	150.5	0.12	0	-4.36	31.1	28.7	31.1
77	20211020BS03	1	UU试验	6.33	2.52	51	0	-2	28	364.032	0	29.2	7.09	385.1	38	0	0	1	1	1	8.86	13.2	408.1	23	17.74	269.05	192.55	0	179.4	151.4	0.12	0	-4.43	31.1	28.7	31
78	20211020BS03	1	UU试验	6.42	2.53	52	0	-2	28	365.256	0	29.2	7.16	384.3	38	0	0	1	1	1	8.95	13.2	408.3	24	17.01	270.15	192.15	0	180.1	152.1	0.12	0	-4.47	31.1	28.7	31
79	20211020BS03	1	UU试验	6.5	2.55	52	0	-2	28	366.48	0	29.2	7.27	385.6	38	0	0	1	1	1	9.09	13.2	409.6	24	17.07	270.8	192.8	0	180.5	152.5	0.12	0	-4.55	31.1	28.7	31
80	20211020BS03	1	UU试验	6.58	2.57	52	0	-2	28	368.352	0	29.2	7.34	387.6	38	0	0	1	1	1	9.18	13.2	411.6	24	17.15	271.8	193.8	0	181.2	153.2	0.12	0	-4.59	31.1	28.7	31
81	20211020BS03	1	UU试验	6.67	2.58	51	0	-2	28	372.024	0	29.2	7.45	391.4	38	0	0	1	1	1	9.31	13.26	414.4	23	18.02	272.2	195.7	0	181.5	153.5	0.12	0	-4.66	31.1	28.7	31
82	20211020BS03	1	UU试验	6.75	2.6	51	0	-2	28	373.248	0	29.2	7.52	391	38	0	0	1	1	1	9.4	13.26	414	23	18	272	195.5	0	181.3	153.3	0.12	0	-4.7	31.1	28.7	31
83	20211020BS03	1	UU试验	6.83	2.61	51	0	-2	28	375.12	0	29.2	7.64	392.9	38	0	0	1	1	1	9.55	13.26	415.9	23	18.08	272.95	196.45	0	182	154	0.11	0	-4.78	31.1	28.7	31
84	20211020BS03	1	UU试验	6.92	2.63	51	0	-2	28	376.92	0	29.2	7.71	394.8	38	0	0	1	1	1	9.64	13.26	417.8	23	18.17	273.9	197.4	0	182.6	154.6	0.11	0	-4.82	31	28.7	31
85	20211020BS03	1	UU试验	7	2.65	51	0	-2	28	378.792	0	29.2	7.82	396.8	38	0	0	1	1	1	9.78	13.32	419.8	23	18.25	274.9	198.4	0	183.3	155.3	0.11	0	-4.89	31	28.7	31
86	20211020BS03	1	UU试验	7.08	2.66	52	0	-2	28	380.016	0	29.2	7.89	396.2	38	0	0	1	1	1	9.86	13.32	420.2	24	17.51	276.1	198.1	0	184.1	156.1	0.12	0	-4.93	31	28.7	31
87	20211020BS03	1	UU试验	7.17	2.68	52	0	-2	28	383.112	0	29.2	8	399.5	38	0	0	1	1	1	10	13.32	423.5	24	17.65	277.75	199.75	0	185.2	157.2	0.12	0	-5	31	28.7	31
88	20211020BS03	1	UU试验	7.25	2.69	52	0	-2	28	383.688	0	29.2	8.07	400.1	38	0	0	1	1	1	10.09	13.32	424.1	24	17.67	278.05	200.05	0	185.4	157.4	0.12	0	-5.05	31	28.7	31
89	20211020BS03	1	UU试验	7.33	2.71	52	0	-2	28	385.56	0	29.2	8.18	402	38	0	0	1	1	1	10.23	13.39	426	24	17.75	279	201	0	186	158	0.11	0	-5.12	31	28.7	31
90	20211020BS03	1	UU试验	7.42	2.72	52	0	-2	28	386.784	0	29.2	8.26	401.2	38	0	0	1	1	1	10.32	13.39	425.2	24	17.72	278.6	200.6	0	185.7	157.7	0.11	0	-5.16	31	28.7	31
91	20211020BS03	1	UU试验	7.5	2.74	52	0	-2	28	388.008	0	29.2	8.36	402.5	38	0	0	1	1	1	10.45	13.39	426.5	24	17.77	279.25	201.25	0	186.2	158.2	0.11	0	-5.22	31	28.7	31
92	20211020BS03	1	UU试验	7.58	2.75	51	0	-2	28	389.232	0	29.2	8.43	403.7	38	0	0	1	1	1	10.54	13.39	426.7	23	18.55	278.35	201.85	0	185.6	157.6	0.11	0	-5.27	31	28.7	31
93	20211020BS03	1	UU试验	7.67	2.77	51	0	-2	27	391.752	0	27.4	8.54	406.3	38	0	0	1	1	1	10.68	13.45	430.3	24	17.93	279.65	203.15	0	186.4	159.4	0.11	0	-5.34	31	28.7	31
94	20211020BS03	1	UU试验	7.75	2.78	52	0	-2	28	392.976	0	29.2	8.61	405.8	38	0	0	1	1	1	10.76	13.45	429.8	24	17.91	280.9	202.9	0	187.3	159.3	0.11	0	-5.38	31	28.7	31
95	20211020BS03	1	UU试验	7.83	2.8	52	0	-2	28	394.776	0	27.4	8.71	407.7	38	0	0	1	1	1	10.89	13.45	431.7	24	17.99	281.85	203.85	0	187.9	159.9	0.11	0	-5.45	31	28.7	31
96	20211020BS03	1	UU试验	7.92	2.81	51	0	-2	27	395.424	0	27.4	8.79	408.3	38	0	0	1	1	1	10.99	13.45	432.3	24	18.01	280.65	204.15	0	187.1	160.1	0.11	0	-5.5	31	28.7	31
97	20211020BS03	1	UU试验	8	2.83	52	0	-2	28	397.872	0	27.4	8.89	410.9	38	0	0	1	1	1	11.11	13.52	434.9	24	18.12	283.45	205.45	0	189	161	0.11	0	-5.56	31	28.7	31
98	20211020BS03	1	UU试验	8.08	2.84	52	0	-2	27	398.52	0	27.4	8.96	409.4	38	0	0	1	1	1	11.2	13.52	434.4	25	17.38	282.7	204.7	0	188.5	161.5	0.11	0	-5.6	31	28.7	31
99	20211020BS03	1	UU试验	8.17	2.86	52	0	-2	27	399.744	0	27.4	9.06	410.7	38	0	0	1	1	1	11.32	13.52	435.7	25	17.43	283.35	205.35	0	188.9	161.9	0.11	0	-5.66	31	28.7	31
100	20211020BS03	1	UU试验	8.25	2.87	52	0	-2	27	400.968	0	29.2	9.12	411.9	38	0	0	1	1	1	11.4	13.52	436.9	25	17.48	283.95	205.95	0	189.3	162.3	0.11	0	-5.7	31	28.7	31
101	20211020BS03	1	UU试验	8.33	2.89	52	0	-2	27	402.192	0	27.4	9.22	413.2	38	0	0	1	1	1	11.53	13.58	438.2	25	17.53	284.6	206.6	0	189.7	162.7	0.11	0	-5.77	31	28.7	31
102	20211020BS03	1	UU试验	8.42	2.9	51	0	-2	27	403.416	0	27.4	9.29	412.6	38	0	0	1	1	1	11.61	13.58	436.6	24	18.19	282.8	206.3	0	188.5	161.5	0.11	0	-5.81	31	28.7	31
103	20211020BS03	1	UU试验	8.5	2.92	52	0	-2	27	405.288	0	27.4	9.39	414.5	38	0	0	1	1	1	11.74	13.58	439.5	25	17.58	285.25	207.25	0	190.2	163.2	0.11	0	-5.87	30.9	28.7	31
104	20211020BS03	1	UU试验	8.58	2.93	51	0	-2	27	407.088	0	27.4	9.46	416.3	38	0	0	1	1	1	11.83	13.58	440.3	24	18.35	284.65	208.15	0	189.8	162.8	0.11	0	-5.92	30.9	28.7	30.9
105	20211020BS03	1	UU试验	8.67	2.94	52	0	-2	27	408.384	0	27.4	9.56	417.7	38	0	0	1	1	1	11.95	13.65	442.7	25	17.71	286.85	208.85	0	191.2	164.2	0.11	0	-5.98	30.9	28.7	30.9
106	20211020BS03	1	UU试验	8.75	2.96	52	0	-2	27	409.608	0	27.4	9.63	416.8	38	0	0	1	1	1	12.04	13.65	441.8	25	17.67	286.4	208.4	0	190.9	163.9	0.11	0	-6.02	30.9	28.7	30.9
107	20211020BS03	1	UU试验	8.83	2.97	52	0	-2	27	410.832	0	27.4	9.73	418	38	0	0	1	1	1	12.16	13.65	443	25	17.72	287	209	0	191.3	164.3	0.11	0	-6.08	30.9	28.7	30.9
108	20211020BS03	1	UU试验	8.92	2.99	52	0	-2	27	411.408	0	27.4	9.8	418.6	38	0	0	1	1	1	12.25	13.65	443.6	25	17.74	287.3	209.3	0	191.5	164.5	0.11	0	-6.13	30.9	28.7	30.9
109	20211020BS03	1	UU试验	9	3	52	0	-2	27	412.632	0	27.4	9.9	419.9	38	0	0	1	1	1	12.38	13.72	444.9	25	17.8	287.95	209.95	0	192	165	0.11	0	-6.19	30.9	28.7	30.9
110	20211020BS03	1	UU试验	9.08	3.01	52	0	-2	27	413.28	0	27.4	9.97	418.4	38	0	0	1	1	1	12.46	13.72	443.4	25	17.74	287.2	209.2	0	191.5	164.5	0.11	0	-6.23	30.9	28.7	30.9
111	20211020BS03	1	UU试验	9.17	3.03	51	0	-2	27	413.28	0	27.4	10.08	418.4	38	0	0	1	1	1	12.6	13.72	442.4	24	18.43	285.7	209.2	0	190.5	163.5	0.11	0	-6.3	30.9	28.7	30.9
112	20211020BS03	1	UU试验	9.25	3.04	52	0	-2	27	414.504	0	27.4	10.15	419.6	38	0	0	1	1	1	12.69	13.72	444.6	25	17.78	287.8	209.8	0	191.9	164.9	0.11	0	-6.35	30.9	28.7	30.9
113	20211020BS03	1	UU试验	9.33	3.06	52	0	-2	27	415.728	0	27.4	10.26	420.8	38	0	0	1	1	1	12.83	13.78	445.8	25	17.83	288.4	210.4	0	192.3	165.3	0.11	0	-6.42	30.9	28.7	30.9
114	20211020BS03	1	UU试验	9.42	3.07	52	0	-2	27	417.6	0	27.4	10.33	420.9	38	0	0	1	1	1	12.91	13.78	445.9	25	17.84	288.45	210.45	0	192.3	165.3	0.11	0	-6.46	30.9	28.7	30.9
115	20211020BS03	1	UU试验	9.5	3.08	52	0	-2	26	418.824	0	27.4	10.44	422.1	38	0	0	1	1	1	13.05	13.78	448.1	26	17.23	289.05	211.05	0	192.7	166.7	0.11	0	-6.53	30.9	28.7	30.9
116	20211020BS03	1	UU试验	9.58	3.1	52	0	-2	27	419.472	0	27.4	10.51	422.8	38	0	0	1	1	1	13.14	13.85	447.8	25	17.91	289.4	211.4	0	192.9	165.9	0.11	0	-6.57	30.9	28.7	30.9
117	20211020BS03	1	UU试验	9.67	3.11	52	0	-2	26	420.696	0	27.4	10.61	421.9	38	0	0	1	1	1	13.26	13.85	447.9	26	17.23	288.95	210.95	0	192.6	166.6	0.11	0	-6.63	30.9	28.7	30.9
118	20211020BS03	1	UU试验	9.75	3.12	52	0	-2	27	421.272	0	27.4	10.69	422.5	38	0	0	1	1	1	13.36	13.85	447.5	25	17.9	289.25	211.25	0	192.8	165.8	0.11	0	-6.68	30.9	28.7	30.9
119	20211020BS03	1	UU试验	9.83	3.14	52	0	-2	27	423.144	0	27.4	10.79	424.3	38	0	0	1	1	1	13.49	13.85	449.3	25	17.97	290.15	212.15	0	193.4	166.4	0.11	0	-6.75	30.9	28.7	30.9
120	20211020BS03	1	UU试验	9.92	3.15	51	0	-2	26	422.496	0	27.4	10.86	423.7	38	0	0	1	1	1	13.58	13.91	448.7	25	17.95	288.35	211.85	0	192.2	166.2	0.11	0	-6.79	30.9	28.7	30.9
121	20211020BS03	1	UU试验	10	3.16	52	0	-2	26	424.368	0	27.4	10.97	423.7	38	0	0	1	1	1	13.71	13.91	449.7	26	17.3	289.85	211.85	0	193.2	167.2	0.11	0	-6.86	30.9	28.7	30.9
122	20211020BS03	1	UU试验	10.08	3.18	52	0	-2	26	425.016	0	27.4	11.04	424.4	38	0	0	1	1	1	13.8	13.91	450.4	26	17.32	290.2	212.2	0	193.5	167.5	0.11	0	-6.9	30.9	28.7	30.9
123	20211020BS03	1	UU试验	10.17	3.19	52	0	-2	26	426.24	0	27.4	11.15	425.6	38	0	0	1	1	1	13.94	13.91	451.6	26	17.37	290.8	212.8	0	193.9	167.9	0.11	0	-6.97	30.9	28.7	30.9
124	20211020BS03	1	UU试验	10.25	3.2	52	0	-2	26	426.816	0	27.4	11.22	426.2	38	0	0	1	1	1	14.03	13.98	452.2	26	17.39	291.1	213.1	0	194.1	168.1	0.11	0	-7.02	30.9	28.7	30.9
125	20211020BS03	1	UU试验	10.33	3.21	52	0	-2	26	428.688	0	27.4	11.33	425.9	38	0	0	1	1	1	14.16	13.98	451.9	26	17.38	290.95	212.95	0	194	168	0.11	0	-7.08	30.9	28.7	30.9
126	20211020BS03	1	UU试验	10.42	3.23	52	0	-2	26	429.264	0	25.5	11.4	426.5	38	0	0	1	1	1	14.25	13.98	452.5	26	17.4	291.25	213.25	0	194.2	168.2	0.11	0	-7.13	30.8	28.7	30.8
127	20211020BS03	1	UU试验	10.5	3.24	52	0	-2	26	429.912	0	25.5	11.51	427.1	38	0	0	1	1	1	14.39	14.05	453.1	26	17.43	291.55	213.55	0	194.4	168.4	0.11	0	-7.2	30.8	28.7	30.8
128	20211020BS03	1	UU试验	10.58	3.25	52	0	-2	26	431.136	0	25.5	11.58	426.2	38	0	0	1	1	1	14.48	14.05	452.2	26	17.39	291.1	213.1	0	194.1	168.1	0.11	0	-7.24	30.8	28.7	30.8
129	20211020BS03	1	UU试验	10.67	3.27	52	0	-2	26	430.56	0	25.5	11.69	425.6	38	0	0	1	1	1	14.61	14.05	451.6	26	17.37	290.8	212.8	0	193.9	167.9	0.11	0	-7.31	30.8	28.7	30.8
130	20211020BS03	1	UU试验	10.75	3.28	52	0	-2	26	431.136	0	25.5	11.76	426.2	38	0	0	1	1	1	14.7	14.05	452.2	26	17.39	291.1	213.1	0	194.1	168.1	0.11	0	-7.35	30.8	28.7	30.8
131	20211020BS03	1	UU试验	10.83	3.29	52	0	-2	26	432.36	0	25.5	11.87	427.4	38	0	0	1	1	1	14.84	14.11	453.4	26	17.44	291.7	213.7	0	194.5	168.5	0.11	0	-7.42	30.8	28.7	30.8
132	20211020BS03	1	UU试验	10.92	3.3	52	0	-2	26	433.008	0	25.5	11.94	426.2	38	0	0	1	1	1	14.93	14.11	452.2	26	17.39	291.1	213.1	0	194.1	168.1	0.11	0	-7.47	30.8	28.7	30.8
133	20211020BS03	1	UU试验	11	3.32	52	0	-2	26	434.232	0	25.5	12.05	427.4	38	0	0	1	1	1	15.06	14.11	453.4	26	17.44	291.7	213.7	0	194.5	168.5	0.11	0	-7.53	30.8	28.7	30.8
134	20211020BS03	1	UU试验	11.08	3.33	52	0	-2	25	435.456	0	25.5	12.12	428.6	38	0	0	1	1	1	15.15	14.11	455.6	27	16.87	292.3	214.3	0	194.9	169.9	0.11	0	-7.58	30.8	28.7	30.8
135	20211020BS03	1	UU试验	11.17	3.34	52	0	-2	25	436.104	0	25.5	12.23	429.3	38	0	0	1	1	1	15.29	14.18	456.3	27	16.9	292.65	214.65	0	195.1	170.1	0.11	0	-7.65	30.8	28.7	30.8
136	20211020BS03	1	UU试验	11.25	3.35	52	0	-2	25	437.328	0	25.5	12.3	428.3	38	0	0	1	1	1	15.38	14.18	455.3	27	16.86	292.15	214.15	0	194.8	169.8	0.11	0	-7.69	30.8	28.7	30.8
137	20211020BS03	1	UU试验	11.33	3.37	52	0	-2	25	437.328	0	25.5	12.41	428.3	38	0	0	1	1	1	15.51	14.18	455.3	27	16.86	292.15	214.15	0	194.8	169.8	0.11	0	-7.76	30.8	28.7	30.8
138	20211020BS03	1	UU试验	11.42	3.38	52	0	-2	25	439.128	0	25.5	12.49	430.1	38	0	0	1	1	1	15.61	14.25	457.1	27	16.93	293.05	215.05	0	195.4	170.4	0.11	0	-7.81	30.8	28.7	30.8
139	20211020BS03	1	UU试验	11.5	3.39	52	0	-2	25	439.776	0	25.5	12.59	428.6	38	0	0	1	1	1	15.74	14.25	455.6	27	16.87	292.3	214.3	0	194.9	169.9	0.11	0	-7.87	30.8	28.7	30.8
140	20211020BS03	1	UU试验	11.58	3.4	52	0	-2	25	440.352	0	25.5	12.66	429.2	38	0	0	1	1	1	15.83	14.25	456.2	27	16.9	292.6	214.6	0	195.1	170.1	0.11	0	-7.92	30.8	28.7	30.8
141	20211020BS03	1	UU试验	11.67	3.42	52	0	-2	25	441	0	25.5	12.76	429.8	38	0	0	1	1	1	15.95	14.25	456.8	27	16.92	292.9	214.9	0	195.3	170.3	0.11	0	-7.98	30.8	28.7	30.8
142	20211020BS03	1	UU试验	11.75	3.43	53	0	-2	25	442.224	0	25.5	12.84	431	38	0	0	1	1	1	16.05	14.31	459	28	16.39	295	215.5	0	196.7	171.7	0.11	0	-8.03	30.8	28.7	30.7
143	20211020BS03	1	UU试验	11.83	3.44	53	0	-2	25	444.096	0	25.5	12.94	431	38	0	0	1	1	1	16.18	14.31	459	28	16.39	295	215.5	0	196.7	171.7	0.11	0	-8.09	30.8	28.7	30.8
144	20211020BS03	1	UU试验	11.92	3.45	53	0	-2	25	444.096	0	25.5	13.01	431	38	0	0	1	1	1	16.26	14.31	459	28	16.39	295	215.5	0	196.7	171.7	0.11	0	-8.13	30.8	28.7	30.7
145	20211020BS03	1	UU试验	12	3.46	52	0	-2	24	444.096	0	25.5	13.11	431	38	0	0	1	1	1	16.39	14.38	459	28	16.39	293.5	215.5	0	195.7	171.7	0.11	0	-8.2	30.8	28.7	30.7
146	20211020BS03	1	UU试验	12.08	3.48	52	0	-2	24	445.32	0	25.5	13.19	430.1	38	0	0	1	1	1	16.49	14.38	458.1	28	16.36	293.05	215.05	0	195.4	171.4	0.11	0	-8.24	30.8	28.7	30.7
147	20211020BS03	1	UU试验	12.17	3.49	52	0	-2	24	446.544	0	25.5	13.3	431.3	38	0	0	1	1	1	16.63	14.38	459.3	28	16.4	293.65	215.65	0	195.8	171.8	0.11	0	-8.32	30.8	28.7	30.7
148	20211020BS03	1	UU试验	12.25	3.5	52	0	-2	24	447.12	0	25.5	13.36	431.8	38	0	0	1	1	1	16.7	14.38	459.8	28	16.42	293.9	215.9	0	195.9	171.9	0.11	0	-8.35	30.8	28.7	30.7
149	20211020BS03	1	UU试验	12.33	3.51	52	0	-2	24	448.416	0	25.5	13.47	433.1	38	0	0	1	1	1	16.84	14.45	461.1	28	16.47	294.55	216.55	0	196.4	172.4	0.11	0	-8.42	30.8	28.7	30.7
150	20211020BS03	1	UU试验	12.42	3.52	52	0	-2	24	447.768	0	23.7	13.54	430.4	38	0	0	1	1	1	16.93	14.45	458.4	28	16.37	293.2	215.2	0	195.5	171.5	0.11	0	-8.47	30.7	28.7	30.7
151	20211020BS03	1	UU试验	12.5	3.54	53	0	-2	24	448.992	0	25.5	13.64	431.6	38	0	0	1	1	1	17.05	14.45	460.6	29	15.88	295.3	215.8	0	196.9	172.9	0.11	0	-8.53	30.8	28.7	30.7
152	20211020BS03	1	UU试验	12.58	3.55	52	0	-2	24	449.64	0	23.7	13.71	432.2	38	0	0	1	1	1	17.14	14.51	460.2	28	16.44	294.1	216.1	0	196.1	172.1	0.11	0	-8.57	30.7	28.7	30.7
153	20211020BS03	1	UU试验	12.67	3.56	52	0	-2	24	450.216	0	23.7	13.81	430.9	38	0	0	1	1	1	17.26	14.51	458.9	28	16.39	293.45	215.45	0	195.6	171.6	0.11	0	-8.63	30.7	28.7	30.7
154	20211020BS03	1	UU试验	12.75	3.57	52	0	-2	24	450.864	0	23.7	13.88	431.6	38	0	0	1	1	1	17.35	14.51	459.6	28	16.41	293.8	215.8	0	195.9	171.9	0.11	0	-8.68	30.7	28.7	30.7
155	20211020BS03	1	UU试验	12.83	3.58	52	0	-2	24	451.44	0	23.7	13.98	432.1	38	0	0	1	1	1	17.48	14.51	460.1	28	16.43	294.05	216.05	0	196	172	0.11	0	-8.74	30.7	28.7	30.7
156	20211020BS03	1	UU试验	12.92	3.59	53	0	-2	24	452.088	0	23.7	14.05	432.7	38	0	0	1	1	1	17.56	14.58	461.7	29	15.92	295.85	216.35	0	197.2	173.2	0.11	0	-8.78	30.7	28.7	30.7
157	20211020BS03	1	UU试验	13	3.61	52	0	-2	24	452.664	0	23.7	14.15	431.2	38	0	0	1	1	1	17.69	14.58	459.2	28	16.4	293.6	215.6	0	195.7	171.7	0.11	0	-8.85	30.7	28.7	30.7
158	20211020BS03	1	UU试验	13.08	3.62	53	0	-2	24	453.312	0	23.7	14.21	431.8	38	0	0	1	1	1	17.76	14.58	460.8	29	15.89	295.4	215.9	0	196.9	172.9	0.11	0	-8.88	30.7	28.7	30.7
159	20211020BS03	1	UU试验	13.17	3.63	53	0	-2	24	453.96	0	23.7	14.31	432.4	38	0	0	1	1	1	17.89	14.58	461.4	29	15.91	295.7	216.2	0	197.1	173.1	0.11	0	-8.95	30.7	28.7	30.7
160	20211020BS03	1	UU试验	13.25	3.64	53	0	-2	24	455.184	0	23.7	14.38	433.6	38	0	0	1	1	1	17.98	14.65	462.6	29	15.95	296.3	216.8	0	197.5	173.5	0.11	0	-8.99	30.7	28.7	30.7
161	20211020BS03	1	UU试验	13.33	3.65	52	0	-2	23	456.408	0	23.7	14.48	432.7	38	0	0	1	1	1	18.1	14.65	461.7	29	15.92	294.35	216.35	0	196.2	173.2	0.11	0	-9.05	30.7	28.7	30.7
162	20211020BS03	1	UU试验	13.42	3.66	52	0	-2	24	456.408	0	23.7	14.54	432.7	38	0	0	1	1	1	18.18	14.65	460.7	28	16.45	294.35	216.35	0	196.2	172.2	0.11	0	-9.09	30.7	28.7	30.7
163	20211020BS03	1	UU试验	13.5	3.67	52	0	-2	23	456.984	0	23.7	14.64	433.2	38	0	0	1	1	1	18.3	14.72	462.2	29	15.94	294.6	216.6	0	196.4	173.4	0.11	0	-9.15	30.7	28.7	30.7
164	20211020BS03	1	UU试验	13.58	3.69	52	0	-2	23	456.984	0	23.7	14.71	431.2	38	0	0	1	1	1	18.39	14.72	460.2	29	15.87	293.6	215.6	0	195.7	172.7	0.11	0	-9.2	30.7	28.7	30.7
165	20211020BS03	1	UU试验	13.67	3.7	52	0	-2	23	458.208	0	23.7	14.81	432.3	38	0	0	1	1	1	18.51	14.72	461.3	29	15.91	294.15	216.15	0	196.1	173.1	0.11	0	-9.26	30.7	28.7	30.7
166	20211020BS03	1	UU试验	13.75	3.71	52	0	-2	23	460.08	0	23.7	14.88	434.1	38	0	0	1	1	1	18.6	14.72	463.1	29	15.97	295.05	217.05	0	196.7	173.7	0.11	0	-9.3	30.7	28.7	30.7
167	20211020BS03	1	UU试验	13.83	3.72	53	0	-2	23	460.08	0	23.7	14.99	434.1	38	0	0	1	1	1	18.74	14.79	464.1	30	15.47	296.55	217.05	0	197.7	174.7	0.11	0	-9.37	30.7	28.7	30.7
168	20211020BS03	1	UU试验	13.92	3.73	52	0	-2	23	460.728	0	23.7	15.05	432.7	38	0	0	1	1	1	18.81	14.79	461.7	29	15.92	294.35	216.35	0	196.2	173.2	0.11	0	-9.41	30.7	28.7	30.7
169	20211020BS03	1	UU试验	14	3.74	52	0	-2	23	460.728	0	23.7	15.16	432.7	38	0	0	1	1	1	18.95	14.79	461.7	29	15.92	294.35	216.35	0	196.2	173.2	0.11	0	-9.48	30.7	28.7	30.7
170	20211020BS03	1	UU试验	14.08	3.75	52	0	-2	23	461.304	0	23.7	15.24	433.2	38	0	0	1	1	1	19.05	14.85	462.2	29	15.94	294.6	216.6	0	196.4	173.4	0.11	0	-9.53	30.7	28.7	30.7
171	20211020BS03	1	UU试验	14.17	3.76	52	0	-2	23	462.528	0	23.7	15.34	432.6	38	0	0	1	1	1	19.18	14.85	461.6	29	15.92	294.3	216.3	0	196.2	173.2	0.11	0	-9.59	30.7	28.7	30.7
172	20211020BS03	1	UU试验	14.25	3.77	52	0	-2	23	462.528	0	23.7	15.41	432.6	38	0	0	1	1	1	19.26	14.85	461.6	29	15.92	294.3	216.3	0	196.2	173.2	0.11	0	-9.63	30.7	28.7	30.6
173	20211020BS03	1	UU试验	14.33	3.79	52	0	-2	22	463.176	0	23.7	15.52	433.2	38	0	0	1	1	1	19.4	14.92	463.2	30	15.44	294.6	216.6	0	196.4	174.4	0.11	0	-9.7	30.7	28.7	30.6
174	20211020BS03	1	UU试验	14.42	3.8	52	0	-2	22	463.752	0	23.7	15.59	431.7	38	0	0	1	1	1	19.49	14.92	461.7	30	15.39	293.85	215.85	0	195.9	173.9	0.11	0	-9.74	30.7	28.7	30.6
175	20211020BS03	1	UU试验	14.5	3.81	52	0	-2	22	465.624	0	21.9	15.69	433.4	38	0	0	1	1	1	19.61	14.92	463.4	30	15.45	294.7	216.7	0	196.5	174.5	0.11	0	-9.81	30.6	28.7	30.6
176	20211020BS03	1	UU试验	14.58	3.82	53	0	-2	22	466.272	0	21.9	15.77	434	38	0	0	1	1	1	19.71	14.92	465	31	15	296.5	217	0	197.7	175.7	0.11	0	-9.86	30.6	28.7	30.6
177	20211020BS03	1	UU试验	14.67	3.83	52	0	-2	22	465.624	0	21.9	15.87	433.4	38	0	0	1	1	1	19.84	14.99	463.4	30	15.45	294.7	216.7	0	196.5	174.5	0.11	0	-9.92	30.6	28.7	30.6
178	20211020BS03	1	UU试验	14.75	3.84	52	0	-2	22	465.624	0	21.9	15.94	431.4	38	0	0	1	1	1	19.93	14.99	461.4	30	15.38	293.7	215.7	0	195.8	173.8	0.11	0	-9.97	30.6	28.7	30.6
179	20211020BS03	1	UU试验	14.83	3.85	52	0	-2	22	465.624	0	21.9	16.05	431.4	38	0	0	1	1	1	20.06	14.99	461.4	30	15.38	293.7	215.7	0	195.8	173.8	0.11	0	-10.03	30.6	28.7	30.6
180	20211020BS03	1	UU试验	14.92	3.86	52	0	-2	22	466.272	0	21.9	16.12	432	38	0	0	1	1	1	20.15	15.06	462	30	15.4	294	216	0	196	174	0.11	0	-10.07	30.6	28.7	30.6
181	20211020BS03	1	UU试验	15	3.87	52	0	-2	22	466.848	0	21.9	16.22	430.5	38	0	0	1	1	1	20.28	15.06	460.5	30	15.35	293.25	215.25	0	195.5	173.5	0.11	0	-10.14	30.6	28.7	30.6
182	20211020BS03	1	UU试验	15.08	3.88	52	0	-2	22	466.848	0	21.9	16.3	430.5	38	0	0	1	1	1	20.38	15.06	460.5	30	15.35	293.25	215.25	0	195.5	173.5	0.11	0	-10.19	30.6	28.7	30.6
183	20211020BS03	1	UU试验	15.17	3.89	52	0	-2	22	468.072	0	21.9	16.41	431.7	38	0	0	1	1	1	20.51	15.13	461.7	30	15.39	293.85	215.85	0	195.9	173.9	0.11	0	-10.26	30.6	28.7	30.6
184	20211020BS03	1	UU试验	15.25	3.91	52	0	-2	22	468.072	0	21.9	16.47	429.7	38	0	0	1	1	1	20.59	15.13	459.7	30	15.32	292.85	214.85	0	195.2	173.2	0.11	0	-10.3	30.6	28.7	30.6
185	20211020BS03	1	UU试验	15.33	3.92	52	0	-2	21	467.496	0	21.9	16.58	429.1	38	0	0	1	1	1	20.73	15.13	460.1	31	14.84	292.55	214.55	0	195	174	0.11	0	-10.37	30.6	28.7	30.6
186	20211020BS03	1	UU试验	15.42	3.93	52	0	-2	21	468.072	0	21.9	16.65	429.7	38	0	0	1	1	1	20.81	15.13	460.7	31	14.86	292.85	214.85	0	195.2	174.2	0.11	0	-10.41	30.6	28.7	30.6
187	20211020BS03	1	UU试验	15.5	3.94	52	0	-2	21	468.72	0	21.9	16.76	430.3	38	0	0	1	1	1	20.95	15.2	461.3	31	14.88	293.15	215.15	0	195.4	174.4	0.11	0	-10.48	30.6	28.7	30.6
188	20211020BS03	1	UU试验	15.58	3.95	52	0	-2	21	468.072	0	21.9	16.83	427.7	38	0	0	1	1	1	21.04	15.2	458.7	31	14.8	291.85	213.85	0	194.6	173.6	0.11	0	-10.52	30.6	28.7	30.6
189	20211020BS03	1	UU试验	15.67	3.96	53	0	-2	21	468.72	0	21.9	16.94	428.3	38	0	0	1	1	1	21.18	15.2	460.3	32	14.38	293.65	214.15	0	195.8	174.8	0.11	0	-10.59	30.6	28.7	30.6
190	20211020BS03	1	UU试验	15.75	3.97	53	0	-2	21	469.944	0	21.9	17.02	429.4	38	0	0	1	1	1	21.28	15.27	461.4	32	14.42	294.2	214.7	0	196.1	175.1	0.11	0	-10.64	30.6	28.7	30.6
191	20211020BS03	1	UU试验	15.83	3.98	53	0	-2	21	470.592	0	21.9	17.12	428	38	0	0	1	1	1	21.4	15.27	460	32	14.38	293.5	214	0	195.7	174.7	0.11	0	-10.7	30.6	28.7	30.6
192	20211020BS03	1	UU试验	15.92	3.99	53	0	-2	21	470.592	0	21.9	17.2	428	38	0	0	1	1	1	21.5	15.27	460	32	14.38	293.5	214	0	195.7	174.7	0.11	0	-10.75	30.6	28.7	30.6
193	20211020BS03	1	UU试验	16	4	52	0	-2	21	469.944	0	21.9	17.3	427.4	38	0	0	1	1	1	21.63	15.34	458.4	31	14.79	291.7	213.7	0	194.5	173.5	0.11	0	-10.82	30.6	28.7	30.6
194	20211020BS03	1	UU试验	16.08	4.01	53	0	-2	21	470.592	0	20.1	17.37	426.1	38	0	0	1	1	1	21.71	15.34	458.1	32	14.32	292.55	213.05	0	195	174	0.11	0	-10.86	30.6	28.7	30.6
195	20211020BS03	1	UU试验	16.17	4.02	53	0	-2	21	470.592	0	21.9	17.48	426.1	38	0	0	1	1	1	21.85	15.34	458.1	32	14.32	292.55	213.05	0	195	174	0.11	0	-10.93	30.6	28.7	30.6
196	20211020BS03	1	UU试验	16.25	4.03	52	0	-2	20	471.168	0	20.1	17.55	426.6	38	0	0	1	1	1	21.94	15.41	458.6	32	14.33	291.3	213.3	0	194.2	174.2	0.11	0	-10.97	30.6	28.7	30.6
197	20211020BS03	1	UU试验	16.33	4.04	53	0	-2	21	471.816	0	20.1	17.66	425.2	38	0	0	1	1	1	22.08	15.41	457.2	32	14.29	292.1	212.6	0	194.7	173.7	0.11	0	-11.04	30.6	28.7	30.6
198	20211020BS03	1	UU试验	16.42	4.05	53	0	-2	20	472.392	0	20.1	17.73	425.8	38	0	0	1	1	1	22.16	15.41	458.8	33	13.9	292.4	212.9	0	194.9	174.9	0.11	0	-11.08	30.6	28.7	30.5
199	20211020BS03	1	UU试验	16.5	4.06	52	0	-2	20	472.392	0	20.1	17.83	425.8	38	0	0	1	1	1	22.29	15.48	457.8	32	14.31	290.9	212.9	0	193.9	173.9	0.11	0	-11.15	30.6	28.7	30.5
200	20211020BS03	1	UU试验	16.58	4.07	52	0	-2	20	473.04	0	20.1	17.9	424.4	38	0	0	1	1	1	22.37	15.48	456.4	32	14.26	290.2	212.2	0	193.5	173.5	0.11	0	-11.19	30.6	28.7	30.5
201	20211020BS03	1	UU试验	16.67	4.08	52	0	-2	20	474.84	0	20.1	18.01	426	38	0	0	1	1	1	22.51	15.48	458	32	14.31	291	213	0	194	174	0.11	0	-11.26	30.6	28.7	30.5
202	20211020BS03	1	UU试验	16.75	4.09	52	0	-2	20	475.488	0	20.1	18.08	426.6	38	0	0	1	1	1	22.6	15.48	458.6	32	14.33	291.3	213.3	0	194.2	174.2	0.11	0	-11.3	30.6	28.7	30.5
203	20211020BS03	1	UU试验	16.83	4.1	53	0	-2	20	475.488	0	20.1	18.19	426.6	38	0	0	1	1	1	22.74	15.54	459.6	33	13.93	292.8	213.3	0	195.2	175.2	0.11	0	-11.37	30.6	28.7	30.5
204	20211020BS03	1	UU试验	16.92	4.11	53	0	-2	20	476.136	0	20.1	18.26	425.5	38	0	0	1	1	1	22.82	15.54	458.5	33	13.89	292.25	212.75	0	194.8	174.8	0.11	0	-11.41	30.6	28.7	30.5
205	20211020BS03	1	UU试验	17	4.12	53	0	-2	20	476.712	0	20.1	18.37	426.1	38	0	0	1	1	1	22.96	15.54	459.1	33	13.91	292.55	213.05	0	195	175	0.11	0	-11.48	30.6	28.7	30.5
206	20211020BS03	1	UU试验	17.08	4.13	52	0	-2	20	476.712	0	20.1	18.44	426.1	38	0	0	1	1	1	23.05	15.61	458.1	32	14.32	291.05	213.05	0	194	174	0.11	0	-11.53	30.5	28.6	30.5
207	20211020BS03	1	UU试验	17.17	4.14	52	0	-2	19	477.36	0	20.1	18.54	424.7	38	0	0	1	1	1	23.18	15.61	457.7	33	13.87	290.35	212.35	0	193.6	174.6	0.11	0	-11.59	30.5	28.6	30.5
208	20211020BS03	1	UU试验	17.25	4.15	52	0	-2	19	477.36	0	20.1	18.61	424.7	38	0	0	1	1	1	23.26	15.61	457.7	33	13.87	290.35	212.35	0	193.6	174.6	0.11	0	-11.63	30.6	28.6	30.5
209	20211020BS03	1	UU试验	17.33	4.16	52	0	-2	19	478.584	0	20.1	18.71	425.8	38	0	0	1	1	1	23.39	15.69	458.8	33	13.9	290.9	212.9	0	193.9	174.9	0.11	0	-11.7	30.5	28.6	30.5
210	20211020BS03	1	UU试验	17.42	4.17	53	0	-2	19	478.584	0	20.1	18.78	423.6	38	0	0	1	1	1	23.48	15.69	457.6	34	13.46	291.3	211.8	0	194.2	175.2	0.11	0	-11.74	30.5	28.6	30.5
211	20211020BS03	1	UU试验	17.5	4.18	53	0	-2	19	479.16	0	20.1	18.88	424.2	38	0	0	1	1	1	23.6	15.69	458.2	34	13.48	291.6	212.1	0	194.4	175.4	0.11	0	-11.8	30.5	28.6	30.5
212	20211020BS03	1	UU试验	17.58	4.19	53	0	-2	19	479.16	0	20.1	18.95	424.2	38	0	0	1	1	1	23.69	15.76	458.2	34	13.48	291.6	212.1	0	194.4	175.4	0.11	0	-11.85	30.5	28.6	30.5
213	20211020BS03	1	UU试验	17.67	4.2	52	0	-2	19	480.384	0	20.1	19.04	423.4	38	0	0	1	1	1	23.8	15.76	456.4	33	13.83	289.7	211.7	0	193.1	174.1	0.11	0	-11.9	30.5	28.6	30.5
214	20211020BS03	1	UU试验	17.75	4.21	52	0	-2	19	481.032	0	18.2	19.12	423.9	38	0	0	1	1	1	23.9	15.76	456.9	33	13.85	289.95	211.95	0	193.3	174.3	0.11	0	-11.95	30.5	28.6	30.5
215	20211020BS03	1	UU试验	17.83	4.22	52	0	-2	19	481.68	0	18.2	19.21	424.5	38	0	0	1	1	1	24.01	15.83	457.5	33	13.86	290.25	212.25	0	193.5	174.5	0.11	0	-12.01	30.5	28.6	30.5
216	20211020BS03	1	UU试验	17.92	4.23	53	0	-2	19	481.68	0	18.2	19.28	422.6	38	0	0	1	1	1	24.1	15.83	456.6	34	13.43	290.8	211.3	0	193.9	174.9	0.11	0	-12.05	30.5	28.6	30.5
217	20211020BS03	1	UU试验	18	4.24	52	0	-2	18	481.032	0	20.1	19.38	422	38	0	0	1	1	1	24.23	15.83	456	34	13.41	289	211	0	192.7	174.7	0.11	0	-12.12	30.5	28.6	30.5
218	20211020BS03	1	UU试验	18.08	4.25	53	0	-2	18	481.68	0	18.2	19.44	422.6	38	0	0	1	1	1	24.3	15.83	457.6	35	13.07	290.8	211.3	0	193.9	175.9	0.11	0	-12.15	30.5	28.6	30.5
219	20211020BS03	1	UU试验	18.17	4.26	53	0	-2	18	482.904	0	18.2	19.54	423.7	38	0	0	1	1	1	24.43	15.9	458.7	35	13.11	291.35	211.85	0	194.2	176.2	0.11	0	-12.22	30.5	28.6	30.5
220	20211020BS03	1	UU试验	18.25	4.27	53	0	-2	18	484.704	0	18.2	19.61	423.4	38	0	0	1	1	1	24.51	15.9	458.4	35	13.1	291.2	211.7	0	194.1	176.1	0.11	0	-12.26	30.5	28.6	30.5
221	20211020BS03	1	UU试验	18.33	4.28	52	0	-2	18	484.128	0	18.2	19.71	422.9	38	0	0	1	1	1	24.64	15.9	456.9	34	13.44	289.45	211.45	0	193	175	0.11	0	-12.32	30.5	28.6	30.5
222	20211020BS03	1	UU试验	18.42	4.29	52	0	-2	18	484.128	0	18.2	19.78	422.9	38	0	0	1	1	1	24.73	15.97	456.9	34	13.44	289.45	211.45	0	193	175	0.11	0	-12.37	30.5	28.6	30.5
223	20211020BS03	1	UU试验	18.5	4.3	53	0	-2	18	485.352	0	18.2	19.88	422.1	38	0	0	1	1	1	24.85	15.97	457.1	35	13.06	290.55	211.05	0	193.7	175.7	0.11	0	-12.43	30.5	28.6	30.5
224	20211020BS03	1	UU试验	18.58	4.31	53	0	-2	18	485.928	0	18.2	19.95	422.6	38	0	0	1	1	1	24.94	15.97	457.6	35	13.07	290.8	211.3	0	193.9	175.9	0.11	0	-12.47	30.5	28.6	30.5
225	20211020BS03	1	UU试验	18.67	4.32	53	0	-2	18	485.928	0	18.2	20.06	422.6	38	0	0	1	1	1	25.08	16.04	457.6	35	13.07	290.8	211.3	0	193.9	175.9	0.11	0	-12.54	30.5	28.6	30.5
226	20211020BS03	1	UU试验	18.75	4.33	53	0	-2	17	487.224	0	18.2	20.13	421.9	38	0	0	1	1	1	25.16	16.04	457.9	36	12.72	290.45	210.95	0	193.6	176.6	0.11	0	-12.58	30.5	28.6	30.4
227	20211020BS03	1	UU试验	18.83	4.34	52	0	-2	17	486.576	0	18.2	20.24	421.3	38	0	0	1	1	1	25.3	16.04	456.3	35	13.04	288.65	210.65	0	192.4	175.4	0.11	0	-12.65	30.5	28.6	30.4
228	20211020BS03	1	UU试验	18.92	4.35	52	0	-2	17	485.928	0	18.2	20.31	420.8	38	0	0	1	1	1	25.39	16.11	455.8	35	13.02	288.4	210.4	0	192.3	175.3	0.11	0	-12.7	30.5	28.6	30.4
229	20211020BS03	1	UU试验	19	4.36	52	0	-2	17	485.928	0	18.2	20.41	418.9	38	0	0	1	1	1	25.51	16.11	453.9	35	12.97	287.45	209.45	0	191.6	174.6	0.11	0	-12.76	30.5	28.6	30.4
230	20211020BS03	1	UU试验	19.08	4.37	53	0	-2	17	486.576	0	18.2	20.49	419.5	38	0	0	1	1	1	25.61	16.11	455.5	36	12.65	289.25	209.75	0	192.8	175.8	0.11	0	-12.81	30.5	28.6	30.4
231	20211020BS03	1	UU试验	19.17	4.38	53	0	-2	17	486.576	0	18.2	20.59	419.5	38	0	0	1	1	1	25.74	16.18	455.5	36	12.65	289.25	209.75	0	192.8	175.8	0.11	0	-12.87	30.5	28.6	30.4
232	20211020BS03	1	UU试验	19.25	4.39	53	0	-2	17	486.576	0	18.2	20.67	417.7	38	0	0	1	1	1	25.84	16.18	453.7	36	12.6	288.35	208.85	0	192.2	175.2	0.11	0	-12.92	30.5	28.6	30.4
233	20211020BS03	1	UU试验	19.33	4.4	53	0	-2	17	488.448	0	16.4	20.77	419.3	38	0	0	1	1	1	25.96	16.18	455.3	36	12.65	289.15	209.65	0	192.8	175.8	0.11	0	-12.98	30.5	28.6	30.4
234	20211020BS03	1	UU试验	19.42	4.41	52	0	-2	17	487.8	0	18.2	20.84	418.7	38	0	0	1	1	1	26.05	16.25	453.7	35	12.96	287.35	209.35	0	191.6	174.6	0.11	0	-13.03	30.4	28.6	30.4
235	20211020BS03	1	UU试验	19.5	4.42	52	0	-2	17	488.448	0	18.2	20.95	417.5	38	0	0	1	1	1	26.19	16.25	452.5	35	12.93	286.75	208.75	0	191.2	174.2	0.11	0	-13.1	30.5	28.6	30.4
236	20211020BS03	1	UU试验	19.58	4.43	53		-2	17	488.448	0	18.2	21.02	417.5	38	0	0	1	1	1	26.28	16.25	453.5	36	12.6	288.25	208.75	0	192.2	175.2	0.11	0	-13.14	30.5	28.6	30.4
237	20211020BS03	1	UU试验	19.67	4.43	53	0	-2	17	489.672	0	16.4	21.13	418.5	38	0	0	1	1	1	26.41	16.32	454.5	36	12.63	288.75	209.25	0	192.5	175.5	0.11	0	-13.21	30.4	28.6	30.4
238	20211020BS03	1	UU试验	19.75	4.44	53	0	-2	17	490.248	0	18.2	21.2	417.2	38	0	0	1	1	1	26.5	16.32	453.2	36	12.59	288.1	208.6	0	192.1	175.1	0.11	0	-13.25	30.4	28.6	30.4
239	20211020BS03	1	UU试验	19.83	4.45	53	0	-2	17	490.248	0	18.2	21.3	417.2	38	0	0	1	1	1	26.63	16.32	453.2	36	12.59	288.1	208.6	0	192.1	175.1	0.11	0	-13.32	30.4	28.6	30.4
240	20211020BS03	1	UU试验	19.92	4.46	52	0	-2	17	490.248	0	16.4	21.37	417.2	38	0	0	1	1	1	26.71	16.39	452.2	35	12.92	286.6	208.6	0	191.1	174.1	0.11	0	-13.36	30.4	28.6	30.4
241	20211020BS03	1	UU试验	20	4.47	52	0	-2	17	489.024	0	16.4	21.48	414.4	38	0	0	1	1	1	26.85	16.39	449.4	35	12.84	285.2	207.2	0	190.1	173.1	0.11	0	-13.43	30.4	28.6	30.4
242	20211020BS03	1	UU试验	20.08	4.48	52	0	-2	16	489.024	0	16.4	21.55	414.4	38	0	0	1	1	1	26.94	16.39	450.4	36	12.51	285.2	207.2	0	190.1	174.1	0.11	0	-13.47	30.4	28.6	30.4
243	20211020BS03	1	UU试验	20.17	4.49	53	0	-2	17	490.248	0	18.2	21.66	415.4	38	0	0	1	1	1	27.08	16.47	451.4	36	12.54	287.2	207.7	0	191.5	174.5	0.11	0	-13.54	30.4	28.6	30.4
244	20211020BS03	1	UU试验	20.25	4.5	53	0	-2	16	492.12	0	16.4	21.73	415	38	0	0	1	1	1	27.16	16.47	452	37	12.22	287	207.5	0	191.3	175.3	0.11	0	-13.58	30.4	28.6	30.4
245	20211020BS03	1	UU试验	20.33	4.51	53	0	-2	16	490.896	0	16.4	21.84	414	38	0	0	1	1	1	27.3	16.54	451	37	12.19	286.5	207	0	191	175	0.11	0	-13.65	30.4	28.6	30.4
246	20211020BS03	1	UU试验	20.42	4.52	53	0	-2	16	490.896	0	16.4	21.91	412.2	38	0	0	1	1	1	27.39	16.54	449.2	37	12.14	285.6	206.1	0	190.4	174.4	0.11	0	-13.7	30.4	28.6	30.4
247	20211020BS03	1	UU试验	20.5	4.53	53	0	-2	16	490.896	0	16.4	22.02	412.2	38	0	0	1	1	1	27.53	16.54	449.2	37	12.14	285.6	206.1	0	190.4	174.4	0.11	0	-13.77	30.4	28.6	30.4
248	20211020BS03	1	UU试验	20.58	4.54	52	0	-2	16	490.896	0	16.4	22.09	412.2	38	0	0	1	1	1	27.61	16.61	448.2	36	12.45	284.1	206.1	0	189.4	173.4	0.11	0	-13.81	30.4	28.6	30.4
249	20211020BS03	1	UU试验	20.67	4.55	52	0	-2	16	490.896	0	16.4	22.2	410.5	38	0	0	1	1	1	27.75	16.61	446.5	36	12.4	283.25	205.25	0	188.8	172.8	0.11	0	-13.88	30.4	28.6	30.4
250	20211020BS03	1	UU试验	20.75	4.56	52	0	-2	16	490.896	0	16.4	22.27	410.5	38	0	0	1	1	1	27.84	16.61	446.5	36	12.4	283.25	205.25	0	188.8	172.8	0.11	0	-13.92	30.4	28.6	30.4
251	20211020BS03	1	UU试验	20.83	4.56	53	0	-2	16	491.472	0	16.4	22.39	411	38	0	0	1	1	1	27.99	16.68	448	37	12.11	285	205.5	0	190	174	0.11	0	-14	30.4	28.6	30.4
252	20211020BS03	1	UU试验	20.92	4.57	53	0	-2	16	491.472	0	16.4	22.46	409.2	38	0	0	1	1	1	28.08	16.68	446.2	37	12.06	284.1	204.6	0	189.4	173.4	0.11	0	-14.04	30.4	28.6	30.4
253	20211020BS03	1	UU试验	21	4.58	53	0	-2	16	492.12	0	16.4	22.56	409.8	38	0	0	1	1	1	28.2	16.68	446.8	37	12.08	284.4	204.9	0	189.6	173.6	0.11	0	-14.1	30.4	28.6	30.4
254	20211020BS03	1	UU试验	21.08	4.59	53	0	-2	16	492.768	0	16.4	22.63	410.3	38	0	0	1	1	1	28.29	16.76	447.3	37	12.09	284.65	205.15	0	189.8	173.8	0.11	0	-14.15	30.4	28.6	30.4
255	20211020BS03	1	UU试验	21.17	4.6	53	0	-2	16	493.344	0	16.4	22.74	408.8	38	0	0	1	1	1	28.43	16.76	445.8	37	12.05	283.9	204.4	0	189.3	173.3	0.11	0	-14.22	30.4	28.6	30.4
256	20211020BS03	1	UU试验	21.25	4.61	52	0	-2	16	492.12	0	16.4	22.81	407.8	38	0	0	1	1	1	28.51	16.76	443.8	36	12.33	281.9	203.9	0	187.9	171.9	0.11	0	-14.26	30.4	28.6	30.4
257	20211020BS03	1	UU试验	21.33	4.62	52	0	-2	16	492.768	0	16.4	22.92	408.4	38	0	0	1	1	1	28.65	16.83	444.4	36	12.34	282.2	204.2	0	188.1	172.1	0.11	0	-14.33	30.4	28.6	30.4
258	20211020BS03	1	UU试验	21.42	4.63	52	0	-2	16	493.992	0	16.4	22.99	407.7	38	0	0	1	1	1	28.74	16.83	443.7	36	12.33	281.85	203.85	0	187.9	171.9	0.11	0	-14.37	30.4	28.6	30.3
259	20211020BS03	1	UU试验	21.5	4.64	53	0	-2	16	494.568	0	16.4	23.09	408.1	38	0	0	1	1	1	28.86	16.9	445.1	37	12.03	283.55	204.05	0	189	173	0.11	0	-14.43	30.4	28.6	30.3
260	20211020BS03	1	UU试验	21.58	4.65	53	0	-2	16	494.568	0	16.4	23.16	406.4	38	0	0	1	1	1	28.95	16.9	443.4	37	11.98	282.7	203.2	0	188.5	172.5	0.12	0	-14.48	30.4	28.6	30.3
261	20211020BS03	1	UU试验	21.67	4.65	53	0	-2	16	495.792	0	16.4	23.27	407.5	38	0	0	1	1	1	29.09	16.9	444.5	37	12.01	283.25	203.75	0	188.8	172.8	0.12	0	-14.55	30.4	28.6	30.3
262	20211020BS03	1	UU试验	21.75	4.66	53	0	-2	16	496.44	0	16.4	23.34	408	38	0	0	1	1	1	29.18	16.97	445	37	12.03	283.5	204	0	189	173	0.11	0	-14.59	30.4	28.5	30.3
263	20211020BS03	1	UU试验	21.83	4.67	52	0	-2	16	495.792	0	16.4	23.44	405.8	38	0	0	1	1	1	29.3	16.97	441.8	36	12.27	280.9	202.9	0	187.3	171.3	0.11	0	-14.65	30.4	28.5	30.3
264	20211020BS03	1	UU试验	21.92	4.68	52	0	-2	16	497.016	0	16.4	23.51	406.8	38	0	0	1	1	1	29.39	16.97	442.8	36	12.3	281.4	203.4	0	187.6	171.6	0.11	0	-14.7	30.4	28.5	30.3
265	20211020BS03	1	UU试验	22	4.69	52	0	-2	16	497.664	0	16.4	23.62	407.3	38	0	0	1	1	1	29.53	17.05	443.3	36	12.31	281.65	203.65	0	187.8	171.8	0.11	0	-14.77	30.4	28.5	30.3
266	20211020BS03	1	UU试验	22.08	4.7	53	0	-2	16	497.664	0	16.4	23.69	405.4	38	0	0	1	1	1	29.61	17.05	442.4	37	11.96	282.2	202.7	0	188.1	172.1	0.12	0	-14.81	30.4	28.5	30.3
267	20211020BS03	1	UU试验	22.17	4.71	53	0	-2	16	498.312	0	16.4	23.79	405.9	38	0	0	1	1	1	29.74	17.05	442.9	37	11.97	282.45	202.95	0	188.3	172.3	0.12	0	-14.87	30.4	28.5	30.3
268	20211020BS03	1	UU试验	22.25	4.72	53	0	-2	16	498.312	0	16.4	23.86	405.9	38	0	0	1	1	1	29.83	17.12	442.9	37	11.97	282.45	202.95	0	188.3	172.3	0.12	0	-14.92	30.4	28.5	30.3
269	20211020BS03	1	UU试验	22.33	4.73	53	0	-2	16	499.536	0	16.4	23.96	405.3	38	0	0	1	1	1	29.95	17.12	442.3	37	11.95	282.15	202.65	0	188.1	172.1	0.12	0	-14.98	30.4	28.5	30.3
270	20211020BS03	1	UU试验	22.42	4.73	52	0	-2	16	498.888	0	16.4	24.03	404.7	38	0	0	1	1	1	30.04	17.12	440.7	36	12.24	280.35	202.35	0	186.9	170.9	0.11	0	-15.02	30.4	28.5	30.3
271	20211020BS03	1	UU试验	22.5	4.74	52	0	-2	16	499.536	0	16.4	24.13	405.3	38	0	0	1	1	1	30.16	17.19	441.3	36	12.26	280.65	202.65	0	187.1	171.1	0.11	0	-15.08	30.4	28.5	30.3
272	20211020BS03	1	UU试验	22.58	4.75	52	0	-2	16	498.888	0	16.4	24.19	403.1	38	0	0	1	1	1	30.24	17.19	439.1	36	12.2	279.55	201.55	0	186.4	170.4	0.11	0	-15.12	30.3	28.5	30.3
273	20211020BS03	1	UU试验	22.67	4.76	52	0	-2	16	498.888	0	16.4	24.29	403.1	38	0	0	1	1	1	30.36	17.27	439.1	36	12.2	279.55	201.55	0	186.4	170.4	0.11	0	-15.18	30.3	28.5	30.3
274	20211020BS03	1	UU试验	22.75	4.77	53	0	-2	16	498.888	0	16.4	24.36	401.2	38	0	0	1	1	1	30.45	17.27	438.2	37	11.84	280.1	200.6	0	186.7	170.7	0.12	0	-15.23	30.3	28.5	30.3
275	20211020BS03	1	UU试验	22.83	4.78	52	0	-2	16	500.76	0	16.4	24.46	402.7	38	0	0	1	1	1	30.58	17.27	438.7	36	12.19	279.35	201.35	0	186.2	170.2	0.11	0	-15.29	30.3	28.5	30.3
276	20211020BS03	1	UU试验	22.92	4.79	53	0	-2	16	501.984	0	16.4	24.53	403.7	38	0	0	1	1	1	30.66	17.34	440.7	37	11.91	281.35	201.85	0	187.6	171.6	0.12	0	-15.33	30.3	28.5	30.3
277	20211020BS03	1	UU试验	23	4.8	53	0	-2	16	503.208	0	16.4	24.62	403.1	38	0	0	1	1	1	30.78	17.34	440.1	37	11.89	281.05	201.55	0	187.4	171.4	0.12	0	-15.39	30.3	28.5	30.3
278	20211020BS03	1	UU试验	23.08	4.8	53	0	-2	16	503.208	0	16.4	24.69	403.1	38	0	0	1	1	1	30.86	17.34	440.1	37	11.89	281.05	201.55	0	187.4	171.4	0.12	0	-15.43	30.3	28.5	30.3
279	20211020BS03	1	UU试验	23.17	4.81	52	0	-2	16	503.208	0	16.4	24.79	403.1	38	0	0	1	1	1	30.99	17.41	439.1	36	12.2	279.55	201.55	0	186.4	170.4	0.11	0	-15.5	30.3	28.5	30.3
280	20211020BS03	1	UU试验	23.25	4.82	52	0	-2	16	501.984	0	16.4	24.86	400.5	38	0	0	1	1	1	31.08	17.41	436.5	36	12.13	278.25	200.25	0	185.5	169.5	0.11	0	-15.54	30.3	28.5	30.3
281	20211020BS03	1	UU试验	23.33	4.83	52	0	-2	16	501.984	0	16.4	24.96	400.5	38	0	0	1	1	1	31.2	17.41	436.5	36	12.13	278.25	200.25	0	185.5	169.5	0.11	0	-15.6	30.3	28.5	30.3
282	20211020BS03	1	UU试验	23.42	4.84	52	0	-2	16	503.208	0	16.4	25.04	401.4	38	0	0	1	1	1	31.3	17.49	437.4	36	12.15	278.7	200.7	0	185.8	169.8	0.11	0	-15.65	30.3	28.5	30.3
