# Supplementary material for: Effect of freeze‒thaw cycles on root–Soil composite mechanical properties and slope stability
Source: PLoS One. 2024 Apr 25;19(4):e0302409. doi: 10.1371/journal.pone.0302409 (PMC11045164; doi:10.1371/journal.pone.0302409)
Supplement: S1 File — (ZIP) [file pone.0302409.s001.zip › Original data/original data/三轴/50kpa/50kpa excel表格/(D8G5,50kpa)20211023BS02_uu_1.xlsx]

## Sheet: _20211023BS02_uu_1
ID	GCID	SpecimenID	TstMode	TimeMin	Squareroot	WeiYa	wytb	FanYa1	KongYa	CR	fytb	TiBian	ZhouXWeiYi	Q1dQ3	TargetWY	TargetFY1	TargetZYLC	TargetStrainSpd	TargetSYWD	TargetZTWD	E1	TuArea	Q11	Q31	Q11cQ31	HalfQ1pQ3	HalfQ1dQ3	Saturation	HalfQ11pQ31	Q1	K0	Ev	Er	sywd	ttwd	ztwd
1	20211023BS02	1	UU试验	0	0	46	0	4	0	0	0	3.6	0	3.9	37	0	0	1	1	1	0	12	0	0	0	0	0	0	0	0	0	0	0	19.6	18.8	19.8
2	20211023BS02	1	UU试验	0.05	0.22	46	0	-4	0	3.4	0	3.6	0	5.7	37	0	0	1	1	1	0	12	51.7	46	1.12	71.85	2.85	0	47.9	47.9	0.89	0	0	19.6	18.8	19.8
3	20211023BS02	1	UU试验	0.23	0.48	46	0	-4	0	12.4	0	3.6	0.02	20.7	37	0	0	1	1	1	0.03	12	66.7	46	1.45	79.35	10.35	0	52.9	52.9	0.69	0	-0.02	19.6	18.8	19.8
4	20211023BS02	1	UU试验	0.33	0.58	46	0	-4	0	15.4	0	3.6	0.03	25.7	37	0	0	1	1	1	0.04	12	71.7	46	1.56	81.85	12.85	0	54.6	54.6	0.64	0	-0.02	19.6	18.8	19.8
5	20211023BS02	1	UU试验	0.43	0.66	46	0	-4	0	20.1	0	3.6	0.06	33.5	37	0	0	1	1	1	0.08	12	79.5	46	1.73	85.75	16.75	0	57.2	57.2	0.58	0	-0.04	19.6	18.8	19.8
6	20211023BS02	1	UU试验	0.52	0.72	47	0	-4	0	23.1	0	3.6	0.08	38.5	37	0	0	1	1	1	0.1	12	85.5	47	1.82	89.75	19.25	0	59.8	59.8	0.55	0	-0.05	19.6	18.8	19.8
7	20211023BS02	1	UU试验	0.63	0.8	46	0	-4	0	23.95	0	3.6	0.12	39.9	37	0	0	1	1	1	0.15	12	85.9	46	1.87	88.95	19.95	0	59.3	59.3	0.54	0	-0.08	19.6	18.8	19.8
8	20211023BS02	1	UU试验	0.72	0.85	46	0	-3	0	25.65	0	3.6	0.16	42.7	37	0	0	1	1	1	0.2	12	88.7	46	1.93	90.35	21.35	0	60.2	60.2	0.52	0	-0.1	19.6	18.8	19.8
9	20211023BS02	1	UU试验	0.8	0.89	46	0	-3	0	26.5	0	3.6	0.18	44.2	37	0	0	1	1	1	0.23	12	90.2	46	1.96	91.1	22.1	0	60.7	60.7	0.51	0	-0.12	19.6	18.8	19.8
10	20211023BS02	1	UU试验	0.88	0.94	46	0	-4	0	28.25	0	3.6	0.22	47.1	37	0	0	1	1	1	0.28	12.06	93.1	46	2.02	92.55	23.55	0	61.7	61.7	0.49	0	-0.14	19.6	18.8	19.8
11	20211023BS02	1	UU试验	0.97	0.98	47	0	-3	0	39.35	0	3.6	0.26	65.3	37	0	0	1	1	1	0.33	12.06	112.3	47	2.39	103.15	32.65	0	68.8	68.8	0.42	0	-0.17	19.6	18.8	19.8
12	20211023BS02	1	UU试验	1.05	1.02	47	0	-3	0	62.85	0	3.6	0.31	104.2	37	0	0	1	1	1	0.39	12.06	151.2	47	3.22	122.6	52.1	0	81.7	81.7	0.31	0	-0.2	19.6	18.8	19.8
13	20211023BS02	1	UU试验	1.13	1.06	47	0	-3	1	76.55	0	3.6	0.35	126.9	37	0	0	1	1	1	0.44	12.06	172.9	46	3.76	133.95	63.45	0	89.3	88.3	0.27	0	-0.22	19.6	18.8	19.8
14	20211023BS02	1	UU试验	1.22	1.1	47	0	-3	1	96.25	0	3.6	0.42	159.6	37	0	0	1	1	1	0.53	12.06	205.6	46	4.47	150.3	79.8	0	100.2	99.2	0.23	0	-0.27	19.6	18.8	19.8
15	20211023BS02	1	UU试验	1.3	1.14	47	0	-3	1	108.2	0	3.6	0.47	179.4	37	0	0	1	1	1	0.59	12.06	225.4	46	4.9	160.2	89.7	0	106.8	105.8	0.21	0	-0.3	19.6	18.8	19.8
16	20211023BS02	1	UU试验	1.38	1.18	47	0	-3	1	124.45	0	3.6	0.53	206.4	37	0	0	1	1	1	0.66	12.06	252.4	46	5.49	173.7	103.2	0	115.8	114.8	0.19	0	-0.33	19.6	18.8	19.8
17	20211023BS02	1	UU试验	1.47	1.21	47	0	-3	2	134.3	0	3.6	0.58	222.7	37	0	0	1	1	1	0.73	12.06	267.7	45	5.95	181.85	111.35	0	121.2	119.2	0.17	0	-0.37	19.6	18.8	19.8
18	20211023BS02	1	UU试验	1.55	1.24	47	0	-3	1	148.85	0	3.6	0.66	246.8	37	0	0	1	1	1	0.83	12.12	292.8	46	6.37	193.9	123.4	0	129.3	128.3	0.16	0	-0.42	19.6	18.8	19.8
19	20211023BS02	1	UU试验	1.63	1.28	47	0	-3	2	159.1	0	3.6	0.71	262.5	37	0	0	1	1	1	0.89	12.12	307.5	45	6.83	201.75	131.25	0	134.5	132.5	0.15	0	-0.45	19.6	18.8	19.8
20	20211023BS02	1	UU试验	1.72	1.31	47	0	-4	2	174.1	0	3.6	0.8	287.3	37	0	0	1	1	1	1	12.12	332.3	45	7.38	214.15	143.65	0	142.8	140.8	0.14	0	-0.5	19.6	18.8	19.8
21	20211023BS02	1	UU试验	1.8	1.34	47	0	-3	2	183.9	0	5.5	0.86	303.5	37	0	0	1	1	1	1.08	12.12	348.5	45	7.74	222.25	151.75	0	148.2	146.2	0.13	0	-0.54	19.6	18.8	19.8
22	20211023BS02	1	UU试验	1.88	1.37	47	0	-3	2	198.05	0	5.5	0.95	326.8	37	0	0	1	1	1	1.19	12.12	371.8	45	8.26	233.9	163.4	0	155.9	153.9	0.13	0	-0.6	19.6	18.8	19.8
23	20211023BS02	1	UU试验	1.97	1.4	47	0	-3	2	206.15	0	5.5	1.01	340.2	37	0	0	1	1	1	1.26	12.12	385.2	45	8.56	240.6	170.1	0	160.4	158.4	0.12	0	-0.63	19.6	18.8	19.8
24	20211023BS02	1	UU试验	2.05	1.43	47	0	-3	2	219.85	0	5.5	1.11	362.8	37	0	0	1	1	1	1.39	12.19	407.8	45	9.06	251.9	181.4	0	167.9	165.9	0.11	0	-0.69	19.6	18.8	19.8
25	20211023BS02	1	UU试验	2.13	1.46	47	0	-3	2	229.25	0	5.5	1.17	376.1	37	0	0	1	1	1	1.46	12.19	421.1	45	9.36	258.55	188.05	0	172.4	170.4	0.11	0	-0.73	19.6	18.8	19.8
26	20211023BS02	1	UU试验	2.22	1.49	47	0	-3	3	242.5	0	5.5	1.28	397.9	37	0	0	1	1	1	1.6	12.19	441.9	44	10.04	269.45	198.95	0	179.6	176.6	0.11	0	-0.8	19.6	18.8	19.8
27	20211023BS02	1	UU试验	2.3	1.52	47	0	-3	3	250.2	0	5.5	1.35	410.5	37	0	0	1	1	1	1.69	12.19	454.5	44	10.33	275.75	205.25	0	183.8	180.8	0.1	0	-0.85	19.6	18.8	19.8
28	20211023BS02	1	UU试验	2.38	1.54	47	0	-3	3	263.05	0	5.5	1.46	431.6	37	0	0	1	1	1	1.83	12.25	475.6	44	10.81	286.3	215.8	0	190.9	187.9	0.1	0	-0.92	19.6	18.8	19.8
29	20211023BS02	1	UU试验	2.47	1.57	48	0	-3	4	271.6	0	5.5	1.53	443.4	37	0	0	1	1	1	1.91	12.25	487.4	44	11.08	293.7	221.7	0	195.8	191.8	0.1	0	-0.96	19.6	18.8	19.8
30	20211023BS02	1	UU试验	2.55	1.6	47	0	-3	4	284	0	5.5	1.64	463.7	37	0	0	1	1	1	2.05	12.25	506.7	43	11.78	302.35	231.85	0	201.6	197.6	0.09	0	-1.02	19.6	18.8	19.8
31	20211023BS02	1	UU试验	2.63	1.62	47	0	-3	4	292.15	0	7.3	1.71	477	37	0	0	1	1	1	2.14	12.25	520	43	12.09	309	238.5	0	206	202	0.09	0	-1.07	19.6	18.8	19.8
32	20211023BS02	1	UU试验	2.72	1.65	47	0	-3	4	304.1	0	7.3	1.82	496.5	37	0	0	1	1	1	2.28	12.31	539.5	43	12.55	318.75	248.25	0	212.5	208.5	0.09	0	-1.14	19.6	18.8	19.8
33	20211023BS02	1	UU试验	2.8	1.67	47	0	-3	4	311.8	0	7.3	1.9	506.6	37	0	0	1	1	1	2.38	12.31	549.6	43	12.78	323.8	253.3	0	215.9	211.9	0.08	0	-1.19	19.6	18.8	19.8
34	20211023BS02	1	UU试验	2.88	1.7	47	0	-4	4	323.35	0	7.3	2.01	525.3	37	0	0	1	1	1	2.51	12.31	568.3	43	13.22	333.15	262.65	0	222.1	218.1	0.08	0	-1.25	19.6	18.8	19.8
35	20211023BS02	1	UU试验	2.97	1.72	47	0	-3	5	331.05	0	7.3	2.08	537.9	37	0	0	1	1	1	2.6	12.31	579.9	42	13.81	339.45	268.95	0	226.3	221.3	0.08	0	-1.3	19.6	18.8	19.8
36	20211023BS02	1	UU试验	3.05	1.75	47	0	-3	5	341.3	0	7.3	2.2	554.5	37	0	0	1	1	1	2.75	12.31	596.5	42	14.2	347.75	277.25	0	231.8	226.8	0.08	0	-1.38	19.6	18.8	19.8
37	20211023BS02	1	UU试验	3.13	1.77	47	0	-3	5	347.75	0	7.3	2.27	565	37	0	0	1	1	1	2.84	12.37	607	42	14.45	353	282.5	0	235.3	230.3	0.08	0	-1.42	19.6	18.8	19.8
38	20211023BS02	1	UU试验	3.22	1.79	47	0	-3	5	357.55	0	7.3	2.38	578.1	37	0	0	1	1	1	2.98	12.37	620.1	42	14.76	359.55	289.05	0	239.7	234.7	0.08	0	-1.49	19.6	18.8	19.8
39	20211023BS02	1	UU试验	3.3	1.82	47	0	-3	5	364	0	7.3	2.46	588.5	37	0	0	1	1	1	3.08	12.37	630.5	42	15.01	364.75	294.25	0	243.2	238.2	0.07	0	-1.54	19.6	18.8	19.8
40	20211023BS02	1	UU试验	3.38	1.84	47	0	-3	5	372.95	0	7.3	2.58	603	37	0	0	1	1	1	3.23	12.37	645	42	15.36	372	301.5	0	248	243	0.07	0	-1.62	19.6	18.9	19.8
41	20211023BS02	1	UU试验	3.47	1.86	47	0	-4	5	378.55	0	7.3	2.64	612	37	0	0	1	1	1	3.3	12.43	654	42	15.57	376.5	306	0	251	246	0.07	0	-1.65	19.6	18.8	19.8
42	20211023BS02	1	UU试验	3.55	1.88	47	0	-3	5	387.1	0	7.3	2.75	622.8	37	0	0	1	1	1	3.44	12.43	664.8	42	15.83	381.9	311.4	0	254.6	249.6	0.07	0	-1.72	19.6	18.9	19.8
43	20211023BS02	1	UU试验	3.63	1.91	47	0	-3	5	391.8	0	7.3	2.83	630.4	37	0	0	1	1	1	3.54	12.43	672.4	42	16.01	385.7	315.2	0	257.1	252.1	0.07	0	-1.77	19.6	18.9	19.8
44	20211023BS02	1	UU试验	3.72	1.93	47	0	-3	5	399.05	0	7.3	2.94	642.1	37	0	0	1	1	1	3.68	12.43	684.1	42	16.29	391.55	321.05	0	261	256	0.07	0	-1.84	19.6	18.9	19.8
45	20211023BS02	1	UU试验	3.8	1.95	47	0	-3	5	403.75	0	7.3	3.01	649.6	37	0	0	1	1	1	3.76	12.5	691.6	42	16.47	395.3	324.8	0	263.5	258.5	0.07	0	-1.88	19.6	18.9	19.8
46	20211023BS02	1	UU试验	3.88	1.97	47	0	-3	5	409.75	0	7.3	3.12	655.6	37	0	0	1	1	1	3.9	12.5	697.6	42	16.61	398.3	327.8	0	265.5	260.5	0.07	0	-1.95	19.6	18.9	19.8
47	20211023BS02	1	UU试验	3.97	1.99	47	0	-3	5	414.45	0	7.3	3.19	663.1	37	0	0	1	1	1	3.99	12.5	705.1	42	16.79	402.05	331.55	0	268	263	0.07	0	-2	19.6	18.9	19.8
48	20211023BS02	1	UU试验	4.05	2.01	47	0	-3	5	420.9	0	7.3	3.29	673.4	37	0	0	1	1	1	4.11	12.5	715.4	42	17.03	407.2	336.7	0	271.5	266.5	0.07	0	-2.06	19.6	18.9	19.8
49	20211023BS02	1	UU试验	4.13	2.03	47	0	-3	5	425.15	0	7.3	3.36	680.2	37	0	0	1	1	1	4.2	12.5	722.2	42	17.2	410.6	340.1	0	273.7	268.7	0.06	0	-2.1	19.6	18.9	19.8
50	20211023BS02	1	UU试验	4.22	2.05	47	0	-3	5	430.7	0	7.3	3.47	689.1	37	0	0	1	1	1	4.34	12.56	731.1	42	17.41	415.05	344.55	0	276.7	271.7	0.06	0	-2.17	19.6	18.9	19.8
51	20211023BS02	1	UU试验	4.3	2.07	47	0	-3	5	434.55	0	7.3	3.54	692	37	0	0	1	1	1	4.43	12.56	734	42	17.48	416.5	346	0	277.7	272.7	0.06	0	-2.22	19.6	18.9	19.8
52	20211023BS02	1	UU试验	4.38	2.09	47	0	-3	5	439.25	0	7.3	3.64	699.4	37	0	0	1	1	1	4.55	12.56	741.4	42	17.65	420.2	349.7	0	280.1	275.1	0.06	0	-2.28	19.6	18.9	19.8
53	20211023BS02	1	UU试验	4.47	2.11	48	0	-3	6	442.7	0	7.3	3.71	704.9	37	0	0	1	1	1	4.64	12.56	746.9	42	17.78	424.45	352.45	0	283	277	0.06	0	-2.32	19.6	18.9	19.8
54	20211023BS02	1	UU试验	4.55	2.13	48	0	-3	5	446.95	0	7.3	3.81	711.7	37	0	0	1	1	1	4.76	12.62	754.7	43	17.55	427.85	355.85	0	285.2	280.2	0.06	0	-2.38	19.6	18.9	19.8
55	20211023BS02	1	UU试验	4.63	2.15	48	0	-3	5	449.55	0	7.3	3.88	712.4	37	0	0	1	1	1	4.85	12.62	755.4	43	17.57	428.2	356.2	0	285.5	280.5	0.06	0	-2.42	19.6	18.9	19.8
56	20211023BS02	1	UU试验	4.72	2.17	48	0	-3	5	453.4	0	7.3	3.98	718.5	37	0	0	1	1	1	4.97	12.62	761.5	43	17.71	431.25	359.25	0	287.5	282.5	0.06	0	-2.49	19.6	18.9	19.8
57	20211023BS02	1	UU试验	4.8	2.19	48	0	-3	5	455.95	0	7.3	4.06	722.6	37	0	0	1	1	1	5.08	12.62	765.6	43	17.8	433.3	361.3	0	288.9	283.9	0.06	0	-2.54	19.6	18.9	19.8
58	20211023BS02	1	UU试验	4.88	2.21	47	0	-3	5	459.35	0	7.3	4.16	728	37	0	0	1	1	1	5.2	12.69	770	42	18.33	434.5	364	0	289.7	284.7	0.06	0	-2.6	19.6	18.9	19.8
59	20211023BS02	1	UU试验	4.97	2.23	47	0	-3	5	461.5	0	7.3	4.23	727.3	37	0	0	1	1	1	5.29	12.69	769.3	42	18.32	434.15	363.65	0	289.4	284.4	0.06	0	-2.65	19.6	18.9	19.8
60	20211023BS02	1	UU试验	5.05	2.25	47	0	-3	5	465.35	0	7.3	4.34	733.4	37	0	0	1	1	1	5.43	12.69	775.4	42	18.46	437.2	366.7	0	291.5	286.5	0.06	0	-2.72	19.6	18.9	19.8
61	20211023BS02	1	UU试验	5.13	2.27	47	0	-3	5	468.35	0	7.3	4.42	738.1	37	0	0	1	1	1	5.53	12.69	780.1	42	18.57	439.55	369.05	0	293	288	0.06	0	-2.77	19.6	18.9	19.8
62	20211023BS02	1	UU试验	5.22	2.28	47	0	-4	5	472.65	0	7.3	4.53	744.9	37	0	0	1	1	1	5.66	12.75	786.9	42	18.74	442.95	372.45	0	295.3	290.3	0.06	0	-2.83	19.6	18.9	19.8
63	20211023BS02	1	UU试验	5.3	2.3	48	0	-3	5	474.75	0	7.3	4.61	744.7	37	0	0	1	1	1	5.76	12.75	787.7	43	18.32	444.35	372.35	0	296.2	291.2	0.06	0	-2.88	19.6	18.9	19.8
64	20211023BS02	1	UU试验	5.38	2.32	48	0	-3	5	478.2	0	7.3	4.72	750.1	37	0	0	1	1	1	5.9	12.75	793.1	43	18.44	447.05	375.05	0	298	293	0.06	0	-2.95	19.6	18.9	19.8
65	20211023BS02	1	UU试验	5.47	2.34	47	0	-3	5	479.9	0	7.3	4.8	752.8	37	0	0	1	1	1	6	12.75	794.8	42	18.92	446.9	376.4	0	297.9	292.9	0.06	0	-3	19.6	18.9	19.8
66	20211023BS02	1	UU试验	5.55	2.36	47	0	-3	5	483.3	0	7.3	4.92	758.1	37	0	0	1	1	1	6.15	12.81	800.1	42	19.05	449.55	379.05	0	299.7	294.7	0.06	0	-3.08	19.6	18.9	19.8
67	20211023BS02	1	UU试验	5.63	2.37	47	0	-3	5	485.45	0	7.3	4.99	757.9	37	0	0	1	1	1	6.24	12.81	799.9	42	19.05	449.45	378.95	0	299.6	294.6	0.06	0	-3.12	19.6	18.9	19.8
68	20211023BS02	1	UU试验	5.72	2.39	47	0	-3	5	488.9	0	7.3	5.11	763.3	37	0	0	1	1	1	6.39	12.81	805.3	42	19.17	452.15	381.65	0	301.4	296.4	0.06	0	-3.2	19.6	18.9	19.8
69	20211023BS02	1	UU试验	5.8	2.41	48	0	-3	6	490.15	0	7.3	5.18	765.3	37	0	0	1	1	1	6.48	12.81	807.3	42	19.22	454.65	382.65	0	303.1	297.1	0.06	0	-3.24	19.6	18.9	19.8
70	20211023BS02	1	UU试验	5.88	2.43	48	0	-3	5	492.75	0	7.3	5.3	769.3	37	0	0	1	1	1	6.63	12.88	812.3	43	18.89	456.65	384.65	0	304.4	299.4	0.06	0	-3.32	19.6	18.9	19.8
71	20211023BS02	1	UU试验	5.97	2.44	48	0	-3	5	494	0	7.3	5.37	767.1	37	0	0	1	1	1	6.71	12.88	810.1	43	18.84	455.55	383.55	0	303.7	298.7	0.06	0	-3.36	19.6	18.9	19.8
72	20211023BS02	1	UU试验	6.05	2.46	48	0	-3	5	497	0	7.3	5.49	771.7	37	0	0	1	1	1	6.86	12.88	814.7	43	18.95	457.85	385.85	0	305.2	300.2	0.06	0	-3.43	19.6	18.9	19.8
73	20211023BS02	1	UU试验	6.13	2.48	49	0	-3	5	498.7	0	7.3	5.56	774.4	37	0	0	1	1	1	6.95	12.88	818.4	44	18.6	460.7	387.2	0	307.1	302.1	0.06	0	-3.48	19.6	18.9	19.8
74	20211023BS02	1	UU试验	6.22	2.49	49	0	-3	5	500.85	0	7.3	5.68	777.7	37	0	0	1	1	1	7.1	12.94	821.7	44	18.68	462.35	388.85	0	308.2	303.2	0.06	0	-3.55	19.6	18.9	19.8
75	20211023BS02	1	UU试验	6.3	2.51	49	0	-3	5	501.7	0	7.3	5.75	775.4	37	0	0	1	1	1	7.19	12.94	819.4	44	18.62	461.2	387.7	0	307.5	302.5	0.06	0	-3.6	19.6	18.9	19.8
76	20211023BS02	1	UU试验	6.38	2.53	48	0	-3	5	504.3	0	7.3	5.87	779.4	37	0	0	1	1	1	7.34	12.94	822.4	43	19.13	461.7	389.7	0	307.8	302.8	0.06	0	-3.67	19.6	18.9	19.8
77	20211023BS02	1	UU试验	6.47	2.54	48	0	-3	5	505.55	0	7.3	5.95	781.4	37	0	0	1	1	1	7.44	12.94	824.4	43	19.17	462.7	390.7	0	308.5	303.5	0.06	0	-3.72	19.6	18.9	19.8
78	20211023BS02	1	UU试验	6.55	2.56	48	0	-3	5	506.4	0	7.3	6.06	782.7	37	0	0	1	1	1	7.58	13	825.7	43	19.2	463.35	391.35	0	308.9	303.9	0.06	0	-3.79	19.6	18.9	19.8
79	20211023BS02	1	UU试验	6.63	2.58	49	0	-3	5	507.3	0	7.3	6.15	780.5	37	0	0	1	1	1	7.69	13	824.5	44	18.74	463.75	390.25	0	309.2	304.2	0.06	0	-3.85	19.6	18.9	19.8
80	20211023BS02	1	UU试验	6.72	2.59	49	0	-3	5	509	0	7.3	6.26	783.1	37	0	0	1	1	1	7.83	13	827.1	44	18.8	465.05	391.55	0	310	305	0.06	0	-3.92	19.6	18.9	19.8
81	20211023BS02	1	UU试验	6.8	2.61	48	0	-3	5	509.4	0	7.3	6.34	783.7	37	0	0	1	1	1	7.93	13	826.7	43	19.23	463.85	391.85	0	309.2	304.2	0.06	0	-3.97	19.6	18.9	19.8
82	20211023BS02	1	UU试验	6.88	2.62	48	0	-3	5	510.7	0	7.3	6.46	785.7	37	0	0	1	1	1	8.07	13.07	828.7	43	19.27	464.85	392.85	0	309.9	304.9	0.06	0	-4.04	19.6	18.9	19.8
83	20211023BS02	1	UU试验	6.97	2.64	49	0	-3	5	511.15	0	7.3	6.53	782.2	37	0	0	1	1	1	8.16	13.07	826.2	44	18.78	464.6	391.1	0	309.7	304.7	0.06	0	-4.08	19.6	18.9	19.8
84	20211023BS02	1	UU试验	7.05	2.66	48	0	-3	5	511.55	0	7.3	6.66	782.8	37	0	0	1	1	1	8.32	13.07	825.8	43	19.2	463.4	391.4	0	308.9	303.9	0.06	0	-4.16	19.6	18.9	19.8
85	20211023BS02	1	UU试验	7.13	2.67	48	0	-3	5	511.15	0	7.3	6.73	782.2	37	0	0	1	1	1	8.41	13.13	825.2	43	19.19	463.1	391.1	0	308.7	303.7	0.06	0	-4.21	19.6	18.9	19.8
86	20211023BS02	1	UU试验	7.22	2.69	48	0	-3	5	510.7	0	7.3	6.85	777.9	37	0	0	1	1	1	8.56	13.13	820.9	43	19.09	460.95	388.95	0	307.3	302.3	0.06	0	-4.28	19.6	18.9	19.8
87	20211023BS02	1	UU试验	7.3	2.7	48	0	-3	5	511.15	0	7.3	6.93	778.6	37	0	0	1	1	1	8.66	13.13	821.6	43	19.11	461.3	389.3	0	307.5	302.5	0.06	0	-4.33	19.6	18.9	19.8
88	20211023BS02	1	UU试验	7.38	2.72	48	0	-3	5	510.25	0	7.3	7.05	777.2	37	0	0	1	1	1	8.81	13.13	820.2	43	19.07	460.6	388.6	0	307.1	302.1	0.06	0	-4.41	19.6	18.9	19.8
89	20211023BS02	1	UU试验	7.47	2.73	48	0	-3	5	510.25	0	7.3	7.12	777.2	37	0	0	1	1	1	8.9	13.2	820.2	43	19.07	460.6	388.6	0	307.1	302.1	0.06	0	-4.45	19.6	18.9	19.8
90	20211023BS02	1	UU试验	7.55	2.75	48	0	-3	5	509.4	0	7.3	7.24	771.8	37	0	0	1	1	1	9.05	13.2	814.8	43	18.95	457.9	385.9	0	305.3	300.3	0.06	0	-4.53	19.6	18.9	19.8
91	20211023BS02	1	UU试验	7.63	2.76	48	0	-3	5	509	0	7.3	7.32	771.2	37	0	0	1	1	1	9.15	13.2	814.2	43	18.93	457.6	385.6	0	305.1	300.1	0.06	0	-4.58	19.6	18.9	19.8
92	20211023BS02	1	UU试验	7.72	2.78	48	0	-3	5	508.55	0	7.3	7.44	770.5	37	0	0	1	1	1	9.3	13.26	813.5	43	18.92	457.25	385.25	0	304.8	299.8	0.06	0	-4.65	19.6	18.9	19.8
93	20211023BS02	1	UU试验	7.8	2.79	49	0	-3	6	508.15	0	7.3	7.52	766.4	37	0	0	1	1	1	9.4	13.26	809.4	43	18.82	456.7	383.2	0	304.5	298.5	0.06	0	-4.7	19.6	18.9	19.8
94	20211023BS02	1	UU试验	7.88	2.81	49	0	-3	5	507.3	0	7.3	7.63	765.2	37	0	0	1	1	1	9.54	13.26	809.2	44	18.39	456.1	382.6	0	304.1	299.1	0.06	0	-4.77	19.6	18.9	19.8
95	20211023BS02	1	UU试验	7.97	2.82	49	0	-3	5	506.4	0	7.3	7.71	763.8	37	0	0	1	1	1	9.64	13.26	807.8	44	18.36	455.4	381.9	0	303.6	298.6	0.06	0	-4.82	19.6	18.9	19.8
96	20211023BS02	1	UU试验	8.05	2.84	49	0	-3	5	505.55	0	7.3	7.83	762.5	37	0	0	1	1	1	9.79	13.32	806.5	44	18.33	454.75	381.25	0	303.2	298.2	0.06	0	-4.89	19.6	18.9	19.8
97	20211023BS02	1	UU试验	8.13	2.85	49	0	-3	5	505.15	0	7.3	7.9	758.5	37	0	0	1	1	1	9.88	13.32	802.5	44	18.24	452.75	379.25	0	301.8	296.8	0.06	0	-4.94	19.6	18.9	19.8
98	20211023BS02	1	UU试验	8.22	2.87	49	0	-3	5	504.3	0	7.3	8.02	757.2	37	0	0	1	1	1	10.03	13.32	801.2	44	18.21	452.1	378.6	0	301.4	296.4	0.06	0	-5.02	19.6	18.9	19.8
99	20211023BS02	1	UU试验	8.3	2.88	49	0	-3	5	503.85	0	7.3	8.1	756.5	37	0	0	1	1	1	10.13	13.32	800.5	44	18.19	451.75	378.25	0	301.2	296.2	0.06	0	-5.07	19.6	18.9	19.8
100	20211023BS02	1	UU试验	8.38	2.9	49	0	-3	5	502.15	0	7.3	8.21	754	37	0	0	1	1	1	10.26	13.39	798	44	18.14	450.5	377	0	300.3	295.3	0.06	0	-5.13	19.6	18.9	19.8
101	20211023BS02	1	UU试验	8.47	2.91	49	0	-3	5	501.3	0	7.3	8.28	748.8	37	0	0	1	1	1	10.35	13.39	792.8	44	18.02	447.9	374.4	0	298.6	293.6	0.06	0	-5.18	19.6	18.9	19.8
102	20211023BS02	1	UU试验	8.55	2.92	49	0	-3	5	500.45	0	7.3	8.39	747.5	37	0	0	1	1	1	10.49	13.39	791.5	44	17.99	447.25	373.75	0	298.2	293.2	0.06	0	-5.25	19.6	18.9	19.8
103	20211023BS02	1	UU试验	8.63	2.94	49	0	-3	5	499.6	0	7.3	8.47	746.2	37	0	0	1	1	1	10.59	13.45	790.2	44	17.96	446.6	373.1	0	297.7	292.7	0.06	0	-5.3	19.6	18.9	19.8
104	20211023BS02	1	UU试验	8.72	2.95	49	0	-3	5	498.7	0	7.3	8.58	741.6	37	0	0	1	1	1	10.73	13.45	785.6	44	17.85	444.3	370.8	0	296.2	291.2	0.06	0	-5.37	19.6	18.9	19.8
105	20211023BS02	1	UU试验	8.8	2.97	49	0	-3	5	497.85	0	7.3	8.65	740.3	37	0	0	1	1	1	10.81	13.45	784.3	44	17.83	443.65	370.15	0	295.8	290.8	0.06	0	-5.41	19.6	18.9	19.8
106	20211023BS02	1	UU试验	8.88	2.98	49	0	-3	5	496.6	0	7.3	8.76	738.4	37	0	0	1	1	1	10.95	13.45	782.4	44	17.78	442.7	369.2	0	295.1	290.1	0.06	0	-5.47	19.6	18.9	19.8
107	20211023BS02	1	UU试验	8.97	2.99	48	0	-3	5	495.3	0	7.3	8.84	736.5	37	0	0	1	1	1	11.05	13.52	779.5	43	18.13	440.25	368.25	0	293.5	288.5	0.06	0	-5.53	19.6	18.9	19.8
108	20211023BS02	1	UU试验	9.05	3.01	49	0	-3	5	494.45	0	7.3	8.94	731.4	37	0	0	1	1	1	11.18	13.52	775.4	44	17.62	439.2	365.7	0	292.8	287.8	0.06	0	-5.59	19.6	18.9	19.8
109	20211023BS02	1	UU试验	9.13	3.02	48	0	-3	4	494.45	0	7.3	9.01	731.4	37	0	0	1	1	1	11.26	13.52	775.4	44	17.62	437.7	365.7	0	291.8	287.8	0.06	0	-5.63	19.6	18.9	19.8
110	20211023BS02	1	UU试验	9.22	3.04	48	0	-3	4	494	0	7.3	9.11	730.8	37	0	0	1	1	1	11.39	13.52	774.8	44	17.61	437.4	365.4	0	291.6	287.6	0.06	0	-5.7	19.6	18.9	19.8
111	20211023BS02	1	UU试验	9.3	3.05	49	0	-3	4	493.6	0	5.5	9.18	730.2	37	0	0	1	1	1	11.48	13.58	775.2	45	17.23	438.6	365.1	0	292.4	288.4	0.06	0	-5.74	19.6	18.9	19.8
112	20211023BS02	1	UU试验	9.38	3.06	49	0	-3	4	493.6	0	5.5	9.28	727	37	0	0	1	1	1	11.6	13.58	772	45	17.16	437	363.5	0	291.3	287.3	0.06	0	-5.8	19.6	18.9	19.8
113	20211023BS02	1	UU试验	9.47	3.08	49	0	-3	4	493.15	0	5.5	9.35	726.3	37	0	0	1	1	1	11.69	13.58	771.3	45	17.14	436.65	363.15	0	291.1	287.1	0.06	0	-5.85	19.6	18.9	19.8
114	20211023BS02	1	UU试验	9.55	3.09	49	0	-3	4	493.15	0	5.5	9.46	726.3	37	0	0	1	1	1	11.83	13.58	771.3	45	17.14	436.65	363.15	0	291.1	287.1	0.06	0	-5.92	19.6	18.9	19.8
115	20211023BS02	1	UU试验	9.63	3.1	49	0	-3	4	493.15	0	5.5	9.53	726.3	37	0	0	1	1	1	11.91	13.65	771.3	45	17.14	436.65	363.15	0	291.1	287.1	0.06	0	-5.96	19.6	18.9	19.8
116	20211023BS02	1	UU试验	9.72	3.12	49	0	-3	4	492.75	0	5.5	9.63	722	37	0	0	1	1	1	12.04	13.65	767	45	17.04	434.5	361	0	289.7	285.7	0.06	0	-6.02	19.6	18.9	19.8
117	20211023BS02	1	UU试验	9.8	3.13	49	0	-3	4	492.3	0	5.5	9.71	721.3	37	0	0	1	1	1	12.14	13.65	766.3	45	17.03	434.15	360.65	0	289.4	285.4	0.06	0	-6.07	19.6	18.9	19.8
118	20211023BS02	1	UU试验	9.88	3.14	49	0	-3	4	491.45	0	5.5	9.82	720.1	37	0	0	1	1	1	12.28	13.65	765.1	45	17	433.55	360.05	0	289	285	0.06	0	-6.14	19.6	18.9	19.8
119	20211023BS02	1	UU试验	9.97	3.16	49	0	-3	4	491	0	5.5	9.89	719.4	37	0	0	1	1	1	12.36	13.72	764.4	45	16.99	433.2	359.7	0	288.8	284.8	0.06	0	-6.18	19.6	18.9	19.8
120	20211023BS02	1	UU试验	10.05	3.17	49	0	-3	4	491	0	5.5	10.01	715.7	37	0	0	1	1	1	12.51	13.72	760.7	45	16.9	431.35	357.85	0	287.6	283.6	0.06	0	-6.26	19.6	18.9	19.8
121	20211023BS02	1	UU试验	10.13	3.18	49	0	-3	4	491	0	5.5	10.08	715.7	37	0	0	1	1	1	12.6	13.72	760.7	45	16.9	431.35	357.85	0	287.6	283.6	0.06	0	-6.3	19.6	18.9	19.8
122	20211023BS02	1	UU试验	10.22	3.2	49	0	-3	4	491	0	5.5	10.2	715.7	37	0	0	1	1	1	12.75	13.78	760.7	45	16.9	431.35	357.85	0	287.6	283.6	0.06	0	-6.38	19.6	18.9	19.8
123	20211023BS02	1	UU试验	10.3	3.21	49	0	-3	3	490.6	0	5.5	10.27	712	37	0	0	1	1	1	12.84	13.78	758	46	16.48	429.5	356	0	286.3	283.3	0.06	0	-6.42	19.6	18.9	19.8
124	20211023BS02	1	UU试验	10.38	3.22	49	0	-3	4	490.6	0	5.5	10.38	712	37	0	0	1	1	1	12.98	13.78	757	45	16.82	429.5	356	0	286.3	282.3	0.06	0	-6.49	19.6	18.9	19.8
125	20211023BS02	1	UU试验	10.47	3.24	49	0	-3	3	490.15	0	5.5	10.46	711.4	37	0	0	1	1	1	13.08	13.78	757.4	46	16.47	429.2	355.7	0	286.1	283.1	0.06	0	-6.54	19.6	18.9	19.8
126	20211023BS02	1	UU试验	10.55	3.25	49	0	-3	3	490.6	0	5.5	10.57	712	37	0	0	1	1	1	13.21	13.85	758	46	16.48	429.5	356	0	286.3	283.3	0.06	0	-6.61	19.6	18.9	19.8
127	20211023BS02	1	UU试验	10.63	3.26	49	0	-3	3	490.15	0	5.5	10.64	707.8	37	0	0	1	1	1	13.3	13.85	753.8	46	16.39	427.4	353.9	0	284.9	281.9	0.06	0	-6.65	19.6	18.9	19.8
128	20211023BS02	1	UU试验	10.72	3.27	49	0	-3	3	490.15	0	5.5	10.75	707.8	37	0	0	1	1	1	13.44	13.85	753.8	46	16.39	427.4	353.9	0	284.9	281.9	0.06	0	-6.72	19.6	18.9	19.8
129	20211023BS02	1	UU试验	10.8	3.29	50	0	-3	3	489.75	0	5.5	10.82	707.2	37	0	0	1	1	1	13.53	13.85	754.2	47	16.05	428.6	353.6	0	285.7	282.7	0.07	0	-6.77	19.6	18.9	19.8
130	20211023BS02	1	UU试验	10.88	3.3	49	0	-3	3	488.9	0	5.5	10.94	706	37	0	0	1	1	1	13.68	13.91	752	46	16.35	426.5	353	0	284.3	281.3	0.06	0	-6.84	19.6	18.9	19.8
131	20211023BS02	1	UU试验	10.97	3.31	49	0	-3	3	488.9	0	5.5	11.01	702.9	37	0	0	1	1	1	13.76	13.91	748.9	46	16.28	424.95	351.45	0	283.3	280.3	0.07	0	-6.88	19.6	18.9	19.8
132	20211023BS02	1	UU试验	11.05	3.32	49	0	-3	3	488.9	0	5.5	11.12	702.9	37	0	0	1	1	1	13.9	13.91	748.9	46	16.28	424.95	351.45	0	283.3	280.3	0.07	0	-6.95	19.6	18.9	19.8
133	20211023BS02	1	UU试验	11.13	3.34	49	0	-3	3	488.9	0	5.5	11.2	702.9	37	0	0	1	1	1	14	13.98	748.9	46	16.28	424.95	351.45	0	283.3	280.3	0.07	0	-7	19.6	18.9	19.8
134	20211023BS02	1	UU试验	11.22	3.35	49	0	-3	3	488.45	0	5.5	11.31	698.8	37	0	0	1	1	1	14.14	13.98	744.8	46	16.19	422.9	349.4	0	281.9	278.9	0.07	0	-7.07	19.6	18.9	19.8
135	20211023BS02	1	UU试验	11.3	3.36	49	0	-3	3	488.45	0	5.5	11.39	698.8	37	0	0	1	1	1	14.24	13.98	744.8	46	16.19	422.9	349.4	0	281.9	278.9	0.07	0	-7.12	19.6	18.9	19.8
136	20211023BS02	1	UU试验	11.38	3.37	48	0	-3	3	488.05	0	3.6	11.5	698.2	37	0	0	1	1	1	14.38	14.05	743.2	45	16.52	421.1	349.1	0	280.7	277.7	0.06	0	-7.19	19.5	18.9	19.8
137	20211023BS02	1	UU试验	11.47	3.39	49	0	-3	2	487.6	0	3.6	11.57	694.1	37	0	0	1	1	1	14.46	14.05	741.1	47	15.77	420.55	347.05	0	280.4	278.4	0.07	0	-7.23	19.6	18.9	19.8
138	20211023BS02	1	UU试验	11.55	3.4	48	0	-3	2	487.15	0	3.6	11.69	693.5	37	0	0	1	1	1	14.61	14.05	739.5	46	16.08	418.75	346.75	0	279.2	277.2	0.06	0	-7.31	19.6	18.9	19.8
139	20211023BS02	1	UU试验	11.63	3.41	49	0	-3	2	487.15	0	3.6	11.76	693.5	37	0	0	1	1	1	14.7	14.05	740.5	47	15.76	420.25	346.75	0	280.2	278.2	0.07	0	-7.35	19.6	18.9	19.8
140	20211023BS02	1	UU试验	11.72	3.42	48	0	-3	2	487.6	0	3.6	11.86	694.1	37	0	0	1	1	1	14.83	14.11	740.1	46	16.09	419.05	347.05	0	279.4	277.4	0.06	0	-7.42	19.6	18.9	19.8
141	20211023BS02	1	UU试验	11.8	3.44	49	0	-3	2	487.15	0	3.6	11.94	690.5	37	0	0	1	1	1	14.93	14.11	737.5	47	15.69	418.75	345.25	0	279.2	277.2	0.07	0	-7.47	19.6	18.9	19.8
142	20211023BS02	1	UU试验	11.88	3.45	49	0	-3	2	486.75	0	3.6	12.05	689.9	37	0	0	1	1	1	15.06	14.11	736.9	47	15.68	418.45	344.95	0	279	277	0.07	0	-7.53	19.6	19	19.8
143	20211023BS02	1	UU试验	11.97	3.46	49	0	-3	2	487.15	0	3.6	12.13	690.5	37	0	0	1	1	1	15.16	14.11	737.5	47	15.69	418.75	345.25	0	279.2	277.2	0.07	0	-7.58	19.6	19	19.8
144	20211023BS02	1	UU试验	12.05	3.47	49	0	-3	1	487.15	0	3.6	12.24	690.5	37	0	0	1	1	1	15.3	14.18	738.5	48	15.39	418.75	345.25	0	279.2	278.2	0.07	0	-7.65	19.6	18.9	19.8
145	20211023BS02	1	UU试验	12.13	3.48	49	0	-3	2	487.6	0	3.6	12.32	687.7	37	0	0	1	1	1	15.4	14.18	734.7	47	15.63	417.35	343.85	0	278.2	276.2	0.07	0	-7.7	19.6	19	19.8
146	20211023BS02	1	UU试验	12.22	3.5	49	0	-3	2	488.45	0	3.6	12.43	688.9	37	0	0	1	1	1	15.54	14.18	735.9	47	15.66	417.95	344.45	0	278.6	276.6	0.07	0	-7.77	19.6	19	19.8
147	20211023BS02	1	UU试验	12.3	3.51	50	0	-3	2	488.05	0	3.6	12.51	688.4	37	0	0	1	1	1	15.64	14.25	736.4	48	15.34	419.2	344.2	0	279.5	277.5	0.07	0	-7.82	19.6	19	19.8
148	20211023BS02	1	UU试验	12.38	3.52	50	0	-3	2	488.9	0	3.6	12.61	686.2	37	0	0	1	1	1	15.76	14.25	734.2	48	15.3	418.1	343.1	0	278.7	276.7	0.07	0	-7.88	19.6	19	19.8
149	20211023BS02	1	UU试验	12.47	3.53	49	0	-3	1	488.45	0	3.6	12.69	685.5	37	0	0	1	1	1	15.86	14.25	733.5	48	15.28	416.25	342.75	0	277.5	276.5	0.07	0	-7.93	19.6	19	19.8
150	20211023BS02	1	UU试验	12.55	3.54	50	0	-3	2	488.9	0	3.6	12.8	686.2	37	0	0	1	1	1	16	14.31	734.2	48	15.3	418.1	343.1	0	278.7	276.7	0.07	0	-8	19.6	19	19.8
151	20211023BS02	1	UU试验	12.63	3.55	50	0	-3	1	488.9	0	1.8	12.87	683.3	37	0	0	1	1	1	16.09	14.31	732.3	49	14.94	416.65	341.65	0	277.8	276.8	0.07	0	-8.05	19.5	18.9	19.8
152	20211023BS02	1	UU试验	12.72	3.57	49	0	-3	1	490.15	0	3.6	12.98	685	37	0	0	1	1	1	16.23	14.31	733	48	15.27	416	342.5	0	277.3	276.3	0.07	0	-8.12	19.6	19	19.8
153	20211023BS02	1	UU试验	12.8	3.58	50	0	-3	1	490.15	0	3.6	13.05	685	37	0	0	1	1	1	16.31	14.31	734	49	14.98	417.5	342.5	0	278.3	277.3	0.07	0	-8.16	19.6	19	19.8
154	20211023BS02	1	UU试验	12.88	3.59	49	0	-3	0	491	0	3.6	13.16	686.2	37	0	0	1	1	1	16.45	14.38	735.2	49	15	416.6	343.1	0	277.7	277.7	0.07	0	-8.23	19.6	19	19.8
155	20211023BS02	1	UU试验	12.97	3.6	49	0	-3	0	491	0	3.6	13.23	682.9	37	0	0	1	1	1	16.54	14.38	731.9	49	14.94	414.95	341.45	0	276.6	276.6	0.07	0	-8.27	19.6	19	19.8
156	20211023BS02	1	UU试验	13.05	3.61	49	0	-3	1	490.6	0	1.8	13.34	682.3	37	0	0	1	1	1	16.68	14.38	730.3	48	15.21	414.65	341.15	0	276.4	275.4	0.07	0	-8.34	19.6	19	19.8
157	20211023BS02	1	UU试验	13.13	3.62	49	0	-3	0	490.6	0	1.8	13.41	682.3	37	0	0	1	1	1	16.76	14.45	731.3	49	14.92	414.65	341.15	0	276.4	276.4	0.07	0	-8.38	19.5	18.9	19.8
158	20211023BS02	1	UU试验	13.22	3.64	49	0	-3	0	490.15	0	1.8	13.52	678.4	37	0	0	1	1	1	16.9	14.45	727.4	49	14.84	412.7	339.2	0	275.1	275.1	0.07	0	-8.45	19.5	18.9	19.8
159	20211023BS02	1	UU试验	13.3	3.65	49	0	-3	0	490.15	0	1.8	13.59	678.4	37	0	0	1	1	1	16.99	14.45	727.4	49	14.84	412.7	339.2	0	275.1	275.1	0.07	0	-8.49	19.5	18.9	19.8
160	20211023BS02	1	UU试验	13.38	3.66	49	0	-3	0	490.6	0	1.8	13.69	679	37	0	0	1	1	1	17.11	14.45	728	49	14.86	413	339.5	0	275.3	275.3	0.07	0	-8.56	19.5	18.9	19.8
161	20211023BS02	1	UU试验	13.47	3.67	49	0	-3	0	491	0	1.8	13.76	679.6	37	0	0	1	1	1	17.2	14.51	728.6	49	14.87	413.3	339.8	0	275.5	275.5	0.07	0	-8.6	19.6	19	19.8
162	20211023BS02	1	UU试验	13.55	3.68	49	0	-3	0	491.45	0	1.8	13.87	677.4	37	0	0	1	1	1	17.34	14.51	726.4	49	14.82	412.2	338.7	0	274.8	274.8	0.07	0	-8.67	19.5	18.9	19.8
163	20211023BS02	1	UU试验	13.63	3.69	49	0	-3	0	491.9	0	1.8	13.93	678	37	0	0	1	1	1	17.41	14.51	727	49	14.84	412.5	339	0	275	275	0.07	0	-8.71	19.5	18.9	19.8
164	20211023BS02	1	UU试验	13.72	3.7	49	0	-3	0	491	0	1.8	14.03	676.8	37	0	0	1	1	1	17.54	14.58	725.8	49	14.81	411.9	338.4	0	274.6	274.6	0.07	0	-8.77	19.6	19	19.8
165	20211023BS02	1	UU试验	13.8	3.71	49	0	-3	0	491	0	1.8	14.1	673.5	37	0	0	1	1	1	17.63	14.58	722.5	49	14.74	410.25	336.75	0	273.5	273.5	0.07	0	-8.82	19.5	19	19.8
166	20211023BS02	1	UU试验	13.88	3.73	49	0	-3	0	491	0	1.8	14.2	673.5	37	0	0	1	1	1	17.75	14.58	722.5	49	14.74	410.25	336.75	0	273.5	273.5	0.07	0	-8.88	19.6	19	19.8
167	20211023BS02	1	UU试验	13.97	3.74	49	0	-3	0	491.45	0	1.8	14.26	674.1	37	0	0	1	1	1	17.83	14.58	723.1	49	14.76	410.55	337.05	0	273.7	273.7	0.07	0	-8.91	19.5	19	19.8
168	20211023BS02	1	UU试验	14.05	3.75	49	0	-3	0	491.9	0	1.8	14.36	674.8	37	0	0	1	1	1	17.95	14.65	723.8	49	14.77	410.9	337.4	0	273.9	273.9	0.07	0	-8.98	19.6	19	19.8
169	20211023BS02	1	UU试验	14.13	3.76	49	0	-3	0	491.9	0	1.8	14.43	671.5	37	0	0	1	1	1	18.04	14.65	720.5	49	14.7	409.25	335.75	0	272.8	272.8	0.07	0	-9.02	19.6	19	19.8
170	20211023BS02	1	UU试验	14.22	3.77	49	0	-3	-1	492.3	0	1.8	14.53	672.1	37	0	0	1	1	1	18.16	14.65	722.1	50	14.44	409.55	336.05	0	273	274	0.07	0	-9.08	19.5	19	19.8
171	20211023BS02	1	UU试验	14.3	3.78	49	0	-3	0	491.9	0	1.8	14.59	671.5	37	0	0	1	1	1	18.24	14.65	720.5	49	14.7	409.25	335.75	0	272.8	272.8	0.07	0	-9.12	19.6	19	19.8
172	20211023BS02	1	UU试验	14.38	3.79	49	0	-3	0	492.3	0	1.8	14.7	672.1	37	0	0	1	1	1	18.38	14.72	721.1	49	14.72	409.55	336.05	0	273	273	0.07	0	-9.19	19.6	19	19.8
173	20211023BS02	1	UU试验	14.47	3.8	49	0	-3	-1	493.15	0	1.8	14.76	670	37	0	0	1	1	1	18.45	14.72	720	50	14.4	408.5	335	0	272.3	273.3	0.07	0	-9.23	19.6	19	19.8
174	20211023BS02	1	UU试验	14.55	3.81	49	0	-3	-1	493.15	0	1.8	14.87	670	37	0	0	1	1	1	18.59	14.72	720	50	14.4	408.5	335	0	272.3	273.3	0.07	0	-9.3	19.6	19	19.8
175	20211023BS02	1	UU试验	14.63	3.83	50	0	-3	-1	493.15	0	1.8	14.94	670	37	0	0	1	1	1	18.68	14.79	721	51	14.14	410	335	0	273.3	274.3	0.07	0	-9.34	19.6	19	19.8
176	20211023BS02	1	UU试验	14.72	3.84	50	0	-3	-1	494	0	1.8	15.04	668	37	0	0	1	1	1	18.8	14.79	719	51	14.1	409	334	0	272.7	273.7	0.07	0	-9.4	19.6	19	19.8
177	20211023BS02	1	UU试验	14.8	3.85	50	0	-3	-1	494	0	1.8	15.11	668	37	0	0	1	1	1	18.89	14.79	719	51	14.1	409	334	0	272.7	273.7	0.07	0	-9.45	19.6	19	19.8
178	20211023BS02	1	UU试验	14.88	3.86	49	0	-3	-1	494	0	1.8	15.22	668	37	0	0	1	1	1	19.03	14.85	718	50	14.36	407.5	334	0	271.7	272.7	0.07	0	-9.52	19.6	19	19.8
179	20211023BS02	1	UU试验	14.97	3.87	49	0	-3	-1	494.45	0	1.8	15.29	665.9	37	0	0	1	1	1	19.11	14.85	715.9	50	14.32	406.45	332.95	0	271	272	0.07	0	-9.56	19.6	19	19.8
180	20211023BS02	1	UU试验	15.05	3.88	48	0	-3	-1	494.45	0	1.8	15.41	665.9	37	0	0	1	1	1	19.26	14.85	714.9	49	14.59	404.95	332.95	0	270	271	0.07	0	-9.63	19.6	19	19.8
181	20211023BS02	1	UU试验	15.13	3.89	49	0	-3	-1	494.85	0	1.8	15.47	666.5	37	0	0	1	1	1	19.34	14.85	716.5	50	14.33	406.75	333.25	0	271.2	272.2	0.07	0	-9.67	19.6	19	19.8
182	20211023BS02	1	UU试验	15.22	3.9	49	0	-3	-1	496.15	0	1.8	15.58	668.2	37	0	0	1	1	1	19.48	14.92	718.2	50	14.36	407.6	334.1	0	271.7	272.7	0.07	0	-9.74	19.6	19	19.8
183	20211023BS02	1	UU试验	15.3	3.91	49	0	-3	-1	496.6	0	1.8	15.65	665.7	37	0	0	1	1	1	19.56	14.92	715.7	50	14.31	406.35	332.85	0	270.9	271.9	0.07	0	-9.78	19.6	19	19.8
184	20211023BS02	1	UU试验	15.38	3.92	49	0	-3	-1	497	0	1.8	15.75	666.2	37	0	0	1	1	1	19.69	14.92	716.2	50	14.32	406.6	333.1	0	271.1	272.1	0.07	0	-9.85	19.6	19	19.8
185	20211023BS02	1	UU试验	15.47	3.93	49	0	-3	-1	497.45	0	1.8	15.83	666.8	37	0	0	1	1	1	19.79	14.99	716.8	50	14.34	406.9	333.4	0	271.3	272.3	0.07	0	-9.9	19.6	19	19.8
186	20211023BS02	1	UU试验	15.55	3.94	49	0	-3	-2	497.85	0	1.8	15.94	664.2	37	0	0	1	1	1	19.93	14.99	715.2	51	14.02	405.6	332.1	0	270.4	272.4	0.07	0	-9.97	19.6	19	19.8
187	20211023BS02	1	UU试验	15.63	3.95	50	0	-3	-1	498.3	0	1.8	16.01	664.8	37	0	0	1	1	1	20.01	14.99	715.8	51	14.04	407.4	332.4	0	271.6	272.6	0.07	0	-10.01	19.6	19	19.8
188	20211023BS02	1	UU试验	15.72	3.96	49	0	-3	-2	498.7	0	1.8	16.11	665.4	37	0	0	1	1	1	20.14	15.06	716.4	51	14.05	406.2	332.7	0	270.8	272.8	0.07	0	-10.07	19.6	19	19.8
189	20211023BS02	1	UU试验	15.8	3.97	50	0	-3	-1	499.15	0	1.8	16.19	662.9	37	0	0	1	1	1	20.24	15.06	713.9	51	14	406.45	331.45	0	271	272	0.07	0	-10.12	19.6	19	19.8
190	20211023BS02	1	UU试验	15.88	3.99	50	0	-3	-1	500	0	1.8	16.29	664	37	0	0	1	1	1	20.36	15.06	715	51	14.02	407	332	0	271.3	272.3	0.07	0	-10.18	19.6	19	19.8
191	20211023BS02	1	UU试验	15.97	4	48	0	-3	-2	498.7	0	0	16.36	662.3	37	0	0	1	1	1	20.45	15.06	712.3	50	14.25	403.15	331.15	0	268.8	270.8	0.07	0	-10.23	19.5	19	19.8
192	20211023BS02	1	UU试验	16.05	4.01	49	0	-3	-2	499.6	0	1.8	16.48	663.5	37	0	0	1	1	1	20.6	15.13	714.5	51	14.01	405.25	331.75	0	270.2	272.2	0.07	0	-10.3	19.6	19	19.8
193	20211023BS02	1	UU试验	16.13	4.02	50	0	-3	-2	499.6	0	0	16.55	660.4	37	0	0	1	1	1	20.69	15.13	712.4	52	13.7	405.2	330.2	0	270.1	272.1	0.07	0	-10.35	19.5	19	19.8
194	20211023BS02	1	UU试验	16.22	4.03	49	0	-3	-2	500.45	0	0	16.66	661.5	37	0	0	1	1	1	20.83	15.13	712.5	51	13.97	404.25	330.75	0	269.5	271.5	0.07	0	-10.41	19.5	19	19.8
195	20211023BS02	1	UU试验	16.3	4.04	50	0	-3	-2	501.3	0	0	16.73	662.7	37	0	0	1	1	1	20.91	15.2	714.7	52	13.74	406.35	331.35	0	270.9	272.9	0.07	0	-10.46	19.6	19	19.8
196	20211023BS02	1	UU试验	16.38	4.05	49	0	-3	-2	501.7	0	0	16.84	660.1	37	0	0	1	1	1	21.05	15.2	711.1	51	13.94	403.55	330.05	0	269	271	0.07	0	-10.53	19.5	19	19.8
197	20211023BS02	1	UU试验	16.47	4.06	50	0	-3	-2	501.7	0	1.8	16.91	660.1	37	0	0	1	1	1	21.14	15.2	712.1	52	13.69	405.05	330.05	0	270	272	0.07	0	-10.57	19.6	19	19.8
198	20211023BS02	1	UU试验	16.55	4.07	50	0	-3	-2	502.15	0	0	17.02	660.7	37	0	0	1	1	1	21.28	15.27	712.7	52	13.71	405.35	330.35	0	270.2	272.2	0.07	0	-10.64	19.6	19	19.8
199	20211023BS02	1	UU试验	16.63	4.08	50	0	-3	-2	502.55	0	0	17.09	658.2	37	0	0	1	1	1	21.36	15.27	710.2	52	13.66	404.1	329.1	0	269.4	271.4	0.07	0	-10.68	19.6	19	19.8
200	20211023BS02	1	UU试验	16.72	4.09	49	0	-3	-2	501.7	0	0	17.2	657.1	37	0	0	1	1	1	21.5	15.27	708.1	51	13.88	402.05	328.55	0	268	270	0.07	0	-10.75	19.6	19	19.8
201	20211023BS02	1	UU试验	16.8	4.1	49	0	-3	-2	501.7	0	0	17.27	657.1	37	0	0	1	1	1	21.59	15.34	708.1	51	13.88	402.05	328.55	0	268	270	0.07	0	-10.8	19.6	19	19.8
202	20211023BS02	1	UU试验	16.88	4.11	50	0	-3	-2	503.45	0	0	17.38	656.4	37	0	0	1	1	1	21.73	15.34	708.4	52	13.62	403.2	328.2	0	268.8	270.8	0.07	0	-10.87	19.5	19	19.8
203	20211023BS02	1	UU试验	16.97	4.12	50	0	-3	-2	503.85	0	0	17.45	656.9	37	0	0	1	1	1	21.81	15.34	708.9	52	13.63	403.45	328.45	0	269	271	0.07	0	-10.91	19.6	19	19.8
204	20211023BS02	1	UU试验	17.05	4.13	50	0	-3	-2	504.3	0	0	17.56	657.5	37	0	0	1	1	1	21.95	15.41	709.5	52	13.64	403.75	328.75	0	269.2	271.2	0.07	0	-10.98	19.6	19	19.8
205	20211023BS02	1	UU试验	17.13	4.14	50	0	-3	-2	504.7	0	0	17.63	655	37	0	0	1	1	1	22.04	15.41	707	52	13.6	402.5	327.5	0	268.3	270.3	0.07	0	-11.02	19.6	19	19.8
206	20211023BS02	1	UU试验	17.22	4.15	49	0	-3	-2	503.45	0	0	17.74	653.4	37	0	0	1	1	1	22.18	15.41	704.4	51	13.81	400.2	326.7	0	266.8	268.8	0.07	0	-11.09	19.6	19	19.8
207	20211023BS02	1	UU试验	17.3	4.16	49	0	-3	-2	503.85	0	0	17.81	653.9	37	0	0	1	1	1	22.26	15.41	704.9	51	13.82	400.45	326.95	0	267	269	0.07	0	-11.13	19.6	19	19.8
208	20211023BS02	1	UU试验	17.38	4.17	49	0	-3	-2	504.3	0	0	17.92	654.5	37	0	0	1	1	1	22.4	15.48	705.5	51	13.83	400.75	327.25	0	267.2	269.2	0.07	0	-11.2	19.6	19	19.8
209	20211023BS02	1	UU试验	17.47	4.18	49	0	-3	-3	505.15	0	0	17.99	652.6	37	0	0	1	1	1	22.49	15.48	704.6	52	13.55	399.8	326.3	0	266.5	269.5	0.07	0	-11.24	19.6	19	19.8
210	20211023BS02	1	UU试验	17.55	4.19	50	0	-3	-2	506	0	0	18.1	653.7	37	0	0	1	1	1	22.63	15.54	705.7	52	13.57	401.85	326.85	0	267.9	269.9	0.07	0	-11.32	19.6	19	19.8
211	20211023BS02	1	UU试验	17.63	4.2	50	0	-3	-2	506.4	0	1.8	18.17	651.7	37	0	0	1	1	1	22.71	15.54	703.7	52	13.53	400.85	325.85	0	267.2	269.2	0.07	0	-11.36	19.6	19	19.8
212	20211023BS02	1	UU试验	17.72	4.21	49	0	-3	-3	507.7	0	0	18.27	653.4	37	0	0	1	1	1	22.84	15.54	705.4	52	13.57	400.2	326.7	0	266.8	269.8	0.07	0	-11.42	19.6	19	19.8
213	20211023BS02	1	UU试验	17.8	4.22	50	0	-3	-2	507.7	0	0	18.34	653.4	37	0	0	1	1	1	22.93	15.54	705.4	52	13.57	401.7	326.7	0	267.8	269.8	0.07	0	-11.47	19.6	19	19.8
214	20211023BS02	1	UU试验	17.88	4.23	50	0	-3	-2	509	0	0	18.45	655.1	37	0	0	1	1	1	23.06	15.61	707.1	52	13.6	402.55	327.55	0	268.4	270.4	0.07	0	-11.53	19.6	19.1	19.8
215	20211023BS02	1	UU试验	17.97	4.24	51	0	-3	-2	509.4	0	0	18.52	652.7	37	0	0	1	1	1	23.15	15.61	705.7	53	13.32	402.85	326.35	0	268.6	270.6	0.07	0	-11.58	19.6	19	19.9
216	20211023BS02	1	UU试验	18.05	4.25	50	0	-3	-2	510.25	0	0	18.62	653.7	37	0	0	1	1	1	23.27	15.61	705.7	52	13.57	401.85	326.85	0	267.9	269.9	0.07	0	-11.64	19.6	19.1	19.9
217	20211023BS02	1	UU试验	18.13	4.26	49	0	-3	-3	511.15	0	0	18.68	654.9	37	0	0	1	1	1	23.35	15.69	706.9	52	13.59	400.95	327.45	0	267.3	270.3	0.07	0	-11.68	19.6	19	19.8
218	20211023BS02	1	UU试验	18.22	4.27	49	0	-3	-3	509.85	0	0	18.79	649.9	37	0	0	1	1	1	23.49	15.69	701.9	52	13.5	398.45	324.95	0	265.6	268.6	0.07	0	-11.75	19.6	19	19.8
219	20211023BS02	1	UU试验	18.3	4.28	49	0	-3	-3	510.7	0	0	18.85	651	37	0	0	1	1	1	23.56	15.69	703	52	13.52	399	325.5	0	266	269	0.07	0	-11.78	19.6	19	19.8
220	20211023BS02	1	UU试验	18.38	4.29	49	0	-3	-3	511.55	0	0	18.95	652.1	37	0	0	1	1	1	23.69	15.76	704.1	52	13.54	399.55	326.05	0	266.4	269.4	0.07	0	-11.85	19.6	19	19.8
221	20211023BS02	1	UU试验	18.47	4.3	49	0	-3	-3	512.4	0	0	19.02	650.3	37	0	0	1	1	1	23.78	15.76	702.3	52	13.51	398.65	325.15	0	265.8	268.8	0.07	0	-11.89	19.6	19	19.8
222	20211023BS02	1	UU试验	18.55	4.31	49	0	-3	-3	513.7	0	0	19.12	651.9	37	0	0	1	1	1	23.9	15.76	703.9	52	13.54	399.45	325.95	0	266.3	269.3	0.07	0	-11.95	19.6	19	19.8
223	20211023BS02	1	UU试验	18.63	4.32	49	0	-3	-3	514.1	0	0	19.19	652.4	37	0	0	1	1	1	23.99	15.76	704.4	52	13.55	399.7	326.2	0	266.5	269.5	0.07	0	-12	19.6	19	19.8
224	20211023BS02	1	UU试验	18.72	4.33	49	0	-3	-3	514.55	0	0	19.29	653	37	0	0	1	1	1	24.11	15.83	705	52	13.56	400	326.5	0	266.7	269.7	0.07	0	-12.06	19.6	19	19.8
225	20211023BS02	1	UU试验	18.8	4.34	49	0	-3	-3	514.95	0	-1.8	19.35	650.6	37	0	0	1	1	1	24.19	15.83	702.6	52	13.51	398.8	325.3	0	265.9	268.9	0.07	0	-12.1	19.5	19	19.8
226	20211023BS02	1	UU试验	18.88	4.35	50	0	-3	-3	515.85	0	0	19.45	651.7	37	0	0	1	1	1	24.31	15.83	704.7	53	13.3	400.85	325.85	0	267.2	270.2	0.07	0	-12.16	19.6	19	19.8
227	20211023BS02	1	UU试验	18.97	4.36	50	0	-3	-3	516.7	0	0	19.51	652.8	37	0	0	1	1	1	24.39	15.9	705.8	53	13.32	401.4	326.4	0	267.6	270.6	0.07	0	-12.2	19.6	19	19.8
228	20211023BS02	1	UU试验	19.05	4.36	49	0	-3	-3	517.1	0	0	19.61	650.4	37	0	0	1	1	1	24.51	15.9	702.4	52	13.51	398.7	325.2	0	265.8	268.8	0.07	0	-12.26	19.6	19	19.8
229	20211023BS02	1	UU试验	19.13	4.37	50	0	-3	-3	517.1	0	-1.8	19.68	650.4	37	0	0	1	1	1	24.6	15.9	703.4	53	13.27	400.2	325.2	0	266.8	269.8	0.07	0	-12.3	19.6	19	19.8
230	20211023BS02	1	UU试验	19.22	4.38	50	0	-3	-3	518.4	0	-1.8	19.78	652.1	37	0	0	1	1	1	24.73	15.97	705.1	53	13.3	401.05	326.05	0	267.4	270.4	0.07	0	-12.37	19.5	19	19.8
231	20211023BS02	1	UU试验	19.3	4.39	50	0	-3	-3	517.95	0	-1.8	19.85	648.7	37	0	0	1	1	1	24.81	15.97	701.7	53	13.24	399.35	324.35	0	266.2	269.2	0.07	0	-12.41	19.6	19	19.8
232	20211023BS02	1	UU试验	19.38	4.4	50	0	-3	-3	518.4	0	-1.8	19.95	649.2	37	0	0	1	1	1	24.94	15.97	702.2	53	13.25	399.6	324.6	0	266.4	269.4	0.07	0	-12.47	19.6	19	19.8
233	20211023BS02	1	UU试验	19.47	4.41	49	0	-3	-3	518.4	0	-1.8	20.02	649.2	37	0	0	1	1	1	25.03	16.04	701.2	52	13.48	398.1	324.6	0	265.4	268.4	0.07	0	-12.52	19.5	19	19.8
234	20211023BS02	1	UU试验	19.55	4.42	49	0	-3	-3	518.4	0	-1.8	20.12	646.4	37	0	0	1	1	1	25.15	16.04	698.4	52	13.43	396.7	323.2	0	264.5	267.5	0.07	0	-12.58	19.5	19	19.8
235	20211023BS02	1	UU试验	19.63	4.43	50	0	-3	-3	518.4	0	-1.8	20.19	646.4	37	0	0	1	1	1	25.24	16.04	699.4	53	13.2	398.2	323.2	0	265.5	268.5	0.07	0	-12.62	19.6	19	19.8
236	20211023BS02	1	UU试验	19.72	4.44	50	0	-3	-4	518.8	0	-1.8	20.3	646.9	37	0	0	1	1	1	25.38	16.11	700.9	54	12.98	398.45	323.45	0	265.6	269.6	0.07	0	-12.69	19.6	19	19.8
237	20211023BS02	1	UU试验	19.8	4.45	50	0	-3	-4	519.25	0	-1.8	20.38	644.6	37	0	0	1	1	1	25.48	16.11	698.6	54	12.94	397.3	322.3	0	264.9	268.9	0.07	0	-12.74	19.6	19	19.8
238	20211023BS02	1	UU试验	19.88	4.46	50	0	-3	-3	519.7	0	-1.8	20.48	645.2	37	0	0	1	1	1	25.6	16.11	698.2	53	13.17	397.6	322.6	0	265.1	268.1	0.07	0	-12.8	19.6	19	19.8
239	20211023BS02	1	UU试验	19.97	4.47	50	0	-3	-3	519.7	0	-1.8	20.56	645.2	37	0	0	1	1	1	25.7	16.18	698.2	53	13.17	397.6	322.6	0	265.1	268.1	0.07	0	-12.85	19.6	19	19.8
240	20211023BS02	1	UU试验	20.05	4.48	50	0	-3	-4	520.1	0	-1.8	20.66	642.9	37	0	0	1	1	1	25.83	16.18	696.9	54	12.91	396.45	321.45	0	264.3	268.3	0.07	0	-12.92	19.6	19	19.8
241	20211023BS02	1	UU试验	20.13	4.49	50	0	-3	-4	520.55	0	-1.8	20.73	643.4	37	0	0	1	1	1	25.91	16.18	697.4	54	12.91	396.7	321.7	0	264.5	268.5	0.07	0	-12.96	19.6	19	19.8
242	20211023BS02	1	UU试验	20.22	4.5	50	0	-3	-4	522.25	0	-1.8	20.83	645.6	37	0	0	1	1	1	26.04	16.25	699.6	54	12.96	397.8	322.8	0	265.2	269.2	0.07	0	-13.02	19.6	19	19.8
243	20211023BS02	1	UU试验	20.3	4.51	50	0	-3	-4	522.65	0	-1.8	20.91	643.3	37	0	0	1	1	1	26.14	16.25	697.3	54	12.91	396.65	321.65	0	264.4	268.4	0.07	0	-13.07	19.6	19	19.8
244	20211023BS02	1	UU试验	20.38	4.51	49	0	-3	-4	522.25	0	-1.8	21.01	642.8	37	0	0	1	1	1	26.26	16.25	695.8	53	13.13	394.9	321.4	0	263.3	267.3	0.07	0	-13.13	19.6	19	19.8
245	20211023BS02	1	UU试验	20.47	4.52	49	0	-3	-4	522.25	0	-1.8	21.08	642.8	37	0	0	1	1	1	26.35	16.32	695.8	53	13.13	394.9	321.4	0	263.3	267.3	0.07	0	-13.18	19.6	19	19.8
246	20211023BS02	1	UU试验	20.55	4.53	49	0	-3	-4	522.65	0	-1.8	21.19	640.5	37	0	0	1	1	1	26.49	16.32	693.5	53	13.08	393.75	320.25	0	262.5	266.5	0.07	0	-13.25	19.5	19	19.8
247	20211023BS02	1	UU试验	20.63	4.54	50	0	-3	-4	523.1	0	-1.8	21.26	641.1	37	0	0	1	1	1	26.57	16.32	695.1	54	12.87	395.55	320.55	0	263.7	267.7	0.07	0	-13.29	19.6	19	19.8
248	20211023BS02	1	UU试验	20.72	4.55	50	0	-3	-4	523.55	0	-1.8	21.36	641.6	37	0	0	1	1	1	26.7	16.39	695.6	54	12.88	395.8	320.8	0	263.9	267.9	0.07	0	-13.35	19.6	19	19.8
249	20211023BS02	1	UU试验	20.8	4.56	50	0	-3	-4	523.55	0	-1.8	21.44	638.9	37	0	0	1	1	1	26.8	16.39	692.9	54	12.83	394.45	319.45	0	263	267	0.07	0	-13.4	19.6	19	19.8
250	20211023BS02	1	UU试验	20.88	4.57	50	0	-3	-4	524.4	0	-1.8	21.54	639.9	37	0	0	1	1	1	26.93	16.39	693.9	54	12.85	394.95	319.95	0	263.3	267.3	0.07	0	-13.47	19.6	19	19.8
251	20211023BS02	1	UU试验	20.97	4.58	50	0	-3	-4	524.8	0	-1.8	21.62	640.4	37	0	0	1	1	1	27.02	16.47	694.4	54	12.86	395.2	320.2	0	263.5	267.5	0.07	0	-13.51	19.6	19	19.8
252	20211023BS02	1	UU试验	21.05	4.59	50	0	-3	-4	525.25	0	-1.8	21.72	637.8	37	0	0	1	1	1	27.15	16.47	691.8	54	12.81	393.9	318.9	0	262.6	266.6	0.07	0	-13.58	19.6	19	19.8
253	20211023BS02	1	UU试验	21.13	4.6	50	0	-3	-4	524.8	0	-1.8	21.8	637.3	37	0	0	1	1	1	27.25	16.47	691.3	54	12.8	393.65	318.65	0	262.4	266.4	0.07	0	-13.63	19.6	19	19.8
254	20211023BS02	1	UU试验	21.22	4.61	50	0	-3	-4	525.25	0	-1.8	21.91	637.8	37	0	0	1	1	1	27.39	16.54	691.8	54	12.81	393.9	318.9	0	262.6	266.6	0.07	0	-13.7	19.6	19	19.8
255	20211023BS02	1	UU试验	21.3	4.62	50	0	-3	-4	525.25	0	-1.8	21.98	635.1	37	0	0	1	1	1	27.48	16.54	689.1	54	12.76	392.55	317.55	0	261.7	265.7	0.07	0	-13.74	19.6	19	19.8
256	20211023BS02	1	UU试验	21.38	4.62	50	0	-3	-4	525.65	0	-1.8	22.08	635.6	37	0	0	1	1	1	27.6	16.61	689.6	54	12.77	392.8	317.8	0	261.9	265.9	0.07	0	-13.8	19.6	19	19.8
257	20211023BS02	1	UU试验	21.47	4.63	50	0	-3	-4	526.1	0	-1.8	22.15	633.5	37	0	0	1	1	1	27.69	16.61	687.5	54	12.73	391.75	316.75	0	261.2	265.2	0.07	0	-13.85	19.6	19	19.8
258	20211023BS02	1	UU试验	21.55	4.64	50	0	-3	-4	526.5	0	-1.8	22.26	634	37	0	0	1	1	1	27.82	16.61	688	54	12.74	392	317	0	261.3	265.3	0.07	0	-13.91	19.6	19	19.8
259	20211023BS02	1	UU试验	21.63	4.65	50	0	-3	-4	526.95	0	-1.8	22.33	634.5	37	0	0	1	1	1	27.91	16.68	688.5	54	12.75	392.25	317.25	0	261.5	265.5	0.07	0	-13.96	19.6	19	19.8
260	20211023BS02	1	UU试验	21.72	4.66	49	0	-3	-5	526.95	0	-1.8	22.44	631.8	37	0	0	1	1	1	28.05	16.68	685.8	54	12.7	389.4	315.9	0	259.6	264.6	0.07	0	-14.03	19.6	19	19.8
261	20211023BS02	1	UU试验	21.8	4.67	50	0	-3	-4	527.8	0	-1.8	22.51	632.9	37	0	0	1	1	1	28.14	16.68	686.9	54	12.72	391.45	316.45	0	261	265	0.07	0	-14.07	19.6	19	19.8
262	20211023BS02	1	UU试验	21.88	4.68	49	0	-3	-5	527.4	0	-1.8	22.63	632.4	37	0	0	1	1	1	28.29	16.76	686.4	54	12.71	389.7	316.2	0	259.8	264.8	0.07	0	-14.15	19.6	19	19.8
263	20211023BS02	1	UU试验	21.97	4.69	50	0	-3	-5	527.4	0	-1.8	22.7	629.4	37	0	0	1	1	1	28.38	16.76	684.4	55	12.44	389.7	314.7	0	259.8	264.8	0.07	0	-14.19	19.6	19	19.8
264	20211023BS02	1	UU试验	22.05	4.7	50	0	-3	-4	527.8	0	-1.8	22.81	629.8	37	0	0	1	1	1	28.51	16.76	683.8	54	12.66	389.9	314.9	0	259.9	263.9	0.07	0	-14.26	19.6	19	19.8
265	20211023BS02	1	UU试验	22.13	4.7	50	0	-3	-5	527.8	0	-3.6	22.88	629.8	37	0	0	1	1	1	28.6	16.83	684.8	55	12.45	389.9	314.9	0	259.9	264.9	0.07	0	-14.3	19.5	19	19.8
266	20211023BS02	1	UU试验	22.22	4.71	50	0	-3	-5	528.25	0	-3.6	22.98	627.7	37	0	0	1	1	1	28.73	16.83	682.7	55	12.41	388.85	313.85	0	259.2	264.2	0.07	0	-14.37	19.6	19	19.8
267	20211023BS02	1	UU试验	22.3	4.72	50	0	-3	-5	529.95	0	-3.6	23.05	629.8	37	0	0	1	1	1	28.81	16.83	684.8	55	12.45	389.9	314.9	0	259.9	264.9	0.07	0	-14.41	19.6	19	19.8
268	20211023BS02	1	UU试验	22.38	4.73	50	0	-3	-5	529.95	0	-3.6	23.16	629.8	37	0	0	1	1	1	28.95	16.9	684.8	55	12.45	389.9	314.9	0	259.9	264.9	0.07	0	-14.48	19.5	19	19.8
269	20211023BS02	1	UU试验	22.47	4.74	50	0	-3	-5	530.8	0	-3.6	23.23	628.2	37	0	0	1	1	1	29.04	16.9	683.2	55	12.42	389.1	314.1	0	259.4	264.4	0.07	0	-14.52	19.6	19	19.8
270	20211023BS02	1	UU试验	22.55	4.75	50	0	-3	-5	531.25	0	-3.6	23.33	628.7	37	0	0	1	1	1	29.16	16.97	683.7	55	12.43	389.35	314.35	0	259.6	264.6	0.07	0	-14.58	19.6	19	19.8
271	20211023BS02	1	UU试验	22.63	4.76	50	0	-3	-5	530.8	0	-3.6	23.4	625.6	37	0	0	1	1	1	29.25	16.97	680.6	55	12.37	387.8	312.8	0	258.5	263.5	0.07	0	-14.63	19.6	19	19.8
272	20211023BS02	1	UU试验	22.72	4.77	50	0	-3	-5	529.95	0	-3.6	23.5	624.6	37	0	0	1	1	1	29.38	16.97	679.6	55	12.36	387.3	312.3	0	258.2	263.2	0.07	0	-14.69	19.6	19	19.8
273	20211023BS02	1	UU试验	22.8	4.77	50	0	-3	-5	529.95	0	-3.6	23.57	624.6	37	0	0	1	1	1	29.46	17.05	679.6	55	12.36	387.3	312.3	0	258.2	263.2	0.07	0	-14.73	19.6	19	19.8
274	20211023BS02	1	UU试验	22.88	4.78	50	0	-3	-5	530.8	0	-3.6	23.67	622.6	37	0	0	1	1	1	29.59	17.05	677.6	55	12.32	386.3	311.3	0	257.5	262.5	0.07	0	-14.8	19.6	19	19.8
275	20211023BS02	1	UU试验	22.97	4.79	50	0	-3	-5	530.35	0	-3.6	23.74	622.1	37	0	0	1	1	1	29.68	17.05	677.1	55	12.31	386.05	311.05	0	257.4	262.4	0.07	0	-14.84	19.6	19	19.8
276	20211023BS02	1	UU试验	23.05	4.8	49	0	-3	-6	530.35	0	-3.6	23.85	622.1	37	0	0	1	1	1	29.81	17.12	677.1	55	12.31	384.55	311.05	0	256.4	262.4	0.07	0	-14.91	19.6	19	19.8
277	20211023BS02	1	UU试验	23.13	4.81	50	0	-3	-5	530.35	0	-3.6	23.91	619.6	37	0	0	1	1	1	29.89	17.12	674.6	55	12.27	384.8	309.8	0	256.5	261.5	0.07	0	-14.95	19.6	19	19.8
278	20211023BS02	1	UU试验	23.22	4.82	50	0	-3	-5	530.8	0	-3.6	24.02	620.1	37	0	0	1	1	1	30.03	17.12	675.1	55	12.27	385.05	310.05	0	256.7	261.7	0.07	0	-15.02	19.6	19	19.8
279	20211023BS02	1	UU试验	23.3	4.83	50	0	-3	-5	531.25	0	-3.6	24.08	620.6	37	0	0	1	1	1	30.1	17.19	675.6	55	12.28	385.3	310.3	0	256.9	261.9	0.07	0	-15.05	19.6	19	19.8
280	20211023BS02	1	UU试验	23.38	4.84	50	0	-3	-5	531.25	0	-3.6	24.18	618.1	37	0	0	1	1	1	30.23	17.19	673.1	55	12.24	384.05	309.05	0	256	261	0.07	0	-15.12	19.6	19	19.8
281	20211023BS02	1	UU试验	23.47	4.84	50	0	-3	-6	531.25	0	-3.6	24.25	618.1	37	0	0	1	1	1	30.31	17.19	674.1	56	12.04	384.05	309.05	0	256	262	0.07	0	-15.16	19.6	19	19.8
282	20211023BS02	1	UU试验	23.55	4.85	50	0	-3	-5	531.25	0	-3.6	24.34	618.1	37	0	0	1	1	1	30.43	17.27	673.1	55	12.24	384.05	309.05	0	256	261	0.07	0	-15.22	19.6	19	19.8
283	20211023BS02	1	UU试验	23.63	4.86	50	0	-3	-5	531.25	0	-3.6	24.41	615.2	37	0	0	1	1	1	30.51	17.27	670.2	55	12.19	382.6	307.6	0	255.1	260.1	0.08	0	-15.26	19.6	19	19.8
284	20211023BS02	1	UU试验	23.72	4.87	50	0	-3	-6	531.65	0	-3.6	24.5	615.7	37	0	0	1	1	1	30.63	17.27	671.7	56	11.99	382.85	307.85	0	255.2	261.2	0.08	0	-15.32	19.6	19	19.8
285	20211023BS02	1	UU试验	23.8	4.88	50	0	-3	-6	531.25	0	-3.6	24.57	615.2	37	0	0	1	1	1	30.71	17.34	671.2	56	11.99	382.6	307.6	0	255.1	261.1	0.08	0	-15.36	19.6	19	19.8
286	20211023BS02	1	UU试验	23.88	4.89	50	0	-3	-6	531.25	0	-3.6	24.67	612.7	37	0	0	1	1	1	30.84	17.34	668.7	56	11.94	381.35	306.35	0	254.2	260.2	0.08	0	-15.42	19.6	19	19.8
287	20211023BS02	1	UU试验	23.97	4.9	50	0	-3	-6	531.25	0	-3.6	24.74	612.7	37	0	0	1	1	1	30.93	17.34	668.7	56	11.94	381.35	306.35	0	254.2	260.2	0.08	0	-15.47	19.6	19	19.8
288	20211023BS02	1	UU试验	24.05	4.9	50	0	-3	-6	530.35	0	-3.6	24.84	611.7	37	0	0	1	1	1	31.05	17.41	667.7	56	11.92	380.85	305.85	0	253.9	259.9	0.08	0	-15.53	19.6	19	19.8
289	20211023BS02	1	UU试验	24.13	4.91	50	0	-3	-6	530.8	0	-3.6	24.91	609.8	37	0	0	1	1	1	31.14	17.41	665.8	56	11.89	379.9	304.9	0	253.3	259.3	0.08	0	-15.57	19.6	19	19.8
290	20211023BS02	1	UU试验	24.22	4.92	49	0	-3	-6	529.95	0	-3.6	25.02	608.8	37	0	0	1	1	1	31.28	17.49	663.8	55	12.07	377.9	304.4	0	251.9	257.9	0.07	0	-15.64	19.6	19	19.8
