# Supplementary material for: Effect of freeze‒thaw cycles on root–Soil composite mechanical properties and slope stability
Source: PLoS One. 2024 Apr 25;19(4):e0302409. doi: 10.1371/journal.pone.0302409 (PMC11045164; doi:10.1371/journal.pone.0302409)
Supplement: S1 File — (ZIP) [file pone.0302409.s001.zip › Original data/original data/三轴/50kpa/50kpa excel表格/(D8G7,50kpa)20211011BS03_uu_1.xlsx]

## Sheet: _20211011BS03_uu_1
ID	GCID	SpecimenID	TstMode	TimeMin	Squareroot	WeiYa	wytb	FanYa1	KongYa	CR	fytb	TiBian	ZhouXWeiYi	Q1dQ3	TargetWY	TargetFY1	TargetZYLC	TargetStrainSpd	TargetSYWD	TargetZTWD	E1	TuArea	Q11	Q31	Q11cQ31	HalfQ1pQ3	HalfQ1dQ3	Saturation	HalfQ11pQ31	Q1	K0	Ev	Er	sywd	ttwd	ztwd
1	20211011BS03	1	UU试验	0	0	48	0	6	0	0	0	7.3	0	5.6	37	0	0	1	1	1	0	12	0	0	0	0	0	0	0	0	0	0	0	24.9	23.2	24.7
2	20211011BS03	1	UU试验	0.05	0.22	48	0	-2	6	9.4	0	7.3	0	7.8	37	0	0	1	1	1	0	12	49.8	42	1.19	75.9	3.9	0	50.6	44.6	0.86	0	0	24.9	23.2	24.7
3	20211011BS03	1	UU试验	0.15	0.39	48	0	-2	6	9.4	0	7.3	0	7.8	37	0	0	1	1	1	0	12	49.8	42	1.19	75.9	3.9	0	50.6	44.6	0.86	0	0	24.9	23.2	24.7
4	20211011BS03	1	UU试验	0.3	0.55	48	0	-2	6	18.8	0	7.3	0.03	15.7	37	0	0	1	1	1	0.04	12	57.7	42	1.37	79.85	7.85	0	53.2	47.2	0.75	0	-0.02	24.9	23.2	24.7
5	20211011BS03	1	UU试验	0.3	0.55	48	0	-2	6	18.8	0	7.3	0.03	15.7	37	0	0	1	1	1	0.04	12	57.7	42	1.37	79.85	7.85	0	53.2	47.2	0.75	0	-0.02	24.9	23.2	24.7
6	20211011BS03	1	UU试验	0.32	0.56	48	0	-2	7	22.2	0	7.3	0.07	18.5	37	0	0	1	1	1	0.09	12	59.5	41	1.45	81.25	9.25	0	54.2	47.2	0.72	0	-0.05	24.9	23.2	24.7
7	20211011BS03	1	UU试验	0.42	0.65	47	0	-2	6	27.4	0	7.3	0.15	22.8	37	0	0	1	1	1	0.19	12	63.8	41	1.56	81.9	11.4	0	54.6	48.6	0.67	0	-0.1	24.8	23.2	24.7
8	20211011BS03	1	UU试验	0.52	0.72	47	0	-2	6	34.2	0	7.3	0.26	28.5	37	0	0	1	1	1	0.33	12.06	69.5	41	1.7	84.75	14.25	0	56.5	50.5	0.62	0	-0.17	24.8	23.2	24.7
9	20211011BS03	1	UU试验	0.62	0.79	47	0	-2	6	48.8	0	7.3	0.37	40.5	37	0	0	1	1	1	0.46	12.06	81.5	41	1.99	90.75	20.25	0	60.5	54.5	0.54	0	-0.23	24.8	23.2	24.7
10	20211011BS03	1	UU试验	0.72	0.85	47	0	-2	7	57.3	0	9.1	0.48	47.5	37	0	0	1	1	1	0.6	12.06	87.5	40	2.19	94.25	23.75	0	62.8	55.8	0.5	0	-0.3	24.8	23.2	24.7
11	20211011BS03	1	UU试验	0.82	0.9	48	0	-2	7	62.4	0	9.1	0.58	51.7	37	0	0	1	1	1	0.73	12.06	92.7	41	2.26	97.85	25.85	0	65.2	58.2	0.48	0	-0.37	24.8	23.2	24.7
12	20211011BS03	1	UU试验	0.92	0.96	47	0	-2	7	73.6	0	9.1	0.69	61	37	0	0	1	1	1	0.86	12.12	101	40	2.53	101	30.5	0	67.3	60.3	0.44	0	-0.43	24.8	23.2	24.7
13	20211011BS03	1	UU试验	1.02	1.01	47	0	-2	7	95	0	9.1	0.8	78.4	37	0	0	1	1	1	1	12.12	118.4	40	2.96	109.7	39.2	0	73.1	66.1	0.37	0	-0.5	24.8	23.2	24.7
14	20211011BS03	1	UU试验	1.12	1.06	47	0	-2	7	115.5	0	9.1	0.91	95.3	37	0	0	1	1	1	1.14	12.12	135.3	40	3.38	118.15	47.65	0	78.8	71.8	0.33	0	-0.57	24.8	23.3	24.7
15	20211011BS03	1	UU试验	1.22	1.1	48	0	-2	8	128.3	0	9.1	1.02	105.9	37	0	0	1	1	1	1.27	12.19	145.9	40	3.65	124.95	52.95	0	83.3	75.3	0.31	0	-0.64	24.8	23.3	24.7
16	20211011BS03	1	UU试验	1.32	1.15	48	0	-2	8	141.1	0	9.1	1.12	115.8	37	0	0	1	1	1	1.4	12.19	155.8	40	3.9	129.9	57.9	0	86.6	78.6	0.29	0	-0.7	24.8	23.3	24.7
17	20211011BS03	1	UU试验	1.42	1.19	48	0	-2	8	153.1	0	9.1	1.23	125.6	37	0	0	1	1	1	1.54	12.19	165.6	40	4.14	134.8	62.8	0	89.9	81.9	0.28	0	-0.77	24.8	23.3	24.7
18	20211011BS03	1	UU试验	1.52	1.23	48	0	-2	8	164.2	0	9.1	1.35	134.7	37	0	0	1	1	1	1.69	12.19	174.7	40	4.37	139.35	67.35	0	92.9	84.9	0.26	0	-0.85	24.8	23.3	24.7
19	20211011BS03	1	UU试验	1.62	1.27	48	0	-2	8	176.2	0	9.1	1.46	144.5	37	0	0	1	1	1	1.83	12.25	184.5	40	4.61	144.25	72.25	0	96.2	88.2	0.25	0	-0.92	24.8	23.3	24.7
20	20211011BS03	1	UU试验	1.72	1.31	48	0	-2	9	187.3	0	10.9	1.58	152.9	37	0	0	1	1	1	1.98	12.25	191.9	39	4.92	148.45	76.45	0	99	90	0.24	0	-0.99	24.8	23.3	24.7
21	20211011BS03	1	UU试验	1.82	1.35	48	0	-2	9	198.5	0	10.9	1.68	162	37	0	0	1	1	1	2.1	12.25	201	39	5.15	153	81	0	102	93	0.23	0	-1.05	24.8	23.3	24.7
22	20211011BS03	1	UU试验	1.92	1.38	48	0	-2	9	208.7	0	10.9	1.8	170.4	37	0	0	1	1	1	2.25	12.25	209.4	39	5.37	157.2	85.2	0	104.8	95.8	0.22	0	-1.13	24.8	23.3	24.7
23	20211011BS03	1	UU试验	2.02	1.42	48	0	-2	9	218.1	0	10.9	1.91	178	37	0	0	1	1	1	2.39	12.31	217	39	5.56	161	89	0	107.3	98.3	0.21	0	-1.2	24.8	23.3	24.7
24	20211011BS03	1	UU试验	2.12	1.45	48	0	-2	9	227.5	0	10.9	2.02	184.8	37	0	0	1	1	1	2.53	12.31	223.8	39	5.74	164.4	92.4	0	109.6	100.6	0.21	0	-1.26	24.8	23.3	24.7
25	20211011BS03	1	UU试验	2.22	1.49	47	0	-2	9	237	0	10.9	2.13	192.5	37	0	0	1	1	1	2.66	12.31	230.5	38	6.07	166.75	96.25	0	111.2	102.2	0.2	0	-1.33	24.8	23.3	24.6
26	20211011BS03	1	UU试验	2.32	1.52	48	0	-2	10	245.5	0	10.9	2.25	199.4	37	0	0	1	1	1	2.81	12.37	237.4	38	6.25	171.7	99.7	0	114.5	104.5	0.19	0	-1.41	24.8	23.3	24.6
27	20211011BS03	1	UU试验	2.42	1.55	47	0	-2	9	254.9	0	10.9	2.36	206.1	37	0	0	1	1	1	2.95	12.37	244.1	38	6.42	173.55	103.05	0	115.7	106.7	0.19	0	-1.48	24.8	23.3	24.6
28	20211011BS03	1	UU试验	2.52	1.59	48	0	-2	10	262.6	0	10.9	2.47	212.3	37	0	0	1	1	1	3.09	12.37	250.3	38	6.59	178.15	106.15	0	118.8	108.8	0.18	0	-1.55	24.8	23.3	24.6
29	20211011BS03	1	UU试验	2.62	1.62	48	0	-2	10	271.2	0	10.9	2.58	219.2	37	0	0	1	1	1	3.23	12.37	257.2	38	6.77	181.6	109.6	0	121.1	111.1	0.18	0	-1.62	24.8	23.3	24.6
30	20211011BS03	1	UU试验	2.72	1.65	48	0	-2	10	278.9	0	10.9	2.7	225.5	37	0	0	1	1	1	3.38	12.43	263.5	38	6.93	184.75	112.75	0	123.2	113.2	0.18	0	-1.69	24.8	23.3	24.6
31	20211011BS03	1	UU试验	2.82	1.68	48	0	-2	10	284.9	0	10.9	2.81	229.2	37	0	0	1	1	1	3.51	12.43	267.2	38	7.03	186.6	114.6	0	124.4	114.4	0.17	0	-1.76	24.8	23.3	24.6
32	20211011BS03	1	UU试验	2.92	1.71	48	0	-2	10	291.7	0	10.9	2.92	234.7	37	0	0	1	1	1	3.65	12.43	272.7	38	7.18	189.35	117.35	0	126.2	116.2	0.17	0	-1.83	24.8	23.3	24.6
33	20211011BS03	1	UU试验	3.02	1.74	48	0	-2	10	298.5	0	10.9	3.04	240.1	37	0	0	1	1	1	3.8	12.5	278.1	38	7.32	192.05	120.05	0	128	118	0.17	0	-1.9	24.8	23.3	24.6
34	20211011BS03	1	UU试验	3.12	1.77	48	0	-2	10	304.5	0	10.9	3.15	243.6	37	0	0	1	1	1	3.94	12.5	281.6	38	7.41	193.8	121.8	0	129.2	119.2	0.16	0	-1.97	24.8	23.3	24.6
35	20211011BS03	1	UU试验	3.22	1.79	48	0	-2	10	310.5	0	10.9	3.26	248.4	37	0	0	1	1	1	4.08	12.5	286.4	38	7.54	196.2	124.2	0	130.8	120.8	0.16	0	-2.04	24.8	23.3	24.6
36	20211011BS03	1	UU试验	3.32	1.82	48	0	-2	10	315.7	0	10.9	3.38	252.6	37	0	0	1	1	1	4.22	12.56	290.6	38	7.65	198.3	126.3	0	132.2	122.2	0.16	0	-2.11	24.8	23.3	24.6
37	20211011BS03	1	UU试验	3.42	1.85	49	0	-2	11	320.8	0	12.8	3.48	255.4	37	0	0	1	1	1	4.35	12.56	293.4	38	7.72	201.2	127.7	0	134.1	123.1	0.16	0	-2.17	24.8	23.3	24.6
38	20211011BS03	1	UU试验	3.52	1.88	49	0	-2	11	325.1	0	12.8	3.6	258.8	37	0	0	1	1	1	4.5	12.56	296.8	38	7.81	202.9	129.4	0	135.3	124.3	0.16	0	-2.25	24.8	23.3	24.6
39	20211011BS03	1	UU试验	3.62	1.9	49	0	-2	11	330.2	0	10.9	3.71	262.9	37	0	0	1	1	1	4.64	12.56	300.9	38	7.92	204.95	131.45	0	136.6	125.6	0.16	0	-2.32	24.8	23.3	24.5
40	20211011BS03	1	UU试验	3.72	1.93	49	0	-2	11	335.3	0	12.8	3.82	267	37	0	0	1	1	1	4.78	12.62	305	38	8.03	207	133.5	0	138	127	0.16	0	-2.39	24.8	23.3	24.5
41	20211011BS03	1	UU试验	3.82	1.95	48	0	-2	11	338.8	0	12.8	3.94	268.5	37	0	0	1	1	1	4.93	12.62	305.5	37	8.26	206.25	134.25	0	137.5	126.5	0.15	0	-2.47	24.8	23.3	24.5
42	20211011BS03	1	UU试验	3.92	1.98	48	0	-2	11	341.3	0	12.8	4.05	270.4	37	0	0	1	1	1	5.06	12.62	307.4	37	8.31	207.2	135.2	0	138.1	127.1	0.15	0	-2.53	24.8	23.3	24.6
43	20211011BS03	1	UU试验	4.02	2	48	0	-2	11	345.6	0	12.8	4.16	273.9	37	0	0	1	1	1	5.2	12.69	310.9	37	8.4	208.95	136.95	0	139.3	128.3	0.15	0	-2.6	24.8	23.3	24.5
44	20211011BS03	1	UU试验	4.12	2.03	48	0	-2	11	349.9	0	12.8	4.27	275.7	37	0	0	1	1	1	5.34	12.69	312.7	37	8.45	209.85	137.85	0	139.9	128.9	0.15	0	-2.67	24.8	23.3	24.6
45	20211011BS03	1	UU试验	4.22	2.05	48	0	-2	11	353.3	0	12.8	4.39	278.4	37	0	0	1	1	1	5.49	12.69	315.4	37	8.52	211.2	139.2	0	140.8	129.8	0.15	0	-2.75	24.8	23.3	24.5
46	20211011BS03	1	UU试验	4.32	2.08	48	0	-2	11	357.6	0	12.8	4.5	281.8	37	0	0	1	1	1	5.63	12.69	318.8	37	8.62	212.9	140.9	0	141.9	130.9	0.15	0	-2.82	24.8	23.4	24.6
47	20211011BS03	1	UU试验	4.42	2.1	48	0	-2	11	361.9	0	12.8	4.61	285.2	37	0	0	1	1	1	5.76	12.75	322.2	37	8.71	214.6	142.6	0	143.1	132.1	0.14	0	-2.88	24.8	23.4	24.6
48	20211011BS03	1	UU试验	4.52	2.13	48	0	-2	11	365.3	0	12.8	4.72	286.5	37	0	0	1	1	1	5.9	12.75	323.5	37	8.74	215.25	143.25	0	143.5	132.5	0.14	0	-2.95	24.8	23.4	24.6
49	20211011BS03	1	UU试验	4.62	2.15	48	0	-2	11	368.7	0	12.8	4.83	289.2	37	0	0	1	1	1	6.04	12.75	326.2	37	8.82	216.6	144.6	0	144.4	133.4	0.14	0	-3.02	24.8	23.4	24.6
50	20211011BS03	1	UU试验	4.72	2.17	48	0	-2	11	371.3	0	12.8	4.94	291.2	37	0	0	1	1	1	6.18	12.81	328.2	37	8.87	217.6	145.6	0	145.1	134.1	0.14	0	-3.09	24.8	23.4	24.5
51	20211011BS03	1	UU试验	4.82	2.19	49	0	-2	11	374.7	0	12.8	5.05	292.5	37	0	0	1	1	1	6.31	12.81	330.5	38	8.7	219.75	146.25	0	146.5	135.5	0.14	0	-3.16	24.8	23.4	24.5
52	20211011BS03	1	UU试验	4.92	2.22	49	0	-2	11	378.1	0	12.8	5.15	295.2	37	0	0	1	1	1	6.44	12.81	333.2	38	8.77	221.1	147.6	0	147.4	136.4	0.14	0	-3.22	24.8	23.4	24.5
53	20211011BS03	1	UU试验	5.02	2.24	48	0	-2	11	379.8	0	12.8	5.26	296.5	37	0	0	1	1	1	6.58	12.88	333.5	37	9.01	220.25	148.25	0	146.8	135.8	0.14	0	-3.29	24.8	23.4	24.5
54	20211011BS03	1	UU试验	5.12	2.26	48	0	-2	11	383.2	0	12.8	5.37	297.5	37	0	0	1	1	1	6.71	12.88	334.5	37	9.04	220.75	148.75	0	147.2	136.2	0.14	0	-3.36	24.8	23.4	24.5
55	20211011BS03	1	UU试验	5.22	2.28	48	0	-2	11	387.5	0	12.8	5.48	300.9	37	0	0	1	1	1	6.85	12.88	337.9	37	9.13	222.45	150.45	0	148.3	137.3	0.14	0	-3.43	24.8	23.4	24.5
56	20211011BS03	1	UU试验	5.32	2.31	48	0	-2	11	390.9	0	12.8	5.59	303.5	37	0	0	1	1	1	6.99	12.88	340.5	37	9.2	223.75	151.75	0	149.2	138.2	0.14	0	-3.5	24.7	23.4	24.5
57	20211011BS03	1	UU试验	5.42	2.33	48	0	-2	11	393.5	0	12.8	5.7	305.5	37	0	0	1	1	1	7.13	12.94	342.5	37	9.26	224.75	152.75	0	149.8	138.8	0.14	0	-3.57	24.7	23.4	24.5
58	20211011BS03	1	UU试验	5.52	2.35	49	0	-2	11	396.9	0	12.8	5.81	306.7	37	0	0	1	1	1	7.26	12.94	344.7	38	9.07	226.85	153.35	0	151.2	140.2	0.14	0	-3.63	24.7	23.4	24.5
59	20211011BS03	1	UU试验	5.62	2.37	49	0	-2	11	399.5	0	12.8	5.91	308.7	37	0	0	1	1	1	7.39	12.94	346.7	38	9.12	227.85	154.35	0	151.9	140.9	0.14	0	-3.7	24.7	23.4	24.5
60	20211011BS03	1	UU试验	5.72	2.39	49	0	-2	11	401.2	0	12.8	6.02	310	37	0	0	1	1	1	7.53	13	348	38	9.16	228.5	155	0	152.3	141.3	0.14	0	-3.77	24.7	23.4	24.5
61	20211011BS03	1	UU试验	5.82	2.41	48	0	-2	11	402.9	0	12.8	6.12	309.9	37	0	0	1	1	1	7.65	13	346.9	37	9.38	226.95	154.95	0	151.3	140.3	0.13	0	-3.83	24.7	23.4	24.5
62	20211011BS03	1	UU试验	5.92	2.43	49	0	-2	12	405.5	0	12.8	6.23	311.9	37	0	0	1	1	1	7.79	13	348.9	37	9.43	229.45	155.95	0	153	141	0.14	0	-3.9	24.7	23.4	24.5
63	20211011BS03	1	UU试验	6.02	2.45	48	0	-2	12	408	0	12.8	6.33	313.8	37	0	0	1	1	1	7.91	13	349.8	36	9.72	228.9	156.9	0	152.6	140.6	0.13	0	-3.96	24.7	23.4	24.5
64	20211011BS03	1	UU试验	6.12	2.47	48	0	-2	12	410.6	0	12.8	6.43	315.8	37	0	0	1	1	1	8.04	13.07	351.8	36	9.77	229.9	157.9	0	153.3	141.3	0.13	0	-4.02	24.7	23.4	24.5
65	20211011BS03	1	UU试验	6.22	2.49	48	0	-2	12	412.3	0	12.8	6.54	315.5	37	0	0	1	1	1	8.18	13.07	351.5	36	9.76	229.75	157.75	0	153.2	141.2	0.13	0	-4.09	24.7	23.4	24.5
66	20211011BS03	1	UU试验	6.32	2.51	48	0	-2	11	415.7	0	12.8	6.64	318.1	37	0	0	1	1	1	8.3	13.07	355.1	37	9.6	231.05	159.05	0	154	143	0.13	0	-4.15	24.7	23.4	24.5
67	20211011BS03	1	UU试验	6.42	2.53	48	0	-2	12	418.3	0	12.8	6.75	320	37	0	0	1	1	1	8.44	13.13	356	36	9.89	232	160	0	154.7	142.7	0.13	0	-4.22	24.7	23.4	24.5
68	20211011BS03	1	UU试验	6.52	2.55	48	0	-2	12	421.7	0	12.8	6.86	321.2	37	0	0	1	1	1	8.57	13.13	357.2	36	9.92	232.6	160.6	0	155.1	143.1	0.13	0	-4.29	24.7	23.4	24.5
69	20211011BS03	1	UU试验	6.62	2.57	49	0	-2	12	424.3	0	12.8	6.97	323.2	37	0	0	1	1	1	8.71	13.13	360.2	37	9.74	235.1	161.6	0	156.7	144.7	0.13	0	-4.36	24.7	23.4	24.5
70	20211011BS03	1	UU试验	6.72	2.59	48	0	-2	11	426.9	0	12.8	7.07	325.1	37	0	0	1	1	1	8.84	13.2	362.1	37	9.79	234.55	162.55	0	156.4	145.4	0.13	0	-4.42	24.7	23.4	24.5
71	20211011BS03	1	UU试验	6.82	2.61	49	0	-2	12	428.6	0	12.8	7.18	324.7	37	0	0	1	1	1	8.98	13.2	361.7	37	9.78	235.85	162.35	0	157.2	145.2	0.13	0	-4.49	24.7	23.4	24.5
72	20211011BS03	1	UU试验	6.92	2.63	49	0	-2	12	429.4	0	12.8	7.28	325.3	37	0	0	1	1	1	9.1	13.2	362.3	37	9.79	236.15	162.65	0	157.4	145.4	0.13	0	-4.55	24.7	23.4	24.5
73	20211011BS03	1	UU试验	7.02	2.65	49	0	-2	12	432.9	0	12.8	7.39	328	37	0	0	1	1	1	9.24	13.2	365	37	9.86	237.5	164	0	158.3	146.3	0.13	0	-4.62	24.7	23.4	24.5
74	20211011BS03	1	UU试验	7.12	2.67	48	0	-2	12	434.6	0	12.8	7.5	329.2	37	0	0	1	1	1	9.38	13.26	365.2	36	10.14	236.6	164.6	0	157.7	145.7	0.13	0	-4.69	24.7	23.4	24.5
75	20211011BS03	1	UU试验	7.22	2.69	48	0	-2	11	436.3	0	12.8	7.6	329	37	0	0	1	1	1	9.5	13.26	366	37	9.89	236.5	164.5	0	157.7	146.7	0.13	0	-4.75	24.7	23.4	24.5
76	20211011BS03	1	UU试验	7.32	2.7	48	0	-2	12	438	0	12.8	7.7	330.3	37	0	0	1	1	1	9.63	13.26	366.3	36	10.18	237.15	165.15	0	158.1	146.1	0.13	0	-4.82	24.7	23.4	24.5
77	20211011BS03	1	UU试验	7.42	2.72	48	0	-2	12	438.8	0	12.8	7.81	330.9	37	0	0	1	1	1	9.76	13.32	366.9	36	10.19	237.45	165.45	0	158.3	146.3	0.13	0	-4.88	24.7	23.4	24.5
78	20211011BS03	1	UU试验	7.52	2.74	49	0	-2	12	439.7	0	12.8	7.92	330.1	37	0	0	1	1	1	9.9	13.32	367.1	37	9.92	238.55	165.05	0	159	147	0.13	0	-4.95	24.7	23.4	24.5
79	20211011BS03	1	UU试验	7.62	2.76	49	0	-2	12	443.1	0	12.8	8.03	332.7	37	0	0	1	1	1	10.04	13.32	369.7	37	9.99	239.85	166.35	0	159.9	147.9	0.13	0	-5.02	24.7	23.4	24.5
80	20211011BS03	1	UU试验	7.72	2.78	49	0	-2	12	446.5	0	12.8	8.14	335.2	37	0	0	1	1	1	10.18	13.39	372.2	37	10.06	241.1	167.6	0	160.7	148.7	0.13	0	-5.09	24.7	23.4	24.5
81	20211011BS03	1	UU试验	7.82	2.8	49	0	-2	12	446.5	0	12.8	8.24	333.5	37	0	0	1	1	1	10.3	13.39	370.5	37	10.01	240.25	166.75	0	160.2	148.2	0.13	0	-5.15	24.7	23.4	24.5
82	20211011BS03	1	UU试验	7.92	2.81	49	0	-2	12	446.5	0	12.8	8.35	333.5	37	0	0	1	1	1	10.44	13.39	370.5	37	10.01	240.25	166.75	0	160.2	148.2	0.13	0	-5.22	24.7	23.4	24.5
83	20211011BS03	1	UU试验	8.02	2.83	49	0	-2	12	446.5	0	12.8	8.46	333.5	37	0	0	1	1	1	10.57	13.39	370.5	37	10.01	240.25	166.75	0	160.2	148.2	0.13	0	-5.29	24.7	23.4	24.5
84	20211011BS03	1	UU试验	8.12	2.85	49	0	-2	12	447.4	0	12.8	8.57	334.1	37	0	0	1	1	1	10.71	13.45	371.1	37	10.03	240.55	167.05	0	160.4	148.4	0.13	0	-5.36	24.7	23.4	24.5
85	20211011BS03	1	UU试验	8.22	2.87	49	0	-2	12	448.3	0	12.8	8.68	333.3	37	0	0	1	1	1	10.85	13.45	370.3	37	10.01	240.15	166.65	0	160.1	148.1	0.13	0	-5.43	24.7	23.4	24.5
86	20211011BS03	1	UU试验	8.32	2.88	49	0	-2	12	450	0	12.8	8.78	334.6	37	0	0	1	1	1	10.98	13.45	371.6	37	10.04	240.8	167.3	0	160.5	148.5	0.13	0	-5.49	24.7	23.4	24.5
87	20211011BS03	1	UU试验	8.42	2.9	49	0	-2	12	451.7	0	12.8	8.89	335.8	37	0	0	1	1	1	11.11	13.52	372.8	37	10.08	241.4	167.9	0	160.9	148.9	0.13	0	-5.56	24.7	23.4	24.5
88	20211011BS03	1	UU试验	8.52	2.92	48	0	-2	11	451.7	0	12.8	9	334.1	37	0	0	1	1	1	11.25	13.52	371.1	37	10.03	239.05	167.05	0	159.4	148.4	0.13	0	-5.63	24.7	23.4	24.4
89	20211011BS03	1	UU试验	8.62	2.94	49	0	-2	12	451.7	0	12.8	9.11	334.1	37	0	0	1	1	1	11.39	13.52	371.1	37	10.03	240.55	167.05	0	160.4	148.4	0.13	0	-5.7	24.7	23.4	24.5
90	20211011BS03	1	UU试验	8.72	2.95	48	0	-2	11	453.4	0	12.8	9.22	335.4	37	0	0	1	1	1	11.53	13.58	372.4	37	10.06	239.7	167.7	0	159.8	148.8	0.13	0	-5.77	24.7	23.4	24.4
91	20211011BS03	1	UU试验	8.82	2.97	49	0	-2	11	454.2	0	12.8	9.33	334.5	37	0	0	1	1	1	11.66	13.58	372.5	38	9.8	240.75	167.25	0	160.5	149.5	0.13	0	-5.83	24.7	23.4	24.4
92	20211011BS03	1	UU试验	8.92	2.99	49	0	-2	11	455.9	0	12.8	9.43	335.7	37	0	0	1	1	1	11.79	13.58	373.7	38	9.83	241.35	167.85	0	160.9	149.9	0.13	0	-5.9	24.7	23.4	24.4
93	20211011BS03	1	UU试验	9.02	3	49	0	-2	11	456.8	0	12.8	9.54	336.4	37	0	0	1	1	1	11.93	13.65	374.4	38	9.85	241.7	168.2	0	161.1	150.1	0.13	0	-5.97	24.7	23.4	24.4
94	20211011BS03	1	UU试验	9.12	3.02	49	0	-2	11	457.7	0	12.8	9.65	335.3	37	0	0	1	1	1	12.06	13.65	373.3	38	9.82	241.15	167.65	0	160.8	149.8	0.13	0	-6.03	24.7	23.4	24.4
95	20211011BS03	1	UU试验	9.22	3.04	50	0	-2	12	459.4	0	12.8	9.75	336.6	37	0	0	1	1	1	12.19	13.65	374.6	38	9.86	243.3	168.3	0	162.2	150.2	0.13	0	-6.1	24.7	23.4	24.4
96	20211011BS03	1	UU试验	9.32	3.05	50	0	-2	12	461.1	0	12.8	9.86	337.8	37	0	0	1	1	1	12.33	13.72	375.8	38	9.89	243.9	168.9	0	162.6	150.6	0.13	0	-6.17	24.7	23.4	24.4
97	20211011BS03	1	UU试验	9.42	3.07	49	0	-2	11	461.9	0	12.8	9.96	336.7	37	0	0	1	1	1	12.45	13.72	374.7	38	9.86	241.85	168.35	0	161.2	150.2	0.13	0	-6.23	24.7	23.4	24.4
98	20211011BS03	1	UU试验	9.52	3.08	49	0	-2	11	461.1	0	12.8	10.07	336.1	37	0	0	1	1	1	12.59	13.72	374.1	38	9.84	241.55	168.05	0	161	150	0.13	0	-6.3	24.7	23.4	24.4
99	20211011BS03	1	UU试验	9.62	3.1	49	0	-2	11	462.8	0	12.8	10.18	337.3	37	0	0	1	1	1	12.73	13.78	375.3	38	9.88	242.15	168.65	0	161.4	150.4	0.13	0	-6.37	24.7	23.4	24.4
100	20211011BS03	1	UU试验	9.72	3.12	49	0	-2	11	464.5	0	12.8	10.28	337.1	37	0	0	1	1	1	12.85	13.78	375.1	38	9.87	242.05	168.55	0	161.4	150.4	0.13	0	-6.43	24.7	23.4	24.4
101	20211011BS03	1	UU试验	9.82	3.13	49	0	-2	12	465.4	0	12.8	10.39	337.7	37	0	0	1	1	1	12.99	13.78	374.7	37	10.13	242.35	168.85	0	161.6	149.6	0.13	0	-6.5	24.7	23.4	24.4
102	20211011BS03	1	UU试验	9.92	3.15	50	0	-2	12	467.1	0	12.8	10.49	339	37	0	0	1	1	1	13.11	13.78	377	38	9.92	244.5	169.5	0	163	151	0.13	0	-6.56	24.7	23.4	24.4
103	20211011BS03	1	UU试验	10.02	3.16	49	0	-2	12	467.1	0	12.8	10.6	339	37	0	0	1	1	1	13.25	13.85	376	37	10.16	243	169.5	0	162	150	0.13	0	-6.63	24.7	23.4	24.4
104	20211011BS03	1	UU试验	10.12	3.18	49	0	-2	11	467.9	0	12.8	10.7	337.8	37	0	0	1	1	1	13.38	13.85	375.8	38	9.89	242.4	168.9	0	161.6	150.6	0.13	0	-6.69	24.7	23.4	24.4
105	20211011BS03	1	UU试验	10.22	3.2	49	0	-2	12	468.8	0	12.8	10.8	338.5	37	0	0	1	1	1	13.5	13.85	375.5	37	10.15	242.75	169.25	0	161.8	149.8	0.13	0	-6.75	24.7	23.4	24.4
106	20211011BS03	1	UU试验	10.32	3.21	49	0	-2	11	471.3	0	12.8	10.9	340.3	37	0	0	1	1	1	13.63	13.91	378.3	38	9.96	243.65	170.15	0	162.4	151.4	0.13	0	-6.82	24.6	23.4	24.4
107	20211011BS03	1	UU试验	10.42	3.23	49	0	-2	11	472.2	0	12.8	11.01	339.5	37	0	0	1	1	1	13.76	13.91	377.5	38	9.93	243.25	169.75	0	162.2	151.2	0.13	0	-6.88	24.7	23.4	24.4
108	20211011BS03	1	UU试验	10.52	3.24	49	0	-2	11	473.1	0	12.8	11.11	340.1	37	0	0	1	1	1	13.89	13.91	378.1	38	9.95	243.55	170.05	0	162.4	151.4	0.13	0	-6.95	24.6	23.4	24.4
109	20211011BS03	1	UU试验	10.62	3.26	50	0	-2	11	474.8	0	12.8	11.21	341.3	37	0	0	1	1	1	14.01	13.98	380.3	39	9.75	245.65	170.65	0	163.8	152.8	0.13	0	-7.01	24.6	23.4	24.4
110	20211011BS03	1	UU试验	10.72	3.27	49	0	-2	11	475.6	0	12.8	11.31	340.2	37	0	0	1	1	1	14.14	13.98	378.2	38	9.95	243.6	170.1	0	162.4	151.4	0.13	0	-7.07	24.6	23.4	24.4
111	20211011BS03	1	UU试验	10.82	3.29	49	0	-2	11	475.6	0	12.8	11.41	340.2	37	0	0	1	1	1	14.26	13.98	378.2	38	9.95	243.6	170.1	0	162.4	151.4	0.13	0	-7.13	24.6	23.4	24.4
112	20211011BS03	1	UU试验	10.92	3.3	49	0	-2	12	475.6	0	12.8	11.52	340.2	37	0	0	1	1	1	14.4	14.05	377.2	37	10.19	243.6	170.1	0	162.4	150.4	0.13	0	-7.2	24.6	23.4	24.4
113	20211011BS03	1	UU试验	11.02	3.32	49	0	-2	11	476.5	0	12.8	11.62	339.1	37	0	0	1	1	1	14.53	14.05	377.1	38	9.92	243.05	169.55	0	162	151	0.13	0	-7.27	24.6	23.4	24.4
114	20211011BS03	1	UU试验	11.12	3.33	49	0	-2	11	478.2	0	12.8	11.72	340.4	37	0	0	1	1	1	14.65	14.05	378.4	38	9.96	243.7	170.2	0	162.5	151.5	0.13	0	-7.33	24.6	23.4	24.4
115	20211011BS03	1	UU试验	11.22	3.35	49	0	-2	11	481.6	0	12.8	11.83	342.8	37	0	0	1	1	1	14.79	14.11	380.8	38	10.02	244.9	171.4	0	163.3	152.3	0.13	0	-7.4	24.6	23.4	24.4
116	20211011BS03	1	UU试验	11.32	3.36	49	0	-2	11	482.5	0	12.8	11.94	342	37	0	0	1	1	1	14.93	14.11	380	38	10	244.5	171	0	163	152	0.13	0	-7.47	24.6	23.4	24.4
117	20211011BS03	1	UU试验	11.42	3.38	49	0	-2	11	483.3	0	12.8	12.04	342.5	37	0	0	1	1	1	15.05	14.11	380.5	38	10.01	244.75	171.25	0	163.2	152.2	0.13	0	-7.53	24.6	23.4	24.4
118	20211011BS03	1	UU试验	11.52	3.39	49	0	-2	11	485	0	12.8	12.15	343.7	37	0	0	1	1	1	15.19	14.18	381.7	38	10.04	245.35	171.85	0	163.6	152.6	0.12	0	-7.6	24.6	23.4	24.4
119	20211011BS03	1	UU试验	11.62	3.41	50	0	-2	11	485.9	0	12.8	12.25	342.7	37	0	0	1	1	1	15.31	14.18	381.7	39	9.79	246.35	171.35	0	164.2	153.2	0.13	0	-7.66	24.6	23.4	24.4
120	20211011BS03	1	UU试验	11.72	3.42	49	0	-2	11	485.9	0	12.8	12.35	342.7	37	0	0	1	1	1	15.44	14.18	380.7	38	10.02	244.85	171.35	0	163.2	152.2	0.13	0	-7.72	24.6	23.4	24.4
121	20211011BS03	1	UU试验	11.82	3.44	49	0	-2	11	486.7	0	12.8	12.46	343.2	37	0	0	1	1	1	15.58	14.25	381.2	38	10.03	245.1	171.6	0	163.4	152.4	0.12	0	-7.79	24.6	23.4	24.4
122	20211011BS03	1	UU试验	11.92	3.45	49	0	-2	11	486.7	0	12.8	12.56	341.5	37	0	0	1	1	1	15.7	14.25	379.5	38	9.99	244.25	170.75	0	162.8	151.8	0.13	0	-7.85	24.6	23.4	24.4
123	20211011BS03	1	UU试验	12.02	3.47	49	0	-2	11	487.6	0	12.8	12.66	342.2	37	0	0	1	1	1	15.83	14.25	380.2	38	10.01	244.6	171.1	0	163.1	152.1	0.13	0	-7.92	24.6	23.4	24.4
124	20211011BS03	1	UU试验	12.12	3.48	50	0	-2	11	487.6	0	12.8	12.77	342.2	37	0	0	1	1	1	15.96	14.31	381.2	39	9.77	246.1	171.1	0	164.1	153.1	0.13	0	-7.98	24.6	23.4	24.4
125	20211011BS03	1	UU试验	12.22	3.5	50	0	-2	11	488.5	0	12.8	12.87	341.4	37	0	0	1	1	1	16.09	14.31	380.4	39	9.75	245.7	170.7	0	163.8	152.8	0.13	0	-8.05	24.6	23.4	24.4
126	20211011BS03	1	UU试验	12.32	3.51	49	0	-2	11	487.6	0	12.8	12.98	340.7	37	0	0	1	1	1	16.23	14.31	378.7	38	9.97	243.85	170.35	0	162.6	151.6	0.13	0	-8.12	24.6	23.4	24.4
127	20211011BS03	1	UU试验	12.42	3.52	49	0	-2	11	488.5	0	12.8	13.09	341.4	37	0	0	1	1	1	16.36	14.38	379.4	38	9.98	244.2	170.7	0	162.8	151.8	0.13	0	-8.18	24.6	23.4	24.4
128	20211011BS03	1	UU试验	12.52	3.54	49	0	-2	11	488.5	0	12.8	13.2	339.7	37	0	0	1	1	1	16.5	14.38	377.7	38	9.94	243.35	169.85	0	162.2	151.2	0.13	0	-8.25	24.6	23.4	24.4
129	20211011BS03	1	UU试验	12.62	3.55	49	0	-2	11	488.5	0	12.8	13.3	339.7	37	0	0	1	1	1	16.63	14.38	377.7	38	9.94	243.35	169.85	0	162.2	151.2	0.13	0	-8.32	24.6	23.4	24.4
130	20211011BS03	1	UU试验	12.72	3.57	50	0	-2	11	490.2	0	12.8	13.41	340.9	37	0	0	1	1	1	16.76	14.45	379.9	39	9.74	245.45	170.45	0	163.6	152.6	0.13	0	-8.38	24.6	23.4	24.4
131	20211011BS03	1	UU试验	12.82	3.58	50	0	-2	11	489.3	0	10.9	13.51	338.6	37	0	0	1	1	1	16.89	14.45	377.6	39	9.68	244.3	169.3	0	162.9	151.9	0.13	0	-8.45	24.6	23.4	24.4
132	20211011BS03	1	UU试验	12.92	3.59	50	0	-2	11	490.2	0	12.8	13.62	339.2	37	0	0	1	1	1	17.03	14.45	378.2	39	9.7	244.6	169.6	0	163.1	152.1	0.13	0	-8.52	24.6	23.4	24.4
133	20211011BS03	1	UU试验	13.02	3.61	49	0	-2	11	488.5	0	12.8	13.73	338.1	37	0	0	1	1	1	17.16	14.51	376.1	38	9.9	242.55	169.05	0	161.7	150.7	0.13	0	-8.58	24.6	23.4	24.4
134	20211011BS03	1	UU试验	13.12	3.62	50	0	-2	11	489.3	0	12.8	13.83	337.2	37	0	0	1	1	1	17.29	14.51	376.2	39	9.65	243.6	168.6	0	162.4	151.4	0.13	0	-8.65	24.6	23.4	24.4
135	20211011BS03	1	UU试验	13.22	3.64	50	0	-2	11	489.3	0	12.8	13.94	337.2	37	0	0	1	1	1	17.43	14.51	376.2	39	9.65	243.6	168.6	0	162.4	151.4	0.13	0	-8.72	24.6	23.4	24.4
136	20211011BS03	1	UU试验	13.32	3.65	50	0	-2	11	489.3	0	12.8	14.05	337.2	37	0	0	1	1	1	17.56	14.58	376.2	39	9.65	243.6	168.6	0	162.4	151.4	0.13	0	-8.78	24.6	23.4	24.4
137	20211011BS03	1	UU试验	13.42	3.66	50	0	-2	11	490.2	0	12.8	14.15	336.2	37	0	0	1	1	1	17.69	14.58	375.2	39	9.62	243.1	168.1	0	162.1	151.1	0.13	0	-8.85	24.6	23.4	24.4
138	20211011BS03	1	UU试验	13.52	3.68	50	0	-2	11	491	0	12.8	14.26	336.8	37	0	0	1	1	1	17.83	14.58	375.8	39	9.64	243.4	168.4	0	162.3	151.3	0.13	0	-8.91	24.6	23.4	24.4
139	20211011BS03	1	UU试验	13.62	3.69	50	0	-2	11	490.2	0	10.9	14.37	336.2	37	0	0	1	1	1	17.96	14.65	375.2	39	9.62	243.1	168.1	0	162.1	151.1	0.13	0	-8.98	24.6	23.4	24.4
140	20211011BS03	1	UU试验	13.72	3.7	50	0	-2	11	491	0	10.9	14.47	335.2	37	0	0	1	1	1	18.09	14.65	374.2	39	9.59	242.6	167.6	0	161.7	150.7	0.13	0	-9.05	24.6	23.4	24.4
141	20211011BS03	1	UU试验	13.82	3.72	49	0	-2	11	491	0	12.8	14.58	335.2	37	0	0	1	1	1	18.23	14.65	373.2	38	9.82	241.1	167.6	0	160.7	149.7	0.13	0	-9.12	24.6	23.4	24.4
142	20211011BS03	1	UU试验	13.92	3.73	50	0	-2	11	492.7	0	12.8	14.68	336.3	37	0	0	1	1	1	18.35	14.72	375.3	39	9.62	243.15	168.15	0	162.1	151.1	0.13	0	-9.18	24.6	23.4	24.4
143	20211011BS03	1	UU试验	14.02	3.74	50	0	-2	11	492.7	0	10.9	14.79	334.7	37	0	0	1	1	1	18.49	14.72	373.7	39	9.58	242.35	167.35	0	161.6	150.6	0.13	0	-9.24	24.6	23.4	24.4
144	20211011BS03	1	UU试验	14.12	3.76	50	0	-2	11	492.7	0	12.8	14.89	334.7	37	0	0	1	1	1	18.61	14.72	373.7	39	9.58	242.35	167.35	0	161.6	150.6	0.13	0	-9.31	24.6	23.4	24.4
145	20211011BS03	1	UU试验	14.22	3.77	50	0	-2	11	492.7	0	10.9	15	334.7	37	0	0	1	1	1	18.75	14.79	373.7	39	9.58	242.35	167.35	0	161.6	150.6	0.13	0	-9.38	24.6	23.4	24.4
146	20211011BS03	1	UU试验	14.32	3.78	50	0	-2	11	492.7	0	12.8	15.1	333.1	37	0	0	1	1	1	18.88	14.79	372.1	39	9.54	241.55	166.55	0	161	150	0.13	0	-9.44	24.6	23.4	24.4
147	20211011BS03	1	UU试验	14.42	3.8	50	0	-2	11	492.7	0	10.9	15.21	333.1	37	0	0	1	1	1	19.01	14.79	372.1	39	9.54	241.55	166.55	0	161	150	0.13	0	-9.51	24.6	23.4	24.4
148	20211011BS03	1	UU试验	14.52	3.81	49	0	-2	11	492.7	0	12.8	15.31	333.1	37	0	0	1	1	1	19.14	14.85	371.1	38	9.77	240.05	166.55	0	160	149	0.13	0	-9.57	24.6	23.4	24.4
149	20211011BS03	1	UU试验	14.62	3.82	49	0	-2	11	492.7	0	10.9	15.42	331.8	37	0	0	1	1	1	19.27	14.85	369.8	38	9.73	239.4	165.9	0	159.6	148.6	0.13	0	-9.64	24.6	23.4	24.4
150	20211011BS03	1	UU试验	14.72	3.84	50	0	-2	11	493.6	0	12.8	15.53	332.4	37	0	0	1	1	1	19.41	14.92	371.4	39	9.52	241.2	166.2	0	160.8	149.8	0.13	0	-9.71	24.6	23.4	24.4
151	20211011BS03	1	UU试验	14.82	3.85	50	0	-2	10	494.4	0	12.8	15.63	331.4	37	0	0	1	1	1	19.54	14.92	371.4	40	9.29	240.7	165.7	0	160.5	150.5	0.13	0	-9.77	24.6	23.4	24.4
152	20211011BS03	1	UU试验	14.92	3.86	50	0	-2	11	495.3	0	10.9	15.73	332	37	0	0	1	1	1	19.66	14.92	371	39	9.51	241	166	0	160.7	149.7	0.13	0	-9.83	24.6	23.4	24.4
153	20211011BS03	1	UU试验	15.02	3.88	50	0	-2	10	496.2	0	12.8	15.83	332.6	37	0	0	1	1	1	19.79	14.99	372.6	40	9.32	241.3	166.3	0	160.9	150.9	0.13	0	-9.9	24.6	23.4	24.4
154	20211011BS03	1	UU试验	15.12	3.89	49	0	-2	11	495.3	0	10.9	15.93	330.4	37	0	0	1	1	1	19.91	14.99	368.4	38	9.69	238.7	165.2	0	159.1	148.1	0.13	0	-9.96	24.6	23.4	24.4
155	20211011BS03	1	UU试验	15.22	3.9	49	0	-2	10	497	0	10.9	16.04	331.6	37	0	0	1	1	1	20.05	14.99	370.6	39	9.5	239.3	165.8	0	159.5	149.5	0.13	0	-10.03	24.6	23.4	24.4
156	20211011BS03	1	UU试验	15.32	3.91	49	0	-2	10	497.9	0	10.9	16.14	332.2	37	0	0	1	1	1	20.18	15.06	371.2	39	9.52	239.6	166.1	0	159.7	149.7	0.13	0	-10.09	24.6	23.4	24.4
157	20211011BS03	1	UU试验	15.42	3.93	50	0	-2	10	497.9	0	10.9	16.24	330.6	37	0	0	1	1	1	20.3	15.06	370.6	40	9.27	240.3	165.3	0	160.2	150.2	0.13	0	-10.15	24.6	23.4	24.4
158	20211011BS03	1	UU试验	15.52	3.94	50	0	-2	11	498.7	0	10.9	16.34	331.1	37	0	0	1	1	1	20.43	15.06	370.1	39	9.49	240.55	165.55	0	160.4	149.4	0.13	0	-10.22	24.6	23.4	24.4
159	20211011BS03	1	UU试验	15.62	3.95	50	0	-2	10	499.6	0	10.9	16.43	331.7	37	0	0	1	1	1	20.54	15.13	371.7	40	9.29	240.85	165.85	0	160.6	150.6	0.13	0	-10.27	24.6	23.4	24.4
160	20211011BS03	1	UU试验	15.72	3.96	50	0	-2	10	499.6	0	10.9	16.54	330.2	37	0	0	1	1	1	20.68	15.13	370.2	40	9.25	240.1	165.1	0	160.1	150.1	0.13	0	-10.34	24.6	23.4	24.4
161	20211011BS03	1	UU试验	15.82	3.98	50	0	-2	10	499.6	0	10.9	16.64	330.2	37	0	0	1	1	1	20.8	15.13	370.2	40	9.25	240.1	165.1	0	160.1	150.1	0.13	0	-10.4	24.6	23.4	24.4
162	20211011BS03	1	UU试验	15.92	3.99	49	0	-2	10	501.3	0	10.9	16.74	331.3	37	0	0	1	1	1	20.93	15.2	370.3	39	9.49	239.15	165.65	0	159.4	149.4	0.13	0	-10.47	24.6	23.4	24.4
163	20211011BS03	1	UU试验	16.02	4	49	0	-2	10	501.3	0	10.9	16.85	329.8	37	0	0	1	1	1	21.06	15.2	368.8	39	9.46	238.4	164.9	0	158.9	148.9	0.13	0	-10.53	24.6	23.4	24.4
164	20211011BS03	1	UU试验	16.12	4.01	50	0	-2	10	501.3	0	10.9	16.95	329.8	37	0	0	1	1	1	21.19	15.2	369.8	40	9.25	239.9	164.9	0	159.9	149.9	0.13	0	-10.6	24.6	23.4	24.4
165	20211011BS03	1	UU试验	16.22	4.03	50	0	-2	10	501.3	0	10.9	17.06	329.8	37	0	0	1	1	1	21.33	15.27	369.8	40	9.25	239.9	164.9	0	159.9	149.9	0.13	0	-10.66	24.6	23.4	24.4
166	20211011BS03	1	UU试验	16.32	4.04	50	0	-2	10	503	0	10.9	17.17	329.4	37	0	0	1	1	1	21.46	15.27	369.4	40	9.24	239.7	164.7	0	159.8	149.8	0.13	0	-10.73	24.6	23.4	24.4
167	20211011BS03	1	UU试验	16.42	4.05	50	0	-2	10	504.7	0	10.9	17.27	330.5	37	0	0	1	1	1	21.59	15.34	370.5	40	9.26	240.25	165.25	0	160.2	150.2	0.13	0	-10.8	24.6	23.4	24.4
168	20211011BS03	1	UU试验	16.52	4.06	50	0	-2	10	503	0	10.9	17.37	327.9	37	0	0	1	1	1	21.71	15.34	367.9	40	9.2	238.95	163.95	0	159.3	149.3	0.13	0	-10.86	24.6	23.4	24.4
169	20211011BS03	1	UU试验	16.62	4.08	49	0	-2	10	503.9	0	10.9	17.48	328.5	37	0	0	1	1	1	21.85	15.34	367.5	39	9.42	237.75	164.25	0	158.5	148.5	0.13	0	-10.93	24.6	23.4	24.4
170	20211011BS03	1	UU试验	16.72	4.09	50	0	-1	10	505.6	0	10.9	17.58	329.6	37	0	0	1	1	1	21.98	15.41	369.6	40	9.24	239.8	164.8	0	159.9	149.9	0.13	0	-10.99	24.6	23.4	24.4
171	20211011BS03	1	UU试验	16.82	4.1	50	0	-2	10	504.7	0	10.9	17.69	327.5	37	0	0	1	1	1	22.11	15.41	367.5	40	9.19	238.75	163.75	0	159.2	149.2	0.13	0	-11.06	24.6	23.4	24.4
172	20211011BS03	1	UU试验	16.92	4.11	50	0	-2	10	504.7	0	10.9	17.79	327.5	37	0	0	1	1	1	22.24	15.41	367.5	40	9.19	238.75	163.75	0	159.2	149.2	0.13	0	-11.12	24.6	23.4	24.4
173	20211011BS03	1	UU试验	17.02	4.13	50	0	-2	10	506.4	0	10.9	17.9	328.6	37	0	0	1	1	1	22.37	15.48	368.6	40	9.22	239.3	164.3	0	159.5	149.5	0.13	0	-11.19	24.5	23.4	24.4
174	20211011BS03	1	UU试验	17.12	4.14	50	0	-2	10	507.3	0	10.9	18	327.7	37	0	0	1	1	1	22.5	15.48	367.7	40	9.19	238.85	163.85	0	159.2	149.2	0.13	0	-11.25	24.6	23.4	24.3
175	20211011BS03	1	UU试验	17.22	4.15	50	0	-2	10	507.3	0	10.9	18.11	327.7	37	0	0	1	1	1	22.64	15.54	367.7	40	9.19	238.85	163.85	0	159.2	149.2	0.13	0	-11.32	24.5	23.4	24.3
176	20211011BS03	1	UU试验	17.32	4.16	49	0	-2	10	506.4	0	10.9	18.21	325.9	37	0	0	1	1	1	22.76	15.54	364.9	39	9.36	236.45	162.95	0	157.6	147.6	0.13	0	-11.38	24.6	23.4	24.3
177	20211011BS03	1	UU试验	17.42	4.17	50	0	-1	10	507.3	0	10.9	18.32	326.4	37	0	0	1	1	1	22.9	15.54	366.4	40	9.16	238.2	163.2	0	158.8	148.8	0.13	0	-11.45	24.5	23.4	24.3
178	20211011BS03	1	UU试验	17.52	4.19	50	0	-2	10	507.3	0	10.9	18.43	326.4	37	0	0	1	1	1	23.04	15.61	366.4	40	9.16	238.2	163.2	0	158.8	148.8	0.13	0	-11.52	24.5	23.4	24.3
179	20211011BS03	1	UU试验	17.62	4.2	50	0	-2	10	508.1	0	10.9	18.54	325.5	37	0	0	1	1	1	23.18	15.61	365.5	40	9.14	237.75	162.75	0	158.5	148.5	0.13	0	-11.59	24.5	23.4	24.3
180	20211011BS03	1	UU试验	17.72	4.21	51	0	-2	10	508.1	0	10.9	18.64	325.5	37	0	0	1	1	1	23.3	15.61	366.5	41	8.94	239.25	162.75	0	159.5	149.5	0.14	0	-11.65	24.5	23.4	24.3
181	20211011BS03	1	UU试验	17.82	4.22	50	0	-2	10	508.1	0	10.9	18.75	325.5	37	0	0	1	1	1	23.44	15.69	365.5	40	9.14	237.75	162.75	0	158.5	148.5	0.13	0	-11.72	24.5	23.4	24.3
182	20211011BS03	1	UU试验	17.92	4.23	50	0	-2	10	506.4	0	10.9	18.86	322.8	37	0	0	1	1	1	23.58	15.69	362.8	40	9.07	236.4	161.4	0	157.6	147.6	0.13	0	-11.79	24.5	23.4	24.3
183	20211011BS03	1	UU试验	18.02	4.24	49	0	-2	10	507.3	0	10.9	18.96	323.3	37	0	0	1	1	1	23.7	15.76	362.3	39	9.29	235.15	161.65	0	156.8	146.8	0.13	0	-11.85	24.5	23.4	24.3
184	20211011BS03	1	UU试验	18.12	4.26	50	0	-2	10	507.3	0	10.9	19.07	321.9	37	0	0	1	1	1	23.84	15.76	361.9	40	9.05	235.95	160.95	0	157.3	147.3	0.13	0	-11.92	24.5	23.4	24.3
185	20211011BS03	1	UU试验	18.22	4.27	50	0	-1	10	508.1	0	10.9	19.17	322.4	37	0	0	1	1	1	23.96	15.76	362.4	40	9.06	236.2	161.2	0	157.5	147.5	0.13	0	-11.98	24.5	23.4	24.3
186	20211011BS03	1	UU试验	18.32	4.28	50	0	-2	10	507.3	0	10.9	19.28	321.9	37	0	0	1	1	1	24.1	15.83	361.9	40	9.05	235.95	160.95	0	157.3	147.3	0.13	0	-12.05	24.5	23.4	24.3
187	20211011BS03	1	UU试验	18.42	4.29	50	0	-2	9	508.1	0	10.9	19.39	321	37	0	0	1	1	1	24.24	15.83	362	41	8.83	235.5	160.5	0	157	148	0.13	0	-12.12	24.5	23.4	24.3
188	20211011BS03	1	UU试验	18.52	4.3	51	0	-1	10	509.8	0	10.9	19.5	322	37	0	0	1	1	1	24.38	15.9	363	41	8.85	237.5	161	0	158.3	148.3	0.14	0	-12.19	24.5	23.4	24.3
189	20211011BS03	1	UU试验	18.62	4.31	50	0	-2	10	511.6	0	10.9	19.61	321.8	37	0	0	1	1	1	24.51	15.9	361.8	40	9.05	235.9	160.9	0	157.3	147.3	0.13	0	-12.26	24.5	23.4	24.3
190	20211011BS03	1	UU试验	18.72	4.33	49	0	-2	10	509.8	0	10.9	19.71	320.6	37	0	0	1	1	1	24.64	15.9	359.6	39	9.22	233.8	160.3	0	155.9	145.9	0.13	0	-12.32	24.5	23.4	24.3
191	20211011BS03	1	UU试验	18.82	4.34	49	0	-2	9	509.8	0	10.9	19.82	320.6	37	0	0	1	1	1	24.78	15.97	360.6	40	9.02	233.8	160.3	0	155.9	146.9	0.13	0	-12.39	24.5	23.4	24.3
192	20211011BS03	1	UU试验	18.92	4.35	50	0	-2	10	510.7	0	10.9	19.92	319.8	37	0	0	1	1	1	24.9	15.97	359.8	40	9	234.9	159.9	0	156.6	146.6	0.14	0	-12.45	24.5	23.4	24.3
193	20211011BS03	1	UU试验	19.02	4.36	50	0	-2	9	512.4	0	10.9	20.03	320.9	37	0	0	1	1	1	25.04	16.04	361.9	41	8.83	235.45	160.45	0	157	148	0.13	0	-12.52	24.5	23.4	24.3
194	20211011BS03	1	UU试验	19.12	4.37	51	0	-1	10	512.4	0	10.9	20.13	319.5	37	0	0	1	1	1	25.16	16.04	360.5	41	8.79	236.25	159.75	0	157.5	147.5	0.14	0	-12.58	24.5	23.4	24.3
195	20211011BS03	1	UU试验	19.22	4.38	51	0	-1	9	513.3	0	10.9	20.24	320	37	0	0	1	1	1	25.3	16.04	362	42	8.62	236.5	160	0	157.7	148.7	0.14	0	-12.65	24.5	23.4	24.3
196	20211011BS03	1	UU试验	19.32	4.4	51	0	-2	9	515.8	0	10.9	20.34	321.6	37	0	0	1	1	1	25.43	16.11	363.6	42	8.66	237.3	160.8	0	158.2	149.2	0.14	0	-12.72	24.5	23.4	24.3
197	20211011BS03	1	UU试验	19.42	4.41	51	0	-2	9	515.8	0	10.9	20.45	320.2	37	0	0	1	1	1	25.56	16.11	362.2	42	8.62	236.6	160.1	0	157.7	148.7	0.14	0	-12.78	24.5	23.4	24.3
198	20211011BS03	1	UU试验	19.52	4.42	49	0	-2	9	514.1	0	10.9	20.55	319.1	37	0	0	1	1	1	25.69	16.18	359.1	40	8.98	233.05	159.55	0	155.4	146.4	0.13	0	-12.85	24.5	23.4	24.3
199	20211011BS03	1	UU试验	19.62	4.43	49	0	-1	10	515	0	10.9	20.66	318.3	37	0	0	1	1	1	25.83	16.18	357.3	39	9.16	232.65	159.15	0	155.1	145.1	0.13	0	-12.92	24.5	23.4	24.3
200	20211011BS03	1	UU试验	19.72	4.44	49	0	-2	9	515.8	0	10.9	20.76	318.8	37	0	0	1	1	1	25.95	16.18	358.8	40	8.97	232.9	159.4	0	155.3	146.3	0.13	0	-12.98	24.5	23.4	24.3
201	20211011BS03	1	UU试验	19.82	4.45	50	0	-2	9	518.4	0	10.9	20.86	320.4	37	0	0	1	1	1	26.08	16.25	361.4	41	8.81	235.2	160.2	0	156.8	147.8	0.13	0	-13.04	24.5	23.4	24.3
202	20211011BS03	1	UU试验	19.92	4.46	51	0	-2	9	519.3	0	10.9	20.97	319.6	37	0	0	1	1	1	26.21	16.25	361.6	42	8.61	236.3	159.8	0	157.5	148.5	0.14	0	-13.11	24.5	23.4	24.3
203	20211011BS03	1	UU试验	20.02	4.47	51	0	-2	9	519.3	0	10.9	21.07	319.6	37	0	0	1	1	1	26.34	16.32	361.6	42	8.61	236.3	159.8	0	157.5	148.5	0.14	0	-13.17	24.5	23.4	24.3
204	20211011BS03	1	UU试验	20.12	4.49	51	0	-2	9	519.3	0	10.9	21.17	318.2	37	0	0	1	1	1	26.46	16.32	360.2	42	8.58	235.6	159.1	0	157.1	148.1	0.14	0	-13.23	24.5	23.4	24.3
205	20211011BS03	1	UU试验	20.22	4.5	50	0	-1	9	519.3	0	10.9	21.27	318.2	37	0	0	1	1	1	26.59	16.32	359.2	41	8.76	234.1	159.1	0	156.1	147.1	0.14	0	-13.3	24.5	23.4	24.3
206	20211011BS03	1	UU试验	20.32	4.51	50	0	-1	9	519.3	0	10.9	21.37	318.2	37	0	0	1	1	1	26.71	16.39	359.2	41	8.76	234.1	159.1	0	156.1	147.1	0.14	0	-13.36	24.5	23.4	24.3
207	20211011BS03	1	UU试验	20.42	4.52	50	0	-2	9	520.1	0	10.9	21.48	317.3	37	0	0	1	1	1	26.85	16.39	358.3	41	8.74	233.65	158.65	0	155.8	146.8	0.14	0	-13.43	24.5	23.4	24.3
208	20211011BS03	1	UU试验	20.52	4.53	50	0	-2	9	521.8	0	10.9	21.57	318.4	37	0	0	1	1	1	26.96	16.47	359.4	41	8.77	234.2	159.2	0	156.1	147.1	0.14	0	-13.48	24.5	23.4	24.3
209	20211011BS03	1	UU试验	20.62	4.54	50	0	-2	9	522.7	0	10.9	21.68	317.4	37	0	0	1	1	1	27.1	16.47	358.4	41	8.74	233.7	158.7	0	155.8	146.8	0.14	0	-13.55	24.5	23.4	24.2
210	20211011BS03	1	UU试验	20.72	4.55	50	0	-2	9	524.4	0	9.1	21.78	318.4	37	0	0	1	1	1	27.23	16.47	359.4	41	8.77	234.2	159.2	0	156.1	147.1	0.14	0	-13.62	24.5	23.4	24.2
211	20211011BS03	1	UU试验	20.82	4.56	50	0	-2	9	525.2	0	10.9	21.89	318.9	37	0	0	1	1	1	27.36	16.54	359.9	41	8.78	234.45	159.45	0	156.3	147.3	0.14	0	-13.68	24.5	23.4	24.2
212	20211011BS03	1	UU试验	20.92	4.57	49	0	-1	9	524.4	0	10.9	22	317	37	0	0	1	1	1	27.5	16.54	357	40	8.93	232	158.5	0	154.7	145.7	0.13	0	-13.75	24.5	23.4	24.2
213	20211011BS03	1	UU试验	21.02	4.58	50	0	-2	9	524.4	0	9.1	22.1	317	37	0	0	1	1	1	27.63	16.61	358	41	8.73	233.5	158.5	0	155.7	146.7	0.14	0	-13.82	24.5	23.4	24.2
214	20211011BS03	1	UU试验	21.12	4.6	51	0	-2	9	525.2	0	10.9	22.21	316.2	37	0	0	1	1	1	27.76	16.61	358.2	42	8.53	234.6	158.1	0	156.4	147.4	0.14	0	-13.88	24.5	23.4	24.2
215	20211011BS03	1	UU试验	21.22	4.61	51	0	-2	9	526.1	0	10.9	22.31	316.7	37	0	0	1	1	1	27.89	16.61	358.7	42	8.54	234.85	158.35	0	156.6	147.6	0.14	0	-13.95	24.5	23.4	24.2
216	20211011BS03	1	UU试验	21.32	4.62	50	0	-2	9	527.8	0	9.1	22.41	317.8	37	0	0	1	1	1	28.01	16.68	358.8	41	8.75	233.9	158.9	0	155.9	146.9	0.14	0	-14.01	24.5	23.4	24.2
217	20211011BS03	1	UU试验	21.42	4.63	50	0	-1	9	526.1	0	10.9	22.52	315.4	37	0	0	1	1	1	28.15	16.68	356.4	41	8.69	232.7	157.7	0	155.1	146.1	0.14	0	-14.08	24.5	23.4	24.2
218	20211011BS03	1	UU试验	21.52	4.64	50	0	-2	9	527	0	9.1	22.62	315.9	37	0	0	1	1	1	28.27	16.76	356.9	41	8.7	232.95	157.95	0	155.3	146.3	0.14	0	-14.14	24.5	23.4	24.2
219	20211011BS03	1	UU试验	21.62	4.65	50	0	-1	9	527	0	10.9	22.72	314.4	37	0	0	1	1	1	28.4	16.76	355.4	41	8.67	232.2	157.2	0	154.8	145.8	0.14	0	-14.2	24.5	23.4	24.2
220	20211011BS03	1	UU试验	21.72	4.66	51	0	-2	9	528.7	0	9.1	22.83	315.5	37	0	0	1	1	1	28.54	16.83	357.5	42	8.51	234.25	157.75	0	156.2	147.2	0.14	0	-14.27	24.5	23.4	24.2
221	20211011BS03	1	UU试验	21.82	4.67	51	0	-1	9	528.7	0	10.9	22.94	314.1	37	0	0	1	1	1	28.68	16.83	356.1	42	8.48	233.55	157.05	0	155.7	146.7	0.14	0	-14.34	24.5	23.4	24.2
222	20211011BS03	1	UU试验	21.92	4.68	51	0	-2	9	528.7	0	9.1	23.04	314.1	37	0	0	1	1	1	28.8	16.83	356.1	42	8.48	233.55	157.05	0	155.7	146.7	0.14	0	-14.4	24.5	23.4	24.2
223	20211011BS03	1	UU试验	22.02	4.69	50	0	-1	9	527.8	0	10.9	23.15	313.6	37	0	0	1	1	1	28.94	16.9	354.6	41	8.65	231.8	156.8	0	154.5	145.5	0.14	0	-14.47	24.5	23.4	24.2
224	20211011BS03	1	UU试验	22.12	4.7	49	0	-2	9	527.8	0	10.9	23.26	312.3	37	0	0	1	1	1	29.08	16.9	352.3	40	8.81	229.65	156.15	0	153.1	144.1	0.14	0	-14.54	24.5	23.4	24.2
225	20211011BS03	1	UU试验	22.22	4.71	50	0	-2	9	528.7	0	9.1	23.36	312.8	37	0	0	1	1	1	29.2	16.97	353.8	41	8.63	231.4	156.4	0	154.3	145.3	0.14	0	-14.6	24.5	23.4	24.2
226	20211011BS03	1	UU试验	22.32	4.72	50	0	-1	9	529.5	0	10.9	23.47	312	37	0	0	1	1	1	29.34	16.97	353	41	8.61	231	156	0	154	145	0.14	0	-14.67	24.5	23.4	24.2
227	20211011BS03	1	UU试验	22.42	4.73	51	0	-2	9	529.5	0	9.1	23.58	312	37	0	0	1	1	1	29.48	17.05	354	42	8.43	232.5	156	0	155	146	0.14	0	-14.74	24.5	23.4	24.2
228	20211011BS03	1	UU试验	22.52	4.75	51	0	-2	9	529.5	0	9.1	23.68	310.6	37	0	0	1	1	1	29.6	17.05	352.6	42	8.4	231.8	155.3	0	154.5	145.5	0.14	0	-14.8	24.5	23.4	24.2
229	20211011BS03	1	UU试验	22.62	4.76	50	0	-2	8	530.4	0	9.1	23.78	311.1	37	0	0	1	1	1	29.73	17.05	353.1	42	8.41	230.55	155.55	0	153.7	145.7	0.14	0	-14.87	24.4	23.4	24.2
230	20211011BS03	1	UU试验	22.72	4.77	51	0	-2	9	530.4	0	9.1	23.89	311.1	37	0	0	1	1	1	29.86	17.12	353.1	42	8.41	232.05	155.55	0	154.7	145.7	0.14	0	-14.93	24.5	23.4	24.2
231	20211011BS03	1	UU试验	22.82	4.78	50	0	-2	8	530.4	0	9.1	24	309.8	37	0	0	1	1	1	30	17.12	351.8	42	8.38	229.9	154.9	0	153.3	145.3	0.14	0	-15	24.4	23.4	24.2
232	20211011BS03	1	UU试验	22.92	4.79	50	0	-1	9	529.5	0	10.9	24.1	309.3	37	0	0	1	1	1	30.13	17.19	350.3	41	8.54	229.65	154.65	0	153.1	144.1	0.14	0	-15.07	24.5	23.4	24.2
233	20211011BS03	1	UU试验	23.02	4.8	51	0	-1	9	528.7	0	10.9	24.22	307.6	37	0	0	1	1	1	30.28	17.19	349.6	42	8.32	230.3	153.8	0	153.5	144.5	0.14	0	-15.14	24.5	23.4	24.2
234	20211011BS03	1	UU试验	23.12	4.81	51	0	-2	8	529.5	0	9.1	24.32	308	37	0	0	1	1	1	30.4	17.27	351	43	8.16	230.5	154	0	153.7	145.7	0.14	0	-15.2	24.4	23.4	24.2
235	20211011BS03	1	UU试验	23.22	4.82	51	0	-1	9	530.4	0	9.1	24.43	307.1	37	0	0	1	1	1	30.54	17.27	349.1	42	8.31	230.05	153.55	0	153.4	144.4	0.14	0	-15.27	24.5	23.4	24.2
236	20211011BS03	1	UU试验	23.32	4.83	51	0	-2	8	530.4	0	9.1	24.53	307.1	37	0	0	1	1	1	30.66	17.34	350.1	43	8.14	230.05	153.55	0	153.4	145.4	0.14	0	-15.33	24.4	23.4	24.2
237	20211011BS03	1	UU试验	23.42	4.84	51	0	-2	9	530.4	0	9.1	24.64	305.9	37	0	0	1	1	1	30.8	17.34	347.9	42	8.28	229.45	152.95	0	153	144	0.14	0	-15.4	24.4	23.4	24.2
238	20211011BS03	1	UU试验	23.52	4.85	50	0	-2	8	530.4	0	9.1	24.75	305.9	37	0	0	1	1	1	30.94	17.41	347.9	42	8.28	227.95	152.95	0	152	144	0.14	0	-15.47	24.4	23.4	24.2
239	20211011BS03	1	UU试验	23.62	4.86	50	0	-2	8	532.1	0	9.1	24.85	305.6	37	0	0	1	1	1	31.06	17.41	347.6	42	8.28	227.8	152.8	0	151.9	143.9	0.14	0	-15.53	24.4	23.4	24.2
240	20211011BS03	1	UU试验	23.72	4.87	50	0	-2	8	533.8	0	9.1	24.95	306.6	37	0	0	1	1	1	31.19	17.41	348.6	42	8.3	228.3	153.3	0	152.2	144.2	0.14	0	-15.6	24.4	23.4	24.2
241	20211011BS03	1	UU试验	23.82	4.88	51	0	-2	8	532.9	0	9.1	25.06	306.1	37	0	0	1	1	1	31.33	17.49	349.1	43	8.12	229.55	153.05	0	153	145	0.14	0	-15.67	24.4	23.4	24.2
