# Supplementary material for: Effect of freeze‒thaw cycles on root–Soil composite mechanical properties and slope stability
Source: PLoS One. 2024 Apr 25;19(4):e0302409. doi: 10.1371/journal.pone.0302409 (PMC11045164; doi:10.1371/journal.pone.0302409)
Supplement: S1 File — (ZIP) [file pone.0302409.s001.zip › Original data/original data/三轴/50kpa/50kpa excel表格/(D8G9,50kpa)20211026BS02_uu_1.xlsx]

## Sheet: _20211026BS02_uu_1
ID	GCID	SpecimenID	TstMode	TimeMin	Squareroot	WeiYa	wytb	FanYa1	KongYa	CR	fytb	TiBian	ZhouXWeiYi	Q1dQ3	TargetWY	TargetFY1	TargetZYLC	TargetStrainSpd	TargetSYWD	TargetZTWD	E1	TuArea	Q11	Q31	Q11cQ31	HalfQ1pQ3	HalfQ1dQ3	Saturation	HalfQ11pQ31	Q1	K0	Ev	Er	sywd	ttwd	ztwd
1	20211026BS02	1	UU试验	0	0	57	0	3	0	0	0	23.7	0	3.4	47	0	0	1	1	1	0	12	0	0	0	0	0	0	0	0	0	0	0	19.8	18.8	20.1
2	20211026BS02	1	UU试验	0.08	0.29	57	0	-3	22	5.382	0	23.7	0	5	47	0	0	1	1	1	0	12	40	35	1.14	88	2.5	0	58.7	36.7	0.92	0	0	19.8	18.9	20.1
3	20211026BS02	1	UU试验	0.13	0.37	57	0	-3	22	10.764	0	23.7	0.06	10	47	0	0	1	1	1	0.08	12	45	35	1.29	90.5	5	0	60.3	38.3	0.85	0	-0.04	19.8	18.9	20.1
4	20211026BS02	1	UU试验	0.23	0.48	57	0	-3	22	16.146	0	23.7	0.17	15	47	0	0	1	1	1	0.21	12	50	35	1.43	93	7.5	0	62	40	0.79	0	-0.11	19.8	18.9	20.1
5	20211026BS02	1	UU试验	0.33	0.58	57	0	-3	22	20.7207	0	23.7	0.29	19.3	47	0	0	1	1	1	0.36	12.06	54.3	35	1.55	95.15	9.65	0	63.4	41.4	0.75	0	-0.18	19.8	18.9	20.1
6	20211026BS02	1	UU试验	0.42	0.65	57	0	-3	22	23.0529	0	23.7	0.37	21.3	47	0	0	1	1	1	0.46	12.06	56.3	35	1.61	96.15	10.65	0	64.1	42.1	0.73	0	-0.23	19.8	18.9	20.1
7	20211026BS02	1	UU试验	0.52	0.72	58	0	-3	22	25.2954	0	23.7	0.48	23.4	47	0	0	1	1	1	0.6	12.06	59.4	36	1.65	98.7	11.7	0	65.8	43.8	0.71	0	-0.3	19.8	18.9	20.1
8	20211026BS02	1	UU试验	0.6	0.77	57	0	-3	22	31.4847	0	23.7	0.6	29.1	47	0	0	1	1	1	0.75	12.06	64.1	35	1.83	100.05	14.55	0	66.7	44.7	0.66	0	-0.38	19.8	18.9	20.1
9	20211026BS02	1	UU试验	0.68	0.83	57	0	-3	22	36.8667	0	23.7	0.68	34.1	37	0	0	1	1	1	0.85	12.12	69.1	35	1.97	102.55	17.05	0	68.4	46.4	0.63	0	-0.43	19.8	18.9	20.1
10	20211026BS02	1	UU试验	0.77	0.88	57	0	-3	23	48.3483	0	23.7	0.8	44.5	37	0	0	1	1	1	1	12.12	78.5	34	2.31	107.75	22.25	0	71.8	48.8	0.56	0	-0.5	19.8	18.9	20.1
11	20211026BS02	1	UU试验	0.85	0.92	47	0	-3	22	66.0192	0	23.7	0.88	60.7	37	0	0	1	1	1	1.1	12.12	85.7	25	3.43	100.85	30.35	0	67.2	45.2	0.44	0	-0.55	19.8	18.9	20.1
12	20211026BS02	1	UU试验	0.93	0.97	47	0	-3	22	83.6004	0	23.7	0.98	76.9	37	0	0	1	1	1	1.23	12.12	101.9	25	4.08	108.95	38.45	0	72.6	50.6	0.38	0	-0.62	19.8	18.9	20.1
13	20211026BS02	1	UU试验	1.02	1.01	47	0	-3	22	89.7897	0	23.7	1.06	82.6	37	0	0	1	1	1	1.33	12.19	107.6	25	4.3	111.8	41.3	0	74.5	52.5	0.36	0	-0.67	19.8	18.9	20.1
14	20211026BS02	1	UU试验	1.1	1.05	47	0	-3	23	99.0288	0	23.7	1.17	90.6	37	0	0	1	1	1	1.46	12.19	114.6	24	4.77	115.8	45.3	0	77.2	54.2	0.34	0	-0.73	19.8	18.9	20.1
15	20211026BS02	1	UU试验	1.18	1.09	46	0	-3	23	105.128	0	25.5	1.24	96.1	37	0	0	1	1	1	1.55	12.19	119.1	23	5.18	117.05	48.05	0	78	55	0.32	0	-0.78	19.8	18.9	20.1
16	20211026BS02	1	UU试验	1.27	1.13	46	0	-3	23	112.035	0	25.5	1.35	102.5	37	0	0	1	1	1	1.69	12.19	125.5	23	5.46	120.25	51.25	0	80.2	57.2	0.31	0	-0.85	19.8	18.9	20.1
17	20211026BS02	1	UU试验	1.35	1.16	47	0	-3	23	116.61	0	25.5	1.42	106.6	37	0	0	1	1	1	1.78	12.25	130.6	24	5.44	123.8	53.3	0	82.5	59.5	0.31	0	-0.89	19.8	18.9	20.1
18	20211026BS02	1	UU试验	1.43	1.2	47	0	-3	24	124.324	0	25.5	1.53	113.1	37	0	0	1	1	1	1.91	12.25	136.1	23	5.92	127.05	56.55	0	84.7	60.7	0.29	0	-0.96	19.8	18.9	20.1
19	20211026BS02	1	UU试验	1.52	1.23	47	0	-3	24	128.181	0	25.5	1.6	116.7	37	0	0	1	1	1	2	12.25	139.7	23	6.07	128.85	58.35	0	85.9	61.9	0.29	0	-1	19.8	18.9	20.1
20	20211026BS02	1	UU试验	1.6	1.26	47	0	-3	24	135.088	0	25.5	1.71	122.9	37	0	0	1	1	1	2.14	12.25	145.9	23	6.34	131.95	61.45	0	88	64	0.28	0	-1.07	19.8	18.9	20.1
21	20211026BS02	1	UU试验	1.68	1.3	47	0	-3	24	138.856	0	27.4	1.77	126.4	37	0	0	1	1	1	2.21	12.25	149.4	23	6.5	133.7	63.2	0	89.1	65.1	0.27	0	-1.11	19.8	18.9	20
22	20211026BS02	1	UU试验	1.77	1.33	47	0	-3	25	145.045	0	27.4	1.88	132	37	0	0	1	1	1	2.35	12.31	154	22	7	136.5	66	0	91	66	0.26	0	-1.18	19.8	18.9	20.1
23	20211026BS02	1	UU试验	1.85	1.36	47	0	-3	25	148.902	0	27.4	1.95	134.8	37	0	0	1	1	1	2.44	12.31	156.8	22	7.13	137.9	67.4	0	91.9	66.9	0.26	0	-1.22	19.8	18.9	20
24	20211026BS02	1	UU试验	1.93	1.39	47	0	-3	25	155.809	0	27.4	2.05	141.1	37	0	0	1	1	1	2.56	12.31	163.1	22	7.41	141.05	70.55	0	94	69	0.25	0	-1.28	19.8	18.9	20
25	20211026BS02	1	UU试验	2.02	1.42	48	0	-3	26	159.576	0	27.4	2.13	144.5	37	0	0	1	1	1	2.66	12.31	166.5	22	7.57	144.25	72.25	0	96.2	70.2	0.25	0	-1.33	19.8	18.9	20.1
26	20211026BS02	1	UU试验	2.1	1.45	48	0	-3	26	165.766	0	27.4	2.23	150.1	37	0	0	1	1	1	2.79	12.37	172.1	22	7.82	147.05	75.05	0	98	72	0.24	0	-1.4	19.8	18.9	20
27	20211026BS02	1	UU试验	2.18	1.48	48	0	-3	27	170.34	0	29.2	2.3	153.5	37	0	0	1	1	1	2.88	12.37	174.5	21	8.31	148.75	76.75	0	99.2	72.2	0.24	0	-1.44	19.8	18.9	20.1
28	20211026BS02	1	UU试验	2.27	1.51	47	0	-3	27	176.53	0	29.2	2.4	159.1	37	0	0	1	1	1	3	12.37	179.1	20	8.96	150.05	79.55	0	100	73	0.23	0	-1.5	19.8	18.9	20.1
29	20211026BS02	1	UU试验	2.35	1.53	47	0	-3	27	180.297	0	29.2	2.47	162.5	37	0	0	1	1	1	3.09	12.37	182.5	20	9.13	151.75	81.25	0	101.2	74.2	0.22	0	-1.55	19.8	18.9	20
30	20211026BS02	1	UU试验	2.43	1.56	47	0	-3	27	187.204	0	29.2	2.58	168.7	37	0	0	1	1	1	3.23	12.37	188.7	20	9.43	154.85	84.35	0	103.2	76.2	0.22	0	-1.62	19.8	18.9	20
31	20211026BS02	1	UU试验	2.52	1.59	47	0	-3	27	191.061	0	29.2	2.65	172.2	37	0	0	1	1	1	3.31	12.43	192.2	20	9.61	156.6	86.1	0	104.4	77.4	0.21	0	-1.66	19.8	18.9	20
32	20211026BS02	1	UU试验	2.6	1.61	47	0	-3	27	197.161	0	29.2	2.76	176.8	37	0	0	1	1	1	3.45	12.43	196.8	20	9.84	158.9	88.4	0	105.9	78.9	0.21	0	-1.73	19.8	18.9	20
33	20211026BS02	1	UU试验	2.68	1.64	47	0	-3	28	201.825	0	29.2	2.83	181	37	0	0	1	1	1	3.54	12.43	200	19	10.53	161	90.5	0	107.3	79.3	0.21	0	-1.77	19.8	18.9	20
34	20211026BS02	1	UU试验	2.77	1.66	47	0	-3	28	207.925	0	29.2	2.94	186.5	37	0	0	1	1	1	3.68	12.43	205.5	19	10.82	163.75	93.25	0	109.2	81.2	0.2	0	-1.84	19.8	18.9	20
35	20211026BS02	1	UU试验	2.85	1.69	48	0	-3	28	212.589	0	31	3.02	190.7	37	0	0	1	1	1	3.78	12.5	210.7	20	10.54	167.35	95.35	0	111.6	83.6	0.2	0	-1.89	19.8	18.9	20
36	20211026BS02	1	UU试验	2.93	1.71	48	0	-3	28	218.689	0	31	3.13	195	37	0	0	1	1	1	3.91	12.5	215	20	10.75	169.5	97.5	0	113	85	0.2	0	-1.96	19.8	18.9	20
37	20211026BS02	1	UU试验	3.02	1.74	47	0	-3	28	222.546	0	31	3.21	198.5	37	0	0	1	1	1	4.01	12.5	217.5	19	11.45	169.75	99.25	0	113.2	85.2	0.19	0	-2.01	19.8	18.9	20
38	20211026BS02	1	UU试验	3.1	1.76	48	0	-3	29	229.453	0	31	3.32	204.6	37	0	0	1	1	1	4.15	12.5	223.6	19	11.77	174.3	102.3	0	116.2	87.2	0.19	0	-2.08	19.8	18.9	20
39	20211026BS02	1	UU试验	3.18	1.78	47	0	-3	29	233.31	0	31	3.4	208.1	37	0	0	1	1	1	4.25	12.56	226.1	18	12.56	174.55	104.05	0	116.4	87.4	0.18	0	-2.13	19.8	18.9	20
40	20211026BS02	1	UU试验	3.27	1.81	47	0	-3	29	239.409	0	31	3.52	212.5	37	0	0	1	1	1	4.4	12.56	230.5	18	12.81	176.75	106.25	0	117.8	88.8	0.18	0	-2.2	19.8	18.9	20
41	20211026BS02	1	UU试验	3.35	1.83	47	0	-3	29	243.984	0	31	3.59	216.6	37	0	0	1	1	1	4.49	12.56	234.6	18	13.03	178.8	108.3	0	119.2	90.2	0.18	0	-2.25	19.8	19	20
42	20211026BS02	1	UU试验	3.43	1.85	47	0	-3	29	250.173	0	31	3.71	222.1	37	0	0	1	1	1	4.64	12.56	240.1	18	13.34	181.55	111.05	0	121	92	0.17	0	-2.32	19.8	18.9	20
43	20211026BS02	1	UU试验	3.52	1.88	47	0	-3	29	254.03	0	31	3.78	225.5	37	0	0	1	1	1	4.72	12.62	243.5	18	13.53	183.25	112.75	0	122.2	93.2	0.17	0	-2.36	19.8	19	20
44	20211026BS02	1	UU试验	3.6	1.9	47	0	-3	29	260.13	0	31	3.9	229.8	37	0	0	1	1	1	4.88	12.62	247.8	18	13.77	185.4	114.9	0	123.6	94.6	0.17	0	-2.44	19.8	19	20
45	20211026BS02	1	UU试验	3.68	1.92	47	0	-3	29	263.987	0	31	3.98	233.2	37	0	0	1	1	1	4.97	12.62	251.2	18	13.96	187.1	116.6	0	124.7	95.7	0.17	0	-2.49	19.8	19	20
46	20211026BS02	1	UU试验	3.77	1.94	47	0	-3	29	270.087	0	31	4.09	238.6	37	0	0	1	1	1	5.11	12.62	256.6	18	14.26	189.8	119.3	0	126.5	97.5	0.16	0	-2.56	19.8	19	20
47	20211026BS02	1	UU试验	3.85	1.96	47	0	-3	29	273.137	0	31	4.16	241.3	37	0	0	1	1	1	5.2	12.69	259.3	18	14.41	191.15	120.65	0	127.4	98.4	0.16	0	-2.6	19.8	19	20
48	20211026BS02	1	UU试验	3.93	1.98	48	0	-3	30	278.519	0	31	4.28	244.7	37	0	0	1	1	1	5.35	12.69	262.7	18	14.59	194.35	122.35	0	129.6	99.6	0.16	0	-2.67	19.8	19	20
49	20211026BS02	1	UU试验	4.02	2	48	0	-3	30	282.376	0	32.8	4.36	248.1	37	0	0	1	1	1	5.45	12.69	266.1	18	14.78	196.05	124.05	0	130.7	100.7	0.16	0	-2.73	19.8	19	20
50	20211026BS02	1	UU试验	4.1	2.02	48	0	-3	30	286.95	0	31	4.48	252.1	37	0	0	1	1	1	5.6	12.69	270.1	18	15.01	198.05	126.05	0	132	102	0.16	0	-2.8	19.8	19	20
51	20211026BS02	1	UU试验	4.18	2.05	48	0	-3	30	290.807	0	32.8	4.56	255.5	37	0	0	1	1	1	5.7	12.75	273.5	18	15.19	199.75	127.75	0	133.2	103.2	0.16	0	-2.85	19.8	19	20
52	20211026BS02	1	UU试验	4.27	2.07	48	0	-3	30	296.189	0	32.8	4.68	259	37	0	0	1	1	1	5.85	12.75	277	18	15.39	201.5	129.5	0	134.3	104.3	0.16	0	-2.93	19.8	19	20
53	20211026BS02	1	UU试验	4.35	2.09	47	0	-3	30	300.046	0	31	4.77	262.4	37	0	0	1	1	1	5.96	12.75	279.4	17	16.44	201.7	131.2	0	134.5	104.5	0.15	0	-2.98	19.8	19	20
54	20211026BS02	1	UU试验	4.43	2.11	47	0	-3	30	304.621	0	31	4.89	266.4	37	0	0	1	1	1	6.11	12.81	283.4	17	16.67	203.7	133.2	0	135.8	105.8	0.15	0	-3.06	19.8	19	20
55	20211026BS02	1	UU试验	4.52	2.13	47	0	-3	30	307.671	0	32.8	4.97	267.8	37	0	0	1	1	1	6.21	12.81	284.8	17	16.75	204.4	133.9	0	136.3	106.3	0.15	0	-3.11	19.8	19	20
56	20211026BS02	1	UU试验	4.6	2.14	47	0	-3	30	312.335	0	32.8	5.09	271.8	37	0	0	1	1	1	6.36	12.81	288.8	17	16.99	206.4	135.9	0	137.6	107.6	0.15	0	-3.18	19.8	19	20
57	20211026BS02	1	UU试验	4.68	2.16	47	0	-3	30	316.103	0	32.8	5.17	275.1	37	0	0	1	1	1	6.46	12.81	292.1	17	17.18	208.05	137.55	0	138.7	108.7	0.15	0	-3.23	19.8	19	20
58	20211026BS02	1	UU试验	4.77	2.18	47	0	-3	30	321.485	0	31	5.29	279.8	37	0	0	1	1	1	6.61	12.88	296.8	17	17.46	210.4	139.9	0	140.3	110.3	0.14	0	-3.31	19.8	19	20
59	20211026BS02	1	UU试验	4.85	2.2	47	0	-3	30	324.624	0	32.8	5.37	281	37	0	0	1	1	1	6.71	12.88	298	17	17.53	211	140.5	0	140.7	110.7	0.14	0	-3.36	19.8	19	20
60	20211026BS02	1	UU试验	4.93	2.22	47	0	-3	30	329.199	0	32.8	5.48	284.9	37	0	0	1	1	1	6.85	12.88	301.9	17	17.76	212.95	142.45	0	142	112	0.14	0	-3.43	19.8	19	20
61	20211026BS02	1	UU试验	5.02	2.24	47	0	-3	30	331.531	0	32.8	5.56	287	37	0	0	1	1	1	6.95	12.88	304	17	17.88	214	143.5	0	142.7	112.7	0.14	0	-3.48	19.8	19	20
62	20211026BS02	1	UU试验	5.1	2.26	47	0	-3	30	336.106	0	31	5.68	290.9	37	0	0	1	1	1	7.1	12.94	307.9	17	18.11	215.95	145.45	0	144	114	0.14	0	-3.55	19.8	19	20
63	20211026BS02	1	UU试验	5.18	2.28	47	0	-3	30	338.348	0	32.8	5.76	291.5	37	0	0	1	1	1	7.2	12.94	308.5	17	18.15	216.25	145.75	0	144.2	114.2	0.14	0	-3.6	19.8	19	20
64	20211026BS02	1	UU试验	5.27	2.29	48	0	-3	30	343.013	0	32.8	5.87	295.5	37	0	0	1	1	1	7.34	12.94	313.5	18	17.42	219.75	147.75	0	146.5	116.5	0.14	0	-3.67	19.8	19	20
65	20211026BS02	1	UU试验	5.35	2.31	48	0	-3	30	345.255	0	32.8	5.95	297.4	37	0	0	1	1	1	7.44	12.94	315.4	18	17.52	220.7	148.7	0	147.1	117.1	0.14	0	-3.72	19.8	19	20
66	20211026BS02	1	UU试验	5.43	2.33	48	0	-3	30	349.112	0	32.8	6.06	300.8	37	0	0	1	1	1	7.58	13	318.8	18	17.71	222.4	150.4	0	148.3	118.3	0.14	0	-3.79	19.8	19	20
67	20211026BS02	1	UU试验	5.52	2.35	48	0	-3	30	351.445	0	32.8	6.14	301.4	37	0	0	1	1	1	7.68	13	319.4	18	17.74	222.7	150.7	0	148.5	118.5	0.14	0	-3.84	19.8	19	20
68	20211026BS02	1	UU试验	5.6	2.37	48	0	-3	30	354.494	0	32.8	6.25	304	37	0	0	1	1	1	7.81	13	322	18	17.89	224	152	0	149.3	119.3	0.14	0	-3.91	19.8	19	20
69	20211026BS02	1	UU试验	5.68	2.38	48	0	-3	30	356.827	0	32.8	6.33	306	37	0	0	1	1	1	7.91	13	324	18	18	225	153	0	150	120	0.14	0	-3.96	19.8	19	20
70	20211026BS02	1	UU试验	5.77	2.4	48	0	-3	30	359.876	0	32.8	6.44	308.6	37	0	0	1	1	1	8.05	13.07	326.6	18	18.14	226.3	154.3	0	150.9	120.9	0.13	0	-4.03	19.8	19	20
71	20211026BS02	1	UU试验	5.85	2.42	47	0	-3	30	360.684	0	31	6.51	307.7	37	0	0	1	1	1	8.14	13.07	324.7	17	19.1	224.35	153.85	0	149.6	119.6	0.13	0	-4.07	19.8	19	20
72	20211026BS02	1	UU试验	5.93	2.44	48	0	-3	30	364.451	0	31	6.61	310.9	37	0	0	1	1	1	8.26	13.07	328.9	18	18.27	227.45	155.45	0	151.6	121.6	0.13	0	-4.13	19.8	19	20
73	20211026BS02	1	UU试验	6.02	2.45	48	0	-3	30	365.976	0	32.8	6.69	312.2	37	0	0	1	1	1	8.36	13.07	330.2	18	18.34	228.1	156.1	0	152.1	122.1	0.13	0	-4.18	19.8	19	20
74	20211026BS02	1	UU试验	6.1	2.47	48	0	-3	30	369.115	0	31	6.8	314.8	37	0	0	1	1	1	8.5	13.13	332.8	18	18.49	229.4	157.4	0	152.9	122.9	0.13	0	-4.25	19.8	19	20
75	20211026BS02	1	UU试验	6.18	2.49	48	0	-3	30	371.358	0	32.8	6.87	315.3	37	0	0	1	1	1	8.59	13.13	333.3	18	18.52	229.65	157.65	0	153.1	123.1	0.13	0	-4.3	19.8	19	20
76	20211026BS02	1	UU试验	6.27	2.5	48	0	-3	30	374.498	0	32.8	6.97	318	37	0	0	1	1	1	8.71	13.13	336	18	18.67	231	159	0	154	124	0.13	0	-4.36	19.8	19	20
77	20211026BS02	1	UU试验	6.35	2.52	48	0	-3	30	375.215	0	32.8	7.04	318.6	37	0	0	1	1	1	8.8	13.13	336.6	18	18.7	231.3	159.3	0	154.2	124.2	0.13	0	-4.4	19.8	19	20
78	20211026BS02	1	UU试验	6.43	2.54	48	0	-3	30	377.547	0	32.8	7.15	320.6	37	0	0	1	1	1	8.94	13.2	338.6	18	18.81	232.3	160.3	0	154.9	124.9	0.13	0	-4.47	19.8	19	20
79	20211026BS02	1	UU试验	6.52	2.55	48	0	-3	30	379.072	0	32.8	7.22	320.2	37	0	0	1	1	1	9.03	13.2	338.2	18	18.79	232.1	160.1	0	154.7	124.7	0.13	0	-4.52	19.8	19	20
80	20211026BS02	1	UU试验	6.6	2.57	47	0	-3	30	379.79	0	32.8	7.32	320.8	37	0	0	1	1	1	9.15	13.2	337.8	17	19.87	230.9	160.4	0	153.9	123.9	0.13	0	-4.58	19.8	19	20
81	20211026BS02	1	UU试验	6.68	2.59	47	0	-3	30	380.597	0	32.8	7.4	321.4	37	0	0	1	1	1	9.25	13.2	338.4	17	19.91	231.2	160.7	0	154.1	124.1	0.13	0	-4.63	19.8	19	20
82	20211026BS02	1	UU试验	6.77	2.6	47	0	-3	30	382.929	0	32.8	7.5	323.4	37	0	0	1	1	1	9.38	13.26	340.4	17	20.02	232.2	161.7	0	154.8	124.8	0.13	0	-4.69	19.8	19	20
83	20211026BS02	1	UU试验	6.85	2.62	48	0	-3	30	383.647	0	32.8	7.57	322.5	37	0	0	1	1	1	9.46	13.26	340.5	18	18.92	233.25	161.25	0	155.5	125.5	0.13	0	-4.73	19.8	19	20
84	20211026BS02	1	UU试验	6.93	2.63	48	0	-3	30	385.979	0	32.8	7.67	324.5	37	0	0	1	1	1	9.59	13.26	342.5	18	19.03	234.25	162.25	0	156.2	126.2	0.13	0	-4.8	19.8	19	20
85	20211026BS02	1	UU试验	7.02	2.65	48	0	-3	30	388.311	0	32.8	7.74	326.5	37	0	0	1	1	1	9.68	13.26	344.5	18	19.14	235.25	163.25	0	156.8	126.8	0.13	0	-4.84	19.8	19	20
86	20211026BS02	1	UU试验	7.1	2.66	48	0	-3	30	389.836	0	32.8	7.85	327.8	37	0	0	1	1	1	9.81	13.32	345.8	18	19.21	235.9	163.9	0	157.3	127.3	0.13	0	-4.91	19.8	19	20
87	20211026BS02	1	UU试验	7.18	2.68	48	0	-3	30	391.361	0	31	7.92	327.6	37	0	0	1	1	1	9.9	13.32	345.6	18	19.2	235.8	163.8	0	157.2	127.2	0.13	0	-4.95	19.8	19	20
88	20211026BS02	1	UU试验	7.27	2.7	48	0	-3	30	393.604	0	32.8	8.03	329.4	37	0	0	1	1	1	10.04	13.32	347.4	18	19.3	236.7	164.7	0	157.8	127.8	0.13	0	-5.02	19.8	19	20
89	20211026BS02	1	UU试验	7.35	2.71	47	0	-3	30	394.411	0	31	8.1	330.1	37	0	0	1	1	1	10.13	13.32	347.1	17	20.42	235.55	165.05	0	157	127	0.12	0	-5.07	19.8	19	20
90	20211026BS02	1	UU试验	7.43	2.73	47	0	-3	30	396.743	0	31	8.2	332.1	37	0	0	1	1	1	10.25	13.39	349.1	17	20.54	236.55	166.05	0	157.7	127.7	0.12	0	-5.13	19.8	19	20
91	20211026BS02	1	UU试验	7.52	2.74	48	0	-3	30	398.268	0	32.8	8.28	331.6	37	0	0	1	1	1	10.35	13.39	349.6	18	19.42	237.8	165.8	0	158.5	128.5	0.13	0	-5.18	19.8	19	20
92	20211026BS02	1	UU试验	7.6	2.76	48	0	-3	30	400.511	0	31	8.38	333.5	37	0	0	1	1	1	10.48	13.39	351.5	18	19.53	238.75	166.75	0	159.2	129.2	0.13	0	-5.24	19.8	19	20
93	20211026BS02	1	UU试验	7.68	2.77	48	0	-3	30	401.318	0	32.8	8.46	334.1	37	0	0	1	1	1	10.57	13.39	352.1	18	19.56	239.05	167.05	0	159.4	129.4	0.13	0	-5.29	19.8	19	20
94	20211026BS02	1	UU试验	7.77	2.79	48	0	-3	30	402.843	0	32.8	8.57	335.4	37	0	0	1	1	1	10.71	13.45	353.4	18	19.63	239.7	167.7	0	159.8	129.8	0.13	0	-5.36	19.8	19	20
95	20211026BS02	1	UU试验	7.85	2.8	48	0	-3	30	404.368	0	32.8	8.64	335.2	37	0	0	1	1	1	10.8	13.45	353.2	18	19.62	239.6	167.6	0	159.7	129.7	0.13	0	-5.4	19.8	19	20
96	20211026BS02	1	UU试验	7.93	2.82	48	0	-3	30	406.7	0	32.8	8.75	337.1	37	0	0	1	1	1	10.94	13.45	355.1	18	19.73	240.55	168.55	0	160.4	130.4	0.12	0	-5.47	19.8	19	20
97	20211026BS02	1	UU试验	8.02	2.83	48	0	-3	30	408.225	0	32.8	8.83	338.4	37	0	0	1	1	1	11.04	13.52	356.4	18	19.8	241.2	169.2	0	160.8	130.8	0.12	0	-5.52	19.8	19	20
98	20211026BS02	1	UU试验	8.1	2.85	48	0	-3	30	409.75	0	32.8	8.93	337.9	37	0	0	1	1	1	11.16	13.52	355.9	18	19.77	240.95	168.95	0	160.6	130.6	0.12	0	-5.58	19.8	19	20
99	20211026BS02	1	UU试验	8.18	2.86	48	0	-3	30	410.557	0	32.8	9.01	338.5	37	0	0	1	1	1	11.26	13.52	356.5	18	19.81	241.25	169.25	0	160.8	130.8	0.12	0	-5.63	19.8	19	20
100	20211026BS02	1	UU试验	8.27	2.88	48	0	-3	30	412.082	0	32.8	9.12	339.8	37	0	0	1	1	1	11.4	13.52	357.8	18	19.88	241.9	169.9	0	161.3	131.3	0.12	0	-5.7	19.8	19	20
101	20211026BS02	1	UU试验	8.35	2.89	48	0	-3	30	413.607	0	32.8	9.19	341.1	37	0	0	1	1	1	11.49	13.58	359.1	18	19.95	242.55	170.55	0	161.7	131.7	0.12	0	-5.75	19.8	19	20
102	20211026BS02	1	UU试验	8.43	2.9	48	0	-3	30	415.132	0	32.8	9.3	340.8	37	0	0	1	1	1	11.63	13.58	358.8	18	19.93	242.4	170.4	0	161.6	131.6	0.12	0	-5.82	19.8	19	20
103	20211026BS02	1	UU试验	8.52	2.92	48	0	-3	30	416.656	0	32.8	9.38	342	37	0	0	1	1	1	11.73	13.58	360	18	20	243	171	0	162	132	0.12	0	-5.87	19.8	19	20
104	20211026BS02	1	UU试验	8.6	2.93	48	0	-3	30	418.989	0	32.8	9.49	344	37	0	0	1	1	1	11.86	13.58	362	18	20.11	244	172	0	162.7	132.7	0.12	0	-5.93	19.8	19	20
105	20211026BS02	1	UU试验	8.68	2.95	48	0	-3	30	419.706	0	31	9.56	344.6	37	0	0	1	1	1	11.95	13.65	362.6	18	20.14	244.3	172.3	0	162.9	132.9	0.12	0	-5.98	19.8	19	20
106	20211026BS02	1	UU试验	8.77	2.96	48	0	-3	30	421.231	0	32.8	9.68	344	37	0	0	1	1	1	12.1	13.65	362	18	20.11	244	172	0	162.7	132.7	0.12	0	-6.05	19.8	19	20
107	20211026BS02	1	UU试验	8.85	2.97	48	0	-3	30	422.038	0	32.8	9.75	344.7	37	0	0	1	1	1	12.19	13.65	362.7	18	20.15	244.35	172.35	0	162.9	132.9	0.12	0	-6.1	19.8	19	20
108	20211026BS02	1	UU试验	8.93	2.99	48	0	-3	30	423.563	0	31	9.87	345.9	37	0	0	1	1	1	12.34	13.72	363.9	18	20.22	244.95	172.95	0	163.3	133.3	0.12	0	-6.17	19.8	19	20
109	20211026BS02	1	UU试验	9.02	3	48	0	-3	30	425.088	0	32.8	9.94	345.4	37	0	0	1	1	1	12.43	13.72	363.4	18	20.19	244.7	172.7	0	163.1	133.1	0.12	0	-6.22	19.8	19	20
110	20211026BS02	1	UU试验	9.1	3.02	48	0	-3	30	427.421	0	31	10.06	347.3	37	0	0	1	1	1	12.58	13.72	365.3	18	20.29	245.65	173.65	0	163.8	133.8	0.12	0	-6.29	19.8	19	20
111	20211026BS02	1	UU试验	9.18	3.03	48	0	-3	30	428.945	0	31	10.14	348.5	37	0	0	1	1	1	12.68	13.72	366.5	18	20.36	246.25	174.25	0	164.2	134.2	0.12	0	-6.34	19.8	19	20
112	20211026BS02	1	UU试验	9.27	3.04	48	0	-3	30	431.278	0	31	10.25	350.4	37	0	0	1	1	1	12.81	13.78	368.4	18	20.47	247.2	175.2	0	164.8	134.8	0.12	0	-6.41	19.8	19	20
113	20211026BS02	1	UU试验	9.35	3.06	48	0	-3	30	432.803	0	31	10.33	350.1	37	0	0	1	1	1	12.91	13.78	368.1	18	20.45	247.05	175.05	0	164.7	134.7	0.12	0	-6.46	19.8	19	20
114	20211026BS02	1	UU试验	9.43	3.07	48	0	-3	30	435.045	0	31	10.44	352	37	0	0	1	1	1	13.05	13.78	370	18	20.56	248	176	0	165.3	135.3	0.12	0	-6.53	19.8	19	20
115	20211026BS02	1	UU试验	9.52	3.08	48	0	-3	30	437.377	0	31	10.52	353.8	37	0	0	1	1	1	13.15	13.85	371.8	18	20.66	248.9	176.9	0	165.9	135.9	0.12	0	-6.58	19.8	19	20
116	20211026BS02	1	UU试验	9.6	3.1	47	0	-3	30	438.185	0	31	10.63	352.7	37	0	0	1	1	1	13.29	13.85	369.7	17	21.75	246.85	176.35	0	164.6	134.6	0.12	0	-6.65	19.8	19	20
117	20211026BS02	1	UU试验	9.68	3.11	48	0	-3	30	439.709	0	31	10.71	353.9	37	0	0	1	1	1	13.39	13.85	371.9	18	20.66	248.95	176.95	0	166	136	0.12	0	-6.7	19.8	19	20
118	20211026BS02	1	UU试验	9.77	3.13	48	0	-3	29	441.234	0	31	10.82	355.2	37	0	0	1	1	1	13.53	13.85	374.2	19	19.69	249.6	177.6	0	166.4	137.4	0.12	0	-6.77	19.8	19	20
119	20211026BS02	1	UU试验	9.85	3.14	48	0	-3	29	442.759	0	31	10.9	356.4	37	0	0	1	1	1	13.63	13.91	375.4	19	19.76	250.2	178.2	0	166.8	137.8	0.12	0	-6.82	19.8	19	20
120	20211026BS02	1	UU试验	9.93	3.15	48	0	-3	29	445.091	0	31	11.01	356.7	37	0	0	1	1	1	13.76	13.91	375.7	19	19.77	250.35	178.35	0	166.9	137.9	0.12	0	-6.88	19.8	19	20
121	20211026BS02	1	UU试验	10.02	3.16	48	0	-3	29	446.616	0	31	11.08	357.9	37	0	0	1	1	1	13.85	13.91	376.9	19	19.84	250.95	178.95	0	167.3	138.3	0.12	0	-6.93	19.8	19	20
122	20211026BS02	1	UU试验	10.1	3.18	48	0	-3	29	448.141	0	31	11.19	359.2	37	0	0	1	1	1	13.99	13.98	378.2	19	19.91	251.6	179.6	0	167.7	138.7	0.12	0	-7	19.8	19	20
123	20211026BS02	1	UU试验	10.18	3.19	48	0	-3	29	449.666	0	31	11.26	358.6	37	0	0	1	1	1	14.08	13.98	377.6	19	19.87	251.3	179.3	0	167.5	138.5	0.12	0	-7.04	19.8	19	20
124	20211026BS02	1	UU试验	10.27	3.2	49	0	-3	29	451.191	0	31	11.37	359.8	37	0	0	1	1	1	14.21	13.98	379.8	20	18.99	253.4	179.9	0	168.9	139.9	0.12	0	-7.11	19.8	19	20
125	20211026BS02	1	UU试验	10.35	3.22	48	0	-3	29	451.191	0	31	11.44	359.8	37	0	0	1	1	1	14.3	13.98	378.8	19	19.94	251.9	179.9	0	167.9	138.9	0.12	0	-7.15	19.8	19	20
126	20211026BS02	1	UU试验	10.43	3.23	48	0	-3	28	451.998	0	29.2	11.54	360.4	37	0	0	1	1	1	14.43	14.05	380.4	20	19.02	252.2	180.2	0	168.1	140.1	0.12	0	-7.22	19.8	19	20
127	20211026BS02	1	UU试验	10.52	3.24	48	0	-3	29	452.716	0	31	11.61	359.2	37	0	0	1	1	1	14.51	14.05	378.2	19	19.91	251.6	179.6	0	167.7	138.7	0.12	0	-7.26	19.8	19	20
128	20211026BS02	1	UU试验	10.6	3.26	48	0	-3	28	454.241	0	31	11.71	360.4	37	0	0	1	1	1	14.64	14.05	380.4	20	19.02	252.2	180.2	0	168.1	140.1	0.12	0	-7.32	19.8	19	20
129	20211026BS02	1	UU试验	10.68	3.27	48	0	-3	28	455.048	0	29.2	11.78	361.1	37	0	0	1	1	1	14.73	14.05	381.1	20	19.06	252.55	180.55	0	168.4	140.4	0.12	0	-7.37	19.8	19	20
130	20211026BS02	1	UU试验	10.77	3.28	48	0	-3	28	456.573	0	29.2	11.88	362.3	37	0	0	1	1	1	14.85	14.11	382.3	20	19.12	253.15	181.15	0	168.8	140.8	0.12	0	-7.43	19.8	19	20
131	20211026BS02	1	UU试验	10.85	3.29	48	0	-3	28	457.291	0	29.2	11.95	361.3	37	0	0	1	1	1	14.94	14.11	381.3	20	19.07	252.65	180.65	0	168.4	140.4	0.12	0	-7.47	19.8	19	20
132	20211026BS02	1	UU试验	10.93	3.31	48	0	-3	28	459.623	0	29.2	12.05	363.1	37	0	0	1	1	1	15.06	14.11	383.1	20	19.16	253.55	181.55	0	169	141	0.12	0	-7.53	19.8	19	20
133	20211026BS02	1	UU试验	11.02	3.32	47	0	-3	28	458.905	0	29.2	12.12	362.6	37	0	0	1	1	1	15.15	14.11	381.6	19	20.08	251.8	181.3	0	167.9	139.9	0.11	0	-7.58	19.8	19	20
134	20211026BS02	1	UU试验	11.1	3.33	48	0	-3	28	458.905	0	29.2	12.22	362.6	37	0	0	1	1	1	15.28	14.18	382.6	20	19.13	253.3	181.3	0	168.9	140.9	0.12	0	-7.64	19.8	19	20
135	20211026BS02	1	UU试验	11.18	3.34	48	0	-3	28	458.905	0	29.2	12.29	360.8	37	0	0	1	1	1	15.36	14.18	380.8	20	19.04	252.4	180.4	0	168.3	140.3	0.12	0	-7.68	19.8	19	20
136	20211026BS02	1	UU试验	11.27	3.36	48	0	-3	28	460.43	0	29.2	12.38	362	37	0	0	1	1	1	15.48	14.18	382	20	19.1	253	181	0	168.7	140.7	0.12	0	-7.74	19.8	19	20
137	20211026BS02	1	UU试验	11.35	3.37	48	0	-3	28	460.43	0	29.2	12.45	362	37	0	0	1	1	1	15.56	14.25	382	20	19.1	253	181	0	168.7	140.7	0.12	0	-7.78	19.8	19	20
138	20211026BS02	1	UU试验	11.43	3.38	48	0	-3	28	461.148	0	29.2	12.55	360.8	37	0	0	1	1	1	15.69	14.25	380.8	20	19.04	252.4	180.4	0	168.3	140.3	0.12	0	-7.85	19.8	19	20
139	20211026BS02	1	UU试验	11.52	3.39	48	0	-3	28	461.955	0	29.2	12.61	361.4	37	0	0	1	1	1	15.76	14.25	381.4	20	19.07	252.7	180.7	0	168.5	140.5	0.12	0	-7.88	19.8	19	20
140	20211026BS02	1	UU试验	11.6	3.41	49	0	-3	28	463.48	0	29.2	12.71	362.6	37	0	0	1	1	1	15.89	14.25	383.6	21	18.27	254.8	181.3	0	169.9	141.9	0.12	0	-7.95	19.8	19	20
141	20211026BS02	1	UU试验	11.68	3.42	49	0	-3	28	464.197	0	29.2	12.78	363.2	37	0	0	1	1	1	15.98	14.31	384.2	21	18.3	255.1	181.6	0	170.1	142.1	0.12	0	-7.99	19.8	19	20
142	20211026BS02	1	UU试验	11.77	3.43	49	0	-3	28	465.005	0	29.2	12.88	362.3	37	0	0	1	1	1	16.1	14.31	383.3	21	18.25	254.65	181.15	0	169.8	141.8	0.12	0	-8.05	19.8	19	20
143	20211026BS02	1	UU试验	11.85	3.44	48	0	-3	28	465.005	0	29.2	12.95	362.3	37	0	0	1	1	1	16.19	14.31	382.3	20	19.12	253.15	181.15	0	168.8	140.8	0.12	0	-8.1	19.8	19	20
144	20211026BS02	1	UU试验	11.93	3.45	48	0	-3	28	465.005	0	29.2	13.05	362.3	37	0	0	1	1	1	16.31	14.31	382.3	20	19.12	253.15	181.15	0	168.8	140.8	0.12	0	-8.16	19.8	19	20
145	20211026BS02	1	UU试验	12.02	3.47	49	0	-3	28	466.53	0	29.2	13.12	363.5	37	0	0	1	1	1	16.4	14.38	384.5	21	18.31	255.25	181.75	0	170.2	142.2	0.12	0	-8.2	19.8	19	20
146	20211026BS02	1	UU试验	12.1	3.48	48	0	-3	28	467.337	0	29.2	13.22	362.3	37	0	0	1	1	1	16.53	14.38	382.3	20	19.12	253.15	181.15	0	168.8	140.8	0.12	0	-8.27	19.8	19	20
147	20211026BS02	1	UU试验	12.18	3.49	49	0	-3	27	468.055	0	29.2	13.29	362.9	37	0	0	1	1	1	16.61	14.38	384.9	22	17.5	254.95	181.45	0	170	143	0.12	0	-8.31	19.8	19	20
148	20211026BS02	1	UU试验	12.27	3.5	49	0	-3	28	468.862	0	29.2	13.39	363.5	37	0	0	1	1	1	16.74	14.45	384.5	21	18.31	255.25	181.75	0	170.2	142.2	0.12	0	-8.37	19.8	19	20
149	20211026BS02	1	UU试验	12.35	3.51	49	0	-3	27	469.579	0	29.2	13.46	362.3	37	0	0	1	1	1	16.83	14.45	384.3	22	17.47	254.65	181.15	0	169.8	142.8	0.12	0	-8.41	19.8	19	20
150	20211026BS02	1	UU试验	12.43	3.53	49	0	-3	27	470.387	0	29.2	13.57	362.9	37	0	0	1	1	1	16.96	14.45	384.9	22	17.5	254.95	181.45	0	170	143	0.12	0	-8.48	19.8	19	20
151	20211026BS02	1	UU试验	12.52	3.54	48	0	-3	27	470.387	0	29.2	13.64	362.9	37	0	0	1	1	1	17.05	14.45	383.9	21	18.28	253.45	181.45	0	169	142	0.12	0	-8.53	19.8	19	20
152	20211026BS02	1	UU试验	12.6	3.55	49	0	-3	27	471.912	0	29.2	13.74	364.1	37	0	0	1	1	1	17.18	14.51	386.1	22	17.55	255.55	182.05	0	170.4	143.4	0.12	0	-8.59	19.8	19	20
153	20211026BS02	1	UU试验	12.68	3.56	48	0	-3	27	472.719	0	29.2	13.81	363.2	37	0	0	1	1	1	17.26	14.51	384.2	21	18.3	253.6	181.6	0	169.1	142.1	0.12	0	-8.63	19.8	19	20
154	20211026BS02	1	UU试验	12.77	3.57	49	0	-3	27	473.437	0	29.2	13.92	363.7	37	0	0	1	1	1	17.4	14.51	385.7	22	17.53	255.35	181.85	0	170.2	143.2	0.12	0	-8.7	19.8	19	20
155	20211026BS02	1	UU试验	12.85	3.58	49	0	-3	27	474.244	0	29.2	13.99	364.4	37	0	0	1	1	1	17.49	14.51	386.4	22	17.56	255.7	182.2	0	170.5	143.5	0.12	0	-8.74	19.8	19	20
156	20211026BS02	1	UU试验	12.93	3.6	49	0	-3	27	474.962	0	29.2	14.1	364.9	37	0	0	1	1	1	17.63	14.58	386.9	22	17.59	255.95	182.45	0	170.6	143.6	0.12	0	-8.82	19.8	19	20
157	20211026BS02	1	UU试验	13.02	3.61	49	0	-3	27	475.769	0	29.2	14.17	363.8	37	0	0	1	1	1	17.71	14.58	385.8	22	17.54	255.4	181.9	0	170.3	143.3	0.12	0	-8.86	19.8	19	20
158	20211026BS02	1	UU试验	13.1	3.62	49	0	-3	27	477.294	0	27.4	14.28	365	37	0	0	1	1	1	17.85	14.58	387	22	17.59	256	182.5	0	170.7	143.7	0.12	0	-8.93	19.8	19	20
159	20211026BS02	1	UU试验	13.18	3.63	48	0	-3	27	478.011	0	29.2	14.35	365.5	37	0	0	1	1	1	17.94	14.65	386.5	21	18.4	254.75	182.75	0	169.8	142.8	0.12	0	-8.97	19.8	19	20
160	20211026BS02	1	UU试验	13.27	3.64	48	0	-3	27	478.011	0	27.4	14.46	363.8	37	0	0	1	1	1	18.08	14.65	384.8	21	18.32	253.9	181.9	0	169.3	142.3	0.12	0	-9.04	19.8	19	20
161	20211026BS02	1	UU试验	13.35	3.65	49	0	-3	27	478.819	0	27.4	14.53	364.4	37	0	0	1	1	1	18.16	14.65	386.4	22	17.56	255.7	182.2	0	170.5	143.5	0.12	0	-9.08	19.8	19	20
162	20211026BS02	1	UU试验	13.43	3.67	49	0	-3	27	480.344	0	27.4	14.64	365.5	37	0	0	1	1	1	18.3	14.72	387.5	22	17.61	256.25	182.75	0	170.8	143.8	0.12	0	-9.15	19.8	19	20
163	20211026BS02	1	UU试验	13.52	3.68	49	0	-3	26	481.151	0	27.4	14.71	364.4	37	0	0	1	1	1	18.39	14.72	387.4	23	16.84	255.7	182.2	0	170.5	144.5	0.12	0	-9.2	19.8	19	20
164	20211026BS02	1	UU试验	13.6	3.69	49	0	-3	27	482.676	0	27.4	14.82	365.6	37	0	0	1	1	1	18.52	14.72	387.6	22	17.62	256.3	182.8	0	170.9	143.9	0.12	0	-9.26	19.8	19	20
165	20211026BS02	1	UU试验	13.68	3.7	49	0	-3	26	482.676	0	27.4	14.89	365.6	37	0	0	1	1	1	18.61	14.72	388.6	23	16.9	256.3	182.8	0	170.9	144.9	0.12	0	-9.31	19.8	19	20
166	20211026BS02	1	UU试验	13.77	3.71	49	0	-3	26	484.201	0	27.4	15.01	366.7	37	0	0	1	1	1	18.76	14.79	389.7	23	16.94	256.85	183.35	0	171.2	145.2	0.12	0	-9.38	19.8	19	20
167	20211026BS02	1	UU试验	13.85	3.72	49	0	-3	26	484.918	0	27.4	15.08	365.5	37	0	0	1	1	1	18.85	14.79	388.5	23	16.89	256.25	182.75	0	170.8	144.8	0.12	0	-9.43	19.8	19	20
168	20211026BS02	1	UU试验	13.93	3.73	49	0	-3	26	486.443	0	27.4	15.2	366.7	37	0	0	1	1	1	19	14.79	389.7	23	16.94	256.85	183.35	0	171.2	145.2	0.12	0	-9.5	19.8	19	20
169	20211026BS02	1	UU试验	14.02	3.74	48	0	-3	26	487.25	0	27.4	15.27	367.3	37	0	0	1	1	1	19.09	14.85	389.3	22	17.7	255.65	183.65	0	170.4	144.4	0.12	0	-9.55	19.8	19	20
170	20211026BS02	1	UU试验	14.1	3.75	49	0	-3	26	488.775	0	27.4	15.38	366.9	37	0	0	1	1	1	19.23	14.85	389.9	23	16.95	256.95	183.45	0	171.3	145.3	0.12	0	-9.62	19.8	19	20
171	20211026BS02	1	UU试验	14.18	3.77	48	0	-3	26	490.3	0	27.4	15.46	368.1	37	0	0	1	1	1	19.33	14.85	390.1	22	17.73	256.05	184.05	0	170.7	144.7	0.12	0	-9.66	19.8	19	20
172	20211026BS02	1	UU试验	14.27	3.78	49	0	-3	26	492.632	0	27.4	15.57	369.8	37	0	0	1	1	1	19.46	14.92	392.8	23	17.08	258.4	184.9	0	172.3	146.3	0.12	0	-9.73	19.8	19	20
173	20211026BS02	1	UU试验	14.35	3.79	49	0	-3	26	493.35	0	27.4	15.64	368.6	37	0	0	1	1	1	19.55	14.92	391.6	23	17.03	257.8	184.3	0	171.9	145.9	0.12	0	-9.78	19.8	19	20
174	20211026BS02	1	UU试验	14.43	3.8	49	0	-3	26	494.157	0	27.4	15.75	369.2	37	0	0	1	1	1	19.69	14.92	392.2	23	17.05	258.1	184.6	0	172.1	146.1	0.12	0	-9.85	19.8	19.1	20
175	20211026BS02	1	UU试验	14.52	3.81	50	0	-3	26	495.682	0	27.4	15.83	370.4	37	0	0	1	1	1	19.79	14.99	394.4	24	16.43	260.2	185.2	0	173.5	147.5	0.12	0	-9.9	19.8	19.1	20
176	20211026BS02	1	UU试验	14.6	3.82	49	0	-3	26	497.207	0	27.4	15.94	369.8	37	0	0	1	1	1	19.93	14.99	392.8	23	17.08	258.4	184.9	0	172.3	146.3	0.12	0	-9.97	19.8	19.1	20
177	20211026BS02	1	UU试验	14.68	3.83	49	0	-3	26	498.014	0	27.4	16.01	370.4	37	0	0	1	1	1	20.01	14.99	393.4	23	17.1	258.7	185.2	0	172.5	146.5	0.12	0	-10.01	19.9	19.1	20
178	20211026BS02	1	UU试验	14.77	3.84	49	0	-3	26	499.539	0	27.4	16.12	371.5	37	0	0	1	1	1	20.15	15.06	394.5	23	17.15	259.25	185.75	0	172.8	146.8	0.12	0	-10.07	19.9	19.1	20
179	20211026BS02	1	UU试验	14.85	3.85	49	0	-3	25	501.064	0	27.4	16.18	370.9	37	0	0	1	1	1	20.23	15.06	394.9	24	16.45	258.95	185.45	0	172.6	147.6	0.12	0	-10.12	19.9	19.1	20
180	20211026BS02	1	UU试验	14.93	3.86	50	0	-2	26	501.872	0	27.4	16.29	371.5	37	0	0	1	1	1	20.36	15.06	395.5	24	16.48	260.75	185.75	0	173.8	147.8	0.12	0	-10.18	19.9	19.1	20.1
181	20211026BS02	1	UU试验	15.02	3.88	50	0	-3	25	503.396	0	27.4	16.36	372.6	37	0	0	1	1	1	20.45	15.06	397.6	25	15.9	261.3	186.3	0	174.2	149.2	0.12	0	-10.23	19.9	19.1	20
182	20211026BS02	1	UU试验	15.1	3.89	48	0	-3	25	503.396	0	27.4	16.46	372.6	37	0	0	1	1	1	20.58	15.13	395.6	23	17.2	258.3	186.3	0	172.2	147.2	0.11	0	-10.29	19.9	19.1	20.1
183	20211026BS02	1	UU试验	15.18	3.9	50	0	-3	25	504.114	0	27.4	16.53	371.4	37	0	0	1	1	1	20.66	15.13	396.4	25	15.86	260.7	185.7	0	173.8	148.8	0.12	0	-10.33	19.9	19.2	20
184	20211026BS02	1	UU试验	15.27	3.91	49	0	-3	25	504.921	0	27.4	16.64	372	37	0	0	1	1	1	20.8	15.13	396	24	16.5	259.5	186	0	173	148	0.12	0	-10.4	19.9	19.1	20
185	20211026BS02	1	UU试验	15.35	3.92	50	0	-2	25	505.639	0	27.4	16.71	372.6	37	0	0	1	1	1	20.89	15.2	397.6	25	15.9	261.3	186.3	0	174.2	149.2	0.12	0	-10.45	19.9	19.1	20.1
186	20211026BS02	1	UU试验	15.43	3.93	50	0	-3	25	506.446	0	27.4	16.81	371.4	37	0	0	1	1	1	21.01	15.2	396.4	25	15.86	260.7	185.7	0	173.8	148.8	0.12	0	-10.51	19.9	19.1	20.1
187	20211026BS02	1	UU试验	15.52	3.94	49	0	-3	25	507.164	0	27.4	16.87	372	37	0	0	1	1	1	21.09	15.2	396	24	16.5	259.5	186	0	173	148	0.12	0	-10.55	19.9	19.1	20
188	20211026BS02	1	UU试验	15.6	3.95	49	0	-3	25	507.971	0	27.4	16.98	372.6	37	0	0	1	1	1	21.23	15.27	396.6	24	16.53	259.8	186.3	0	173.2	148.2	0.12	0	-10.62	19.8	19.1	20
189	20211026BS02	1	UU试验	15.68	3.96	49	0	-3	25	508.778	0	27.4	17.04	371.4	37	0	0	1	1	1	21.3	15.27	395.4	24	16.47	259.2	185.7	0	172.8	147.8	0.12	0	-10.65	19.9	19.1	20
190	20211026BS02	1	UU试验	15.77	3.97	49	0	-3	25	507.971	0	25.5	17.14	370.9	37	0	0	1	1	1	21.43	15.27	394.9	24	16.45	258.95	185.45	0	172.6	147.6	0.12	0	-10.72	19.8	19.1	20
191	20211026BS02	1	UU试验	15.85	3.98	49	0	-3	25	508.778	0	25.5	17.2	371.4	37	0	0	1	1	1	21.5	15.27	395.4	24	16.47	259.2	185.7	0	172.8	147.8	0.12	0	-10.75	19.8	19	20
192	20211026BS02	1	UU试验	15.93	3.99	49	0	-3	25	508.778	0	25.5	17.3	371.4	37	0	0	1	1	1	21.63	15.34	395.4	24	16.47	259.2	185.7	0	172.8	147.8	0.12	0	-10.82	19.8	19	20
193	20211026BS02	1	UU试验	16.02	4	50	0	-3	25	509.496	0	25.5	17.36	370.3	37	0	0	1	1	1	21.7	15.34	395.3	25	15.81	260.15	185.15	0	173.4	148.4	0.12	0	-10.85	19.8	19	20
194	20211026BS02	1	UU试验	16.1	4.01	49	0	-3	25	509.496	0	25.5	17.46	370.3	37	0	0	1	1	1	21.83	15.34	394.3	24	16.43	258.65	185.15	0	172.4	147.4	0.12	0	-10.91	19.8	19.1	20
195	20211026BS02	1	UU试验	16.18	4.02	49	0	-3	24	510.303	0	25.5	17.53	370.9	37	0	0	1	1	1	21.91	15.34	395.9	25	15.84	258.95	185.45	0	172.6	148.6	0.12	0	-10.96	19.8	19	20
196	20211026BS02	1	UU试验	16.27	4.03	50	0	-3	25	511.021	0	25.5	17.63	371.4	37	0	0	1	1	1	22.04	15.41	396.4	25	15.86	260.7	185.7	0	173.8	148.8	0.12	0	-11.02	19.8	19	20
197	20211026BS02	1	UU试验	16.35	4.04	49	0	-3	24	511.021	0	25.5	17.69	369.7	37	0	0	1	1	1	22.11	15.41	394.7	25	15.79	258.35	184.85	0	172.2	148.2	0.12	0	-11.06	19.8	19	20
198	20211026BS02	1	UU试验	16.43	4.05	49	0	-3	25	511.828	0	25.5	17.79	370.3	37	0	0	1	1	1	22.24	15.41	394.3	24	16.43	258.65	185.15	0	172.4	147.4	0.12	0	-11.12	19.8	19	20
199	20211026BS02	1	UU试验	16.52	4.06	49	0	-3	24	511.021	0	25.5	17.86	369.7	37	0	0	1	1	1	22.33	15.48	394.7	25	15.79	258.35	184.85	0	172.2	148.2	0.12	0	-11.16	19.8	19	20
200	20211026BS02	1	UU试验	16.6	4.07	49	0	-3	24	511.828	0	25.5	17.96	368.6	37	0	0	1	1	1	22.45	15.48	393.6	25	15.74	257.8	184.3	0	171.9	147.9	0.12	0	-11.23	19.8	19	20
201	20211026BS02	1	UU试验	16.68	4.08	49	0	-3	24	512.546	0	25.5	18.02	369.1	37	0	0	1	1	1	22.53	15.48	394.1	25	15.76	258.05	184.55	0	172	148	0.12	0	-11.27	19.8	19	20
202	20211026BS02	1	UU试验	16.77	4.09	48	0	-3	24	511.828	0	25.5	18.13	368.6	37	0	0	1	1	1	22.66	15.54	392.6	24	16.36	256.3	184.3	0	170.9	146.9	0.12	0	-11.33	19.8	19	20
203	20211026BS02	1	UU试验	16.85	4.1	49	0	-3	24	512.546	0	25.5	18.2	367.7	37	0	0	1	1	1	22.75	15.54	392.7	25	15.71	257.35	183.85	0	171.6	147.6	0.12	0	-11.38	19.8	19	20
204	20211026BS02	1	UU试验	16.93	4.12	49	0	-3	24	513.353	0	25.5	18.3	368.3	37	0	0	1	1	1	22.88	15.54	393.3	25	15.73	257.65	184.15	0	171.8	147.8	0.12	0	-11.44	19.8	19	20
205	20211026BS02	1	UU试验	17.02	4.13	49	0	-3	24	514.071	0	25.5	18.37	368.8	37	0	0	1	1	1	22.96	15.54	393.8	25	15.75	257.9	184.4	0	171.9	147.9	0.12	0	-11.48	19.8	19	20
206	20211026BS02	1	UU试验	17.1	4.14	49	0	-3	24	514.878	0	25.5	18.46	369.4	37	0	0	1	1	1	23.08	15.61	394.4	25	15.78	258.2	184.7	0	172.1	148.1	0.12	0	-11.54	19.8	19	20
207	20211026BS02	1	UU试验	17.18	4.15	49	0	-3	24	514.878	0	25.5	18.53	367.7	37	0	0	1	1	1	23.16	15.61	392.7	25	15.71	257.35	183.85	0	171.6	147.6	0.12	0	-11.58	19.8	19	20
208	20211026BS02	1	UU试验	17.27	4.16	49	0	-3	24	515.685	0	25.5	18.64	368.3	37	0	0	1	1	1	23.3	15.61	393.3	25	15.73	257.65	184.15	0	171.8	147.8	0.12	0	-11.65	19.8	19	20
209	20211026BS02	1	UU试验	17.35	4.17	50	0	-2	24	516.403	0	25.5	18.71	368.8	37	0	0	1	1	1	23.39	15.69	394.8	26	15.18	259.4	184.4	0	172.9	148.9	0.12	0	-11.7	19.8	19	20
210	20211026BS02	1	UU试验	17.43	4.18	50	0	-2	24	516.403	0	25.5	18.81	366.9	37	0	0	1	1	1	23.51	15.69	392.9	26	15.11	258.45	183.45	0	172.3	148.3	0.12	0	-11.76	19.8	19	20
211	20211026BS02	1	UU试验	17.52	4.19	50	0	-3	24	516.403	0	25.5	18.88	366.9	37	0	0	1	1	1	23.6	15.69	392.9	26	15.11	258.45	183.45	0	172.3	148.3	0.12	0	-11.8	19.8	19	20
212	20211026BS02	1	UU试验	17.6	4.2	49	0	-3	24	517.21	0	25.5	18.99	367.5	37	0	0	1	1	1	23.74	15.76	392.5	25	15.7	257.25	183.75	0	171.5	147.5	0.12	0	-11.87	19.8	19	20
213	20211026BS02	1	UU试验	17.68	4.21	49	0	-3	23	517.928	0	23.7	19.06	366.4	37	0	0	1	1	1	23.83	15.76	392.4	26	15.09	256.7	183.2	0	171.1	148.1	0.12	0	-11.92	19.8	19	20
214	20211026BS02	1	UU试验	17.77	4.22	50	0	-2	24	518.735	0	25.5	19.17	366.9	37	0	0	1	1	1	23.96	15.76	392.9	26	15.11	258.45	183.45	0	172.3	148.3	0.12	0	-11.98	19.8	19.1	20
215	20211026BS02	1	UU试验	17.85	4.22	50	0	-2	24	518.735	0	25.5	19.24	366.9	37	0	0	1	1	1	24.05	15.83	392.9	26	15.11	258.45	183.45	0	172.3	148.3	0.12	0	-12.03	19.8	19.1	20
216	20211026BS02	1	UU试验	17.93	4.23	49	0	-3	23	520.26	0	25.5	19.35	366.4	37	0	0	1	1	1	24.19	15.83	392.4	26	15.09	256.7	183.2	0	171.1	148.1	0.12	0	-12.1	19.8	19	20
217	20211026BS02	1	UU试验	18.02	4.24	49	0	-2	23	519.453	0	25.5	19.42	365.8	37	0	0	1	1	1	24.27	15.83	391.8	26	15.07	256.4	182.9	0	170.9	147.9	0.12	0	-12.14	19.8	19.1	20
218	20211026BS02	1	UU试验	18.1	4.25	49	0	-3	23	520.26	0	23.7	19.52	366.4	37	0	0	1	1	1	24.4	15.9	392.4	26	15.09	256.7	183.2	0	171.1	148.1	0.12	0	-12.2	19.8	19.1	20
219	20211026BS02	1	UU试验	18.18	4.26	49	0	-3	23	521.785	0	23.7	19.59	365.8	37	0	0	1	1	1	24.49	15.9	391.8	26	15.07	256.4	182.9	0	170.9	147.9	0.12	0	-12.25	19.8	19.1	20
220	20211026BS02	1	UU试验	18.27	4.27	50	0	-2	23	523.31	0	25.5	19.71	366.9	37	0	0	1	1	1	24.64	15.9	393.9	27	14.59	258.45	183.45	0	172.3	149.3	0.12	0	-12.32	19.8	19.1	20
221	20211026BS02	1	UU试验	18.35	4.28	50	0	-3	23	523.31	0	23.7	19.77	366.9	37	0	0	1	1	1	24.71	15.97	393.9	27	14.59	258.45	183.45	0	172.3	149.3	0.12	0	-12.36	19.8	19.1	20
222	20211026BS02	1	UU试验	18.43	4.29	50	0	-2	23	524.835	0	25.5	19.88	366.4	37	0	0	1	1	1	24.85	15.97	393.4	27	14.57	258.2	183.2	0	172.1	149.1	0.12	0	-12.43	19.8	19.1	20
223	20211026BS02	1	UU试验	18.52	4.3	50	0	-2	23	526.36	0	25.5	19.96	367.4	37	0	0	1	1	1	24.95	15.97	394.4	27	14.61	258.7	183.7	0	172.5	149.5	0.12	0	-12.48	19.8	19.1	20
224	20211026BS02	1	UU试验	18.6	4.31	49	0	-3	23	527.885	0	23.7	20.07	368.5	37	0	0	1	1	1	25.09	16.04	394.5	26	15.17	257.75	184.25	0	171.8	148.8	0.12	0	-12.55	19.8	19	20
225	20211026BS02	1	UU试验	18.68	4.32	50	0	-2	23	528.692	0	23.7	20.15	367.5	37	0	0	1	1	1	25.19	16.04	394.5	27	14.61	258.75	183.75	0	172.5	149.5	0.12	0	-12.6	19.8	19.1	20
226	20211026BS02	1	UU试验	18.77	4.33	49	0	-2	23	528.692	0	23.7	20.26	367.5	37	0	0	1	1	1	25.32	16.04	393.5	26	15.13	257.25	183.75	0	171.5	148.5	0.12	0	-12.66	19.8	19.1	20
227	20211026BS02	1	UU试验	18.85	4.34	49	0	-3	23	529.499	0	23.7	20.33	368	37	0	0	1	1	1	25.41	16.11	394	26	15.15	257.5	184	0	171.7	148.7	0.12	0	-12.71	19.8	19	20
228	20211026BS02	1	UU试验	18.93	4.35	49	0	-3	23	531.024	0	23.7	20.44	367.5	37	0	0	1	1	1	25.55	16.11	393.5	26	15.13	257.25	183.75	0	171.5	148.5	0.12	0	-12.78	19.8	19.1	20
229	20211026BS02	1	UU试验	19.02	4.36	49	0	-3	23	531.742	0	23.7	20.52	368	37	0	0	1	1	1	25.65	16.11	394	26	15.15	257.5	184	0	171.7	148.7	0.12	0	-12.83	19.8	19.1	20
230	20211026BS02	1	UU试验	19.1	4.37	50	0	-2	23	533.267	0	23.7	20.63	369	37	0	0	1	1	1	25.79	16.18	396	27	14.67	259.5	184.5	0	173	150	0.12	0	-12.9	19.8	19.1	20
231	20211026BS02	1	UU试验	19.18	4.38	49	0	-3	22	534.791	0	23.7	20.7	368.5	37	0	0	1	1	1	25.88	16.18	395.5	27	14.65	257.75	184.25	0	171.8	149.8	0.12	0	-12.94	19.8	19.1	20
232	20211026BS02	1	UU试验	19.27	4.39	50	0	-3	22	535.599	0	23.7	20.81	369	37	0	0	1	1	1	26.01	16.25	397	28	14.18	259.5	184.5	0	173	151	0.12	0	-13.01	19.8	19.1	20
233	20211026BS02	1	UU试验	19.35	4.4	49	0	-3	22	537.124	0	23.7	20.88	368.5	37	0	0	1	1	1	26.1	16.25	395.5	27	14.65	257.75	184.25	0	171.8	149.8	0.12	0	-13.05	19.8	19.1	20
234	20211026BS02	1	UU试验	19.43	4.41	49	0	-3	22	536.406	0	23.7	20.99	368	37	0	0	1	1	1	26.24	16.25	395	27	14.63	257.5	184	0	171.7	149.7	0.12	0	-13.12	19.8	19.1	20
235	20211026BS02	1	UU试验	19.52	4.42	49	0	-3	22	537.124	0	23.7	21.06	368.5	37	0	0	1	1	1	26.33	16.32	395.5	27	14.65	257.75	184.25	0	171.8	149.8	0.12	0	-13.17	19.8	19.1	20
236	20211026BS02	1	UU试验	19.6	4.43	49	0	-3	22	537.931	0	23.7	21.17	367.5	37	0	0	1	1	1	26.46	16.32	394.5	27	14.61	257.25	183.75	0	171.5	149.5	0.12	0	-13.23	19.8	19.1	20
237	20211026BS02	1	UU试验	19.68	4.44	50	0	-3	22	539.456	0	23.7	21.24	368.5	37	0	0	1	1	1	26.55	16.32	396.5	28	14.16	259.25	184.25	0	172.8	150.8	0.12	0	-13.28	19.8	19.1	20
238	20211026BS02	1	UU试验	19.77	4.45	50	0	-3	22	540.173	0	23.7	21.35	369	37	0	0	1	1	1	26.69	16.39	397	28	14.18	259.5	184.5	0	173	151	0.12	0	-13.35	19.8	19.1	20
239	20211026BS02	1	UU试验	19.85	4.46	51	0	-2	22	540.173	0	23.7	21.42	367.4	37	0	0	1	1	1	26.77	16.39	396.4	29	13.67	260.2	183.7	0	173.5	151.5	0.12	0	-13.39	19.8	19.1	20
240	20211026BS02	1	UU试验	19.93	4.46	50	0	-3	21	541.698	0	21.9	21.53	368.5	37	0	0	1	1	1	26.91	16.39	397.5	29	13.71	259.25	184.25	0	172.8	151.8	0.12	0	-13.46	19.8	19.1	20
241	20211026BS02	1	UU试验	20.02	4.47	49	0	-3	21	540.981	0	21.9	21.59	368	37	0	0	1	1	1	26.99	16.47	396	28	14.14	257.5	184	0	171.7	150.7	0.12	0	-13.5	19.8	19.1	20
242	20211026BS02	1	UU试验	20.1	4.48	50	0	-3	21	542.506	0	21.9	21.69	367.2	37	0	0	1	1	1	27.11	16.47	396.2	29	13.66	258.6	183.6	0	172.4	151.4	0.12	0	-13.56	19.8	19.1	20
243	20211026BS02	1	UU试验	20.18	4.49	50	0	-3	21	542.506	0	21.9	21.76	367.2	37	0	0	1	1	1	27.2	16.47	396.2	29	13.66	258.6	183.6	0	172.4	151.4	0.12	0	-13.6	19.8	19.1	20
244	20211026BS02	1	UU试验	20.27	4.5	49	0	-3	21	543.313	0	21.9	21.86	367.8	37	0	0	1	1	1	27.33	16.54	395.8	28	14.14	257.4	183.9	0	171.6	150.6	0.12	0	-13.67	19.8	19.1	20
245	20211026BS02	1	UU试验	20.35	4.51	50	0	-3	21	543.313	0	21.9	21.93	366.2	37	0	0	1	1	1	27.41	16.54	395.2	29	13.63	258.1	183.1	0	172.1	151.1	0.12	0	-13.71	19.8	19.1	20
246	20211026BS02	1	UU试验	20.43	4.52	50	0	-2	21	544.838	0	23.7	22.03	367.2	37	0	0	1	1	1	27.54	16.54	396.2	29	13.66	258.6	183.6	0	172.4	151.4	0.12	0	-13.77	19.8	19.1	20
247	20211026BS02	1	UU试验	20.52	4.53	50	0	-2	21	544.838	0	23.7	22.1	367.2	37	0	0	1	1	1	27.63	16.61	396.2	29	13.66	258.6	183.6	0	172.4	151.4	0.12	0	-13.82	19.8	19.1	20
248	20211026BS02	1	UU试验	20.6	4.54	49	0	-3	21	544.838	0	21.9	22.19	365.7	37	0	0	1	1	1	27.74	16.61	393.7	28	14.06	256.35	182.85	0	170.9	149.9	0.12	0	-13.87	19.8	19.1	20
249	20211026BS02	1	UU试验	20.68	4.55	50	0	-2	21	544.838	0	21.9	22.26	365.7	37	0	0	1	1	1	27.82	16.61	394.7	29	13.61	257.85	182.85	0	171.9	150.9	0.12	0	-13.91	19.8	19.1	20
250	20211026BS02	1	UU试验	20.77	4.56	50	0	-2	21	544.838	0	23.7	22.35	365.7	37	0	0	1	1	1	27.94	16.68	394.7	29	13.61	257.85	182.85	0	171.9	150.9	0.12	0	-13.97	19.8	19.1	20
251	20211026BS02	1	UU试验	20.85	4.57	50	0	-3	21	545.555	0	21.9	22.42	364.6	37	0	0	1	1	1	28.02	16.68	393.6	29	13.57	257.3	182.3	0	171.5	150.5	0.12	0	-14.01	19.8	19	20
252	20211026BS02	1	UU试验	20.93	4.58	50	0	-2	21	545.555	0	21.9	22.52	364.6	37	0	0	1	1	1	28.15	16.68	393.6	29	13.57	257.3	182.3	0	171.5	150.5	0.12	0	-14.08	19.8	19.1	20
253	20211026BS02	1	UU试验	21.02	4.58	50	0	-3	21	545.555	0	21.9	22.59	364.6	37	0	0	1	1	1	28.24	16.76	393.6	29	13.57	257.3	182.3	0	171.5	150.5	0.12	0	-14.12	19.8	19.1	20
254	20211026BS02	1	UU试验	21.1	4.59	50	0	-2	21	545.555	0	21.9	22.69	362.9	37	0	0	1	1	1	28.36	16.76	391.9	29	13.51	256.45	181.45	0	171	150	0.12	0	-14.18	19.8	19.1	20
255	20211026BS02	1	UU试验	21.18	4.6	50	0	-2	21	545.555	0	21.9	22.76	362.9	37	0	0	1	1	1	28.45	16.76	391.9	29	13.51	256.45	181.45	0	171	150	0.12	0	-14.23	19.8	19.1	20
256	20211026BS02	1	UU试验	21.27	4.61	50	0	-3	21	546.363	0	21.9	22.85	363.4	37	0	0	1	1	1	28.56	16.83	392.4	29	13.53	256.7	181.7	0	171.1	150.1	0.12	0	-14.28	19.8	19.1	20
257	20211026BS02	1	UU试验	21.35	4.62	49	0	-2	21	545.555	0	23.7	22.92	361.4	37	0	0	1	1	1	28.65	16.83	389.4	28	13.91	254.2	180.7	0	169.5	148.5	0.12	0	-14.33	19.8	19.1	20
258	20211026BS02	1	UU试验	21.43	4.63	49	0	-2	21	545.555	0	21.9	23.02	361.4	37	0	0	1	1	1	28.78	16.83	389.4	28	13.91	254.2	180.7	0	169.5	148.5	0.12	0	-14.39	19.8	19.1	20
259	20211026BS02	1	UU试验	21.52	4.64	50	0	-3	21	546.363	0	21.9	23.09	361.9	37	0	0	1	1	1	28.86	16.9	390.9	29	13.48	255.95	180.95	0	170.6	149.6	0.12	0	-14.43	19.8	19	20
260	20211026BS02	1	UU试验	21.6	4.65	50	0	-2	21	547.08	0	21.9	23.19	360.9	37	0	0	1	1	1	28.99	16.9	389.9	29	13.44	255.45	180.45	0	170.3	149.3	0.12	0	-14.5	19.8	19.1	20
261	20211026BS02	1	UU试验	21.68	4.66	50	0	-3	21	547.08	0	21.9	23.25	360.9	37	0	0	1	1	1	29.06	16.9	389.9	29	13.44	255.45	180.45	0	170.3	149.3	0.12	0	-14.53	19.8	19	19.9
262	20211026BS02	1	UU试验	21.77	4.67	50	0	-2	21	547.08	0	21.9	23.35	360.9	37	0	0	1	1	1	29.19	16.97	389.9	29	13.44	255.45	180.45	0	170.3	149.3	0.12	0	-14.6	19.8	19.1	20
263	20211026BS02	1	UU试验	21.85	4.67	50	0	-2	20	547.08	0	21.9	23.42	359.4	37	0	0	1	1	1	29.28	16.97	389.4	30	12.98	254.7	179.7	0	169.8	149.8	0.12	0	-14.64	19.8	19.1	20
264	20211026BS02	1	UU试验	21.93	4.68	51	0	-3	20	547.08	0	21.9	23.52	359.4	37	0	0	1	1	1	29.4	16.97	390.4	31	12.59	256.2	179.7	0	170.8	150.8	0.12	0	-14.7	19.8	19.1	20
265	20211026BS02	1	UU试验	22.02	4.69	50	0	-2	20	547.08	0	21.9	23.6	359.4	37	0	0	1	1	1	29.5	17.05	389.4	30	12.98	254.7	179.7	0	169.8	149.8	0.12	0	-14.75	19.8	19.1	20
266	20211026BS02	1	UU试验	22.1	4.7	50	0	-2	20	546.363	0	21.9	23.7	357.2	37	0	0	1	1	1	29.63	17.05	387.2	30	12.91	253.6	178.6	0	169.1	149.1	0.12	0	-14.82	19.8	19.1	20
267	20211026BS02	1	UU试验	22.18	4.71	50	0	-2	20	547.08	0	21.9	23.77	357.7	37	0	0	1	1	1	29.71	17.05	387.7	30	12.92	253.85	178.85	0	169.2	149.2	0.12	0	-14.86	19.8	19.1	20
268	20211026BS02	1	UU试验	22.27	4.72	50	0	-2	20	547.08	0	21.9	23.88	357.7	37	0	0	1	1	1	29.85	17.12	387.7	30	12.92	253.85	178.85	0	169.2	149.2	0.12	0	-14.93	19.8	19.1	20
269	20211026BS02	1	UU试验	22.35	4.73	50	0	-3	20	547.888	0	21.9	23.95	356.8	37	0	0	1	1	1	29.94	17.12	386.8	30	12.89	253.4	178.4	0	168.9	148.9	0.12	0	-14.97	19.8	19.1	20
270	20211026BS02	1	UU试验	22.43	4.74	50	0	-2	20	548.605	0	21.9	24.05	357.2	37	0	0	1	1	1	30.06	17.19	387.2	30	12.91	253.6	178.6	0	169.1	149.1	0.12	0	-15.03	19.8	19.1	20
271	20211026BS02	1	UU试验	22.52	4.75	50	0	-2	20	547.888	0	21.9	24.12	355.3	37	0	0	1	1	1	30.15	17.19	385.3	30	12.84	252.65	177.65	0	168.4	148.4	0.12	0	-15.08	19.8	19.1	20
272	20211026BS02	1	UU试验	22.6	4.75	50	0	-3	20	548.605	0	20.1	24.23	355.8	37	0	0	1	1	1	30.29	17.19	385.8	30	12.86	252.9	177.9	0	168.6	148.6	0.12	0	-15.15	19.8	19.1	20
273	20211026BS02	1	UU试验	22.68	4.76	50	0	-2	20	548.605	0	21.9	24.3	355.8	37	0	0	1	1	1	30.38	17.27	385.8	30	12.86	252.9	177.9	0	168.6	148.6	0.12	0	-15.19	19.8	19.1	20
274	20211026BS02	1	UU试验	22.77	4.77	50	0	-2	20	548.605	0	21.9	24.41	354.1	37	0	0	1	1	1	30.51	17.27	384.1	30	12.8	252.05	177.05	0	168	148	0.12	0	-15.26	19.8	19.1	20
275	20211026BS02	1	UU试验	22.85	4.78	50	0	-2	20	549.413	0	21.9	24.48	354.7	37	0	0	1	1	1	30.6	17.27	384.7	30	12.82	252.35	177.35	0	168.2	148.2	0.12	0	-15.3	19.8	19.1	20
276	20211026BS02	1	UU试验	22.93	4.79	50	0	-2	20	550.22	0	21.9	24.6	355.2	37	0	0	1	1	1	30.75	17.34	385.2	30	12.84	252.6	177.6	0	168.4	148.4	0.12	0	-15.38	19.8	19.1	20
277	20211026BS02	1	UU试验	23.02	4.8	50	0	-3	19	550.937	0	20.1	24.67	354.2	37	0	0	1	1	1	30.84	17.34	385.2	31	12.43	252.1	177.1	0	168.1	149.1	0.12	0	-15.42	19.8	19.1	20
278	20211026BS02	1	UU试验	23.1	4.81	50	0	-3	19	552.462	0	20.1	24.78	355.2	37	0	0	1	1	1	30.98	17.41	386.2	31	12.46	252.6	177.6	0	168.4	149.4	0.12	0	-15.49	19.8	19.1	20
279	20211026BS02	1	UU试验	23.18	4.81	49	0	-2	19	552.462	0	20.1	24.85	353.8	37	0	0	1	1	1	31.06	17.41	383.8	30	12.79	250.4	176.9	0	166.9	147.9	0.12	0	-15.53	19.8	19.1	20
280	20211026BS02	1	UU试验	23.27	4.82	49	0	-3	19	553.27	0	20.1	24.96	354.3	37	0	0	1	1	1	31.2	17.41	384.3	30	12.81	250.65	177.15	0	167.1	148.1	0.12	0	-15.6	19.8	19.1	19.9
281	20211026BS02	1	UU试验	23.35	4.83	50	0	-2	19	553.27	0	20.1	25.04	354.3	37	0	0	1	1	1	31.3	17.49	385.3	31	12.43	252.15	177.15	0	168.1	149.1	0.12	0	-15.65	19.8	19.1	20
