# Supplementary material for: Effect of freeze‒thaw cycles on root–Soil composite mechanical properties and slope stability
Source: PLoS One. 2024 Apr 25;19(4):e0302409. doi: 10.1371/journal.pone.0302409 (PMC11045164; doi:10.1371/journal.pone.0302409)
Supplement: S1 File — (ZIP) [file pone.0302409.s001.zip › Original data/original data/三轴/50kpa/D0数据处理结果50.xlsx]

## Sheet: Sheet1
D0G0		D0G3		D0G7	0	D0G9		D0G5				D0G0		D0G3		D0G7		D0G9		D0G5
0	0	0	0	0	8.7395	0	0	0	0			0	0.0105673	0	0	0	2.91356	0	0	0	2.38934
0	12.8	0	9.4	0.02	14.528	0.07	17.1	0	4.3			0.01	8.12396	0	3.13375	0.0166667	4.84254	0.0583333	5.69757	0.0666667	8.21267
0.04	17.1	0	12.8	0.05	23.2675	0.11	20.5	0.03	10.3			0.0333333	19.9251	0	4.26724	0.0416667	7.75376	0.0916667	6.82823	0.158333	16.5011
0.15	25.7	0	12.8	0.17	43.6975	0.23	28.2	0.14	17.1			0.125	26.1197	0	4.26724	0.141667	14.548	0.191667	9.38396	0.225	21.4055
0.23	30.8	0.01	26.5	0.45	53.345	0.23	28.2	0.4	31.7			0.191667	34.7969	0.00833333	8.8338	0.375	17.72	0.191667	9.38396	0.325	29.0559
0.34	39.4	0.01	50.5	0.53	67.9865	0.26	30.8	0.47	35.1			0.283333	39.7004	0.00833333	16.8342	0.441667	22.5691	0.216667	10.2467	0.391667	33.6206
0.68	62.4	0.01	50.5	0.61	107.825	0.3	33.4	0.58	39.4			0.566667	47.1106	0.00833333	16.8342	0.508333	35.771	0.25	11.1081	0.491667	40.6414
0.76	84.7	0.01	50.5	0.68	152.431	0.38	40.2	0.66	41.9			0.633333	52.0339	0.00833333	16.8342	0.566667	50.5405	0.316667	13.361	0.558333	44.9042
0.89	117.2	0	50.5	0.79	177.627	0.51	55.6	0.73	43.6			0.741667	58.7729	0	16.8356	0.658333	58.8428	0.425	18.4602	0.65	51.5746
0.97	134.3	0	53	0.87	207.819	0.58	61.6	0.84	47.9			0.808333	63.3547	0	17.669	0.725	68.7999	0.483333	20.4408	0.716667	55.8231
1.09	158.3	0.01	58.2	0.98	227.227	0.67	65.9	0.91	49.6			0.908333	69.7821	0.00833333	19.401	0.816667	75.1585	0.558333	21.8518	0.816667	62.4717
1.17	171.9	0.02	66.7	1.05	253.445	0.74	61.6	1.03	53.9			0.975	74.0678	0.0166667	22.2327	0.875	83.7834	0.616667	20.4145	0.883333	66.9998
1.3	192.5	0.04	84.7	1.16	268.995	0.85	67.6	1.1	55.6			1.08333	80.1496	0.0333333	28.2281	0.966667	88.8448	0.708333	22.3831	0.983333	73.0192
1.38	206.2	0.06	71	1.24	292.262	0.92	95.8	1.22	59			1.15	84.0891	0.05	23.6585	1.03333	96.4673	0.766667	31.7025	1.04167	77.2482
1.5	225	0.08	70.1	1.35	307.812	1.04	131.7	1.3	65.9			1.25	89.8355	0.0666667	23.3548	1.125	101.509	0.866667	43.5406	1.14167	83.569
1.58	237.8	0.1	79.6	1.43	328.129	1.12	151.4	1.41	71			1.31667	93.1498	0.0833333	26.5156	1.19167	108.139	0.933333	50.0212	1.2	88.0706
1.7	255.8	0.12	118.1	1.54	342.77	1.24	183.9	1.49	71			1.41667	98.293	0.1	39.3341	1.28333	112.864	1.03333	60.7	1.3	93.454
1.77	267.8	0.15	142	1.62	364.108	1.32	206.2	1.6	70.1			1.475	101.596	0.125	47.2828	1.35	119.812	1.1	68.0166	1.35833	97.3273
1.89	284.9	0.19	165.1	1.74	375.799	1.44	235.2	1.68	71			1.575	106.086	0.158333	54.957	1.45	123.539	1.2	77.5072	1.45	102.398
1.97	296	0.23	185.6	1.81	395.207	1.52	252.4	1.8	71.9			1.64167	109.091	0.191667	61.7611	1.50833	129.845	1.26667	83.1214	1.51667	106.27
2.08	312.2	0.27	207.9	1.93	406.784	1.64	272.9	1.88	74.4			1.73333	113.268	0.225	69.1595	1.60833	133.519	1.36667	89.7852	1.61667	111.62
2.16	321.6	0.32	229.3	2	423.355	1.72	287.4	1.99	81.3			1.8	115.63	0.266667	76.2478	1.66667	138.879	1.43333	94.4944	1.675	114.876
2.28	336.2	0.38	248.1	2.12	434.932	1.83	308	2.07	97.5			1.9	119.471	0.316667	82.4596	1.76667	142.538	1.525	101.177	1.76667	118.992
2.36	345.6	0.44	267.8	2.2	449.574	1.91	320.8	2.19	120.6			1.96667	122.135	0.366667	88.9643	1.83333	147.24	1.59167	105.313	1.825	121.637
2.47	358.4	0.5	288.3	2.32	458.313	2.03	341.3	2.27	134.3			2.05833	125.368	0.416667	95.7284	1.93333	149.956	1.69167	111.934	1.925	124.843
2.55	367	0.57	305.4	2.4	471.82	2.1	354.2	2.39	155.7			2.125	127.416	0.475	101.349	2	154.274	1.75	116.099	1.98333	127.48
2.67	379	0.65	322.5	2.51	480.559	2.22	372.1	2.47	168.5			2.225	130.018	0.541667	106.955	2.09167	156.991	1.85	121.847	2.06667	130.946
2.74	385.8	0.73	340.5	2.6	494.179	2.3	383.2	2.58	188.2			2.28333	131.787	0.608333	112.852	2.16667	161.322	1.91667	125.4	2.125	133.293
2.86	396.9	0.81	358.4	2.71	500.989	2.41	401.2	2.66	200.2			2.38333	134.393	0.675	118.708	2.25833	163.398	2.00833	131.172	2.21667	136.162
2.94	404.6	0.9	375.5	2.79	511.658	2.48	413.2	2.78	219			2.45	136.108	0.75	124.282	2.325	166.768	2.06667	135.019	2.275	138.185
3.05	414	0.99	390.9	2.9	519.49	2.6	429.4	2.86	231			2.54167	138.385	0.825	129.285	2.41667	169.168	2.16667	140.175	2.35833	141.08
3.13	420	1.08	406.3	2.97	530.159	2.67	440.6	2.98	249.8			2.60833	139.823	0.9	134.281	2.475	172.544	2.225	143.749	2.41667	143.097
3.25	427.7	1.18	419.2	3.09	535.947	2.79	456.8	3.05	262.6			2.70833	142.093	0.983333	138.433	2.575	174.256	2.325	148.888	2.5	145.652
3.32	432.9	1.28	432.9	3.16	545.708	2.86	466.2	3.17	279.7			2.76667	143.242	1.06667	142.841	2.63333	177.328	2.38333	151.865	2.55833	147.044
3.43	440.6	1.38	444	3.27	551.496	2.97	480.8	3.24	291.7			2.85833	144.902	1.15	146.386	2.725	179.047	2.475	156.48	2.65	149.923
3.51	445.7	1.49	457.7	3.35	560.236	3.05	489.3	3.36	309.7			2.925	146.33	1.24167	150.768	2.79167	181.765	2.54167	159.142	2.7	151.612
3.62	452.5	1.59	468.8	3.46	565.116	3.15	502.1	3.43	322.5			3.01667	147.999	1.325	154.3	2.88333	183.182	2.625	163.171	2.78333	153.57
3.69	456.8	1.7	479	3.53	572.835	3.22	510.7	3.54	337.9			3.075	149.409	1.41667	157.516	2.94167	185.577	2.68333	165.87	2.84167	154.657
3.8	463.6	1.81	488.5	3.64	576.694	3.33	523.5	3.62	349			3.16667	151.072	1.50833	160.497	3.03333	186.658	2.775	169.874	2.925	156.594
3.87	467.1	1.92	498.7	3.71	583.504	3.41	531.2	3.74	363.6			3.225	151.891	1.6	163.702	3.09167	188.754	2.84167	172.259	2.98333	157.713
3.98	472.2	2.03	507.3	3.82	587.362	3.52	543.2	3.81	374.7			3.31667	153.281	1.69167	166.376	3.18333	189.83	2.93333	175.991	3.075	159.939
4.05	476.5	2.14	514.1	3.89	593.265	3.59	550.9	3.92	390.1			3.375	154.366	1.78333	168.455	3.24167	191.626	2.99167	178.383	3.13333	161.003
4.15	481.6	2.25	521	3.99	597.124	3.7	562	3.99	399.5			3.45833	155.419	1.875	170.563	3.325	192.713	3.08333	181.813	3.21667	162.927
4.23	485.9	2.36	527.8	4.06	602.004	3.77	571.4	4.11	411.5			3.525	155.915	1.96667	172.635	3.38333	194.176	3.14167	184.747	3.28333	164.318
4.33	491	2.47	534.7	4.16	606.885	3.88	583.4	4.18	419.2			3.60833	157.267	2.05833	174.735	3.46667	195.589	3.23333	188.456	3.375	166.235
4.4	493.6	2.58	541.5	4.23	611.651	3.97	588.5	4.28	428.6			3.66667	158.093	2.15	176.798	3.525	197.011	3.30833	189.962	3.43333	167.308
4.49	497.9	2.7	547.5	4.33	615.51	4.08	598	4.35	436.3			3.74167	159.723	2.25	178.582	3.60833	198.089	3.4	192.853	3.525	168.627
4.57	501.3	2.82	553.5	4.4	619.483	4.16	603.1	4.46	446.5			3.80833	160.516	2.35	180.362	3.66667	199.252	3.46667	194.369	3.58333	169.366
4.67	504.7	2.93	558.6	4.5	622.32	4.27	613.4	4.53	453.4			3.89167	161.558	2.44167	181.86	3.75	199.999	3.55833	197.508	3.675	171.271
4.74	506.4	3.04	564.6	4.57	627.201	4.35	619.3	4.63	461.9			3.95	162.348	2.53333	183.647	3.80833	201.45	3.625	199.276	3.74167	172.337
4.85	510.7	3.15	569.7	4.66	629.13	4.47	627.9	4.7	467.9			4.04167	163.371	2.625	185.139	3.88333	201.919	3.725	201.842	3.83333	173.958
4.91	513.3	3.26	575.7	4.73	634.011	4.54	634.7	4.8	476.5			4.09167	163.858	2.71667	186.92	3.94167	203.367	3.78333	203.91	3.89167	174.707
5.02	518.4	3.37	580	4.84	636.962	4.66	643.3	4.87	482.5			4.18333	164.878	2.80833	188.146	4.03333	204.127	3.88333	206.467	3.98333	176.012
5.1	521	3.49	584.3	4.9	640.821	4.73	649.3	4.98	490.2			4.25	165.662	2.90833	189.354	4.08333	205.261	3.94167	208.271	4.04167	177.07
5.2	524.4	3.6	588.5	5.01	644.68	4.85	656.1	5.04	494.4			4.33333	166.694	3	190.542	4.175	206.308	4.04167	210.242	4.13333	178.37
5.28	527	3.72	593.7	5.08	648.539	4.93	660.4	5.14	503			4.4	167.177	3.1	192.036	4.23333	207.422	4.10833	211.479	4.19167	179.425
5.39	530.4	3.83	598	5.18	651.49	5.03	666.4	5.21	508.1			4.49167	167.91	3.19167	193.252	4.31667	208.192	4.19167	213.223	4.28333	180.131
5.46	532.1	3.94	603.1	5.25	655.349	5.11	669.8	5.31	514.1			4.55	168.655	3.28333	194.723	4.375	209.303	4.25833	214.168	4.34167	181.166
5.57	535.5	4.05	607.4	5.36	658.3	5.23	676.7	5.38	517.5			4.64167	169.698	3.375	195.933	4.46667	210.052	4.35833	216.158	4.43333	182.18
5.65	538.1	4.16	611.6	5.43	661.251	5.3	680.9	5.49	523.5			4.70833	170.456	3.46667	197.108	4.525	210.87	4.41667	217.372	4.5	182.918
5.75	541.5	4.28	615.9	5.54	665.11	5.42	689.5	5.56	527			4.79167	171.462	3.56667	198.297	4.61667	211.906	4.51667	219.897	4.59167	183.894
5.82	543.2	4.39	620.2	5.61	669.99	5.5	693.8	5.66	533.8			4.85	172.252	3.65833	199.499	4.675	213.336	4.58333	221.12	4.65	184.974
5.93	545.8	4.5	624.5	5.72	671.92	5.62	698.9	5.74	537.2			4.94167	173.253	3.75	200.699	4.76667	213.753	4.68333	222.522	4.74167	185.637
6.01	548.3	4.6	629.6	5.79	674.758	5.7	702.3	5.85	543.2			5.00833	174.024	3.83333	202.171	4.825	214.53	4.75	223.455	4.8	186.386
6.12	551.8	4.72	633	5.9	676.687	5.81	707.4	5.92	547.5			5.1	175.022	3.93333	203.06	4.91667	214.944	4.84167	224.87	4.89167	187.682
6.19	554.3	4.82	634.7	5.97	680.66	5.89	710.9	6.03	553.5			5.15833	175.807	4.01667	203.436	4.975	216.079	4.90833	225.831	4.95833	188.394
6.3	557.7	4.93	637.3	6.08	682.589	6	716	6.1	556.9			5.25	175.883	4.10833	204.082	5.06667	216.491	5	227.241	5.04167	189.392
6.37	560.3	5.04	641.6	6.14	686.448	6.08	718.6	6.21	561.2			5.30833	176.666	4.2	205.271	5.11667	217.606	5.06667	227.913	5.10833	189.537
6.48	563.7	5.15	645	6.25	688.378	6.19	722.8	6.29	563.7			5.4	177.38	4.29167	206.169	5.20833	218.015	5.15833	229.033	5.2	190.498
6.56	566.3	5.26	647.6	6.33	692.236	6.27	727.1	6.4	569.7			5.46667	178.126	4.38333	206.811	5.275	219.09	5.225	230.24	5.25833	190.95
6.67	569.7	5.36	649.3	6.44	694.166	6.39	731.4	6.47	573.1			5.55833	179.148	4.46667	207.18	5.36667	219.497	5.325	231.368	5.35	192.216
6.74	572.3	5.48	652.7	6.51	698.139	6.46	733.1	6.58	578.3			5.61667	179.597	4.56667	208.056	5.425	220.623	5.38333	231.769	5.40833	192.665
6.86	573.1	5.59	656.1	6.62	700.068	6.58	738.2	6.65	580.8			5.71667	180.581	4.65833	208.948	5.51667	221.027	5.48333	233.145	5.5	193.927
6.93	575.7	5.71	660.4	6.69	704.835	6.66	742.5	6.76	585.1			5.775	181.046	4.75833	210.106	5.575	222.4	5.55	234.344	5.55833	194.355
7.04	578.3	5.81	664.7	6.8	706.878	6.77	745.9	6.83	588.5			5.86667	182.027	4.84167	211.296	5.66667	222.838	5.64167	235.199	5.65	194.745
7.11	580.8	5.93	665.5	6.88	709.715	6.85	748.5	6.94	592.8			5.925	182.782	4.94167	211.338	5.73333	223.581	5.70833	235.859	5.71667	195.171
7.22	584.3	6.04	668.1	6.99	710.737	6.96	751.9	7.01	596.2			6.01667	183.776	5.03333	211.967	5.825	223.694	5.8	236.71	5.8	195.865
7.3	586	6.15	669.8	7.06	714.596	7.04	754.5	7.12	598.8			6.08333	184.529	5.125	212.31	5.88333	224.775	5.86667	237.367	5.86667	196.037
7.41	589.4	6.26	673.2	7.17	716.525	7.15	757.9	7.2	602.2			6.175	185.502	5.21667	213.19	5.975	225.172	5.95833	238.214	5.95	196.982
7.48	591.1	6.38	674.9	7.24	720.385	7.22	761.3	7.31	605.7			6.23333	185.961	5.31667	213.513	6.03333	226.25	6.01667	239.141	6.00833	197.73
7.59	594.5	6.49	677.5	7.36	721.406	7.33	763.1	7.38	608.2			6.325	186.656	5.40833	214.137	6.13333	226.34	6.10833	239.483	6.1	198.69
7.67	597.1	6.6	680.1	7.43	726.286	7.41	766.5	7.49	611.6			6.39167	187.113	5.5	214.759	6.19167	227.736	6.175	240.386	6.15833	198.825
7.77	600.5	6.72	682.6	7.54	728.216	7.52	769.9	7.56	615.1			6.475	187.805	5.6	215.33	6.28333	228.127	6.26667	241.226	6.24167	199.511
7.85	603.1	6.83	684.4	7.62	732.075	7.6	770.8	7.67	617.6			6.54167	188.26	5.69167	215.697	6.35	229.18	6.33333	241.344	6.3	199.95
7.96	606.5	6.95	685.2	7.73	735.026	7.71	773.3	7.75	620.2			6.63333	188.642	5.79167	215.73	6.44167	229.888	6.425	241.9	6.38333	200.633
8.03	608.2	7.06	686.1	7.8	737.864	7.79	775	7.85	624.5			6.69167	189.096	5.88333	215.812	6.5	230.638	6.49167	242.266	6.44167	201.341
8.14	610.8	7.18	687.8	7.91	739.793	7.9	777.6	7.93	627			6.78333	189.801	5.98333	216.126	6.59167	231.024	6.58333	242.851	6.525	201.447
8.21	612.5	7.29	689.5	7.99	742.744	7.97	780.2	8.04	630.5			6.84167	190.253	6.075	216.458	6.65833	231.787	6.64167	243.517	6.58333	201.882
8.32	615.1	7.41	692.9	8.1	744.673	8.07	782.7	8.11	631.3			6.93333	190.904	6.175	217.304	6.75	232.171	6.725	244.089	6.66667	203.135
8.39	616.8	7.52	692.9	8.17	746.603	8.15	784.4	8.22	634.7			6.99167	191.081	6.26667	217.101	6.80833	232.633	6.79167	244.452	6.725	203.588
8.5	618.5	7.64	694.6	8.28	748.533	8.25	787.9	8.29	636.4			7.08333	191.782	6.36667	217.411	6.9	233.014	6.875	245.332	6.80833	204.264
8.57	620.2	7.76	695.5	8.35	752.505	8.32	789.6	8.4	640.7			7.14167	191.943	6.46667	217.47	6.95833	234.11	6.93333	245.714	6.85833	204.412
8.67	622.8	7.87	697.2	8.46	754.435	8.43	793	8.47	642.4			7.225	192.335	6.55833	217.797	7.05	234.489	7.025	246.54	6.94167	204.783
8.74	624.5	7.98	698	8.53	757.272	8.5	793.8	8.58	646.7			7.28333	192.783	6.65	217.842	7.10833	235.23	7.08333	246.64	6.99167	204.944
8.85	627	8.1	698.9	8.64	758.293	8.6	794.7	8.66	648.4			7.375	193.173	6.75	217.899	7.2	235.325	7.16667	246.708	7.075	205.884
8.92	627.9	8.21	699.7	8.71	760.223	8.67	796.4	8.76	650.1			7.43333	193.672	6.84167	217.944	7.25833	235.782	7.225	247.087	7.13333	206.615
9.02	630.5	8.33	700.6	8.81	762.153	8.77	798.1	8.84	651.8			7.51667	194.06	6.94167	218	7.34167	236.177	7.30833	247.401	7.21667	206.68
9.08	631.3	8.44	700.6	8.87	763.174	8.84	799.8	8.94	654.4			7.56667	194.2	7.03333	217.794	7.39167	236.371	7.36667	247.779	7.275	206.838
9.18	633	8.55	701.5	8.98	765.104	8.95	803.3	9.01	655.3			7.65	194.316	7.125	217.868	7.48333	236.744	7.45833	248.628	7.35833	207.471
9.25	634.7	8.67	703.2	9.05	768.055	9.02	805	9.12	658.7			7.70833	194.778	7.225	218.171	7.54167	237.514	7.51667	249.004	7.41667	207.93
9.35	636.4	8.79	704.9	9.14	768.962	9.12	807.5	9.19	661.3			7.79167	195.164	7.325	218.473	7.61667	237.61	7.6	249.562	7.5	208.273
9.41	638.2	8.9	705.7	9.21	769.984	9.2	809.2	9.29	664.7			7.84167	195.605	7.41667	218.514	7.675	237.782	7.66667	249.914	7.55833	208.396
9.51	639.9	9.01	705.7	9.32	769.984	9.3	810.1	9.36	665.5			7.925	195.989	7.50833	218.307	7.76667	237.556	7.75	249.976	7.65	208.736
9.58	640.7	9.13	706.6	9.38	771.913	9.37	811.8	9.46	668.1			7.98333	196.159	7.60833	218.359	7.81667	238.028	7.80833	250.349	7.70833	209.159
9.68	641.6	9.23	709.2	9.48	773.843	9.48	812.7	9.53	669.8			8.06667	196.522	7.69167	218.973	7.9	238.417	7.9	250.388	7.8	210.098
9.74	643.3	9.34	710.9	9.54	774.751	9.56	814.4	9.63	672.4			8.11667	196.658	7.78333	219.29	7.95	238.572	7.96667	250.738	7.85833	210.518
9.84	645	9.46	711.7	9.63	775.773	9.66	816.9	9.7	674.9			8.2	196.769	7.88333	219.309	8.025	238.701	8.05	251.29	7.95	210.554
9.91	646.7	9.56	713.4	9.7	776.794	9.73	817.8	9.8	675.8			8.25833	196.919	7.96667	219.642	8.08333	238.87	8.10833	251.414	8.00833	210.707
10.01	648.4	9.67	714.3	9.79	777.702	9.84	818.7	9.87	677.5			8.34167	197.298	8.05833	219.71	8.15833	238.963	8.2	251.451	8.1	211.362
10.08	649.3	9.78	716.9	9.86	779.631	9.91	819.5	9.97	681.8			8.4	197.734	8.15	220.299	8.21667	239.41	8.25833	251.544	8.15833	211.78
10.19	651	9.89	718.6	9.96	780.653	10.02	820.4	10.03	683.5			8.49167	198.092	8.24167	220.611	8.3	239.515	8.35	251.579	8.24167	212.112
10.26	651.8	10	719.4	10.03	782.582	10.09	822.1	10.13	686.1			8.55	198.225	8.33333	220.645	8.35833	239.961	8.40833	251.947	8.3	212.229
10.36	652.7	10.11	721.1	10.13	782.582	10.2	823.8	10.19	686.9			8.63333	198.614	8.425	220.955	8.44167	239.753	8.5	252.226	8.39167	212.56
10.44	653.6	10.21	722.8	10.2	784.512	10.27	825.5	10.29	688.6			8.7	198.746	8.50833	221.283	8.5	240.197	8.55833	252.593	8.45	212.71
10.54	655.3	10.32	722	10.3	784.512	10.38	826.4	10.36	689.5			8.78333	199.12	8.6	220.827	8.58333	239.988	8.65	252.626	8.54167	213.336
10.61	657	10.42	723.7	10.37	784.512	10.45	828.1	10.46	692.9			8.84167	199.284	8.68333	221.154	8.64167	239.842	8.70833	252.991	8.6	213.452
10.72	658.7	10.53	725.4	10.48	786.442	10.56	829.8	10.53	695.5			8.93333	199.637	8.775	221.46	8.73333	240.201	8.8	253.267	8.69167	214.076
10.79	659.5	10.64	726.3	10.55	788.371	10.64	831.5	10.63	696.3			8.99167	200.067	8.86667	221.522	8.79167	240.643	8.86667	253.608	8.75	214.487
10.9	661.3	10.74	728	10.65	789.393	10.74	833.2	10.7	697.2			9.08333	200.718	8.95	221.846	8.875	240.744	8.95	253.904	8.84167	214.548
10.97	662.1	10.86	728	10.72	789.393	10.81	833.2	10.8	699.7			9.14167	201.146	9.05	221.613	8.93333	240.597	9.00833	253.749	8.9	214.661
11.07	663.8	10.96	730.5	10.82	790.301	10.93	834.9	10.87	701.5			9.225	201.495	9.13333	222.18	9.01667	240.663	9.10833	253.999	8.99167	214.425
11.14	664.7	11.07	733.1	10.89	791.322	11	835.8	10.98	703.2			9.28333	201.337	9.225	222.755	9.075	240.826	9.16667	254.117	9.05	214.57
11.25	666.4	11.18	733.1	10.99	792.23	11.11	834.9	11.05	704			9.375	201.703	9.31667	222.54	9.15833	240.891	9.25833	253.599	9.14167	215.155
11.32	668.1	11.29	734	11.06	793.251	11.18	835.8	11.16	705.7			9.43333	201.863	9.40833	222.598	9.21667	241.054	9.31667	253.716	9.2	216.416
11.43	670.7	11.4	734.8	11.17	794.16	11.29	837.5	11.23	707.4			9.525	202.209	9.5	222.625	9.30833	241.097	9.40833	253.986	9.29167	216.735
11.5	672.4	11.51	735.7	11.24	796.202	11.37	839.2	11.34	710.9			9.58333	202.334	9.59167	222.682	9.36667	241.568	9.475	254.323	9.35	217.14
11.61	674.1	11.62	734.8	11.34	796.202	11.47	840	11.41	712.6			9.675	202.976	9.68333	222.194	9.45	241.356	9.55833	254.341	9.44167	216.9
11.69	674.1	11.72	734	11.42	798.132	11.55	840.9	11.52	713.4			9.74167	202.836	9.76667	221.756	9.51667	241.77	9.625	254.434	9.5	217.042
11.79	675.8	11.83	734	11.53	799.04	11.66	841.8	11.59	714.3			9.825	203.178	9.85833	221.541	9.60833	241.811	9.71667	254.46	9.59167	217.652
11.86	676.7	11.94	735.7	11.6	800.97	11.73	841.8	11.69	716.9			9.88333	203.599	9.95	221.838	9.66667	242.245	9.775	254.302	9.65	218.055
11.97	678.4	12.05	736.5	11.71	801.991	11.83	844.3	11.76	718.6			9.975	203.939	10.0417	221.863	9.75833	242.319	9.85833	254.832	9.74167	218.096
12.04	679.2	12.15	738.2	11.78	802.899	11.91	845.2	11.87	720.3			10.0333	204.075	10.125	222.179	9.81667	242.444	9.925	254.924	9.8	218.236
12.15	681.8	12.26	739.1	11.89	803.92	12.02	846	11.94	721.1			10.125	204.136	10.2167	222.233	9.90833	242.516	10.0167	254.917	9.88333	219.102
12.22	681.8	12.37	737.4	11.96	805.85	12.09	846.9	12.05	722.8			10.1833	204.535	10.3083	221.505	9.96667	242.948	10.075	255.03	9.94167	219.795
12.33	683.5	12.48	736.5	12.07	806.871	12.2	846.9	12.12	723.7			10.275	204.924	10.4	221.019	10.0583	243.019	10.1667	254.781	10.0333	220.126
12.4	685.2	12.59	736.5	12.14	807.779	12.27	847.7	12.23	726.3			10.3333	205.045	10.4917	220.803	10.1167	243.142	10.225	254.864	10.0917	220.523
12.51	686.9	12.7	737.4	12.26	808.801	12.37	848.6	12.3	727.1			10.425	205.38	10.5833	220.856	10.2167	243.19	10.3083	254.908	10.175	220.853
12.59	687.8	12.81	739.1	12.33	809.709	12.45	848.6	12.41	729.7			10.4917	206.091	10.675	221.148	10.275	243.312	10.375	254.727	10.2333	221.249
12.69	688.6	12.92	740.8	12.44	811.638	12.56	848.6	12.48	731.4			10.575	206.128	10.7667	221.44	10.3667	243.654	10.4667	254.478	10.3167	221.294
12.77	690.3	13.03	742.5	12.52	813.682	12.63	847.7	12.59	732.3			10.6417	206.279	10.8583	221.73	10.4333	244.094	10.525	254.05	10.375	221.689
12.87	692.1	13.14	740.8	12.62	814.59	12.74	850.3	12.66	733.1			10.725	206.316	10.95	221.005	10.5167	244.149	10.6167	254.58	10.4667	221.746
12.94	692.9	13.25	740.8	12.7	815.611	12.81	851.2	12.77	733.1			10.7833	206.467	11.0417	220.788	10.5833	244.281	10.675	254.69	10.525	222.139
13.05	694.6	13.35	740.8	12.81	816.519	12.91	852.9	12.84	734			10.875	207.111	11.125	220.59	10.675	244.313	10.7583	254.971	10.6	222.182
13.12	697.2	13.46	741.7	12.89	819.47	12.98	853.7	12.95	736.5			10.9333	207.228	11.2167	220.641	10.7417	245.021	10.8167	255.051	10.6583	222.337
13.23	698	13.57	744.2	12.99	820.378	13.08	855.4	13.02	740.8			11.025	207.576	11.3083	221.166	10.825	245.074	10.9	255.331	10.75	222.111
13.3	698.9	13.68	745.1	13.06	822.421	13.15	856.3	13.13	742.5			11.0833	207.725	11.4	221.215	10.8833	245.531	10.9583	255.44	10.8	221.976
13.41	699.7	13.79	743.4	13.17	823.329	13.25	856.3	13.2	744.2			11.175	208.071	11.4917	220.492	10.975	245.56	11.0417	255.211	10.8833	222.298
13.48	700.6	13.9	743.4	13.24	824.351	13.32	857.2	13.31	744.2			11.2333	207.926	11.5833	220.274	11.0333	245.711	11.1	255.32	10.9333	222.139
13.58	703.2	14	743.4	13.35	825.259	13.42	857.2	13.38	745.1			11.3167	208.271	11.6667	220.076	11.125	245.74	11.1833	255.091	11.0167	222.193
13.65	704	14.11	745.9	13.42	826.28	13.49	857.2	13.49	747.7			11.375	208.418	11.7583	220.597	11.1833	245.89	11.2417	254.931	11.075	222.034
13.75	705.7	14.21	748.5	13.52	826.28	13.59	858	13.56	749.4			11.4583	208.49	11.8417	221.166	11.2667	245.669	11.325	254.94	11.15	222.644
13.82	706.6	14.32	748.5	13.59	827.188	13.66	858	13.66	750.2			11.5167	208.637	11.9333	220.947	11.325	245.785	11.3833	254.78	11.2083	223.031
13.92	708.3	14.42	749.4	13.7	829.117	13.77	858	13.73	751.1			11.6	208.979	12.0167	221.013	11.4167	246.115	11.475	254.528	11.2917	223.895
13.99	708.3	14.53	750.2	13.76	830.139	13.83	858	13.84	754.5			11.6583	208.853	12.1083	221.028	11.4667	246.285	11.525	254.391	11.35	224.28
14.09	710	14.64	751.9	13.87	830.139	13.93	858.9	13.91	757.1			11.7417	209.194	12.2	221.309	11.5583	246.042	11.6083	254.429	11.4333	223.794
14.16	710.9	14.74	751.9	13.93	830.139	14.01	859.7	14.01	758.8			11.8	209.047	12.2833	221.108	11.6083	245.909	11.675	254.482	11.4917	224.178
14.25	711.7	14.85	751.9	14.04	831.16	14.11	858.9	14.08	760.5			11.875	209.387	12.375	220.888	11.7	245.968	11.7583	254.016	11.575	224.749
14.32	712.6	14.95	752.8	14.1	832.069	14.18	858	14.18	762.2			11.9333	209.81	12.4583	220.951	11.75	246.103	11.8167	253.59	11.6333	224.852
14.42	714.3	15.06	753.6	14.2	832.069	14.28	858.9	14.25	763.9			12.0167	209.029	12.55	220.965	11.8333	245.881	11.9	253.627	11.7167	224.909
14.48	714.3	15.15	753.6	14.27	831.16	14.35	860.6	14.36	764.8			12.0667	209.193	12.625	220.784	11.8917	245.458	11.9583	253.968	11.7833	225.29
14.58	716	15.26	753.6	14.36	831.16	14.45	860.6	14.43	766.5			12.15	209.51	12.7167	220.563	11.9667	245.258	12.0417	253.739	11.8667	225.035
14.65	716	15.36	755.4	14.43	831.16	14.53	861.4	14.52	767.3			12.2083	209.641	12.8	220.888	12.025	245.103	12.1083	253.791	11.925	225.128
14.75	717.7	15.46	756.2	14.52	831.16	14.63	862.3	14.59	769			12.2917	209.408	12.8833	220.921	12.1	244.904	12.1917	253.826	12.0167	225.702
14.81	719.4	15.56	757.9	14.59	830.139	14.7	861.4	14.7	769.9			12.3417	209.549	12.9667	221.215	12.1583	244.448	12.25	253.4	12.075	225.794
14.92	717.7	15.66	758.8	14.68	830.139	14.81	860.6	14.76	770.8			12.4333	209.316	13.05	221.275	12.2333	244.248	12.3417	252.912	12.1667	226.133
14.98	718.6	15.77	758.8	14.75	831.16	14.88	860.6	14.86	770.8			12.4833	209.714	13.1417	221.053	12.2917	244.394	12.4	252.752	12.225	225.947
15.09	720.3	15.87	761.3	14.85	831.16	14.98	860.6	14.92	770.8			12.575	209.769	13.225	221.578	12.375	244.172	12.4833	252.522	12.3083	226.507
15.15	721.1	15.98	761.3	14.91	831.16	15.06	861.4	15.02	772.5			12.625	209.621	13.3167	221.355	12.425	244.039	12.55	252.573	12.375	227.168
15.26	721.1	16.08	763.1	15.01	831.16	15.16	861.4	15.09	772.5			12.7167	210.209	13.4	221.674	12.5083	243.817	12.6333	252.343	12.4583	226.91
15.33	722	16.19	764.8	15.07	831.16	15.23	862.3	15.18	773.3			12.775	210.06	13.4917	221.944	12.5583	243.684	12.6917	252.446	12.5167	226.746
15.44	722	16.3	766.5	15.18	832.069	15.33	861.4	15.25	773.3			12.8667	210.369	13.5833	222.212	12.65	243.707	12.775	251.953	12.6083	227.025
15.51	723.7	16.4	767.3	15.25	832.069	15.4	864	15.35	775.9			12.925	209.963	13.6667	222.24	12.7083	243.551	12.8333	252.552	12.6667	227.398
15.62	724.6	16.5	767.3	15.35	832.069	15.51	864.8	15.42	777.6			13.0167	209.75	13.75	222.035	12.7917	243.329	12.925	252.532	12.7583	227.676
15.69	724.6	16.61	766.5	15.42	831.16	15.58	864.8	15.52	781			13.075	209.834	13.8417	221.579	12.85	242.909	12.9833	252.371	12.8167	227.51
15.79	727.1	16.71	766.5	15.52	831.16	15.68	864.8	15.59	782.7			13.1583	209.621	13.925	221.374	12.9333	242.687	13.0667	252.14	12.9083	227.787
15.86	727.1	16.82	767.3	15.59	832.069	15.75	867.4	15.69	781.9			13.2167	209.758	14.0167	221.38	12.9917	242.797	13.125	252.736	12.9667	227.369
15.97	728.8	16.92	769	15.7	832.069	15.86	866.6	15.76	783.6			13.3083	210.063	14.1	221.666	13.0833	242.553	13.2167	252.249	13.0583	227.384
16.04	728	17.02	769.9	15.77	833.09	15.93	864	15.86	786.1			13.3667	210.454	14.1833	221.72	13.1417	242.695	13.275	251.331	13.1167	227.478
16.14	728	17.13	769	15.87	832.069	16.04	864.8	15.94	787			13.45	210.503	14.275	221.235	13.225	242.175	13.3667	251.31	13.2	227.751
16.22	728.8	17.24	769.9	15.94	832.069	16.11	865.7	16.04	787.9			13.5167	210.607	14.3667	221.268	13.2833	242.02	13.425	251.41	13.2667	227.302
16.32	728.8	17.34	768.2	16.05	833.09	16.22	866.6	16.11	789.6			13.6	210.909	14.45	220.575	13.375	242.073	13.5167	251.417	13.3583	227.606
16.39	729.7	17.45	769	16.12	833.09	16.29	867.4	16.22	789.6			13.6583	210.736	14.5417	220.579	13.4333	241.917	13.575	251.487	13.4167	227.973
16.5	731.4	17.55	770.8	16.22	832.069	16.4	867.4	16.29	790.4			13.75	211.058	14.625	220.889	13.5167	241.399	13.6667	251.233	13.5083	227.961
16.57	733.1	17.66	771.6	16.29	832.069	16.48	866.6	16.4	793			13.8083	211.476	14.7167	220.892	13.575	241.243	13.7333	250.816	13.5667	227.794
16.68	734	17.77	772.5	16.4	833.09	16.58	865.7	16.47	793.8			13.9	210.953	14.8083	220.923	13.6667	241.295	13.8167	250.325	13.6583	228.345
16.75	734.8	17.88	772.5	16.46	833.09	16.65	865.7	16.57	795.6			13.9583	210.801	14.9	220.697	13.7167	241.162	13.875	250.163	13.7167	228.709
16.86	736.5	17.98	771.6	16.58	833.998	16.76	867.4	16.65	795.6			14.05	210.847	14.9833	220.234	13.8167	241.158	13.9667	250.4	13.8083	229
16.94	736.5	18.09	772.5	16.65	835.02	16.83	865.7	16.75	798.1			14.1167	211.231	15.075	220.264	13.875	241.297	14.025	249.747	13.8667	228.831
17.04	738.2	18.2	773.3	16.76	833.998	16.94	864	16.82	800.7			14.2	211.528			13.9667	240.757	14.1167	249.003	13.95	229.097
17.11	740	18.3	774.2	16.83	835.02	17.01	865.7	16.93	800.7			14.2583	211.627			14.025	240.896	14.175	249.332	14.0083	229.458
17.22	739.1	18.42	774.2	16.94	835.02	17.12	866.6	17	800.7			14.35	211.922			14.1167	240.651	14.2667	249.337	14.1	229.746
17.29	739.1	18.52	775	17.01	835.02	17.18	864.8	17.11	802.4			14.4083	211.768			14.175	240.495	14.3167	248.68	14.1583	229.552
17.4	740	18.63	774.2	17.13	835.928	17.29	866.6	17.18	804.1			14.5	212.115			14.275	240.489	14.4083	248.944	14.2417	229.31
17.47	741.7	18.73	775	17.2	835.928	17.36	866.6	17.29	805.8			14.5583	212.213			14.3333	240.333	14.4667	248.782	14.3083	229.421
17.58	743.4	18.83	774.2	17.32	835.928	17.47	866.6	17.36	805.8			14.65	212.504			14.4333	240.066	14.5583	248.528	14.3917	229.706
17.65	744.2	18.94	775.9	17.39	835.928	17.54	865.7	17.47	807.5			14.7083	212.61			14.4917	239.91	14.6167	248.108	14.45	230.063
17.76	745.9	19.05	776.7	17.5	837.857	17.65	865.7	17.54	806.7			14.8	212.922			14.5833	240.218	14.7083	247.854	14.5333	230.074
17.83	745.9	19.15	778.5	17.57	837.857	17.71	867.4	17.64	807.5			14.8583	213.018			14.6417	240.061	14.7583	248.202	14.5917	230.176
17.93	747.7	19.26	779.3	17.68	838.879	17.82	869.1	17.72	808.4			14.9417	213.104			14.7333	240.108	14.85	248.433	14.6833	230.186
18	748.5	19.36	781	17.75	838.879	17.89	870	17.83	810.1			15	213.214			14.7917	239.951	14.9083	248.528	14.7333	230.541
18.11	750.2	19.47	781	17.86	838.879	18	870	17.9	809.2							14.8833	239.705	15	248.273	14.825	230.296
18.19	751.1	19.57	781.9	17.94	839.9	18.06	869.1	18.01	811							14.95	239.818			14.8833	230.15
18.29	752.8	19.67	782.7	18.04	840.808	18.17	867.4	18.08	812.7							15.0333	239.853			14.9667	230.429
18.36	753.6	19.77	784.4	18.11	840.808	18.24	866.6	18.19	813.5											15.0167	231.583
18.47	753.6	19.88	784.4	18.22	841.83	18.34	868.3	18.26	813.5
18.54	754.5	19.98	786.1	18.29	842.737	18.41	869.1	18.37	816.1
18.64	754.5	20.08	787	18.4	841.83	18.51	870	18.44	817.8
18.71	755.4	20.18	787.9	18.47	841.83	18.57	870	18.54	819.5
18.81	755.4	20.28	787.9	18.58	841.83	18.67	869.1	18.61	819.5
18.88	757.1	20.38	788.7	18.65	842.737	18.74	869.1	18.72	821.2
18.98	757.1	20.48	791.3	18.75	842.737	18.84	867.4	18.79	822.9
19.05	758.8	20.58	793	18.82	842.737	18.91	868.3	18.89	824.6
19.15	758.8	20.68	793.8	18.92	842.737	19	868.3	18.97	824.6
19.22	758.8	20.78	794.7	18.99	840.808	19.07	869.1	19.07	824.6
19.32	759.6	20.89	796.4	19.09	841.83	19.18	867.4	19.14	825.5
19.39	759.6	21	797.3	19.16	840.808	19.25	866.6	19.24	827.2
19.48	760.5	21.1	798.1	19.26	840.808	19.35	869.1	19.31	828.9
19.55	759.6	21.2	799	19.32	840.808	19.42	869.1	19.42	829.8
19.65	760.5	21.31	798.1	19.38	839.9	19.52	866.6	19.48	830.6
19.71	760.5	21.41	796.4	19.44	837.857	19.59	865.7	19.59	831.5
19.82	762.2	21.51	795.6	19.54	837.857	19.7	865.7	19.66	833.2
19.89	763.1	21.61	798.1	19.61	835.928	19.77	864.8	19.76	833.2
19.99	763.1	21.72	799.8	19.71	835.928	19.88	865.7	19.82	833.2
20.05	763.9	21.82	799.8	19.77	835.928	19.95	864.8	19.92	834.9
20.16	763.9	21.93	800.7	19.87	835.928	20.05	864	19.99	839.2
20.23	764.8	22.03	800.7	19.94	833.09	20.12	863.1	20.09	840.9
20.34	764.8	22.14	799.8	20.04	833.09	20.22	861.4	20.16	840
20.41	765.6	22.24	799.8	20.1	833.09	20.29	860.6	20.26	840
20.52	764.8	22.35	799.8	20.21	832.069	20.4	859.7	20.32	840.9
20.59	766.5	22.45	800.7	20.27	832.069	20.47	859.7	20.42	841.8
20.69	767.3	22.56	803.3	20.38	831.16	20.57	858	20.49	843.5
20.76	767.3	22.66	804.1	20.45	830.139	20.65	856.3	20.59	844.3
20.87	767.3	22.77	802.4	20.56	829.117	20.75	856.3	20.66	844.3
20.94	767.3	22.84	802.4	20.63	828.21	20.83	853.7	20.76	845.2
21.04	767.3	22.96	802.4	20.74	827.188	20.93	852.9	20.83	845.2
21.11	767.3	23.06	802.4	20.81	826.28	21	851.2	20.94	846.9
21.22	768.2	23.16	804.1	20.91	826.28	21.11	850.3	21.01	846.9
21.29	769	23.27	805	20.98	826.28	21.18	849.5	21.13	847.7
21.39	770.8	23.38	804.1	21.08	825.259	21.29	847.7	21.2	848.6
21.46	770.8	23.49	804.1	21.16	825.259	21.36	847.7	21.31	849.5
21.58	770.8	23.59	805	21.26	824.351	21.47	846	21.38	847.7
21.65	771.6	23.7	806.7	21.33	824.351	21.54	844.3	21.48	848.6
21.76	772.5	23.8	807.5	21.44	823.329	21.64	842.6	21.55	849.5
21.83	772.5	23.91	808.4	21.51	822.421	21.72	842.6	21.66	851.2
21.94	772.5	24.02	810.1	21.62	822.421	21.83	842.6	21.73	852
22.02	772.5	24.13	811	21.69	821.4	21.9	840.9	21.83	854.6
22.12	774.2	24.23	810.1	21.8	821.4	22.01	840	21.91	854.6
22.2	775	24.34	811.8	21.88	820.378	22.08	840	22.01	854.6
22.3	776.7	24.45	811.8	21.99	818.448	22.19	840	22.08	855.4
22.37	775.9	24.55	813.5	22.06	817.541	22.26	839.2	22.19	856.3
22.48	775.9	24.65	813.5	22.17	817.541	22.37	837.5	22.26	856.3
22.55	775.9	24.76	814.4	22.25	816.519	22.43	839.2	22.37	856.3
22.66	777.6	24.86	814.4	22.36	815.611	22.54	838.3	22.45	858
22.73	778.5	24.96	816.9	22.43	815.611	22.61	838.3	22.55	858.9
22.84	779.3	25.06	818.7	22.54	815.611	22.72	837.5	22.62	858.9
22.92	780.2			22.61	814.59	22.79	836.6	22.73	860.6
23.03	781			22.73	815.611	22.9	836.6	22.8	861.4
23.09	781			22.8	814.59	22.96	836.6	22.91	860.6
23.2	781.9			22.91	815.611	23.07	835.8	22.98	861.4
23.27	781.9			22.98	814.59	23.14	835.8	23.08	864
23.37	783.6			23.09	813.682	23.24	835.8	23.16	865.7
23.44	784.4			23.16	812.66	23.31	835.8	23.27	868.3
23.55	784.4			23.27	812.66	23.41	832.3	23.34	868.3
23.62	784.4			23.34	811.638	23.48	831.5	23.44	870
23.72	784.4			23.44	812.66	23.58	831.5	23.52	870
23.79	786.1			23.51	812.66	23.64	831.5	23.62	870.8
23.89	787			23.61	812.66	23.74	830.6	23.69	872.5
23.96	787			23.69	811.638	23.81	830.6	23.8	872.5
24.07	786.1			23.79	810.731	23.91	830.6	23.87	872.5
24.13	787			23.84	810.731	23.98	828.9	23.97	873.4
24.23	788.7			23.94	809.709	24.08	832.3	24.04	874.3
24.29	789.6			24	808.801	24.15	831.5	24.15	876
24.39	789.6			24.1	806.871	24.25	830.6	24.21	877.7
24.46	789.6			24.16	806.871	24.32	831.5	24.32	878.5
24.56	788.7			24.26	805.85	24.42	828.9	24.39	879.4
24.62	788.7			24.32	805.85	24.49	827.2	24.49	880.2
24.72	788.7			24.42	804.942	24.6	827.2	24.55	881.1
24.79	789.6			24.49	803.92	24.67	828.1	24.66	882
24.89	790.4			24.58	802.899	24.77	828.1	24.73	882
24.95	790.4			24.64	801.991	24.85	827.2	24.83	882
				24.74	800.062	24.96	824.6	24.89	882
				24.81	800.062	25.03	820.4	24.99	883.7
				24.91	799.04			25.06	882.8
				24.98	799.04
