# Supplementary material for: Effect of freeze‒thaw cycles on root–Soil composite mechanical properties and slope stability
Source: PLoS One. 2024 Apr 25;19(4):e0302409. doi: 10.1371/journal.pone.0302409 (PMC11045164; doi:10.1371/journal.pone.0302409)
Supplement: S1 File — (ZIP) [file pone.0302409.s001.zip › Original data/original data/三轴/50kpa/D2数据处理结果50.xlsx]

## Sheet: Sheet1
D2G3		D2G5		D2G0		D2G7		D2G9				D2G3		D2G5		D2G0		D2G7		D2G9
0	0	0	0	0	0	0	0	0	0			0	0	0	0	0	1.37787	0	0	0	0
0	5.1	0	4.3	0.03	4.3	0.03	18.8	0.01	8.6			0	9.87842	0	1.5052	0.01667	11.2661	0.05833	6.266	0.06667	2.86682
0.02	8.6	0.04	8.6	0.06	7.7	0.06	22.2	0.04	12.8			0.01667	16.3772	0	3.00944	0.04167	15.2109	0.09167	7.39743	0.15833	4.26587
0.12	18	0.15	16.3	0.13	22.2	0.17	29.9	0.16	19.7			0.1	25.1022	0	5.69892	0.14167	21.3744	0.19167	9.95444	0.225	6.55914
0.19	23.1	0.22	19.7	0.2	26.5	0.47	41.9	0.27	25.7			0.15833	30.1595	0.00833	6.88378	0.375	25.0043	0.19167	13.916	0.325	8.5493
0.27	26.5	0.3	23.1	0.26	29.9	1.05	62.4	0.35	28.2			0.225	37.7374	0.00833	8.06667	0.44167	31.1481	0.21667	20.628	0.39167	9.37493
0.33	31.7	0.42	31.7	0.34	32.5	1.62	174.5	0.46	34.2			0.275	42.2183	0.00833	11.0592	0.50833	35.0619	0.25	57.4205	0.49167	11.3596
0.37	35.9	0.49	41.9	0.44	36.8	1.78	197.6	0.54	38.5			0.30833	48.654	0.00833	14.6095	0.56667	40.9229	0.31667	64.9374	0.55833	12.7796
0.43	43.6	0.6	75.3	0.51	40.2	1.9	216.4	0.65	47.9			0.35833	53.0936	0	26.232	0.65833	44.5228	0.425	71.0464	0.65	15.8858
0.5	48.8	0.67	93.2	0.61	47.9	1.98	227.5	0.71	53			0.41667	59.247	0	32.4495	0.725	49.7796	0.48333	74.6421	0.71667	17.5687
0.6	46.2	0.78	112.9	0.69	59	2.1	245.5	0.82	78.7			0.5	63.6674	0.00833	39.2737	0.81667	53.6683	0.55833	80.4693	0.81667	26.0647
0.67	48.8	0.85	124	0.8	71.9	2.18	256.6	0.9	96.7			0.55833	69.5132	0.01667	43.1106	0.875	58.948	0.61667	84.0528	0.88333	32.0055
0.78	47.9	0.96	137.7	0.87	67.6	2.3	271.2	1	120.6			0.65	73.3953	0.03333	47.8312	0.96667	62.799	0.70833	88.7485	0.98333	39.8837
0.86	48.8	1.03	144.6	0.99	65.9	2.38	281.4	1.07	135.2			0.71667	78.9139	0.05	50.1997	1.03333	67.7474	0.76667	92.0263	1.04167	44.6868
0.96	78.7	1.14	156.5	1.08	70.1	2.49	297.7	1.14	146.3			0.8	82.4966	0.06667	54.2827	1.125	71.3657	0.86667	97.2696	1.14167	48.3284
1.03	98.4	1.2	163.4	1.18	100.1	2.57	307.1	1.25	160.8			0.85833	87.7441	0.08333	56.6485	1.19167	74.3765	0.93333	100.275	1.2	53.0711
1.14	124.9	1.31	173.7	1.24	112.1	2.68	321.6	1.32	170.2			0.95	91.3076	0.1	60.1659	1.28333	79.3096	1.03333	104.916	1.3	56.1417
1.22	140.3	1.38	180.5	1.36	130.9	2.76	331.9	1.43	186.5			1.01667	96.2354	0.125	62.4859	1.35	82.31	1.1	108.205	1.35833	61.4637
1.33	163.4	1.49	189.9	1.44	142	2.88	347.3	1.5	195.9			1.10833	99.7968	0.15833	65.6815	1.45	86.6906	1.2	113.114	1.45	64.525
1.41	177.1	1.56	196.8	1.56	160.8	2.95	355.9	1.61	211.3			1.175	104.708	0.19167	68.0294	1.50833	89.3976	1.26667	115.849	1.51667	69.5354
1.52	196.8	1.67	207	1.64	172.8	3.07	368.7	1.68	219.8			1.26667	107.705	0.225	71.4916	1.60833	93.7471	1.36667	119.898	1.61667	72.2916
1.59	210.4	1.74	214.7	1.76	190.8	3.15	376.4	1.79	234.4			1.325	112.047	0.26667	74.1089	1.66667	98.0977	1.43333	122.321	1.675	77.0247
1.7	229.3	1.85	225	1.85	201.9	3.26	389.2	1.87	244.7			1.41667	114.774	0.31667	77.5948	1.76667	100.229	1.525	126.367	1.76667	80.3571
1.78	242.9	1.92	231	1.96	218.1	3.34	396.9	1.99	260.1			1.48333	118.809	0.36667	79.6188	1.83333	104.307	1.59167	128.782	1.825	85.3311
1.88	260.9	2.03	240.4	2.04	230.1	3.46	406.3	2.07	269.5			1.56667	121.235	0.41667	82.7846	1.93333	106.992	1.69167	131.702	1.925	88.3575
1.96	272.9	2.11	247.2	2.14	246.4	3.53	413.2	2.18	284			1.63333	125.008	0.475	85.0709	2	110.485	1.75	133.862	1.98333	93.0281
2.08	290	2.22	256.6	2.21	258.3	3.64	423.4	2.26	292.6			1.73333	127.675	0.54167	88.2267	2.09167	112.342	1.85	137.042	2.06667	95.7827
2.15	301.1	2.3	262.6	2.34	273.7	3.71	430.3	2.38	308			1.79167	130.873	0.60833	90.2309	2.16667	115.554	1.91667	139.195	2.125	100.725
2.26	317.4	2.42	271.2	2.4	284.9	3.82	439.7	2.45	316.5			1.88333	133.272	0.675	93.0948	2.25833	117.955	2.00833	142.107	2.21667	103.446
2.34	328.5	2.49	278.9	2.48	294.3	3.89	445.7	2.57	331.1			1.95	136.426	0.75	95.6833	2.325	120.607	2.06667	143.962	2.275	108.112
2.46	343.9	2.6	287.4	2.6	309.7	3.99	454.2	2.65	340.5			2.05	138.28	0.825	98.5109	2.41667	122.722	2.16667	146.587	2.35833	111.109
2.53	355	2.68	293.4	2.68	319.1	4.06	460.2	2.76	353.3			2.10833	141.166	0.9	100.502	2.475	125.914	2.225	148.437	2.41667	115.182
2.65	370.4	2.79	302	2.78	332.8	4.17	467.9	2.84	362.7			2.20833	143	0.98333	103.355	2.575	127.719	2.325	150.784	2.5	118.169
2.72	379.8	2.87	308.8	2.85	341.3	4.24	474.8	2.95	375.5			2.26667	145.327	1.06667	105.613	2.63333	130.644	2.38333	152.919	2.55833	122.229
2.84	393.5	2.99	317.4	2.97	355	4.34	481.6	3.03	384.1			2.36667	147.155	1.15	108.447	2.725	132.733	2.475	154.98	2.65	124.946
2.91	402.1	3.06	323.4	3.08	368.7	4.41	484.2	3.15	396.9			2.425	148.94	1.24167	110.434	2.79167	135.346	2.54167	155.727	2.7	128.983
3.03	414.9	3.18	331.9	3.16	375.5	4.48	487.6	3.23	405.5			2.525	150.229	1.325	113.225	2.88333	136.605	2.625	156.729	2.78333	131.692
3.1	422.6	3.26	337	3.27	388.4	4.59	493.6	3.35	417.5			2.58333	152.251	1.41667	114.889	2.94167	138.933	2.68333	158.513	2.84167	135.455
3.21	434.6	3.37	345.6	3.34	396.9	4.66	497	3.43	425.2			2.675	153.825	1.50833	117.715	3.03333	140.496	2.775	159.512	2.925	137.863
3.29	443.1	3.45	351.6	3.44	408	4.77	504.7	3.55	436.3			2.74167	155.597	1.6	119.68	3.09167	142.542	2.84167	161.835	2.98333	141.322
3.41	453.4	3.56	358.4	3.52	414	4.84	508.1	3.63	444			2.84167	156.575	1.69167	121.884	3.18333	144.067	2.93333	162.831	3.075	143.721
3.49	461.1	3.64	363.6	3.63	424.3	4.94	513.3	3.74	454.2			2.90833	158.341	1.78333	123.571	3.24167	146.124	2.99167	164.36	3.13333	146.89
3.61	471.3	3.75	370.4	3.71	432	5.01	516.7	3.82	461.9			3.00833	159.041	1.875	125.768	3.325	147.114	3.08333	165.352	3.21667	149.281
3.68	477.3	3.83	375.5	3.82	440.6	5.12	520.1	3.94	472.2			3.06667	160.531	1.96667	127.415	3.38333	149.421	3.14167	166.288	3.28333	152.459
3.8	486.7	3.94	383.2	3.89	447.4	5.19	522.7	4.02	479			3.16667	161.228	2.05833	129.91	3.46667	150.408	3.23333	167.021	3.375	154.552
3.88	492.7	4.03	387.5	4	457.7	5.31	527.8	4.13	488.5			3.23333	162.728	2.15	131.27	3.525	151.924	3.30833	168.482	3.43333	157.474
4	500.4	4.14	395.2	4.08	463.6	5.38	531.2	4.22	495.3			3.33333	163.422	2.25	133.757	3.60833	153.163	3.4	169.468	3.525	159.548
4.08	506.4	4.22	399.5	4.19	473.1	5.5	536.4	4.33	503			3.4	164.63	2.35	135.123	3.66667	154.66	3.46667	170.956	3.58333	161.88
4.19	512.4	4.34	405.5	4.27	479.9	5.58	538.9	4.41	509.8			3.49167	165.594	2.44167	137.016	3.75	155.353	3.55833	171.637	3.675	163.96
4.26	516.7	4.41	410.6	4.39	488.5	5.69	544.1	4.52	520.1			3.55	167.1	2.53333	138.658	3.80833	156.633	3.625	173.134	3.74167	167.12
4.38	523.5	4.53	417.5	4.46	492.7	5.76	546.6	4.6	525.2			3.65	168.33	2.625	140.848	3.88333	158.107	3.725	173.827	3.83333	168.647
4.45	528.7	4.61	420.9	4.57	500.4	5.88	550	4.71	533.8			3.70833	169.274	2.71667	141.901	3.94167	159.308	3.78333	174.733	3.89167	171.252
4.56	534.7	4.72	426.9	4.65	505.6	5.96	550.9	4.79	538.1			3.8	169.722	2.80833	143.792	4.03333	160.027	3.88333	174.901	3.98333	172.516
4.64	538.1	4.79	430.3	4.75	512.4	6.07	555.2	4.9	545.8			3.86667	170.345	2.90833	144.853	4.08333	161.494	3.94167	176.103	4.04167	174.825
4.75	544.1	4.91	436.3	4.83	517.5	6.14	558.6	4.98	550.9			3.95833	171.347	3	146.726	4.175	162.195	4.04167	177.077	4.13333	176.341
4.82	546.6	4.98	439.7	4.94	524.4	6.25	563.7	5.08	558.6			4.01667	171.983	3.1	147.784	4.23333	164.481	4.10833	178.529	4.19167	178.657
4.94	551.8	5.09	445.7	5.01	527.8	6.33	566.3	5.16	562.9			4.11667	172.396	3.19167	149.663	4.31667	165.195	4.19167	179.231	4.28333	179.912
5.01	554.3	5.17	449.1	5.12	535.5	6.44	570.6	5.26	568.9			4.175	173.315	3.28333	150.704	4.375	165.829	4.25833	180.425	4.34167	181.678
5.12	559.5	5.28	454.2	5.19	538.9	6.52	573.1	5.33	573.1			4.26667	173.995	3.375	152.275	4.46667	166.256	4.35833	181.093	4.43333	182.912
5.19	562	5.35	457.7	5.29	544.1	6.64	576.6	5.44	579.1			4.325	174.894	3.46667	153.359	4.525	166.903	4.41667	182.015	4.5	184.657
5.3	566.3	5.47	461.9	5.36	548.3	6.71	579.1	5.51	583.4			4.41667	175.334	3.56667	154.611	4.61667	167.613	4.51667	182.696	4.59167	185.919
5.38	569.7	5.54	465.4	5.47	553.5	6.82	582.6	5.61	588.5			4.48333	175.946	3.65833	155.691	4.675	168.762	4.58333	183.629	4.65	187.388
5.48	574.9	5.65	470.5	5.54	556	6.9	586	5.68	592			4.56667	176.353	3.75	157.253	4.76667	169.753	4.68333	184.576	4.74167	188.392
5.55	579.1	5.72	473.9	5.6	560.3	7.02	589.4	5.78	596.2			4.625	177.53	3.83333	158.296	4.825	170.898	4.75	185.458	4.8	189.569
5.66	582.6	5.83	479	5.7	565.4	7.1	592	5.85	599.7			4.71667	177.935	3.93333	159.852	4.91667	171.051	4.84167	186.15	4.89167	190.57
5.72	584.3	5.9	481.6	5.81	569.7	7.21	595.4	5.95	604.8			4.76667	178.573	4.01667	160.625	4.975	171.957	4.90833	187.044	4.95833	192.029
5.83	586.8	6.01	486.7	5.88	572.3	7.29	598	6.02	608.2			4.85833	179.227	4.10833	162.176	5.06667	171.842	5	187.733	5.04167	192.995
5.9	590.3	6.08	488.5	5.98	577.4	7.41	601.4	6.13	613.4			4.91667	179.611	4.2	162.68	5.11667	172.478	5.06667	188.608	5.10833	194.466
6	592.8	6.18	491.9	6.06	580	7.48	604.8	6.2	616.8			5	180.012	4.29167	163.675	5.20833	172.896	5.15833	189.562	5.2	195.428
6.08	594.5	6.25	493.6	6.16	587.7	7.6	609.1	6.3	621.9			5.06667	180.896	4.38333	164.144	5.275	173.513	5.225	190.714	5.25833	196.878
6.2	598	6.35	497.9	6.23	590.3	7.67	610.8	6.37	623.6			5.16667	181.577	4.46667	165.434	5.36667	173.929	5.325	191.133	5.35	197.3
6.27	600.5	6.42	501.3	6.33	592.8	7.79	614.2	6.47	627.9			5.225	182.176	4.56667	166.466	5.425	174.828	5.38333	192	5.40833	198.493
6.38	603.9	6.53	505.6	6.4	594.5	7.87	616.8	6.54	630.5			5.31667	182.323	4.65833	167.738	5.51667	175.242	5.48333	192.681	5.5	199.197
6.46	605.7	6.59	507.3	6.51	597.1	7.98	621	6.64	633			5.38333	182.668	4.75833	168.217	5.575	175.058	5.55	193.811	5.55833	199.818
6.57	608.2	6.7	509.8	6.58	599.7	8.06	623.6	6.71	635.6			5.475	182.783	4.84167	168.889	5.66667	175.736	5.64167	194.489	5.65	200.52
6.65	609.9	6.76	512.4	6.69	603.9	8.17	627.9	6.81	640.7			5.54167	183.391	4.94167	169.664	5.73333	175.618	5.70833	195.646	5.71667	201.958
6.76	614.2	6.87	514.1	6.76	607.4	8.25	628.7	6.89	643.3			5.63333	183.802	5.03333	170.068	5.825	176.212	5.8	195.761	5.8	202.641
6.84	615.9	6.93	516.7	6.87	611.6	8.35	632.2	6.99	646.7			5.7	184.127	5.125	170.842	5.88333	176.357	5.86667	196.683	5.86667	203.539
6.95	618.5	7.04	521	6.95	612.5	8.43	634.7	7.06	647.6			5.79167	184.537	5.21667	172.103	5.975	176.437	5.95833	197.325	5.95	203.702
7.03	621	7.11	522.7	7.05	615.9	8.54	638.2	7.17	651			5.85833	184.891	5.31667	172.562	6.03333	177.059	6.01667	198.226	6.00833	204.58
7.14	622.8	7.21	525.2	7.12	615.9	8.61	640.7	7.24	652.7			5.95	185.299	5.40833	173.24	6.13333	177.22	6.10833	198.883	6.1	204.993
7.22	624.5	7.28	527	7.23	618.5	8.72	644.1	7.35	656.1			6.01667	185.869	5.5	173.731	6.19167	177.56	6.175	199.749	6.15833	205.868
7.33	627.9	7.39	529.5	7.3	620.2	8.79	645.9	7.43	658.7			6.10833	186.276	5.6	174.392	6.28333	177.689	6.26667	200.187	6.24167	206.543
7.41	630.5	7.46	530.4	7.42	622.8	8.89	648.4	7.53	661.3			6.175	187.153	5.69167	174.584	6.35	178.324	6.33333	200.789	6.3	207.182
7.52	633	7.57	533.8	7.49	624.5	8.96	651	7.61	663			6.26667	187.261	5.79167	175.539	6.44167	178.187	6.425	201.472	6.38333	207.573
7.6	633.9	7.65	535.5	7.59	627.9	9.06	655.3	7.72	666.4			6.33333	187.874	5.88333	175.978	6.5	178.293	6.49167	202.628	6.44167	208.442
7.71	635.6	7.75	538.1	7.66	629.6	9.14	657	7.79	669			6.425	187.981	5.98333	176.682	6.59167	178.156	6.58333	203.014	6.525	209.131
7.79	636.4	7.82	538.9	7.77	629.6	9.24	659.5	7.9	673.2			6.49167	188.87	6.075	176.839	6.65833	178.757	6.64167	203.61	6.58333	210.246
7.91	639	7.93	541.5	7.85	632.2	9.31	662.1	7.98	675.8			6.59167	189.272	6.175	177.525	6.75	179.144	6.725	204.29	6.66667	210.914
7.98	640.7	8	543.2	7.92	632.2	9.41	664.7	8.09	678.4			6.65	189.306	6.26667	177.976	6.80833	180.034	6.79167	204.914	6.725	211.526
8.1	642.4	8.11	546.6	8.03	634.7	9.47	666.4	8.16	680.1			6.75	189.706	6.36667	178.922	6.9	180.176	6.875	205.332	6.80833	211.929
8.17	644.1	8.18	549.2	8.11	635.6	9.57	669	8.27	683.5			6.80833	190.312	6.46667	179.665	6.95833	180.786	6.93333	205.955	6.85833	212.788
8.29	645.9	8.29	552.6	8.21	636.4	9.64	670.7	8.35	685.2			6.90833	190.693	6.55833	180.607	7.05	180.91	7.025	206.353	6.94167	213.171
8.36	647.6	8.37	555.2	8.32	639	9.74	672.4	8.45	688.6			6.96667	191.019	6.65	181.333	7.10833	181.24	7.08333	206.696	6.99167	214.045
8.48	650.1	8.47	557.7	8.39	639.9	9.81	673.2	8.53	691.2			7.06667	191.416	6.75	181.993	7.2	181.917	7.16667	206.817	7.075	214.706
8.55	651.8	8.54	559.5	8.5	641.6	9.9	674.9	8.64	693.8			7.125	191.771	6.84167	182.471	7.25833	181.999	7.225	207.177	7.13333	215.31
8.67	655.3	8.66	562	8.57	642.4	9.97	675.8	8.71	695.5			7.225	191.89	6.94167	183.097	7.34167	182.643	7.30833	207.327	7.21667	215.708
8.75	656.1	8.73	562.9	8.67	645	10.07	678.4	8.83	698			7.29167	192.213	7.03333	183.28	7.39167	182.97	7.36667	207.944	7.275	216.26
8.86	658.7	8.84	566.3	8.75	645	10.14	679.2	8.91	700.6			7.38333	192.362	7.125	184.213	7.48333	182.845	7.45833	208.062	7.35833	216.916
8.94	659.5	8.91	567.2	8.85	645.9	10.24	680.9	9.02	703.2			7.45	192.702	7.225	184.394	7.54167	183.219	7.51667	208.401	7.41667	217.515
9.05	663	9.02	569.7	8.93	645.9	10.31	681.8	9.09	704.9			7.54167	192.556	7.325	185.031	7.61667	183.615	7.6	208.55	7.5	217.909
9.12	664.7	9.1	570.6	9.03	648.4	10.41	684.4	9.2	707.4			7.6	192.894	7.41667	185.196	7.675	184.183	7.66667	209.162	7.55833	218.474
9.24	665.5	9.21	574	9.11	650.1	10.49	686.1	9.28	709.2			7.7	193.286	7.50833	186.123	7.76667	184.577	7.75	209.535	7.65	218.879
9.31	667.2	9.28	576.6	9.22	653.6	10.59	686.1	9.39	710.9			7.75833	193.898	7.60833	186.853	7.81667	184.672	7.80833	209.352	7.70833	219.195
9.42	669.8	9.39	578.3	9.28	654.4	10.66	687.8	9.47	712.6			7.85	194.013	7.69167	187.225	7.9	184.821	7.9	209.743	7.8	219.567
9.5	671.5	9.47	580	9.39	657	10.77	688.6	9.58	715.1			7.91667	194.623	7.78333	187.646	7.95	184.938	7.96667	209.785	7.85833	220.128
9.61	673.2	9.58	582.6	9.46	657.8	10.84	690.3	9.65	716.9			8.00833	194.768	7.88333	188.307	8.025	185.294	8.05	210.174	7.95	220.548
9.68	674.9	9.65	584.3	9.57	659.5	10.95	692.1	9.76	718.6			8.06667	194.583	7.96667	188.742	8.08333	185.441	8.10833	210.519	8.00833	220.86
9.79	676.7	9.76	586	9.64	662.1	11.02	692.9	9.83	721.1			8.15833	194.454	8.05833	189.111	8.15833	185.778	8.2	210.633	8.1	221.494
9.86	677.5	9.83	587.7	9.75	663	11.13	695.5	9.93	722.8			8.21667	194.513	8.15	189.544	8.21667	186.113	8.25833	211.219	8.15833	221.823
9.97	679.2	9.94	592	9.82	665.5	11.2	698	10	722.8			8.30833	194.918	8.24167	190.749	8.3	186.277	8.35	211.848	8.24167	221.688
10.04	680.1	10.02	592.8	9.93	667.2	11.31	699.7	10.11	725.4			8.36667	195.006	8.33333	190.874	8.35833	186.319	8.40833	212.159	8.3	222.273
10.14	681.8	10.13	595.4	10	667.2	11.38	699.7	10.18	726.3			8.45	195.119	8.425	191.528	8.44167	186.999	8.5	212.028	8.39167	222.413
10.22	681.8	10.2	596.2	10.1	669	11.49	702.3	10.28	728.8			8.51667	195.207	8.50833	191.668	8.5	187.555	8.55833	212.61	8.45	222.984
10.32	683.5	10.31	598.8	10.17	670.7	11.56	704	10.35	730.5			8.6	195.3	8.6	192.319	8.58333	187.699	8.65	212.993	8.54167	223.368
10.39	685.2	10.38	600.5	10.28	673.2	11.67	705.7	10.46	732.3			8.65833	195.368	8.68333	192.748	8.64167	187.787	8.70833	213.3	8.6	223.704
10.49	687.8	10.48	602.2	10.35	674.9	11.74	706.6	10.52	734.8			8.74167	195.237	8.775	193.125	8.73333	187.64	8.8	213.44	8.69167	224.35
10.56	688.6	10.55	604.8	10.45	675.8	11.85	709.2	10.62	735.7			8.8	195.293	8.86667	193.84	8.79167	187.455	8.86667	214.018	8.75	224.428
10.66	691.2	10.66	605.7	10.52	676.7	11.93	709.2	10.69	735.7			8.88333	195.162	8.95	193.942	8.875	187.84	8.95	213.867	8.84167	224.291
10.73	692.1	10.73	607.4	10.59	677.5	12.03	712.6	10.79	735.7			8.94167	195.228	9.05	194.367	8.93333	187.877	9.00833	214.702	8.9	224.095
10.83	692.1	10.83	609.1	10.68	679.2	12.11	713.4	10.86	736.5			9.025	195.369	9.13333	194.741	9.01667	188.019	9.10833	214.791	8.99167	224.201
10.9	692.1	10.9	609.9	10.75	680.1	12.22	716	10.95	739.1			9.08333	195.404	9.225	194.877	9.075	188.346	9.16667	215.363	9.05	224.815
11	692.9	11	613.4	10.85	681.8	12.29	717.7	11.02	739.1			9.16667	196.056	9.31667	195.823	9.15833	188.216	9.25833	215.741	9.14167	224.677
11.06	694.6	11.07	615.1	10.95	683.5	12.4	718.6	11.12	740.8			9.21667	196.36	9.40833	196.246	9.21667	188.523	9.31667	215.8	9.2	224.996
11.16	695.5	11.17	617.6	11.01	684.4	12.48	719.4	11.19	741.7			9.3	197.01	9.5	196.87	9.30833	188.904	9.40833	215.887	9.29167	225.131
11.23	696.3	11.24	619.3	11.12	685.2	12.59	721.1	11.29	742.5			9.35833	197.042	9.59167	197.291	9.36667	188.717	9.475	216.186	9.35	225.176
11.33	697.2	11.34	621	11.18	687.8	12.66	724.6	11.35	743.4			9.44167	196.928	9.68333	197.658	9.45	188.856	9.55833	217.1	9.44167	225.33
11.41	698	11.41	621.9	11.29	690.3	12.78	726.3	11.46	744.2			9.50833	196.971	9.76667	197.823	9.51667	188.651	9.625	217.377	9.5	225.354
11.52	698.9	11.51	623.6	11.36	691.2	12.85	728	11.52	744.2			9.6	197.078	9.85833	198.189	9.60833	188.76	9.71667	217.75	9.59167	225.235
11.59	698.9	11.57	623.6	11.46	692.1	12.96	728.8	11.62	745.1			9.65833	197.188	9.95	198.084	9.66667	189.332	9.775	217.775	9.65	225.309
11.69	699.7	11.67	624.5	11.54	692.1	13.03	728.8	11.69	745.1			9.74167	197.328	10.0417	198.195	9.75833	188.931	9.85833	217.639	9.74167	225.169
11.76	699.7	11.74	626.2	11.64	692.1	13.14	730.5	11.79	745.9			9.8	197.419	10.125	198.612	9.81667	189.013	9.925	217.932	9.8	225.212
11.87	700.6	11.84	627.9	11.71	693.8	13.22	731.4	11.86	746.8			9.89167	197.487	10.2167	198.975	9.90833	188.862	10.0167	218.045	9.88333	225.345
11.94	701.5	11.9	627.9	11.82	694.6	13.33	734	11.97	748.5			9.95	197.64	10.3083	198.87	9.96667	189.182	10.075	218.605	9.94167	225.638
12.05	702.3	12	630.5	11.89	695.5	13.39	735.7	12.03	748.5			10.0417	197.707	10.4	199.517	10.0583	189.289	10.1667	218.993	10.0333	225.518
12.12	704.9	12.06	632.2	11.99	697.2	13.5	736.5	12.13	750.2			10.1	197.806	10.4917	199.949	10.1167	189.425	10.225	219.015	10.0917	225.83
12.23	706.6	12.16	633	12.06	697.2	13.57	738.2	12.2	751.1			10.1917	197.86	10.5833	200.024	10.2167	189.724	10.3083	219.383	10.175	225.961
12.3	709.2	12.23	633	12.17	698.9	13.68	740	12.31	752.8			10.25	197.97	10.675	199.9	10.275	189.534	10.375	219.701	10.2333	226.252
12.41	710	12.33	633	12.24	700.6	13.75	741.7	12.38	752.8			10.3417	198.051	10.7667	199.723	10.3667	189.145	10.4667	220.067	10.3167	226.111
12.47	710	12.4	633.9	12.34	700.6	13.85	744.2	12.49	752.8			10.3917	198.192	10.8583	199.883	10.4333	188.956	10.525	220.61	10.375	225.89
12.59	710.9	12.5	636.4	12.41	701.5	13.92	745.9	12.56	753.6			10.4917	198.313	10.95	200.493	10.5167	188.27	10.6167	220.975	10.4667	225.99
12.66	711.7	12.57	636.4	12.52	701.5	14.02	747.7	12.67	755.4			10.55	198.351	11.0417	200.368	10.5833	188.081	10.675	221.309	10.525	226.308
12.76	711.7	12.68	639	12.59	702.3	14.09	749.4	12.75	755.4			10.6333	198.537	11.125	200.99	10.675	188.72	10.7583	221.672	10.6	226.147
12.84	710	12.75	639	12.7	704.9	14.2	749.4	12.85	757.1			10.7	198.628	11.2167	200.864	10.7417	189.015	10.8167	221.452	10.6583	226.454
12.95	710	12.86	641.6	12.77	704	14.26	750.2	12.92	757.9			10.7917	198.731	11.3083	201.484	10.825	188.645	10.9	221.569	10.75	226.551
13.02	710	12.92	643.3	12.87	704.9	14.37	751.1	13.03	759.6			10.85	198.787	11.4	201.91	10.8833	188.437	10.9583	221.614	10.8	226.837
13.13	709.2	13.03	645	12.95	704.9	14.43	751.9	13.1	760.5			10.9417	198.854	11.4917	202.245	10.975	188.541	11.0417	221.73	10.8833	226.963
13.2	709.2	13.1	645	13.05	706.6	14.53	754.5	13.21	761.3			11	199.009	11.5833	202.118	11.0333	188.853	11.1	222.295	10.9333	226.979
13.31	710.9	13.21	646.7	13.12	707.4	14.59	754.5	13.28	763.1			11.0917	199.075	11.6667	202.452	11.125	188.985	11.1833	222.175	11.0167	227.373
13.39	712.6	13.28	648.4	13.19	708.3	14.69	755.4	13.39	763.9			11.1583	199.165	11.7583	202.857	11.1833	189.296	11.2417	222.238	11.075	227.387
13.49	712.6	13.39	651	13.3	710	14.75	756.2	13.46	765.6			11.2417	199.266	11.8417	203.47	11.2667	189.143	11.325	222.352	11.15	227.75
13.57	711.7	13.46	651.8	13.4	710	14.85	757.9	13.57	766.5			11.3083	199.356	11.9333	203.592	11.325	188.952	11.3833	222.65	11.2083	227.793
13.67	712.6	13.57	653.6	13.48	709.2	14.91	758.8	13.64	767.3			11.3917	199.486	12.0167	203.953	11.4167	189.083	11.475	222.793	11.2917	227.888
13.75	713.4	13.64	654.4	13.58	709.2	15.02	759.6	13.76	767.3			11.4583	199.576	12.1083	204.074	11.4667	189.392	11.525	222.805	11.35	227.642
13.86	713.4	13.75	656.1	13.66	707.4	15.08	760.5	13.83	767.3			11.55	199.659	12.2	204.402	11.5583	189.257	11.6083	222.947	11.4333	227.499
13.93	714.3	13.82	657	13.76	707.4	15.18	761.3	13.94	768.2			11.6083	199.767	12.2833	204.554	11.6083	189.545	11.675	222.979	11.4917	227.54
14.04	714.3	13.93	657.8	13.83	710	15.25	763.1	14.02	769			11.7	199.867	12.375	204.6	11.7	189.411	11.7583	223.364	11.575	227.613
14.11	715.1	14	659.5	13.94	711.7	15.35	763.1	14.12	769.9			11.7583	199.955	12.4583	205	11.75	189.453	11.8167	223.16	11.6333	227.674
14.22	716	14.11	661.3	14.01	710.9	15.42	763.9	14.19	770.8			11.85	200.103	12.55	205.356	11.8333	189.582	11.9	223.252	11.7167	227.797
14.29	716	14.18	662.1	14.12	710.9	15.52	763.1	14.3	771.6			11.9083	200.144	12.625	205.474	11.8917	189.623	11.9583	222.814	11.7833	227.807
14.4	716.9	14.29	663	14.19	711.7	15.59	763.1	14.38	773.3			12	200.31	12.7167	205.549	11.9667	189.771	12.0417	222.672	11.8667	228.144
14.47	716.9	14.36	664.7	14.29	713.4	15.69	765.6	14.49	773.3			12.0583	200.379	12.8	205.946	12.025	190.055	12.1083	223.197	11.925	227.917
14.58	718.6	14.47	667.2	14.36	714.3	15.76	765.6	14.56	773.3			12.15	200.507	12.8833	206.515	12.1	189.939	12.1917	223.054	12.0167	227.772
14.65	717.7	14.55	668.1	14.46	716	15.87	766.5	14.66	775			12.2083	200.633	12.9667	206.644	12.1583	189.804	12.25	223.091	12.075	228.066
14.76	717.7	14.66	669	14.54	716	15.94	766.5	14.73	775.9			12.3	200.652	13.05	206.716	12.2333	189.872	12.3417	222.948	12.1667	228.186
14.83	718.6	14.74	669.8	14.64	716	16.05	766.5	14.84	775.9			12.3583	200.804	13.1417	206.814	12.2917	189.417	12.4	222.724	12.225	227.959
14.94	718.6	14.84	672.4	14.71	716.9	16.12	768.2	14.91	776.7			12.45	200.927	13.225	207.428	12.375	189.562	12.4833	223.074	12.3083	228.049
15	720.3	14.92	673.2	14.81	718.6	16.23	769	15.02	778.5			12.5	201.034	13.3167	207.524	12.425	189.776	12.55	223.081	12.375	228.149
15.1	720.3	15.03	674.9	14.88	718.6	16.3	768.2	15.09	779.3			12.5833	201.118	13.4	207.84	12.5083	189.695	12.6333	222.705	12.4583	228.238
15.17	721.1	15.1	675.8	14.99	720.3	16.41	769.9	15.19	779.3			12.6417	201.164	13.4917	207.985	12.5583	189.762	12.6917	222.972	12.5167	228.33
15.28	721.1	15.2	677.5	15.06	720.3	16.48	770.8	15.26	780.2			12.7333	201.329	13.5833	208.318	12.65	189.35	12.775	223.089	12.6083	228.448
15.34	722	15.27	678.4	15.16	721.1	16.58	773.3	15.37	779.3			12.7833	201.417	13.6667	208.462	12.7083	190.134	12.8333	223.606	12.6667	228.556
15.44	722.8	15.38	680.9	15.23	722	16.66	774.2	15.44	779.3			12.8667	201.542	13.75	209.021	12.7917	189.278	12.925	223.701	12.7583	228.611
15.51	722.8	15.44	680.9	15.33	722.8	16.76	775.9	15.53	780.2			12.925	201.641	13.8417	208.906	12.85	189.57	12.9833	223.986	12.8167	228.786
15.61	723.7	15.55	680.9	15.39	723.7	16.83	775.9	15.6	780.2			13.0083	201.705	13.925	208.696	12.9333	189.664	13.0667	223.841	12.9083	228.841
15.68	724.6	15.62	681.8	15.5	725.4	16.94	776.7	15.7	780.2			13.0667	201.792	14.0167	208.839	12.9917	189.728	13.125	223.844	12.9667	228.933
15.77	724.6	15.73	683.5	15.56	725.4	17.01	777.6	15.76	780.2			13.1417	201.926	14.1	209.149	13.0833	189.822	13.2167	223.958	13.0583	229.108
15.84	724.6	15.8	685.2	15.63	725.4	17.12	777.6	15.86	781.9			13.2	202.014	14.1833	209.535	13.1417	189.606	13.275	223.73	13.1167	229.295
15.94	724.6	15.9	686.9	15.73	726.3	17.19	778.5	15.93	781.9			13.2833	202.078	14.275	209.862	13.225	189.958	13.3667	223.843	13.2	229.349
16	723.7	15.97	688.6	15.83	725.4	17.3	780.2	16.03	779.3			13.3333	202.185	14.3667	210.247	13.2833	189.761	13.425	224.103	13.2667	229.484
16.1	723.7	16.07	691.2	15.89	726.3	17.38	781	16.09	780.2			13.4167	202.28	14.45	210.847	13.375	190.141	13.5167	224.166	13.3583	229.521
16.16	723.7	16.13	691.2	16	728.8	17.49	781.9	16.19	780.2			13.4667	202.375	14.5417	210.731	13.4333	190.154	13.575	224.195	13.4167	229.613
16.26	722.8	16.23	692.1	16.07	731.4	17.56	781	16.26	779.3			13.55	202.443	14.625	210.811	13.5167	189.786	13.6667	223.792	13.5083	229.706
16.33	722.8	16.3	692.9	16.17	732.3	17.67	781.9	16.37	780.2			13.6083	202.609	14.7167	210.919	13.575	189.818	13.7333	223.82	13.5667	229.838
16.44	722.8	16.4	694.6	16.24	734.8	17.74	782.7	16.43	781			13.7	202.716	14.8083	211.242	13.6667	189.938	13.8167	223.903	13.6583	229.945
16.51	723.7	16.46	693.8	16.35	734.8	17.85	783.6	16.53	781.9			13.7583	202.803	14.9	210.882	13.7167	189.95	13.875	223.93	13.7167	230.097
16.61	725.4	16.56	694.6	16.41	735.7	17.92	783.6	16.6	780.2			13.8417	202.868	14.9833	210.931	13.8167	189.582	13.9667	223.784	13.8083	230.16
16.68	725.4	16.62	695.5	16.52	734	18.03	783.6	16.7	779.3			13.9	203.013	15.075	211.087	13.875	190.127	14.025	223.554	13.8667	230.292
16.79	725.4	16.73	696.3	16.59	734.8	18.11	784.4	16.77	779.3			13.9917	203.064	--	--	13.9667	189.226	14.1167	223.615	13.95	230.346
16.86	724.6	16.79	695.5	16.69	735.7	18.21	786.1	16.86	781			14.05	203.152	--	--	14.025	189.728	14.175	223.89	14.0083	230.45
16.97	724.6	16.89	697.2	16.76	736.5	18.28	786.1	16.93	781.9			14.1417	203.243	--	--	14.1167	189.822	14.2667	223.743	14.1	230.563
17.04	724.6	16.96	697.2	16.87	736.5	18.39	787.9	17.04	781			14.2	203.343	--	--	14.175	189.606	14.3167	224.025	14.1583	230.675
17.14	724.6	17.05	698.9	16.94	738.2	18.46	788.7	17.1	781			14.2833	203.443	--	--	14.275	189.958	14.4083	224.105	14.2417	230.75
17.21	725.4	17.12	699.7	17.04	738.2	18.57	789.6	17.2	781.9			14.3417	203.543	--	--	14.3333	189.761	14.4667	224.129	14.3083	230.8
17.32	725.4	17.21	700.6	17.11	740	18.64	789.6	17.28	781			14.4333	203.643	--	--	14.4333	190.141	14.5583	223.981	14.3917	230.975
17.39	723.7	17.28	699.7	17.22	740.8	18.74	790.4	17.38	781			14.4917	203.743	--	--	14.4917	190.154	14.6167	223.998	14.45	231.066
17.49	724.6	17.38	700.6	17.29	740	18.81	791.3	17.45	780.2			14.575	203.843	--	--	14.5833	189.786	14.7083	224.105	14.5333	231.291
17.56	723.7	17.45	701.5	17.39	740.8	18.91	790.4	17.56	781.9			14.6333	203.943	--	--	14.6417	189.818	14.7583	223.639	14.5917	231.349
17.67	723.7	17.56	702.3	17.46	741.7	18.98	791.3	17.64	782.7			14.725	204.043	--	--	14.7333	189.938	14.85	223.746	14.6833	231.412
17.74	723.7	17.63	704	17.57	742.5	19.09	792.1	17.75	783.6			14.7833	204.143	--	--	14.7917	189.95	14.9083	223.74	14.7333	231.539
17.85	724.6	17.74	704	17.64	741.7	19.15	793	17.82	783.6			14.875	204.243	--	--	14.8833	189.582	15	223.867	14.825	231.693
17.92	722.8	17.81	704.9	17.74	740.8	19.25	794.7	17.92	783.6			14.9333	204.343	--	--	14.95	190.127	15.05	224.135	14.8833	231.784
18.03	722.8	17.92	705.7	17.82	741.7	19.32	795.6	18	784.4			15.025	204.443	--	--	15.0333	189.226	15.1417	224.241	14.9667	231.845
18.1	722	17.99	707.4	17.92	740.8	19.42	795.6	18.11	785.3					--	--					15.0167	231.972
18.21	722	18.09	708.3	18	742.5	19.49	794.7	18.18	785.3
18.28	721.1	18.17	708.3	18.1	744.2	19.59	793.8	18.29	787
18.39	722	18.27	710	18.17	742.5	19.65	793	18.36	787.9
18.46	720.3	18.34	710.9	18.24	744.2	19.75	793.8	18.47	787.9
18.56	721.1	18.45	712.6	18.35	745.1	19.82	793.8	18.54	788.7
18.64	722	18.52	713.4	18.46	745.9	19.92	794.7	18.65	789.6
18.75	721.1	18.63	714.3	18.53	743.4	19.98	794.7	18.72	789.6
18.81	721.1	18.7	715.1	18.63	742.5	20.08	794.7	18.83	789.6
18.92	719.4	18.8	716.9	18.7	741.7	20.14	794.7	18.91	791.3
19	718.6	18.88	716.9	18.81	742.5	20.24	795.6	19.02	793
19.1	718.6	18.99	718.6	18.88	743.4	20.31	795.6	19.09	793
19.17	719.4	19.06	719.4	18.99	744.2	20.41	794.7	19.2	793
19.29	719.4	19.17	720.3	19.06	745.1	20.48	794.7	19.28	794.7
19.35	718.6	19.25	721.1	19.16	744.2	20.58	795.6	19.39	795.6
19.46	717.7	19.36	722.8	19.24	744.2	20.65	795.6	19.45	795.6
19.53	718.6	19.43	722	19.34	746.8	20.76	795.6	19.57	796.4
19.64	718.6	19.54	723.7	19.41	747.7	20.83	795.6	19.64	797.3
19.71	719.4	19.62	723.7	19.51	750.2	20.94	795.6	19.75	799
19.81	718.6	19.73	725.4	19.59	750.2	21.01	795.6	19.82	797.3
19.88	717.7	19.8	726.3	19.69	750.2	21.12	795.6	19.93	799
19.98	719.4	19.91	728	19.76	750.2	21.19	795.6	20	799
20.05	718.6	19.98	728	19.86	750.2	21.3	797.3	20.1	799.8
20.16	718.6	20.08	728.8	19.94	750.2	21.37	796.4	20.17	799.8
20.22	718.6	20.15	729.7	20.04	749.4	21.48	797.3	20.27	801.5
20.32	717.7	20.26	731.4	20.1	749.4	21.55	798.1	20.34	801.5
20.39	717.7	20.33	733.1	20.21	751.1	21.65	798.1	20.44	801.5
20.49	716	20.44	734.8	20.27	751.1	21.73	797.3	20.51	802.4
20.55	716	20.51	734.8	20.37	752.8	21.84	798.1	20.61	801.5
20.65	716	20.61	734.8	20.44	752.8	21.91	798.1	20.68	801.5
20.72	716	20.68	735.7	20.55	753.6	22.02	798.1	20.78	800.7
20.82	718.6	20.79	737.4	20.61	754.5	22.09	798.1	20.85	801.5
20.89	717.7	20.86	737.4	20.71	755.4	22.2	798.1	20.95	800.7
20.98	717.7	20.96	739.1	20.78	756.2	22.27	799	21.01	799.8
21.05	716.9	21.02	740.8	20.85	757.9	22.38	798.1	21.11	799.8
21.14	716	21.13	742.5	20.95	759.6	22.45	799	21.18	800.7
21.21	714.3	21.2	744.2	21.05	757.9	22.57	798.1	21.28	799.8
21.31	713.4	21.29	744.2	21.12	756.2	22.64	798.1	21.35	801.5
21.38	714.3	21.36	745.1	21.22	757.9	22.75	799	21.44	801.5
21.49	714.3	21.46	745.1	21.29	758.8	22.82	799	21.51	801.5
21.56	714.3	21.53	745.9	21.4	758.8	22.93	799	21.62	801.5
21.66	715.1	21.63	746.8	21.46	759.6	23	799	21.68	802.4
21.73	712.6	21.69	746.8	21.57	758.8	23.11	799	21.75	802.4
21.84	713.4	21.79	746.8	21.64	757.9	23.18	799	21.85	802.4
21.91	712.6	21.86	745.9	21.74	759.6	23.29	799	21.92	803.3
22.02	711.7	21.95	746.8	21.82	761.3	23.36	798.1	22.02	804.1
22.09	712.6	22.02	747.7	21.92	763.1	23.47	798.1	22.09	802.4
22.19	712.6	22.12	749.4	21.99	761.3	23.54	797.3	22.19	804.1
22.26	712.6	22.18	749.4	22.1	761.3	23.64	797.3	22.26	804.1
22.37	712.6	22.28	749.4	22.17	760.5	23.71	796.4	22.37	805
22.44	712.6	22.35	750.2	22.27	761.3	23.82	795.6	22.44	805
22.54	712.6	22.45	751.1	22.34	762.2	23.89	795.6	22.55	805.8
22.62	713.4	22.52	750.2	22.45	763.1	23.99	795.6	22.63	807.5
22.73	712.6	22.64	750.2	22.53	761.3	24.05	795.6	22.73	807.5
22.79	711.7	22.71	751.1	22.63	761.3	24.15	795.6	22.81	808.4
22.9	710.9	22.82	752.8	22.7	761.3	24.23	794.7	22.92	809.2
22.97	710.9	22.89	753.6	22.8	762.2	24.33	794.7	22.99	811
23.08	710	22.99	754.5	22.88	761.3	24.4	795.6	23.1	811
23.15	710.9	23.07	755.4	22.98	761.3	24.5	794.7	23.17	811.8
23.26	710.9	23.17	757.9	23.05	762.2	24.56	793.8	23.28	813.5
23.33	710.9	23.24	757.1	23.16	761.3	24.66	791.3	23.35	813.5
23.44	709.2	23.35	758.8	23.23	759.6	24.73	790.4	23.46	815.2
23.52	708.3	23.42	757.1	23.31	760.5	24.82	788.7	23.53	816.1
23.62	707.4	23.53	758.8	23.41	761.3	24.89	788.7	23.65	816.9
23.69	707.4	23.6	758.8	23.48	761.3	24.99	787.9	23.72	816.9
23.8	708.3	23.71	760.5	23.59	759.6	25.05	787.9	23.83	816.9
23.87	708.3	23.78	761.3	23.7	759.6			23.9	817.8
23.98	707.4	23.89	762.2	23.77	760.5			24.01	818.7
24.06	706.6	23.96	762.2	23.87	762.2			24.08	819.5
24.16	706.6	24.07	763.1	23.94	761.3			24.19	820.4
24.24	705.7	24.14	763.1	24.05	760.5			24.26	820.4
24.34	704.9	24.25	763.9	24.12	757.9			24.38	821.2
24.41	704.9	24.33	764.8	24.23	758.8			24.45	821.2
24.52	704.9	24.43	765.6	24.3	760.5			24.56	822.1
24.59	704.9	24.51	767.3	24.41	762.2			24.63	822.9
24.7	704.9	24.62	767.3	24.47	763.1			24.74	823.8
24.77	704.9	24.69	767.3	24.58	763.9			24.81	823.8
24.87	706.6	24.81	768.2	24.65	763.1			24.91	823.8
24.94	706.6	24.88	769	24.75	763.9			24.99	824.6
25.05	704.9	24.98	769.9	24.82	764.8			25.09	827.2
		25.06	769.9	24.92	765.6
				24.99	764.8
				25.09	766.5
