# Supplementary material for: Effect of freeze‒thaw cycles on root–Soil composite mechanical properties and slope stability
Source: PLoS One. 2024 Apr 25;19(4):e0302409. doi: 10.1371/journal.pone.0302409 (PMC11045164; doi:10.1371/journal.pone.0302409)
Supplement: S1 File — (ZIP) [file pone.0302409.s001.zip › Original data/original data/三轴/50kpa/D4数据处理结果50.xlsx]

## Sheet: Sheet1
D4G0		D4G3		D4G5		D4G7		D4G9				D4G0		D4G7		D4G5		D4G9		D4G3
0	0	0	0	0	0	0	0	0	0			0	0	0	0	0	0	0	0	0	0
0	10.3	0.01	5.1	0.01	5.1952	0	6.8	0.02	6			0	3.43379	0	1.78509	0.01667	2.85003	0.05833	2.26697	0.06667	1.99995
0.06	15.4	0.03	6.8	0.02	5.8828	-0.01	10.3	0.1	13.7			0.05	5.13155	0	2.37974	0.04167	6.23123	0.09167	3.43407	0.15833	4.56362
0.1	17.1	0.13	8.6	0.07	11.078	-0.01	10.3	0.21	19.7			0.08333	5.6962	0	3.00727	0.14167	17.3003	0.19167	3.43407	0.225	6.55651
0.39	35.9	0.21	9.4	0.21	31.4004	0	21.4	0.29	24			0.325	11.9309	0.00833	3.28491	0.375	23.2217	0.19167	7.13428	0.325	7.9825
0.94	118.1	0.28	14.5	0.58	43.7772	0.1	60.7	0.36	29.9			0.78333	39.0758	0.00833	5.06431	0.44167	29.7209	0.21667	20.2198	0.39167	9.93929
1.49	164.2	0.43	21.4	1.06	147.681	0.12	79.6	0.47	44.5			1.24167	54.0881	0.00833	7.46523	0.50833	33.3752	0.25	26.5114	0.49167	14.7795
2.04	204.5	0.5	24.8	1.61	233.937	0.12	79.6	0.54	58.2			1.7	67.0631	0.00833	8.64644	0.56667	37.871	0.31667	26.5114	0.55833	19.3188
2.61	244.7	0.57	28.2	2.15	313.698	0.15	83	0.64	89			2.175	79.8742	0	9.8263	0.65833	40.1267	0.425	27.6371	0.65	29.5187
3.18	284	0.69	32.5	2.68	385.591	0.19	114.6	0.71	100.9			2.65	92.2707	0	11.3137	0.725	44.0153	0.48333	38.147	0.71667	33.4468
3.76	318.2	0.76	35.9	3.21	447.016	0.24	141.1	0.82	114.6			3.13333	102.89	0.00833	12.4903	0.81667	46.2684	0.55833	46.9493	0.81667	37.9545
3.99	331.1	0.87	42.8	3.75	498.663	0.29	164.2	0.89	123.2			3.325	106.858	0.01667	14.8777	0.875	49.6183	0.61667	54.6136	0.88333	40.7797
4.06	334.5	0.95	51.3	4.32	539.155	0.34	184.8	1	134.3			3.38333	107.893	0.03333	17.8209	0.96667	51.8278	0.70833	61.4406	0.98333	44.4145
4.18	340.5	1.05	50.5	4.88	571.854	0.4	203.6	1.07	141.1			3.48333	109.719	0.05	17.5289	1.03333	54.8713	0.76667	67.6585	1.04167	46.6369
4.25	344.7	1.12	50.5	4.96	575.75	0.47	222.4	1.18	151.4			3.54167	111.008	0.06667	17.519	1.125	57.1074	0.86667	73.8644	1.14167	49.9969
4.36	349.9	1.22	76.1	5.04	580.334	0.54	240.4	1.24	158.3			3.63333	112.58	0.08333	26.3786	1.19167	60.4047	0.93333	79.7978	1.2	52.2502
4.43	354.2	1.3	93.2	5.16	584.918	0.61	258.3	1.35	169.4			3.69167	113.898	0.1	32.2851	1.28333	62.8973	1.03333	85.6913	1.3	55.8643
4.54	360.1	1.41	118.1	5.24	586.905	0.69	276.3	1.43	177.1			3.78333	115.689	0.125	40.8742	1.35	66.2173	1.1	91.6038	1.35833	58.3658
4.62	364.4	1.49	130.9	5.35	592.1	0.77	292.6	1.54	187.3			3.85	116.993	0.15833	45.2749	1.45	68.1448	1.2	96.9454	1.45	61.6724
4.73	368.7	1.61	146.3	5.43	595.385	0.85	308.8	1.62	194.2			3.94167	118.265	0.19167	50.5522	1.50833	71.1599	1.26667	102.247	1.51667	63.9029
4.8	372.1	1.69	155.7	5.54	598.67	0.94	324.2	1.74	203.6			4	119.286	0.225	53.7654	1.60833	73.3374	1.36667	107.268	1.61667	66.9309
4.91	376.4	1.81	166	5.62	600.58	1.03	340.5	1.82	209.6			4.09167	120.554	0.26667	57.2663	1.66667	76.3429	1.43333	112.58	1.675	68.8586
4.97	379	1.89	172.8	5.74	605.164	1.12	355.9	1.93	219.8			4.14167	121.326	0.31667	59.5735	1.76667	78.2516	1.525	117.586	1.76667	72.145
5.08	384.1	2	187.3	5.81	607.151	1.22	370.4	2	226.7			4.23333	122.846	0.36667	64.5147	1.83333	80.9791	1.59167	122.278	1.825	74.3675
5.15	387.5	2.08	196.8	5.93	611.047	1.32	384.1	2.12	236.1			4.29167	123.862	0.41667	67.7429	1.93333	83.4444	1.69167	126.698	1.925	77.3756
5.25	390.1	2.2	209.6	6.01	613.034	1.42	398.6	2.19	242.1			4.375	124.589	0.475	72.0785	2	86.1373	1.75	131.375	1.98333	79.2967
5.32	392.6	2.28	217.3	6.13	616.319	1.52	412.3	2.31	250.6			4.43333	125.314	0.54167	74.6777	2.09167	88.0334	1.85	135.78	2.06667	82.0006
5.42	396.1	2.4	231	6.21	618.916	1.61	424.3	2.39	256.6			4.51667	126.325	0.60833	79.3083	2.16667	90.7504	1.91667	139.63	2.125	83.9091
5.5	398.6	2.47	239.5	6.32	622.202	1.72	436.3	2.51	266			4.58333	127.037	0.675	82.1796	2.25833	92.9009	2.00833	143.451	2.21667	86.8978
5.6	402.9	2.58	252.4	6.4	624.112	1.82	449.1	2.59	272			4.66667	128.3	0.75	86.5282	2.325	95.6005	2.06667	147.54	2.275	88.7999
5.67	405.5	2.66	260.1	6.52	627.397	1.93	461.1	2.72	281.4			4.725	129.053	0.825	89.1097	2.41667	97.4925	2.16667	151.347	2.35833	91.7712
5.78	409.8	2.78	272	6.6	629.383	2.03	473.9	2.8	287.4			4.81667	130.301	0.9	93.0952	2.475	100.151	2.225	155.422	2.41667	93.6666
5.85	411.5	2.86	279.7	6.72	632.668	2.14	486.7	2.92	295.1			4.875	130.765	0.98333	95.6679	2.575	101.736	2.325	159.477	2.5	96.0816
5.96	415.7	2.97	291.7	6.79	634.578	2.25	498.7	3	301.1			4.96667	131.977	1.06667	99.6825	2.63333	104.427	2.38333	163.263	2.55833	97.9709
6.03	417.5	3.04	298.5	6.91	637.864	2.36	508.1	3.12	308.8			5.025	132.471	1.15	101.948	2.725	106.298	2.475	166.191	2.65	100.377
6.13	421.7	3.16	308.8	6.99	639.85	2.47	518.4	3.2	314.8			5.10833	133.691	1.24167	105.362	2.79167	108.397	2.54167	169.408	2.7	102.261
6.2	424.3	3.24	315.7	7.1	642.448	2.59	527.8	3.32	324.2			5.16667	134.436	1.325	107.645	2.88333	110.004	2.625	172.311	2.78333	105.21
6.3	427.7	3.32	322.5	7.18	644.434	2.69	536.4	3.4	328.5			5.25	135.399	1.41667	109.892	2.94167	112.096	2.68333	174.976	2.84167	106.536
6.37	430.3	3.43	332.8	7.29	645.733	2.8	545.8	3.51	336.2			5.30833	136.142	1.50833	113.299	3.03333	113.665	2.775	177.882	2.925	108.934
6.47	433.7	3.5	339.6	7.36	647.643	2.92	553.5	3.59	341.3			5.39167	137.102	1.6	115.547	3.09167	116.041	2.84167	180.214	2.98333	110.514
6.54	435.4	3.62	349.9	7.47	649.629	3.03	561.2	3.7	349			5.45	137.558	1.69167	118.934	3.18333	117.336	2.93333	182.557	3.075	112.905
6.64	439.7	3.69	355	7.55	650.928	3.14	568.9	3.78	353.3			5.53333	138.8	1.78333	120.598	3.24167	119.705	2.99167	184.894	3.13333	114.221
6.71	441.4	3.8	363.6	7.66	652.914	3.25	574.9	3.9	361			5.59167	139.254	1.875	123.408	3.325	121.006	3.08333	185.676	3.21667	116.594
6.81	444	3.87	367.8	7.74	654.213	3.36	581.7	3.97	366.1			5.675	139.956	1.96667	124.761	3.38333	122.809	3.14167	186.213	3.28333	118.173
6.88	446.5	3.98	376.4	7.84	656.811	3.47	588.5	4.09	372.1			5.73333	140.66	2.05833	127.562	3.46667	124.373	3.23333	187.347	3.375	119.991
6.98	450.8	4.05	383.2	7.91	658.11	3.59	594.5	4.17	377.2			5.81667	141.895	2.15	129.792	3.525	126.459	3.30833	188.301	3.43333	121.555
7.06	452.5	4.16	390.1	8.02	660.707	3.7	601.4	4.28	381.5			5.88333	142.333	2.25	132.009	3.60833	127.461	3.4	189.359	3.525	122.829
7.16	455.9	4.23	395.2	8.1	662.082	3.81	606.5	4.35	384.9			5.96667	143.281	2.35	133.657	3.66667	129.262	3.46667	190.331	3.58333	123.852
7.23	458.5	4.34	402.9	8.2	663.992	3.93	611.6	4.46	390.9			6.025	144.013	2.44167	136.137	3.75	130.273	3.55833	191.283	3.675	125.668
7.34	461.1	4.4	407.2	8.27	665.291	4.04	615.9	4.53	394.4			6.11667	144.694	2.53333	137.522	3.80833	132.057	3.625	192.191	3.74167	126.719
7.41	462.8	4.51	414	8.38	665.979	4.15	620.2	4.64	399.5			6.175	145.141	2.625	139.691	3.88333	133.064	3.725	193.096	3.83333	128.241
7.52	465.4	4.58	417.5	8.45	666.59	4.27	623.6	4.7	402.9			6.26667	145.82	2.71667	140.79	3.94167	134.854	3.78333	193.893	3.89167	129.268
7.59	467.9	4.69	423.4	8.56	667.278	4.38	627.9	4.82	408			6.325	146.516	2.80833	142.649	4.03333	135.845	3.88333	194.693	3.98333	130.773
7.7	469.6	4.75	426.9	8.63	667.278	4.49	633.9	4.88	411.5			6.41667	146.91	2.90833	143.756	4.08333	137.342	3.94167	195.437	4.04167	131.829
7.78	471.3	4.86	432.9	8.74	668.576	4.61	640.7	4.99	414			6.48333	147.342	3	145.644	4.175	138.374	4.04167	196.218	4.13333	132.509
7.89	474.8	4.94	436.3	8.81	668.576	4.73	643.3	5.06	417.5			6.575	148.297	3.1	146.69	4.23333	139.566	4.10833	197.047	4.19167	133.551
7.96	475.6	5.05	441.4	8.92	669.875	4.84	645.9	5.15	420			6.63333	148.458	3.19167	148.268	4.31667	140.595	4.19167	197.791	4.28333	134.25
8.07	478.2	5.12	445.7	8.99	671.174	4.96	648.4	5.23	423.4			6.725	149.129	3.28333	149.625	4.375	142.082	4.25833	198.585	4.34167	135.246
8.14	480.8	5.23	450	9.11	671.174	5.07	651.8	5.33	426			6.78333	149.85	3.375	150.93	4.46667	143.076	4.35833	199.382	4.43333	135.963
8.25	483.3	5.3	453.4	9.18	672.473	5.18	654.4	5.4	428.6			6.875	150.487	3.46667	151.982	4.525	144.558	4.41667	200.122	4.5	136.713
8.32	484.2	5.42	458.5	9.3	673.848	5.3	658.7	5.51	432			6.93333	150.677	3.56667	153.537	4.61667	145.294	4.51667	200.785	4.59167	137.671
8.43	486.7	5.5	461.1	9.37	675.147	5.42	660.4	5.57	433.7			7.025	151.312	3.65833	154.305	4.675	146.771	4.58333	201.416	4.65	138.143
8.5	489.3	5.61	466.2	9.49	674.459	5.53	663.8	5.68	438			7.08333	152.029	3.75	155.868	4.76667	147.251	4.68333	202.106	4.74167	139.384
8.62	491.9	5.69	469.6	9.56	675.147	5.64	665.5	5.75	440.6			7.18333	152.68	3.83333	156.899	4.825	148.198	4.75	202.852	4.8	140.129
8.69	494.4	5.8	474.8	9.67	677.057	5.75	669	5.85	444			7.24167	153.364	3.93333	158.49	4.91667	148.645	4.84167	203.47	4.89167	141.092
8.8	496.2	5.88	477.3	9.75	677.057	5.87	672.4	5.92	445.7			7.33333	153.776	4.01667	159.218	4.975	149.874	4.90833	203.937	4.95833	141.549
8.88	497.9	5.99	481.6	9.86	677.744	5.98	674.9	6.02	448.3			7.4	154.197	4.10833	160.504	5.06667	150.856	5	202.433	5.04167	142.256
8.98	499.6	6.07	485	9.93	677.744	6.09	676.7	6.09	450.8			7.48333	154.59	4.2	161.528	5.11667	152.068	5.06667	202.906	5.10833	142.965
9.06	500.4	6.19	489.3	10.04	679.731	6.21	678.4	6.19	455.1			7.55	154.731	4.29167	162.796	5.20833	152.524	5.15833	203.328	5.2	144.207
9.17	503	6.26	492.7	10.12	680.342	6.32	680.1	6.26	456.8			7.64167	155.387	4.38333	163.831	5.275	153.164	5.225	203.767	5.25833	144.66
9.24	504.7	6.38	497	10.23	680.342	6.43	681.8	6.36	460.2			7.7	155.818	4.46667	165.094	5.36667	153.902	5.325	204.105	5.35	145.614
9.35	506.4	6.46	499.6	10.31	681.641	6.54	683.5	6.43	461.9			7.79167	156.195	4.56667	165.845	5.425	154.287	5.38333	204.542	5.40833	146.066
9.42	508.1	6.57	504.7	10.42	682.328	6.65	686.1	6.53	465.4			7.85	156.624	4.65833	167.383	5.51667	155.024	5.48333	204.962	5.5	147.049
9.53	509.8	6.65	507.3	10.49	682.94	6.76	687.8	6.6	467.9			7.94167	156.999	4.75833	168.131	5.575	156.225	5.55	205.397	5.55833	147.751
9.6	510.7	6.76	511.6	10.61	682.328	6.87	688.6	6.71	470.5			8	157.18	4.84167	169.399	5.66667	156.662	5.64167	205.747	5.65	148.434
9.71	511.6	6.84	513.3	10.68	682.328	6.98	689.5	6.78	473.9			8.09167	157.307	4.94167	169.847	5.73333	157.308	5.70833	206.128	5.71667	149.418
9.77	513.3	6.96	517.5	10.8	682.94	7.09	691.2	6.89	476.5			8.14167	157.748	5.03333	171.063	5.825	157.775	5.8	206.461	5.8	150.098
9.89	515	7.04	519.3	10.87	683.627	7.19	692.9	6.96	478.2			8.24167	158.105	5.125	171.541	5.88333	158.405	5.86667	206.71	5.86667	150.545
9.95	515.8	7.15	521.8	10.98	684.238	7.31	692.1	7.07	482.5			8.29167	158.269	5.21667	172.207	5.975	158.588	5.95833	207.038	5.95	151.757
10.05	516.7	7.23	524.4	11.06	685.614	7.42	692.9	7.14	484.2			8.375	158.407	5.31667	172.947	6.03333	159.497	6.01667	207.285	6.00833	152.201
10.12	517.5	7.35	527.8	11.17	685.614	7.53	693.8	7.25	487.6			8.43333	158.556	5.40833	173.891	6.13333	159.916	6.10833	207.464	6.1	153.127
10.22	518.4	7.42	529.5	11.25	686.225	7.64	696.3	7.33	488.5			8.51667	158.693	5.5	174.347	6.19167	160.586	6.175	207.643	6.15833	153.305
10.29	519.3	7.54	532.9	11.36	685.614	7.75	696.3	7.44	491.9			8.575	158.872	5.6	175.288	6.28333	160.735	6.26667	207.839	6.24167	154.228
10.39	521	7.62	534.7	11.44	685.614	7.86	697.2	7.51	494.4			8.65833	159.253	5.69167	175.76	6.35	161.389	6.33333	208.016	6.3	154.919
10.46	521.8	7.73	538.9	11.54	686.225	7.98	697.2	7.62	497			8.71667	159.4	5.79167	176.975	6.44167	161.818	6.425	208.293	6.38333	155.588
10.57	522.7	7.81	541.5	11.62	686.912	8.09	697.2	7.69	499.6			8.80833	159.521	5.88333	177.707	6.5	162.719	6.49167	208.488	6.44167	156.309
10.64	523.5	7.92	544.1	11.73	686.912	8.2	698	7.81	502.1			8.86667	159.668	5.98333	178.393	6.59167	163.427	6.58333	208.633	6.525	156.931
10.74	526.1	8	545.8	11.8	687.524	8.31	698.9	7.88	504.7			8.95	160.321	6.075	178.828	6.65833	164.324	6.64167	208.808	6.58333	157.649
10.81	527	8.12	549.2	11.91	688.211	8.43	699.7	7.99	508.1			9.00833	160.496	6.175	179.757	6.75	165.015	6.725	209.033	6.66667	158.562
10.91	527	8.19	550.9	11.98	688.822	8.54	698.9	8.07	509.8			9.09167	160.356	6.26667	180.206	6.80833	165.644	6.79167	209.179	6.725	158.984
10.98	528.7	8.31	554.3	12.09	690.121	8.65	698	8.18	513.3			9.15	160.774	6.36667	181.132	6.9	166.099	6.875	209.295	6.80833	159.925
11.08	530.4	8.38	556	12.17	690.809	8.77	698.9	8.26	515.8			9.23333	161.15	6.46667	181.578	6.95833	166.696	6.93333	209.351	6.85833	160.593
11.15	531.2	8.5	558.6	12.28	690.121	8.88	699.7	8.37	519.3			9.29167	161.294	6.55833	182.24	7.05	166.87	7.025	209.493	6.94167	161.531
11.25	532.9	8.57	561.2	12.35	690.809	8.99	699.7	8.45	521			9.375	161.668	6.65	182.978	7.10833	167.758	7.08333	209.588	6.99167	161.948
11.32	534.7	8.68	564.6	12.46	691.496	9.11	698.9	8.56	524.4			9.43333	162.114	6.75	183.912	7.2	167.931	7.16667	209.617	7.075	162.851
11.42	536.4	8.76	566.3	12.53	691.496	9.22	699.7	8.63	526.1			9.51667	162.487	6.84167	184.339	7.25833	168.538	7.225	209.759	7.13333	163.281
11.49	537.2	8.86	569.7	12.64	692.795	9.33	698.9	8.75	529.5			9.575	162.629	6.94167	185.287	7.34167	168.694	7.30833	209.807	7.21667	164.167
11.59	538.1	8.94	572.3	12.71	692.795	9.44	698.9	8.83	531.2			9.65833	162.757	7.03333	186.004	7.39167	169.577	7.36667	209.902	7.275	164.581
11.66	538.1	9.04	574	12.82	692.108	9.56	698.9	8.93	534.7			9.71667	162.657	7.125	186.396	7.48333	170.272	7.45833	210.078	7.35833	165.522
11.75	539.8	9.12	575.7	12.88	692.795	9.67	699.7	9.01	535.5			9.79167	163.041	7.225	186.819	7.54167	170.627	7.51667	210.119	7.41667	165.656
11.82	541.5	9.22	578.3	12.99	692.795	9.79	700.6	9.11	538.1			9.85	163.454	7.325	187.501	7.61667	171.028	7.6	210.272	7.5	166.317
11.92	542.3	9.29	578.3	13.05	694.094	9.9	700.6	9.19	539.8			9.93333	163.551	7.41667	187.387	7.675	171.658	7.66667	210.366	7.55833	166.727
11.99	542.3	9.4	580.8	13.16	693.406	10.02	701.5	9.29	543.2			9.99167	163.449	7.50833	188.018	7.76667	172.072	7.75	210.418	7.65	167.632
12.1	544.9	9.47	581.7	13.22	693.406	10.13	702.3	9.37	544.9			10.0833	164.073	7.60833	188.196	7.81667	172.423	7.80833	210.557	7.70833	168.041
12.16	546.6	9.57	586	13.33	692.108	10.24	701.5	9.47	547.5			10.1333	164.498	7.69167	189.423	7.9	172.836	7.9	210.706	7.8	168.696
12.26	548.3	9.64	586.8	13.39	692.795	10.35	700.6	9.54	547.5			10.2167	164.863	7.78333	189.566	7.95	173.983	7.96667	210.825	7.85833	168.594
12.33	550.9	9.74	588.5	13.49	694.094	10.46	701.5	9.65	550			10.275	165.542	7.88333	189.951	8.025	174.102	8.05	210.995	7.95	169.203
12.44	552.6	9.81	589.4	13.56	693.406	10.57	701.5	9.72	550.9			10.3667	165.891	7.96667	190.126	8.08333	174.725	8.10833	211.089	8.00833	169.377
12.51	553.5	9.91	588.5	13.66	693.406	10.68	701.5	9.82	553.5			10.425	166.057	8.05833	189.671	8.15833	174.858	8.2	211.188	8.1	170.028
12.62	554.3	9.97	590.3	13.73	691.496	10.8	702.3	9.89	554.3			10.5167	166.135	8.15	190.152	8.21667	175.479	8.25833	211.202	8.15833	170.171
12.7	555.2	10.08	592	13.83	691.496	10.91	702.3	9.99	556			10.5833	166.286	8.24167	190.517	8.3	175.887	8.35	211.396	8.24167	170.544
12.81	556	10.14	592.8	13.9	690.809	11.02	702.3	10.06	556.9			10.675	166.363	8.33333	190.675	8.35833	176.246	8.40833	211.49	8.3	170.716
12.87	555.2	10.24	595.4	14	690.121	11.13	700.6	10.16	557.7			10.725	166.034	8.425	191.344	8.44167	176.927	8.5	211.568	8.39167	170.813
12.98	557.7	10.32	595.4	14.08	690.121	11.24	700.6	10.22	559.5			10.8167	166.618	8.50833	191.211	8.5	177.024	8.55833	211.662	8.45	171.275
13.06	558.6	10.42	598	14.19	688.211	11.35	700.6	10.32	561.2			10.8833	166.768	8.6	191.878	8.58333	177.429	8.65	211.757	8.54167	171.645
13.16	559.5	10.49	598.8	14.26	688.822	11.46	699.7	10.39	562.9			10.9667	166.888	8.68333	192.018	8.64167	177.785	8.70833	211.879	8.6	172.06
13.23	559.5	10.6	599.7	14.37	686.912	11.56	698	10.49	563.7			11.025	166.783	8.775	192.122	8.73333	177.914	8.8	211.178	8.69167	172.154
13.34	561.2	10.67	600.5	14.44	686.225	11.67	698.9	10.55	565.4			11.1167	167.125	8.86667	192.26	8.79167	178.816	8.86667	211.245	8.75	172.583
13.41	561.2	10.78	602.2	14.54	686.225	11.78	698	10.65	566.3			11.175	167.02	8.95	192.619	8.875	179.218	8.95	211.768	8.84167	172.707
13.52	562.9	10.85	603.1	14.62	686.225	11.88	696.3	10.72	568			11.2667	167.361	9.05	192.789	8.93333	179.813	9.00833	211.069	8.9	173.119
13.59	564.6	10.97	603.9	14.72	685.614	11.98	696.3	10.82	568.9			11.325	167.761	9.13333	192.841	9.01667	180.213	9.10833	211.884	8.99167	173.242
13.7	566.3	11.04	605.7	14.8	684.926	12.09	696.3	10.89	568.9			11.4167	168.1	9.225	193.297	9.075	180.564	9.16667	211.679	9.05	173.136
13.78	567.2	11.15	607.4	14.9	682.94	12.19	694.6	10.99	571.4			11.4833	168.246	9.31667	193.653	9.15833	180.72	9.25833	211.982	9.14167	173.744
13.88	568	11.22	609.1	14.97	682.94	12.29	694.6	11.06	572.3			11.5667	168.332	9.40833	194.075	9.21667	181.069	9.31667	211.797	9.2	173.911
13.96	568.9	11.33	611.6	15.08	681.641	12.4	694.6	11.16	573.1			11.6333	168.478	9.5	194.684	9.30833	180.969	9.40833	211.593	9.29167	174.001
14.07	570.6	11.4	611.6	15.15	681.641	12.5	694.6	11.23	574			11.725	168.814	9.59167	194.564	9.36667	181.075	9.475	211.408	9.35	174.167
14.14	570.6	11.51	613.4	15.25	681.03	12.6	694.6	11.33	575.7			11.7833	168.707	9.68333	194.947	9.45	181.472	9.55833	211.223	9.44167	174.529
14.25	572.3	11.58	614.2	15.33	680.342	12.71	693.8	11.4	575.7			11.875	169.042	9.76667	195.081	9.51667	181.818	9.625	211.779	9.5	174.422
14.32	573.1	11.69	615.9	15.43	681.03	12.82	693.8	11.5	578.3			11.9333	169.171	9.85833	195.431	9.60833	181.717	9.71667	211.576	9.59167	175.055
14.43	574.9	11.76	616.8	15.51	681.03	12.92	693.8	11.57	580			12.025	169.534	9.95	195.596	9.66667	182.333	9.775	211.391	9.65	175.462
14.49	574.9	11.87	618.5	15.61	681.03	13.03	692.9	11.67	581.7			12.075	169.442	10.0417	195.945	9.75833	182.745	9.85833	211.918	9.74167	175.821
14.6	575.7	11.95	619.3	15.68	680.342	13.13	692.1	11.73	582.6			12.1667	169.509	10.125	196.059	9.81667	182.817	9.925	211.495	9.8	176
14.67	576.6	12.06	621.9	15.8	679.731	13.24	691.2	11.84	585.1			12.225	169.666	10.2167	196.691	9.90833	182.699	10.0167	211.024	9.88333	176.583
14.78	577.4	12.13	622.8	15.87	677.744	13.35	691.2	11.91	586			12.3167	169.732	10.3083	196.853	9.96667	182.53	10.075	211.821	9.94167	176.746
14.85	578.3	12.24	624.5	15.98	677.744	13.45	690.3	12.02	588.5			12.375	169.889	10.4	197.198	10.0583	182.682	10.1667	211.369	10.0333	177.327
14.95	580	12.32	625.3	16.06	677.744	13.56	687.8	12.09	589.4			12.4583	170.233	10.4917	197.311	10.1167	183.263	10.225	211.423	10.0917	177.488
15.02	580.8	12.42	627.9	16.16	677.744	13.66	685.2	12.2	591.1			12.5167	170.36	10.5833	197.956	10.2167	183.144	10.3083	211.468	10.175	177.827
15.12	582.6	12.49	629.6	16.23	677.057	13.77	683.5	12.27	592			12.6	170.732	10.675	198.368	10.275	183.736	10.375	211.762	10.2333	177.987
15.19	583.4	12.6	629.6	16.34	677.057	13.87	683.5	12.38	592.8			12.6583	170.858	10.7667	198.174	10.3667	183.617	10.4667	211.58	10.3167	178.053
15.29	583.4	12.68	629.6	16.42	676.446	13.98	682.6	12.45	594.5			12.7417	170.702	10.8583	198.033	10.4333	184.207	10.525	211.113	10.375	178.453
15.36	581.7	12.79	632.2	16.52	675.758	14.09	680.9	12.56	596.2			12.8	170.096	10.95	198.656	10.5167	184.613	10.6167	211.41	10.4667	178.788
15.46	583.4	12.86	633	16.6	673.848	14.19	679.2	12.63	597.1			12.8833	170.438	11.0417	198.783	10.5833	184.932	10.675	211.726	10.525	178.947
15.53	585.1	12.97	634.7	16.7	673.16	14.3	677.5	12.73	598.8			12.9417	170.825	11.125	199.122	10.675	184.811	10.7583	211.025	10.6	179.297
15.63	586	13.05	635.6	16.77	672.473	14.41	676.7	12.8	599.7			13.025	170.932	11.2167	199.262	10.7417	185.129	10.8167	211.59	10.6583	179.454
15.7	586.8	13.16	636.4	16.88	672.473	14.52	674.9	12.92	601.4			13.0833	171.055	11.3083	199.317	10.825	185.515	10.9	211.861	10.75	179.77
15.8	587.7	13.23	637.3	16.95	673.16	14.63	673.2	12.99	603.1			13.1667	171.161	11.4	199.473	10.8833	186.098	10.9583	211.163	10.8	180.166
15.87	587.7	13.34	639.9	17.06	673.16	14.73	674.1	13.1	605.7			13.225	171.051	11.4917	200.09	10.975	186.215	11.0417	211.248	10.8833	180.765
15.98	588.5	13.41	641.6	17.13	673.848	14.84	675.8	13.17	606.5			13.3167	171.112	11.5833	200.496	11.0333	186.558	11.1	211.549	10.9333	180.891
16.04	589.4	13.52	643.3	17.24	673.16	14.95	676.7	13.28	609.1			13.3667	171.279	11.6667	200.829	11.125	186.674	11.1833	211.615	11.0167	181.487
16.15	591.1	13.59	644.1	17.31	672.473	15.06	674.9	13.36	609.9			13.4583	171.6	11.7583	200.952	11.1833	186.986	11.2417	211.889	11.075	181.596
16.21	592	13.69	645	17.41	673.16	15.17	673.2	13.47	612.5			13.5083	171.766	11.8417	201.053	11.2667	187.131	11.325	211.193	11.15	182.19
16.32	591.1	13.77	646.7	17.48	673.848	15.27	672.4	13.54	612.5			13.6	171.332	11.9333	201.438	11.325	187.175	11.3833	211.779	11.2083	182.076
16.38	592.8	13.87	648.4	17.59	672.473	15.38	669.8	13.65	614.2			13.65	171.729	12.0167	201.786	11.4167	187.555	11.475	211.822	11.2917	182.401
16.49	592.8	13.94	649.3	17.66	671.862	15.49	669.8	13.73	616.8			13.7417	171.555	12.1083	201.938	11.4667	187.894	11.525	211.626	11.35	183.041
16.55	593.7	14.04	650.1	17.76	672.473	15.6	669	13.83	619.3			13.7917	171.721	12.2	202.005	11.5583	188.007	11.6083	211.196	11.4333	183.618
16.65	594.5	14.11	651.8	17.83	673.16	15.7	669.8	13.91	620.2			13.875	171.794	12.2833	202.406	11.6083	188.079	11.675	211.25	11.4917	183.753
16.72	593.7	14.22	653.6	17.93	672.473	15.81	669.8	14.01	622.8			13.9333	171.452	12.375	202.763	11.7	188.457	11.7583	211.054	11.575	184.357
16.82	592.8	14.29	654.4	17.99	673.16	15.92	669.8	14.08	623.6			14.0167	171.034	12.4583	202.883	11.75	188.999	11.8167	211.857	11.6333	184.477
16.89	594.5	14.39	655.3	18.1	672.473	16.02	667.2	14.19	626.2			14.075	171.413	12.55	202.979	11.8333	189.121	11.9	211.923	11.7167	185.063
16.99	595.4	14.46	655.3	18.16	672.473	16.13	667.2	14.26	627			14.1583	171.514	12.625	202.85	11.8917	189.19	11.9583	211.727	11.7833	185.182
17.05	595.4	14.56	657	18.27	672.473	16.24	666.4	14.37	630.5			14.2083	171.419	12.7167	203.193	11.9667	189.283	12.0417	211.3	11.8667	186.031
17.16	597.1	14.62	657	18.33	672.473	16.34	665.5	14.44	630.5			14.3	171.733	12.8	203.082	12.025	189.868	12.1083	211.861	11.925	185.913
17.23	597.1	14.72	657.8	18.43	671.174	16.45	664.7	14.54	631.3			14.3583	171.621	12.8833	203.145	12.1	189.959	12.1917	211.434	12.0167	185.981
17.33	598.8	14.79	657.8	18.5	671.174	16.55	664.7	14.61	633			14.4417	171.95	12.9667	203.016	12.1583	190.261	12.25	211.257	12.075	186.363
17.41	599.7	14.88	658.7	18.6	672.473	16.65	665.5	14.72	634.7			14.5083	172.081	13.05	203.128	12.2333	190.398	12.3417	211.311	12.1667	186.677
17.51	601.4	14.95	658.7	18.66	673.16	16.75	666.4	14.79	633.9			14.5917	172.408	13.1417	202.999	12.2917	190.716	12.4	211.393	12.225	186.324
17.58	600.5	15.05	658.7	18.76	672.473	16.85	665.5	14.89	633.9			14.65	172.038	13.225	202.814	12.375	190.853	12.4833	211.956	12.3083	186.155
17.69	601.4	15.11	659.5	18.83	672.473	16.95	664.7	14.96	634.7			14.7417	172.12	13.3167	202.95	12.425	191.385	12.55	211.548	12.375	186.271
17.77	601.4	15.21	659.5	18.93	673.16	17.05	663.8	15.06	636.4			14.8083	171.991	13.4	202.765	12.5083	191.276	12.6333	211.111	12.4583	186.6
17.87	601.4	15.28	661.3	19	672.473	17.15	662.1	15.12	635.6			14.8917	171.831	13.4917	203.189	12.5583	191.076	12.6917	211.445	12.5167	186.264
17.94	600.5	15.38	661.3	19.1	671.174	17.25	661.3	15.22	635.6			14.95	171.462	13.5833	203.004	12.65	191.211	12.775	211.039	12.6083	186.095
18.05	600.5	15.45	661.3	19.18	670.563	17.35	660.4	15.29	636.4			15.0417	171.285	13.6667	202.874	12.7083	191.507	12.8333	211.604	12.6667	186.21
18.12	601.4	15.55	661.3	19.28	671.862	17.45	660.4	15.39	637.3					13.75	202.689	12.7917	191.874	12.925	211.428	12.7583	186.303
18.23	602.2	15.62	662.1	19.35	671.174	17.56	660.4	15.46	638.2					13.8417	202.804	12.85	192.186	12.9833	211.234	12.8167	186.447
18.3	602.2	15.73	662.1	19.46	670.563	17.66	660.4	15.56	639					13.925	202.6	12.9333	192.552	13.0667	211.058	12.9083	186.511
18.41	602.2	15.8	662.1	19.53	670.563	17.76	661.3	15.63	638.2					14.0167	202.471	12.9917	193.124	13.125	211.139	12.9667	186.158
18.48	603.1	15.91	663	19.64	668.576	17.87	659.5	15.73	639.9					14.1	202.542	13.0833	193.013	13.2167	211.431	13.0583	186.483
18.6	604.8	15.99	663	19.71	668.576	17.97	658.7	15.8	639					14.1833	202.393	13.1417	193.09	13.275	211.027	13.1167	186.102
18.67	604.8	16.09	663.8	19.81	668.576	18.07	657	15.9	639.9					14.275	202.451	13.225	193.193	13.3667	211.366	13.2	186.193
18.78	606.5	16.16	664.7	19.88	668.576	18.18	655.3	15.97	640.7					14.3667	202.596	13.2833	193.5	13.425	211.689	13.2667	186.306
18.85	607.4	16.27	665.5	19.99	667.278	18.28	655.3	16.06	641.6					14.45	202.635	13.375	193.158	13.5167	211.515	13.3583	186.414
18.96	608.2	16.34	665.5	20.06	665.291	18.39	655.3	16.13	642.4					14.5417	202.504	13.4333	193.204	13.575	211.322	13.4167	186.526
19.03	608.2	16.44	664.7	20.16	664.68	18.49	655.3	16.2	642.4					14.625	202.074	13.5167	193.353	13.6667	211.147	13.5083	186.407
19.14	608.2	16.52	665.5	20.23	663.381	18.6	652.7	16.3	644.1					14.7167	202.169	13.575	194.3	13.7333	211.217	13.5667	186.728
19.21	609.1	16.62	665.5	20.34	662.082	18.7	653.6	16.37	645.9					14.8083	201.982	13.6667	194.178	13.8167	211.299	13.6583	187.129
19.32	609.1	16.69	666.4	20.41	661.395	18.81	652.7	16.47	646.7					14.9	202.125	13.7167	193.813	13.875	211.852	13.7167	187.189
19.4	609.1	16.8	666.4	20.52	659.408	18.91	653.6	16.53	647.6					14.9833	201.919	13.8167	193.673	13.9667	211.932	13.8083	187.345
19.5	609.9	16.87	667.2	20.59	658.11	19.01	652.7	16.63	648.4					15.075	202.031	13.875	193.952	14.025	211.504	13.8667	187.404
19.57	610.8	16.98	668.1	20.7	654.213	19.12	652.7	16.7	648.4							13.9667	194.28	14.1167	211.312	13.95	187.283
19.68	610.8	17.05	668.1	20.77	654.213	19.23	649.3	16.8	649.3							14.025	193.371	14.175	211.162	14.0083	187.37
19.75	611.6	17.16	666.4	20.87	653.526	19.33	649.3	16.87	650.1							14.1167	194.06	14.2667	211.988	14.1	187.479
19.86	610.8	17.24	667.2	20.95	653.526	19.44	649.3	16.98	651.8							14.175	194.077	14.3167	211.798	14.1583	187.778
19.93	610.8	17.34	667.2	21.06	651.616	19.54	650.1	17.05	651.8							14.275	193.749	14.4083	211.85	14.2417	187.657
20.04	610.8	17.41	667.2	21.13	649.629	19.65	651	17.16	652.7							14.3333	193.408	14.4667	211.912	14.3083	187.724
20.1	610.8	17.52	667.2	21.24	647.032	19.76	651	17.23	653.6							14.4333	194.098	14.5583	211.721	14.3917	187.861
20.2	610.8	17.6	668.1	21.31	646.344	19.86	650.1	17.33	654.4							14.4917	193.741	14.6167	211.295	14.45	187.916
20.27	610.8	17.71	668.1	21.41	647.032	19.97	650.1	17.4	656.1							14.5833	193.414	14.7083	211.104	14.5333	188.282
20.37	610.8	17.78	666.4	21.49	646.344	20.07	649.3	17.51	657.8							14.6417	194.075	14.7583	211.707	14.5917	188.577
20.44	610.8	17.89	665.5	21.59	645.733	20.18	650.1	17.58	658.7							14.7333	194.104	14.85	211.74	14.6833	188.712
20.54	610.8	17.96	665.5	21.66	645.045	20.29	650.1	17.69	659.5							14.7917	194.094	14.9083	211.549	14.7333	188.748
20.61	610.8	18.07	666.4	21.77	644.434	20.4	649.3	17.77	660.4							14.8833	194.114	15	211.136	14.825	188.864
20.71	611.6	18.14	666.4	21.85	643.746	20.51	645.9	17.87	662.1							14.95	194.134			14.8833	189.174
20.79	610.8	18.24	667.2	21.95	643.135	20.61	645.9	17.95	662.1							15.0333	194.205			14.9667	189.033
20.9	612.5	18.32	667.2	22.02	642.448	20.72	646.7	18.06	663.8											15.0167	189.323
20.96	611.6	18.42	668.1	22.13	642.448	20.82	646.7	18.13	665.5
21.06	612.5	18.49	667.2	22.2	640.461	20.93	648.4	18.25	666.4
21.14	614.2	18.6	666.4	22.3	639.85	21.03	649.3	18.32	668.1
21.24	614.2	18.67	668.1	22.37	640.461	21.14	650.1	18.43	669.8
21.3	613.4	18.77	669	22.47	640.461	21.24	650.1	18.5	672.4
21.41	614.2	18.85	668.1	22.54	640.461	21.35	650.1	18.61	673.2
21.47	614.2	18.95	667.2	22.65	639.85	21.45	650.1	18.69	673.2
21.57	615.1	19.02	667.2	22.72	639.162	21.55	650.1	18.8	675.8
21.64	614.2	19.12	665.5	22.82	639.162	21.66	651	18.87	677.5
21.74	615.1	19.19	665.5	22.89	638.551	21.76	651.8	18.98	679.2
21.81	615.1	19.29	665.5	22.99	637.864	21.86	652.7	19.05	680.9
21.91	616.8	19.36	665.5	23.06	635.266	21.96	653.6	19.16	680.9
21.98	616.8	19.46	666.4	23.16	633.967	22.06	654.4	19.23	682.6
22.08	616.8	19.53	666.4	23.23	633.28	22.16	651.8	19.34	682.6
22.15	617.6	19.62	667.2	23.33	633.28	22.26	652.7	19.41	683.5
22.25	617.6	19.69	667.2	23.39	633.28	22.36	654.4	19.51	683.5
22.32	618.5	19.79	667.2	23.49	632.668	22.46	654.4	19.58	685.2
22.43	619.3	19.85	666.4	23.56	632.668	22.56	654.4	19.69	686.1
22.5	621.9	19.95	663	23.66	631.37	22.66	655.3	19.76	685.2
22.61	622.8	20.02	662.1	23.72	631.981	22.77	657.8	19.86	686.1
22.68	622.8	20.12	662.1	23.82	631.37	22.87	659.5	19.92	686.9
22.79	621.9	20.18	662.1	23.89	630.682	22.97	658.7	20.02	686.9
22.86	622.8	20.28	660.4	23.99	628.084	23.07	658.7	20.09	686.9
22.97	624.5	20.35	662.1	24.06	627.397	23.18	658.7	20.19	685.2
23.04	624.5	20.45	661.3	24.17	626.786	23.28	657.8	20.26	686.1
23.15	625.3	20.52	661.3	24.25	627.397	23.39	657.8	20.36	686.1
23.22	626.2	20.62	661.3	24.35	626.786	23.49	658.7	20.43	686.1
23.33	626.2	20.69	660.4	24.42	627.397	23.6	658.7	20.53	686.9
23.4	627	20.8	660.4	24.53	626.786	23.7	659.5	20.6	686.9
23.5	627.9	20.87	659.5	24.6	626.786	23.81	660.4	20.7	687.8
23.58	627.9	20.97	659.5	24.7	626.098	23.91	660.4	20.76	687.8
23.69	628.7	21.05	659.5	24.78	625.487	24.02	659.5	20.86	687.8
23.76	629.6	21.15	659.5	24.88	625.487	24.12	660.4	20.94	686.9
23.87	631.3	21.23	659.5	24.95	624.799	24.23	661.3	21.03	687.8
23.94	632.2	21.33	659.5	25.06	621.514	24.34	659.5	21.11	688.6
24.05	633	21.4	657.8			24.44	659.5	21.2	688.6
24.12	634.7	21.51	658.7			24.55	658.7	21.27	689.5
24.23	635.6	21.58	657.8			24.65	661.3	21.37	690.3
24.3	634.7	21.69	659.5			24.76	661.3	21.44	690.3
24.41	633.9	21.75	659.5			24.87	661.3	21.54	691.2
24.48	634.7	21.87	658.7			24.99	661.3	21.61	692.1
24.59	636.4	21.93	658.7			25.09	662.1	21.7	692.1
24.66	636.4	22.04	658.7			25.2	663.8	21.77	692.1
24.76	637.3	22.12	656.1			25.3	664.7	21.88	692.9
24.83	638.2	22.23	656.1					21.95	692.9
24.94	638.2	22.3	655.3					22.06	693.8
25	638.2	22.41	654.4					22.13	695.5
		22.48	654.4					22.24	695.5
		22.59	652.7					22.31	696.3
		22.66	652.7					22.42	698
		22.77	649.3					22.49	698
		22.84	650.1					22.6	698
		22.95	648.4					22.67	698
		23.02	648.4					22.79	699.7
		23.13	647.6					22.86	701.5
		23.2	647.6					22.97	702.3
		23.31	646.7					23.04	703.2
		23.38	645.9					23.15	705.7
		23.49	645.9					23.22	705.7
		23.57	645.9					23.33	707.4
		23.67	645.9					23.41	709.2
		23.74	645					23.52	710
		23.84	645.9					23.59	710.9
		23.92	646.7					23.7	712.6
		24.02	647.6					23.78	714.3
		24.08	645.9					23.88	714.3
		24.19	645.9					23.96	715.1
		24.26	645					24.07	716
		24.36	645.9					24.14	716.9
		24.43	645.9					24.25	717.7
		24.53	646.7					24.31	718.6
		24.6	647.6					24.42	720.3
		24.7	648.4					24.49	721.1
		24.77	646.7					24.59	721.1
		24.86	646.7					24.66	722
		24.93	645.9					24.77	722.8
		25.02	646.7					24.84	723.7
								24.94	722.8
								25	722.8
