# Supplementary material for: Effect of freeze‒thaw cycles on root–Soil composite mechanical properties and slope stability
Source: PLoS One. 2024 Apr 25;19(4):e0302409. doi: 10.1371/journal.pone.0302409 (PMC11045164; doi:10.1371/journal.pone.0302409)
Supplement: S1 File — (ZIP) [file pone.0302409.s001.zip › Original data/original data/三轴/50kpa/D6数据处理结果50.xlsx]

## Sheet: Sheet1
D6G0		D6G3		D6G5		D6G7		D6G9				D6G5		D6G3		D6G7		D6G0		D6G9
0	0	0	0	0	0	0	0	0	0			0.00833	0	0.1	1.38965	0.01667	0.88631	0.05833	2.81638	0.06667	0
0.01	4.3	0	4.1684	0.01	2.6588	-0.01	3.4	0	4.3			0.00833	11.885	0.2	2.79907	0.04167	1.12057	0.09167	3.7613	0.15833	0.679579
0.01	4.3	0.03	8.3981	0.05	3.3626	0.03	7.7	0	4.3			0.05833	18.6385	0.25	4.89877	0.14167	1.77164	0.19167	5.64797	0.225	7.6698
0.07	12	0.15	14.712	0.08	5.3176	0.14	13.7	0.1	14.5			0.11667	25.6739	0.3	9.57037	0.375	3.33191	0.19167	6.76443	0.325	17.0978
0.14	16.3	0.45	28.811	0.19	10.0096	0.22	16.3	0.21	21.4			0.18333	32.9596	0.35	27.281	0.44167	4.00741	0.21667	8.64558	0.39167	22.6797
0.22	20.5	0.75	82.3259	0.23	12.0428	0.29	19.7	0.29	25.7			0.18333	37.428	0.4	31.9528	0.50833	5.56384	0.25	13.6551	0.49167	27.8674
0.22	20.5	0.83	96.4862	0.34	16.7348	0.37	22.2	0.39	41.1			0.275	41.8876	0.45	36.0911	0.56667	6.44419	0.31667	18.5232	0.55833	30.98
0.33	35.9	0.91	109.053	0.41	19.3936	0.45	24.8	0.46	48.8			0.36667	46.0475	0.47	41.7953	0.65833	7.76192	0.425	25.6038	0.65	35.4576
0.44	51.3	1.02	126.401	0.53	23.3818	0.59	32.5	0.53	52.2			0.46667	50.4847	0.49	45.2358	0.725	8.66563	0.48333	29.3206	0.71667	38.234
0.56	57.3	1.09	136.883	0.6	26.1188	0.67	47.9	0.63	54.7			0.55	54.9242	0.5	50.373	0.81667	12.4167	0.55833	34.5269	0.81667	42.0098
0.66	54.7	1.21	152.576	0.71	37.4578	0.8	67.6	0.71	52.2			0.63333	58.7915	0.55	53.2976	0.875	17.2789	0.61667	37.469	0.88333	44.0448
0.76	65	1.28	161.525	0.79	52.1594	0.88	79.6	0.81	53.9			0.73333	62.9134	0.59	57.9138	0.96667	25.6754	0.70833	41.9151	0.98333	47.4786
0.88	90.7	1.4	175.686	0.9	77.5744	0.99	91.5	0.89	71			0.825	66.765	0.65	60.9862	1.03333	31.6364	0.76667	44.8692	1.04167	49.5066
0.99	111.2	1.48	185.126	0.97	95.6386	1.06	98.4	1	94.1			0.925	70.3217	0.72	65.4056	1.125	37.808	0.86667	48.9125	1.14167	53.2601
1.11	132.6	1.6	198.735	1.09	114.407	1.17	106.1	1.07	107.8			1.025	73.8643	0.79	68.1309	1.19167	41.5318	0.93333	51.6616	1.2	55.6463
1.23	154.8	1.67	207.133	1.16	125.746	1.24	112.1	1.19	120.6			1.125	77.4403	0.85	71.8516	1.28333	46.807	1.03333	55.5181	1.3	59.0575
1.35	168.5	1.79	218.657	1.28	141.855	1.34	119.8	1.27	128.3			1.225	80.969	0.92	74.4017	1.35	50.0814	1.1	58.0895	1.35833	61.4358
1.47	182.2	1.87	226.565	1.35	151.864	1.41	124	1.39	139.4			1.31667	84.499	0.98	77.7745	1.45	54.8808	1.2	61.7385	1.45	64.4308
1.58	195	1.98	237.047	1.46	166.566	1.49	128.3	1.47	146.3			1.425	87.7532	1.07	79.9549	1.50833	57.9352	1.26667	64.1023	1.51667	66.8016
1.71	208.7	2.06	243.851	1.54	175.95	1.54	130	1.58	155.7			1.51667	90.9683	1.15	83.3105	1.60833	62.4834	1.36667	67.5501	1.61667	70.1903
1.82	222.4	2.18	254.334	1.66	189.948	1.6	132.6	1.66	160.8			1.61667	93.9259	1.23	85.33	1.66667	65.5331	1.43333	69.5387	1.675	72.5533
1.94	234.4	2.25	260.648	1.73	199.332	1.63	134.3	1.78	169.4			1.71667	96.9106	1.32	88.1536	1.76667	69.8613	1.525	72.6246	1.76667	75.8901
2.06	247.2	2.37	269.536	1.85	212.704	1.68	136	1.86	174.5			1.81667	99.5554	1.41	89.6462	1.83333	72.896	1.59167	74.6065	1.825	77.9228
2.18	259.2	2.44	274.256	1.93	222.088	1.71	136.9	1.97	183.9			1.90833	101.945	1.51	92.1282	1.93333	77.0047	1.69167	77.3003	1.925	81.2486
2.29	270.3	2.55	282.103	2.05	234.835	1.77	138.6	2.05	189.9			2.00833	104.622	1.6	93.7885	2	79.8056	1.75	79.1034	1.98333	83.2743
2.41	281.4	2.63	287.374	2.12	243.515	1.8	139.4	2.17	198.5			2.1	106.993	1.69	95.9229	2.09167	83.6705	1.85	81.6099	2.06667	86.589
2.52	292.6	2.74	294.179	2.24	255.558	1.84	139.4	2.25	204.5			2.2	109.078	1.79	97.2184	2.16667	86.456	1.91667	83.0266	2.125	88.5674
2.64	303.7	2.82	298.347	2.32	264.238	1.86	139.4	2.37	212.1			2.29167	110.9	1.88	99.0268	2.25833	90.3153	2.00833	85.3315	2.21667	91.5501
2.75	314.8	2.93	304.171	2.43	276.281	1.87	138.6	2.45	218.1			2.39167	112.429	1.98	100.147	2.325	92.8876	2.06667	86.93	2.275	93.2102
2.87	325.1	3	307.787	2.51	284.335	1.88	138.6	2.57	226.7			2.49167	114.245	2.1	102.109	2.41667	96.2676	2.16667	88.8695	2.35833	95.8626
2.99	335.3	3.11	314.101	2.63	294.97	1.89	138.6	2.65	232.7			2.58333	116.347	2.19	103.066	2.475	98.8397	2.225	90.0983	2.41667	97.4676
3.1	344.7	3.18	317.228	2.7	303.025	1.9	138.6	2.77	241.2			2.675	117.576	2.31	104.514	2.575	102.004	2.325	91.6598	2.5	100.431
3.21	354.2	3.28	321.948	2.82	313.035	1.91	139.4	2.85	246.4			2.775	119.393	2.42	105.488	2.63333	104.365	2.38333	92.7208	2.55833	102.07
3.33	362.7	3.35	325.135	2.89	320.464	1.92	139.4	2.97	254.9			2.86667	120.637	2.53	107.082	2.725	107.29	2.475	94.2848	2.65	104.355
3.44	370.4	3.46	330.346	3.01	329.769	1.93	142	3.05	260.1			2.95833	121.902	2.65	108.053	2.79167	109.178	2.54167	95.3133	2.7	106
3.55	379	3.53	333.533	3.09	335.791	1.95	143.7	3.17	268.6			3.05833	123.153	2.77	109.313	2.88333	111.924	2.625	96.6799	2.78333	108.266
3.67	386.7	3.63	337.702	3.2	344.549	1.98	146.3	3.25	273.7			3.15	123.813	2.89	110.261	2.94167	113.806	2.68333	97.5424	2.84167	109.866
3.78	393.5	3.7	340.828	3.28	350.571	1.99	146.3	3.37	281.4			3.24167	124.771	3.01	111.359	3.03333	116.29	2.775	98.9046	2.925	112.136
3.89	399.5	3.8	344.506	3.39	358.547	2.01	146.3	3.44	285.7			3.33333	125.76	3.13	111.968	3.09167	117.744	2.84167	99.5938	2.98333	113.452
4	404.6	3.87	346.59	3.46	363.239	2.02	146.3	3.56	292.6			3.425	126.97	3.25	112.905	3.18333	119.815	2.93333	100.59	3.075	115.357
4.11	410.6	3.97	349.778	3.57	369.964	2.03	146.3	3.64	296.8			3.51667	127.941	3.36	113.521	3.24167	121.467	2.99167	101.447	3.13333	116.629
4.22	417.5	4.03	351.862	3.64	375.282	2.03	148	3.76	304.5			3.60833	129.146	3.48	114.435	3.325	123.532	3.08333	102.448	3.21667	117.853
4.33	421.7	4.13	354.988	3.75	382.007	2.04	148.8	3.84	308.8			3.69167	130.368	3.6	115.218	3.38333	124.522	3.14167	103.294	3.28333	118.804
4.43	427.7	4.2	357.624	3.82	385.291	2.05	150.6	3.95	314.8			3.79167	131.059	3.73	116.129	3.46667	126.581	3.23333	104.292	3.375	120.381
4.55	432	4.3	360.75	3.93	392.017	2.07	154	4.02	319.1			3.875	131.462	3.86	116.762	3.525	128.022	3.30833	104.784	3.43333	122.014
4.65	436.3	4.36	362.896	4	396.709	2.09	159.1	4.14	325.1			3.96667	132.404	3.99	117.483	3.60833	129.847	3.4	105.617	3.525	123.229
4.76	440.6	4.47	365.471	4.11	402.73	2.12	164.2	4.21	329.3			4.06667	133.09	4.09	117.927	3.66667	130.855	3.46667	106.268	3.58333	124.134
4.88	443.1	4.54	367.064	4.18	406.093	2.15	166.8	4.32	335.3			4.15833	133.489	4.19	118.822	3.75	132.02	3.55833	106.9	3.675	126.056
4.99	446.5	4.65	370.191	4.29	410.081	2.19	169.4	4.39	338.8			4.25	133.59	4.28	119.442	3.80833	132.81	3.625	107.198	3.74167	126.642
5.1	450	4.72	372.336	4.35	412.74	2.21	171.1	4.5	343.9			4.34167	134.272	4.37	120.157	3.88333	134.435	3.725	108.009	3.83333	127.848
5.21	454.2	4.83	374.911	4.45	418.135	2.24	173.7	4.57	347.3			4.44167	134.953	4.46	120.598	3.94167	135.211	3.78333	108.505	3.89167	129.102
5.33	457.7	4.9	376.505	4.52	420.794	2.28	178.8	4.68	350.7			4.53333	135.587	4.54	121.488	4.03333	135.941	3.88333	109.482	3.98333	130.316
5.44	461.9	5.01	379.631	4.63	423.453	2.31	181.4	4.75	353.3			4.63333	136.013	4.62	121.917	4.08333	136.514	3.94167	109.958	4.04167	131.252
5.56	466.2	5.09	381.225	4.7	425.486	2.34	184.8	4.86	357.6			4.725	136.108	4.69	122.657	4.175	137.016	4.04167	110.583	4.13333	132.449
5.67	468.8	5.19	383.861	4.81	427.441	2.41	190.8	4.92	361.9			4.81667	136.5	4.78	123.241	4.23333	137.788	4.10833	111.058	4.19167	133.382
5.78	470.5	5.27	385.945	4.88	430.1	2.44	192.5	5.03	365.3			4.90833	136.891	4.86	123.803	4.31667	138.727	4.19167	111.671	4.28333	134.929
5.89	473.9	5.37	388.029	5	433.463	2.5	196.8	5.1	367.8			5	137.564	4.94	124.395	4.375	139.284	4.25833	111.964	4.34167	135.832
6	476.5	5.44	390.113	5.08	435.496	2.53	199.3	5.21	373			5.09167	138.235	5.02	124.964	4.46667	140.006	4.35833	112.575	4.43333	136.707
6.11	478.2	5.55	392.259	5.19	438.155	2.6	203.6	5.28	374.7			5.19167	138.327	5.09	125.368	4.525	140.562	4.41667	113.046	4.5	137.281
6.23	479	5.63	393.791	5.27	440.188	2.63	207	5.39	378.1			5.28333	138.463	5.16	125.946	4.61667	141.056	4.51667	113.665	4.59167	138.466
6.34	481.6	5.73	395.937	5.38	442.143	2.7	214.7	5.46	381.5			5.375	138.567	5.23	126.359	4.675	141.61	4.58333	113.955	4.65	139.077
6.45	484.2	5.8	397.469	5.46	444.176	2.76	219	5.56	384.9			5.475	138.952	5.3	127.08	4.76667	142.539	4.68333	114.395	4.74167	140.272
6.57	486.7	5.91	400.105	5.58	447.539	2.86	225	5.63	387.5			5.56667	139.086	5.37	127.511	4.825	143.103	4.75	114.842	4.8	140.828
6.68	488.5	5.98	401.699	5.65	449.572	2.92	229.3	5.74	390.9			5.66667	139.206	5.44	128.043	4.91667	143.816	4.84167	115.468	4.89167	141.693
6.8	489.3	6.1	403.783	5.76	452.231	3.01	234.4	5.81	393.5			5.75833	139.602	5.51	128.803	4.975	143.919	4.90833	115.923	4.95833	142.559
6.91	491	6.17	406.419	5.84	452.856	3.08	239.5	5.92	397.8			5.85	140.233	5.58	129.169	5.06667	144.655	5	116.526	5.04167	144.083
7.02	492.7	6.28	407.952	5.95	455.593	3.18	245.5	5.98	400.3			5.94167	140.364	5.65	129.412	5.11667	145.178	5.06667	117	5.10833	144.336
7.13	495.3	6.36	408.994	6.03	457.548	3.24	248.1	6.09	402.9			6.03333	140.201	5.73	129.981	5.20833	146.11	5.15833	117.601	5.2	145.506
7.24	497.9	6.46	411.139	6.14	460.911	3.31	251.5	6.16	404.6			6.13333	140.314	5.8	130.378	5.275	146.433	5.225	118.063	5.25833	146.366
7.36	498.7	6.54	412.672	6.22	462.24	3.36	254.9	6.27	408			6.225	140.723	5.87	131.1	5.36667	147.361	5.325	118.662	5.35	146.909
7.47	499.6	6.64	415.308	6.33	465.603	3.4	258.3	6.34	409.8			6.31667	141.362	5.94	131.514	5.425	147.682	5.38333	119.133	5.40833	147.781
7.58	500.4	6.72	416.901	6.41	466.932	3.48	264.3	6.44	413.2			6.40833	141.739	6.01	131.874	5.51667	148.373	5.48333	119.179	5.5	148.283
7.69	502.1	6.83	418.434	6.53	469.591	3.59	270.3	6.52	414.9			6.5	142.114	6.08	132.298	5.575	148.705	5.55	119.648	5.55833	148.827
7.8	503	6.9	420.028	6.6	470.92	3.66	273.7	6.63	417.5			6.6	141.962	6.15	132.677	5.66667	149.418	5.64167	120.077	5.65	149.675
7.92	503.9	7.01	421.621	6.72	473.657	3.76	278.9	6.71	420			6.68333	142.102	6.22	133.069	5.73333	149.736	5.70833	120.524	5.71667	150.217
8.02	505.6	7.09	423.154	6.8	474.987	3.83	281.4	6.82	424.3			6.775	141.95	6.29	133.773	5.825	150.015	5.8	121.137	5.8	151.72
8.13	508.1	7.2	425.79	6.91	476.316	3.94	286.6	6.89	425.2			6.86667	142.089	6.37	134.02	5.88333	150.098	5.86667	121.407	5.86667	152.608
8.24	509	7.27	426.832	7	476.942	4.02	290.8	7	428.6			6.96667	142.475	6.45	134.537	5.975	150.597	5.95833	121.998	5.95	153.41
8.36	509	7.39	428.916	7.11	478.975	4.13	296	7.08	431.1			7.05	142.645	6.52	134.957	6.03333	150.925	6.01667	122.277	6.00833	153.962
8.46	509.8	7.46	430.51	7.18	480.304	4.21	299.4	7.19	432.9			7.14167	142.806	6.59	135.483	6.13333	151.606	6.10833	122.865	6.1	154.785
8.57	511.6	7.57	432.594	7.3	482.963	4.32	303.7	7.26	435.4			7.225	143.044	6.76	135.902	6.19167	151.92	6.175	123.318	6.15833	155.682
8.67	514.1	7.64	434.188	7.38	484.293	4.4	306.2	7.37	437.1			7.31667	143.237	6.83	136.284	6.28333	152.636	6.26667	123.915	6.24167	156.478
8.78	515.8	7.74	435.782	7.49	487.03	4.52	310.5	7.45	438.8			7.40833	143.498	6.89	136.344	6.35	152.948	6.33333	124.366	6.3	157.356
8.89	517.5	7.82	436.272	7.57	488.359	4.59	313.1	7.56	441.4			7.5	143.68	6.96	136.714	6.44167	153.624	6.425	124.95	6.38333	158.187
9	517.5	7.93	437.866	7.69	491.018	4.7	317.4	7.64	443.1			7.58333	143.802	7.03	136.969	6.5	154.35	6.49167	125.225	6.44167	158.717
9.1	518.4	7.99	438.908	7.77	493.677	4.78	319.1	7.75	447.4			7.675	143.948	7.1	137.662	6.59167	155.036	6.58333	125.642	6.525	159.491
9.21	518.4	8.1	441.544	7.88	496.335	4.9	322.5	7.83	450			7.75833	144.133	7.16	138.057	6.65833	155.345	6.64167	125.916	6.58333	160.073
9.31	519.3	8.17	443.076	7.96	497.665	4.97	325.9	7.94	452.5			7.84167	144.355	7.22	138.283	6.75	155.638	6.725	126.332	6.66667	160.875
9.41	521	8.27	444.18	8.07	499.072	5.09	329.3	8.01	454.2			7.93333	144.515	7.28	138.524	6.80833	155.946	6.79167	126.605	6.725	161.401
9.52	520.1	8.34	445.222	8.15	500.402	5.16	331.9	8.13	456.8			8.01667	144.705	7.35	138.882	6.9	156.408	6.875	126.834	6.80833	161.878
9.62	520.1	8.44	446.754	8.26	502.357	5.27	335.3	8.2	459.4			8.1	144.999	7.42	139.122	6.95833	156.933	6.93333	127.106	6.85833	162.471
9.72	521	8.51	447.796	8.34	504.39	5.35	337.9	8.31	461.9			8.19167	145.159	7.49	139.669	7.05	157.417	7.025	127.53	6.94167	162.946
9.83	521.8	8.61	449.942	8.45	506.423	5.46	341.3	8.39	464.5			8.275	145.371	7.56	139.737	7.10833	157.736	7.08333	127.801	6.99167	163.484
9.93	521.8	8.68	450.432	8.52	507.753	5.53	343.9	8.5	467.1			8.35833	145.576	7.63	140.111	7.2	158.194	7.16667	128.191	7.075	163.957
10.03	523.5	8.78	452.026	8.63	509.708	5.65	347.3	8.58	468.8			8.45	145.536	7.7	140.532	7.25833	158.729	7.225	128.298	7.13333	164.15
10.14	524.4	8.84	453.62	8.7	511.741	5.73	349.9	8.7	471.3			8.54167	145.981	7.76	140.563	7.34167	159.209	7.30833	128.718	7.21667	164.979
10.25	524.4	8.94	454.11	8.81	513.774	5.85	353.3	8.77	473.1			8.625	146.154	7.82	140.649	7.39167	159.719	7.36667	128.815	7.275	165.209
10.35	523.5	9.01	454.662	8.88	515.729	5.92	355.9	8.87	475.6			8.71667	146.358	7.88	140.691	7.48333	160.003	7.45833	129.05	7.35833	165.678
10.46	524.4	9.1	455.152	8.99	517.137	6.03	359.3	8.95	477.3			8.8	146.504	7.95	140.94	7.54167	160.317	7.51667	129.318	7.41667	165.868
10.56	524.4	9.16	456.195	9.06	518.466	6.11	361.9	9.06	479			8.89167	146.706	8.02	141.311	7.61667	160.372	7.6	129.553	7.5	166.351
10.67	525.2	9.26	457.788	9.16	519.092	6.23	365.3	9.12	480.8			8.98333	146.922	8.09	141.547	7.675	160.903	7.66667	129.852	7.55833	166.253
10.78	527	9.33	458.83	9.23	521.125	6.3	368.7	9.23	482.5			9.06667	147.196	8.16	141.273	7.76667	161.377	7.75	130.085	7.65	166.773
10.88	527	9.43	458.34	9.34	523.158	6.42	371.3	9.3	484.2			9.15833	147.3	8.24	141.509	7.81667	161.28	7.80833	130.169	7.70833	166.961
10.99	525.2	9.5	459.382	9.41	523.158	6.49	372.1	9.41	485.9			9.25	147.545	8.32	141.707	7.9	161.959	7.9	130.239	7.8	167.441
11.1	526.1	9.6	460.424	9.51	525.817	6.6	375.5	9.48	486.7			9.33333	147.791	8.39	141.941	7.95	162.284	7.96667	130.516	7.85833	167.666
11.2	526.1	9.67	461.466	9.57	527.146	6.67	377.2	9.58	489.3			9.425	147.976	8.46	142.139	8.025	162.144	8.05	130.747	7.95	168.144
11.31	526.1	9.77	462.508	9.67	527.146	6.78	379.8	9.65	490.2			9.51667	148.122	8.53	142.372	8.08333	162.238	8.10833	131.012	8.00833	168.331
11.42	525.2	9.84	463.551	9.74	527.772	6.85	381.5	9.76	491.9			9.60833	148.367	8.6	142.556	8.15833	162.937	8.2	131.242	8.1	168.165
11.53	524.4	9.95	464.593	9.84	530.509	6.96	384.1	9.83	492.7			9.69167	148.586	8.67	142.789	8.21667	163.246	8.25833	131.344	8.15833	168.728
11.63	527	10.02	465.635	9.91	531.838	7.03	386.7	9.93	494.4			9.775	148.771	8.75	142.821	8.3	163.296	8.35	131.562	8.24167	168.864
11.73	527.8	10.13	466.186	10.01	532.464	7.14	389.2	9.99	494.4			9.86667	148.985	8.83	143.053	8.35833	163.005	8.40833	131.644	8.3	169.086
11.84	528.7	10.2	467.229	10.08	531.838	7.21	390.9	10.09	496.2			9.95833	149.183	8.89	143.404	8.44167	163.256	8.5	131.71	8.39167	169.22
11.95	527.8	10.31	468.822	10.19	533.168	7.31	393.5	10.16	497			10.05	149.382	8.95	143.635	8.5	163.348	8.55833	131.8	8.45	169.442
12.06	527	10.38	469.864	10.26	533.793	7.38	395.2	10.26	498.7			10.1417	149.58	9.02	143.659	8.58333	163.192	8.65	132.028	8.54167	170.553
12.17	527	10.48	470.355	10.37	533.793	7.49	396.1	10.33	499.6			10.2333	149.725	9.08	143.74	8.64167	163.321	8.70833	132.289	8.6	170.773
12.28	527	10.55	470.907	10.43	534.497	7.56	398.6	10.43	501.3			10.325	150.19	9.16	143.919	8.73333	163.15	8.8	132.504	8.69167	171.259
12.39	527.8	10.66	471.949	10.55	534.497	7.66	400.3	10.5	502.1			10.4167	150.302	9.23	144.317	8.79167	163.456	8.86667	132.584	8.75	171.123
12.5	527.8	10.73	473.543	10.62	535.826	7.73	400.3	10.6	502.1			10.5083	150.547	9.29	144.327	8.875	163.513	8.95	132.817	8.84167	171.254
12.61	527.8	10.84	474.033	10.73	536.53	7.84	402.9	10.67	503.9			10.5917	150.728	9.35	144.556	8.93333	163.604	9.00833	132.896	8.9	171.472
12.71	527	10.91	475.075	10.8	537.156	7.91	405.5	10.77	504.7			10.6833	150.953	9.43	144.584	9.01667	164.065	9.10833	133.121	8.99167	171.921
12.82	527.8	11.02	475.627	10.91	539.189	8.01	407.2	10.84	505.6			10.775	151.112	9.5	144.812	9.075	164.154	9.16667	133.219	9.05	172.454
12.93	528.7	11.09	476.669	10.98	539.815	8.08	408.9	10.94	506.4			10.8583	151.306	9.56	145.001	9.15833	164.424	9.25833	133.431	9.14167	172.585
13.03	529.5	11.19	477.711	11.09	541.222	8.19	412.3	11.01	507.3			10.95	151.513	9.63	145.067	9.21667	164.323	9.31667	133.689	9.2	172.764
13.14	527	11.27	478.263	11.16	541.222	8.26	413.2	11.11	510.7			11.0333	151.708	9.7	145.404	9.30833	164.757	9.40833	134.08	9.29167	173.209
13.24	527.8	11.37	479.795	11.27	543.177	8.36	414.9	11.18	511.6			11.125	151.966	9.77	145.301	9.36667	164.869	9.475	134.337	9.35	173.424
13.35	527.8	11.45	479.795	11.34	543.881	8.43	417.5	11.27	513.3			11.2083	152.168	9.84	145.489	9.45	164.899	9.55833	134.546	9.44167	173.532
13.45	529.5	11.55	480.837	11.45	544.507	8.53	419.2	11.35	513.3			11.3	152.361	9.81	145.386	9.51667	165.199	9.625	134.451	9.5	173.594
13.56	530.4	11.63	480.837	11.52	545.836	8.6	420	11.45	514.1			11.3917	152.554	9.88	145.906	9.60833	165.237	9.71667	134.671	9.59167	173.735
13.67	530.4	11.73	482.983	11.64	546.54	8.71	421.7	11.52	515			11.4833	152.797	9.95	146.13	9.66667	165.135	9.775	134.767	9.65	173.798
13.78	531.2	11.8	484.025	11.71	546.54	8.78	423.4	11.63	516.7			11.5667	152.919	10.02	146.29	9.75833	165.391	9.85833	134.974	9.74167	173.9
13.88	532.1	11.92	485.067	11.81	547.869	8.87	426.9	11.69	518.4			11.65	153.141	10.1	146.347	9.81667	165.486	9.925	135.049	9.8	174.071
13.98	532.1	11.99	485.557	11.89	548.573	8.94	427.7	11.81	519.3			11.7333	153.319	10.18	146.518	9.90833	165.325	10.0167	135.434	9.88333	174.171
14.08	532.9	12.1	486.599	12	548.573	9.04	431.1	11.88	520.1			11.825	153.576	10.27	146.76	9.96667	165.609	10.075	135.35	9.94167	174.306
14.19	532.1	12.17	487.703	12.08	549.902	9.11	432.9	11.99	521.8			11.9083	153.799	10.36	146.764	10.0583	166.05	10.1667	135.556	10.0333	174.366
14.29	532.9	12.28	488.193	12.18	551.857	9.22	435.4	12.06	522.7			11.9917	153.979	10.45	146.986	10.1167	166.144	10.225	135.808	10.0917	174.516
14.39	532.9	12.35	489.235	12.26	552.561	9.29	437.1	12.17	523.5			12.0667	154.137	10.5833	147.321	10.2167	166.185	10.3083	136.012	10.175	174.582
14.48	534.7	12.46	490.829	12.36	553.187	9.39	440.6	12.24	525.2			12.15	154.321	10.675	147.542	10.275	166.293	10.375	136.094	10.2333	174.771
14.58	533.8	12.53	491.871	12.43	553.891	9.46	442.3	12.35	527			12.2333	154.561	10.7667	147.875	10.3667	166.115	10.4667	136.131	10.3167	174.859
14.68	532.9	12.64	493.465	12.55	553.891	9.57	444.8	12.42	527.8			12.325	154.719	10.8583	147.783	10.4333	166.208	10.525	136.37	10.375	174.915
14.79	532.9	12.71	493.465	12.63	554.594	9.65	445.7	12.53	529.5			12.4083	154.93	10.95	148.11	10.5167	166.233	10.6167	136.603	10.4667	175.049
14.89	533.8	12.81	494.998	12.74	555.22	9.76	447.4	12.6	531.2			12.4917	155.227	11.0417	148.329	10.5833	166.34	10.675	136.676	10.525	175.211
14.99	534.7	12.88	496.04	12.81	555.924	9.83	449.1	12.71	532.9			12.5833	155.432	11.125	148.348	10.675	166.574	10.7583	136.877	10.6	175.238
15.1	535.5	12.99	496.591	12.92	557.253	9.94	450	12.79	533.8			12.6667	155.529	11.2167	148.42	10.7417	166.867	10.8167	137.303	10.6583	175.442
15.2	535.5	13.06	497.143	12.99	558.583	10.01	450	12.89	535.5			12.75	155.748	11.3083	148.599	10.825	167.1	10.9	137.326	10.75	175.572
15.3	534.7	13.16	498.185	13.1	559.912	10.12	450.8	12.97	537.2			12.8417	155.924	11.4	148.652	10.8833	167.205	10.9583	137.416	10.8	175.625
15.41	533.8	13.23	498.675	13.17	560.616	10.19	453.4	13.07	540.6			12.925	156.028	11.4917	148.67	10.975	167.333	11.0417	137.438	10.8833	175.728
15.51	533.8	13.34	499.227	13.28	563.275	10.3	455.1	13.15	541.5			13.0167	156.145	11.5833	148.736	11.0333	167.428	11.1	137.529	10.9333	175.825
15.62	532.9	13.4	499.718	13.35	563.275	10.37	455.9	13.26	544.1			13.1083	156.269	11.6667	148.899	11.125	167.573	11.1833	137.915	11.0167	176.021
15.73	532.9	13.51	500.76	13.45	564.604	10.48	456.8	13.33	544.9			13.1917	156.346	11.7583	148.983	11.1833	167.639	11.2417	137.986	11.075	176.064
15.83	532.9	13.57	501.311	13.53	565.23	10.56	458.5	13.44	545.8			13.2833	156.415	11.8417	149.159	11.2667	167.706	11.325	138.194	11.15	176.199
15.94	532.1	13.67	502.353	13.63	566.637	10.67	460.2	13.51	547.5			13.3667	156.732	11.9333	149.229	11.325	167.886	11.3833	138.284	11.2083	176.286
16.04	531.2	13.74	502.905	13.7	567.263	10.74	461.9	13.63	550			13.4583	156.658	12.0167	149.253	11.4167	167.914	11.475	138.492	11.2917	176.384
16.15	532.1	13.83	503.396	13.81	568.592	10.85	463.6	13.7	550.9			13.5417	156.772	12.1083	149.468	11.4667	168.016	11.525	138.404	11.35	176.583
16.25	531.2	13.9	504.438	13.88	569.296	10.92	465.4	13.81	551.8			13.625	156.845	12.2	149.51	11.5583	168.164	11.6083	138.612	11.4333	176.689
16.35	532.1	13.99	504.989	13.98	569.296	11.03	466.2	13.88	552.6			13.7167	156.961	12.2833	149.561	11.6083	168.258	11.675	138.7	11.4917	176.718
16.46	532.9	14.06	505.48	14.05	569.296	11.11	467.9	13.98	554.3			13.8083	157.047	12.375	149.426	11.7	168.391	11.7583	138.743	11.575	176.823
16.57	533.8	14.16	505.48	14.15	569.922	11.22	468.8	14.05	554.3			13.8917	157.145	12.4583	149.345	11.75	168.485	11.8167	138.831	11.6333	176.937
16.67	534.7	14.22	505.48	14.22	569.922	11.29	470.5	14.16	556			13.9833	157.248	12.55	149.536	11.8333	168.541	11.9	139.036	11.7167	177.144
16.78	532.9	14.32	506.583	14.32	572.659	11.4	472.2	14.23	557.7			14.0667	157.363	12.625	149.6	11.8917	168.618	11.9583	138.961	11.7833	177.228
16.88	534.7	14.38	507.074	14.39	573.284	11.47	473.9	14.34	557.7			14.1667	157.421	12.7167	149.627	11.9667	168.781	12.0417	139.165	11.8667	177.32
17	533.8	14.48	507.625	14.48	573.284	11.58	475.6	14.41	558.6			14.25	157.558	12.8	149.533	12.025	168.881	12.1083	139.077	11.925	177.467
17.1	534.7	14.55	507.625	14.55	573.988	11.65	477.3	14.51	560.3			14.3417	157.672	12.8833	149.528	12.1	168.928	12.1917	139.281	12.0167	177.505
17.21	532.9	14.66	508.116	14.65	573.988	11.75	478.2	14.58	561.2			14.4333	157.745	12.9667	149.74	12.1583	169.051	12.25	139.535	12.075	177.67
17.32	532.1	14.73	509.158	14.72	573.284	11.83	478.2	14.68	562			14.525	157.861	13.05	149.766	12.2333	169.167	12.3417	139.066	12.1667	177.788
17.43	532.9	14.83	509.709	14.81	574.614	11.93	479.9	14.75	561.2			14.6083	157.947	13.1417	149.801	12.2917	169.278	12.4	139.165	12.225	177.894
17.53	533.8	14.91	510.2	14.87	575.317	12	480.8	14.85	562			14.7	158.004	13.225	149.989	12.375	169.381	12.4833	139.355	12.3083	178
17.64	532.9	15.01	511.303	14.97	575.943	12.11	482.5	14.91	562			14.7833	158.148	13.3167	150.199	12.425	169.49	12.55	139.433	12.375	178.152
17.74	532.9	15.08	512.345	15.04	575.943	12.18	484.2	15.01	563.7			14.875	158.263	13.4	150.192	12.5083	169.557	12.6333	139.294	12.4583	178.229
17.85	532.9	15.19	512.836	15.14	575.317	12.29	484.2	15.08	564.6			14.9667	158.321	13.4917	150.258	12.5583	169.654	12.6917	139.378	12.5167	178.335
17.96	532.1	15.26	513.388	15.21	574.614	12.35	484.2	15.18	566.3			15.05	158.4	13.5833	150.412	12.65	169.747	12.775	139.239	12.6083	178.47
18.06	532.1	15.37	514.43	15.32	575.943	12.45	485.9	15.25	568					13.6667	150.316	12.7083	169.867	12.8333	139.477	12.6667	178.513
18.17	533.8	15.44	514.43	15.39	575.943	12.52	485.9	15.35	568					13.75	150.322	12.7917	169.913	12.925	139.51	12.7583	178.647
18.28	532.9	15.54	514.92	15.49	575.943	12.62	487.6	15.41	569.7					13.8417	150.387	12.85	170.011	12.9833	139.421	12.8167	178.74
18.38	531.2	15.61	515.472	15.56	576.647	12.69	488.5	15.52	570.6					13.925	150.396	12.9333	170.142	13.0667	139.774	12.9083	178.873
18.49	532.9	15.72	516.023	15.67	576.647	12.79	490.2	15.59	569.7					14.0167	150.3	12.9917	170.229	13.125	139.685	12.9667	178.965
18.59	534.7	15.79	516.023	15.74	575.943	12.86	490.2	15.68	571.4					14.1	150.608	13.0833	170.278	13.2167	139.87	13.0583	179.174
18.7	532.9	15.89	517.556	15.85	575.317	12.96	491.9	15.75	571.4					14.1833	150.658	13.1417	170.353	13.275	139.627	13.1167	179.266
18.8	535.5	15.97	518.108	15.92	575.943	13.04	493.6	15.85	572.3					14.275	150.649	13.225	170.438	13.3667	139.499	13.2	179.327
18.9	534.7	16.08	518.598	16.03	576.647	13.14	496.2	15.92	571.4					14.3667	150.712	13.2833	170.512	13.425	139.549	13.2667	179.403
19	534.7	16.15	519.15	16.1	577.272	13.21	496.2	16.02	572.3					14.45	150.862	13.375	170.583	13.5167	139.421	13.3583	179.591
19.1	533.8	16.26	520.192	16.2	577.976	13.31	497.9	16.09	573.1					14.5417	150.925	13.4333	170.675	13.575	139.503	13.4167	179.682
19.21	532.9	16.33	520.744	16.27	577.976	13.38	498.7	16.19	574					14.625	150.914	13.5167	170.755	13.6667	139.687	13.5083	179.793
19.31	533.8	16.44	521.234	16.38	577.976	13.48	500.4	16.26	574					14.7167	151.118	13.575	170.816	13.7333	139.921	13.5667	179.943
19.41	529.5	16.51	522.276	16.45	580.009	13.54	502.1	16.36	574.9					14.8083	151.124	13.6667	170.892	13.8167	139.951	13.6583	180.053
19.51	529.5	16.62	522.828	16.56	579.306	13.64	503.9	16.43	574.9					14.9	151.328	13.7167	170.977	13.875	140.013	13.7167	180.125
19.6	528.7	16.69	523.87	16.63	580.009	13.71	503.9	16.53	575.7					14.9833	151.174	13.8167	171.067	13.9667	140.194	13.8083	180.293
19.71	529.5	16.8	523.87	16.74	580.009	13.81	506.4	16.6	575.7					15.075	151.076	13.875	171.149	14.025	140.09	13.8667	180.311
19.81	531.2	16.87	523.87	16.81	580.635	13.88	508.1	16.71	577.4							13.9667	171.229	14.1167	140.284	13.95	180.475
19.91	532.1	16.98	524.912	16.92	580.635	13.98	509.8	16.78	578.3							14.025	171.301	14.175	140.535	14.0083	180.565
20.01	530.4	17.05	525.464	16.99	580.635	14.05	511.6	16.89	579.1							14.1167	171.393	14.2667	140.221	14.1	180.728
20.11	531.2	17.16	526.506	17.1	581.339	14.15	513.3	16.96	579.1							14.175	171.474	14.3167	140.13	14.1583	180.797
20.22	531.2	17.24	526.996	17.17	581.964	14.21	514.1	17.07	580							14.275	171.556	14.4083	140.157	14.2417	180.921
20.32	532.1	17.34	528.59	17.28	582.668	14.32	515	17.14	580.8							14.3333	171.637	14.4667	140.388	14.3083	180.99
20.43	531.2	17.41	528.59	17.35	582.668	14.39	516.7	17.25	581.7							14.4333	171.716	14.5583	140.565	14.3917	181.114
20.53	529.5	17.52	528.59	17.46	582.668	14.5	518.4	17.32	582.6							14.4917	171.786	14.6167	140.625	14.45	181.114
20.64	529.5	17.59	529.632	17.53	581.339	14.57	519.3	17.43	584.3							14.5833	171.865	14.7083	140.802	14.5333	181.114
20.74	529.5	17.7	530.674	17.64	581.964	14.67	521	17.5	586							14.6417	171.912	14.7583	140.71	14.5917	181.114
20.85	529.5	17.77	531.226	17.72	582.668	14.75	522.7	17.61	587.7							14.7333	171.988	14.85	140.918	14.6833	181.114
20.95	529.5	17.88	531.716	17.82	584.701	14.86	522.7	17.68	587.7							14.7917	172.029	14.9083	140.976	14.7333	181.114
21.06	527	17.95	532.268	17.89	584.701	14.93	521.8	17.79	589.4							14.8833	172.057	15	140.976	14.825	181.114
21.17	527	18.06	532.758	18	584.701	15.04	522.7	17.86	590.3							14.95	172.026			14.8833	181.114
21.27	527	18.13	533.31	18.07	585.327	15.11	523.5	17.97	590.3							15.0333	172.055			14.9667	181.114
21.37	529.5	18.23	533.8	18.18	585.327	15.21	525.2	18.05	590.3											15.0167	181.114
21.48	529.5	18.3	534.352	18.25	586.031	15.29	526.1	18.15	592.8
21.58	527.8	18.4	534.352	18.36	586.656	15.39	527.8	18.23	593.7
21.69	528.7	18.46	535.394	18.43	586.656	15.46	527.8	18.34	594.5
21.8	530.4	18.57	535.394	18.54	587.36	15.57	528.7	18.41	595.4
21.91	527	18.63	536.436	18.61	586.031	15.65	531.2	18.52	596.2
22.02	527	18.74	538.03	18.71	587.36	15.76	531.2	18.59	597.1
22.13	527	18.8	538.03	18.78	587.36	15.83	530.4	18.7	598
22.23	528.7	18.9	538.52	18.88	587.986	15.93	532.1	18.77	599.7
22.34	527.8	18.97	538.03	18.95	589.315	16.01	533.8	18.88	601.4
22.45	532.1	19.07	538.52	19.05	588.69	16.12	536.4	18.96	602.2
22.56	531.2	19.13	539.072	19.12	587.36	16.19	536.4	19.06	602.2
22.67	532.1	19.23	539.072	19.22	587.36	16.3	538.1	19.13	603.1
22.77	532.9	19.29	539.072	19.29	587.986	16.37	538.9	19.24	603.9
22.87	533.8	19.39	539.563	19.38	587.986	16.47	539.8	19.3	604.8
22.98	534.7	19.46	539.563	19.45	588.69	16.55	541.5	19.41	605.7
23.09	532.1	19.56	539.072	19.55	589.315	16.65	544.1	19.48	606.5
23.2	532.9	19.63	539.563	19.61	588.69	16.72	544.1	19.58	608.2
23.3	535.5	19.73	541.156	19.71	587.36	16.83	544.1	19.65	609.1
23.41	536.4	19.8	541.708	19.77	586.656	16.9	544.9	19.75	609.9
23.52	537.2	19.91	542.198	19.87	585.327	17.01	544.9	19.82	609.9
23.62	538.9	19.99	542.198	19.94	586.031	17.08	544.9	19.92	609.9
23.72	538.1	20.1	542.198	20.04	586.031	17.18	545.8	19.99	609.1
23.82	540.6	20.17	542.75	20.1	586.031	17.24	546.6	20.08	610.8
23.93	544.1	20.28	543.241	20.2	585.327	17.35	547.5	20.15	611.6
24.04	544.9	20.35	543.792	20.27	585.327	17.41	547.5	20.25	612.5
24.14	543.2	20.45	544.283	20.37	583.998	17.51	549.2	20.32	612.5
24.24	543.2	20.52	544.283	20.45	582.668	17.58	549.2	20.42	613.4
24.34	543.2	20.63	545.386	20.55	582.668	17.68	549.2	20.49	613.4
24.44	544.9	20.7	545.386	20.62	582.668	17.75	550.9	20.59	614.2
24.54	544.1	20.8	545.876	20.73	582.668	17.85	552.6	20.66	614.2
24.64	544.9	20.87	545.876	20.8	582.668	17.92	553.5	20.76	615.1
24.74	545.8	20.98	545.876	20.91	581.964	18.02	555.2	20.82	615.9
24.83	547.5	21.05	546.428	20.98	581.339	18.09	556	20.93	615.9
24.94	547.5	21.16	546.919	21.09	581.964	18.19	556.9	20.99	616.8
25.05	545.8	21.23	547.961	21.16	580.635	18.26	557.7	21.09	616.8
25.15	549.2	21.34	547.961	21.26	580.635	18.36	559.5	21.16	615.9
		21.42	548.512	21.34	580.635	18.43	559.5	21.27	616.8
		21.52	548.512	21.44	580.635	18.53	560.3	21.33	615.9
		21.59	548.512	21.51	580.009	18.59	561.2	21.44	616.8
		21.7	549.554	21.62	580.009	18.69	562.9	21.51	616.8
		21.77	549.554	21.69	580.009	18.76	563.7	21.61	616.8
		21.88	549.554	21.8	580.009	18.86	565.4	21.68	617.6
		21.95	549.554	21.87	580.009	18.93	566.3	21.79	616.8
		22.06	550.106	21.98	579.306	19.04	566.3	21.86	617.6
		22.13	550.597	22.05	580.009	19.1	568.9	21.97	617.6
		22.24	551.639	22.16	580.009	19.2	570.6	22.04	616.8
		22.32	551.639	22.23	578.68	19.27	571.4	22.15	616.8
		22.43	552.19	22.34	578.68	19.37	573.1	22.22	618.5
		22.5	552.19	22.42	577.976	19.45	574.9	22.33	619.3
		22.6	552.681	22.52	577.976	19.55	577.4	22.4	619.3
		22.68	553.232	22.59	578.68	19.63	576.6	22.51	621
		22.78	554.275	22.7	579.306	19.73	579.1	22.59	621.9
		22.85	554.275	22.77	579.306	19.8	579.1	22.69	624.5
		22.96	554.826	22.88	580.635	19.91	580	22.77	623.6
		23.02	555.317	22.96	579.306	19.98	581.7	22.88	624.5
		23.13	555.868	23.07	579.306	20.09	581.7	22.96	625.3
		23.2	555.868	23.14	580.009	20.17	581.7	23.07	626.2
		23.3	556.91	23.24	580.009	20.28	581.7	23.14	626.2
		23.37	556.91	23.32	580.635	20.35	581.7	23.25	625.3
		23.47	557.401	23.42	581.339	20.46	581.7	23.32	626.2
		23.53	557.401	23.49	580.635	20.53	580.8	23.43	625.3
		23.64	557.401	23.6	580.635	20.64	581.7	23.5	626.2
		23.7	557.401	23.67	581.339	20.71	583.4	23.61	627
		23.8	557.953	23.77	581.339	20.82	585.1	23.69	626.2
		23.87	558.443	23.84	581.964	20.89	584.3	23.79	627
		23.97	558.995	23.94	581.964	21	586	23.87	627.9
		24.03	558.995	24.01	580.635	21.07	586.8	23.97	627.9
		24.12	558.995	24.12	581.339	21.18	588.5	24.04	628.7
		24.19	558.443	24.19	581.339	21.26	588.5	24.15	629.6
		24.28	557.953	24.29	581.339	21.37	591.1	24.22	627.9
		24.35	558.443	24.35	581.339	21.44	592	24.32	627
		24.45	558.995	24.45	582.668	21.55	592.8	24.39	627.9
		24.52	558.995	24.52	580.635	21.62	592	24.5	627.9
		24.62	559.546	24.61	580.009	21.72	592.8	24.56	628.7
		24.69	560.037	24.68	579.306	21.79	592.8	24.67	629.6
		24.8	559.546	24.77	579.306	21.9	592.8	24.74	630.5
		24.87	559.546	24.83	579.306	21.97	594.5	24.84	629.6
		24.98	560.037	24.94	580.009	22.07	594.5	24.91	628.7
		25.05	560.588	25	581.339	22.14	595.4	25.01	628.7
						22.24	594.5
						22.31	595.4
						22.42	595.4
						22.48	596.2
						22.59	597.1
						22.66	597.1
						22.75	598
						22.83	598.8
						22.94	599.7
						23	600.5
						23.1	601.4
						23.18	602.2
						23.27	603.1
						23.34	603.1
						23.44	605.7
						23.51	606.5
						23.61	606.5
						23.68	608.2
						23.78	609.1
						23.84	609.9
