# Supplementary material for: Effect of freeze‒thaw cycles on root–Soil composite mechanical properties and slope stability
Source: PLoS One. 2024 Apr 25;19(4):e0302409. doi: 10.1371/journal.pone.0302409 (PMC11045164; doi:10.1371/journal.pone.0302409)
Supplement: S1 File — (ZIP) [file pone.0302409.s001.zip › Original data/original data/三轴/50kpa/D8数据处理结果50.xlsx]

## Sheet: Sheet1
D8G0		D8G3		D8G5		D8G9		D8G7				D8G0		D8G3		D8G5		D8G9		D8G7
0	0	0	0	0	0	0	0	0	0			-0.6	-15.05	0	0	-0.69	0	0	0	0	0
0.01	5.1	0.01	0	0	3.4	0	9.4	0	5.382			-0.591667	-13.3499	0	0	-0.673333	-7.76652	0.0583333	3.29044	0.0666667	1.79424
0.01	0.9	0.05	2.448	0.02	12.4	0	9.4	0.06	10.764			-0.591667	-14.75	0	0.75052	-0.648333	-4.76678	0.0916667	3.29044	0.158333	3.58676
0	1.7	0.16	7.416	0.03	15.4	0.03	18.8	0.17	16.146			-0.6	-14.4833	0	2.27163	-0.548333	-3.76721	0.191667	6.5793	0.225	5.3754
0	1.7	0.28	11.088	0.06	20.1	0.03	18.8	0.29	20.7207			-0.6	-14.4833	0.00833333	3.39316	-0.315	-2.20232	0.191667	6.5793	0.325	6.89179
0.01	1.7	0.35	12.96	0.08	23.1	0.07	22.2	0.37	23.0529			-0.591667	-14.4833	0.00833333	3.9638	-0.248333	-1.2039	0.216667	7.76668	0.391667	7.66258
0.01	1.7	0.51	21.528	0.12	23.95	0.15	27.4	0.48	25.2954			-0.591667	-14.4833	0.00833333	6.57586	-0.181667	-0.923267	0.25	9.57977	0.491667	8.40054
0	1.7	0.58	28.368	0.16	25.65	0.26	34.2	0.6	31.4847			-0.6	-14.4833	0.00833333	8.66031	-0.123333	-0.359805	0.316667	11.9467	0.558333	10.4459
0	1.7	0.7	38.16	0.18	26.5	0.37	48.8	0.68	36.8667			-0.6	-14.4833	0	11.6384	-0.0316667	-0.0782104	0.425	17.0317	0.65	12.2237
0	1.7	0.77	39.384	0.22	28.25	0.48	57.3	0.8	48.3483			-0.6	-14.4833	0	12.005	0.035	0.4452	0.483333	19.9807	0.716667	16.0151
0	1.7	0.88	38.808	0.26	39.35	0.58	62.4	0.88	66.0192			-0.6	-14.4833	0.00833333	11.8189	0.126667	3.72172	0.558333	21.7416	0.816667	21.8544
0.01	0.9	0.95	41.256	0.31	62.85	0.69	73.6	0.98	83.6004			-0.591667	-14.75	0.0166667	12.5574	0.185	10.6567	0.616667	25.6212	0.883333	27.652
0	1.7	1.08	54.216	0.35	76.55	0.8	95	1.06	89.7897			-0.6	-14.4833	0.0333333	16.4848	0.276667	14.6952	0.708333	33.0416	0.983333	29.6801
0	1.7	1.15	65.304	0.42	96.25	0.91	115.5	1.17	99.0288			-0.6	-14.4833	0.05	19.845	0.343333	20.4949	0.766667	40.1361	1.04167	32.705
0.01	5.1	1.27	80.064	0.47	108.2	1.02	128.3	1.24	105.128			-0.591667	-13.3499	0.0666667	24.3067	0.435	24.0078	0.866667	44.5445	1.14167	34.6998
0.01	4.3	1.36	88.056	0.53	124.45	1.12	141.1	1.35	112.035			-0.591667	-13.6166	0.0833333	26.7136	0.501667	28.7827	0.933333	48.949	1.2	36.9467
0	5.1	1.48	97.344	0.58	134.3	1.23	153.1	1.42	116.61			-0.6	-13.3498	0.1	29.5026	0.593333	31.6704	1.03333	53.0648	1.3	38.4336
0.01	4.3	1.55	104.112	0.66	148.85	1.35	164.2	1.53	124.324			-0.591667	-13.6166	0.125	31.536	0.66	35.9296	1.1	56.8569	1.35833	40.9396
0.01	4.3	1.68	112.68	0.71	159.1	1.46	176.2	1.6	128.181			-0.591667	-13.6166	0.158333	34.0953	0.76	38.9291	1.2	60.9578	1.45	42.1858
0.01	5.1	1.76	118.872	0.8	174.1	1.58	187.3	1.71	135.088			-0.591667	-13.3499	0.191667	35.9456	0.818333	43.3074	1.26667	64.735	1.51667	44.4193
0.01	4.3	1.87	126.864	0.86	183.9	1.68	198.5	1.77	138.856			-0.591667	-13.6166	0.225	38.3281	0.918333	46.1639	1.36667	68.5504	1.61667	45.6359
0.01	4.3	1.95	132.408	0.95	198.05	1.8	208.7	1.88	145.045			-0.591667	-13.6166	0.266667	39.977	0.976667	50.2818	1.43333	72.0028	1.675	47.6275
0.01	4.3	2.07	141.048	1.01	206.15	1.91	218.1	1.95	148.902			-0.591667	-13.6166	0.316667	42.5441	1.07667	52.6322	1.525	75.1786	1.76667	48.8662
0.01	4.3	2.14	145.944	1.11	219.85	2.02	227.5	2.05	155.809			-0.591667	-13.6166	0.366667	43.9958	1.14333	56.6031	1.59167	78.3487	1.825	51.0914
0.01	4.3	2.26	154.008	1.17	229.25	2.13	237	2.13	159.576			-0.591667	-13.6166	0.416667	46.3814	1.24333	59.3286	1.69167	81.5474	1.925	52.2927
0.01	4.3	2.34	160.128	1.28	242.5	2.25	245.5	2.23	165.766			-0.591667	-13.6166	0.475	48.1931	1.31	63.1512	1.75	84.3896	1.98333	54.2767
0.01	4.3	2.46	168.12	1.35	250.2	2.36	254.9	2.3	170.34			-0.591667	-13.6166	0.541667	50.5489	1.40167	65.3659	1.85	87.5423	2.06667	55.7428
0.01	7.7	2.53	173.088	1.46	263.05	2.47	262.6	2.4	176.53			-0.591667	-12.4832	0.608333	52.0129	1.47667	69.0604	1.91667	90.1059	2.125	57.7211
0.01	7.7	2.65	180.432	1.53	271.6	2.58	271.2	2.47	180.297			-0.591667	-12.4832	0.675	54.1667	1.56833	71.517	2.00833	92.9732	2.21667	58.9193
0.01	6.8	2.73	185.4	1.64	284	2.7	278.9	2.58	187.204			-0.591667	-12.7832	0.75	55.6217	1.635	75.0689	2.06667	95.5193	2.275	61.1215
0.01	7.7	2.85	193.392	1.71	292.15	2.81	284.9	2.65	191.061			-0.591667	-12.4832	0.825	57.9624	1.72667	77.4016	2.16667	97.4864	2.35833	62.3451
0.01	6.8	2.93	197.712	1.82	304.1	2.92	291.7	2.76	197.161			-0.591667	-12.7832	0.9	59.2184	1.785	80.8116	2.225	99.7234	2.41667	64.2777
0.02	6.8	3.05	204.48	1.9	311.8	3.04	298.5	2.83	201.825			-0.583333	-12.7834	0.983333	61.1853	1.885	82.9989	2.325	101.948	2.5	65.7607
0.01	6.8	3.12	208.8	2.01	323.35	3.15	304.5	2.94	207.925			-0.591667	-12.7832	1.06667	62.4421	1.94333	86.2819	2.38333	103.903	2.55833	67.6871
0.01	8.6	3.23	215.568	2.08	331.05	3.26	310.5	3.02	212.589			-0.591667	-12.1832	1.15	64.4079	2.035	88.4699	2.475	105.855	2.65	69.1602
0.01	8.6	3.3	219.888	2.2	341.3	3.38	315.7	3.13	218.689			-0.591667	-12.1832	1.24167	65.6609	2.10167	91.3568	2.54167	107.522	2.7	71.0804
0.01	8.6	3.41	226.008	2.27	347.75	3.48	320.8	3.21	222.546			-0.591667	-12.1832	1.325	67.4274	2.19333	93.175	2.625	109.169	2.78333	72.2865
0.01	8.6	3.49	230.328	2.38	357.55	3.6	325.1	3.32	229.453			-0.591667	-12.1832	1.41667	68.671	2.25167	95.9304	2.68333	110.523	2.84167	74.4627
0.01	8.6	3.6	236.52	2.46	364	3.71	330.2	3.4	233.31			-0.591667	-12.1832	1.50833	70.4532	2.34333	97.7345	2.775	112.155	2.925	75.6646
0.01	8.6	3.67	240.84	2.58	372.95	3.82	335.3	3.52	239.409			-0.591667	-12.1832	1.6	71.6987	2.40167	100.226	2.84167	113.784	2.98333	77.5662
0.01	8.6	3.78	246.384	2.64	378.55	3.94	338.8	3.59	243.984			-0.591667	-12.1832	1.69167	73.2827	2.49333	101.796	2.93333	114.858	3.075	79.0028
0.05	10.3	3.85	250.704	2.75	387.1	4.05	341.3	3.71	250.173			-0.558333	-11.6176	1.78333	74.5245	2.55167	104.173	2.99167	115.6	3.13333	80.9268
0.05	10.3	3.96	256.248	2.83	391.8	4.16	345.6	3.78	254.03			-0.558333	-11.6176	1.875	76.1034	2.635	105.459	3.08333	116.95	3.21667	82.1271
0.09	14.5	4.03	259.92	2.94	399.05	4.27	349.9	3.9	260.13			-0.525	-10.2195	1.96667	77.1493	2.69333	107.453	3.14167	118.297	3.28333	84.0159
0.16	23.1	4.14	266.112	3.01	403.75	4.39	353.3	3.98	263.987			-0.466667	-7.35883	2.05833	78.9154	2.77667	108.745	3.23333	119.328	3.375	85.2053
0.28	32.5	4.2	269.784	3.12	409.75	4.5	357.6	4.09	270.087			-0.366667	-4.23949	2.15	79.9646	2.835	110.371	3.30833	120.67	3.43333	87.0948
0.35	38.5	4.31	274.68	3.19	414.45	4.61	361.9	4.16	273.137			-0.308333	-2.25089	2.25	81.3416	2.91833	111.659	3.4	122.01	3.525	88.0272
0.46	41.1	4.38	278.424	3.29	420.9	4.72	365.3	4.28	278.519			-0.216667	-1.3986	2.35	82.4025	2.97667	113.42	3.46667	123.044	3.58333	89.6726
0.53	42.8	4.49	282.096	3.36	425.15	4.83	368.7	4.36	282.376			-0.158333	-0.84193	2.44167	83.4131	3.06	114.575	3.55833	124.075	3.675	90.8542
0.64	44.5	4.56	285.768	3.47	430.7	4.94	371.3	4.48	286.95			-0.0666667	-0.290645	2.53333	84.4498	3.11833	116.061	3.625	124.836	3.74167	92.2343
0.72	46.2	4.66	290.736	3.54	434.55	5.05	374.7	4.56	290.807			0	0.263338	2.625	85.8466	3.19333	117.098	3.725	125.864	3.83333	93.412
0.82	48.8	4.74	293.76	3.64	439.25	5.15	378.1	4.68	296.189			0.0833333	1.11211	2.71667	86.6819	3.25167	118.346	3.78333	126.9	3.89167	95.046
0.9	51.3	4.85	298.08	3.71	442.7	5.26	379.8	4.77	300.046			0.15	1.92914	2.80833	87.8762	3.34333	119.264	3.88333	127.353	3.98333	96.2117
1.01	65.9	4.93	301.176	3.81	446.95	5.37	383.2	4.89	304.621			0.241667	6.74208	2.90833	88.7298	3.39333	120.379	3.94167	128.375	4.04167	97.5812
1.09	71	5.04	306.144	3.88	449.55	5.48	387.5	4.97	307.671			0.308333	8.41342	3	90.1108	3.485	121.05	4.04167	129.696	4.13333	98.4925
1.2	79.6	5.12	309.168	3.98	453.4	5.59	390.9	5.09	312.335			0.4	11.2321	3.1	90.9402	3.54333	122.047	4.10833	130.714	4.19167	99.8857
1.27	84.7	5.23	312.912	4.06	455.95	5.7	393.5	5.17	316.103			0.458333	12.9002	3.19167	91.957	3.62667	122.692	4.19167	131.462	4.28333	101.023
1.37	88.1	5.31	315.36	4.16	459.35	5.81	396.9	5.29	321.485			0.541667	13.9987	3.28333	92.6145	3.685	123.557	4.25833	132.476	4.34167	102.64
1.44	94.1	5.42	319.032	4.23	461.5	5.91	399.5	5.37	324.624			0.6	15.9595	3.375	93.6068	3.77667	124.096	4.35833	133.232	4.43333	103.573
1.55	103.5	5.49	321.48	4.34	465.35	6.02	401.2	5.48	329.199			0.691667	19.0267	3.46667	94.2698	3.835	125.076	4.41667	133.675	4.5	104.936
1.63	107.8	5.61	324.576	4.42	468.35	6.12	402.9	5.56	331.531			0.758333	20.4195	3.56667	95.0821	3.92667	125.844	4.51667	134.129	4.59167	105.609
1.75	112.9	5.68	327.672	4.53	472.65	6.23	405.5	5.68	336.106			0.858333	22.0614	3.65833	95.9328	3.985	126.949	4.58333	134.869	4.65	106.959
1.82	117.2	5.79	331.344	4.61	474.75	6.33	408	5.76	338.348			0.916667	23.453	3.75	96.9184	4.07667	127.458	4.68333	135.587	4.74167	107.6
1.93	124.9	5.86	333.216	4.72	478.2	6.43	410.6	5.87	343.013			1.00833	25.946	3.83333	97.4087	4.135	128.317	4.75	136.336	4.8	108.983
2.01	130	5.97	336.888	4.8	479.9	6.54	412.3	5.95	345.255			1.075	27.5922	3.93333	98.3912	4.22667	128.711	4.84167	136.773	4.89167	109.622
2.12	137.7	6.04	339.336	4.92	483.3	6.64	415.7	6.06	349.112			1.16667	30.0776	4.01667	99.0479	4.285	129.541	4.90833	137.785	4.95833	110.744
2.2	142	6.15	343.656	4.99	485.45	6.75	418.3	6.14	351.445			1.23333	31.4565	4.10833	100.216	4.37667	130.072	5	138.518	5.04167	111.409
2.31	148.8	6.23	345.528	5.11	488.9	6.86	421.7	6.25	354.494			1.325	33.6399	4.2	100.694	4.42667	130.914	5.06667	139.514	5.10833	112.272
2.38	154	6.34	348.624	5.18	490.15	6.97	424.3	6.33	356.827			1.38333	35.3127	4.29167	101.502	4.51833	131.187	5.15833	140.243	5.2	112.934
2.5	160.8	6.42	350.424	5.3	492.75	7.07	426.9	6.44	359.876			1.48333	37.485	4.38333	101.958	4.585	131.785	5.225	140.983	5.25833	113.794
2.57	164.2	6.53	352.296	5.37	494	7.18	428.6	6.51	360.684			1.54167	38.5652	4.46667	102.407	4.67667	132.058	5.325	141.412	5.35	113.982
2.69	171.1	6.61	352.944	5.49	497	7.28	429.4	6.61	364.451			1.64167	40.7634	4.56667	102.526	4.735	132.766	5.38333	141.556	5.40833	115.075
2.76	175.4	6.72	355.392	5.56	498.7	7.39	432.9	6.69	365.976			1.7	42.1333	4.65833	103.141	4.82667	133.165	5.48333	142.576	5.5	115.478
2.87	182.2	6.79	357.264	5.68	500.85	7.5	434.6	6.8	369.115			1.79167	44.2968	4.75833	103.623	4.885	133.631	5.55	143.002	5.55833	116.361
2.94	185.6	6.9	360.288	5.75	501.7	7.6	436.3	6.87	371.358			1.85	45.3696	4.84167	104.403	4.97667	133.788	5.64167	143.44	5.65	116.998
3.06	191.6	6.97	361.512	5.87	504.3	7.7	438	6.97	374.498			1.95	47.2615	4.94167	104.696	5.04333	134.379	5.70833	143.876	5.71667	117.888
3.13	195	7.09	364.032	5.95	505.55	7.81	438.8	7.04	375.215			2.00833	48.3309	5.03333	105.319	5.135	134.636	5.8	144.004	5.8	118.043
3.24	199.3	7.16	365.256	6.06	506.4	7.92	439.7	7.15	377.547			2.1	49.67	5.125	105.61	5.19333	134.743	5.86667	144.163	5.86667	118.666
3.31	201.9	7.27	366.48	6.15	507.3	8.03	443.1	7.22	379.072			2.15833	50.4766	5.21667	105.865	5.285	134.889	5.95833	145.142	5.95	119.075
3.43	205.3	7.34	368.352	6.26	509	8.14	446.5	7.32	379.79			2.25833	51.5144	5.31667	106.342	5.34333	134.946	6.01667	146.118	6.00833	119.199
3.5	208.7	7.45	372.024	6.34	509.4	8.24	446.5	7.4	380.597			2.31667	52.5778	5.40833	107.302	5.44333	134.991	6.10833	145.993	6.1	119.371
3.62	213.9	7.52	373.248	6.46	510.7	8.35	446.5	7.5	382.929			2.41667	54.1944	5.5	107.591	5.50167	135.038	6.175	145.855	6.15833	120.001
3.7	217.3	7.64	375.12	6.53	511.15	8.46	446.5	7.57	383.647			2.48333	55.2487	5.6	108.02	5.59333	135.084	6.26667	145.718	6.24167	120.154
3.81	222.4	7.71	376.92	6.66	511.55	8.57	447.4	7.67	385.979			2.575	56.8333	5.69167	108.474	5.66	135.137	6.33333	145.874	6.3	120.781
3.89	224.1	7.82	378.792	6.73	511.15	8.68	448.3	7.74	388.311			2.64167	57.335	5.79167	108.91	5.75167	135.18	6.425	146.029	6.38333	121.439
4	228.4	7.89	380.016	6.85	510.7	8.78	450	7.85	389.836			2.73333	58.6569	5.88333	109.197	5.81	135.239	6.49167	146.457	6.44167	121.801
4.07	230.1	8	383.112	6.93	511.15	8.89	451.7	7.92	391.361			2.79167	59.1625	5.98333	109.983	5.90167	135.288	6.58333	146.871	6.525	122.204
4.18	234.4	8.07	383.688	7.05	510.25	9	451.7	8.03	393.604			2.88333	60.4806	6.075	110.083	5.96833	135.331	6.64167	146.732	6.58333	122.789
4.26	237	8.18	385.56	7.12	510.25	9.11	451.7	8.1	394.411			2.95	61.2679	6.175	110.516	6.06	135.39	6.725	146.593	6.66667	122.967
4.37	240.4	8.26	386.784	7.24	509.4	9.22	453.4	8.2	396.743			3.04167	62.2922	6.26667	110.791	6.11833	135.435	6.79167	147.005	6.725	123.589
4.44	242.9	8.36	388.008	7.32	509	9.33	454.2	8.28	398.268			3.1	63.0511	6.36667	111.046	6.21	135.487	6.875	147.124	6.80833	123.979
4.55	246.4	8.43	389.232	7.44	508.55	9.43	455.9	8.38	400.511			3.19167	64.1042	6.46667	111.329	6.26833	135.537	6.93333	147.547	6.85833	124.57
4.63	248.9	8.54	391.752	7.52	508.15	9.54	456.8	8.46	401.318			3.25833	64.8542	6.55833	111.944	6.36	135.589	7.025	147.698	6.94167	124.736
4.74	253.2	8.61	392.976	7.63	507.3	9.65	457.7	8.57	402.843			3.35	66.1604	6.65	112.227	6.41833	135.631	7.08333	147.848	6.99167	125.091
4.81	254.9	8.71	394.776	7.71	506.4	9.75	459.4	8.64	404.368			3.40833	66.658	6.75	112.644	6.51	135.684	7.16667	148.268	7.075	125.489
4.92	259.2	8.79	395.424	7.83	505.55	9.86	461.1	8.75	406.7			3.5	67.9604	6.84167	112.751	6.56833	135.735	7.225	148.675	7.13333	126.094
5	261.8	8.89	397.872	7.9	505.15	9.96	461.9	8.83	408.225			3.56667	68.7372	6.94167	113.352	6.65167	135.79	7.30833	148.803	7.21667	126.479
5.11	265.2	8.96	398.52	8.02	504.3	10.07	461.1	8.93	409.75			3.65833	69.7475	7.03333	113.468	6.70167	135.831	7.36667	148.404	7.275	126.843
5.18	266.9	9.06	399.744	8.1	503.85	10.18	462.8	9.01	410.557			3.71667	70.2413	7.125	113.718	6.79333	135.881	7.45833	148.808	7.35833	127.005
5.29	270.3	9.12	400.968	8.21	502.15	10.28	464.5	9.12	412.082			3.80833	71.2485	7.225	114.007	6.85167	135.939	7.51667	149.225	7.41667	127.356
5.36	272.9	9.22	402.192	8.28	501.3	10.39	465.4	9.19	413.607			3.86667	72.0276	7.325	114.257	6.92667	135.981	7.6	149.37	7.5	127.75
5.47	275.5	9.29	403.416	8.39	500.45	10.49	467.1	9.3	415.132			3.95833	72.7764	7.41667	114.535	6.985	136.046	7.66667	149.785	7.55833	128.099
5.54	278.9	9.39	405.288	8.47	499.6	10.6	467.1	9.38	416.656			4.01667	73.8082	7.50833	114.967	7.07667	136.096	7.75	149.641	7.65	128.481
5.64	281.4	9.46	407.088	8.58	498.7	10.7	467.9	9.49	418.989			4.1	74.5297	7.60833	115.408	7.12667	136.148	7.80833	149.767	7.70833	129.077
5.72	282.3	9.56	408.384	8.65	497.85	10.8	468.8	9.56	419.706			4.16667	74.756	7.69167	115.675	7.21	136.191	7.9	149.923	7.8	129.22
5.82	285.7	9.63	409.608	8.76	496.6	10.9	471.3	9.68	421.231			4.25	75.7614	7.78333	115.951	7.26	136.237	7.96667	150.591	7.85833	129.554
5.9	287.4	9.73	410.832	8.84	495.3	11.01	472.2	9.75	422.038			4.31667	76.2404	7.88333	116.197	7.335	136.286	8.05	150.733	7.95	129.724
6	290	9.8	411.408	8.94	494.45	11.11	473.1	9.87	423.563			4.4	76.9889	7.96667	116.289	7.39333	136.335	8.10833	150.888	8.00833	130.057
6.07	292.6	9.9	412.632	9.01	494.45	11.21	474.8	9.94	425.088			4.45833	77.7595	8.05833	116.534	7.46833	136.383	8.2	151.297	8.1	130.446
6.17	296	9.97	413.28	9.11	494	11.31	475.6	10.06	427.421			4.54167	78.759	8.15	116.646	7.52667	136.432	8.25833	151.419	8.15833	131.025
6.25	296.8	10.08	413.28	9.18	493.6	11.41	475.6	10.14	428.945			4.60833	78.9492	8.24167	116.534	7.61	136.45	8.35	151.286	8.24167	131.401
6.36	299.4	10.15	414.504	9.28	493.6	11.52	475.6	10.25	431.278			4.7	79.6848	8.33333	116.808	7.66833	136.504	8.40833	151.139	8.3	131.989
6.43	301.1	10.26	415.728	9.35	493.15	11.62	476.5	10.33	432.803			4.75833	80.1665	8.425	117.041	7.75167	136.558	8.5	151.292	8.39167	132.363
6.53	303.7	10.33	417.6	9.46	493.15	11.72	478.2	10.44	435.045			4.84167	80.9077	8.50833	117.496	7.81	136.59	8.55833	151.698	8.45	132.921
6.6	305.4	10.44	418.824	9.53	493.15	11.83	481.6	10.52	437.377			4.9	81.3878	8.6	117.728	7.89333	136.638	8.65	152.628	8.54167	133.54
6.71	309.7	10.51	419.472	9.63	492.75	11.94	482.5	10.63	438.185			4.99167	82.6548	8.68333	117.838	7.95167	136.672	8.70833	152.764	8.6	133.658
6.78	311.4	10.61	420.696	9.71	492.3	12.04	483.3	10.71	439.709			5.05	83.133	8.775	118.079	8.04333	136.716	8.8	152.882	8.69167	134.03
6.89	313.9	10.69	421.272	9.82	491.45	12.15	485	10.82	441.234			5.14167	83.8291	8.86667	118.157	8.10167	136.766	8.86667	153.271	8.75	134.365
6.96	316.5	10.79	423.144	9.89	491	12.25	485.9	10.9	442.759			5.2	84.589	8.95	118.579	8.185	136.792	8.95	153.419	8.84167	134.735
7.07	318.2	10.86	422.496	10.01	491	12.35	485.9	11.01	445.091			5.29167	85.0309	9.05	118.325	8.24333	136.812	9.00833	153.283	8.9	135.314
7.14	319.9	10.97	424.368	10.08	491	12.46	486.7	11.08	446.616			5.35	85.5058	9.13333	118.734	8.32667	136.841	9.10833	153.385	8.99167	135.694
7.25	322.5	11.04	425.016	10.2	491	12.56	486.7	11.19	448.141			5.44167	86.2285	9.225	118.843	8.385	136.871	9.16667	153.249	9.05	136.026
7.32	324.2	11.15	426.24	10.27	490.6	12.66	487.6	11.26	449.666			5.5	86.7018	9.31667	119.07	8.46833	136.891	9.25833	153.396	9.14167	136.405
7.43	326.8	11.22	426.816	10.38	490.6	12.77	487.6	11.37	451.191			5.59167	87.422	9.40833	119.157	8.52667	136.923	9.31667	153.246	9.2	136.735
7.5	327.6	11.33	428.688	10.46	490.15	12.87	488.5	11.44	451.191			5.65	87.6117	9.5	119.564	8.61833	136.958	9.40833	153.392	9.29167	136.651
7.61	329.3	11.4	429.264	10.57	490.6	12.98	487.6	11.54	451.998			5.74167	88.0478	9.59167	119.651	8.67667	136.983	9.475	152.959	9.35	136.775
7.68	330.2	11.51	429.912	10.64	490.15	13.09	488.5	11.61	452.716			5.8	88.2679	9.68333	119.716	8.76	137.029	9.55833	153.091	9.44167	136.907
7.79	331.9	11.58	431.136	10.75	490.15	13.2	488.5	11.71	454.241			5.89167	88.7025	9.76667	119.983	8.82667	137.052	9.625	152.94	9.5	137.247
7.85	334.5	11.69	430.56	10.82	489.75	13.3	488.5	11.78	455.048			5.94167	89.4617	9.85833	119.706	8.91833	137.082	9.71667	152.804	9.59167	137.406
7.96	337.9	11.76	431.136	10.94	488.9	13.41	490.2	11.88	456.573			6.03333	90.4249	9.95	119.792	8.97667	137.113	9.775	153.184	9.65	137.745
8.03	339.6	11.87	432.36	11.01	488.9	13.51	489.3	11.95	457.291			6.09167	90.8922	10.0417	120.016	9.06833	137.142	9.85833	152.766	9.74167	137.876
8.14	342.2	11.94	433.008	11.12	488.9	13.62	490.2	12.05	459.623			6.18333	91.6029	10.125	120.121	9.12667	137.175	9.925	152.896	9.8	138.457
8.21	343.9	12.05	434.232	11.2	488.9	13.73	488.5	12.12	458.905			6.24167	92.0685	10.2167	120.343	9.21833	137.192	10.0167	152.215	9.88333	138.155
8.32	345.6	12.12	435.456	11.31	488.45	13.83	489.3	12.22	458.905			6.33333	92.4966	10.3083	120.608	9.27667	137.224	10.075	152.328	9.94167	138.033
8.39	347.3	12.23	436.104	11.39	488.45	13.94	489.3	12.29	458.905			6.39167	92.9608	10.4	120.67	9.36833	137.251	10.1667	152.177	10.0333	137.947
8.5	349	12.3	437.328	11.5	488.05	14.05	489.3	12.38	460.43			6.48333	93.3871	10.4917	120.933	9.42667	137.287	10.225	152.026	10.0917	138.295
8.57	348.2	12.41	437.328	11.57	487.6	14.15	490.2	12.45	460.43			6.54167	93.0736	10.5833	120.815	9.52667	137.305	10.3083	152.169	10.175	138.209
8.68	349	12.49	439.128	11.69	487.15	14.26	491	12.55	461.148			6.63333	93.2196	10.675	121.226	9.585	137.325	10.375	152.266	10.2333	138.301
8.76	349.9	12.59	439.776	11.76	487.15	14.37	490.2	12.61	461.955			6.7	93.4241	10.7667	121.297	9.67667	137.355	10.4667	151.867	10.3167	138.469
8.87	349	12.66	440.352	11.86	487.6	14.47	491	12.71	463.48			6.79167	93.0427	10.8583	121.38	9.74333	137.39	10.525	151.977	10.375	138.803
8.93	349.9	12.76	441	11.94	487.15	14.58	491	12.78	464.197			6.84167	93.2655	10.95	121.451	9.82667	137.407	10.6167	151.826	10.4667	138.931
9.04	352.4	12.84	442.224	12.05	486.75	14.68	492.7	12.88	465.005			6.93333	93.936	11.0417	121.701	9.89333	137.433	10.675	152.213	10.525	139.049
9.11	352.4	12.94	444.096	12.13	487.15	14.79	492.7	12.95	465.005			6.99167	93.8702	11.125	122.107	9.985	137.468	10.7583	152.062	10.6	138.962
9.22	355	13.01	444.096	12.24	487.15	14.89	492.7	13.05	465.005			7.08333	94.5697	11.2167	122.031	10.0517	137.491	10.8167	151.924	10.6583	138.838
9.29	355.9	13.11	444.096	12.32	487.6	15	492.7	13.12	466.53			7.14167	94.7811	11.3083	121.922	10.135	137.519	10.9	151.772	10.75	139.206
9.4	356.7	13.19	445.32	12.43	488.45	15.1	492.7	13.22	467.337			7.23333	94.9234	11.4	122.171	10.1933	137.538	10.9583	151.634	10.8	139.322
9.47	357.6	13.3	446.544	12.51	488.05	15.21	492.7	13.29	468.055			7.29167	95.1341	11.4917	122.386	10.285	137.589	11.0417	151.482	10.8833	139.449
9.58	358.4	13.36	447.12	12.61	488.9	15.31	492.7	13.39	468.862			7.38333	95.2755	11.5833	122.478	10.3433	137.61	11.1	151.344	10.9333	139.564
9.65	360.1	13.47	448.416	12.69	488.45	15.42	492.7	13.46	469.579			7.44167	95.7315	11.6667	122.712	10.435	137.627	11.1833	151.192	11.0167	139.69
9.75	361.9	13.54	447.768	12.8	488.9	15.53	493.6	13.57	470.387			7.525	96.1888	11.7583	122.458	10.4933	137.65	11.2417	151.316	11.075	139.793
9.83	362.7	13.64	448.992	12.87	488.9	15.63	494.4	13.64	470.387			7.59167	96.3573	11.8417	122.682	10.5767	137.669	11.325	151.423	11.15	139.705
9.93	364.4	13.71	449.64	12.98	490.15	15.73	495.3	13.74	471.912			7.675	96.7823	11.9333	122.782	10.635	137.683	11.3833	151.56	11.2083	140.032
10	365.3	13.81	450.216	13.05	490.15	15.83	496.2	13.81	472.719			7.73333	96.9903	12.0167	122.829	10.7267	137.702	11.475	151.697	11.2917	140.183
10.11	365.3	13.88	450.864	13.16	491	15.93	495.3	13.92	473.437			7.825	96.8831	12.1083	122.928	10.7767	137.729	11.525	151.283	11.35	140.257
10.17	366.1	13.98	451.44	13.23	491	16.04	497	13.99	474.244			7.875	97.0697	12.2	122.975	10.8683	137.748	11.6083	151.649	11.4333	140.408
10.28	367	14.05	452.088	13.34	490.6	16.14	497.9	14.1	474.962			7.96667	97.2376	12.2833	123.074	10.9183	137.764	11.675	151.784	11.4917	140.481
10.34	367.8	14.15	452.664	13.41	490.6	16.24	497.9	14.17	475.769			8.01667	97.4235	12.375	123.119	11.01	137.773	11.7583	151.645	11.575	140.631
10.45	368.7	14.21	453.312	13.52	490.15	16.34	498.7	14.28	477.294			8.10833	97.5906	12.4583	123.229	11.06	137.796	11.8167	151.749	11.6333	140.941
10.51	369.6	14.31	453.96	13.59	490.15	16.43	499.6	14.35	478.011			8.15833	97.8064	12.55	123.294	11.1433	137.815	11.9	151.897	11.7167	141.064
10.62	371.3	14.38	455.184	13.69	490.6	16.54	499.6	14.46	478.011			8.25	98.2166	12.625	123.548	11.2017	137.837	11.9583	151.743	11.7833	140.924
10.69	372.1	14.48	456.408	13.76	491	16.64	499.6	14.53	478.819			8.30833	98.3911	12.7167	123.768	11.2767	137.855	12.0417	151.603	11.8667	141.072
10.79	374.7	14.54	456.408	13.87	491.45	16.74	501.3	14.64	480.344			8.39167	99.0838	12.8	123.701	11.335	137.882	12.1083	151.978	11.925	141.381
10.87	374.7	14.64	456.984	13.93	491.9	16.85	501.3	14.71	481.151			8.45833	99.0039	12.8833	123.745	11.41	137.891	12.1917	151.824	12.0167	141.529
10.97	375.5	14.71	456.984	14.03	491	16.95	501.3	14.82	482.676			8.54167	99.1473	12.9667	123.666	11.4683	137.917	12.25	151.684	12.075	141.835
11.04	376.4	14.81	458.208	14.1	491	17.06	501.3	14.89	482.676			8.6	99.3507	13.05	123.885	11.5433	137.913	12.3417	151.529	12.1667	141.745
11.14	378.1	14.88	460.08	14.2	491	17.17	503	15.01	484.201			8.68333	99.7666	13.1417	124.312	11.6017	137.933	12.4	151.888	12.225	142.038
11.21	378.1	14.99	460.08	14.26	491.45	17.27	504.7	15.08	484.918			8.74167	99.696	13.225	124.188	11.685	137.953	12.4833	152.26	12.3083	142.158
11.31	380.7	15.05	460.728	14.36	491.9	17.37	503	15.2	486.443			8.825	100.383	13.3167	124.295	11.735	137.973	12.55	151.606	12.375	142.45
11.38	381.5	15.16	460.728	14.43	491.9	17.48	503.9	15.27	487.25			8.88333	100.555	13.4	124.171	11.8183	137.993	12.6333	151.722	12.4583	142.595
11.48	383.2	15.24	461.304	14.53	492.3	17.58	505.6	15.38	488.775			8.96667	100.968	13.4917	124.236	11.8683	138.016	12.6917	152.093	12.5167	142.898
11.55	384.9	15.34	462.528	14.59	491.9	17.69	504.7	15.46	490.3			9.025	101.411	13.5833	124.452	11.96	138.032	12.775	151.666	12.6083	143.239
11.65	386.7	15.41	462.528	14.7	492.3	17.79	504.7	15.57	492.632			9.10833	101.852	13.6667	124.372	12.0183	138.048	12.8333	151.525	12.6667	143.776
11.72	385.8	15.52	463.176	14.76	493.15	17.9	506.4	15.64	493.35			9.16667	101.508	13.75	124.421	12.1017	138.08	12.925	151.879	12.7583	143.893
11.82	388.4	15.59	463.752	14.87	493.15	18	507.3	15.75	494.157			9.25	102.19	13.8417	124.497	12.16	138.091	12.9833	152.007	12.8167	143.984
11.9	389.2	15.69	465.624	14.94	493.15	18.11	507.3	15.83	495.682			9.31667	102.348	13.925	124.885	12.2433	138.12	13.0667	151.851	12.9083	144.322
12	390.9	15.77	466.272	15.04	494	18.21	506.4	15.94	497.207			9.4	102.757	14.0167	124.967	12.3017	138.134	13.125	151.44	12.9667	144.62
12.08	390.9	15.87	465.624	15.11	494	18.32	507.3	16.01	498.014			9.46667	102.674	14.1	124.679	12.3933	138.152	13.2167	151.553	13.0583	144.762
12.18	392.6	15.94	465.624	15.22	494	18.43	507.3	16.12	499.539			9.55	103.081	14.1833	124.599	12.4517	138.174	13.275	151.396	13.1167	145.059
12.25	393.5	16.05	465.624	15.29	494.45	18.54	508.1	16.18	501.064			9.60833	103.278	14.275	124.474	12.535	138.187	13.3667	151.479	13.2	145.422
12.36	394.4	16.12	466.272	15.41	494.45	18.64	508.1	16.29	501.872			9.7	103.433	14.3667	124.567	12.5933	138.198	13.425	151.336	13.2667	145.509
12.43	396.1	16.22	466.848	15.47	494.85	18.75	508.1	16.36	503.396			9.75833	103.87	14.45	124.606	12.685	138.212	13.5167	151.18	13.3583	145.857
12.53	398.6	16.3	466.848	15.58	496.15	18.86	506.4	16.46	503.396			9.84167	104.514	14.5417	124.514	12.7433	138.24	13.575	150.518	13.4167	145.722
12.6	399.5	16.41	468.072	15.65	496.6	18.96	507.3	16.53	504.114			9.9	104.709	14.625	124.715	12.8267	138.254	13.6667	150.644	13.5083	145.836
12.7	400.3	16.47	468.072	15.75	497	19.07	507.3	16.64	504.921			9.98333	104.842	14.7167	124.646	12.885	138.29	13.7333	150.487	13.5667	145.922
12.77	400.3	16.58	467.496	15.83	497.45	19.17	508.1	16.71	505.639			10.0417	104.768	14.8083	124.366	12.9767	138.312	13.8167	150.582	13.6583	146.035
12.88	402.1	16.65	468.072	15.94	497.85	19.28	507.3	16.81	506.446			10.1333	105.189	14.9	124.439	13.0267	138.336	13.875	150.189	13.7167	146.133
12.95	403.8	16.76	468.72	16.01	498.3	19.39	508.1	16.87	507.164			10.1917	105.622	14.9833	124.485	13.1267	138.359	13.9667	150.269	13.8083	146.258
13.05	404.6	16.83	468.072	16.11	498.7	19.5	509.8	16.98	507.971			10.275	105.753	15.075	124.232	13.185	138.37	14.025	150.615	13.8667	146.342
13.12	405.5	16.94	468.72	16.19	499.15	19.61	511.6	17.04	508.778			10.3333	105.946			13.2767	138.386	14.1167	150.989	13.95	146.493
13.23	405.5	17.02	469.944	16.29	500	19.71	509.8	17.14	507.971			10.425	105.827			13.335	138.393	14.175	150.315	14.0083	146.126
13.3	406.3	17.12	470.592	16.36	498.7	19.82	509.8	17.2	508.778			10.4833	105.989			13.4267	138.409	14.2667	150.158	14.1	146.276
13.41	405.5	17.2	470.592	16.48	499.6	19.92	510.7	17.3	508.778			10.575	105.632			13.485	138.429	14.3167	150.28	14.1583	146.141
13.48	406.3	17.3	469.944	16.55	499.6	20.03	512.4	17.36	509.496			10.6333	105.794			13.585	138.446	14.4083	150.623	14.2417	146.265
13.58	407.2	17.37	470.592	16.66	500.45	20.13	512.4	17.46	509.496			10.7167	105.953			13.6433	138.464	14.4667	150.479	14.3083	146.129
13.65	407.2	17.48	470.592	16.73	501.3	20.24	513.3	17.53	510.303			10.775	105.877			13.7433	138.489	14.5583	150.585	14.3917	146.266
13.76	408	17.55	471.168	16.84	501.7	20.34	515.8	17.63	511.021			10.8667	105.995			13.8017	138.491	14.6167	151.174	14.45	146.335
13.83	408.9	17.66	471.816	16.91	501.7	20.45	515.8	17.69	511.021			10.925	106.186			13.8933	138.518	14.7083	151.015	14.5333	146.253
13.94	408.9	17.73	472.392	17.02	502.15	20.55	514.1	17.79	511.828			11.0167	106.066			13.9517	138.532	14.7583	150.374	14.5917	146.348
14.01	408.9	17.83	472.392	17.09	502.55	20.66	515	17.86	511.021			11.075	105.99			14.0433	138.551	14.85	150.478	14.6833	146.022
14.11	409.8	17.9	473.04	17.2	501.7	20.76	515.8	17.96	511.828			11.1583	106.147			14.1017	138.573	14.9083	150.568	14.7333	146.116
14.17	410.6	18.01	474.84	17.27	501.7	20.86	518.4	18.02	512.546			11.2083	106.318			14.1933	138.6	15	151.181	14.825	146.239
14.27	411.5	18.08	475.488	17.38	503.45	20.97	519.3	18.13	511.828			11.2917	106.474			14.26	138.615			14.8833	145.884
14.34	413.2	18.19	475.488	17.45	503.85	21.07	519.3	18.2	512.546			11.35	106.899			14.3433	138.634			14.9667	145.993
14.45	413.2	18.26	476.136	17.56	504.3	21.17	519.3	18.3	513.353			11.4417	106.778			14.426	138.657			15.0167	146.086
14.52	413.2	18.37	476.712	17.63	504.7	21.27	519.3	18.37	514.071			11.5	106.7			14.485	138.675
14.62	412.3	18.44	476.712	17.74	503.45	21.37	519.3	18.46	514.878			11.5833	106.325			14.585	138.696
14.69	411.5	18.54	477.36	17.81	503.85	21.48	520.1	18.53	514.878			11.6417	106.013			14.643	138.714
14.8	413.2	18.61	477.36	17.92	504.3	21.57	521.8	18.64	515.685			11.7333	106.392			14.743	138.737
14.87	414	18.71	478.584	17.99	505.15	21.68	522.7	18.71	516.403			11.7917	106.55			14.801	138.759
14.97	415.7	18.78	478.584	18.1	506	21.78	524.4	18.81	516.403			11.875	106.938			14.893	138.772
15.04	415.7	18.88	479.16	18.17	506.4	21.89	525.2	18.88	516.403			11.9333	106.861			14.951	138.796
15.14	416.6	18.95	479.16	18.27	507.7	22	524.4	18.99	517.21			12.0167	107.013			15.0433	138.828
15.21	417.5	19.04	480.384	18.34	507.7	22.1	524.4	19.06	517.928			12.075	107.199
15.32	417.5	19.12	481.032	18.45	509	22.21	525.2	19.17	518.735			12.1667	107.077
15.39	418.3	19.21	481.68	18.52	509.4	22.31	526.1	19.24	518.735			12.225	107.233
15.49	420.9	19.28	481.68	18.62	510.25	22.41	527.8	19.35	520.26			12.3083	107.88
15.56	420.9	19.38	481.032	18.68	511.15	22.52	526.1	19.42	519.453			12.3667	107.802
15.67	422.6	19.44	481.68	18.79	509.85	22.62	527	19.52	520.26			12.4583	108.174
15.73	423.4	19.54	482.904	18.85	510.7	22.72	527	19.59	521.785			12.5083	108.34
15.83	424.3	19.61	484.704	18.95	511.55	22.83	528.7	19.71	523.31			12.5917	108.489
15.9	424.3	19.71	484.128	19.02	512.4	22.94	528.7	19.77	523.31			12.65	108.409
16	425.2	19.78	484.128	19.12	513.7	23.04	528.7	19.88	524.835			12.7333	108.558
16.07	426	19.88	485.352	19.19	514.1	23.15	527.8	19.96	526.36			12.7917	108.711
16.17	427.7	19.95	485.928	19.29	514.55	23.26	527.8	20.07	527.885			12.875	109.091
16.24	428.6	20.06	485.928	19.35	514.95	23.36	528.7	20.15	528.692			12.9333	109.272
16.34	429.4	20.13	487.224	19.45	515.85	23.47	529.5	20.26	528.692			13.0167	109.39
16.41	428.6	20.24	486.576	19.51	516.7	23.58	529.5	20.33	529.499			13.075	109.078
16.51	428.6	20.31	485.928	19.61	517.1	23.68	529.5	20.44	531.024			13.1583	108.963
16.58	428.6	20.41	485.928	19.68	517.1	23.78	530.4	20.52	531.742			13.2167	108.883
16.68	430.3	20.49	486.576	19.78	518.4	23.89	530.4	20.63	533.267			13.3	109.26
16.75	432	20.59	486.576	19.85	517.95	24	530.4	20.7	534.791			13.3583	109.671
16.85	432.9	20.67	486.576	19.95	518.4	24.1	529.5	20.81	535.599			13.4417	109.815
16.92	434.6	20.77	488.448	20.02	518.4	24.22	528.7	20.88	537.124			13.5	110.224
17.03	435.4	20.84	487.8	20.12	518.4	24.32	529.5	20.99	536.406			13.5917	110.327
17.1	435.4	20.95	488.448	20.19	518.4	24.43	530.4	21.06	537.124			13.65	110.246
17.21	437.1	21.02	488.448	20.3	518.8	24.53	530.4	21.17	537.931			13.7417	110.607
17.27	438	21.13	489.672	20.38	519.25	24.64	530.4	21.24	539.456			13.7917	110.795
17.31	438.8	21.2	490.248	20.48	519.7	24.75	530.4	21.35	540.173			13.825	110.978
17.41	439.7	21.3	490.248	20.56	519.7	24.85	532.1	21.42	540.173			13.9083	111.12
17.48	440.6	21.37	490.248	20.66	520.1	24.95	533.8	21.53	541.698			13.9667	111.296
17.59	441.4	21.48	489.024	20.73	520.55	25.06	532.9	21.59	540.981			14.0583	111.396
17.66	442.3	21.55	489.024	20.83	522.25			21.69	542.506			14.1167	111.571
17.76	444	21.66	490.248	20.91	522.65			21.76	542.506			14.2	111.939
17.83	444	21.73	492.12	21.01	522.25			21.86	543.313			14.2583	111.856
17.93	444	21.84	490.896	21.08	522.25			21.93	543.313			14.3417	111.738
18	444.8	21.91	490.896	21.19	522.65			22.03	544.838			14.4	111.883
18.11	444.8	22.02	490.896	21.26	523.1			22.1	544.838			14.4917	111.753
18.18	444.8	22.09	490.896	21.36	523.55			22.19	544.838			14.55	111.67
18.28	447.4	22.2	490.896	21.44	523.55			22.26	544.838			14.6333	112.291
18.36	447.4	22.27	490.896	21.54	524.4			22.35	544.838			14.7	112.196
18.46	448.3	22.39	491.472	21.62	524.8			22.42	545.555			14.7833	112.332
18.53	449.1	22.46	491.472	21.72	525.25			22.52	545.555			14.8417	112.475
18.64	450	22.56	492.12	21.8	524.8			22.59	545.555			14.9333	112.599
18.71	450	22.63	492.768	21.91	525.25			22.69	545.555			14.9917	112.515
18.81	450	22.74	493.344	21.98	525.25			22.76	545.555			15.075	112.395
18.89	450	22.81	492.12	22.08	525.65			22.85	546.363
19	450	22.92	492.768	22.15	526.1			22.92	545.555
19.07	449.1	22.99	493.992	22.26	526.5			23.02	545.555
19.18	449.1	23.09	494.568	22.33	526.95			23.09	546.363
19.25	450	23.16	494.568	22.44	526.95			23.19	547.08
19.35	450.8	23.27	495.792	22.51	527.8			23.25	547.08
19.43	450.8	23.34	496.44	22.63	527.4			23.35	547.08
19.53	450.8	23.44	495.792	22.7	527.4			23.42	547.08
19.6	451.7	23.51	497.016	22.81	527.8			23.52	547.08
19.71	452.5	23.62	497.664	22.88	527.8			23.6	547.08
19.78	453.4	23.69	497.664	22.98	528.25			23.7	546.363
19.88	453.4	23.79	498.312	23.05	529.95			23.77	547.08
19.95	453.4	23.86	498.312	23.16	529.95			23.88	547.08
20.05	454.2	23.96	499.536	23.23	530.8			23.95	547.888
20.13	455.1	24.03	498.888	23.33	531.25			24.05	548.605
20.23	454.2	24.13	499.536	23.4	530.8			24.12	547.888
20.3	453.4	24.19	498.888	23.5	529.95			24.23	548.605
20.41	455.1	24.29	498.888	23.57	529.95			24.3	548.605
20.47	455.1	24.36	498.888	23.67	530.8			24.41	548.605
20.58	455.9	24.46	500.76	23.74	530.35			24.48	549.413
20.65	456.8	24.53	501.984	23.85	530.35			24.6	550.22
20.75	456.8	24.62	503.208	23.91	530.35			24.67	550.937
20.82	456.8	24.69	503.208	24.02	530.8			24.78	552.462
20.92	456.8	24.79	503.208	24.08	531.25			24.85	552.462
20.99	457.7	24.86	501.984	24.18	531.25			24.96	553.27
21.09	457.7	24.96	501.984	24.25	531.25			25.04	553.27
21.16	459.4	25.04	503.208	24.34	531.25
21.27	460.2			24.41	531.25
21.33	461.1			24.5	531.65
21.44	463.6			24.57	531.25
21.5	466.2			24.67	531.25
21.61	465.4			24.74	531.25
21.67	467.1			24.84	530.35
21.77	468.8			24.91	530.8
21.85	469.6			25.02	529.95
21.95	468.8
22.02	471.3
22.12	473.9
22.19	474.8
22.31	476.5
22.38	476.5
22.48	477.3
22.55	478.2
22.66	477.3
22.72	477.3
22.83	477.3
22.89	478.2
23	478.2
23.07	478.2
23.18	478.2
23.25	479
23.35	478.2
23.42	479
23.53	478.2
23.6	478.2
23.71	478.2
23.78	479
23.89	479
23.95	479.9
24.06	479.9
24.13	479
24.24	479
24.31	479.9
24.42	479.9
24.49	479.9
24.6	479.9
24.67	480.8
24.77	479.9
24.84	479.9
24.95	479.9
25.02	479.9
