# Supplementary material for: Effect of freeze‒thaw cycles on root–Soil composite mechanical properties and slope stability
Source: PLoS One. 2024 Apr 25;19(4):e0302409. doi: 10.1371/journal.pone.0302409 (PMC11045164; doi:10.1371/journal.pone.0302409)
Supplement: S1 File — (ZIP) [file pone.0302409.s001.zip › Original data/original data/三轴/50kpa/G7数据处理结果50.xlsx]

## Sheet: Sheet1
D0G7		D2G7		D4G7		D6G7		D8G7				D0G0		D0G3		D0G5		D0G7		D0G9
0	0	0	0	0	0	0	0	0	0			0	0	0	0	0	0	0	0	0	0
0.07	17.1	0.03	18.8	0	6.8	-0.01	3.4	0	9.4			0.0583333	5.69757	0.025	6.266	0	2.26697	-0.00833333	1.13358	0	3.13375
0.11	20.5	0.06	22.2	-0.01	10.3	0.03	7.7	0	9.4			0.0916667	6.82823	0.05	7.39743	-0.00833333	3.43407	0.025	2.56639	0	3.13375
0.23	28.2	0.17	29.9	-0.01	10.3	0.14	13.7	0.03	18.8			0.191667	9.38396	0.141667	9.95444	-0.00833333	3.43407	0.116667	4.56216	0.025	6.266
0.23	28.2	0.47	41.9	0	21.4	0.22	16.3	0.03	18.8			0.191667	9.38396	0.391667	13.916	0	7.13428	0.183333	5.42449	0.025	6.266
0.26	30.8	1.05	62.4	0.1	60.7	0.29	19.7	0.07	22.2			0.216667	10.2467	0.875	20.628	0.0833333	20.2198	0.241667	6.55231	0.0583333	7.39684
0.3	33.4	1.62	174.5	0.12	79.6	0.37	22.2	0.15	27.4			0.25	11.1081	1.35	57.4205	0.1	26.5114	0.308333	7.37908	0.125	9.12359
0.38	40.2	1.78	197.6	0.12	79.6	0.45	24.8	0.26	34.2			0.316667	13.361	1.48333	64.9374	0.1	26.5114	0.375	8.23801	0.216667	11.3778
0.51	55.6	1.9	216.4	0.15	83	0.59	32.5	0.37	48.8			0.425	18.4602	1.58333	71.0464	0.125	27.6372	0.491667	10.7836	0.308333	16.2207
0.58	61.6	1.98	227.5	0.19	114.6	0.67	47.9	0.48	57.3			0.483333	20.4408	1.65	74.6421	0.158333	38.147	0.558333	15.8832	0.4	19.0292
0.67	65.9	2.1	245.5	0.24	141.1	0.8	67.6	0.58	62.4			0.558333	21.8518	1.75	80.4693	0.2	46.9493	0.666667	22.3921	0.483333	20.7062
0.74	61.6	2.18	256.6	0.29	164.2	0.88	79.6	0.69	73.6			0.616667	20.4145	1.81667	84.0528	0.241667	54.6136	0.733333	26.3501	0.575	24.4012
0.85	67.6	2.3	271.2	0.34	184.8	0.99	91.5	0.8	95			0.708333	22.3831	1.91667	88.7485	0.283333	61.4406	0.825	30.2625	0.666667	31.4682
0.92	95.8	2.38	281.4	0.4	203.6	1.06	98.4	0.91	115.5			0.766667	31.7025	1.98333	92.0263	0.333333	67.6585	0.883333	32.5262	0.758333	38.2248
1.04	131.7	2.49	297.7	0.47	222.4	1.17	106.1	1.02	128.3			0.866667	43.5406	2.075	97.2696	0.391667	73.8644	0.975	35.0403	0.85	42.4233
1.12	151.4	2.57	307.1	0.54	240.4	1.24	112.1	1.12	141.1			0.933333	50.0212	2.14167	100.275	0.45	79.7978	1.03333	37.0009	0.933333	46.6181
1.24	183.9	2.68	321.6	0.61	258.3	1.34	119.8	1.23	153.1			1.03333	60.7	2.23333	104.916	0.508333	85.6913	1.11667	39.5105	1.025	50.5379
1.32	206.2	2.76	331.9	0.69	276.3	1.41	124	1.35	164.2			1.1	68.0166	2.3	108.205	0.575	91.6038	1.175	40.8725	1.125	54.1494
1.44	235.2	2.88	347.3	0.77	292.6	1.49	128.3	1.46	176.2			1.2	77.5072	2.4	113.114	0.641667	96.9455	1.24167	42.2625	1.21667	58.0551
1.52	252.4	2.95	355.9	0.85	308.8	1.54	130	1.58	187.3			1.26667	83.1214	2.45833	115.849	0.708333	102.247	1.28333	42.8052	1.31667	61.6524
1.64	272.9	3.07	368.7	0.94	324.2	1.6	132.6	1.68	198.5			1.36667	89.7852	2.55833	119.898	0.783333	107.268	1.33333	43.6401	1.4	65.2861
1.72	287.4	3.15	376.4	1.03	340.5	1.63	134.3	1.8	208.7			1.43333	94.4944	2.625	122.321	0.858333	112.58	1.35833	44.1888	1.5	68.574
1.83	308	3.26	389.2	1.12	355.9	1.68	136	1.91	218.1			1.525	101.177	2.71667	126.367	0.933333	117.586	1.4	44.73	1.59167	71.5987
1.91	320.8	3.34	396.9	1.22	370.4	1.71	136.9	2.02	227.5			1.59167	105.313	2.78333	128.782	1.01667	122.278	1.425	45.0151	1.68333	74.6178
2.03	341.3	3.46	406.3	1.32	384.1	1.77	138.6	2.13	237			1.69167	111.934	2.88333	131.702	1.1	126.698	1.475	45.5519	1.775	77.6642
2.1	354.2	3.53	413.2	1.42	398.6	1.8	139.4	2.25	245.5			1.75	116.099	2.94167	133.862	1.18333	131.375	1.5	45.8037	1.875	80.371
2.22	372.1	3.64	423.4	1.52	412.3	1.84	139.4	2.36	254.9			1.85	121.847	3.03333	137.042	1.26667	135.78	1.53333	45.7888	1.96667	83.3736
2.3	383.2	3.71	430.3	1.61	424.3	1.86	139.4	2.47	262.6			1.91667	125.4	3.09167	139.195	1.34167	139.63	1.55	45.7813	2.05833	85.8151
2.41	401.2	3.82	439.7	1.72	436.3	1.87	138.6	2.58	271.2			2.00833	131.172	3.18333	142.107	1.43333	143.451	1.55833	45.5149	2.15	88.546
2.48	413.2	3.89	445.7	1.82	449.1	1.88	138.6	2.7	278.9			2.06667	135.019	3.24167	143.962	1.51667	147.54	1.56667	45.5112	2.25	90.9707
2.6	429.4	3.99	454.2	1.93	461.1	1.89	138.6	2.81	284.9			2.16667	140.175	3.325	146.587	1.60833	151.347	1.575	45.5075	2.34167	92.8442
2.67	440.6	4.06	460.2	2.03	473.9	1.9	138.6	2.92	291.7			2.225	143.749	3.38333	148.437	1.69167	155.422	1.58333	45.5038	2.43333	94.9746
2.79	456.8	4.17	467.9	2.14	486.7	1.91	139.4	3.04	298.5			2.325	148.888	3.475	150.784	1.78333	159.477	1.59167	45.7628	2.53333	97.0931
2.86	466.2	4.24	474.8	2.25	498.7	1.92	139.4	3.15	304.5			2.38333	151.865	3.53333	152.919	1.875	163.263	1.6	45.759	2.625	98.9554
2.97	480.8	4.34	481.6	2.36	508.1	1.93	142	3.26	310.5			2.475	156.48	3.61667	154.98	1.96667	166.191	1.60833	46.6087	2.71667	100.814
3.05	489.3	4.41	484.2	2.47	518.4	1.95	143.7	3.38	315.7			2.54167	159.142	3.675	155.727	2.05833	169.408	1.625	47.159	2.81667	102.401
3.15	502.1	4.48	487.6	2.59	527.8	1.98	146.3	3.48	320.8			2.625	163.171	3.73333	156.729	2.15833	172.311	1.65	48.0006	2.9	103.97
3.22	510.7	4.59	493.6	2.69	536.4	1.99	146.3	3.6	325.1			2.68333	165.87	3.825	158.513	2.24167	174.976	1.65833	47.9967	3	105.26
3.33	523.5	4.66	497	2.8	545.8	2.01	146.3	3.71	330.2			2.775	169.874	3.88333	159.512	2.33333	177.882	1.675	47.9889	3.09167	106.814
3.41	531.2	4.77	504.7	2.92	553.5	2.02	146.3	3.82	335.3			2.84167	172.259	3.975	161.835	2.43333	180.214	1.68333	47.985	3.18333	108.366
3.52	543.2	4.84	508.1	3.03	561.2	2.03	146.3	3.94	338.8			2.93333	175.991	4.03333	162.831	2.525	182.557	1.69167	47.9811	3.28333	109.388
3.59	550.9	4.94	513.3	3.14	568.9	2.03	148	4.05	341.3			2.99167	178.383	4.11667	164.36	2.61667	184.894	1.69167	48.5386	3.375	110.095
3.7	562	5.01	516.7	3.25	574.9	2.04	148.8	4.16	345.6			3.08333	181.813	4.175	165.352	2.70833	186.676	1.7	48.797	3.46667	111.381
3.77	571.4	5.12	520.1	3.36	581.7	2.05	150.6	4.27	349.9			3.14167	184.747	4.26667	166.288	2.8	188.713	1.70833	49.3833	3.55833	112.664
3.88	583.4	5.19	522.7	3.47	588.5	2.07	154	4.39	353.3			3.23333	188.456	4.325	167.021	2.89167	190.747	1.725	50.49	3.65833	113.646
3.97	588.5	5.31	527.8	3.59	594.5	2.09	159.1	4.5	357.6			3.30833	189.962	4.425	168.482	2.99167	192.501	1.74167	52.1536	3.75	114.924
4.08	598	5.38	531.2	3.7	601.4	2.12	164.2	4.61	361.9			3.4	192.853	4.48333	169.468	3.08333	194.559	1.76667	53.8122	3.84167	116.2
4.16	603.1	5.5	536.4	3.81	606.5	2.15	166.8	4.72	365.3			3.46667	194.369	4.58333	170.956	3.175	196.031	1.79167	54.651	3.93333	117.184
4.27	613.4	5.58	538.9	3.93	611.6	2.19	169.4	4.83	368.7			3.55833	197.508	4.65	171.637	3.275	197.483	1.825	55.4848	4.025	118.167
4.35	619.3	5.69	544.1	4.04	615.9	2.21	171.1	4.94	371.3			3.625	199.276	4.74167	173.134	3.36667	198.691	1.84167	56.0325	4.11667	118.891
4.47	627.9	5.76	546.6	4.15	620.2	2.24	173.7	5.05	374.7			3.725	201.842	4.8	173.827	3.45833	199.896	1.86667	56.87	4.20833	119.87
4.54	634.7	5.88	550	4.27	623.6	2.28	178.8	5.15	378.1			3.78333	203.91	4.9	174.733	3.55833	200.793	1.9	58.5207	4.29167	120.857
4.66	643.3	5.96	550.9	4.38	627.9	2.31	181.4	5.26	379.8			3.88333	206.467	4.96667	174.901	3.65	201.993	1.925	59.3572	4.38333	121.289
4.73	649.3	6.07	555.2	4.49	633.9	2.34	184.8	5.37	383.2			3.94167	208.271	5.05833	176.103	3.74167	203.737	1.95	60.4549	4.475	122.262
4.85	656.1	6.14	558.6	4.61	640.7	2.41	190.8	5.48	387.5			4.04167	210.242	5.11667	177.077	3.84167	205.718	2.00833	62.3821	4.56667	123.52
4.93	660.4	6.25	563.7	4.73	643.3	2.44	192.5	5.59	390.9			4.10833	211.479	5.20833	178.529	3.94167	206.347	2.03333	62.9225	4.65833	124.49
5.03	666.4	6.33	566.3	4.84	645.9	2.5	196.8	5.7	393.5			4.19167	213.223	5.275	179.231	4.03333	206.991	2.08333	64.2966	4.75	125.202
5.11	669.8	6.44	570.6	4.96	648.4	2.53	199.3	5.81	396.9			4.25833	214.168	5.36667	180.425	4.13333	207.585	2.10833	65.0974	4.84167	126.168
5.23	676.7	6.52	573.1	5.07	651.8	2.6	203.6	5.91	399.5			4.35833	216.158	5.43333	181.093	4.225	208.482	2.16667	66.4639	4.925	126.887
5.3	680.9	6.64	576.6	5.18	654.4	2.63	207	6.02	401.2			4.41667	217.372	5.53333	182.015	4.31667	209.122	2.19167	67.5572	5.01667	127.31
5.42	689.5	6.71	579.1	5.3	658.7	2.7	214.7	6.12	402.9			4.51667	219.897	5.59167	182.696	4.41667	210.285	2.25	70.0302	5.1	127.742
5.5	693.8	6.82	582.6	5.42	660.4	2.76	219	6.23	405.5			4.58333	221.12	5.68333	183.629	4.51667	210.616	2.3	71.3977	5.19167	128.447
5.62	698.9	6.9	586	5.53	663.8	2.86	225	6.33	408			4.68333	222.522	5.75	184.576	4.60833	211.506	2.38333	73.2938	5.275	129.13
5.7	702.3	7.02	589.4	5.64	665.5	2.92	229.3	6.43	410.6			4.75	223.455	5.85	185.458	4.7	211.852	2.43333	74.6578	5.35833	129.844
5.81	707.4	7.1	592	5.75	669	3.01	234.4	6.54	412.3			4.84167	224.87	5.91667	186.15	4.79167	212.77	2.50833	76.2621	5.45	130.26
5.89	710.9	7.21	595.4	5.87	672.4	3.08	239.5	6.64	415.7			4.90833	225.831	6.00833	187.044	4.89167	213.637	2.56667	77.8766	5.53333	131.224
6	716	7.29	598	5.98	674.9	3.18	245.5	6.75	418.3			5	227.241	6.075	187.733	4.98333	214.233	2.65	79.7621	5.625	131.922
6.08	718.6	7.41	601.4	6.09	676.7	3.24	248.1	6.86	421.7			5.06667	227.913	6.175	188.608	5.075	214.606	2.7	80.5672	5.71667	132.87
6.19	722.8	7.48	604.8	6.21	678.4	3.31	251.5	6.97	424.3			5.15833	229.033	6.23333	189.562	5.175	214.928	2.75833	81.6243	5.80833	133.565
6.27	727.1	7.6	609.1	6.32	680.1	3.36	254.9	7.07	426.9			5.225	230.24	6.33333	190.714	5.26667	215.267	2.8	82.6938	5.89167	134.269
6.39	731.4	7.67	610.8	6.43	681.8	3.4	258.3	7.18	428.6			5.325	231.368	6.39167	191.133	5.35833	215.605	2.83333	83.7692	5.98333	134.678
6.46	733.1	7.79	614.2	6.54	683.5	3.48	264.3	7.28	429.4			5.38333	231.769	6.49167	192	5.45	215.942	2.9	85.6587	6.06667	134.815
6.58	738.2	7.87	616.8	6.65	686.1	3.59	270.3	7.39	432.9			5.48333	233.145	6.55833	192.681	5.54167	216.562	2.99167	87.524	6.15833	135.787
6.66	742.5	7.98	621	6.76	687.8	3.66	273.7	7.5	434.6			5.55	234.344	6.65	193.811	5.63333	216.897	3.05	88.5738	6.25	136.193
6.77	745.9	8.06	623.6	6.87	688.6	3.76	278.9	7.6	436.3			5.64167	235.199	6.71667	194.489	5.725	216.947	3.13333	90.1823	6.33333	136.609
6.85	748.5	8.17	627.9	6.98	689.5	3.83	281.4	7.7	438			5.70833	235.859	6.80833	195.646	5.81667	217.028	3.19167	90.9381	6.41667	137.025
6.96	751.9	8.25	628.7	7.09	691.2	3.94	286.6	7.81	438.8			5.8	236.71	6.875	195.761	5.90833	217.361	3.28333	92.5345	6.50833	137.146
7.04	754.5	8.35	632.2	7.19	692.9	4.02	290.8	7.92	439.7			5.86667	237.367	6.95833	196.683	5.99167	217.71	3.35	93.8285	6.6	137.299
7.15	757.9	8.43	634.7	7.31	692.1	4.13	296	8.03	443.1			5.95833	238.214	7.025	197.325	6.09167	217.238	3.44167	95.4194	6.69167	138.23
7.22	761.3	8.54	638.2	7.42	692.9	4.21	299.4	8.14	446.5			6.01667	239.141	7.11667	198.226	6.18333	217.285	3.50833	96.4516	6.78333	139.16
7.33	763.1	8.61	640.7	7.53	693.8	4.32	303.7	8.24	446.5			6.10833	239.483	7.175	198.883	6.275	217.364	3.6	97.7477	6.86667	139.041
7.41	766.5	8.72	644.1	7.64	696.3	4.4	306.2	8.35	446.5			6.175	240.386	7.26667	199.749	6.36667	217.943	3.66667	98.4871	6.95833	138.91
7.52	769.9	8.79	645.9	7.75	696.3	4.52	310.5	8.46	446.5			6.26667	241.226	7.325	200.187	6.45833	217.739	3.76667	99.7707	7.05	138.779
7.6	770.8	8.89	648.4	7.86	697.2	4.59	313.1	8.57	447.4			6.33333	241.344	7.40833	200.789	6.55	217.816	3.825	100.548	7.14167	138.927
7.71	773.3	8.96	651	7.98	697.2	4.7	317.4	8.68	448.3			6.425	241.9	7.46667	201.472	6.65	217.593	3.91667	101.835	7.23333	139.075
7.79	775	9.06	655.3	8.09	697.2	4.78	319.1	8.78	450			6.49167	242.266	7.55	202.628	6.74167	217.388	3.98333	102.313	7.31667	139.483
7.9	777.6	9.14	657	8.2	698	4.9	322.5	8.89	451.7			6.58333	242.851	7.61667	203.014	6.83333	217.433	4.08333	103.3	7.40833	139.877
7.97	780.2	9.24	659.5	8.31	698.9	4.97	325.9	9	451.7			6.64167	243.517	7.7	203.61	6.925	217.508	4.14167	104.328	7.5	139.744
8.07	782.7	9.31	662.1	8.43	699.7	5.09	329.3	9.11	451.7			6.725	244.089	7.75833	204.29	7.025	217.533	4.24167	105.311	7.59167	139.612
8.15	784.4	9.41	664.7	8.54	698.9	5.16	331.9	9.22	453.4			6.79167	244.452	7.84167	204.914	7.11667	217.079	4.3	106.081	7.68333	140.004
8.25	787.9	9.47	666.4	8.65	698	5.27	335.3	9.33	454.2			6.875	245.332	7.89167	205.332	7.20833	216.595	4.39167	107.069	7.775	140.118
8.32	789.6	9.57	669	8.77	698.9	5.35	337.9	9.43	455.9			6.93333	245.714	7.975	205.955	7.30833	216.651	4.45833	107.827	7.85833	140.521
8.43	793	9.64	670.7	8.88	699.7	5.46	341.3	9.54	456.8			7.025	246.54	8.03333	206.353	7.4	216.693	4.55	108.812	7.95	140.664
8.5	793.8	9.74	672.4	8.99	699.7	5.53	343.9	9.65	457.7			7.08333	246.64	8.11667	206.696	7.49167	216.488	4.60833	109.577	8.04167	140.807
8.6	794.7	9.81	673.2	9.11	698.9	5.65	347.3	9.75	459.4			7.16667	246.708	8.175	206.817	7.59167	216.017	4.70833	110.549	8.125	141.208
8.67	796.4	9.9	674.9	9.22	699.7	5.73	349.9	9.86	461.1			7.225	247.087	8.25	207.177	7.68333	216.059	4.775	111.302	8.21667	141.595
8.77	798.1	9.97	675.8	9.33	698.9	5.85	353.3	9.96	461.9			7.30833	247.401	8.30833	207.327	7.775	215.607	4.875	112.27	8.3	141.717
8.84	799.8	10.07	678.4	9.44	698.9	5.92	355.9	10.07	461.1			7.36667	247.779	8.39167	207.944	7.86667	215.402	4.93333	113.03	8.39167	141.337
8.95	803.3	10.14	679.2	9.56	698.9	6.03	359.3	10.18	462.8			7.45833	248.628	8.45	208.062	7.96667	215.178	5.025	114.004	8.48333	141.722
9.02	805	10.24	680.9	9.67	699.7	6.11	361.9	10.28	464.5			7.51667	249.004	8.53333	208.401	8.05833	215.219	5.09167	114.752	8.56667	142.119
9.12	807.5	10.31	681.8	9.79	700.6	6.23	365.3	10.39	465.4			7.6	249.562	8.59167	208.55	8.15833	215.272	5.19167	115.713	8.65833	142.258
9.2	809.2	10.41	684.4	9.9	700.6	6.3	368.7	10.49	467.1			7.66667	249.914	8.675	209.162	8.25	215.066	5.25	116.721	8.74167	142.653
9.3	810.1	10.49	686.1	10.02	701.5	6.42	371.3	10.6	467.1			7.75	249.976	8.74167	209.535	8.35	215.118	5.35	117.426	8.83333	142.516
9.37	811.8	10.59	686.1	10.13	702.3	6.49	372.1	10.7	467.9			7.80833	250.349	8.825	209.352	8.44167	215.157	5.40833	117.609	8.91667	142.635
9.48	812.7	10.66	687.8	10.24	701.5	6.6	375.5	10.8	468.8			7.9	250.388	8.88333	209.743	8.53333	214.706	5.5	118.574	9	142.784
9.56	814.4	10.77	688.6	10.35	700.6	6.67	377.2	10.9	471.3			7.96667	250.738	8.975	209.785	8.625	214.225	5.55833	119.04	9.08333	143.42
9.66	816.9	10.84	690.3	10.46	701.5	6.78	379.8	11.01	472.2			8.05	251.29	9.03333	210.174	8.71667	214.295	5.65	119.749	9.175	143.555
9.73	817.8	10.95	692.1	10.57	701.5	6.85	381.5	11.11	473.1			8.10833	251.414	9.125	210.519	8.80833	214.089	5.70833	120.214	9.25833	143.703
9.84	818.7	11.02	692.9	10.68	701.5	6.96	384.1	11.21	474.8			8.2	251.451	9.18333	210.633	8.9	213.883	5.8	120.921	9.34167	144.093
9.91	819.5	11.13	695.5	10.8	702.3	7.03	386.7	11.31	475.6			8.25833	251.544	9.275	211.219	9	213.902	5.85833	121.667	9.425	144.208
10.02	820.4	11.2	698	10.91	702.3	7.14	389.2	11.41	475.6			8.35	251.579	9.33333	211.848	9.09167	213.696	5.95	122.339	9.50833	144.082
10.09	822.1	11.31	699.7	11.02	702.3	7.21	390.9	11.52	475.6			8.40833	251.947	9.425	212.159	9.18333	213.49	6.00833	122.801	9.6	143.942
10.2	823.8	11.38	699.7	11.13	700.6	7.31	393.5	11.62	476.5			8.5	252.226	9.48333	212.028	9.275	212.768	6.09167	123.513	9.68333	144.087
10.27	825.5	11.49	702.3	11.24	700.6	7.38	395.2	11.72	478.2			8.55833	252.593	9.575	212.61	9.36667	212.562	6.15	123.972	9.76667	144.474
10.38	826.4	11.56	704	11.35	700.6	7.49	396.1	11.83	481.6			8.65	252.626	9.63333	212.993	9.45833	212.357	6.24167	124.138	9.85833	145.36
10.45	828.1	11.67	705.7	11.46	699.7	7.56	398.6	11.94	482.5			8.70833	252.991	9.725	213.3	9.55	211.879	6.3	124.848	9.95	145.49
10.56	829.8	11.74	706.6	11.56	698	7.66	400.3	12.04	483.3			8.8	253.267	9.78333	213.441	9.63333	211.178	6.38333	125.273	10.0333	145.602
10.64	831.5	11.85	709.2	11.67	698.9	7.73	400.3	12.15	485			8.86667	253.608	9.875	214.018	9.725	211.245	6.44167	125.199	10.125	145.972
10.74	833.2	11.93	709.2	11.78	698	7.84	402.9	12.25	485.9			8.95	253.904	9.94167	213.866	9.81667	210.768	6.53333	125.893	10.2083	146.113
10.81	833.2	12.03	712.6	11.88	696.3	7.91	405.5	12.35	485.9			9.00833	253.749	10.025	214.702	9.9	210.069	6.59167	126.63	10.2917	145.984
10.93	834.9	12.11	713.4	11.98	696.3	8.01	407.2	12.46	486.7			9.10833	253.999	10.0917	214.791	9.98333	209.884	6.675	127.052	10.3833	146.081
11	835.8	12.22	716	12.09	696.3	8.08	408.9	12.56	486.7			9.16667	254.117	10.1833	215.363	10.075	209.679	6.73333	127.507	10.4667	145.952
11.11	834.9	12.29	717.7	12.19	694.6	8.19	412.3	12.66	487.6			9.25833	253.599	10.2417	215.741	10.1583	208.982	6.825	128.446	10.55	146.091
11.18	835.8	12.4	718.6	12.29	694.6	8.26	413.2	12.77	487.6			9.31667	253.716	10.3333	215.8	10.2417	208.797	6.88333	128.649	10.6417	145.948
11.29	837.5	12.48	719.4	12.4	694.6	8.36	414.9	12.87	488.5			9.40833	253.986	10.4	215.887	10.3333	208.593	6.96667	129.068	10.725	146.087
11.37	839.2	12.59	721.1	12.5	694.6	8.43	417.5	12.98	487.6			9.475	254.323	10.4917	216.186	10.4167	208.408	7.025	129.799	10.8167	145.675
11.47	840	12.66	724.6	12.6	694.6	8.53	419.2	13.09	488.5			9.55833	254.341	10.55	217.1	10.5	208.223	7.10833	130.215	10.9083	145.801
11.55	840.9	12.78	726.3	12.71	693.8	8.6	420	13.2	488.5			9.625	254.434	10.65	217.377	10.5917	207.779	7.16667	130.385	11	145.658
11.66	841.8	12.85	728	12.82	693.8	8.71	421.7	13.3	488.5			9.71667	254.46	10.7083	217.75	10.6833	207.576	7.25833	130.789	11.0833	145.527
11.73	841.8	12.96	728.8	12.92	693.8	8.78	423.4	13.41	490.2			9.775	254.302	10.8	217.775	10.7667	207.391	7.31667	131.238	11.175	145.89
11.83	844.3	13.03	728.8	13.03	692.9	8.87	426.9	13.51	489.3			9.85833	254.832	10.8583	217.639	10.8583	206.918	7.39167	132.22	11.2583	145.492
11.91	845.2	13.14	730.5	13.13	692.1	8.94	427.7	13.62	490.2			9.925	254.924	10.95	217.932	10.9417	206.495	7.45	132.388	11.35	145.615
12.02	846	13.22	731.4	13.24	691.2	9.04	431.1	13.73	488.5			10.0167	254.917	11.0167	218.045	11.0333	206.024	7.53333	133.325	11.4417	144.967
12.09	846.9	13.33	734	13.35	691.2	9.11	432.9	13.83	489.3			10.075	255.03	11.1083	218.605	11.125	205.821	7.59167	133.801	11.525	145.074
12.2	846.9	13.39	735.7	13.45	690.3	9.22	435.4	13.94	489.3			10.1667	254.781	11.1583	218.993	11.2083	205.369	7.68333	134.446	11.6167	144.93
12.27	847.7	13.5	736.5	13.56	687.8	9.29	437.1	14.05	489.3			10.225	254.864	11.25	219.015	11.3	204.423	7.74167	134.89	11.7083	144.787
12.37	848.6	13.57	738.2	13.66	685.2	9.39	440.6	14.15	490.2			10.3083	254.908	11.3083	219.383	11.3833	203.468	7.825	135.852	11.7917	144.922
12.45	848.6	13.68	740	13.77	683.5	9.46	442.3	14.26	491			10.375	254.727	11.4	219.701	11.475	202.762	7.88333	136.294	11.8833	145.015
12.56	848.6	13.75	741.7	13.87	683.5	9.57	444.8	14.37	490.2			10.4667	254.478	11.4583	220.067	11.5583	202.58	7.975	136.934	11.975	144.635
12.63	847.7	13.85	744.2	13.98	682.6	9.65	445.7	14.47	491			10.525	254.05	11.5417	220.61	11.65	202.113	8.04167	137.116	12.0583	144.74
12.74	850.3	13.92	745.9	14.09	680.9	9.76	447.4	14.58	491			10.6167	254.58	11.6	220.975	11.7417	201.41	8.13333	137.507	12.15	144.596
12.81	851.2	14.02	747.7	14.19	679.2	9.83	449.1	14.68	492.7			10.675	254.69	11.6833	221.309	11.825	200.726	8.19167	137.946	12.2333	144.965
12.91	852.9	14.09	749.4	14.3	677.5	9.94	450	14.79	492.7			10.7583	254.971	11.7417	221.672	11.9167	200.025	8.28333	138.09	12.325	144.821
12.98	853.7	14.2	749.4	14.41	676.7	10.01	450	14.89	492.7			10.8167	255.051	11.8333	221.452	12.0083	199.59	8.34167	138.006	12.4083	144.689
13.08	855.4	14.26	750.2	14.52	674.9	10.12	450.8	15	492.7			10.9	255.331	11.8833	221.569	12.1	198.861	8.43333	138.119	12.5	144.545
13.15	856.3	14.37	751.1	14.63	673.2	10.19	453.4	15.1	492.7			10.9583	255.44	11.975	221.614	12.1917	198.163	8.49167	138.831	12.5833	144.413
13.25	856.3	14.43	751.9	14.73	674.1	10.3	455.1	15.21	492.7			11.0417	255.211	12.025	221.73	12.275	198.248	8.58333	139.218	12.675	144.269
13.32	857.2	14.53	754.5	14.84	675.8	10.37	455.9	15.31	492.7			11.1	255.32	12.1083	222.295	12.3667	198.549	8.64167	139.378	12.7583	144.137
13.42	857.2	14.59	754.5	14.95	676.7	10.48	456.8	15.42	492.7			11.1833	255.091	12.1583	222.175	12.4583	198.615	8.73333	139.519	12.85	143.993
13.49	857.2	14.69	755.4	15.06	674.9	10.56	458.5	15.53	493.6			11.2417	254.931	12.2417	222.238	12.55	197.889	8.8	139.941	12.9417	144.111
13.59	858	14.75	756.2	15.17	673.2	10.67	460.2	15.63	494.4			11.325	254.94	12.2917	222.352	12.6417	197.193	8.89167	140.324	13.025	144.213
13.66	858	14.85	757.9	15.27	672.4	10.74	461.9	15.73	495.3			11.3833	254.78	12.375	222.65	12.725	196.779	8.95	140.757	13.1083	144.343
13.77	858	14.91	758.8	15.38	669.8	10.85	463.6	15.83	496.2			11.475	254.528	12.425	222.793	12.8167	195.822	9.04167	141.139	13.1917	144.473
13.83	858	15.02	759.6	15.49	669.8	10.92	465.4	15.93	495.3			11.525	254.391	12.5167	222.805	12.9083	195.626	9.1	141.6	13.275	144.079
13.93	858.9	15.08	760.5	15.6	669	11.03	466.2	16.04	497			11.6083	254.429	12.5667	222.947	13	195.196	9.19167	141.706	13.3667	144.428
14.01	859.7	15.18	761.3	15.7	669.8	11.11	467.9	16.14	497.9			11.675	254.482	12.65	222.979	13.0833	195.25	9.25833	142.123	13.45	144.556
14.11	858.9	15.25	763.1	15.81	669.8	11.22	468.8	16.24	497.9			11.7583	254.016	12.7083	223.364	13.175	195.054	9.35	142.259	13.5333	144.424
14.18	858	15.35	763.1	15.92	669.8	11.29	470.5	16.34	498.7			11.8167	253.59	12.7917	223.16	13.2667	194.857	9.40833	142.687	13.6167	144.523
14.28	858.9	15.42	763.9	16.02	667.2	11.4	472.2	16.43	499.6			11.9	253.627	12.85	223.252	13.35	193.923	9.5	143.064	13.6917	144.663
14.35	860.6	15.52	763.1	16.13	667.2	11.47	473.9	16.54	499.6			11.9583	253.968	12.9333	222.814	13.4417	193.727	9.55833	143.491	13.7833	144.517
14.45	860.6	15.59	763.1	16.24	666.4	11.58	475.6	16.64	499.6			12.0417	253.739	12.9917	222.672	13.5333	193.3	9.65	143.866	13.8667	144.384
14.53	861.4	15.69	765.6	16.34	665.5	11.65	477.3	16.74	501.3			12.1083	253.791	13.075	223.197	13.6167	192.861	9.70833	144.291	13.95	144.741
14.63	862.3	15.76	765.6	16.45	664.7	11.75	478.2	16.85	501.3			12.1917	253.826	13.1333	223.054	13.7083	192.434	9.79167	144.436	14.0417	144.594
14.7	861.4	15.87	766.5	16.55	664.7	11.83	478.2	16.95	501.3			12.25	253.4	13.225	223.091	13.7917	192.257	9.85833	144.334	14.125	144.461
14.81	860.6	15.94	766.5	16.65	665.5	11.93	479.9	17.06	501.3			12.3417	252.912	13.2833	222.948	13.875	192.311	9.94167	144.719	14.2167	144.313
14.88	860.6	16.05	766.5	16.75	666.4	12	480.8	17.17	503			12.4	252.752	13.375	222.723	13.9583	192.393	10	144.9	14.3083	144.655
14.98	860.6	16.12	768.2	16.85	665.5	12.11	482.5	17.27	504.7			12.4833	252.522	13.4333	223.074	14.0417	191.956	10.0917	145.271	14.3917	145.01
15.06	861.4	16.23	769	16.95	664.7	12.18	484.2	17.37	503			12.55	252.573	13.525	223.081	14.125	191.548	10.15	145.693	14.475	144.387
15.16	861.4	16.3	768.2	17.05	663.8	12.29	484.2	17.48	503.9			12.6333	252.343	13.5833	222.705	14.2083	191.111	10.2417	145.551	14.5667	144.497
15.23	862.3	16.41	769.9	17.15	662.1	12.35	484.2	17.58	505.6			12.6917	252.446	13.675	222.972	14.2917	190.445	10.2917	145.473	14.65	144.85
15.33	861.4	16.48	770.8	17.25	661.3	12.45	485.9	17.69	504.7			12.775	251.953	13.7333	223.089	14.375	190.039	10.375	145.854	14.7417	144.444
15.4	864	16.58	773.3	17.35	660.4	12.52	485.9	17.79	504.7			12.8333	252.552	13.8167	223.606	14.4583	189.604	10.4333	145.764	14.825	144.31
15.51	864.8	16.66	774.2	17.45	660.4	12.62	487.6	17.9	506.4			12.925	252.532	13.8833	223.701	14.5417	189.428	10.5167	146.143	14.9167	144.647
15.58	864.8	16.76	775.9	17.56	660.4	12.69	488.5	18	507.3			12.9833	252.371	13.9667	223.986	14.6333	189.234	10.575	146.322	15	144.769
15.68	864.8	16.83	775.9	17.66	660.4	12.79	490.2	18.11	507.3			13.0667	252.14	14.025	223.841	14.7167	189.058	10.6583	146.7	15.0917	144.62
15.75	867.4	16.94	776.7	17.76	661.3	12.86	490.2	18.21	506.4			13.125	252.736	14.1167	223.844	14.8	189.139	10.7167	146.609	15.175	144.228
15.86	866.6	17.01	777.6	17.87	659.5	12.96	491.9	18.32	507.3			13.2167	252.249	14.175	223.958	14.8917	188.431	10.8	146.986	15.2667	144.336
15.93	864	17.12	777.6	17.97	658.7	13.04	493.6	18.43	507.3			13.275	251.331	14.2667	223.73	14.975	188.027	10.8667	147.389	15.3583	144.187
16.04	864.8	17.19	778.5	18.07	657	13.14	496.2	18.54	508.1			13.3667	251.31	14.325	223.843	15.0583	187.366	10.95	148.033	15.45	144.265
16.11	865.7	17.3	780.2	18.18	655.3	13.21	496.2	18.64	508.1			13.425	251.41	14.4167	224.103	15.15	186.689	11.0083	147.94	15.5333	144.13
16.22	866.6	17.38	781	18.28	655.3	13.31	497.9	18.75	508.1			13.5167	251.417	14.4833	224.166	15.2333	186.515	11.0917	148.314	15.625	143.981
16.29	867.4	17.49	781.9	18.39	655.3	13.38	498.7	18.86	506.4			13.575	251.487	14.575	224.195	15.325	186.322	11.15	148.46	15.7167	143.351
16.4	867.4	17.56	781	18.49	655.3	13.48	500.4	18.96	507.3			13.6667	251.233	14.6333	223.792	15.4083	186.147	11.2333	148.832	15.8	143.47
16.48	866.6	17.67	781.9	18.6	652.7	13.54	502.1	19.07	507.3			13.7333	250.816	14.725	223.82	15.5	185.217	11.2833	149.257	15.8917	143.321
16.58	865.7	17.74	782.7	18.7	653.6	13.64	503.9	19.17	508.1			13.8167	250.325	14.7833	223.903	15.5833	185.299	11.3667	149.658	15.975	143.412
16.65	865.7	17.85	783.6	18.81	652.7	13.71	503.9	19.28	507.3			13.875	250.163	14.875	223.93	15.675	184.852	11.425	149.564	16.0667	143.037
16.76	867.4	17.92	783.6	18.91	653.6	13.81	506.4	19.39	508.1			13.9667	250.4	14.9333	223.784	15.7583	184.932	11.5083	150.171	16.1583	143.114
16.83	865.7	18.03	783.6	19.01	652.7	13.88	508.1	19.5	509.8			14.025	249.747	15.025	223.554	15.8417	184.504	11.5667	150.58	16.25	143.443
16.94	864	18.11	784.4	19.12	652.7	13.98	509.8	19.61	511.6			14.1167	249.003	15.0917	223.615	15.9333	184.312	11.65	150.948	16.3417	143.799
17.01	865.7	18.21	786.1	19.23	649.3	14.05	511.6	19.71	509.8			14.175	249.332	15.175	223.89	16.025	183.162	11.7083	151.386	16.425	143.157
17.12	866.6	18.28	786.1	19.33	649.3	14.15	513.3	19.82	509.8			14.2667	249.337	15.2333	223.743	16.1083	182.988	11.7917	151.752	16.5167	143.008
17.18	864.8	18.39	787.9	19.44	649.3	14.21	514.1	19.92	510.7			14.3167	248.68	15.325	224.025	16.2	182.798	11.8417	151.906	16.6	143.124
17.29	866.6	18.46	788.7	19.54	650.1	14.32	515	20.03	512.4			14.4083	248.944	15.3833	224.105	16.2833	182.85	11.9333	152.021	16.6917	143.45
17.36	866.6	18.57	789.6	19.65	651	14.39	516.7	20.13	512.4			14.4667	248.782	15.475	224.129	16.375	182.912	11.9917	152.426	16.775	143.313
17.47	866.6	18.64	789.6	19.76	651	14.5	518.4	20.24	513.3			14.5583	248.528	15.5333	223.981	16.4667	182.721	12.0833	152.776	16.8667	143.415
17.54	865.7	18.74	790.4	19.86	650.1	14.57	519.3	20.34	515.8			14.6167	248.108	15.6167	223.998	16.55	182.295	12.1417	152.944	16.95	143.976
17.65	865.7	18.81	791.3	19.97	650.1	14.67	521	20.45	515.8			14.7083	247.854	15.675	224.105	16.6417	182.104	12.225	153.306	17.0417	143.824
17.71	867.4	18.91	790.4	20.07	649.3	14.75	522.7	20.55	514.1			14.7583	248.202	15.7583	223.639	16.725	181.707	12.2917	153.694	17.125	143.213
17.82	869.1	18.98	791.3	20.18	650.1	14.86	522.7	20.66	515			14.85	248.433	15.8167	223.746	16.8167	181.74	12.3833	153.541	17.2167	143.313
17.89	870	19.09	792.1	20.29	650.1	14.93	521.8	20.76	515.8			14.9083	248.528	15.9083	223.74	16.9083	181.549	12.4417	153.179	17.3	143.398
18	870	19.15	793	20.4	649.3	15.04	522.7	20.86	518.4			15	248.273	15.9583	223.867	17	181.136	12.5333	153.29	17.3833	143.982
18.06	869.1	19.25	794.7	20.51	645.9	15.11	523.5	20.97	519.3			15.05	247.877	16.0417	224.135	17.0917	179.998	12.5917	153.427	17.475	144.08
18.17	867.4	19.32	795.6	20.61	645.9	15.21	525.2	21.07	519.3			15.1417	247.138	16.1	224.241	17.175	179.825	12.675	153.785	17.5583	143.941
18.24	866.6	19.42	795.6	20.72	646.7	15.29	526.1	21.17	519.3			15.2	246.748	16.1833	224.028	17.2667	179.858	12.7417	153.936	17.6417	143.803
18.34	868.3	19.49	794.7	20.82	646.7	15.39	527.8	21.27	519.3			15.2833	247.001	16.2417	223.627	17.35	179.686	12.825	154.293	17.725	143.664
18.41	869.1	19.59	793.8	20.93	648.4	15.46	527.8	21.37	519.3			15.3417	247.066	16.325	223.162	17.4417	179.968	12.8833	154.194	17.8083	143.526
18.51	870	19.65	793	21.03	649.3	15.57	528.7	21.48	520.1			15.425	247.09	16.375	222.81	17.525	180.045	12.975	154.302	17.9	143.594
18.57	870	19.75	793.8	21.14	650.1	15.65	531.2	21.57	521.8			15.475	246.951	16.4583	222.823	17.6167	180.076	13.0417	154.919	17.975	143.939
18.67	869.1	19.82	793.8	21.24	650.1	15.76	531.2	21.68	522.7			15.5583	246.463	16.5167	222.675	17.7	179.902	13.1333	154.763	18.0667	144.034
18.74	869.1	19.92	794.7	21.35	650.1	15.83	530.4	21.78	524.4			15.6167	246.301	16.6	222.715	17.7917	179.712	13.1917	154.431	18.15	144.362
18.84	867.4	19.98	794.7	21.45	650.1	15.93	532.1	21.89	525.2			15.7	245.588	16.65	222.588	17.875	179.538	13.275	154.784	18.2417	144.428
18.91	868.3	20.08	794.7	21.55	650.1	16.01	533.8	22	524.4			15.7583	245.681	16.7333	222.376	17.9583	179.365	13.3417	155.164	18.3333	144.054
19	868.3	20.14	794.7	21.66	651	16.12	536.4	22.1	524.4			15.8333	245.472	16.7833	222.249	18.05	179.422	13.4333	155.763	18.4167	143.915
19.07	869.1	20.24	795.6	21.76	651.8	16.19	536.4	22.21	525.2			15.8917	245.536	16.8667	222.288	18.1333	179.469	13.4917	155.663	18.5083	143.98
19.18	867.4	20.31	795.6	21.86	652.7	16.3	538.1	22.31	526.1			15.9833	244.801	16.925	222.14	18.2167	179.543	13.5833	155.998	18.5917	144.086
19.25	866.6	20.41	794.7	21.96	653.6	16.37	538.9	22.41	527.8			16.0417	244.414	17.0083	221.677	18.3	179.616	13.6417	156.129	18.675	144.411
19.35	869.1	20.48	794.7	22.06	654.4	16.47	539.8	22.52	526.1			16.125	244.887	17.0667	221.528	18.3833	179.661	13.725	156.246	18.7667	143.792
19.42	869.1	20.58	795.6	22.16	651.8	16.55	541.5	22.62	527			16.1833	244.725	17.15	221.567	18.4667	178.773	13.7917	156.623	18.85	143.897
19.52	866.6	20.65	795.6	22.26	652.7	16.65	544.1	22.72	527			16.2667	243.79	17.2083	221.418	18.55	178.846	13.875	157.23	18.9333	143.757
19.59	865.7	20.76	795.6	22.36	654.4	16.72	544.1	22.83	528.7			16.325	243.375	17.3	221.185	18.6333	179.138	13.9333	157.128	19.025	144.065
19.7	865.7	20.83	795.6	22.46	654.4	16.83	544.1	22.94	528.7			16.4167	243.121	17.3583	221.037	18.7167	178.963	14.025	156.968	19.1167	143.91
19.77	864.8	20.94	795.6	22.56	654.4	16.9	544.9	23.04	528.7			16.475	242.707	17.45	220.803	18.8	178.788	14.0833	157.097	19.2	143.769
19.88	865.7	21.01	795.6	22.66	655.3	17.01	544.9	23.15	527.8			16.5667	242.705	17.5083	220.655	18.8833	178.86	14.175	156.938	19.2917	143.37
19.95	864.8	21.12	795.6	22.77	657.8	17.08	544.9	23.26	527.8			16.625	242.292	17.6	220.421	18.975	179.349	14.2333	156.836	19.3833	143.215
20.05	864	21.19	795.6	22.87	659.5	17.18	545.8	23.36	528.7			16.7083	241.837	17.6583	220.273	19.0583	179.637	14.3167	156.949	19.4667	143.318
20.12	863.1	21.3	797.3	22.97	658.7	17.24	546.6	23.47	529.5			16.7667	241.424	17.75	220.509	19.1417	179.243	14.3667	157.092	19.5583	143.379
20.22	861.4	21.37	796.4	23.07	658.7	17.35	547.5	23.58	529.5			16.85	240.719	17.8083	220.112	19.225	179.067	14.4583	157.19	19.65	143.224
20.29	860.6	21.48	797.3	23.18	658.7	17.41	547.5	23.68	529.5			16.9083	240.335	17.9	220.127	19.3167	178.874	14.5083	157.102	19.7333	143.083
20.4	859.7	21.55	798.1	23.28	657.8	17.51	549.2	23.78	530.4			17	239.831	17.9583	220.199	19.4	178.454	14.5917	157.444	19.8167	143.185
20.47	859.7	21.65	798.1	23.39	657.8	17.58	549.2	23.89	530.4			17.0583	239.67	18.0417	219.986	19.4917	178.261	14.65	157.341	19.9083	143.029
20.57	858	21.73	797.3	23.49	658.7	17.68	549.2	24	530.4			17.1417	238.968	18.1083	219.595	19.575	178.329	14.7333	157.195	20	142.873
20.65	856.3	21.84	798.1	23.6	658.7	17.75	550.9	24.1	529.5			17.2083	238.312	18.2	219.581	19.6667	178.136	14.7917	157.578	20.0833	142.49
20.75	856.3	21.91	798.1	23.7	659.5	17.85	552.6	24.22	528.7			17.2917	238.083	18.2583	219.432	19.75	178.177	14.875	157.917	20.1833	142.105
20.83	853.7	22.02	798.1	23.81	660.4	17.92	553.5	24.32	529.5			17.3583	237.178	18.35	219.198	19.8417	178.226	14.9333	158.071	20.2667	142.179
20.93	852.9	22.09	798.1	23.91	660.4	18.02	555.2	24.43	530.4			17.4417	236.728	18.4083	219.049	19.925	178.05	15.0167	158.409	20.3583	142.265
21	851.2	22.2	798.1	24.02	659.5	18.09	556	24.53	530.4			17.5	236.098	18.5	218.815	20.0167	177.614	15.075	158.533	20.4417	142.124
21.11	850.3	22.27	799	24.12	660.4	18.19	556.9	24.64	530.4			17.5917	235.599	18.5583	218.913	20.1	177.68	15.1583	158.641	20.5333	141.968
21.18	849.5	22.38	798.1	24.23	661.3	18.26	557.7	24.75	530.4			17.65	235.218	18.65	218.432	20.1917	177.728	15.2167	158.765	20.625	141.813
21.29	847.7	22.45	799	24.34	659.5	18.36	559.5	24.85	532.1			17.7417	234.471	18.7083	218.529	20.2833	177.051	15.3	159.128	20.7083	142.125
21.36	847.7	22.57	798.1	24.44	659.5	18.43	559.5	24.95	533.8			17.8	234.313	18.8083	218.027	20.3667	176.875	15.3583	159.024	20.7917	142.437
21.47	846	22.64	798.1	24.55	658.7	18.53	560.3	25.06	532.9			17.8917	233.595	18.8667	217.878	20.4583	176.467	15.4417	159.102	20.8833	142.04
21.54	844.3	22.75	799	24.65	661.3	18.59	561.2					17.95	232.968	18.9583	217.89	20.5417	176.987	15.4917	159.267
21.64	842.6	22.82	799	24.76	661.3	18.69	562.9					18.0333	232.274	19.0167	217.741	20.6333	176.793	15.575	159.6
21.72	842.6	22.93	799	24.87	661.3	18.76	563.7					18.1	232.094	19.1083	217.506	20.725	176.599	15.6333	159.721
21.83	842.6	23	799	24.99	661.3	18.86	565.4					18.1917	231.847	19.1667	217.357	20.825	176.388	15.7167	160.052
21.9	840.9	23.11	799	25.09	662.1	18.93	566.3					18.25	231.222	19.2583	217.123	20.9083	176.425	15.775	160.201
22.01	840	23.18	799	25.2	663.8	19.04	566.3					18.3417	230.728	19.3167	216.973	21	176.683	15.8667	160.035
22.08	840	23.29	799	25.3	664.7	19.1	568.9					18.4	230.572	19.4083	216.739	21.0833	176.745	15.9167	160.679
22.19	840	23.36	798.1			19.2	570.6					18.4917	230.325	19.4667	216.346			16	161.007
22.26	839.2	23.47	798.1			19.27	571.4					18.55	229.949	19.5583	216.112			16.0583	161.126
22.37	837.5	23.54	797.3			19.37	573.1					18.6417	229.238	19.6167	215.746			16.1417	161.452
22.43	839.2	23.64	797.3			19.45	574.9					18.6917	229.569	19.7	215.534			16.2083	161.837
22.54	838.3	23.71	796.4			19.55	577.4					18.7833	229.076	19.7583	215.142			16.2917	162.387
22.61	838.3	23.82	795.6			19.63	576.6					18.8417	228.92	19.85	214.692			16.3583	162.039
22.72	837.5	23.89	795.6			19.73	579.1					18.9333	228.456	19.9083	214.544			16.4417	162.587
22.79	836.6	23.99	795.6			19.8	579.1					18.9917	228.054					16.5	162.479
22.9	836.6	24.05	795.6			19.91	580					19.0833	227.809					16.5917	162.561
22.96	836.6	24.15	795.6			19.98	581.7					19.1333	227.675					16.65	162.929
23.07	835.8	24.23	794.7			20.09	581.7					19.225	227.212					16.7417	162.758
23.14	835.8	24.33	794.7			20.17	581.7					19.2833	227.056					16.8083	162.634
23.24	835.8	24.4	795.6			20.28	581.7					19.3667	226.833					16.9	162.463
23.31	835.8	24.5	794.7			20.35	581.7					19.425	226.677					16.9583	162.355
23.41	832.3	24.56	793.8			20.46	581.7					19.5083	225.506					17.05	162.184
23.48	831.5	24.66	791.3			20.53	580.8					19.5667	225.134					17.1083	161.825
23.58	831.5	24.73	790.4			20.64	581.7					19.65	224.912					17.2	161.905
23.64	831.5	24.82	788.7			20.71	583.4					19.7	224.779					17.2583	162.269
23.74	830.6	24.89	788.7			20.82	585.1					19.7833	224.314					17.35	162.57
23.81	830.6	24.99	787.9			20.89	584.3					19.8417	224.159					17.4083	162.239
23.91	830.6	25.05	787.9			21	586					19.925	223.937					17.5	162.539
23.98	828.9					21.07	586.8					19.9833	223.324					17.5583	162.651
24.08	832.3					21.18	588.5					20.0667	224.018					17.65	162.95
24.15	831.5					21.26	588.5					20.125	223.648					17.7167	162.824
24.25	830.6					21.37	591.1					20.2083	223.184					17.8083	163.37
24.32	831.5					21.44	592					20.2667	223.271					17.8667	163.509
24.42	828.9					21.55	592.8					20.35	222.352					17.9583	163.556
24.49	827.2					21.62	592					20.4083	221.741					18.0167	163.224
24.6	827.2					21.72	592.8					20.5	221.499					18.1	163.287
24.67	828.1					21.79	592.8					20.5583	221.585					18.1583	163.176
24.77	828.1					21.9	592.8					20.6417	221.364					18.25	163.002
24.85	827.2					21.97	594.5					20.7083	220.947					18.3083	163.359
24.96	824.6					22.07	594.5											18.3917	163.2
25.03	820.4					22.14	595.4											18.45	163.336
						22.24	594.5
						22.31	595.4
						22.42	595.4
						22.48	596.2
						22.59	597.1
						22.66	597.1
						22.75	598
						22.83	598.8
						22.94	599.7
						23	600.5
						23.1	601.4
						23.18	602.2
						23.27	603.1
						23.34	603.1
						23.44	605.7
						23.51	606.5
						23.61	606.5
						23.68	608.2
						23.78	609.1
						23.84	609.9
